# Supplementary material for: Analysis of gene expression in the postmortem brain of neurotypical Black Americans reveals contributions of genetic ancestry
Source: Nat Neurosci. 2024 May 20;27(6):1064–74. doi: 10.1038/s41593-024-01636-0 (PMC11156587; doi:10.1038/s41593-024-01636-0)
Supplement: Supplementary file 3 — Excel file of Gene Ontology (GO) term enrichment and gene set enrichment analysis (GSEA) for genetic-ancestry (continuous) DEGs across the caudate nucleus, dentate gyrus, DLPFC and hippocampus. [file 41593_2024_1636_MOESM3_ESM.xlsx]

## Sheet: caudate
GSEA
ID	Description	setSize	enrichmentScore	NES	pvalue	p.adjust	qvalues	rank	leading_edge	core_enrichment
GO:0023023	MHC protein complex binding	21	-0.924175	-1.82635	2.18668e-05	0.0201534	0.0201534	525	tags=48%, list=4%, signal=46%	HLA-DRA/HLA-DPA1/TAPBPL/B2M/HLA-DMA/CD74/KLRD1/HLA-DPB1/CD4/HLA-DQB1
GO:0042277	peptide binding	214	-0.615094	-1.67291	4.12713e-05	0.0201534	0.0201534	1251	tags=18%, list=9%, signal=16%	TAP1/OXTR/HLA-F/SORL1/HSPG2/MCHR1/HLA-E/APBA3/ACHE/TAPBP/TUBB3/SSTR3/GSTM4/GSTM3/CEMIP/RXRA/PTH1R/HLA-DRA/HLA-DPA1/ADRB2/DHCR24/OPRL1/CTSV/TAP2/TLR1/CD36/CHRNA7/HLA-A/ITGAM/HLA-B/CD74/TLR6/HLA-DPB1/OPRK1/KDELR3/OPRM1/SLC7A9/HLA-DQB1
GO:0023026	MHC class II protein complex binding	17	-0.934628	-1.78399	5.99208e-05	0.0201534	0.0201534	525	tags=47%, list=4%, signal=45%	HLA-DRA/HLA-DPA1/B2M/HLA-DMA/CD74/HLA-DPB1/CD4/HLA-DQB1
GO:0005347	ATP transmembrane transporter activity	10	-0.966065	-1.6789	0.000103	0.0259819	0.0259819	115	tags=40%, list=1%, signal=40%	SLC25A17/SLC17A9/SLC25A6/SLC25A41
C0409979	Neonatal Systemic lupus erythematosus	15	-0.972218	-1.79548	1.35349e-07	0.00141805	0.00141805	218	tags=33%, list=2%, signal=33%	HLA-B/HLA-DPB1/C4A/C4B/HLA-DQB1
GO:0032838	plasma membrane bounded cell projection cytoplasm	196	-0.626724	-1.68599	2.86903e-05	0.0195094	0.0187544	1928	tags=25%, list=14%, signal=22%	ODAD4/EFHC1/DNAI7/HYDIN/CFAP52/ODAD3/DCDC2/DNAI1/CEP162/TUBB4A/AKR1B1/NEFL/DNALI1/DNAH7/MGARP/SYBU/CFAP100/DZIP1L/DNAH5/AP3M1/GRIK3/WLS/IFT172/SPEF1/BBS1/ODAD2/MNS1/BLOC1S3/CFAP91/DNAH2/CCDC113/RSPH4A/CFAP221/DNAH9/AK8/DNAH10/CFAP61/CFAP46/DRC1/CENPF/DTNBP1/CFAP43/SAXO2/SPATA4/CCDC65/OPRM1/SPAG17/DNAI3/DRC3
GO:0098576	lumenal side of membrane	26	-0.86503	-1.76883	0.000143655	0.030055	0.0288919	1203	tags=46%, list=9%, signal=42%	HLA-F/HLA-E/TAPBP/CTSA/BCAP31/HLA-DRA/HLA-DPA1/HLA-A/HLA-B/CD74/HLA-DPB1/HLA-DQB1
GO:0030658	transport vesicle membrane	176	-0.622431	-1.65651	0.000157833	0.030055	0.0288919	1230	tags=13%, list=9%, signal=12%	VAMP2/HLA-F/SCG3/SORL1/HLA-E/SV2C/NCALD/CLTCL1/HLA-DRA/HLA-DPA1/PRRT1/B2M/SYTL4/WFS1/HLA-A/DTNBP1/HLA-B/CD74/SV2B/HLA-DPB1/OPRK1/HLA-DQB1/RAB3B
GO:0099568	cytoplasmic region	235	-0.585553	-1.60006	0.00019218	0.030055	0.0288919	1928	tags=23%, list=14%, signal=20%	ODAD4/EFHC1/DNAI7/HYDIN/CFAP52/ODAD3/DCDC2/DNAI1/CEP162/TUBB4A/AKR1B1/NEFL/DNALI1/DNAH7/MGARP/SYBU/RIMS3/CFAP100/PCLO/DZIP1L/DNAH5/AP3M1/GRIK3/WLS/IFT172/SPTBN5/SPEF1/BBS1/ODAD2/MNS1/BLOC1S3/CFAP91/DNAH2/CCDC113/RSPH4A/CFAP221/DNAH9/AK8/DNAH10/CFAP61/CFAP46/DRC1/CENPF/DTNBP1/CFAP43/SAXO2/MYO5B/SPATA4/CCDC65/OPRM1/SPAG17/DNAI3/DRC3
GO:0005930	axoneme	104	-0.681976	-1.71265	0.000244509	0.030055	0.0288919	1928	tags=38%, list=14%, signal=33%	ODAD4/EFHC1/DNAI7/HYDIN/CFAP52/ODAD3/DCDC2/DNAI1/CEP162/TUBB4A/DNALI1/DNAH7/CFAP100/DZIP1L/DNAH5/IFT172/SPEF1/BBS1/ODAD2/MNS1/CFAP91/DNAH2/CCDC113/RSPH4A/CFAP221/DNAH9/AK8/DNAH10/CFAP61/CFAP46/DRC1/CENPF/CFAP43/SAXO2/SPATA4/CCDC65/SPAG17/DNAI3/DRC3
GO:0097014	ciliary plasm	106	-0.681407	-1.72636	0.000265191	0.030055	0.0288919	1928	tags=37%, list=14%, signal=32%	ODAD4/EFHC1/DNAI7/HYDIN/CFAP52/ODAD3/DCDC2/DNAI1/CEP162/TUBB4A/DNALI1/DNAH7/CFAP100/DZIP1L/DNAH5/IFT172/SPEF1/BBS1/ODAD2/MNS1/CFAP91/DNAH2/CCDC113/RSPH4A/CFAP221/DNAH9/AK8/DNAH10/CFAP61/CFAP46/DRC1/CENPF/CFAP43/SAXO2/SPATA4/CCDC65/SPAG17/DNAI3/DRC3
GO:0012507	ER to Golgi transport vesicle membrane	50	-0.751966	-1.69761	0.000482218	0.0345584	0.033221	525	tags=20%, list=4%, signal=19%	HLA-F/HLA-E/HLA-DRA/HLA-DPA1/B2M/HLA-A/HLA-B/CD74/HLA-DPB1/HLA-DQB1
GO:0071556	integral component of lumenal side of endoplasmic reticulum membrane	20	-0.880148	-1.6998	0.000495429	0.0345584	0.033221	1203	tags=55%, list=9%, signal=50%	HLA-F/HLA-E/TAPBP/BCAP31/HLA-DRA/HLA-DPA1/HLA-A/HLA-B/CD74/HLA-DPB1/HLA-DQB1
GO:0098553	lumenal side of endoplasmic reticulum membrane	20	-0.880148	-1.6998	0.000495429	0.0345584	0.033221	1203	tags=55%, list=9%, signal=50%	HLA-F/HLA-E/TAPBP/BCAP31/HLA-DRA/HLA-DPA1/HLA-A/HLA-B/CD74/HLA-DPB1/HLA-DQB1
GO:0030662	coated vesicle membrane	142	-0.618392	-1.61417	0.000508212	0.0345584	0.033221	1230	tags=16%, list=9%, signal=15%	VAMP2/HLA-F/AP1M1/HLA-E/TEPSIN/GAD1/NCALD/CLTCL1/IGF2R/CEMIP/APOB/EGFR/HLA-DRA/HLA-DPA1/ADRB2/B2M/HLA-A/HLA-B/CD74/HLA-DPB1/KDELR3/CD4/HLA-DQB1
GO:0009615	response to virus	231	-0.66089	-1.80599	1.90053e-07	0.00102533	0.00102268	1121	tags=19%, list=8%, signal=17%	ZC3HAV1/MICA/ADAR/IFI16/IL17RA/PIM2/CARD9/LGALS8/IFNGR2/IRF9/DTX3L/UNC93B1/IKBKE/POLR3A/IFI44/APOB/TLR3/IFIT3/TTC4/UNC13D/PARP9/PML/IFIH1/ZNF175/TRIM22/IFITM3/CXCL12/RSAD2/IFI27/IFNLR1/NMI/FGL2/SAMHD1/IFIT1/OPRK1/OAS1/LGALS9/IFI44L/MX1/MICB/HYAL3/IFI6/OAS3
GO:0050776	regulation of immune response	479	-0.549036	-1.60158	1.32833e-06	0.00269859	0.00269162	1064	tags=16%, list=8%, signal=15%	CARD9/BTN3A3/PIK3CD/HLA-E/CD200/BTN3A1/DTX3L/CD38/UNC93B1/IKBKE/C3/GPX1/FAM3A/ARG2/BTNL9/PARP14/CD226/PIK3AP1/TNFSF13B/PTPN6/MR1/TLR3/PAWR/ADCY7/CD247/HLA-DRA/TNFRSF14/B2M/IL4R/CD24/UNC13D/MYB/KIT/TLR1/PTPRJ/CMTM3/PARP9/IFIH1/CD36/RHBDF2/HLA-A/ITGAM/C1S/RSAD2/SERPING1/CTSH/IFNLR1/HLA-B/C1RL/CYBA/FYB1/CD74/CTSS/C1QB/CFH/NMI/FGL2/KLRD1/C2/VSIR/TLR6/HLA-DPB1/SAMHD1/ECM1/C4A/HSPA1B/IFIT1/BTN3A2/C4B/O…
GO:0002449	lymphocyte mediated immunity	140	-0.712863	-1.8326	1.50061e-06	0.00269859	0.00269162	1096	tags=23%, list=8%, signal=21%	CARD9/BTN3A3/HLA-E/C3/CD226/PTPN6/MR1/TUBB4B/HLA-DRA/HLA-DPA1/B2M/IL4R/UNC13D/HLA-A/HLA-DMA/C1S/RSAD2/SERPING1/CTSH/HLA-B/C1RL/CD74/C1QB/KLRD1/C2/HLA-DPB1/C4A/BTN3A2/C4B/LGALS9/C1QC/HLA-DQB1
GO:0051607	defense response to virus	164	-0.669192	-1.7726	2.98256e-06	0.00296517	0.0029575	1002	tags=23%, list=7%, signal=22%	STAT1/DDIT4/SPON2/PCBP2/DHX58/ZC3HAV1/MICA/ADAR/IFI16/CARD9/IFNGR2/IRF9/DTX3L/UNC93B1/POLR3A/TLR3/IFIT3/TTC4/UNC13D/PARP9/PML/IFIH1/ZNF175/TRIM22/IFITM3/RSAD2/IFI27/IFNLR1/FGL2/SAMHD1/IFIT1/OPRK1/OAS1/IFI44L/MX1/MICB/IFI6/OAS3
GO:0140546	defense response to symbiont	164	-0.669192	-1.7726	2.98256e-06	0.00296517	0.0029575	1002	tags=23%, list=7%, signal=22%	STAT1/DDIT4/SPON2/PCBP2/DHX58/ZC3HAV1/MICA/ADAR/IFI16/CARD9/IFNGR2/IRF9/DTX3L/UNC93B1/POLR3A/TLR3/IFIT3/TTC4/UNC13D/PARP9/PML/IFIH1/ZNF175/TRIM22/IFITM3/RSAD2/IFI27/IFNLR1/FGL2/SAMHD1/IFIT1/OPRK1/OAS1/IFI44L/MX1/MICB/IFI6/OAS3
GO:0045087	innate immune response	409	-0.563736	-1.62764	3.29768e-06	0.00296517	0.0029575	1401	tags=20%, list=10%, signal=19%	C1R/ZC3HAV1/MICA/ADAR/CSF1/STXBP4/VIM/OTUD4/IFI16/IL17RA/H2BC12/HLA-F/CARD9/ADAM15/PIK3CD/HLA-E/IFNGR2/DTX3L/IL1RAP/TMEM106A/UNC93B1/IKBKE/C3/POLR3A/MRC1/FAM3A/ARG2/PARP14/CD226/CLEC4A/H2BC11/PTPN6/MR1/TLR3/TUBB4B/TNFRSF14/HLA-DPA1/CNPY3/IFIT3/TTC4/UNC13D/GSDMD/TLR1/CIITA/TP53/H2BC7/PARP9/PML/IFIH1/TRIM22/NLRP2/IFITM3/HLA-A/ITGAM/C1S/RSAD2/SERPING1/IFI27/IFNLR1/HLA-B/C1RL/CYBA/CD74/C1QB/CFH/NMI/K…
GO:0015867	ATP transport	12	-0.961974	-1.70062	4.41663e-06	0.00340396	0.00339516	115	tags=33%, list=1%, signal=33%	SLC25A17/SLC17A9/SLC25A6/SLC25A41
GO:0002495	antigen processing and presentation of peptide antigen via MHC class II	19	-0.930712	-1.79723	9.77793e-06	0.00659399	0.00657694	759	tags=53%, list=5%, signal=50%	CTSD/HLA-DRA/HLA-DPA1/B2M/CTSV/HLA-DMA/CD74/CTSS/HLA-DPB1/HLA-DQB1
GO:0019886	antigen processing and presentation of exogenous peptide antigen via MHC class II	17	-0.932648	-1.76923	1.92549e-05	0.0115423	0.0115124	759	tags=59%, list=5%, signal=56%	CTSD/HLA-DRA/HLA-DPA1/B2M/CTSV/HLA-DMA/CD74/CTSS/HLA-DPB1/HLA-DQB1
GO:0048002	antigen processing and presentation of peptide antigen	40	-0.842611	-1.84415	2.83944e-05	0.0153188	0.0152792	1251	tags=50%, list=9%, signal=46%	TAP1/HLA-F/HLA-E/TAPBP/CTSD/CLEC4A/MR1/HLA-DRA/HLA-DPA1/TAPBPL/B2M/CTSV/TAP2/HLA-A/HLA-DMA/HLA-B/CD74/CTSS/HLA-DPB1/HLA-DQB1
GO:0032069	regulation of nuclease activity	19	-0.916003	-1.76883	3.67368e-05	0.0174971	0.0174519	86	tags=21%, list=1%, signal=21%	HMGB2/OAS1/OAS3/DDX11
GO:0019884	antigen processing and presentation of exogenous antigen	29	-0.879837	-1.79974	3.89185e-05	0.0174971	0.0174519	1251	tags=55%, list=9%, signal=50%	TAP1/HLA-F/HLA-E/CTSD/CLEC4A/MR1/HLA-DRA/HLA-DPA1/B2M/CTSV/HLA-A/HLA-DMA/CD74/CTSS/HLA-DPB1/HLA-DQB1
GO:0050792	regulation of viral process	110	-0.691296	-1.74851	4.9878e-05	0.0193005	0.0192506	830	tags=15%, list=6%, signal=14%	LARP1/DYNLT1/PARP10/CIITA/PML/IFIH1/TRIM22/IFITM3/RSAD2/CD74/IFIT1/OAS1/LGALS9/CD4/MX1/OAS3
GO:0002250	adaptive immune response	212	-0.605045	-1.64	5.00846e-05	0.0193005	0.0192506	1251	tags=24%, list=9%, signal=22%	TAP1/IL17RA/CD274/HLA-F/CARD9/BTN3A3/PIK3CD/HLA-E/BTN3A1/UNC93B1/C3/ARG2/CD226/CLEC4A/LEF1/TNFSF13B/PTPN6/MR1/ADCY7/CD247/HLA-DRA/TNFRSF14/HLA-DPA1/B2M/IL4R/IL6R/TAP2/UNC13D/HLA-A/HLA-DMA/C1S/RSAD2/SERPING1/CTSH/HLA-B/C1RL/CD74/CTSS/C1QB/KLRD1/CX3CR1/C2/HLA-DPB1/SIGLEC10/C4A/BTN3A2/C4B/CD4/MICB/C1QC/HLA-DQB1
GO:0002478	antigen processing and presentation of exogenous peptide antigen	25	-0.88536	-1.78389	5.89367e-05	0.0211976	0.0211428	1251	tags=60%, list=9%, signal=55%	TAP1/HLA-F/HLA-E/CTSD/CLEC4A/HLA-DRA/HLA-DPA1/B2M/CTSV/HLA-A/HLA-DMA/CD74/CTSS/HLA-DPB1/HLA-DQB1
GO:0016064	immunoglobulin mediated immune response	75	-0.752072	-1.80441	9.69224e-05	0.0279631	0.0278908	1096	tags=28%, list=8%, signal=26%	CARD9/HLA-E/C3/CD226/PTPN6/HLA-DRA/HLA-DPA1/B2M/IL4R/HLA-DMA/C1S/SERPING1/C1RL/CD74/C1QB/C2/HLA-DPB1/C4A/C4B/C1QC/HLA-DQB1
GO:0019724	B cell mediated immunity	75	-0.752072	-1.80441	9.69224e-05	0.0279631	0.0278908	1096	tags=28%, list=8%, signal=26%	CARD9/HLA-E/C3/CD226/PTPN6/HLA-DRA/HLA-DPA1/B2M/IL4R/HLA-DMA/C1S/SERPING1/C1RL/CD74/C1QB/C2/HLA-DPB1/C4A/C4B/C1QC/HLA-DQB1
GO:0045071	negative regulation of viral genome replication	31	-0.85118	-1.77671	9.90461e-05	0.0279631	0.0278908	565	tags=32%, list=4%, signal=31%	ZC3HAV1/IFI16/PARP10/IFIH1/IFITM3/RSAD2/IFIT1/OAS1/MX1/OAS3
GO:0002460	adaptive immune response based on somatic recombination of immune receptors built from immunoglobulin superfamily domains	155	-0.641453	-1.6846	0.00010044	0.0279631	0.0278908	1213	tags=23%, list=9%, signal=21%	CD274/HLA-F/CARD9/BTN3A3/HLA-E/C3/CD226/LEF1/TNFSF13B/PTPN6/MR1/HLA-DRA/HLA-DPA1/B2M/IL4R/IL6R/UNC13D/HLA-A/HLA-DMA/C1S/RSAD2/SERPING1/CTSH/HLA-B/C1RL/CD74/C1QB/KLRD1/C2/HLA-DPB1/C4A/BTN3A2/C4B/CD4/C1QC/HLA-DQB1
GO:1903900	regulation of viral life cycle	97	-0.708202	-1.7735	0.000103663	0.0279631	0.0278908	565	tags=15%, list=4%, signal=15%	LARP1/PARP10/CIITA/PML/IFIH1/TRIM22/IFITM3/RSAD2/CD74/IFIT1/OAS1/LGALS9/CD4/MX1/OAS3
GO:0007018	microtubule-based movement	308	-0.547233	-1.5384	0.000125353	0.0322038	0.0321206	1538	tags=19%, list=11%, signal=17%	NPHP3/TTC26/KATNIP/NEFL/DNAH7/MGARP/SYBU/CFAP100/DNAAF2/TEKT2/DNAH5/RPGR/AP3M1/IFT172/SPEF1/PEX14/ODAD2/CFAP58/GAS2L2/TCTE1/IFT20/DNAAF4/RFX3/MNS1/BLOC1S3/DNAAF5/CFAP91/DNAH2/DYNLT1/SUN2/KIF11/RSPH4A/APOB/CFAP221/ADCY10/ENKUR/TACR1/TTC12/DNAH9/DNAH10/CFAP61/CFAP46/DRC1/DTNBP1/DRC7/PLTP/DYNLT5/DAW1/DYNLRB2/CFAP43/ZMYND10/CFAP65/DNAH12/ENO4/CCDC65/ROPN1L/SPAG17/DNAI3/TEKT1
GO:0048525	negative regulation of viral process	54	-0.783472	-1.80009	0.00016207	0.039744	0.0396412	565	tags=19%, list=4%, signal=18%	PARP10/CIITA/PML/IFIH1/IFITM3/RSAD2/IFIT1/OAS1/MX1/OAS3
GO:0042790	nucleolar large rRNA transcription by RNA polymerase I	18	-0.895919	-1.70495	0.000205002	0.0480863	0.047962	4	tags=11%, list=0%, signal=11%	MTOR/DDX11
Hypergeometic
ID	Description	GeneRatio	BgRatio	pvalue	p.adjust	qvalue	geneID	Count
GO:0051606	detection of stimulus	24/596	127/12149	1.00264e-08	4.19707e-05	3.82588e-05	ASIC2/C4B/HLA-A/HLA-B/HTR2A/KIT/PDE6B/PPEF1/CXCL12/SMO/OR6A2/TLR6/OPN3/TAS2R5/CDHR2/CACNA2D4/OPN4/PKD1L2/OR2D2/STRC/TAS2R43/TAS2R50/OR2L13/RTP5	24
GO:0050776	regulation of immune response	53/596	500/12149	8.4586e-08	0.000177039	0.000161381	B2M/SERPING1/C1QC/C2/C4A/C4B/CD4/CD74/CTSS/CYBA/ECM1/FYB1/CFH/HLA-A/HLA-B/HLA-DPB1/HLA-DQB1/HSPA1B/IL4R/ITGAM/JUNB/KIT/KLRD1/LCP2/LGALS9/MICB/OAS1/OAS3/PLCG2/STX4/TAP2/TLR5/TNFAIP3/TNFRSF14/TNFSF18/NMI/TLR6/FGL2/BTN3A2/DUSP10/USP18/SAMHD1/PTPN22/C5AR2/RGCC/C1RL/VSIR/IFIH1/RHBDF2/PARP9/SHLD1/THEMIS/CD24	53
GO:0002250	adaptive immune response	31/596	224/12149	1.57796e-07	0.000207802	0.000189424	B2M/PRDM1/SERPING1/C1QC/C2/C4A/C4B/CD4/CD74/CTSS/CX3CR1/HLA-A/HLA-B/HLA-DMA/HLA-DPB1/HLA-DQB1/IL4R/IL6R/JUNB/KLRD1/MICB/TAP2/TNFAIP3/TNFRSF14/TNFSF18/BTN3A2/DUSP10/C1RL/SIGLEC10/SHLD1/THEMIS	31
GO:0050906	detection of stimulus involved in sensory perception	15/596	62/12149	2.09488e-07	0.000207802	0.000189424	ASIC2/HTR2A/KIT/PPEF1/CXCL12/OR6A2/TAS2R5/CACNA2D4/OPN4/OR2D2/STRC/TAS2R43/TAS2R50/OR2L13/RTP5	15
GO:0002683	negative regulation of immune system process	33/596	253/12149	2.58891e-07	0.000207802	0.000189424	ANGPT1/SERPING1/C1QC/CD74/CDK6/CX3CR1/HLA-A/HLA-B/IL4R/KLRD1/LGALS9/OAS1/OAS3/CXCL12/SNAI2/THBS1/TNFAIP3/TNFRSF14/TNFSF18/NMI/TRIB1/LRRC17/FGL2/DUSP10/PADI2/USP18/SAMHD1/PTPN22/C5AR2/VSIR/RHBDF2/ADGRF5/MIR125B1	33
GO:0002252	immune effector process	39/596	330/12149	2.97853e-07	0.000207802	0.000189424	ANGPT1/B2M/SERPING1/C1QC/C2/C4A/C4B/CD74/CX3CR1/CFH/HLA-A/HLA-B/HLA-DMA/HLA-DPB1/HLA-DQB1/IL4R/IL6R/ITGAM/JUNB/KIT/KLRD1/LGALS1/LGALS9/MPO/PLCG2/STX4/TAP2/TP53/TNFRSF14/TNFSF18/NMI/CPLX2/FGL2/BTN3A2/DUSP10/PTPN22/RGCC/C1RL/SHLD1	39
GO:0045087	innate immune response	47/596	443/12149	4.60285e-07	0.00027525	0.000250907	PRDM1/SERPING1/C1QC/C2/C4A/C4B/CD74/CX3CR1/CYBA/IFI6/CFH/HLA-A/HLA-B/IFI27/IFIT1/IFIT3/ITGAM/KLRD1/LGALS9/CIITA/MX1/OAS1/OAS3/PLCG2/SLA/STX4/TLR5/TNFAIP3/TP53/TTC4/TNFRSF14/NMI/TLR6/TRIM22/CNPY3/DUSP10/USP18/SAMHD1/PTPN22/C1RL/IFIH1/GSDMD/PARP9/SIGLEC10/SDHAF4/IFNLR1/PLPP6	47
GO:0032102	negative regulation of response to external stimulus	31/596	252/12149	2.1368e-06	0.00111808	0.0010192	ANXA2/SERPING1/HLA-A/HLA-B/KLKB1/KLRD1/LGALS9/MICB/OAS1/OAS3/PRKG1/MAPK7/PTPRO/SLIT1/THBS1/TNFAIP3/NMI/TRIB1/SEMA3C/FGL2/DUSP10/PADI2/USP18/SAMHD1/C5AR2/RGMA/RHBDF2/SIGLEC10/C1QTNF3/GRIN3A/RTN4RL1	31
GO:0009617	response to bacterium	36/596	320/12149	2.75745e-06	0.00128252	0.00116909	AQP1/B2M/BMP6/C2/C4B/CD4/CX3CR1/CYBA/DIO2/FKBP5/HLA-A/HLA-B/IL6R/LGALS9/MPO/OAS1/OAS3/OPRM1/PLCG2/TAP2/TLR5/TNFAIP3/CUBN/TNFRSF14/TRIB1/TLR6/GJB6/DUSP10/USP18/PTPN22/HERC6/RNF213/GSDMD/CCDC80/LYPD8/CD24	36
GO:0006954	inflammatory response	43/596	423/12149	4.40357e-06	0.00184333	0.00168031	BMP6/C4A/C4B/CX3CR1/CYBA/ECM1/FANCA/IL4R/IL6R/ITGAM/JUN/KIT/KLKB1/LGALS1/LGALS9/CIITA/OPRM1/PLCG2/MAPK7/SCN9A/SMO/THBS1/TLR5/TNFAIP3/HYAL3/AOC3/TNFSF18/NMI/CD163/KL/PTGES/TLR6/DUSP10/USP18/C5AR2/LTB4R2/RHBDF2/GSDMD/SIGLEC10/MYLK3/C1QTNF3/NLRP14/PLA2G4B	43
GO:0003341	cilium movement	20/596	131/12149	5.64295e-06	0.0020955	0.00191018	PLTP/SLC22A14/ZMYND10/DDX4/CLXN/CFAP43/TEKT1/ROPN1L/DRC7/CCDC65/DRC1/DNAI3/GARIN2/DAW1/SPAG17/CFAP65/TTLL6/RSPH4A/ENO4/FSIP2	20
GO:0001539	cilium or flagellum-dependent cell motility	17/596	100/12149	6.50777e-06	0.0020955	0.00191018	PLTP/SLC22A14/DDX4/CLXN/CFAP43/TEKT1/ROPN1L/DRC7/CCDC65/DRC1/DNAI3/GARIN2/CFAP65/TTLL6/RSPH4A/ENO4/FSIP2	17
GO:0060285	cilium-dependent cell motility	17/596	100/12149	6.50777e-06	0.0020955	0.00191018	PLTP/SLC22A14/DDX4/CLXN/CFAP43/TEKT1/ROPN1L/DRC7/CCDC65/DRC1/DNAI3/GARIN2/CFAP65/TTLL6/RSPH4A/ENO4/FSIP2	17
GO:0002832	negative regulation of response to biotic stimulus	15/596	81/12149	7.71389e-06	0.00230645	0.00210247	SERPING1/HLA-A/HLA-B/KLRD1/LGALS9/MICB/OAS1/OAS3/TNFAIP3/NMI/TRIB1/FGL2/DUSP10/USP18/SAMHD1	15
GO:0002460	adaptive immune response based on somatic recombination of immune receptors built from immunoglobulin superfamily domains	23/596	169/12149	8.36983e-06	0.00231017	0.00210586	B2M/SERPING1/C1QC/C2/C4A/C4B/CD4/CD74/HLA-A/HLA-B/HLA-DMA/HLA-DPB1/HLA-DQB1/IL4R/IL6R/JUNB/KLRD1/TAP2/TNFAIP3/TNFSF18/BTN3A2/C1RL/SHLD1	23
GO:0045824	negative regulation of innate immune response	12/596	54/12149	8.97264e-06	0.00231017	0.00210586	SERPING1/HLA-A/HLA-B/KLRD1/LGALS9/OAS1/OAS3/TNFAIP3/NMI/DUSP10/USP18/SAMHD1	12
GO:0007600	sensory perception	35/596	324/12149	9.38197e-06	0.00231017	0.00210586	ASIC2/AQP1/B2M/GUCA1B/HTR2A/KIT/ROR1/OPRM1/PDE6B/ATP8B1/PPEF1/RGS16/RLBP1/SCN9A/CXCL12/SNAI2/VIP/WFS1/ZIC2/OR6A2/DHRS3/PTGES/GJB6/MYO15A/TAS2R5/CACNA2D4/OPN4/OR2D2/STRC/TAS2R43/TAS2R50/OR2L13/RTP5/CYP4V2/SYT10	35
GO:0006956	complement activation	8/596	24/12149	1.16989e-05	0.00272065	0.00248004	SERPING1/C1QC/C2/C4A/C4B/CFH/RGCC/C1RL	8
GO:0002443	leukocyte mediated immunity	25/596	202/12149	1.8524e-05	0.00408113	0.00372019	B2M/SERPING1/C1QC/C2/C4A/C4B/CD74/CX3CR1/HLA-A/HLA-B/HLA-DMA/HLA-DPB1/HLA-DQB1/IL4R/ITGAM/KIT/KLRD1/LGALS9/PLCG2/STX4/TAP2/CPLX2/BTN3A2/C1RL/SHLD1	25
GO:0002478	antigen processing and presentation of exogenous peptide antigen	8/596	26/12149	2.27748e-05	0.00465665	0.00424481	B2M/CD74/CTSS/HLA-A/HLA-DMA/HLA-DPB1/HLA-DQB1/TAP2	8
GO:0060294	cilium movement involved in cell motility	15/596	89/12149	2.51282e-05	0.00465665	0.00424481	PLTP/SLC22A14/DDX4/CLXN/CFAP43/TEKT1/ROPN1L/DRC7/DNAI3/GARIN2/CFAP65/TTLL6/RSPH4A/ENO4/FSIP2	15
GO:0050778	positive regulation of immune response	32/596	298/12149	2.5475e-05	0.00465665	0.00424481	B2M/SERPING1/C1QC/C2/C4A/C4B/CD4/CD74/FYB1/CFH/HLA-A/HLA-B/HLA-DPB1/HLA-DQB1/IL4R/ITGAM/KLRD1/LCP2/LGALS9/MICB/PLCG2/STX4/TAP2/NMI/BTN3A2/PTPN22/C5AR2/RGCC/C1RL/PARP9/SHLD1/THEMIS	32
GO:0035082	axoneme assembly	13/596	69/12149	2.5586e-05	0.00465665	0.00424481	ZMYND10/CLXN/CFAP43/DRC7/CCDC65/DRC1/DNAAF10/DNAI3/DAW1/SPAG17/CFAP65/RSPH4A/FSIP2	13
GO:0050907	detection of chemical stimulus involved in sensory perception	7/596	20/12149	2.92314e-05	0.00508964	0.00463951	OR6A2/TAS2R5/OR2D2/TAS2R43/TAS2R50/OR2L13/RTP5	7
GO:0050777	negative regulation of immune response	17/596	112/12149	3.03968e-05	0.00508964	0.00463951	SERPING1/HLA-A/HLA-B/IL4R/KLRD1/LGALS9/OAS1/OAS3/TNFAIP3/TNFRSF14/TNFSF18/NMI/FGL2/DUSP10/USP18/SAMHD1/RHBDF2	17
GO:0002504	antigen processing and presentation of peptide or polysaccharide antigen via MHC class II	7/596	21/12149	4.20021e-05	0.00676233	0.00616427	B2M/CD74/CTSS/HLA-DMA/HLA-DPB1/HLA-DQB1/THBS1	7
GO:0009593	detection of chemical stimulus	9/596	38/12149	7.02219e-05	0.010717	0.00976922	C4B/OR6A2/TLR6/TAS2R5/OR2D2/TAS2R43/TAS2R50/OR2L13/RTP5	9
GO:0019884	antigen processing and presentation of exogenous antigen	8/596	30/12149	7.16859e-05	0.010717	0.00976922	B2M/CD74/CTSS/HLA-A/HLA-DMA/HLA-DPB1/HLA-DQB1/TAP2	8
GO:0007606	sensory perception of chemical stimulus	10/596	47/12149	7.46858e-05	0.0107805	0.00982707	ASIC2/B2M/OR6A2/TAS2R5/OR2D2/TAS2R43/TAS2R50/OR2L13/RTP5/SYT10	10
GO:0007171	activation of transmembrane receptor protein tyrosine kinase activity	5/596	11/12149	0.000100846	0.0133185	0.0121406	ADRB2/ANGPT1/HBEGF/EGFR/PILRB	5
GO:0019882	antigen processing and presentation	12/596	68/12149	0.000101625	0.0133185	0.0121406	B2M/CD74/CTSS/HLA-A/HLA-B/HLA-DMA/HLA-DPB1/HLA-DQB1/RAB3B/TAP2/THBS1/FGL2	12
GO:0006958	complement activation, classical pathway	6/596	17/12149	0.000105696	0.0133185	0.0121406	SERPING1/C1QC/C2/C4A/C4B/C1RL	6
GO:0019886	antigen processing and presentation of exogenous peptide antigen via MHC class II	6/596	17/12149	0.000105696	0.0133185	0.0121406	B2M/CD74/CTSS/HLA-DMA/HLA-DPB1/HLA-DQB1	6
GO:0016064	immunoglobulin mediated immune response	13/596	79/12149	0.000111359	0.0133185	0.0121406	B2M/SERPING1/C1QC/C2/C4A/C4B/CD74/HLA-DMA/HLA-DPB1/HLA-DQB1/IL4R/C1RL/SHLD1	13
GO:0019724	B cell mediated immunity	13/596	79/12149	0.000111359	0.0133185	0.0121406	B2M/SERPING1/C1QC/C2/C4A/C4B/CD74/HLA-DMA/HLA-DPB1/HLA-DQB1/IL4R/C1RL/SHLD1	13
GO:0002697	regulation of immune effector process	23/596	199/12149	0.000115286	0.0134052	0.0122197	ANGPT1/B2M/SERPING1/CD74/CX3CR1/CFH/HLA-A/HLA-B/IL4R/ITGAM/JUNB/KIT/KLRD1/LGALS9/PLCG2/STX4/TAP2/TNFRSF14/TNFSF18/FGL2/DUSP10/PTPN22/SHLD1	23
GO:0002449	lymphocyte mediated immunity	19/596	149/12149	0.00012289	0.0139032	0.0126736	B2M/SERPING1/C1QC/C2/C4A/C4B/CD74/HLA-A/HLA-B/HLA-DMA/HLA-DPB1/HLA-DQB1/IL4R/KLRD1/LGALS9/TAP2/BTN3A2/C1RL/SHLD1	19
GO:0048002	antigen processing and presentation of peptide antigen	9/596	41/12149	0.000132298	0.0145737	0.0132848	B2M/CD74/CTSS/HLA-A/HLA-B/HLA-DMA/HLA-DPB1/HLA-DQB1/TAP2	9
GO:0002274	myeloid leukocyte activation	17/596	126/12149	0.00013802	0.0148142	0.013504	CD74/CX3CR1/IL4R/ITGAM/JUN/KIT/LCP2/LGALS9/MT1G/PLCG2/STX4/THBS1/NMI/TLR6/CPLX2/ADGRF5/PLPP6	17
GO:0003094	glomerular filtration	6/596	18/12149	0.000152005	0.0159073	0.0145004	AQP1/CYBA/MCAM/PTPRO/RHPN2/ADGRF5	6
GO:0019221	cytokine-mediated signaling pathway	27/596	258/12149	0.000166218	0.0169704	0.0154695	ANGPT1/CD4/CD74/CNTFR/CX3CR1/ECM1/HSPA1B/IFI27/IL4R/IL6R/KIT/MX1/OAS1/OAS3/CXCL12/TNFAIP3/TP53/TNFRSF14/TNFSF18/NMI/PADI2/USP18/SAMHD1/PARP9/IFNLR1/MIR125B1/CD24	27
GO:0002495	antigen processing and presentation of peptide antigen via MHC class II	6/596	19/12149	0.000213006	0.0206232	0.0187993	B2M/CD74/CTSS/HLA-DMA/HLA-DPB1/HLA-DQB1	6
GO:0009595	detection of biotic stimulus	6/596	19/12149	0.000213006	0.0206232	0.0187993	C4B/HLA-A/HLA-B/SMO/TLR6/CDHR2	6
GO:0002698	negative regulation of immune effector process	11/596	63/12149	0.000216776	0.0206232	0.0187993	ANGPT1/SERPING1/CX3CR1/HLA-A/HLA-B/IL4R/KLRD1/LGALS9/TNFSF18/FGL2/DUSP10	11
GO:0031341	regulation of cell killing	9/596	45/12149	0.000280837	0.0259858	0.0236876	B2M/CX3CR1/CFH/HLA-A/HLA-B/ITGAM/KLRD1/LGALS9/TAP2	9
GO:0001578	microtubule bundle formation	14/596	98/12149	0.000289189	0.0259858	0.0236876	ZMYND10/CLXN/CFAP43/DRC7/CCDC65/DRC1/DNAAF10/DNAI3/DAW1/SPAG17/CFAP65/TTLL6/RSPH4A/FSIP2	14
GO:0097205	renal filtration	6/596	20/12149	0.000291766	0.0259858	0.0236876	AQP1/CYBA/MCAM/PTPRO/RHPN2/ADGRF5	6
GO:0032640	tumor necrosis factor production	14/596	100/12149	0.000357914	0.0299272	0.0272805	ANGPT1/CX3CR1/CYBA/LGALS9/OAS1/OAS3/PLCG2/THBS1/TNFAIP3/PTPN22/C5AR2/VSIR/IFIH1/MIR125B1	14
GO:0032680	regulation of tumor necrosis factor production	14/596	100/12149	0.000357914	0.0299272	0.0272805	ANGPT1/CX3CR1/CYBA/LGALS9/OAS1/OAS3/PLCG2/THBS1/TNFAIP3/PTPN22/C5AR2/VSIR/IFIH1/MIR125B1	14
GO:1903034	regulation of response to wounding	14/596	100/12149	0.000357914	0.0299272	0.0272805	ANXA2/SERPING1/HBEGF/KLKB1/DDR2/PRKG1/ST3GAL4/THBS1/TNFAIP3/HPSE/FERMT1/RGMA/SIGLEC10/RTN4RL1	14
GO:0002688	regulation of leukocyte chemotaxis	11/596	67/12149	0.000378736	0.0299272	0.0272805	CD74/CX3CR1/MSTN/IL6R/LGALS9/CXCL12/THBS1/TNFSF18/PADI2/DAPK2/C5AR2	11
GO:0002455	humoral immune response mediated by circulating immunoglobulin	6/596	21/12149	0.000391672	0.0299272	0.0272805	SERPING1/C1QC/C2/C4A/C4B/C1RL	6
GO:0031348	negative regulation of defense response	18/596	150/12149	0.000393455	0.0299272	0.0272805	SERPING1/HLA-A/HLA-B/KLRD1/LGALS9/MICB/OAS1/OAS3/MAPK7/TNFAIP3/NMI/FGL2/DUSP10/USP18/SAMHD1/RHBDF2/SIGLEC10/C1QTNF3	18
GO:0070286	axonemal dynein complex assembly	7/596	29/12149	0.000400172	0.0299272	0.0272805	ZMYND10/CLXN/CCDC65/DRC1/DNAAF10/DNAI3/DAW1	7
GO:0050731	positive regulation of peptidyl-tyrosine phosphorylation	15/596	113/12149	0.000401843	0.0299272	0.0272805	ANGPT1/BMP6/CD4/CD74/HBEGF/EGFR/HTR2A/IL6R/KIT/PLCG2/TP53/TNFRSF14/TNFSF18/PARP9/CD24	15
GO:0060759	regulation of response to cytokine stimulus	15/596	113/12149	0.000401843	0.0299272	0.0272805	ANGPT1/CD74/ECM1/HSPA1B/OAS1/OAS3/MAPK7/TNFAIP3/PADI2/USP18/SAMHD1/IFIH1/PARP9/MIR125B1/CD24	15
GO:0001817	regulation of cytokine production	38/596	436/12149	0.000411732	0.0299272	0.0272805	ANGPT1/B2M/CD4/CD74/CX3CR1/CYBA/FLT4/HLA-A/HLA-B/HLA-DPB1/HSPA1B/IL4R/IL6R/KIT/LGALS9/OAS1/OAS3/PLCG2/SNAI2/THBS1/TLR5/TNFAIP3/TNFRSF14/NMI/TLR6/HPSE/BTN3A2/PTPN22/C5AR2/RGCC/FERMT1/VSIR/IFIH1/GSDMD/SLC2A10/C1QTNF3/MIR125B1/CD24	38
GO:0001819	positive regulation of cytokine production	27/596	273/12149	0.000414663	0.0299272	0.0272805	B2M/CD4/CD74/CYBA/FLT4/HLA-A/HLA-DPB1/HSPA1B/IL4R/IL6R/KIT/LGALS9/OAS1/OAS3/PLCG2/THBS1/TLR5/TNFRSF14/TLR6/HPSE/BTN3A2/PTPN22/RGCC/FERMT1/IFIH1/GSDMD/C1QTNF3	27
GO:0070372	regulation of ERK1 and ERK2 cascade	20/596	177/12149	0.000425708	0.0299692	0.0273188	ANGPT1/CD4/CD74/DUSP4/EGFR/FGFR4/FLT4/HTR2A/CCN1/JUN/LGALS9/DDR2/OPRM1/ABCA7/DUSP10/PTPN22/C5AR2/APIP/FAM83D/SPRY4	20
GO:0015850	organic hydroxy compound transport	19/596	164/12149	0.000429564	0.0299692	0.0273188	ANXA2/AQP1/AQP7/BMP6/CEL/HTR2A/ATP8B1/PLTP/RAB3B/CXCL12/SLC16A1/SLCO1A2/VIP/LIPG/ABCA7/SLCO2B1/SLCO1C1/DTNBP1/SYT10	19
GO:0002831	regulation of response to biotic stimulus	23/596	219/12149	0.000471703	0.0323565	0.0294949	BMP6/SERPING1/CYBA/CFH/HLA-A/HLA-B/IFIT1/KLRD1/LGALS9/MICB/OAS1/OAS3/PLCG2/TNFAIP3/NMI/TRIB1/FGL2/DUSP10/USP18/SAMHD1/PTPN22/PARP9/IFNLR1	23
GO:0071706	tumor necrosis factor superfamily cytokine production	14/596	103/12149	0.000486971	0.0323565	0.0294949	ANGPT1/CX3CR1/CYBA/LGALS9/OAS1/OAS3/PLCG2/THBS1/TNFAIP3/PTPN22/C5AR2/VSIR/IFIH1/MIR125B1	14
GO:1903555	regulation of tumor necrosis factor superfamily cytokine production	14/596	103/12149	0.000486971	0.0323565	0.0294949	ANGPT1/CX3CR1/CYBA/LGALS9/OAS1/OAS3/PLCG2/THBS1/TNFAIP3/PTPN22/C5AR2/VSIR/IFIH1/MIR125B1	14
GO:0001910	regulation of leukocyte mediated cytotoxicity	8/596	39/12149	0.000510037	0.0332574	0.0303161	B2M/CX3CR1/HLA-A/HLA-B/ITGAM/KLRD1/LGALS9/TAP2	8
GO:0006775	fat-soluble vitamin metabolic process	6/596	22/12149	0.000516419	0.0332574	0.0303161	CBR1/CYP4F3/PLTP/RLBP1/SNAI2/TTPA	6
GO:0042742	defense response to bacterium	14/596	105/12149	0.000593437	0.0370559	0.0337787	AQP1/CD4/CYBA/HLA-A/IL6R/MPO/OAS1/OAS3/TLR5/TNFRSF14/TLR6/RNF213/GSDMD/LYPD8	14
GO:0001816	cytokine production	38/596	445/12149	0.000610481	0.0370559	0.0337787	ANGPT1/B2M/CD4/CD74/CX3CR1/CYBA/FLT4/HLA-A/HLA-B/HLA-DPB1/HSPA1B/IL4R/IL6R/KIT/LGALS9/OAS1/OAS3/PLCG2/SNAI2/THBS1/TLR5/TNFAIP3/TNFRSF14/NMI/TLR6/HPSE/BTN3A2/PTPN22/C5AR2/RGCC/FERMT1/VSIR/IFIH1/GSDMD/SLC2A10/C1QTNF3/MIR125B1/CD24	38
GO:0030217	T cell differentiation	20/596	182/12149	0.000610509	0.0370559	0.0337787	B2M/PRDM1/CD4/CD74/CDK6/FANCA/IL4R/IL6R/JUNB/KIT/LGALS9/SOX4/TP53/TNFSF18/FGL2/DUSP10/PTPN22/VSIR/THEMIS/GPR89A	20
GO:0043410	positive regulation of MAPK cascade	29/596	309/12149	0.000610812	0.0370559	0.0337787	ADRB2/ANGPT1/AR/CD4/CD74/EGFR/FGFR4/FLT4/HTR2A/IGFBP3/JUN/KIT/LGALS9/GADD45B/DDR2/OPRM1/PLCG2/RET/THBS1/KL/TLR6/ABCA7/GADD45G/SHC2/PTPN22/C5AR2/DOK6/FGD2/CD24	29
GO:0061041	regulation of wound healing	11/596	71/12149	0.00063198	0.0377924	0.03445	ANXA2/SERPING1/HBEGF/KLKB1/DDR2/PRKG1/ST3GAL4/THBS1/TNFAIP3/HPSE/FERMT1	11
GO:0003352	regulation of cilium movement	6/596	23/12149	0.000670002	0.0389532	0.0355082	CLXN/CFAP43/CCDC65/DRC1/TTLL6/RSPH4A	6
GO:0050829	defense response to Gram-negative bacterium	6/596	23/12149	0.000670002	0.0389532	0.0355082	AQP1/CD4/IL6R/TNFRSF14/GSDMD/LYPD8	6
GO:0002275	myeloid cell activation involved in immune response	9/596	51/12149	0.000741777	0.0419605	0.0382495	CX3CR1/IL4R/ITGAM/KIT/LGALS9/PLCG2/STX4/NMI/CPLX2	9
GO:0002690	positive regulation of leukocyte chemotaxis	9/596	51/12149	0.000741777	0.0419605	0.0382495	CD74/CX3CR1/MSTN/IL6R/LGALS9/CXCL12/THBS1/TNFSF18/DAPK2	9
GO:0001911	negative regulation of leukocyte mediated cytotoxicity	5/596	16/12149	0.000776721	0.042781	0.0389974	CX3CR1/HLA-A/HLA-B/KLRD1/LGALS9	5
GO:0019883	antigen processing and presentation of endogenous antigen	5/596	16/12149	0.000776721	0.042781	0.0389974	B2M/CD74/HLA-A/HLA-B/TAP2	5
GO:1903707	negative regulation of hemopoiesis	10/596	62/12149	0.00079996	0.0434887	0.0396426	C1QC/CD74/CDK6/IL4R/SNAI2/TNFSF18/TRIB1/LRRC17/FGL2/MIR125B1	10
GO:0050867	positive regulation of cell activation	23/596	228/12149	0.000827771	0.0444237	0.0404948	B2M/CD4/CD74/HLA-A/HLA-DMA/HLA-DPB1/HLA-DQB1/IL4R/ITGAM/LGALS1/LGALS9/DDR2/SOX4/STX4/THBS1/TNFRSF14/TLR6/DUSP10/PTPN22/VSIR/SHLD1/PLPP6/CD24	23
GO:0002253	activation of immune response	20/596	187/12149	0.000861044	0.0456244	0.0415894	SERPING1/C1QC/C2/C4A/C4B/FYB1/CFH/HLA-A/HLA-DPB1/HLA-DQB1/KLRD1/LCP2/MICB/PLCG2/BTN3A2/PTPN22/C5AR2/RGCC/C1RL/THEMIS	20
GO:0071674	mononuclear cell migration	13/596	97/12149	0.000877163	0.0458976	0.0418384	CX3CR1/ECM1/MSTN/IL6R/LGALS9/CD99/PTPRO/RET/CXCL12/THBS1/TNFRSF14/TNFSF18/PADI2	13
GO:0042116	macrophage activation	10/596	63/12149	0.000909994	0.0465183	0.0424043	CD74/CX3CR1/IL4R/ITGAM/JUN/PLCG2/THBS1/NMI/TLR6/ADGRF5	10
GO:0042730	fibrinolysis	4/596	10/12149	0.000949867	0.0465183	0.0424043	ANXA2/SERPING1/KLKB1/THBS1	4
GO:0071605	monocyte chemotactic protein-1 production	4/596	10/12149	0.000949867	0.0465183	0.0424043	LGALS9/OAS1/OAS3/C1QTNF3	4
GO:0071637	regulation of monocyte chemotactic protein-1 production	4/596	10/12149	0.000949867	0.0465183	0.0424043	LGALS9/OAS1/OAS3/C1QTNF3	4
GO:1903706	regulation of hemopoiesis	25/596	259/12149	0.00095333	0.0465183	0.0424043	B2M/PRDM1/C1QC/CD4/CD74/CDK6/FANCA/HLA-B/HSPA1B/IL4R/JUNB/LGALS9/SNAI2/SOX4/KLF10/H4C12/H4C11/H4C2/TNFSF18/TRIB1/LRRC17/FGL2/DUSP10/VSIR/MIR125B1	25
GO:1901615	organic hydroxy compound metabolic process	32/596	363/12149	0.000955704	0.0465183	0.0424043	ALDH1A1/ALDH2/BMP6/CEL/CYP2D6/DHFR/DIO2/FGFR4/GNB3/ITGAM/KIT/CYP4F3/ATP8B1/PLCG2/PLTP/PTS/QDPR/SNAI2/SULT1A2/TG/TP53/TTPA/CUBN/HSD17B6/SYNJ2/DHRS3/KL/DHRS4/OPN3/SLCO1C1/CYP4V2/PLPP6	32
GO:0042611	MHC protein complex	7/641	14/12679	2.05396e-06	0.000932499	0.000871312	B2M/CD74/HLA-A/HLA-B/HLA-DMA/HLA-DPB1/HLA-DQB1	7
GO:0030312	external encapsulating structure	33/641	309/12679	3.94062e-05	0.00596346	0.00557217	ANGPT1/ANXA2/SERPING1/C1QC/COL4A1/COL9A1/CTSS/ECM2/ECM1/CCN1/ITGB4/LAMB3/LGALS1/LGALS9/MST1/CXCL12/THBS1/DGCR6/FCGBP/LRRC17/HPSE/FGL2/FRAS1/KAZALD1/ELFN2/NTN5/RTN4RL1/CCDC80/OLFML2A/COL24A1/COL28A1/FREM2/AGRN	33
GO:0031012	extracellular matrix	33/641	309/12679	3.94062e-05	0.00596346	0.00557217	ANGPT1/ANXA2/SERPING1/C1QC/COL4A1/COL9A1/CTSS/ECM2/ECM1/CCN1/ITGB4/LAMB3/LGALS1/LGALS9/MST1/CXCL12/THBS1/DGCR6/FCGBP/LRRC17/HPSE/FGL2/FRAS1/KAZALD1/ELFN2/NTN5/RTN4RL1/CCDC80/OLFML2A/COL24A1/COL28A1/FREM2/AGRN	33
GO:0009897	external side of plasma membrane	22/641	173/12679	6.04533e-05	0.00686144	0.00641123	ATP1B2/B2M/CD4/CD74/CNTFR/CX3CR1/IL4R/IL6R/ITGAM/KIT/KLRD1/MCAM/MICB/ABCB1/CXCL12/THBS1/CUBN/TNFRSF14/CD163/BTN3A2/LY6G5C/CD24	22
GO:0031514	motile cilium	21/641	166/12679	9.53166e-05	0.00865474	0.00808686	SEPTIN2/HYAL3/SLC22A14/CFAP43/DRC3/TEKT1/ROPN1L/SPATC1L/DRC7/CFAP300/CCDC65/DRC1/AK7/GARIN2/SPAG17/CFAP65/TAS2R43/SAXO2/RSPH4A/ENO4/FSIP2	21
GO:0009986	cell surface	43/641	478/12679	0.000169968	0.0128609	0.012017	ACVRL1/ANXA2/ATP1B2/B2M/CD4/CD74/CNTFR/CPM/CX3CR1/HBEGF/EGFR/HLA-A/HLA-B/HLA-DMA/HLA-DPB1/IL4R/IL6R/ITGAM/ITGB4/KIT/KLRD1/MCAM/MICB/ROR1/ABCB1/CXCL12/STX4/THBS1/CUBN/AOC3/TNFRSF14/TNFSF18/CD163/LIPG/ABCA7/BTN3A2/RGMA/ADGRG6/LY6G5C/RTN4RL1/STRC/ADGRF5/CD24	43
GO:0016324	apical plasma membrane	25/641	227/12679	0.000207102	0.0131551	0.012292	ADRB2/AQP1/ATP1B2/ATP6V1B2/CNTFR/CYBA/IL6R/NHS/DDR2/ATP8B1/ABCB1/PTPRO/SLC16A1/CUBN/MGAM/KL/GJB6/SLC7A9/SLCO2B1/ZMYND10/RHCG/CDHR2/PAPPA2/SLC4A11/ECRG4	25
GO:0062023	collagen-containing extracellular matrix	26/641	242/12679	0.000231809	0.0131551	0.012292	ANGPT1/ANXA2/SERPING1/C1QC/COL4A1/COL9A1/CTSS/ECM2/ECM1/CCN1/ITGB4/LAMB3/LGALS1/LGALS9/MST1/CXCL12/THBS1/FGL2/FRAS1/KAZALD1/NTN5/CCDC80/COL24A1/COL28A1/FREM2/AGRN	26
GO:0045177	apical part of cell	28/641	278/12679	0.000396029	0.018998	0.0177514	ADRB2/AQP1/ATP1B2/ATP6V1B2/CNTFR/CYBA/IL6R/MYO5B/NHS/DDR2/ATP8B1/ABCB1/PTPRO/SLC16A1/CUBN/MGAM/KL/GJB6/SLC7A9/SLCO2B1/C5AR2/ZMYND10/RHCG/CDHR2/PAPPA2/SLC4A11/ECRG4/ADGRF5	28
GO:0005930	axoneme	16/641	122/12679	0.000419601	0.018998	0.0177514	CENPF/SEPTIN2/SPAG8/CFAP43/DRC3/TEKT1/CCDC65/DRC1/DNAI3/CFAP276/SPATA4/EFHB/SPAG17/DNAH12/SAXO2/RSPH4A	16
GO:0097014	ciliary plasm	16/641	123/12679	0.000460304	0.018998	0.0177514	CENPF/SEPTIN2/SPAG8/CFAP43/DRC3/TEKT1/CCDC65/DRC1/DNAI3/CFAP276/SPATA4/EFHB/SPAG17/DNAH12/SAXO2/RSPH4A	16
GO:0098552	side of membrane	32/641	348/12679	0.000782561	0.0296069	0.0276642	ATP1B2/B2M/CD4/CD74/CNTFR/CX3CR1/GNB3/GNG4/HLA-A/HLA-B/HLA-DPB1/HLA-DQB1/IL4R/IL6R/ITGAM/KIT/KLRD1/MCAM/MICB/ABCB1/CXCL12/SLA/THBS1/CUBN/TNFRSF14/CD163/BTN3A2/PTPN22/LY6G5C/STAC3/STAC2/CD24	32
GO:0030666	endocytic vesicle membrane	17/641	145/12679	0.0010345	0.036128	0.0337575	ADRB2/ATP6V0C/B2M/CD4/CD74/CYBA/HBEGF/EGFR/HLA-A/HLA-B/HLA-DPB1/HLA-DQB1/SMO/STX4/TAP2/CD163/TLR6	17
GO:0005604	basement membrane	11/641	74/12679	0.00115634	0.0374983	0.0350378	ANXA2/COL4A1/COL9A1/ITGB4/LAMB3/FRAS1/NTN5/CCDC80/COL28A1/FREM2/AGRN	11
GO:0072562	blood microparticle	9/641	55/12679	0.00160738	0.047459	0.044345	SERPING1/C1QC/C4A/C4B/CFH/HSPA1B/HSPA1L/C1RL/ZNF559-ZNF177	9
GO:0005581	collagen trimer	8/641	45/12679	0.00167256	0.047459	0.044345	C1QC/COL4A1/COL9A1/C1QTNF3/C1QTNF6/C1QL2/COL24A1/COL28A1	8
GO:0004888	transmembrane signaling receptor activity	43/608	417/12398	3.04699e-06	0.00213594	0.00201743	ACVRL1/ADRB2/CD4/CD74/CNTFR/CX3CR1/EGFR/FGFR4/FLT4/GABRA6/HLA-DQB1/HTR2A/HTR7/IL4R/IL6R/KIT/KLRD1/ROR1/DDR2/OPRM1/PTPRO/RET/SMO/TLR5/OR6A2/TNFRSF14/TLR6/ABCA7/GPR45/OPN3/C5AR2/TAS2R5/LTB4R2/ADGRG6/ADGRA1/OPN4/GRIN3A/OR2D2/IFNLR1/ADGRF5/TAS2R43/TAS2R50/OR2L13	43
GO:0023023	MHC protein complex binding	7/608	21/12398	4.19296e-05	0.012905	0.012189	B2M/CD4/CD74/HLA-DMA/HLA-DPB1/HLA-DQB1/KLRD1	7
GO:0019838	growth factor binding	15/608	95/12398	5.52283e-05	0.012905	0.012189	ACVRL1/COL4A1/EGFR/FGFR4/FLT4/IGFBP3/CCN1/IL6R/ITGB4/THBS1/KL/RHBDF2/KAZALD1/NKD2/WFIKKN1	15
GO:0023026	MHC class II protein complex binding	6/608	17/12398	0.00010553	0.0184942	0.0174681	B2M/CD4/CD74/HLA-DMA/HLA-DPB1/HLA-DQB1	6
GO:0042605	peptide antigen binding	6/608	18/12398	0.000151768	0.0212778	0.0200972	HLA-A/HLA-B/HLA-DPB1/HLA-DQB1/TAP2/SLC7A9	6
GO:0008201	heparin binding	14/608	96/12398	0.000231599	0.0230262	0.0217486	CEL/HBEGF/ECM2/FGFR4/MSTN/CFH/CCN1/MPO/SLIT1/THBS1/LIPG/ADA2/RTN4RL1/CCDC80	14
GO:0043394	proteoglycan binding	7/608	27/12398	0.000247588	0.0230262	0.0217486	CTSS/CFH/SLIT1/THBS1/HPSE/ADA2/AGRN	7
GO:1901618	organic hydroxy compound transmembrane transporter activity	6/608	20/12398	0.000291316	0.0230262	0.0217486	AQP1/AQP7/SLC16A1/SLCO1A2/SLCO2B1/SLCO1C1	6
GO:0140375	immune receptor activity	10/608	55/12398	0.000295629	0.0230262	0.0217486	CD4/CD74/CNTFR/CX3CR1/HLA-DQB1/IL4R/IL6R/KLRD1/C5AR2/IFNLR1	10
GO:0004930	G protein-coupled receptor activity	20/608	176/12398	0.000394377	0.0276458	0.0261119	ADRB2/CX3CR1/HTR2A/HTR7/OPRM1/SMO/OR6A2/GPR45/OPN3/C5AR2/TAS2R5/LTB4R2/ADGRG6/ADGRA1/OPN4/OR2D2/ADGRF5/TAS2R43/TAS2R50/OR2L13	20
GO:0003823	antigen binding	7/608	30/12398	0.000499314	0.0282023	0.0266375	HLA-A/HLA-B/HLA-DPB1/HLA-DQB1/KLRD1/TAP2/SLC7A9	7
GO:0043236	laminin binding	6/608	22/12398	0.000515629	0.0282023	0.0266375	CTSS/ECM1/LGALS1/THBS1/ADGRG6/AGRN	6
GO:0008525	phosphatidylcholine transporter activity	5/608	15/12398	0.000555527	0.0282023	0.0266375	ATP8B1/ABCB1/PLTP/ABCA7/ATP10A	5
GO:0008514	organic anion transmembrane transporter activity	16/608	129/12398	0.000563242	0.0282023	0.0266375	SLC25A6/SLC6A11/SLC16A1/SLCO1A2/SLC22A14/SLC7A9/SLCO2B1/MPC1/SLCO1C1/SLC17A9/SLC2A10/SLC4A11/MFSD2A/SLC38A5/SLC36A1/SLC25A41	16
GO:0008028	monocarboxylic acid transmembrane transporter activity	7/608	33/12398	0.000922025	0.0415673	0.039261	SLC6A11/SLC16A1/SLCO1A2/SLCO2B1/MPC1/SLCO1C1/MFSD2A	7
GO:0001848	complement binding	4/608	10/12398	0.000948755	0.0415673	0.039261	C4A/C4B/CFH/ITGAM	4
GO:0050840	extracellular matrix binding	8/608	43/12398	0.00100965	0.0416333	0.0393233	CTSS/ECM1/CCN1/LGALS1/THBS1/ADGRG6/OLFML2A/AGRN	8
C0263666	Dermatomyositis, Childhood Type	11/642	26/12389	2.51672e-08	0.000100721	8.63726e-05	C2/C4A/HLA-A/HLA-B/HLA-DMA/IFIT3/LGALS9/MX1/PLCG2/THBS1/IFIH1	11
C0011609	Drug Eruptions	9/642	17/12389	4.26231e-08	0.000100721	8.63726e-05	AR/C4B/EGFR/GPT/HLA-A/HLA-B/HLA-DPB1/HLA-DQB1/MPO	9
C0026896	Myasthenia Gravis	27/642	161/12389	5.56542e-08	0.000100721	8.63726e-05	ADRB2/C2/C4A/C4B/CNTFR/CTSS/HLA-A/HLA-B/HLA-DPB1/HLA-DQB1/IL4R/JUN/JUNB/KIT/LGALS1/MICB/ABCB1/CXCL12/SMN1/TAP2/THBS1/TNFAIP3/VIP/SLC7A9/PTPN22/POLR1H/IFIH1	27
C0151449	Primary SjC6gren's syndrome	25/642	141/12389	5.60574e-08	0.000100721	8.63726e-05	ANXA2/AQP1/B2M/C4A/CTSS/CX3CR1/EGFR/FLT4/CFH/HLA-A/HLA-B/HLA-DPB1/HLA-DQB1/MPO/CXCL12/TAP2/TLR5/TNFAIP3/TP53/CUBN/ABCA7/IFI44L/PTPN22/IFIH1/TUBA1C	25
C1800706	Idiopathic Pulmonary Fibrosis	51/642	463/12389	2.51547e-07	0.000361574	0.000310065	ANGPT1/ANXA2/AQP1/CEL/CSRP1/CTSS/DIO2/EGFR/GPT/HLA-A/HLA-B/HSPA1B/HSPA1L/HTR2A/HTR7/IGFBP3/CCN1/IL4R/IL6R/JUN/JUNB/KIT/LGALS1/MPO/MST1/NEU1/ATP8B1/ABCB1/MAPK7/RET/RHCE/CXCL12/SNAI2/SMN1/TP53/VIP/H4C12/H4C11/H4C2/AOC3/TNFRSF14/CD163/KL/DUSP10/PADI2/DAPK2/QRSL1/SLC2A10/PARP9/LCLAT1/ARMH1	51
C4721555	Autoimmune hepatitis	18/642	88/12389	4.58232e-07	0.000548885	0.000470692	C4A/CD74/CYP2D6/GPT/HLA-A/HLA-B/HLA-DPB1/HLA-DQB1/IL4R/LGALS9/CXCL12/TG/TNFAIP3/TNFRSF14/FTCD/FGL2/PTPN22/CD24	18
C0524910	Hepatitis C, Chronic	31/642	227/12389	7.08997e-07	0.000660452	0.000566366	CX3CR1/CYP2D6/DHFR/EGFR/GPT/HLA-A/HLA-B/HLA-DPB1/HLA-DQB1/HSPA1B/JUN/KLRD1/LGALS9/MPO/MX1/OAS1/ABCB1/CXCL12/TAP2/TP53/AOC3/CD163/PLIN3/TRIM22/HPSE/PTPN22/IFIH1/PNPLA3/BOC/IFNLR1/CD24	31
C0275518	Acute infectious disease	19/642	100/12389	7.35163e-07	0.000660452	0.000566366	B2M/CD74/CEL/GPT/CFH/HLA-B/HLA-DQB1/IFI27/IL4R/JUN/JUNB/MPO/TAP2/THBS1/TP53/TLR6/PTPN22/IFIH1/PARP9	19
C0241910	Autoimmune Chronic Hepatitis	18/642	95/12389	1.49807e-06	0.00119629	0.00102587	C4A/CD74/CYP2D6/GPT/HLA-A/HLA-B/HLA-DPB1/HLA-DQB1/IL4R/LGALS9/CXCL12/TG/TNFAIP3/TNFRSF14/FTCD/FGL2/PTPN22/CD24	18
C3714514	Infection	34/642	273/12389	1.79518e-06	0.00129019	0.0011064	ADRB2/C2/C4A/CD4/CX3CR1/CYP2D6/EGFR/CFH/HLA-A/HLA-B/HLA-DQB1/IFIT1/CCN1/IL4R/KLRD1/CIITA/MICB/MPO/MX1/OAS1/CXCL12/SMN1/TAP2/TG/TLR5/TP53/ZNF175/TNFRSF14/TLR6/TRIM22/ATF5/PTPN22/SAMD9/IFIH1	34
C3150275	COMPLEMENT COMPONENT 2 DEFICIENCY	5/642	6/12389	2.11441e-06	0.00138148	0.00118467	C2/C4A/C4B/CFH/HLA-A	5
C0742343	Acute Chest Syndrome	27/642	194/12389	2.55578e-06	0.0015307	0.00131264	ADRB2/ALDH2/CX3CR1/CYBA/CYP2D6/EGFR/GPT/HLA-A/HLA-B/HTR2A/CCN1/IL6R/CIITA/MPO/ATP8B1/ABCB1/CXCL12/SHBG/THBS1/TP53/CUBN/LIPG/PTPN22/POLR1H/VSIR/MARCHF10/ZGLP1	27
C4050407	Pauci-immune Glomerulonephritis associated with Granulomatosis with Polyangiitis	10/642	32/12389	2.97345e-06	0.00164386	0.00140968	CDK6/CEL/HLA-A/HLA-DPB1/CIITA/MPO/TNFAIP3/TP53/PTPN22/PARP9	10
C0867389	Chronic graft-versus-host disease	19/642	110/12389	3.29672e-06	0.0016924	0.0014513	HLA-A/HLA-B/HLA-DPB1/HLA-DQB1/HSPA1B/HSPA1L/IFIT1/IFIT3/ITGAM/KLRD1/MCAM/OPRM1/SHBG/SMO/TP53/CD163/HPSE/OPN4/ARMH1	19
C0162538	Immunoglobulin A deficiency (disorder)	9/642	27/12389	5.14382e-06	0.00246458	0.00211348	PRDM1/C4A/C4B/HLA-A/HLA-B/HLA-DPB1/HLA-DQB1/PTPN22/IFIH1	9
C0027430	Nasal Polyps	30/642	238/12389	5.68974e-06	0.00255576	0.00219167	ADRB2/ANGPT1/ECM1/EGFR/EMP1/HLA-A/HLA-B/CCN1/IL4R/JUN/JUNB/KIT/LGALS1/LGALS9/CIITA/MPO/ABCB1/CXCL12/SMN1/TAP2/TP53/CD163/CCNO/HPSE/ZMYND10/LTB4R2/CFAP300/CCDC65/DRC1/RSPH4A	30
C0018213	Graves Disease	34/642	289/12389	6.41285e-06	0.00271113	0.00232491	ADRB2/C2/C4A/C4B/DIO2/CFH/HLA-A/HLA-B/HLA-DPB1/HLA-DQB1/HSPA1B/CCN1/IL4R/ITGAM/LGALS9/MT1G/ABCB1/RET/SLA/TAP2/TG/TLR5/TNFAIP3/TP53/WARS1/WFS1/TLR6/PTPN21/PTPN22/SHC3/SIAE/IFIH1/TEKT1/C1QTNF6	34
C1262211	Diarrhoea predominant irritable bowel syndrome	8/642	22/12389	8.32852e-06	0.00332539	0.00285166	FGFR4/HTR7/IFIT3/MPO/OPRM1/SCN9A/VIP/MYLK3	8
C0011603	Dermatitis	31/642	258/12389	1.06961e-05	0.00404593	0.00346956	C4A/C4B/CBS/CD74/COL9A1/CX3CR1/CYP2D6/EGFR/FLT4/GPT/HLA-B/HLA-DMA/HSPA1B/CCN1/IL4R/ITGAM/JUN/JUNB/LGALS9/MPO/CXCL12/THBS1/TNFAIP3/TP53/HPSE/GADD45G/PTPN22/C5AR2/IFIH1/CERS3/ARMH1	31
C0042165	Anterior uveitis	8/642	23/12389	1.21936e-05	0.00435766	0.00373688	SERPING1/C4A/C4B/CFH/HLA-A/HLA-B/IL6R/PTPN22	8
C0035439	Rheumatic Heart Disease	12/642	53/12389	1.27328e-05	0.00435766	0.00373688	C4A/C4B/GALNS/HLA-A/HLA-B/HLA-DQB1/IGFBP3/KIT/RHCE/TLR5/TNFAIP3/PTPN22	12
C0006267	Bronchiectasis	18/642	111/12389	1.47556e-05	0.00482038	0.00413368	ADRB2/B2M/CEL/HLA-B/LGALS9/MPO/NHS/CXCL12/TAP2/CCNO/PTPN22/ZMYND10/RGMA/PARP9/CFAP300/CCDC65/DRC1/RSPH4A	18
C0024537	Malaria, Vivax	10/642	38/12389	1.64264e-05	0.00505717	0.00433674	CYP2D6/DHFR/FYB1/IL4R/CYP4F3/SLCO1A2/TLR5/TLR6/SLCO2B1/QRSL1	10
C0007570	Celiac Disease	32/642	277/12389	1.7382e-05	0.00505717	0.00433674	CD4/CX3CR1/EGFR/HLA-A/HLA-B/HLA-DPB1/HLA-DQB1/HSPA1B/IFI27/IL6R/LGALS1/CIITA/MICB/MST1/NHS/ABCB1/SGK1/TAP2/TG/TNFAIP3/VIP/GATD3/TMEM187/TNFRSF14/DUSP10/PTPN22/PIWIL2/IFIH1/PNPLA3/LURAP1L/THEMIS/ZGLP1	32
C0013537	Eclampsia	19/642	123/12389	1.75914e-05	0.00505717	0.00433674	ANGPT1/ANXA2/CYBA/CYP2D6/HBEGF/FGFR4/GPT/CFH/HLA-A/HLA-B/HLA-DPB1/CCN1/JUN/JUNB/CXCL12/TAP2/TP53/PAPPA2/CD24	19
C1262091	Lymphocytic infiltration	10/642	39/12389	2.10761e-05	0.00574459	0.00492623	BMP6/CTSS/HLA-B/HLA-DPB1/NEU1/CXCL12/TG/THBS1/TP53/AOC3	10
C0042384	Vasculitis	21/642	147/12389	2.20324e-05	0.00574459	0.00492623	SERPING1/C4A/CAPS/CX3CR1/CFH/HLA-B/HLA-DPB1/HLA-DQB1/IFIT3/CIITA/MPO/SCN9A/SMN1/TLR5/CD163/RASGRP3/SAMHD1/PTPN22/ADA2/IFIH1/TUBA1C	21
C0001175	Acquired Immunodeficiency Syndrome	20/642	136/12389	2.23805e-05	0.00574459	0.00492623	AR/B2M/CD4/CX3CR1/CYP2D6/DHFR/MSTN/HLA-A/HLA-B/LGALS1/CYP4F3/OPRM1/ABCB1/CXCL12/TAP2/THBS1/TP53/NXT1/POLR1H/CD24	20
C2103602	Autoimmune Primary Adrenal Insufficiency	7/642	19/12389	2.83118e-05	0.00690892	0.00592469	HLA-A/HLA-B/CIITA/MICB/PTPN22/SIAE/IFIH1	7
C0021400	Influenza	46/642	474/12389	2.88392e-05	0.00690892	0.00592469	ALDH2/ANXA2/PRDM1/SERPING1/CEL/CENPF/DHFR/EGFR/FYB1/IFI6/GALNS/GPT/CFH/HLA-A/HLA-B/HLA-DPB1/HLA-DQB1/IFI27/IFIT1/IFIT3/IL4R/ITGAM/KLRD1/LGALS9/MPO/MX1/NEU1/NHS/OAS1/OAS3/ABCB1/THBS1/TLR5/TP53/GATD3/CD163/TRIM22/IFI44L/USP18/PTPN22/ZMYND10/SAMD9/HERC6/IFIH1/SHCBP1/PARP9	46
C0021368	Inflammation	26/642	211/12389	3.52596e-05	0.00801331	0.00687175	ASIC2/ANGPT1/AQP7/SERPING1/C4A/C4B/CX3CR1/EGFR/GALNS/IL4R/CD99/MPO/OPRM1/ABCB1/RET/CXCL12/THBS1/TNFAIP3/TP53/VIP/TNFSF18/CD163/PTGES/TLR6/DUSP10/ADA2	26
C0406537	Morbilliform Drug Reaction	5/642	9/12389	3.89467e-05	0.00801331	0.00687175	C4B/HLA-B/HLA-DPB1/HLA-DQB1/MPO	5
C0019100	Severe Dengue	12/642	59/12389	4.01656e-05	0.00801331	0.00687175	GPT/CFH/HLA-A/HLA-B/HLA-DPB1/HLA-DQB1/MICB/MPZ/TAP2/CD163/HPSE/IFIH1	12
C0025289	Meningitis	15/642	88/12389	4.1359e-05	0.00801331	0.00687175	C4A/C4B/CYBA/EGFR/GALNS/CFH/HLA-A/HLA-B/HLA-DPB1/MPO/NEU1/OAS3/THBS1/PTPN22/AADAT	15
C1333977	Hepatitis B Virus-Related Hepatocellular Carcinoma	9/642	34/12389	4.15279e-05	0.00801331	0.00687175	PRDM1/EGFR/GPT/HLA-DQB1/TNFAIP3/TP53/USP18/GPSM2/PNPLA3	9
C0022661	Kidney Failure, Chronic	45/642	467/12389	4.18887e-05	0.00801331	0.00687175	ADRB2/ALDH2/B2M/CBR1/COL4A1/CTSS/CX3CR1/CYBA/CYP2D6/HBEGF/EGFR/GNB3/GPT/CFH/HLA-A/HLA-B/HLA-DQB1/IGFBP3/IL4R/KLKB1/MCAM/MPO/ABCB1/PRODH/RET/CXCL12/SGK1/SHBG/TAP2/TP53/CUBN/PTER/CD163/KL/PTGES/HPSE/SLC7A9/SLCO2B1/RGMA/SARNP/SLC25A26/NRG4/PTPRVP/ZGLP1/CD24	45
C0856825	Acute GVH disease	20/642	142/12389	4.23135e-05	0.00801331	0.00687175	ANGPT1/DHFR/EGFR/FLT4/HLA-A/HLA-B/HLA-DPB1/HLA-DQB1/HSPA1B/HSPA1L/IL4R/MPO/TLR5/TP53/TNFRSF14/TLR6/HPSE/PTPN22/VSIR/ARMH1	20
C0949691	Spondylarthropathies	10/642	42/12389	4.2369e-05	0.00801331	0.00687175	B2M/BMP6/HLA-A/HLA-B/HSPA1B/HSPA1L/ITGAM/CXCL12/SLC14A1/CD163	10
C0035455	Rhinitis	16/642	99/12389	4.55284e-05	0.00839008	0.00719485	ADRB2/CX3CR1/CYP2D6/EGFR/HLA-A/HLA-B/IL4R/CIITA/VIP/CCNO/ZMYND10/CFAP300/CCDC65/DRC1/IFNLR1/RSPH4A	16
C0024138	Lupus Erythematosus, Discoid	33/642	306/12389	5.23646e-05	0.00940862	0.00806829	ANXA2/AR/PRDM1/C1QC/C2/C4B/CX3CR1/CYBA/DUSP4/EGFR/IFI6/CFH/IFI27/ITGAM/LGALS9/CIITA/MPO/NHS/CXCL12/TG/TLR5/TNFAIP3/TP53/VIP/H4C12/H4C11/H4C2/CD163/PADI2/PTPN22/BDH2/VSIR/IFIH1	33
C0271737	Addison's disease due to autoimmunity	7/642	21/12389	5.96527e-05	0.0104567	0.00896705	HLA-A/HLA-B/CIITA/MICB/PTPN22/SIAE/IFIH1	7
C0566602	Primary sclerosing cholangitis	19/642	135/12389	6.60611e-05	0.0111459	0.00955808	ANXA2/CX3CR1/EGFR/GPT/HLA-A/HLA-B/HLA-DPB1/HLA-DQB1/MICB/MPO/MST1/DDR2/ABCB1/TP53/GATD3/AOC3/PTGES/PNPLA3/SARNP	19
C0018133	Graft-vs-Host Disease	26/642	219/12389	6.66862e-05	0.0111459	0.00955808	ALDH1A1/ANGPT1/CD4/HBEGF/EGFR/HLA-A/HLA-B/HLA-DPB1/HLA-DQB1/HSPA1B/HSPA1L/IL6R/ITGAM/KLRD1/MCAM/MPO/OPRM1/TLR5/TP53/AOC3/TNFRSF14/PTGES/TLR6/HPSE/OPN4/ARMH1	26
C0949690	Spondylarthritis	12/642	63/12389	7.91783e-05	0.0129229	0.011082	B2M/CD74/HLA-A/HLA-B/IGFBP3/MCAM/CXCL12/SLC14A1/TG/TNFAIP3/CD163/PADI2	12
C0015230	Exanthema	19/642	137/12389	8.09144e-05	0.0129229	0.011082	AR/B2M/SERPING1/EGFR/GPT/HLA-A/HLA-B/HLA-DPB1/CCN1/KIT/LGALS9/CIITA/MPO/ABCB1/SMN1/TP53/PTPN22/NXT1/IFIH1	19
C3714636	Pneumonitis	37/642	368/12389	8.41807e-05	0.0131523	0.0112787	ADRB2/ANGPT1/ANXA2/AQP1/AR/BMP6/SERPING1/CD74/CEL/CTSS/HBEGF/EGFR/GPT/HSPA1B/CCN1/ITGB4/JUN/JUNB/LGALS9/MCAM/MPO/OAS3/CXCL12/SGK1/THBS1/KLF10/TNFAIP3/TP53/VIP/AOC3/PTGES/LTB4R2/VSIR/IFIH1/PARP9/PTPRVP/LCLAT1	37
C0035309	Retinal Diseases	41/642	425/12389	8.94355e-05	0.013676	0.0117278	ACVRL1/ADRB2/ALDH2/ANGPT1/ANXA2/AQP1/C4A/CD74/CEL/COL9A1/CX3CR1/FLT4/GNB3/GUCA1B/CFH/HLA-A/HLA-B/HLA-DPB1/HLA-DQB1/IGFBP3/CCN1/LGALS1/MST1/NEU1/OPRM1/ABCB1/RET/RLBP1/CXCL12/SHBG/ST3GAL4/TP53/TTPA/KL/SEMA3C/HPSE/TSPAN12/PTPN22/RGCC/NRG4/ZGLP1	41
C0409974	Lupus Erythematosus	33/642	315/12389	9.23706e-05	0.0138306	0.0118603	ANXA2/AR/PRDM1/C1QC/C2/C4B/CX3CR1/CYP2D6/DUSP4/EGFR/IFI6/CFH/IFI27/ITGAM/JUN/JUNB/LGALS9/CIITA/MPO/NHS/CXCL12/TG/TLR5/TNFAIP3/VIP/H4C12/H4C11/H4C2/PADI2/PTPN22/BDH2/VSIR/IFIH1	33
C0206635	Myelolipoma	4/642	6/12389	9.85618e-05	0.0144564	0.012397	AR/KIT/MPO/TP53	4
C0000786	Spontaneous abortion	15/642	95/12389	0.000102788	0.0147747	0.01267	AR/DHFR/ECM2/ECM1/EMP1/IFI6/IGFBP3/ITGB4/CD163/CCNO/ZMYND10/CFAP300/CCDC65/DRC1/RSPH4A	15
C0030305	Pancreatitis	29/642	265/12389	0.000113754	0.0160304	0.0137467	ALDH2/AMY2A/ANGPT1/ANXA2/AQP1/C4A/CBS/CD4/CEL/EGFR/GPT/HLA-B/HLA-DPB1/HLA-DQB1/HSPA1B/HTR2A/ITGAM/MPO/MST1/ATP8B1/SMN1/SMO/TP53/VIP/FGL2/DUSP10/PTPN22/ROPN1L/ZGLP1	29
C0039483	Giant Cell Arteritis	19/642	141/12389	0.000119732	0.0165483	0.0141909	ANGPT1/CX3CR1/EGFR/HLA-B/HLA-DQB1/CCN1/IL6R/ITGAM/MPO/MST1/MX1/GADD45B/RHCE/TNFAIP3/TP53/GADD45G/PTPN22/ARMH1/CD24	19
C0153690	Secondary malignant neoplasm of bone	38/642	389/12389	0.000124321	0.0168584	0.0144568	ALDH1A1/ANGPT1/AR/B2M/BCL9/BMP6/CAPS/CENPF/EGFR/GNB3/IFIT3/IGFBP3/IL6R/JUN/KIT/LAMB3/MCAM/CD99/MPZ/MST1/ROR1/DDR2/PLIN1/MAPK7/CXCL12/SGK1/SLC16A1/SNAI2/TG/TNFAIP3/TP53/PTGES/HPSE/TOX3/SHC3/SHCBP1/C17orf97/CD24	38
C0021359	Infertility	13/642	76/12389	0.000128322	0.0170206	0.0145959	AR/HLA-DQB1/PLIN1/KL/CCNO/ZMYND10/CFAP43/CFAP300/CCDC65/DRC1/AK7/RSPH4A/FSIP2	13
C0042900	Vitiligo	26/642	228/12389	0.000130385	0.0170206	0.0145959	ADRB2/CBR1/CD4/FANCA/HLA-A/HLA-B/HLA-DPB1/HLA-DQB1/HSPA1B/KIT/CIITA/MPO/NEU1/OPRM1/PLCG2/QDPR/CXCL12/SLA/TG/TP53/MSRB2/PTPN22/IFIH1/OPN4/C1QTNF6/IFNLR1	26
C0018799	Heart Diseases	33/642	321/12389	0.000132622	0.0170206	0.0145959	GRK3/ALDH2/ANGPT1/AR/B2M/CBS/CYBA/CYP2D6/DSC2/EGFR/FLT4/GALNS/GPT/GPX3/HLA-DPB1/IL4R/ABCB1/PRKG1/RHCE/CXCL12/SHBG/THBS1/TP53/KL/HCN4/GJB6/HPSE/SLC7A9/LDB3/SNHG1/PTPN22/FHOD3/TAS2R50	33
C0149745	Oral Ulcer	11/642	57/12389	0.00013826	0.0174329	0.0149495	C4A/HLA-A/HLA-B/HLA-DPB1/ITGAM/LGALS1/TAP2/TNFAIP3/IFIH1/GSDMD/GIMAP6	11
C0149516	Chronic sinusitis	14/642	87/12389	0.000140999	0.0174717	0.0149828	EGFR/IL4R/KIT/ABCB1/CXCL12/SMN1/TAP2/CCNO/HPSE/ZMYND10/CFAP300/CCDC65/DRC1/RSPH4A	14
C0343640	African Burkitt's lymphoma	7/642	24/12389	0.000154944	0.0188743	0.0161855	EMP1/MST1/RET/TP53/SEMA3C/CCT6B/FTCD	7
C0027697	Nephritis	20/642	156/12389	0.000160394	0.0192126	0.0164756	ANGPT1/ANXA2/B2M/EGFR/CFH/HLA-A/HLA-B/HLA-DQB1/ITGAM/LGALS1/LGALS9/MPO/MT1G/NEU1/PTPRO/CXCL12/TLR5/SLC7A9/RASGRP3/PTPN22	20
C0034150	Purpura	9/642	40/12389	0.000163794	0.0192982	0.016549	C2/C4A/C4B/CFH/HLA-A/HLA-B/HLA-DPB1/PTPN22/ADA2	9
C0345967	Malignant mesothelioma	27/642	245/12389	0.000172798	0.0200307	0.0171771	ANXA2/AQP1/AR/CALB2/CAPS/CDK6/CSRP1/EGFR/IFI27/IGFBP3/JUN/KIT/LGALS9/MCAM/ABCB1/MAPK7/CXCL12/SMO/TP53/HPSE/RGCC/NXT1/VSIR/ROPN1L/DDX51/C17orf97/CD24	27
C1536220	ST segment elevation myocardial infarction	17/642	122/12389	0.000178593	0.0203737	0.0174713	ADRB2/ALDH2/CTSS/CX3CR1/HLA-B/CCN1/ITGAM/MPO/MYO1F/ABCB1/PSPN/SHBG/THBS1/VIP/HPSE/C5AR2/MARCHF10	17
C0011991	Diarrhea	34/642	341/12389	0.000190032	0.0212568	0.0182286	ANGPT1/AQP1/AQP7/SERPING1/CYP2D6/DHFR/EGFR/EMP1/FGFR4/GNB3/GPT/CFH/HLA-B/HLA-DQB1/KIT/MPO/MPZ/MYO5B/NHS/OPRM1/ATP8B1/ABCB1/RET/SCN9A/SHBG/THBS1/TLR5/TP53/VIP/SEMA3C/NTN5/ARMH1/ZGLP1/WASHC1	34
C3665444	Neutrophilia (disorder)	13/642	79/12389	0.000192249	0.0212568	0.0182286	AR/CEL/EGFR/GPT/IL4R/ITGAM/MCAM/MPO/CXCL12/TG/TP53/LTB4R2/PARP9	13
C0011615	Dermatitis, Atopic	36/642	370/12389	0.000201633	0.0217086	0.018616	ADRB2/ALDH1A1/CX3CR1/CYP2D6/EGFR/FLT4/GPT/HLA-B/HLA-DQB1/HTR2A/IL4R/IL6R/ITGAM/JUN/JUNB/LGALS1/MPO/OPRM1/ABCB1/RHCE/TAP2/TLR5/TNFAIP3/TP53/VIP/TNFRSF14/TNFSF18/CD163/TLR6/RGCC/IFIH1/CCDC80/CERS3/ARMH1/MIR125B1/ZGLP1	36
C0037036	Sialorrhea	6/642	18/12389	0.000205396	0.0217086	0.018616	EGFR/HLA-B/PTS/QDPR/VIP/NXT1	6
C0272242	Complement deficiency disease	6/642	18/12389	0.000205396	0.0217086	0.018616	SERPING1/C1QC/C2/C4A/C4B/CFH	6
C0027873	Neuromyelitis Optica	13/642	80/12389	0.000218888	0.0227992	0.0195513	ANGPT1/AQP1/PRDM1/SERPING1/CFH/HLA-DPB1/HLA-DQB1/IL6R/MPO/OAS3/CD163/PTPN22/RGMA	13
C0018681	Headache	25/642	223/12389	0.000228136	0.0234231	0.0200863	ALDH2/AR/SERPING1/CX3CR1/GPT/CFH/HLA-DPB1/KIT/OAS3/OPRM1/TP53/VIP/WFS1/CCNO/SAMHD1/PTPN22/ZMYND10/ADA2/IFIH1/CCM2/CFAP300/CCDC65/DRC1/RSPH4A/ZGLP1	25
C0011633	Dermatomyositis	17/642	125/12389	0.000240549	0.0241903	0.0207442	C2/IFI6/HLA-A/HLA-B/HLA-DPB1/CCN1/MPO/MX1/TP53/AOC3/CD163/USP18/PTPN22/MPC1/IFIH1/SLC2A10/TP53INP1	17
C1865866	Congenital sensorineural hearing loss	9/642	42/12389	0.00024343	0.0241903	0.0207442	KIT/ROR1/RLBP1/SNAI2/WFS1/GJB6/GPSM2/MYO15A/SPRY4	9
C0018081	Gonorrhea	19/642	149/12389	0.000249073	0.0241903	0.0207442	ADRB2/PRDM1/CYP2D6/EGFR/EMP1/FKBP5/FLT4/MSTN/CFH/JUN/ABCB1/CXCL12/SNAI2/TNFAIP3/TP53/VIP/CD163/IFIH1/THEMIS	19
C0398650	Immune thrombocytopenic purpura	19/642	149/12389	0.000249073	0.0241903	0.0207442	AR/CX3CR1/FKBP5/HLA-A/HLA-B/HLA-DPB1/IL4R/KLRD1/LGALS9/CIITA/ABCB1/CXCL12/TG/TNFAIP3/TP53/GATD3/HPSE/PTPN22/NXT1	19
C0024131	Lupus Vulgaris	30/642	292/12389	0.000267658	0.0249191	0.0213692	ANXA2/AR/PRDM1/C1QC/C2/C4B/CX3CR1/DUSP4/EGFR/IFI6/CFH/IFI27/ITGAM/LGALS9/CIITA/MPO/NHS/CXCL12/TG/TLR5/TNFAIP3/VIP/H4C12/H4C11/H4C2/PADI2/PTPN22/BDH2/VSIR/IFIH1	30
C0019101	Hemorrhagic Fever with Renal Syndrome	7/642	26/12389	0.00026897	0.0249191	0.0213692	ANGPT1/HLA-A/HLA-B/MPO/THBS1/CD163/HPSE	7
C0023601	Leydig Cell Tumor	7/642	26/12389	0.00026897	0.0249191	0.0213692	AR/CALB2/EGFR/SHBG/TP53/PTGES/DDX4	7
C0001824	Agranulocytosis	8/642	34/12389	0.000272106	0.0249191	0.0213692	ALDH2/HLA-B/HLA-DQB1/HSPA1B/KIT/MPO/GADD45B/ABCB1	8
C2316810	Chronic kidney disease stage 5	36/642	376/12389	0.000275829	0.0249191	0.0213692	ADRB2/ALDH2/B2M/COL4A1/CX3CR1/CYBA/CYP2D6/EGFR/GNB3/GPT/CFH/HLA-A/HLA-B/HLA-DQB1/IGFBP3/IL4R/KLKB1/MPO/ABCB1/CXCL12/SGK1/SHBG/TAP2/CUBN/PTER/KL/PTGES/HPSE/SLCO2B1/BNC2/RGMA/SARNP/NRG4/PTPRVP/ZGLP1/CD24	36
C0038013	Ankylosing spondylitis	37/642	391/12389	0.000286922	0.0249191	0.0213692	AQP1/AR/PRDM1/BMP6/CD74/CYP2D6/DUSP4/EGFR/CFH/HLA-A/HLA-B/HLA-DMA/HLA-DPB1/HLA-DQB1/HSPA1B/HSPA1L/IFIT3/IGFBP3/IL6R/ITGAM/MCAM/MST1/ABCB1/MAPK7/TAP2/TLR5/TNFAIP3/VIP/GATD3/TNFRSF14/CD163/PTPN22/IFIH1/SHCBP1/ROPN1L/LURAP1L/ARMH1	37
C0151945	Thrombosis of cerebral veins	6/642	19/12389	0.000287127	0.0249191	0.0213692	ANXA2/CBS/COL4A1/GPX3/PLIN1/HSD17B6	6
C0271441	Chronic otitis media	15/642	104/12389	0.000288607	0.0249191	0.0213692	AQP1/HLA-DPB1/LGALS1/MSX1/TAP2/TGIF1/TLR5/CCNO/PTPN22/ZMYND10/NXN/CFAP300/CCDC65/DRC1/RSPH4A	15
C0021167	Incontinence	9/642	43/12389	0.000293924	0.0249191	0.0213692	AR/MSTN/HTR2A/MPZ/NHS/CXCL12/VIP/DDX4/NEXN	9
C0042721	Viral hepatitis	9/642	43/12389	0.000293924	0.0249191	0.0213692	GPT/HLA-A/HLA-DPB1/LGALS9/CIITA/TP53/FGL2/IFIH1/PNPLA3	9
C0342257	Complications of Diabetes Mellitus	18/642	139/12389	0.000296758	0.0249191	0.0213692	ALDH2/ANGPT1/FLT4/HLA-DQB1/IGFBP3/ITGAM/LGALS1/MPO/MAPK7/CXCL12/ST3GAL4/THBS1/AOC3/MGAM/CD163/KL/GFPT2/HPSE	18
C4552766	Miscarriage	23/642	201/12389	0.000298183	0.0249191	0.0213692	CX3CR1/DHFR/ECM2/ECM1/EGFR/EMP1/IFI6/HLA-DQB1/IGFBP3/IL4R/IL6R/ITGB4/KLRD1/LGALS1/ABCB1/SGK1/TG/TP53/CD163/TCFL5/HPSE/TOX3/SHC3	23
C1302401	Adenoma of large intestine	27/642	254/12389	0.000311335	0.0257191	0.0220552	ALDH1A1/ALDH2/AR/CD74/CYP2D6/EGFR/FGFR4/FKBP5/GPT/HLA-A/LGALS1/CYP4F3/MPO/MPZ/ABCB1/CXCL12/TP53/PTGES/SHC3/NXN/RHPN2/BOC/SLC25A26/TAS2R50/ZGLP1/CD24/TMEM220-AS1	27
C0002893	Refractory anemias	21/642	177/12389	0.000329926	0.0267879	0.0229718	ALDH1A1/AR/CYBA/HLA-DPB1/HSPA1B/IFI27/JUN/JUNB/KIT/MOBP/MPO/GADD45B/ABCB1/RET/TGIF1/TP53/VIP/HSD17B6/PTPN22/SAMD9/ZGLP1	21
C0031094	Periodontal Pocket	5/642	13/12389	0.000334274	0.0267879	0.0229718	CFH/ITGAM/LGALS9/MPO/PLTP	5
C0006271	Bronchiolitis	10/642	53/12389	0.000335454	0.0267879	0.0229718	ADRB2/CX3CR1/IFI27/IFIT1/IL4R/JUN/PLCG2/TAP2/TLR6/IFNLR1	10
C0009326	Collagen Diseases	7/642	27/12389	0.000347043	0.0274087	0.0235042	C2/EMP1/HLA-B/IL6R/TG/TNFAIP3/PTPN22	7
C0948089	Acute Coronary Syndrome	24/642	217/12389	0.000369996	0.0289039	0.0247863	ADRB2/ALDH2/B2M/CX3CR1/CYBA/CYP2D6/EGFR/GNB3/GPT/HLA-A/HLA-B/CCN1/CYP4F3/CIITA/MPO/ABCB1/CXCL12/SHBG/CUBN/LIPG/HPSE/PTPN22/VSIR/TUBA1C	24
C1527336	Sjogren's Syndrome	27/642	257/12389	0.000375649	0.02903	0.0248945	AQP1/PRDM1/BMP6/C4A/CD4/CTSS/CX3CR1/EGFR/GPT/HLA-A/HLA-B/HLA-DPB1/IFI27/CCN1/IL6R/MPO/OAS1/PSPN/CXCL12/TAP2/THBS1/TNFAIP3/TP53/VIP/TRIM22/ABCA7/IFNLR1	27
C0032533	Polymyalgia Rheumatica	6/642	20/12389	0.000392345	0.0299977	0.0257243	HLA-A/HLA-DQB1/IL6R/MX1/RHCE/PTPN22	6
C0014130	Endocrine System Diseases	8/642	36/12389	0.000413779	0.0313034	0.026844	AR/FANCA/HLA-DQB1/KIT/RET/SHBG/TAP2/ZGLP1	8
C0023530	Leukopenia	28/642	273/12389	0.000436007	0.0326415	0.0279915	GRK3/ALDH2/CEL/CYP2D6/DHFR/EGFR/FANCA/GPT/HLA-B/HLA-DQB1/IFIT3/IL6R/ITGAM/KIT/GADD45B/ABCB1/CXCL12/SHBG/SMN1/TG/TP53/VIP/PTPN22/ADA2/NABP1/PARP9/BOC/NOTCH2NLA	28
C0027121	Myositis	18/642	144/12389	0.000459218	0.0337517	0.0289436	ANXA2/C4A/CD74/CTSS/CX3CR1/GALNS/MSTN/HLA-A/HLA-B/HLA-DPB1/HSPA1B/MICB/NEB/CD163/KL/SAMHD1/PTPN22/IFIH1	18
C0205748	Dysplastic Nevus	11/642	65/12389	0.000460329	0.0337517	0.0289436	AQP1/AR/CDK6/COL9A1/EGFR/HLA-B/LGALS1/RHCE/SOX4/TP53/SHCBP1	11
C0812413	Malignant Pleural Mesothelioma	26/642	247/12389	0.000464926	0.0337517	0.0289436	ANGPT1/AQP1/CALB2/CD4/CD74/DHFR/EGFR/FGFR4/JUN/MCAM/MST1/MT1G/ROR1/MAPK7/RET/CXCL12/SLC16A1/SMO/THBS1/TP53/ZIC1/SEMA3C/HPSE/DPP10/KAZALD1/DDX51	26
C1704436	Peripheral Arterial Diseases	22/642	195/12389	0.000487435	0.0344089	0.0295071	ADRB2/ANGPT1/AR/B2M/CBS/COL4A1/CX3CR1/CYBA/GNB3/MCAM/MPO/ABCB1/CXCL12/SHBG/THBS1/TP53/CUBN/TCFL5/PADI2/SLC2A10/SYTL3/OPN4	22
C0011574	Involutional Depression	5/642	14/12389	0.000497916	0.0344089	0.0295071	FKBP5/IFI6/HTR2A/MPO/IFI44L	5
C0432470	46, XY female	5/642	14/12389	0.000497916	0.0344089	0.0295071	AR/FANCA/CD99/MPZ/PRKX	5
C1571983	Involutional paraphrenia	5/642	14/12389	0.000497916	0.0344089	0.0295071	FKBP5/IFI6/HTR2A/MPO/IFI44L	5
C1571984	Psychosis, Involutional	5/642	14/12389	0.000497916	0.0344089	0.0295071	FKBP5/IFI6/HTR2A/MPO/IFI44L	5
C3714757	Juvenile rheumatoid arthritis	13/642	87/12389	0.000509685	0.0348867	0.0299168	ADRB2/ANGPT1/C2/HLA-A/HLA-B/HLA-DMA/HLA-DPB1/HLA-DQB1/IL6R/CIITA/ABCB1/TP53/PTPN22	13
C0375071	Malignant neoplasm of vulva	6/642	21/12389	0.000525422	0.0354315	0.030384	CYP2D6/EGFR/GNB3/KIT/THBS1/TP53	6
C0018939	Hematological Disease	19/642	158/12389	0.000527503	0.0354315	0.030384	AR/EGFR/FANCA/CFH/HLA-DPB1/CCN1/ITGAM/KIT/MPO/ABCB1/CXCL12/TP53/U2AF1/SLC7A9/ATF5/PTPN22/SAMD9/QRSL1/SAMD9L	19
C0034067	Pulmonary Emphysema	25/642	236/12389	0.000540414	0.0358078	0.0307067	ADRB2/ALDH2/ANGPT1/SERPING1/CD74/CTSS/CX3CR1/HBEGF/EGFR/HLA-DQB1/IGFBP3/CCN1/ITGAM/JUN/JUNB/LGALS9/MPO/ABCB1/PLTP/PTPRO/KLF10/TP53/KL/SLC2A10/ZGLP1	25
C0334579	Anaplastic astrocytoma	18/642	146/12389	0.00054307	0.0358078	0.0307067	ANXA2/AR/ATP1B2/CD74/CDK6/DUSP4/EGFR/FGFR4/MSH4/ABCB1/CXCL12/THBS1/TP53/CD163/OLIG2/HPSE/APIP/SLC38A5	18
C0014527	Epidermolysis Bullosa	7/642	29/12389	0.000557232	0.0359923	0.030865	DSC2/GPT/ITGB4/LAMB3/CXCL12/TP53/FERMT1	7
C0149725	Lower respiratory tract infection	7/642	29/12389	0.000557232	0.0359923	0.030865	ADRB2/B2M/CEL/DHFR/NHS/TLR6/PARP9	7
C0036202	Sarcoidosis	22/642	197/12389	0.000560894	0.0359923	0.030865	ANXA2/B2M/CEL/CX3CR1/HLA-A/HLA-B/HLA-DMA/HLA-DPB1/HLA-DQB1/HSPA1B/HSPA1L/IL4R/ITGAM/LGALS1/MCAM/CIITA/MST1/TAP2/CD163/TLR6/PARP9/CD24	22
C1879321	Acute Myeloid Leukemia (AML-M2)	15/642	111/12389	0.000588367	0.0368849	0.0316304	ANXA2/CDK6/KIT/LCP2/MPO/MX1/MYBL1/ABCB1/RET/SGK1/TP53/ASMTL/FXYD6/SPRY4/AGRN	15
C4551720	Primary Ciliary Dyskinesia	15/642	111/12389	0.000588367	0.0368849	0.0316304	ADRB2/CEL/ETFDH/TP53/ZIC1/ZIC2/CCNO/ZMYND10/TEKT1/PARP9/CFAP300/CCDC65/DRC1/AK7/RSPH4A	15
C0016382	Flushing	9/642	47/12389	0.0005902	0.0368849	0.0316304	ALDH1A1/ALDH2/GPT/OAS1/OPRM1/RET/SCN9A/VIP/PTGES	9
C0524909	Hepatitis B, Chronic	22/642	198/12389	0.000601107	0.0372427	0.0319372	ALDH2/C2/GPT/HLA-A/HLA-B/HLA-DPB1/HLA-DQB1/HSPA1L/KLRD1/LGALS9/CIITA/CD99/TLR5/TP53/NMI/CD163/FGL2/USP18/PTPN22/PNPLA3/CD24/SPATA1	22
C1867743	Premature coronary artery atherosclerosis	8/642	38/12389	0.000610198	0.0374828	0.0321431	AR/CBS/CYBA/GPT/SHBG/THBS1/KL/PNPLA3	8
C0040137	Thyroid Nodule	12/642	78/12389	0.0006337	0.0385966	0.0330982	AR/ECM1/EGFR/GNB3/IGFBP3/IL6R/KIT/RET/SHBG/TG/TP53/SHC3	12
C0004943	Behcet Syndrome	25/642	239/12389	0.000651389	0.0390415	0.0334798	ANXA2/C4A/CAPS/CX3CR1/HLA-A/HLA-B/HLA-DPB1/HLA-DQB1/IL4R/ITGAM/KLRD1/MCAM/CIITA/MICB/MPO/ABCB1/TAP2/TG/TNFAIP3/TP53/VIP/PTPN22/ADA2/TUBA1C/ARMH1	25
C3840565	Autoimmune thyroid disease (AITD)	11/642	68/12389	0.00068488	0.0390415	0.0334798	HLA-A/HLA-B/HLA-DPB1/HLA-DQB1/LGALS1/LGALS9/CXCL12/TG/TNFAIP3/PTPN22/ARMH1	11
C1266158	Nongerminomatous Germ Cell Tumor	6/642	22/12389	0.000691104	0.0390415	0.0334798	EGFR/KIT/CXCL12/TP53/CD163/DDX4	6
C2931418	Bare lymphocyte syndrome 2	6/642	22/12389	0.000691104	0.0390415	0.0334798	ANXA2/B2M/HLA-A/HLA-DPB1/CIITA/TAP2	6
C0524662	Opiate Addiction	9/642	48/12389	0.000693594	0.0390415	0.0334798	CYP2D6/FKBP5/OPRM1/ABCB1/CD163/RGMA/PARP9/DTNBP1/OPN4	9
C0042109	Urticaria	13/642	90/12389	0.000710012	0.0390415	0.0334798	ADRB2/SERPING1/CAPS/CBS/HLA-B/HLA-DPB1/HLA-DQB1/KIT/MPO/OPRM1/PLCG2/GJB6/PTPN22	13
C0019189	Hepatitis, Chronic	15/642	113/12389	0.000711947	0.0390415	0.0334798	B2M/CKS2/CYP2D6/GPT/HSPA1B/HSPA1L/HTR7/JUN/LGALS1/MPO/TAP2/TP53/CD163/NXT1/PNPLA3	15
C0920350	Autoimmune thyroiditis	12/642	79/12389	0.000712766	0.0390415	0.0334798	HLA-A/HLA-B/HLA-DPB1/HLA-DQB1/RET/SMN1/TAP2/TG/VIP/PTPN22/LURAP1L/BCL2L15	12
C0029445	Bone necrosis	5/642	15/12389	0.000715223	0.0390415	0.0334798	ANXA2/BMP6/ABCB1/TP53/KL	5
C0409979	Neonatal Systemic lupus erythematosus	5/642	15/12389	0.000715223	0.0390415	0.0334798	C4A/C4B/HLA-B/HLA-DPB1/HLA-DQB1	5
C0432475	XX males	5/642	15/12389	0.000715223	0.0390415	0.0334798	AR/KLKB1/CD99/PRKX/LYPD6	5
C1141957	HIV disease progression	5/642	15/12389	0.000715223	0.0390415	0.0334798	CX3CR1/HLA-B/HLA-DQB1/CXCL12/POLR1H	5
C0023075	Laryngostenosis	4/642	9/12389	0.000730213	0.0390415	0.0334798	LAMB3/FERMT1/FRAS1/FREM2	4
C0033038	Premature Ejaculation	4/642	9/12389	0.000730213	0.0390415	0.0334798	AR/FLT4/SHBG/VIP	4
C0206629	Pulmonary Blastoma	4/642	9/12389	0.000730213	0.0390415	0.0334798	EGFR/KIT/ABCB1/TP53	4
C0432185	Aplasia of muscle	4/642	9/12389	0.000730213	0.0390415	0.0334798	MPZ/NEB/USP18/IFIH1	4
C0267026	Actinic cheilitis	8/642	39/12389	0.000733353	0.0390415	0.0334798	ADRB2/ALDH1A1/EGFR/GPT/DDR2/SLC16A1/THBS1/TP53	8
C0856169	Endothelial dysfunction	38/642	426/12389	0.000753086	0.0397973	0.0341279	ACVRL1/AQP1/SERPING1/CBS/CPT1B/CTSS/CX3CR1/CYBA/DHFR/EGFR/MSTN/GNB3/CFH/IGFBP3/ITGAM/CYP4F3/MCAM/MPO/PRKG1/MAPK7/CXCL12/SGK1/SHBG/ST3GAL4/THBS1/TP53/AOC3/CD163/KL/PTGES/GJB6/HPSE/STON1/DAPK2/PTPN22/RNF213/C1QTNF6/ZGLP1	38
C0677607	Hashimoto Disease	19/642	163/12389	0.000776427	0.0407047	0.034906	CTSS/DIO2/GPX3/HLA-A/HLA-B/HLA-DPB1/HLA-DQB1/IL6R/KIT/PLCG2/RET/SMN1/TG/TP53/VIP/TNFSF18/PTPN22/IFIH1/CD24	19
C0878500	Intraepithelial Neoplasia	15/642	114/12389	0.000781585	0.0407047	0.034906	ALDH1A1/AQP1/DUSP4/EGFR/IFI27/IGFBP3/ITGAM/RET/TP53/ZIC1/CD163/HPSE/NXT1/VSIR/C17orf97	15
C0036391	Schwartz-Jampel Syndrome	9/642	49/12389	0.000811302	0.0419459	0.0359704	COL9A1/EGFR/GPT/CFH/HLA-A/HLA-B/HLA-DQB1/IL4R/ABCB1	9
C3495801	Granulomatosis with polyangiitis	10/642	59/12389	0.00081709	0.0419459	0.0359704	CDK6/CEL/HLA-A/HLA-DPB1/CIITA/MPO/TNFAIP3/TP53/PTPN22/PARP9	10
C0003872	Arthritis, Psoriatic	25/642	243/12389	0.000829995	0.0423062	0.0362793	DHFR/GPT/HLA-A/HLA-B/HLA-DMA/IFI27/IL4R/IL6R/MCAM/MICB/ABCB1/PHEX/RHCE/CXCL12/THBS1/TNFAIP3/TP53/PTPN22/HEMK1/IFIH1/ROPN1L/IFNLR1/TRAF3IP2-AS1/ZGLP1/CD24	25
C0221056	Adult type dermatomyositis	15/642	115/12389	0.000856918	0.043112	0.0369703	C2/IFI6/HLA-A/HLA-B/HLA-DPB1/CCN1/MPO/MX1/TP53/AOC3/CD163/USP18/PTPN22/IFIH1/TP53INP1	15
C0206061	Pneumonia, Interstitial	7/642	31/12389	0.0008578	0.043112	0.0369703	ANGPT1/CEL/EGFR/PLCG2/CXCL12/IFIH1/PARP9	7
C0086445	Idiopathic Membranous Glomerulonephritis	8/642	40/12389	0.000875743	0.0434066	0.037223	C4A/CFH/HLA-A/HLA-B/HLA-DQB1/SMN1/VIP/HPSE	8
C0741899	Poorly differentiated carcinoma	8/642	40/12389	0.000875743	0.0434066	0.037223	AR/KIT/CD99/RET/TP53/FGL2/ARMH1/C17orf97	8
C0403396	Steroid-sensitive nephrotic syndrome	6/642	23/12389	0.000894489	0.0435346	0.0373328	HLA-A/HLA-B/HLA-DQB1/ABCB1/PLCG2/HPSE	6
C3146252	Stage II Colorectal Cancer AJCC v7	6/642	23/12389	0.000894489	0.0435346	0.0373328	EGFR/IGFBP3/KIT/GADD45B/RET/TP53	6
C0375023	Respiratory syncytial virus (RSV) infection in conditions classified elsewhere and of unspecified site	26/642	258/12389	0.000896497	0.0435346	0.0373328	ADRB2/SLC25A6/ANXA2/B2M/CEL/CX3CR1/DHFR/EGFR/HLA-A/HLA-DPB1/IFI27/IFIT1/IL4R/ITGAM/JUN/MICB/MPO/NHS/SMN1/THBS1/TP53/VIP/IFIH1/PARP9/IFNLR1/ARMH1	26
C0011884	Diabetic Retinopathy	35/642	387/12389	0.000944236	0.0455451	0.0390569	ALDH2/ANGPT1/ANXA2/SERPING1/CD74/CYBA/EGFR/FLT4/CFH/HLA-A/HLA-DQB1/IGFBP3/CCN1/JUN/JUNB/KLKB1/LGALS1/NME2/ABCB1/MAPK7/CXCL12/SHBG/ST3GAL4/THBS1/VIP/AOC3/KL/LIPG/HPSE/RGCC/ADA2/VSIR/OPN4/C1QTNF3/ZGLP1	35
C0019158	Hepatitis	32/642	344/12389	0.000967771	0.046062	0.0395002	ALDH2/APBA2/B2M/CPT1B/CX3CR1/GNB3/GPT/HLA-A/IL4R/ITGAM/JUN/JUNB/LGALS1/LGALS9/CD99/MPO/MST1/OPRM1/ABCB1/PTPRO/CXCL12/SMN1/TP53/PTGES/TLR6/FGL2/STON1/TIPARP/IFIH1/PNPLA3/ZGLP1/CD24	32
C0085207	Gestational Diabetes	32/642	344/12389	0.000967771	0.046062	0.0395002	ANXA2/AR/B2M/CX3CR1/MSTN/GNB3/GPT/HLA-A/HLA-DQB1/HTR2A/IGFBP3/LGALS1/NHS/ABCB1/PLIN1/PLTP/SHBG/ST3GAL4/TG/TGIF1/VIP/WFS1/ZIC2/AOC3/CD163/LIPG/PAPPA2/PNPLA3/MFSD2A/LYPD6/NRG4/ZGLP1	32
C1848296	DOSAGE-SENSITIVE SEX REVERSAL	12/642	82/12389	0.00100106	0.0473332	0.0405902	EGFR/HLA-A/HLA-B/MICB/MPO/MPZ/ABCB1/TAP2/TLR6/HPSE/FGL2/DUSP10	12
C0040128	Thyroid Diseases	16/642	129/12389	0.0010156	0.0477066	0.0409105	DIO2/GNB3/HLA-A/IGFBP3/JUN/JUNB/KIT/LGALS1/MT1G/ABCB1/RET/CXCL12/TG/TP53/PTPN22/ZNF676	16
C0374997	Helicobacter pylori (H. pylori) infection in conditions classified elsewhere and of unspecified site	31/642	331/12389	0.00103447	0.0482775	0.0414	CBR1/CBS/CD74/CYBA/DHFR/HBEGF/EGFR/FKBP5/GPX3/HLA-DPB1/HLA-DQB1/HSPA1B/IFI27/IL4R/JUN/JUNB/MPO/ABCB1/CXCL12/SGK1/THBS1/TLR5/TP53/HSD17B6/PPIL3/RGMA/IFIH1/ROPN1L/ZNF763/ARMH1/THEMIS	31
C0242380	Libman-Sacks Disease	7/642	32/12389	0.0010496	0.0486677	0.0417346	PRDM1/ITGAM/TLR5/TNFAIP3/RASGRP3/PTPN22/IFIH1	7
C0242339	Dyslipidemias	27/642	275/12389	0.00106807	0.0489148	0.0419465	ADRB2/ALDH2/AR/COL4A1/GNB3/GPT/HLA-A/IL6R/LGALS1/MPO/ABCB1/PLCG2/PLTP/MAPK7/CXCL12/SHBG/ST3GAL4/THBS1/TNNT1/TP53/KL/LIPG/TRIB1/PTPN22/RHBDF2/NRG4/ZGLP1	27
C0041948	Uremia	10/642	61/12389	0.00106854	0.0489148	0.0419465	ANGPT1/B2M/EGFR/MSTN/GPT/MPO/RET/SGK1/AOC3/KL	10
C0004623	Bacterial Infections	31/642	332/12389	0.00108653	0.048979	0.0420016	CEL/COL4A1/CSRP1/DHFR/EGFR/EMP1/FLT4/CFH/HLA-B/HSPA1B/ITGAM/JUN/KLRD1/MCAM/MPO/MST1/NHS/OAS1/OAS3/OPRM1/ABCB1/TLR5/WARS1/CD163/KL/TLR6/IFI44L/USP18/PTPN22/GSDMD/PARP9	31
C0751356	Idiopathic Inflammatory Myopathies	9/642	51/12389	0.00109549	0.048979	0.0420016	HLA-A/HLA-B/HLA-DPB1/HLA-DQB1/NHS/CXCL12/TNFAIP3/PTPN22/IFIH1	9
C4020969	Inflammatory abnormality of the eye	9/642	51/12389	0.00109549	0.048979	0.0420016	ANGPT1/CYBA/CFH/HLA-A/HLA-B/HLA-DPB1/LGALS1/AOC3/PTPN22	9
C0001956	Alcohol Use Disorder	16/642	130/12389	0.00110402	0.048979	0.0420016	ALDH1A1/ALDH2/CAPS/CYP2D6/FKBP5/FLT4/GPT/HTR2A/HTR7/LGALS1/OPRM1/CXCL12/SHBG/TLR6/QRSL1/OPN4	16
C0008350	Cholelithiasis	16/642	130/12389	0.00110402	0.048979	0.0420016	ACVRL1/AR/EGFR/FGFR4/GPT/GPX3/HLA-A/MST1/ABCB1/SHBG/SLCO1A2/TP53/IFIH1/PNPLA3/MIR646HG/ZGLP1	16

## Sheet: dentate_gyrus
GSEA
ID	Description	setSize	enrichmentScore	NES	pvalue	p.adjust	qvalues	rank	leading_edge	core_enrichment
C4552091	Polyarthritis, Juvenile, Rheumatoid Factor Negative	94	0.822012	1.7949	5.8807e-06	0.0308061	0.030592	830	tags=20%, list=6%, signal=19%	FOS/THBS1/DUSP2/NR4A2/FOSB/DUSP1/CD83/CD14/NR4A3/STAB1/TTLL5/JUN/HBEGF/MIR22HG/DDIT3/SLC11A1/C9orf72/DUSP4/GADD45A
C4704862	Polyarthritis, Juvenile, Rheumatoid Factor Positive	94	0.822012	1.7949	5.8807e-06	0.0308061	0.030592	830	tags=20%, list=6%, signal=19%	FOS/THBS1/DUSP2/NR4A2/FOSB/DUSP1/CD83/CD14/NR4A3/STAB1/TTLL5/JUN/HBEGF/MIR22HG/DDIT3/SLC11A1/C9orf72/DUSP4/GADD45A
C3714758	Juvenile psoriatic arthritis	97	0.819304	1.7908	9.94216e-06	0.0347213	0.0344801	830	tags=20%, list=6%, signal=19%	FOS/THBS1/DUSP2/NR4A2/FOSB/DUSP1/CD83/CD14/NR4A3/STAB1/TTLL5/JUN/HBEGF/MIR22HG/DDIT3/SLC11A1/C9orf72/DUSP4/GADD45A
Hypergeometric
ID	Description	GeneRatio	BgRatio	pvalue	p.adjust	qvalue	geneID	Count
GO:0005539	glycosaminoglycan binding	27/551	130/12398	1.35685e-11	9.48436e-09	9.04088e-09	APOE/BGN/CEL/COL5A1/COL11A1/HAPLN1/ECM2/ENG/FGFR4/MSTN/CFH/CCN1/LPL/MDK/THBS1/CLEC3B/HYAL2/LIPG/ADAMTS3/LYVE1/STAB1/SULF2/CEMIP/SMOC1/GREM2/CRISPLD2/FGFBP3	27
GO:0008201	heparin binding	19/551	96/12398	3.43203e-08	1.1995e-05	1.14341e-05	APOE/CEL/COL5A1/COL11A1/ECM2/FGFR4/MSTN/CFH/CCN1/LPL/MDK/THBS1/CLEC3B/LIPG/ADAMTS3/SMOC1/GREM2/CRISPLD2/FGFBP3	19
GO:0004888	transmembrane signaling receptor activity	42/551	417/12398	5.75919e-07	0.000106461	0.000101483	ADORA2B/ADRB2/APLNR/CNR1/CNTFR/DRD2/EGFR/ENG/FGFR4/ACKR1/GABRA6/GPR19/GRIK3/HRH2/HTR7/ITGB2/BCAM/ROR1/NTSR1/OPRK1/OXTR/TACR1/TIE1/TLR3/TNFRSF1B/TNFRSF14/TNFRSF10B/LPAR2/CRLF1/TLR6/ABCA7/GPR83/LYVE1/PTPRT/CLEC2D/TAS2R4/GPR85/PLXNA3/OPN4/SORCS1/GRIN3A/TAS2R19	42
GO:0030546	signaling receptor activator activity	23/551	160/12398	6.09218e-07	0.000106461	0.000101483	AGT/CCK/CNTF/EFNA5/EGFR/MSTN/GDF10/HGF/MDK/PDGFB/PTHLH/SPP1/TIMP1/SCG2/FGF17/APLN/CRLF1/KL/GMFG/SEMA3A/OSGIN1/GREM2/NRG4	23
GO:0048018	receptor ligand activity	22/551	154/12398	1.19024e-06	0.000166396	0.000158615	AGT/CCK/CNTF/EFNA5/MSTN/GDF10/HGF/MDK/PDGFB/PTHLH/SPP1/TIMP1/SCG2/FGF17/APLN/CRLF1/KL/GMFG/SEMA3A/OSGIN1/GREM2/NRG4	22
GO:0030545	signaling receptor regulator activity	23/551	176/12398	3.28257e-06	0.00038242	0.000364538	AGT/CCK/CNTF/EFNA5/EGFR/MSTN/GDF10/HGF/MDK/PDGFB/PTHLH/SPP1/TIMP1/SCG2/FGF17/APLN/CRLF1/KL/GMFG/SEMA3A/OSGIN1/GREM2/NRG4	23
GO:0005201	extracellular matrix structural constituent	15/551	92/12398	1.18643e-05	0.00118474	0.00112934	BGN/COL1A2/COL5A1/COL11A1/HAPLN1/HSPG2/CCN1/MFGE8/THBS1/COL14A1/COL21A1/PODN/COL24A1/NPNT/HMCN2	15
GO:0004930	G protein-coupled receptor activity	21/551	176/12398	3.54025e-05	0.00309329	0.00294866	ADORA2B/ADRB2/APLNR/CNR1/DRD2/ACKR1/GPR19/GRIK3/HRH2/HTR7/NTSR1/OPRK1/OXTR/TACR1/LPAR2/GPR83/TAS2R4/GPR85/OPN4/SORCS1/TAS2R19	21
GO:0008083	growth factor activity	12/551	71/12398	6.11814e-05	0.00475176	0.00452957	AGT/CNTF/MSTN/GDF10/HGF/MDK/PDGFB/TIMP1/FGF17/GMFG/OSGIN1/NRG4	12
GO:0019838	growth factor binding	14/551	95/12398	7.33819e-05	0.00512939	0.00488955	A2M/COL1A2/COL5A1/EGFR/ENG/FGFR4/IGFBP3/CCN1/PDGFB/THBS1/HYAL2/KL/NKD2/FGFBP3	14
GO:1901681	sulfur compound binding	20/551	177/12398	0.000116357	0.00739397	0.00704824	APOE/CEL/COL5A1/COL11A1/ECM2/FGFR4/MSTN/CFH/CCN1/LPL/MDK/THBS1/CLEC3B/LIPG/ADAMTS3/SMOC1/GREM2/GAL3ST4/CRISPLD2/FGFBP3	20
GO:0005540	hyaluronic acid binding	5/551	13/12398	0.00016276	0.00948076	0.00903745	HAPLN1/HYAL2/LYVE1/STAB1/CEMIP	5
GO:0004866	endopeptidase inhibitor activity	11/551	72/12398	0.000310764	0.0159479	0.0152022	A2M/AGT/SERPING1/C4A/SERPINH1/NAIP/SERPINF2/TIMP1/PTTG1/ITIH5/PAPLN	11
GO:0061135	endopeptidase regulator activity	12/551	84/12398	0.000319414	0.0159479	0.0152022	A2M/AGT/SERPING1/C4A/SERPINH1/NAIP/SERPINF2/TIMP1/PTTG1/CARD8/ITIH5/PAPLN	12
GO:0001228	DNA-binding transcription activator activity, RNA polymerase II-specific	25/551	267/12398	0.000356079	0.0165933	0.0158174	BACH1/KLF5/EGR4/ESRRG/FOS/FOSB/NR4A1/JUNB/MSX1/MYB/MYBL1/NFATC1/NFATC2/NHLH2/NR4A2/SOX4/SOX11/TP53/ZNF99/LHX2/SATB2/KLF15/LEF1/ZNF600/YY2	25
GO:0030414	peptidase inhibitor activity	11/551	74/12398	0.000396682	0.0173217	0.0165118	A2M/AGT/SERPING1/C4A/SERPINH1/NAIP/SERPINF2/TIMP1/PTTG1/ITIH5/PAPLN	11
GO:0001216	DNA-binding transcription activator activity	25/551	270/12398	0.000421271	0.0173217	0.0165118	BACH1/KLF5/EGR4/ESRRG/FOS/FOSB/NR4A1/JUNB/MSX1/MYB/MYBL1/NFATC1/NFATC2/NHLH2/NR4A2/SOX4/SOX11/TP53/ZNF99/LHX2/SATB2/KLF15/LEF1/ZNF600/YY2	25
GO:0050840	extracellular matrix binding	8/551	43/12398	0.000529159	0.020549	0.0195882	BGN/COL11A1/CCN1/BCAM/SPP1/THBS1/SMOC1/CLEC14A	8
GO:0004867	serine-type endopeptidase inhibitor activity	7/551	34/12398	0.000622021	0.0228572	0.0217884	A2M/AGT/SERPING1/SERPINH1/SERPINF2/ITIH5/PAPLN	7
GO:0008330	protein tyrosine/threonine phosphatase activity	4/551	10/12398	0.000653996	0.0228572	0.0217884	DUSP2/DUSP5/DUSP6/DUSP10	4
GO:0071813	lipoprotein particle binding	5/551	18/12398	0.000900536	0.0286125	0.0272746	APOE/LPL/PLTP/THBS1/STAB1	5
GO:0071814	protein-lipid complex binding	5/551	18/12398	0.000900536	0.0286125	0.0272746	APOE/LPL/PLTP/THBS1/STAB1	5
GO:0030020	extracellular matrix structural constituent conferring tensile strength	6/551	27/12398	0.000997988	0.0303302	0.028912	COL1A2/COL5A1/COL11A1/COL14A1/COL21A1/COL24A1	6
GO:0017017	MAP kinase tyrosine/serine/threonine phosphatase activity	4/551	12/12398	0.00143565	0.0418132	0.0398581	DUSP2/DUSP5/DUSP6/DUSP10	4
GO:0019955	cytokine binding	10/551	74/12398	0.00153403	0.0428915	0.040886	A2M/CNTFR/ENG/ACKR1/THBS1/TNFRSF1B/HYAL2/TNFRSF14/CRLF1/GREM2	10
GO:0004857	enzyme inhibitor activity	21/551	234/12398	0.00175401	0.0471558	0.0449509	A2M/AGT/SERPING1/C4A/SERPINH1/GCHFR/NAIP/SERPINF2/RTKN/TIMP1/HYAL2/PTTG1/GMFG/TRIB1/SPRY2/TXNIP/TESC/ITIH5/PPP1R1B/PAPLN/PABIR3	21
GO:0030312	external encapsulating structure	45/584	309/12679	5.15569e-12	1.1987e-09	1.16682e-09	A2M/AGT/APOE/BGN/SERPING1/SERPINH1/COL1A2/COL5A1/COL11A1/HAPLN1/CSPG4/ECM2/EFNA5/GDF10/HSPG2/CCN1/BCAM/MDK/MFGE8/PDGFB/SERPINF2/THBS1/TIMP1/TLR3/CLEC3B/COL14A1/DGCR6/NTN1/ADAMTS3/NTNG1/POMZP3/SMOC1/ITIH5/COL21A1/CRISPLD2/PAPLN/NTN5/PODN/FGFBP3/CLEC14A/ADAMTS17/COL24A1/NPNT/HMCN2/LRRTM3	45
GO:0031012	extracellular matrix	45/584	309/12679	5.15569e-12	1.1987e-09	1.16682e-09	A2M/AGT/APOE/BGN/SERPING1/SERPINH1/COL1A2/COL5A1/COL11A1/HAPLN1/CSPG4/ECM2/EFNA5/GDF10/HSPG2/CCN1/BCAM/MDK/MFGE8/PDGFB/SERPINF2/THBS1/TIMP1/TLR3/CLEC3B/COL14A1/DGCR6/NTN1/ADAMTS3/NTNG1/POMZP3/SMOC1/ITIH5/COL21A1/CRISPLD2/PAPLN/NTN5/PODN/FGFBP3/CLEC14A/ADAMTS17/COL24A1/NPNT/HMCN2/LRRTM3	45
GO:0062023	collagen-containing extracellular matrix	38/584	242/12679	2.53515e-11	3.92949e-09	3.82497e-09	A2M/AGT/APOE/BGN/SERPING1/SERPINH1/COL1A2/COL5A1/COL11A1/HAPLN1/CSPG4/ECM2/EFNA5/GDF10/HSPG2/CCN1/BCAM/MDK/MFGE8/PDGFB/SERPINF2/THBS1/TIMP1/CLEC3B/COL14A1/NTN1/ADAMTS3/NTNG1/SMOC1/ITIH5/COL21A1/NTN5/PODN/FGFBP3/CLEC14A/COL24A1/NPNT/HMCN2	38
GO:0009986	cell surface	42/584	478/12679	4.30553e-05	0.00500518	0.00487205	BGN/CNTFR/CSPG4/EFNA5/EGFR/ENG/HLA-DPB1/ITGAX/ITGB2/KCNE1/LPL/BCAM/MFGE8/ROR1/NTSR1/PDGFB/ABCB1/SERPINF2/SDC4/SLC6A1/TACR1/TCN2/THBS1/HYAL2/TNFRSF14/TNFRSF10B/LPAR2/CRLF1/LIPG/ABCA7/BTN3A2/PTPRT/CLEC2D/SULF2/RGMA/HHIP/LY6G5C/IGSF21/CLEC14A/STRC/VWDE/MICA	42
GO:0009897	external side of plasma membrane	19/584	173/12679	0.000389215	0.036197	0.0352342	CNTFR/EFNA5/ENG/ITGAX/ITGB2/BCAM/MFGE8/ABCB1/TCN2/THBS1/HYAL2/TNFRSF14/CRLF1/BTN3A2/CLEC2D/LY6G5C/IGSF21/CLEC14A/MICA	19
GO:0006954	inflammatory response	48/555	423/12149	4.61761e-09	1.93801e-05	1.73914e-05	A2M/ADORA2B/AGT/APOE/C4A/CNR1/CNTF/CYBA/FOS/ACKR1/HGF/HSPG2/IFI16/IRAK2/ITGB2/KLKB1/LPL/MDK/CIITA/NAIP/PLCG2/SERPINF2/PLP1/SPP1/TACR1/THBS1/TIMP1/TLR3/TNFAIP3/TNFRSF1B/SCG2/HYAL2/NMI/KL/TCIRG1/TLR6/DUSP10/USP18/CARD8/STAB1/LY96/NUPR1/NLRP2/CYP26B1/GSDMD/MYLK3/PIK3AP1/UNC13D	48
GO:0030198	extracellular matrix organization	27/555	191/12149	1.58688e-07	0.000185604	0.000166558	AGT/SERPINH1/COL1A2/COL5A1/COL11A1/CTSV/ECM2/ENG/FGFR4/HAS1/CCN1/SERPINF2/TIE1/TNFRSF1B/COL14A1/ADAMTS3/NTNG1/RGCC/SULF2/SMOC1/CRISPLD2/PAPLN/PHLDB2/ADAMTS17/COL24A1/NPNT/WASHC1	27
GO:0043062	extracellular structure organization	27/555	191/12149	1.58688e-07	0.000185604	0.000166558	AGT/SERPINH1/COL1A2/COL5A1/COL11A1/CTSV/ECM2/ENG/FGFR4/HAS1/CCN1/SERPINF2/TIE1/TNFRSF1B/COL14A1/ADAMTS3/NTNG1/RGCC/SULF2/SMOC1/CRISPLD2/PAPLN/PHLDB2/ADAMTS17/COL24A1/NPNT/WASHC1	27
GO:0045229	external encapsulating structure organization	27/555	192/12149	1.76892e-07	0.000185604	0.000166558	AGT/SERPINH1/COL1A2/COL5A1/COL11A1/CTSV/ECM2/ENG/FGFR4/HAS1/CCN1/SERPINF2/TIE1/TNFRSF1B/COL14A1/ADAMTS3/NTNG1/RGCC/SULF2/SMOC1/CRISPLD2/PAPLN/PHLDB2/ADAMTS17/COL24A1/NPNT/WASHC1	27
GO:0034767	positive regulation of ion transmembrane transport	18/555	122/12149	1.01607e-05	0.006401	0.00574414	ADRB2/AGT/APLNR/ATP1B3/FLNA/KCNE1/KCNJ2/NTSR1/OPRK1/ABCB1/PLCG2/PLP1/TESC/CEMIP/VMP1/STAC3/STAC2/PIRT	18
GO:1904064	positive regulation of cation transmembrane transport	17/555	111/12149	1.07618e-05	0.006401	0.00574414	ADRB2/AGT/APLNR/ATP1B3/FLNA/KCNE1/KCNJ2/NTSR1/OPRK1/PLCG2/PLP1/TESC/CEMIP/VMP1/STAC3/STAC2/PIRT	17
GO:0051346	negative regulation of hydrolase activity	25/555	210/12149	1.08526e-05	0.006401	0.00574414	A2M/AGT/ARL2/SERPING1/C4A/SERPINH1/GCHFR/HGF/NR4A1/IFI16/NAIP/SERPINF2/THBS1/TIMP1/PTTG1/RASA4/SPRY1/SPRY2/FICD/CARD8/PPP1R15A/ITIH5/PPP1R1B/PAPLN/PLIN5	25
GO:0032102	negative regulation of response to external stimulus	28/555	252/12149	1.22011e-05	0.006401	0.00574414	A2M/APOE/SERPING1/DRD2/HGF/IFI16/KLKB1/MDK/PDGFB/SERPINF2/SPP1/THBS1/TNFAIP3/TNFRSF1B/NMI/TRIB1/SEMA3A/TRIM38/DUSP10/USP18/CARD8/PLXNA3/RGMA/FAM3A/UBASH3B/PHLDB2/GRIN3A/MICA	28
GO:0007631	feeding behavior	11/555	51/12149	1.47439e-05	0.00647635	0.00581177	AGT/CCK/CNR1/CNTFR/DRD2/FOS/OPRK1/OXTR/TACR1/APLN/GPR83	11
GO:0071774	response to fibroblast growth factor	13/555	71/12149	1.66215e-05	0.00647635	0.00581177	FGFR4/NR4A1/THBS1/HYAL2/FGF17/APLN/KL/IER2/SPRY1/SPRY2/SULF2/HHIP/FGFBP3	13
GO:0003073	regulation of systemic arterial blood pressure	11/555	52/12149	1.79394e-05	0.00647635	0.00581177	ADRB2/AGT/CYBA/DRD2/NTSR1/OXTR/PDGFB/SERPINF2/SLC2A5/TACR1/KL	11
GO:0032964	collagen biosynthetic process	8/555	27/12149	1.85171e-05	0.00647635	0.00581177	SERPINH1/COL5A1/ENG/CIITA/SERPINF2/VIM/ADAMTS3/RGCC	8
GO:1903035	negative regulation of response to wounding	11/555	53/12149	2.17178e-05	0.00701151	0.00629201	APOE/SERPING1/KLKB1/MDK/PDGFB/SERPINF2/SPP1/THBS1/RGMA/UBASH3B/PHLDB2	11
GO:0048514	blood vessel morphogenesis	38/555	414/12149	3.22262e-05	0.00812892	0.00729475	AGT/APLNR/APOE/KLF5/CSPG4/ENG/FLNA/HGF/NR4A1/HSPG2/ID1/CCN1/ITGAX/JUNB/MDK/MFGE8/SERPINF2/S100A1/SOX4/THBS1/TIE1/TLR3/TNFAIP3/SCG2/APLN/EIF2AK3/SPRY2/CITED2/STAB1/TIPARP/RGCC/LEF1/ZNF304/RNF213/HIF3A/CLEC14A/SLC39A12/MIR125B1	38
GO:0043270	positive regulation of ion transport	22/555	184/12149	3.39945e-05	0.00812892	0.00729475	ADRB2/AGT/APLNR/ATP1B3/DRD2/FLNA/KCNE1/KCNJ2/NTSR1/OPRK1/OXTR/PDGFB/ABCB1/PLCG2/PLP1/SLC6A1/TESC/CEMIP/VMP1/STAC3/STAC2/PIRT	22
GO:0001944	vasculature development	43/555	495/12149	3.69755e-05	0.00812892	0.00729475	AGT/APLNR/APOE/KLF5/COL1A2/COL5A1/CSPG4/ENG/FLNA/HGF/NR4A1/HSPG2/ID1/CCN1/ITGAX/JUNB/MDK/MFGE8/NFATC1/NFATC2/PDGFB/SERPINF2/S100A1/SOX4/THBS1/TIE1/TLR3/TNFAIP3/SCG2/APLN/EIF2AK3/SPRY2/CITED2/STAB1/TIPARP/RGCC/LEF1/ZNF304/RNF213/HIF3A/CLEC14A/SLC39A12/MIR125B1	43
GO:0014072	response to isoquinoline alkaloid	7/555	22/12149	3.74115e-05	0.00812892	0.00729475	CNR1/DRD2/FOSB/OPRK1/PCSK1/TACR1/PPP1R1B	7
GO:0040036	regulation of fibroblast growth factor receptor signaling pathway	7/555	22/12149	3.74115e-05	0.00812892	0.00729475	THBS1/APLN/SPRY1/SPRY2/SULF2/HHIP/FGFBP3	7
GO:0043278	response to morphine	7/555	22/12149	3.74115e-05	0.00812892	0.00729475	CNR1/DRD2/FOSB/OPRK1/PCSK1/TACR1/PPP1R1B	7
GO:0034368	protein-lipid complex remodeling	5/555	10/12149	4.06736e-05	0.00812892	0.00729475	AGT/APOE/LPL/PLTP/LIPG	5
GO:0034369	plasma lipoprotein particle remodeling	5/555	10/12149	4.06736e-05	0.00812892	0.00729475	AGT/APOE/LPL/PLTP/LIPG	5
GO:0044344	cellular response to fibroblast growth factor stimulus	12/555	68/12149	5.12788e-05	0.00865478	0.00776665	FGFR4/NR4A1/THBS1/HYAL2/FGF17/APLN/KL/SPRY1/SPRY2/SULF2/HHIP/FGFBP3	12
GO:0030195	negative regulation of blood coagulation	7/555	23/12149	5.16749e-05	0.00865478	0.00776665	APOE/SERPING1/KLKB1/PDGFB/SERPINF2/THBS1/UBASH3B	7
GO:1900047	negative regulation of hemostasis	7/555	23/12149	5.16749e-05	0.00865478	0.00776665	APOE/SERPING1/KLKB1/PDGFB/SERPINF2/THBS1/UBASH3B	7
GO:0001819	positive regulation of cytokine production	28/555	273/12149	5.27762e-05	0.00865478	0.00776665	ADORA2B/AGT/CYBA/DRD2/HGF/HLA-DPB1/IFI16/LPL/MDK/NAIP/PLCG2/SERPINF2/THBS1/TLR3/LAPTM5/HYAL2/TNFRSF14/EIF2AK3/TLR6/ARID5A/BTN3A2/CARD8/LY96/RGCC/NLRP2/SULF2/GSDMD/GARIN5A	28
GO:0001568	blood vessel development	41/555	471/12149	5.36155e-05	0.00865478	0.00776665	AGT/APLNR/APOE/KLF5/COL1A2/COL5A1/CSPG4/ENG/FLNA/HGF/NR4A1/HSPG2/ID1/CCN1/ITGAX/JUNB/MDK/MFGE8/PDGFB/SERPINF2/S100A1/SOX4/THBS1/TIE1/TLR3/TNFAIP3/SCG2/APLN/EIF2AK3/SPRY2/CITED2/STAB1/TIPARP/RGCC/LEF1/ZNF304/RNF213/HIF3A/CLEC14A/SLC39A12/MIR125B1	41
GO:0071363	cellular response to growth factor stimulus	42/555	489/12149	5.91344e-05	0.00919212	0.00824885	AGT/COL1A2/DTYMK/EGFR/ENG/FGFR4/FOS/MSTN/GDF10/HAS1/HGF/NR4A1/ID1/CCN1/MSX1/MT1G/NFATC1/PDGFB/SOX11/THBS1/CLEC3B/TNFRSF1B/TP53/HYAL2/FGF17/APLN/KL/ADAMTS3/SPRY1/SPRY2/CITED2/EHD4/LEF1/DOK5/SULF2/RGMA/GREM2/HHIP/SYAP1/FGFBP3/NPNT/SKOR1	42
GO:0045087	innate immune response	39/555	443/12149	6.39329e-05	0.00956676	0.00858505	A2M/APOE/SERPING1/C4A/CYBA/DRD2/FRK/CFH/IFI16/IFIT1/CIITA/MX1/NAIP/PLCG2/TLR3/TNFAIP3/TP53/VIM/TNFRSF14/NMI/IKBKE/MATR3/TLR6/TRIM22/IFITM3/TRIM38/ARID5A/DUSP10/USP18/CARD8/N4BP3/LY96/NLRP2/FAM3A/GSDMD/GARIN5A/SDHAF4/UNC13D/MICA	39
GO:0003044	regulation of systemic arterial blood pressure mediated by a chemical signal	7/555	24/12149	7.01002e-05	0.00956676	0.00858505	ADRB2/AGT/CYBA/OXTR/SERPINF2/SLC2A5/TACR1	7
GO:0050819	negative regulation of coagulation	7/555	24/12149	7.01002e-05	0.00956676	0.00858505	APOE/SERPING1/KLKB1/PDGFB/SERPINF2/THBS1/UBASH3B	7
GO:0002832	negative regulation of response to biotic stimulus	13/555	81/12149	7.06623e-05	0.00956676	0.00858505	A2M/SERPING1/DRD2/IFI16/TNFAIP3/NMI/TRIB1/TRIM38/DUSP10/USP18/CARD8/FAM3A/MICA	13
GO:0010951	negative regulation of endopeptidase activity	16/555	118/12149	8.92449e-05	0.011705	0.0105039	A2M/AGT/SERPING1/C4A/SERPINH1/HGF/NR4A1/IFI16/NAIP/SERPINF2/THBS1/TIMP1/PTTG1/CARD8/ITIH5/PAPLN	16
GO:0034764	positive regulation of transmembrane transport	19/555	159/12149	0.000115957	0.0142001	0.012743	ADRB2/AGT/APLNR/ATP1B3/FLNA/KCNE1/KCNJ2/NTSR1/OPRK1/ABCB1/PLCG2/PLP1/KLF15/TESC/CEMIP/VMP1/STAC3/STAC2/PIRT	19
GO:0034367	protein-containing complex remodeling	5/555	12/12149	0.000118419	0.0142001	0.012743	AGT/APOE/LPL/PLTP/LIPG	5
GO:0040037	negative regulation of fibroblast growth factor receptor signaling pathway	5/555	12/12149	0.000118419	0.0142001	0.012743	THBS1/APLN/SPRY1/SPRY2/SULF2	5
GO:0001501	skeletal system development	31/555	332/12149	0.000125526	0.0146342	0.0131325	BGN/SERPINH1/COL1A2/COL11A1/HAPLN1/ENG/FLNA/GDF10/CCN1/INPPL1/MDK/MSX1/PTHLH/SOX4/SOX11/TIMP1/TP53/HYAL2/DHRS3/EIF2AK3/CITED2/ARID5A/SATB2/TIPARP/SULF2/KIAA1217/CYP26B1/PAPPA2/XYLT1/HHIP/RFLNB	31
GO:0008543	fibroblast growth factor receptor signaling pathway	10/555	54/12149	0.000141855	0.0156676	0.0140598	FGFR4/THBS1/FGF17/APLN/KL/SPRY1/SPRY2/SULF2/HHIP/FGFBP3	10
GO:0045824	negative regulation of innate immune response	10/555	54/12149	0.000141855	0.0156676	0.0140598	A2M/SERPING1/DRD2/IFI16/TNFAIP3/NMI/DUSP10/USP18/FAM3A/MICA	10
GO:0001816	cytokine production	38/555	445/12149	0.000149783	0.0161189	0.0144649	ADORA2B/AGT/CYBA/DRD2/ACKR1/HGF/HLA-DPB1/IFI16/LPL/MDK/NAIP/NFATC1/NFATC2/PLCG2/SERPINF2/THBS1/TLR3/TNFAIP3/TNFRSF1B/LAPTM5/HYAL2/TNFRSF14/NMI/EIF2AK3/ADAMTS3/TLR6/TRIM38/ARID5A/BTN3A2/CARD8/LY96/RGCC/LEF1/NLRP2/SULF2/GSDMD/GARIN5A/MIR125B1	38
GO:0001525	angiogenesis	32/555	352/12149	0.000161137	0.0164265	0.0147408	AGT/APLNR/KLF5/CSPG4/ENG/FLNA/HGF/NR4A1/HSPG2/ID1/CCN1/ITGAX/MDK/MFGE8/S100A1/THBS1/TIE1/TLR3/TNFAIP3/SCG2/APLN/EIF2AK3/SPRY2/STAB1/RGCC/LEF1/ZNF304/RNF213/HIF3A/CLEC14A/SLC39A12/MIR125B1	32
GO:0010466	negative regulation of peptidase activity	16/555	124/12149	0.00016171	0.0164265	0.0147408	A2M/AGT/SERPING1/C4A/SERPINH1/HGF/NR4A1/IFI16/NAIP/SERPINF2/THBS1/TIMP1/PTTG1/CARD8/ITIH5/PAPLN	16
GO:0035914	skeletal muscle cell differentiation	9/555	45/12149	0.000164698	0.0164265	0.0147408	KLF5/FOS/MSTN/NR4A1/SOX11/KLHL41/CITED2/NUPR1/CYP26B1	9
GO:1903034	regulation of response to wounding	14/555	100/12149	0.00017226	0.0164265	0.0147408	APOE/SERPING1/CNTF/FLNA/KLKB1/MDK/PDGFB/SERPINF2/SPP1/THBS1/TNFAIP3/RGMA/UBASH3B/PHLDB2	14
GO:0009612	response to mechanical stimulus	18/555	151/12149	0.000179658	0.0164265	0.0147408	AGT/COL11A1/CYBA/DRD2/ENG/FOS/FOSB/KCNJ2/MDK/TACR1/THBS1/TLR3/TNFRSF10B/CITED2/TXNIP/PKD1L2/STRC/ANKRD23	18
GO:0002029	desensitization of G protein-coupled receptor signaling pathway	5/555	13/12149	0.000185223	0.0164265	0.0147408	ADRB2/APLNR/DRD2/GTF2H2/APLN	5
GO:0022401	negative adaptation of signaling pathway	5/555	13/12149	0.000185223	0.0164265	0.0147408	ADRB2/APLNR/DRD2/GTF2H2/APLN	5
GO:1905063	regulation of vascular associated smooth muscle cell differentiation	5/555	13/12149	0.000185223	0.0164265	0.0147408	ENG/NFATC1/NFATC2/PDGFB/MIR125B1	5
GO:0001503	ossification	27/555	279/12149	0.000189704	0.0164265	0.0147408	ADRB2/COL1A2/COL11A1/EGFR/GDF10/HGF/IGFBP3/CCN1/INPPL1/JUNB/MDK/PTHLH/SOX11/SPP1/TACR1/CLEC3B/DHRS3/KL/EIF2AK3/TCIRG1/SATB2/LEF1/SMOC1/XYLT1/NPNT/IGSF10/RFLNB	27
GO:0008217	regulation of blood pressure	14/555	101/12149	0.000191779	0.0164265	0.0147408	ADRB2/AGT/CNR1/COL1A2/CYBA/DRD2/NTSR1/OXTR/PDGFB/SERPINF2/SLC2A5/TACR1/APLN/KL	14
GO:0061045	negative regulation of wound healing	8/555	38/12149	0.000261606	0.0219592	0.0197058	APOE/SERPING1/KLKB1/PDGFB/SERPINF2/THBS1/UBASH3B/PHLDB2	8
GO:0023058	adaptation of signaling pathway	5/555	14/12149	0.000277345	0.0225228	0.0202116	ADRB2/APLNR/DRD2/GTF2H2/APLN	5
GO:0031347	regulation of defense response	32/555	363/12149	0.000281523	0.0225228	0.0202116	A2M/ADORA2B/AGT/APOE/SERPING1/CNR1/CYBA/DRD2/CFH/HGF/IFI16/IFIT1/KLKB1/LPL/MDK/NAIP/PLCG2/TLR3/TNFAIP3/TNFRSF1B/HYAL2/NMI/IKBKE/MATR3/TRIM38/DUSP10/USP18/NUPR1/NLRP2/FAM3A/PIK3AP1/MICA	32
GO:0003012	muscle system process	26/555	271/12149	0.00028442	0.0225228	0.0202116	ADORA2B/ADRB2/AGT/CYBA/DRD2/DSC2/FLNA/MSTN/NR4A1/HTR7/KCNE1/KCNJ2/OXTR/PGAM2/SCN7A/TACR1/TNFRSF1B/MYOM2/KLHL41/KLF15/CTNNA3/LMCD1/SULF2/STAC3/NPNT/STAC2	26
GO:0032731	positive regulation of interleukin-1 beta production	7/555	30/12149	0.000324762	0.0246558	0.0221257	IFI16/LPL/NAIP/TLR6/CARD8/NLRP2/GSDMD	7
GO:0045737	positive regulation of cyclin-dependent protein serine/threonine kinase activity	7/555	30/12149	0.000324762	0.0246558	0.0221257	CCND1/CCND2/CKS2/EGFR/PDGFB/RGCC/PSRC1	7
GO:0009617	response to bacterium	29/555	320/12149	0.000341043	0.0246558	0.0221257	CNR1/CYBA/FKBP5/FOS/NR4A1/IRAK2/LPL/NAIP/OPRK1/PCSK1/PLCG2/SCN7A/TLR3/TNFAIP3/TNFRSF1B/VIM/TNFRSF14/LRAT/TRIB1/TLR6/ARID5A/DUSP10/USP18/CARD8/STAB1/LY96/RNF213/GSDMD/MICA	29
GO:0050729	positive regulation of inflammatory response	11/555	71/12149	0.000346537	0.0246558	0.0221257	ADORA2B/AGT/CNR1/LPL/MDK/NAIP/PLCG2/TLR3/HYAL2/NMI/NUPR1	11
GO:0002063	chondrocyte development	6/555	22/12149	0.000352478	0.0246558	0.0221257	SERPINH1/COL11A1/PTHLH/EIF2AK3/SULF2/RFLNB	6
GO:0030212	hyaluronan metabolic process	6/555	22/12149	0.000352478	0.0246558	0.0221257	HAS1/PDGFB/HYAL2/LYVE1/CEMIP/ITIH5	6
GO:0071827	plasma lipoprotein particle organization	6/555	22/12149	0.000352478	0.0246558	0.0221257	AGT/APOE/LPL/PLTP/LIPG/ABCA7	6
GO:0001934	positive regulation of protein phosphorylation	40/555	498/12149	0.00036234	0.0249302	0.0223719	ADRB2/AGT/APLNR/CCND1/CCND2/CKS2/CNTF/CSPG4/DRD2/EFNA5/EGFR/ENG/MSTN/GDF10/HCLS1/HGF/CCN1/NEDD9/PDGFB/PLCG2/SDC4/THBS1/TLR3/TP53/TNFRSF14/TNFRSF10B/FGF17/CRLF1/TOM1L1/SPRY2/TLR6/RGCC/PILRB/EHD4/CEMIP/SPATC1L/PSRC1/SYAP1/NIBAN1/MIR125B1	40
GO:0035886	vascular associated smooth muscle cell differentiation	6/555	23/12149	0.000458644	0.0310472	0.0278613	APLNR/ENG/NFATC1/NFATC2/PDGFB/MIR125B1	6
GO:0032103	positive regulation of response to external stimulus	24/555	251/12149	0.000506186	0.0337216	0.0302612	ADORA2B/AGT/CNR1/CNTF/CYBA/FLNA/MSTN/IFI16/LPL/MDK/NAIP/NEDD9/PDGFB/PLCG2/SERPINF2/THBS1/TLR3/SCG2/HYAL2/NMI/IKBKE/MATR3/LY96/NUPR1	24
GO:0006936	muscle contraction	21/555	207/12149	0.000514759	0.0337569	0.0302929	ADORA2B/ADRB2/AGT/DRD2/DSC2/FLNA/NR4A1/HTR7/KCNE1/KCNJ2/OXTR/PGAM2/SCN7A/TACR1/MYOM2/KLHL41/CTNNA3/SULF2/STAC3/NPNT/STAC2	21
GO:0050727	regulation of inflammatory response	20/555	195/12149	0.000603703	0.0384757	0.0345275	ADORA2B/AGT/APOE/CNR1/HGF/KLKB1/LPL/MDK/NAIP/PLCG2/TLR3/TNFAIP3/TNFRSF1B/HYAL2/NMI/DUSP10/USP18/NUPR1/NLRP2/PIK3AP1	20
GO:1904031	positive regulation of cyclin-dependent protein kinase activity	7/555	33/12149	0.000605051	0.0384757	0.0345275	CCND1/CCND2/CKS2/EGFR/PDGFB/RGCC/PSRC1	7
GO:0050731	positive regulation of peptidyl-tyrosine phosphorylation	14/555	113/12149	0.000620798	0.0388879	0.0348973	AGT/CNTF/CSPG4/EFNA5/EGFR/HCLS1/HGF/NEDD9/PDGFB/PLCG2/TP53/TNFRSF14/CRLF1/EHD4	14
GO:0042730	fibrinolysis	4/555	10/12149	0.000725732	0.0435128	0.0390477	SERPING1/KLKB1/SERPINF2/THBS1	4
GO:0051386	regulation of neurotrophin TRK receptor signaling pathway	4/555	10/12149	0.000725732	0.0435128	0.0390477	AGT/SPRY1/SPRY2/DOK5	4
GO:0070278	extracellular matrix constituent secretion	4/555	10/12149	0.000725732	0.0435128	0.0390477	AGT/ENG/TNFRSF1B/RGCC	4
GO:0071825	protein-lipid complex subunit organization	6/555	25/12149	0.000744348	0.04397	0.0394579	AGT/APOE/LPL/PLTP/LIPG/ABCA7	6
GO:0050776	regulation of immune response	39/555	500/12149	0.000756721	0.04397	0.0394579	A2M/ADORA2B/APOE/SERPING1/C4A/CNR1/CYBA/DRD2/CFH/HLA-DPB1/IFI16/INPPL1/IRAK2/ITGB2/JUNB/MYB/NAIP/NFATC2/PLCG2/TLR3/TNFAIP3/TNFRSF1B/LAPTM5/TNFRSF14/NMI/IKBKE/MATR3/PARP3/TLR6/ARID5A/BTN3A2/DUSP10/USP18/LY96/RGCC/FAM3A/PIK3AP1/UNC13D/MICA	39
GO:0001990	regulation of systemic arterial blood pressure by hormone	5/555	17/12149	0.000764786	0.04397	0.0394579	AGT/CYBA/OXTR/SERPINF2/TACR1	5
GO:0050878	regulation of body fluid levels	21/555	214/12149	0.000796685	0.045185	0.0405482	APLNR/APOE/CCND1/SERPING1/CEL/CYBA/DRD2/FLNA/GUCA1B/KLKB1/OPRK1/OXTR/PDGFB/PLCG2/SERPINF2/TACR1/THBS1/HYAL2/APLN/CYP26B1/UBASH3B	21
GO:0051047	positive regulation of secretion	20/555	200/12149	0.000831866	0.0465512	0.0417743	ADORA2B/AGT/CNR1/CYBA/DRD2/ITGB2/NTSR1/OPRK1/OXTR/PCSK1/SDC4/SLC6A1/SOX4/SOX11/SPP1/TACR1/APBB3/RGCC/SYTL4/UNC13D	20
GO:0001817	regulation of cytokine production	35/555	436/12149	0.000844203	0.04662	0.041836	ADORA2B/AGT/CYBA/DRD2/ACKR1/HGF/HLA-DPB1/IFI16/LPL/MDK/NAIP/PLCG2/SERPINF2/THBS1/TLR3/TNFAIP3/TNFRSF1B/LAPTM5/HYAL2/TNFRSF14/NMI/EIF2AK3/TLR6/TRIM38/ARID5A/BTN3A2/CARD8/LY96/RGCC/LEF1/NLRP2/SULF2/GSDMD/GARIN5A/MIR125B1	35
GO:0008015	blood circulation	27/555	307/12149	0.000856106	0.0466633	0.0418749	ADORA2B/ADRB2/AGT/APOE/SERPING1/CNR1/COL1A2/CYBA/DRD2/DSC2/FLNA/HRH2/HTR7/KCNE1/KCNJ2/NTSR1/OXTR/PDGFB/SERPINF2/S100A1/SLC2A5/TACR1/APLN/KL/CTNNA3/MYLK3/FGFBP3	27
GO:0030193	regulation of blood coagulation	7/555	35/12149	0.000879894	0.0467457	0.0419488	APOE/SERPING1/KLKB1/PDGFB/SERPINF2/THBS1/UBASH3B	7
GO:1900046	regulation of hemostasis	7/555	35/12149	0.000879894	0.0467457	0.0419488	APOE/SERPING1/KLKB1/PDGFB/SERPINF2/THBS1/UBASH3B	7
GO:0007586	digestion	9/555	56/12149	0.000900824	0.0472595	0.0424098	CCK/CEL/HRH2/MDK/OPRK1/OXTR/SLC2A5/TACR1/VSIG1	9
GO:0032570	response to progesterone	6/555	26/12149	0.000930745	0.0482264	0.0432775	FOS/FOSB/OXTR/TACR1/THBS1/TXNIP	6
GO:0052548	regulation of endopeptidase activity	23/555	248/12149	0.000999821	0.0499849	0.0448556	A2M/AGT/SERPING1/C4A/SERPINH1/HGF/NR4A1/IFI16/CCN1/NAIP/SERPINF2/THBS1/TIMP1/LAPTM5/PTTG1/EIF2AK3/ST18/CARD8/CIDEB/NLRP2/KHDC1/ITIH5/PAPLN	23
GO:0032611	interleukin-1 beta production	8/555	46/12149	0.00101232	0.0499849	0.0448556	IFI16/LPL/NAIP/TNFAIP3/TLR6/CARD8/NLRP2/GSDMD	8
GO:0032651	regulation of interleukin-1 beta production	8/555	46/12149	0.00101232	0.0499849	0.0448556	IFI16/LPL/NAIP/TNFAIP3/TLR6/CARD8/NLRP2/GSDMD	8
GO:2000379	positive regulation of reactive oxygen species metabolic process	8/555	46/12149	0.00101232	0.0499849	0.0448556	AGT/CYBA/ITGB2/PDGFB/PLCG2/THBS1/TP53/TLR6	8
C0017661	IGA Glomerulonephritis	31/581	239/12389	2.56203e-07	0.00176601	0.00150809	AGT/APOE/BACH1/CCND1/BGN/CNR1/EGFR/EPHX2/FOS/FOSB/CFH/HGF/HLA-DPB1/NR4A1/HSPG2/ITGAX/MX1/PDGFB/SMN1/SPP1/TIMP1/TLR3/TNFRSF1B/TP53/LAPTM5/MYOM2/KL/SPRY2/PPP1R15A/CLEC14A/MIR374B	31
C0021368	Inflammation	28/581	211/12389	6.11485e-07	0.00210748	0.0017997	A2M/AGT/SERPING1/C4A/CCK/CNR1/CNTF/EGFR/ACKR1/HGF/CD99/PCSK1/PDGFB/ABCB1/PLP1/SELPLG/SPP1/TACR1/THBS1/TIMP1/TLR3/TNFAIP3/TP53/APLN/NTN1/TLR6/TXNIP/DUSP10	28
C3714514	Infection	32/581	273/12389	1.61582e-06	0.00371262	0.00317041	ADRB2/APOE/C4A/EGFR/ENG/FLNA/FOS/CFH/IFI16/IFIT1/CCN1/ITGB2/KPNA2/LPL/CIITA/MX1/PDGFB/PTHLH/SMN1/SPP1/TIMP1/TLR3/TNFRSF1B/TP53/VIM/TNFRSF14/TNFRSF10B/EIF2AK3/IKBKE/TLR6/TRIM22/LY96	32
C0007785	Cerebral Infarction	42/581	426/12389	4.03401e-06	0.00445949	0.0038082	ADORA2B/AGT/APOE/CCK/CNR1/DUSP2/EGFR/EMP1/EPHX2/FOS/FOSB/MSTN/HCLS1/HGF/NR4A1/HSPG2/ITPR3/JUNB/LPL/MDK/MFGE8/NR4A2/PCSK1/SERPINF2/SLC6A1/SPP1/TNFRSF1B/TP53/VIM/SCG2/APLN/SELENBP1/KL/NTN1/SEMA3A/TXNIP/RNF213/UBASH3B/OPN4/OLIG1/ZBTB7C/BDNF-AS	42
C0233612	Waxy flexibility	5/581	7/12389	4.3297e-06	0.00445949	0.0038082	AGT/CCK/CNR1/DRD2/PPP1R1B	5
C0022548	Keloid	16/581	94/12389	6.78459e-06	0.00445949	0.0038082	AGT/CCND1/BGN/SERPINH1/CCK/COL5A1/EGFR/FLNA/HAS1/HGF/SMN1/SPP1/TIMP1/TP53/VIM/SKOR1	16
C0524910	Hepatitis C, Chronic	27/581	227/12389	8.01816e-06	0.00445949	0.0038082	AGT/APOE/BACH1/CNR1/MAP3K8/DHFR/EGFR/ENG/FOS/GAD1/HGF/HLA-DPB1/HSPG2/LPL/MIA2/NUDT1/MX1/ABCB1/SPP1/TIMP1/TLR3/TP53/VIM/TRIM22/TXNIP/SMOC1/MICA	27
C0234238	Ache	8/581	24/12389	8.41046e-06	0.00445949	0.0038082	CNR1/DRD2/HGF/HTR7/NTSR1/OPRK1/ABCB1/DISC1	8
C0234254	Radiating pain	8/581	24/12389	8.41046e-06	0.00445949	0.0038082	CNR1/DRD2/HGF/HTR7/NTSR1/OPRK1/ABCB1/DISC1	8
C0458257	Pain, Splitting	8/581	24/12389	8.41046e-06	0.00445949	0.0038082	CNR1/DRD2/HGF/HTR7/NTSR1/OPRK1/ABCB1/DISC1	8
C0458259	Pain, Crushing	8/581	24/12389	8.41046e-06	0.00445949	0.0038082	CNR1/DRD2/HGF/HTR7/NTSR1/OPRK1/ABCB1/DISC1	8
C0751407	Pain, Migratory	8/581	24/12389	8.41046e-06	0.00445949	0.0038082	CNR1/DRD2/HGF/HTR7/NTSR1/OPRK1/ABCB1/DISC1	8
C0751408	Suffering, Physical	8/581	24/12389	8.41046e-06	0.00445949	0.0038082	CNR1/DRD2/HGF/HTR7/NTSR1/OPRK1/ABCB1/DISC1	8
C1800706	Idiopathic Pulmonary Fibrosis	43/581	463/12389	1.39742e-05	0.00619178	0.00528751	ADORA2B/AGT/BACH1/CCND1/SERPINH1/CEL/CNR1/COL1A2/EGFR/ELAVL2/FOS/FOSB/ACKR1/GDF10/HGF/HTR7/IGFBP3/CCN1/JUNB/PDGFB/ABCB1/SELENOP/SLC2A5/SMN1/SPP1/TIMP1/TLR3/TNFRSF1B/TP53/VIM/H4C11/TNFRSF14/TNFRSF10B/CRLF1/KL/SPRY2/DUSP10/LEF1/QRSL1/SULF2/CEMIP/MAGT1/MICA	43
C0008479	Chondrosarcoma	27/581	234/12389	1.40553e-05	0.00619178	0.00528751	CCND1/CASP7/CCK/COL1A2/CSPG4/EFNA5/EGFR/ENG/HGF/HSPG2/IFI16/IGFBP3/JUNB/NFATC2/ABCB1/PTHLH/S100A1/SOX4/SPP1/TIMP1/TP53/ADAMTS3/HS3ST1/TLR6/SATB2/DISC1/NAPRT	27
C0242339	Dyslipidemias	30/581	275/12389	1.44388e-05	0.00619178	0.00528751	ADRB2/AGT/APOE/CCND1/BGN/CNR1/FLNA/HGF/HSPG2/INPPL1/LPL/PCSK1/ABCB1/PLCG2/PLTP/MSMO1/SPP1/THBS1/TP53/APLN/SELENBP1/KL/LIPG/TRIB1/TXNIP/KLF15/SULF2/UBASH3B/NRG4/ZBTB7C	30
C0149521	Pancreatitis, Chronic	23/581	183/12389	1.52706e-05	0.00619178	0.00528751	A2M/APOE/CCND1/CCK/CEL/COL11A1/EGFR/HCLS1/NR4A1/LPL/NFATC1/NTSR1/PTHLH/SMN1/SPP1/TACR1/TIMP1/TNFRSF1B/TP53/TNFRSF10B/APLN/HHIP/CRISPLD2	23
C0013537	Eclampsia	18/581	123/12389	1.63049e-05	0.00624389	0.005332	ADORA2B/AGT/APOE/CYBA/ENG/FGFR4/FOS/FOSB/CFH/HLA-DPB1/CCN1/JUNB/LPL/NFATC2/TP53/CTNNA3/PAPPA2/HIF3A	18
C0019345	Herpes Labialis	4/581	5/12389	2.30542e-05	0.00836382	0.00714233	APOE/ACKR1/TLR3/TNFRSF14	4
C2945695	Limb ischemia	16/581	104/12389	2.53945e-05	0.0087522	0.00747399	APOE/BACH1/BGN/DUSP5/HCLS1/HGF/ITGB2/NTSR1/S100A1/SPP1/TACR1/TIMP1/TNFRSF1B/SCG2/TXNIP/FAM3A	16
C0409959	Osteoarthritis, Knee	23/581	190/12389	2.81336e-05	0.00898773	0.00767512	AGT/CCND1/COL11A1/CYBA/ELAVL2/MSTN/HLA-DPB1/HSPG2/SDC4/SLC14A1/SPP1/TACR1/TIMP1/TLR3/TNFRSF1B/TP53/APLN/KL/EIF2AK3/ADAMTS3/KIAA1217/NT5DC2/GSDMD	23
C0149630	Bicuspid aortic valve	16/581	105/12389	2.86856e-05	0.00898773	0.00767512	AGT/APOE/EGFR/ENG/FLNA/FOS/FOSB/JUNB/SPP1/TIMP1/APLN/MATR3/QRSL1/ARHGAP31/NXN/HMCN2	16
C0234230	Pain, Burning	8/581	28/12389	3.009e-05	0.00901784	0.00770084	CNR1/DRD2/HGF/HTR7/NTSR1/OPRK1/ABCB1/DISC1	8
C0151744	Myocardial Ischemia	43/581	480/12389	3.34062e-05	0.00921173	0.00786641	ADORA2B/ADRB2/AGT/APLNR/APOE/CCND1/CCND2/CNR1/MAP3K8/CYBA/DUSP6/EGFR/EPHX2/GDF10/HGF/NR4A1/ID1/IGFBP3/CCN1/ITGAX/JUNB/LPL/NUDT1/MX1/ABCB1/SPP1/TNFRSF1B/SCG2/APLN/SELENBP1/KL/EIF2AK3/GMFG/TRIB1/SEMA3A/TXNIP/PPP1R15A/POC1A/RGCC/KLF15/NLRP2/SLC35G1/PLIN5	43
C0085580	Essential Hypertension	26/581	232/12389	3.36386e-05	0.00921173	0.00786641	ADRB2/AGT/APLNR/APOE/BGN/CNR1/CYBA/DRD2/EPHX2/HGF/HLA-DPB1/INPPL1/KLKB1/LPL/CYP4F3/PCSK1/ABCB1/SCN7A/SPP1/TNFRSF1B/APLN/SELENBP1/LPAR2/KL/CARD8/TESC	26
C1519670	Tumor Angiogenesis	44/581	497/12389	3.59735e-05	0.00921173	0.00786641	ADRB2/AGT/BGN/KLF5/SERPINH1/CCK/DUSP2/DUSP5/EGFR/ENG/FGFR4/FOS/FOSB/CFH/HGF/HSPG2/ID1/IGFBP3/CCN1/JUNB/MDK/MYB/NR4A2/PDGFB/PTHLH/SMN1/SPP1/THBS1/TIMP1/CLEC3B/TP53/APLN/LPAR2/PTTG1/NTN1/IKBKE/SEMA3A/NDRG1/TXNIP/LYVE1/STAB1/POLR1H/UBASH3B/CLEC14A	44
C0267111	Gastric dysplasia	6/581	15/12389	3.60825e-05	0.00921173	0.00786641	KLF5/TP53/VIM/LPAR2/PTTG1/HHIP	6
C0585362	Squamous cell carcinoma of mouth	13/581	76/12389	4.6557e-05	0.0114613	0.00978747	CCND1/EGFR/ENG/FGFR4/CFH/HGF/KPNA2/SPP1/TIMP1/TP53/TNFRSF10B/STAB1/NLRP2	13
C0334279	Adenocarcinoma, intestinal type	6/581	16/12389	5.54512e-05	0.0131802	0.0112553	EGFR/CD99/TIMP1/TP53/SATB2/C17orf97	6
C0026896	Myasthenia Gravis	20/581	161/12389	6.4158e-05	0.0137868	0.0117733	ADRB2/APOE/C4A/CNTFR/CTSV/FOS/FOSB/HLA-DPB1/ITGAX/JUNB/ABCB1/SMN1/SPP1/THBS1/TLR3/TNFAIP3/NTN1/PPP1R15A/POLR1H/HIF3A	20
C0151864	Disorder of pregnancy	4/581	6/12389	6.65888e-05	0.0137868	0.0117733	AGT/ENG/HGF/PAPPA2	4
C0272138	Erythroblastosis	11/581	58/12389	6.69246e-05	0.0137868	0.0117733	CCND1/BGN/COL5A1/EGFR/FOS/FOSB/JUNB/CD99/ABCB1/TP53/LEF1	11
C0011884	Diabetic Retinopathy	36/581	387/12389	6.79865e-05	0.0137868	0.0117733	AGT/APOE/SERPING1/CNR1/CNTF/MAP3K8/CYBA/SARDH/EGFR/ELAVL2/ENG/FOS/FOSB/GAD1/CFH/HGF/IGFBP3/CCN1/JUNB/KLKB1/ABCB1/SPP1/THBS1/TIMP1/VIM/APLN/SELENBP1/KL/LIPG/NTN1/SEMA3A/TXNIP/KCNQ1OT1/RGCC/IGSF21/OPN4	36
C3489532	Cone-Rod Dystrophy 2	19/581	149/12389	6.80041e-05	0.0137868	0.0117733	CCK/MSTN/GUCA1B/HCLS1/HLA-DPB1/MDK/PRPH2/SMN1/SOX11/SPP1/TNFRSF1B/ADAMTS3/LYVE1/CNTN6/LEF1/RGMA/CDHR1/NRG4/POC1B	19
C0042373	Vascular Diseases	37/581	404/12389	7.49025e-05	0.0147515	0.0125971	AGT/APLNR/APOE/BGN/KLF5/CTSV/CYBA/DUSP5/ENG/FLNA/FOS/FOSB/CFH/HGF/NR4A1/CCN1/ITGB2/JUNB/KLKB1/LPL/S100A1/SPP1/THBS1/TIMP1/TNFRSF1B/TP53/VIM/APLN/LPAR2/KL/LIPG/TXNIP/KLF15/RNF213/FAM3A/NEXN/SYNPO2	37
C0334488	Clear cell sarcoma of kidney	6/581	17/12389	8.23146e-05	0.015761	0.0134592	CCND1/EGFR/ABCB1/THBS1/TP53/SATB2	6
C0001973	Alcoholic Intoxication, Chronic	35/581	377/12389	8.91283e-05	0.0166044	0.0141794	AGT/APOE/CCK/CDH9/CDH12/CNR1/DRD2/EGFR/ESRRG/FKBP5/FLNA/GABRA6/GAD1/GRIK3/HSPG2/HTR7/MOBP/NTSR1/NR4A2/OPRK1/OXTR/SLC6A1/TACR1/TIMP1/TP53/KLF11/KL/ST18/SEMA3A/STAG3/TIPARP/CNTN6/MREG/PPP1R1B/OPN4	35
C0035309	Retinal Diseases	38/581	425/12389	9.97485e-05	0.0180939	0.0154514	ADRB2/AGT/APLNR/APOE/CCND1/C4A/CEL/CNTF/COL11A1/MAP3K8/DRD2/GUCA1B/CFH/HGF/HLA-DPB1/IGFBP3/CCN1/ITGB2/NFATC2/PDGFB/ABCB1/PRPH2/TP53/VIM/KLF11/APLN/SELENBP1/LPAR2/LRAT/KL/NTN1/EIF2AK3/TXNIP/RGCC/CENPK/CDHR1/NRG4/POC1B	38
C0278493	Breast cancer recurrent	7/581	25/12389	0.000110381	0.0195091	0.0166599	EGFR/FGFR4/SPP1/TP53/FGF17/CITED2/CNTN6	7
C0034067	Pulmonary Emphysema	25/581	236/12389	0.00011893	0.0204945	0.0175014	A2M/ADRB2/AGT/SERPING1/CNR1/EGFR/EPHX2/FLNA/FOS/FOSB/HGF/NR4A1/IGFBP3/CCN1/ITGAX/JUNB/ABCB1/PLTP/TIMP1/TP53/KL/EIF2AK3/GULP1/HHIP/ZBTB7C	25
C0030305	Pancreatitis	27/581	265/12389	0.000124522	0.020935	0.0178775	A2M/C4A/CCK/CEL/CNR1/COL11A1/DUSP6/EGFR/FOS/HGF/HLA-DPB1/ITGB2/LPL/MDK/NTSR1/PTHLH/SMN1/TACR1/TLR3/TP53/IFITM3/DUSP10/NUPR1/SULF2/HHIP/VMP1/CRISPLD2	27
C0085762	Alcohol abuse	13/581	84/12389	0.000135291	0.0210604	0.0179847	APOE/CCND1/CCK/CNR1/DRD2/EGFR/ENG/FKBP5/CYP4F3/OXTR/TACR1/TLR3/SELENBP1	13
C0002895	Anemia, Sickle Cell	25/581	238/12389	0.000136052	0.0210604	0.0179847	ADORA2B/ADRB2/AGT/APOE/DRD2/ELAVL2/FOS/FOSB/ACKR1/GAD1/CFH/IGFBP3/ITGB2/JUNB/BCAM/MFGE8/MYB/ABCB1/SLC14A1/TACR1/THBS1/TIE1/APLN/KL/LIPG	25
C1333977	Hepatitis B Virus-Related Hepatocellular Carcinoma	8/581	34/12389	0.000137014	0.0210604	0.0179847	CCND1/EGFR/SOX11/TNFAIP3/TP53/USP18/GPSM2/MICA	8
C0032463	Polycythemia Vera	20/581	170/12389	0.00013749	0.0210604	0.0179847	AGT/CEL/EGFR/ACKR1/HGF/IRAK2/ITGB2/JUNB/BCAM/MYB/S100A1/SELENOP/SLC14A1/SPP1/TACR1/TLR3/TP53/U2AF1/TNFRSF14/MYOM2	20
C0263666	Dermatomyositis, Childhood Type	7/581	26/12389	0.000144991	0.0217267	0.0185536	C4A/MX1/PLCG2/SPP1/THBS1/TLR3/SMOC1	7
C0598428	genetic hypertension	6/581	19/12389	0.000166512	0.0244205	0.020854	ADRB2/AGT/APOE/LPL/PTHLH/LPAR2	6
C1536220	ST segment elevation myocardial infarction	16/581	122/12389	0.00018042	0.0259091	0.0221252	ADRB2/AGT/ELAVL2/CCN1/ITGB2/LPL/MDK/MYO1F/ABCB1/S100A1/THBS1/TIMP1/TNFRSF10B/APLN/SELENBP1/SLC35G1	16
C0205944	Sarcoma, Epithelioid	9/581	45/12389	0.000200776	0.0282439	0.024119	CCND1/CCK/EGFR/FOSB/HGF/CD99/ABCB1/TP53/VIM	9
C0027796	Neuralgia	39/581	457/12389	0.000215397	0.0295137	0.0252034	A2M/AGT/APLNR/APOE/KLF5/CCK/CNR1/SARDH/DRD2/DUSP2/DUSP5/DUSP6/EGFR/ELAVL2/FKBP5/GAD1/GDF10/HGF/HSPG2/NFATC1/OPRK1/ABCB1/PLP1/PTHLH/TACR1/TIMP1/TLR3/TNFRSF1B/TP53/H4C11/APLN/LPAR2/NTN1/IKBKE/LY96/KCNMB3/KLF15/RGMA/OPN4	39
C1658953	tumor vasculature	16/581	124/12389	0.000218367	0.0295137	0.0252034	APLNR/CCND1/EGFR/ENG/ACKR1/CCN1/MDK/CD99/NTSR1/ABCB1/SMN1/THBS1/TNFRSF10B/SEMA3A/STAB1/CLEC14A	16
C0565599	Maternal hypertension	7/581	28/12389	0.000240499	0.0307057	0.0262213	AGT/CFH/LPL/PTHLH/TIMP1/APLN/SELENBP1	7
C4049993	Aristolochic Acid Nephropathy	7/581	28/12389	0.000240499	0.0307057	0.0262213	HSPG2/ABCB1/SCN7A/SDC4/SMN1/THBS1/TP53	7
C0007682	CNS disorder	22/581	205/12389	0.000249418	0.0307057	0.0262213	AGT/APOE/SERPING1/CNTF/DRD2/EGFR/GTF2H2/NR4A1/OPRK1/ABCB1/PLP1/PTHLH/SPP1/TACR1/TIMP1/TNFRSF1B/VIM/LPAR2/MYOM2/ADAMTS3/PTPRT/USP18	22
C0008311	Cholangitis	8/581	37/12389	0.000257315	0.0307057	0.0262213	KLF5/EGFR/HGF/CIITA/TIMP1/TLR3/TP53/VIM	8
C0085437	Meningitis, Bacterial	8/581	37/12389	0.000257315	0.0307057	0.0262213	ADRB2/EGFR/CFH/ABCB1/TACR1/TIMP1/TLR3/VIM	8
C0810364	Cleft Lip with or without Cleft Palate	11/581	67/12389	0.000257696	0.0307057	0.0262213	DHFR/EGFR/HLA-DPB1/MSX1/ABCB1/TCN2/NTN1/SPRY2/LEF1/CRISPLD2/MICA	11
C0007820	Cerebrovascular Disorders	16/581	126/12389	0.000263053	0.0307057	0.0262213	AGT/APOE/CCND1/CYBA/HGF/LPL/MFGE8/SELPLG/SPP1/TCN2/THBS1/TP53/SELENBP1/KL/RNF213/STAC3	16
C0162871	Aortic Aneurysm, Abdominal	30/581	322/12389	0.000264023	0.0307057	0.0262213	ADRB2/AGT/APOE/BGN/KLF5/COL1A2/DHFR/EFNA5/EGFR/ELAVL2/FLNA/FOS/FOSB/HSPG2/ITGAX/ITGB2/JUNB/MDK/SERPINF2/SELENOP/SPP1/THBS1/TIMP1/TLR3/TP53/VIM/APLN/NTN1/CARD8/XYLT1	30
C0003130	Anoxia	22/581	206/12389	0.000267277	0.0307057	0.0262213	ADORA2B/APOE/BARD1/CCND1/SARDH/ENG/ESRRG/FOS/GDF10/HGF/IGFBP3/CCN1/PDGFB/THBS1/TNFAIP3/TP53/TNFRSF10B/EIF2AK3/TLR6/NDRG1/TXNIP/ALDH1L1	22
C0027659	Neoplasms, Experimental	10/581	57/12389	0.000279791	0.0310296	0.0264979	CCND1/HGF/HRH2/KPNA2/NTSR1/ABCB1/SPP1/TP53/POLR1H/SULF2	10
C0242231	Coronary Stenosis	10/581	57/12389	0.000279791	0.0310296	0.0264979	AGT/APOE/MAP3K8/CYBA/HRH2/ITGB2/LPL/MDK/TLR3/KL	10
C0006160	Brenner Tumor	4/581	8/12389	0.000288103	0.0310296	0.0264979	CCND1/EGFR/TP53/SATB2	4
C2987252	Esophageal Spindle Cell Carcinoma	4/581	8/12389	0.000288103	0.0310296	0.0264979	CCND1/EGFR/TP53/VIM	4
C0265004	Dilatation of aorta	7/581	29/12389	0.000304338	0.0311533	0.0266035	AGT/APOE/FOS/FOSB/JUNB/TIMP1/APLN	7
C0279545	Adult Epithelioid Sarcoma	6/581	21/12389	0.000307329	0.0311533	0.0266035	CCND1/EGFR/FOSB/CD99/TP53/VIM	6
C0279989	Childhood Epithelioid Sarcoma	6/581	21/12389	0.000307329	0.0311533	0.0266035	CCND1/EGFR/FOSB/CD99/TP53/VIM	6
C0521174	Microcalcification	6/581	21/12389	0.000307329	0.0311533	0.0266035	ITGB2/PDGFB/SPP1/TIMP1/TP53/KL	6
C0524662	Opiate Addiction	9/581	48/12389	0.000335203	0.0334863	0.0285958	DRD2/FKBP5/NR4A2/OPRK1/ABCB1/DISC1/RGMA/PPP1R1B/OPN4	9
C0017075	Ganglioneuroma	10/581	59/12389	0.0003742	0.0360799	0.0308107	ADRB2/CCND1/HCLS1/MSX1/ABCB1/PTHLH/S100A1/THBS1/TNFRSF1B/TP53	10
C0206633	Angiomyolipoma	8/581	39/12389	0.0003775	0.0360799	0.0308107	CSPG4/EGFR/IFIT1/PTHLH/TP53/VIM/TESC/UBASH3B	8
C0220748	Cartilage-hair hypoplasia	7/581	30/12389	0.000381093	0.0360799	0.0308107	DUSP6/SOX4/FGF17/NTN1/SPRY2/RPP25/IGSF10	7
C0235989	Renal interstitial fibrosis	11/581	70/12389	0.000382103	0.0360799	0.0308107	AGT/ELAVL2/HGF/SPP1/THBS1/TP53/VIM/APLN/KL/RGCC/NIBAN1	11
C4086152	Childhood Astrocytoma	35/581	407/12389	0.000390524	0.0363424	0.0310348	A2M/ADARB2/ADRB2/AGT/APOE/CCND1/CCND2/CNR1/DRD2/EGFR/FGFR4/FOS/FOSB/GCHFR/HGF/IFIT1/IGFBP3/JUNB/CYP4F3/CD99/ABCB1/PLP1/SDC4/SOX4/SPP1/TACR1/TIMP1/TLR3/TP53/VIM/YEATS4/PTTG1/NXT1/LEF1/XYLT1	35
C0079773	Lymphoma, T-Cell, Cutaneous	21/581	198/12389	0.000401621	0.0363424	0.0310348	CCND1/CCND2/FKBP5/FOS/FOSB/NR4A1/ITGB2/JUNB/MIA2/MT1E/NFATC1/NTSR1/ABCB1/SDC4/SELPLG/THBS1/TNFAIP3/TNFRSF1B/TP53/NXT1/OPN4	21
C0014742	Erythema Multiforme	6/581	22/12389	0.000405972	0.0363424	0.0310348	ACADS/ADRB2/HSPG2/ABCB1/SELPLG/TP53	6
C0263628	Tumoral calcinosis	6/581	22/12389	0.000405972	0.0363424	0.0310348	ITGB2/PDGFB/SPP1/TIMP1/TP53/KL	6
C0206663	Neuroectodermal Tumor, Primitive	16/581	132/12389	0.000447752	0.0388415	0.0331689	CCND1/CCK/COL1A2/EGFR/FGFR4/HCLS1/MDK/CD99/OPRK1/ABCB1/TIMP1/TNFRSF1B/TP53/VIM/SCG2/NDRG1	16
C0000822	Abortion, Tubal	9/581	50/12389	0.000460656	0.0388415	0.0331689	APOE/COL1A2/COL5A1/DHFR/ECM2/EMP1/IGFBP3/PTHLH/SDF2L1	9
C3830362	Early Pregnancy Loss	9/581	50/12389	0.000460656	0.0388415	0.0331689	APOE/COL1A2/COL5A1/DHFR/ECM2/EMP1/IGFBP3/PTHLH/SDF2L1	9
C0016059	Fibrosis	14/581	107/12389	0.000461061	0.0388415	0.0331689	ADRB2/AGT/CCND1/CCND2/COL1A2/EGFR/HGF/PDGFB/SPP1/THBS1/TIMP1/TP53/VIM/KLF15	14
C0085096	Peripheral Vascular Diseases	12/581	83/12389	0.000463752	0.0388415	0.0331689	ADRB2/AGT/APOE/CCND1/SERPING1/HGF/ITGB2/SELENOP/SPP1/THBS1/TNFRSF1B/SELENBP1	12
C3203102	Idiopathic pulmonary arterial hypertension	39/581	475/12389	0.000467698	0.0388415	0.0331689	ADRB2/AGT/APLNR/CCND1/BGN/CCND2/COL1A2/DUSP2/EGFR/ENG/FLNA/FOS/CFH/HGF/NR4A1/HSPG2/ID1/CCN1/MT1E/NEDD9/NFATC2/ABCB1/S100A1/SELPLG/SELENOP/SMN1/SPP1/THBS1/TIMP1/TLR3/TP53/VIM/APLN/KL/TCIRG1/LEF1/ARHGAP31/RNF213/MYLK3	39
C0006625	Cachexia	19/581	173/12389	0.000484596	0.0393021	0.0335622	AGT/BARD1/CCK/CNTF/COL5A1/EGFR/ACKR1/MSTN/HGF/HSPG2/LPL/MDK/PTHLH/S100A1/SPP1/TIMP1/TLR3/TP53/EIF2AK3	19
C0041956	Ureteral obstruction	22/581	215/12389	0.000485704	0.0393021	0.0335622	AGT/CNR1/EGFR/ENG/FLNA/MSTN/HGF/ID1/PCSK1/RPL10/S100A1/SDC4/SMN1/THBS1/TP53/VIM/APLN/KL/TXNIP/GADD45G/RGCC/KLF15	22
C0339543	Epiretinal Membrane	11/581	72/12389	0.000490349	0.0393021	0.0335622	APLNR/HCLS1/HGF/IGFBP3/CCN1/ABCB1/SMN1/THBS1/TIMP1/TNFRSF1B/APLN	11
C0342273	Transient neonatal diabetes mellitus	4/581	9/12389	0.000499378	0.0394657	0.033702	CEL/KLF11/EIF2AK3/KCNQ1OT1	4
C0037284	Skin lesion	28/581	304/12389	0.000503842	0.0394657	0.033702	CCND1/SERPINH1/CCK/DHFR/EGFR/FLNA/HTR7/IFI16/CCN1/ITGAX/MX1/MYB/ABCB1/SELPLG/SOX11/SPP1/TACR1/THBS1/TP53/MYOM2/LYVE1/STAB1/NUPR1/TESC/NLRP2/UBASH3B/DMKN/MICA	28
C0006870	Cannabis Dependence	6/581	23/12389	0.000527691	0.0400086	0.0341656	CNR1/DRD2/FKBP5/ABCB1/LPAR2/ANKFN1	6
C0852733	Completed Suicide	6/581	23/12389	0.000527691	0.0400086	0.0341656	CDH9/FKBP5/GAD1/OXTR/DISC1/PPP1R1B	6
C0871189	Psychotic symptom	9/581	51/12389	0.000536519	0.0400086	0.0341656	APOE/CNR1/DRD2/FKBP5/NR4A2/OXTR/SELENBP1/SNX7/TSPAN18	9
C0014335	Enteritis	8/581	41/12389	0.000539794	0.0400086	0.0341656	FOS/FOSB/CFH/JUNB/NFATC1/TACR1/TIMP1/SLC38A5	8
C0018824	Heart valve disease	8/581	41/12389	0.000539794	0.0400086	0.0341656	APLNR/APOE/COL1A2/FLNA/ITGB2/SPP1/TIMP1/MYOM2	8
C0948089	Acute Coronary Syndrome	22/581	217/12389	0.000551395	0.0404337	0.0345286	ACADS/ADRB2/AGT/APOE/BGN/CYBA/EGFR/EPHX2/HGF/HRH2/CCN1/CYP4F3/CIITA/ABCB1/SELPLG/SPP1/TIMP1/VIM/APLN/SELENBP1/LIPG/TUBA1C	22
C4050407	Pauci-immune Glomerulonephritis associated with Granulomatosis with Polyangiitis	7/581	32/12389	0.000580756	0.0421385	0.0359844	AGT/CEL/HLA-DPB1/CIITA/TIMP1/TNFAIP3/TP53	7
C0024143	Lupus Nephritis	25/581	262/12389	0.000592461	0.0425399	0.0363272	AGT/BACH1/BGN/SERPING1/ELAVL2/EPHX2/CFH/HGF/HSPG2/ITGB2/MDK/MT1E/MT1F/MT1G/MX1/NFATC1/PDGFB/S100A1/SPP1/TIMP1/TLR3/TNFAIP3/LAPTM5/KL/SEMA3A	25
C0038587	Substance Withdrawal Syndrome	9/581	52/12389	0.000622324	0.0439688	0.0375474	CNR1/DRD2/FOS/HRH2/OPRK1/ABCB1/SLC6A1/TACR1/PPP1R1B	9
C0342190	C-cell hyperplasia of thyroid	5/581	16/12389	0.000632501	0.0439688	0.0375474	EGFR/SPP1/TP53/PTTG1/SPRY1	5
C1837475	Insulin-Like Growth Factor I Deficiency	5/581	16/12389	0.000632501	0.0439688	0.0375474	AGT/CNTF/IGFBP3/XYLT1/SLC35G1	5
C0030319	Panic Disorder	13/581	98/12389	0.000637876	0.0439688	0.0375474	AGT/APOE/CCK/DRD2/GABRA6/GAD1/HCLS1/OPRK1/OXTR/SCN7A/TACR1/TNFRSF1B/IKBKE	13
C0007370	Catalepsy	6/581	24/12389	0.000675989	0.0461346	0.0393969	AGT/CCK/CNR1/DRD2/DISC1/PPP1R1B	6
C0028756	Obesity, Morbid	15/581	124/12389	0.000683022	0.0461575	0.0394165	ADRB2/CCK/CNR1/DRD2/IGFBP3/ITGAX/LPL/NFATC1/PCSK1/SPP1/TNFRSF1B/TP53/APLN/ARID5A/MAGEL2	15
C0206139	Lichen Planus, Oral	14/581	112/12389	0.00073489	0.0491806	0.041998	CCND1/BGN/EGFR/ITGAX/ITGB2/CIITA/ABCB1/SOX4/SPP1/TIMP1/TLR3/TNFRSF1B/TP53/VIM	14
C1279420	Anxiety neurosis (finding)	8/581	43/12389	0.000754353	0.0495023	0.0422727	APOE/CNR1/DRD2/FKBP5/FOS/HTR7/MDK/DISC1	8
C0279628	Adenocarcinoma Of Esophagus	25/581	267/12389	0.000780871	0.0495023	0.0422727	ADRB2/CCND1/KLF5/CASP7/CCK/EGFR/ENG/FKBP5/HGF/IGFBP3/CCN1/MSX1/OXTR/SELENOP/SOX4/SPP1/TIMP1/TLR3/TP53/VIM/SELENBP1/TXNIP/VMP1/TSPAN18/VSIG10L	25
C2973725	Pulmonary arterial hypertension	25/581	267/12389	0.000780871	0.0495023	0.0422727	ADRB2/AGT/APLNR/KLF5/COL1A2/ENG/FLNA/FOS/HGF/NR4A1/HSPG2/CCN1/NEDD9/NFATC2/SELENOP/SPP1/THBS1/TIMP1/TP53/APLN/KL/TCIRG1/LEF1/ARHGAP31/RNF213	25
C0742343	Acute Chest Syndrome	20/581	194/12389	0.000785744	0.0495023	0.0422727	ADRB2/AGT/APOE/CYBA/EGFR/EPHX2/HGF/CCN1/LPL/CIITA/ABCB1/SELPLG/SPP1/THBS1/TP53/HYAL2/APLN/SELENBP1/LIPG/POLR1H	20
C0155626	Acute myocardial infarction	34/581	407/12389	0.00078878	0.0495023	0.0422727	ADRB2/AGT/APOE/CCND1/SERPING1/C4A/CASP7/CYBA/ELAVL2/MSTN/GPR19/HGF/ITGAX/ITGB2/LPL/ABCB1/SDC4/SELENOP/SMN1/TIMP1/CLEC3B/TP53/VIM/TNFRSF10B/APLN/KL/LIPG/TXNIP/KCNQ1OT1/STAB1/QPCT/POC1A/GSDMD/BDNF-AS	34
C0001726	Affective Symptoms	4/581	10/12389	0.00080152	0.0495023	0.0422727	APOE/FKBP5/OXTR/TACR1	4
C0019342	Genital Herpes	4/581	10/12389	0.00080152	0.0495023	0.0422727	APOE/ACKR1/IFI16/THBS1	4
C0751088	Dyskinesia, Medication-Induced	4/581	10/12389	0.00080152	0.0495023	0.0422727	CCK/DRD2/FOSB/GAD1	4
C0027430	Nasal Polyps	23/581	238/12389	0.000813681	0.0495023	0.0422727	A2M/ADRB2/BGN/SERPINH1/EGFR/EMP1/FOS/FOSB/HGF/CCN1/ITGAX/JUNB/CIITA/PDGFB/ABCB1/SMN1/SPP1/TIMP1/TLR3/TNFRSF1B/TP53/VIM/RSPH4A	23
C0024115	Lung diseases	33/581	392/12389	0.000822289	0.0495023	0.0422727	A2M/ADORA2B/ADRB2/AGT/CEL/CYBA/EGFR/ENG/FLNA/FOS/FOSB/HGF/NR4A1/HNRNPA2B1/JUNB/MT1E/PLTP/PTHLH/SPP1/TIMP1/TLR3/TP53/VIM/APLN/LPAR2/SPRY2/GADD45G/LY96/LEF1/RGMA/CRISPLD2/NPNT/RSPH4A	33
C0029172	Oral Submucous Fibrosis	9/581	54/12389	0.000827644	0.0495023	0.0422727	CCND1/COL1A2/S100A1/SMN1/TIMP1/TP53/VIM/EIF2AK3/MICA	9
C0087169	Withdrawal Symptoms	10/581	65/12389	0.000828537	0.0495023	0.0422727	CCK/CNR1/DRD2/FOS/HRH2/OPRK1/ABCB1/SLC6A1/TACR1/LPAR2	10
C1704436	Peripheral Arterial Diseases	20/581	195/12389	0.000838229	0.0495023	0.0422727	ADRB2/AGT/APOE/CCND1/MAP3K8/CYBA/DUSP5/ENG/FLNA/FOS/HGF/LPL/MYB/ABCB1/SELENOP/THBS1/TNFRSF1B/TP53/SELENBP1/OPN4	20
C4521042	Complete Trisomy 21 Syndrome	36/581	441/12389	0.000850591	0.0495023	0.0422727	A2M/ADRB2/APOE/BACH1/CCND1/BGN/CNR1/DHFR/EGFR/ENG/FLNA/GAD1/CFH/HNRNPA2B1/ITGB2/KCNE1/MX1/NAIP/NFATC1/NFATC2/NR4A2/PDGFB/ABCB1/PLTP/S100A1/TCN2/THBS1/TP53/U2AF1/GATD3/LPAR2/NTN1/EIF2AK3/TRIB1/POC1A/RNF213	36
C0152451	Chronic glomerulonephritis	6/581	25/12389	0.000854603	0.0495023	0.0422727	ADRB2/AGT/CYBA/CFH/TLR3/GADD45G	6
C0028047	Nicotine withdrawal	5/581	17/12389	0.000861746	0.0495023	0.0422727	CCK/CNR1/DRD2/FKBP5/OPRK1	5
C0004943	Behcet Syndrome	23/581	239/12389	0.000861783	0.0495023	0.0422727	APOE/C4A/FLNA/GCHFR/HLA-DPB1/HNRNPA2B1/IFI16/ITGAX/ITGB2/CIITA/ABCB1/SELPLG/SPP1/TNFAIP3/TNFRSF1B/TP53/CPQ/QPCT/DISC1/TUBA1C/UBASH3B/YIPF7/MICA	23
C0020445	Hypercholesterolemia, Familial	14/581	114/12389	0.00087766	0.0499976	0.0426957	AGT/APOE/EGFR/EPHX2/HCLS1/CFH/HSPG2/ITGB2/LPL/ABCB1/TIMP1/TNFRSF1B/LIPG/TRIB1	14

## Sheet: dlpfc
GSEA
ID	Description	setSize	enrichmentScore	NES	pvalue	p.adjust	qvalues	rank	leading_edge	core_enrichment
GO:0098552	side of membrane	330	0.599979	1.62585	1.11554e-05	0.00758566	0.0074565	1420	tags=22%, list=10%, signal=20%	HLA-DQB1/LY6G5C/HLA-DPA1/CD163/ACKR2/CD14/MICB/GNB3/ATP2C2/ITGB2/GRAMD2A/HLA-DRB1/ENG/MFGE8/CD163L1/LYN/CHRNA4/ABCB1/CD74/MOG/B4GALT1/CD302/PTPN22/THBS1/ITGAM/HYAL2/SLA/CSF3R/TF/TMC1/ABCG2/FES/IGSF21/HEG1/GNG2/TNFRSF14/ITGAV/PTPRC/P2RY12/IL13RA2/MICA/LDLR/FRK/ITGAX/HLA-DRA/CUBN/HLA-DPB1/YES1/CD83/ATP1B2/MCAM/CD8A/RTN4RL1/SLC7A5/GNB4/BTNL9/BCAM/SYAP1/TGFBR2/PALM/IL27RA/F3/CDK16/CLEC14A/MYH9/PPP3CA…
Hypergeometric
ID	Description	GeneRatio	BgRatio	pvalue	p.adjust	qvalue	geneID	Count
GO:0045087	innate immune response	43/484	443/12149	5.49722e-08	0.000205321	0.000186385	A2M/SERPING1/C1QB/C1QC/C3/C4B/CD14/CD74/CYBB/F12/IFI6/CFH/HLA-DPA1/HLA-F/IRF8/IFIT3/IRF1/ITGAM/KLRD1/LGALS3/LYN/MIF/MX1/NMB/OAS1/OAS3/PLCG2/SLC11A1/TLR3/TNFRSF14/TRAF4/IFITM3/TRIM38/USP18/LY96/PTPN22/CLEC4A/NLRP2/GSDMD/HAVCR2/SIGLEC10/RSAD2/IFNLR1	43
GO:0001816	cytokine production	42/484	445/12149	1.72691e-07	0.000305496	0.00027732	APOD/B2M/C3/RUNX1/CD14/CD74/CHRNA7/CYBB/DDIT3/ACKR1/HGF/HLA-DPA1/HLA-F/HSPA1B/IRF8/IRF1/LPL/LYN/MIF/MOG/NFATC1/NMB/OAS1/OAS3/PLCG2/SLC11A1/SNAI2/THBS1/TLR3/TNFRSF14/TRIM38/BTN3A2/LY96/PTPN22/CLEC4A/LAPTM4B/NLRP2/GSDMD/HAVCR2/RSAD2/MIR125B1/CD24	42
GO:0001817	regulation of cytokine production	41/484	436/12149	2.69044e-07	0.000305496	0.00027732	APOD/B2M/C3/RUNX1/CD14/CD74/CHRNA7/CYBB/DDIT3/ACKR1/HGF/HLA-DPA1/HLA-F/HSPA1B/IRF8/IRF1/LPL/LYN/MIF/MOG/NMB/OAS1/OAS3/PLCG2/SLC11A1/SNAI2/THBS1/TLR3/TNFRSF14/TRIM38/BTN3A2/LY96/PTPN22/CLEC4A/LAPTM4B/NLRP2/GSDMD/HAVCR2/RSAD2/MIR125B1/CD24	41
GO:0006954	inflammatory response	40/484	423/12149	3.27171e-07	0.000305496	0.00027732	A2M/APOD/C3/C4B/CD14/ACKR2/CYBB/F12/ACKR1/B4GALT1/HGF/HSPG2/ITGAM/ITGB2/KLKB1/LGALS1/LPL/LYN/MIF/PLCG2/SLC11A1/THBS1/TIMP1/TLR3/AOC3/CD163/KL/PTGES/TCIRG1/USP18/LY96/NUPR1/NLRP2/LTB4R2/RHBDF2/GSDMD/HAVCR2/SIGLEC10/PIK3AP1/NEAT1	40
GO:0001819	positive regulation of cytokine production	30/484	273/12149	4.54005e-07	0.000339142	0.000307863	B2M/C3/RUNX1/CD14/CD74/CYBB/DDIT3/HGF/HLA-DPA1/HLA-F/HSPA1B/IRF8/IRF1/LPL/MIF/NMB/OAS1/OAS3/PLCG2/SLC11A1/THBS1/TLR3/TNFRSF14/BTN3A2/LY96/PTPN22/NLRP2/GSDMD/HAVCR2/RSAD2	30
GO:0002250	adaptive immune response	26/484	224/12149	9.46658e-07	0.000563426	0.000511462	B2M/SERPING1/C1QB/C1QC/C3/C4B/CD74/HLA-DMA/HLA-DPA1/HLA-DQB1/HLA-F/IRF1/KLRD1/LYN/MICB/SLC11A1/TAP2/TNFRSF14/SLC22A13/TCIRG1/TNFSF13B/BTN3A2/CLEC4A/HAVCR2/SIGLEC10/RSAD2	26
GO:0002252	immune effector process	33/484	330/12149	1.05595e-06	0.000563426	0.000511462	A2M/B2M/SERPING1/C1QB/C1QC/C3/C4B/CD74/CFH/HLA-DMA/HLA-DPA1/HLA-DQB1/HLA-F/IRF8/ITGAM/ITGB2/KLRD1/LCP1/LGALS1/LGALS3/LYN/MIF/PLCG2/SLC11A1/TAP2/TLR3/TNFRSF14/SLC22A13/TCIRG1/BTN3A2/PTPN22/HAVCR2/RSAD2	33
GO:0050776	regulation of immune response	42/484	500/12149	3.75851e-06	0.00175476	0.00159292	A2M/B2M/SERPING1/C1QB/C1QC/C3/C4B/CD14/CD38/CD74/CFH/HLA-DQB1/HLA-F/HSPA1B/IRF1/ITGAM/ITGB2/KLRD1/LCP2/LGALS3/LYN/MICB/MOG/OAS1/OAS3/PLCG2/SLC11A1/TAP2/TLR3/TNFRSF14/SLC22A13/TNFSF13B/BTN3A2/USP18/LY96/PTPN22/NOP53/RHBDF2/HAVCR2/RSAD2/PIK3AP1/CD24	42
GO:0002478	antigen processing and presentation of exogenous peptide antigen	8/484	26/12149	4.96126e-06	0.00205892	0.00186903	B2M/CD74/HLA-DMA/HLA-DPA1/HLA-DQB1/HLA-F/TAP2/CLEC4A	8
GO:0002443	leukocyte mediated immunity	23/484	202/12149	5.56994e-06	0.00208037	0.0018885	B2M/SERPING1/C1QB/C1QC/C3/C4B/CD74/HLA-DMA/HLA-DPA1/HLA-DQB1/HLA-F/ITGAM/ITGB2/KLRD1/LYN/PLCG2/TAP2/TLR3/SLC22A13/TCIRG1/BTN3A2/HAVCR2/RSAD2	23
GO:0050778	positive regulation of immune response	29/484	298/12149	8.17189e-06	0.00261779	0.00237635	A2M/B2M/SERPING1/C1QB/C1QC/C3/C4B/CD38/CD74/CFH/HLA-DQB1/HLA-F/ITGAM/ITGB2/KLRD1/LCP2/LGALS3/LYN/MICB/MOG/PLCG2/SLC11A1/TAP2/SLC22A13/TNFSF13B/BTN3A2/PTPN22/HAVCR2/RSAD2	29
GO:0032640	tumor necrosis factor production	15/484	100/12149	9.11145e-06	0.00261779	0.00237635	CD14/CHRNA7/CYBB/LPL/MIF/OAS1/OAS3/PLCG2/THBS1/TLR3/LY96/PTPN22/CLEC4A/HAVCR2/MIR125B1	15
GO:0032680	regulation of tumor necrosis factor production	15/484	100/12149	9.11145e-06	0.00261779	0.00237635	CD14/CHRNA7/CYBB/LPL/MIF/OAS1/OAS3/PLCG2/THBS1/TLR3/LY96/PTPN22/CLEC4A/HAVCR2/MIR125B1	15
GO:0002460	adaptive immune response based on somatic recombination of immune receptors built from immunoglobulin superfamily domains	20/484	169/12149	1.27736e-05	0.00307154	0.00278825	B2M/SERPING1/C1QB/C1QC/C3/C4B/CD74/HLA-DMA/HLA-DPA1/HLA-DQB1/HLA-F/KLRD1/SLC11A1/TAP2/SLC22A13/TCIRG1/TNFSF13B/BTN3A2/HAVCR2/RSAD2	20
GO:0071706	tumor necrosis factor superfamily cytokine production	15/484	103/12149	1.31578e-05	0.00307154	0.00278825	CD14/CHRNA7/CYBB/LPL/MIF/OAS1/OAS3/PLCG2/THBS1/TLR3/LY96/PTPN22/CLEC4A/HAVCR2/MIR125B1	15
GO:1903555	regulation of tumor necrosis factor superfamily cytokine production	15/484	103/12149	1.31578e-05	0.00307154	0.00278825	CD14/CHRNA7/CYBB/LPL/MIF/OAS1/OAS3/PLCG2/THBS1/TLR3/LY96/PTPN22/CLEC4A/HAVCR2/MIR125B1	15
GO:0032602	chemokine production	10/484	48/12149	1.53461e-05	0.00317409	0.00288135	APOD/CD74/ACKR1/LPL/MIF/OAS1/OAS3/SNAI2/TLR3/HAVCR2	10
GO:0032642	regulation of chemokine production	10/484	48/12149	1.53461e-05	0.00317409	0.00288135	APOD/CD74/ACKR1/LPL/MIF/OAS1/OAS3/SNAI2/TLR3/HAVCR2	10
GO:0019884	antigen processing and presentation of exogenous antigen	8/484	30/12149	1.61466e-05	0.00317409	0.00288135	B2M/CD74/HLA-DMA/HLA-DPA1/HLA-DQB1/HLA-F/TAP2/CLEC4A	8
GO:0032102	negative regulation of response to external stimulus	25/484	252/12149	2.48411e-05	0.00431343	0.00391561	A2M/SERPING1/F12/HGF/HLA-F/KLKB1/KLRD1/LYN/MICB/MIF/OAS1/OAS3/PDGFB/ST6GAL1/THBS1/WNT3/SEMA5A/TRIM38/PADI2/USP18/PLXNA3/RHBDF2/SEMA6D/HAVCR2/SIGLEC10	25
GO:0002449	lymphocyte mediated immunity	18/484	149/12149	2.60581e-05	0.00431343	0.00391561	B2M/SERPING1/C1QB/C1QC/C3/C4B/CD74/HLA-DMA/HLA-DPA1/HLA-DQB1/HLA-F/KLRD1/TAP2/SLC22A13/TCIRG1/BTN3A2/HAVCR2/RSAD2	18
GO:0048002	antigen processing and presentation of peptide antigen	9/484	41/12149	2.63213e-05	0.00431343	0.00391561	B2M/CD74/HLA-DMA/HLA-DPA1/HLA-DQB1/HLA-F/SLC11A1/TAP2/CLEC4A	9
GO:0002683	negative regulation of immune system process	25/484	253/12149	2.65619e-05	0.00431343	0.00391561	A2M/APOD/SERPING1/C1QC/RUNX1/CD74/ERBB2/HLA-F/IRF1/KLRD1/LGALS3/LYN/MIF/OAS1/OAS3/SNAI2/THBS1/TLR3/TNFRSF14/PADI2/USP18/PTPN22/RHBDF2/HAVCR2/MIR125B1	25
GO:0006956	complement activation	7/484	24/12149	2.92405e-05	0.00455056	0.00413087	A2M/SERPING1/C1QB/C1QC/C3/C4B/CFH	7
GO:0072567	chemokine (C-X-C motif) ligand 2 production	5/484	11/12149	3.72079e-05	0.00534505	0.00485209	CD74/LPL/MIF/OAS1/OAS3	5
GO:2000341	regulation of chemokine (C-X-C motif) ligand 2 production	5/484	11/12149	3.72079e-05	0.00534505	0.00485209	CD74/LPL/MIF/OAS1/OAS3	5
GO:0032760	positive regulation of tumor necrosis factor production	11/484	64/12149	3.92911e-05	0.00543526	0.00493398	CD14/CYBB/LPL/MIF/OAS1/OAS3/PLCG2/THBS1/TLR3/LY96/HAVCR2	11
GO:0002697	regulation of immune effector process	21/484	199/12149	4.47243e-05	0.0059659	0.00541568	A2M/B2M/SERPING1/C3/CD74/CFH/HLA-F/ITGAM/ITGB2/KLRD1/LGALS3/LYN/MIF/PLCG2/TAP2/TLR3/TNFRSF14/SLC22A13/PTPN22/HAVCR2/RSAD2	21
GO:1903557	positive regulation of tumor necrosis factor superfamily cytokine production	11/484	66/12149	5.28181e-05	0.00680261	0.00617521	CD14/CYBB/LPL/MIF/OAS1/OAS3/PLCG2/THBS1/TLR3/LY96/HAVCR2	11
GO:0035082	axoneme assembly	11/484	69/12149	8.05267e-05	0.0100256	0.00910093	DNAH8/ZMYND10/TTC12/CLXN/JHY/CFAP74/CCDC65/DNAH2/CFAP65/RSPH4A/FSIP2	11
GO:0032729	positive regulation of interferon-gamma production	8/484	37/12149	8.33073e-05	0.0100372	0.00911147	CD14/HLA-DPA1/IRF8/SLC11A1/TLR3/BTN3A2/PTPN22/HAVCR2	8
GO:0150146	cell junction disassembly	6/484	20/12149	9.32142e-05	0.0108798	0.00987641	C1QB/C1QC/C3/ITGAM/SNAI2/STON1	6
GO:0002699	positive regulation of immune effector process	16/484	138/12149	0.000118932	0.0134609	0.0122194	B2M/C3/CD74/HLA-F/ITGAM/ITGB2/KLRD1/LYN/MIF/PLCG2/TAP2/TLR3/TNFRSF14/SLC22A13/PTPN22/RSAD2	16
GO:0031347	regulation of defense response	30/484	363/12149	0.000126084	0.0134609	0.0122194	A2M/SERPING1/C3/F12/CFH/HGF/HLA-F/IRF1/KLKB1/KLRD1/LGALS1/LPL/LYN/MICB/OAS1/OAS3/PLCG2/TLR3/PTGES/TRIM38/USP18/PTPN22/NUPR1/NLRP2/RHBDF2/HAVCR2/SIGLEC10/PIK3AP1/IFNLR1/NEAT1	30
GO:0002504	antigen processing and presentation of peptide or polysaccharide antigen via MHC class II	6/484	21/12149	0.000126139	0.0134609	0.0122194	B2M/CD74/HLA-DMA/HLA-DPA1/HLA-DQB1/THBS1	6
GO:0002526	acute inflammatory response	9/484	50/12149	0.000136865	0.0141997	0.0128901	A2M/C3/F12/B4GALT1/KLKB1/CD163/KL/PTGES/NUPR1	9
GO:0001539	cilium or flagellum-dependent cell motility	13/484	100/12149	0.000162183	0.0159409	0.0144707	DNAH8/PLTP/TTC12/CLXN/ROPN1L/CCDC65/DNAH14/DNAH2/GARIN2/CFAP65/TTLL6/RSPH4A/FSIP2	13
GO:0060285	cilium-dependent cell motility	13/484	100/12149	0.000162183	0.0159409	0.0144707	DNAH8/PLTP/TTC12/CLXN/ROPN1L/CCDC65/DNAH14/DNAH2/GARIN2/CFAP65/TTLL6/RSPH4A/FSIP2	13
GO:0002831	regulation of response to biotic stimulus	21/484	219/12149	0.000177151	0.0169656	0.0154009	A2M/SERPING1/CD14/CFH/HLA-F/IRF1/KLRD1/LYN/MICB/MIF/OAS1/OAS3/PLCG2/SLC22A13/TRIM38/USP18/LY96/PTPN22/NOP53/HAVCR2/IFNLR1	21
GO:0032479	regulation of type I interferon production	11/484	76/12149	0.000196739	0.0179224	0.0162695	CD14/IRF8/IRF1/NMB/OAS1/OAS3/PLCG2/TLR3/TRIM38/PTPN22/HAVCR2	11
GO:0032606	type I interferon production	11/484	76/12149	0.000196739	0.0179224	0.0162695	CD14/IRF8/IRF1/NMB/OAS1/OAS3/PLCG2/TLR3/TRIM38/PTPN22/HAVCR2	11
GO:0032609	interferon-gamma production	9/484	53/12149	0.000217744	0.0180766	0.0164094	CD14/DDIT3/HLA-DPA1/IRF8/SLC11A1/TLR3/BTN3A2/PTPN22/HAVCR2	9
GO:0032649	regulation of interferon-gamma production	9/484	53/12149	0.000217744	0.0180766	0.0164094	CD14/DDIT3/HLA-DPA1/IRF8/SLC11A1/TLR3/BTN3A2/PTPN22/HAVCR2	9
GO:0035886	vascular associated smooth muscle cell differentiation	6/484	23/12149	0.000219252	0.0180766	0.0164094	APLNR/ENG/NFATC1/PDGFB/MESP1/MIR125B1	6
GO:0030198	extracellular matrix organization	19/484	191/12149	0.00022263	0.0180766	0.0164094	RUNX1/COL1A2/COL4A4/COL5A1/COL9A1/COL9A3/ECM2/ENG/FGFR4/B4GALT1/HAS1/LCP1/DDR2/TIE1/COL5A3/ADAMTS9/KAZALD1/OLFML2A/COL24A1	19
GO:0043062	extracellular structure organization	19/484	191/12149	0.00022263	0.0180766	0.0164094	RUNX1/COL1A2/COL4A4/COL5A1/COL9A1/COL9A3/ECM2/ENG/FGFR4/B4GALT1/HAS1/LCP1/DDR2/TIE1/COL5A3/ADAMTS9/KAZALD1/OLFML2A/COL24A1	19
GO:0045229	external encapsulating structure organization	19/484	192/12149	0.000238168	0.0189268	0.0171812	RUNX1/COL1A2/COL4A4/COL5A1/COL9A1/COL9A3/ECM2/ENG/FGFR4/B4GALT1/HAS1/LCP1/DDR2/TIE1/COL5A3/ADAMTS9/KAZALD1/OLFML2A/COL24A1	19
GO:0007584	response to nutrient	12/484	92/12149	0.000278564	0.0202976	0.0184255	A2M/CCND1/CBS/CYBB/LPL/SLC16A1/SNAI2/ALDH1A2/LRAT/KL/NDOR1/MIR125B1	12
GO:0002224	toll-like receptor signaling pathway	11/484	79/12149	0.000278821	0.0202976	0.0184255	CD14/IRF1/LYN/OAS1/PLCG2/TLR3/LY96/PTPN22/HAVCR2/RSAD2/PIK3AP1	11
GO:0016064	immunoglobulin mediated immune response	11/484	79/12149	0.000278821	0.0202976	0.0184255	B2M/SERPING1/C1QB/C1QC/C3/C4B/CD74/HLA-DMA/HLA-DPA1/HLA-DQB1/TCIRG1	11
GO:0019724	B cell mediated immunity	11/484	79/12149	0.000278821	0.0202976	0.0184255	B2M/SERPING1/C1QB/C1QC/C3/C4B/CD74/HLA-DMA/HLA-DPA1/HLA-DQB1/TCIRG1	11
GO:0007340	acrosome reaction	6/484	24/12149	0.00028259	0.0202976	0.0184255	B4GALT1/CACNA1H/POMZP3/PCSK4/GARIN1B/SYT6	6
GO:0050922	negative regulation of chemotaxis	8/484	44/12149	0.000299365	0.0210967	0.019151	MIF/ST6GAL1/THBS1/WNT3/SEMA5A/PADI2/PLXNA3/SEMA6D	8
GO:0050867	positive regulation of cell activation	21/484	228/12149	0.000308425	0.0213327	0.0193653	B2M/RUNX1/CD38/CD74/HLA-DMA/HLA-DPA1/HLA-DQB1/HLA-F/ITGAM/ITGB2/LGALS1/LYN/MIF/DDR2/PLEK/THBS1/TNFRSF14/TNFSF13B/PTPN22/HAVCR2/CD24	21
GO:0002221	pattern recognition receptor signaling pathway	14/484	121/12149	0.000319463	0.0216945	0.0196936	CD14/HSPA1B/IRF1/LYN/OAS1/OAS3/PLCG2/TLR3/LY96/PTPN22/NOP53/HAVCR2/RSAD2/PIK3AP1	14
GO:0002764	immune response-regulating signaling pathway	23/484	262/12149	0.000326094	0.0217493	0.0197434	CD14/CD38/HLA-DQB1/HSPA1B/IRF1/KLRD1/LCP2/LGALS3/LYN/MICB/MOG/OAS1/OAS3/PLCG2/TLR3/BTN3A2/LY96/PTPN22/NOP53/HAVCR2/RSAD2/PIK3AP1/CD24	23
GO:0019882	antigen processing and presentation	10/484	68/12149	0.000334301	0.0219055	0.0198852	B2M/CD74/HLA-DMA/HLA-DPA1/HLA-DQB1/HLA-F/SLC11A1/TAP2/THBS1/CLEC4A	10
GO:0031341	regulation of cell killing	8/484	45/12149	0.0003516	0.0221629	0.0201189	B2M/CFH/HLA-F/ITGAM/KLRD1/TAP2/SLC22A13/HAVCR2	8
GO:0033273	response to vitamin	8/484	45/12149	0.0003516	0.0221629	0.0201189	CCND1/CBS/SNAI2/ALDH1A2/LRAT/KL/NDOR1/MIR125B1	8
GO:0034142	toll-like receptor 4 signaling pathway	6/484	25/12149	0.000359441	0.0221629	0.0201189	CD14/LYN/OAS1/LY96/PTPN22/PIK3AP1	6
GO:0070663	regulation of leukocyte proliferation	15/484	137/12149	0.000361965	0.0221629	0.0201189	CD38/CD74/ERBB2/HLA-DPA1/IRF1/LGALS3/LYN/MIF/NMB/ST6GAL1/TNFRSF14/TNFSF13B/PTPN22/HAVCR2/CD24	15
GO:0045766	positive regulation of angiogenesis	13/484	109/12149	0.000385203	0.0226695	0.0205787	ACVRL1/APLNR/C3/RUNX1/CHRNA7/CYBB/ENG/HGF/THBS1/TIE1/TLR3/ADAM12/SEMA5A	13
GO:1904018	positive regulation of vasculature development	13/484	109/12149	0.000385203	0.0226695	0.0205787	ACVRL1/APLNR/C3/RUNX1/CHRNA7/CYBB/ENG/HGF/THBS1/TIE1/TLR3/ADAM12/SEMA5A	13
GO:0032722	positive regulation of chemokine production	7/484	35/12149	0.000388446	0.0226695	0.0205787	CD74/LPL/MIF/OAS1/OAS3/TLR3/HAVCR2	7
GO:0006958	complement activation, classical pathway	5/484	17/12149	0.000408463	0.0231153	0.0209834	SERPING1/C1QB/C1QC/C3/C4B	5
GO:0019886	antigen processing and presentation of exogenous peptide antigen via MHC class II	5/484	17/12149	0.000408463	0.0231153	0.0209834	B2M/CD74/HLA-DMA/HLA-DPA1/HLA-DQB1	5
GO:1905954	positive regulation of lipid localization	10/484	70/12149	0.000424837	0.0236831	0.0214988	C3/LPL/MIF/NKX3-1/NMB/NTSR1/PLTP/LRAT/PTGES/PLIN5	10
GO:0042730	fibrinolysis	4/484	10/12149	0.000431335	0.0236917	0.0215066	SERPING1/F12/KLKB1/THBS1	4
GO:0032944	regulation of mononuclear cell proliferation	14/484	125/12149	0.000447178	0.024206	0.0219735	CD38/CD74/ERBB2/HLA-DPA1/IRF1/LGALS3/LYN/MIF/ST6GAL1/TNFRSF14/TNFSF13B/PTPN22/HAVCR2/CD24	14
GO:0009617	response to bacterium	26/484	320/12149	0.00045718	0.0243938	0.022144	B2M/C3/C4B/CD14/FKBP5/IRF8/LPL/LYN/MIF/OAS1/OAS3/PLCG2/SLC11A1/TAP2/TLR3/TNFRSF14/LRAT/USP18/LY96/PTPN22/HERC6/ADAMTS9/RNF213/GSDMD/HAVCR2/CD24	26
GO:0032481	positive regulation of type I interferon production	8/484	47/12149	0.000478359	0.0246899	0.0224128	CD14/IRF1/NMB/OAS1/OAS3/PLCG2/TLR3/PTPN22	8
GO:0070665	positive regulation of leukocyte proliferation	11/484	84/12149	0.000479245	0.0246899	0.0224128	CD38/CD74/HLA-DPA1/LYN/MIF/NMB/ST6GAL1/TNFSF13B/PTPN22/HAVCR2/CD24	11
GO:0002253	activation of immune response	18/484	187/12149	0.00048256	0.0246899	0.0224128	A2M/SERPING1/C1QB/C1QC/C3/C4B/CD38/CFH/HLA-DQB1/KLRD1/LCP2/LGALS3/LYN/MICB/MOG/PLCG2/BTN3A2/PTPN22	18
GO:0001578	microtubule bundle formation	12/484	98/12149	0.000502663	0.0253709	0.023031	DNAH8/ZMYND10/TTC12/CLXN/JHY/CFAP74/CCDC65/DNAH2/CFAP65/TTLL6/RSPH4A/FSIP2	12
GO:0035456	response to interferon-beta	5/484	18/12149	0.000547184	0.0272497	0.0247365	IRF1/OAS1/TLR3/IFITM3/XAF1	5
GO:0001912	positive regulation of leukocyte mediated cytotoxicity	6/484	27/12149	0.000561459	0.0275928	0.0250479	B2M/HLA-F/ITGAM/KLRD1/TAP2/SLC22A13	6
GO:0002396	MHC protein complex assembly	4/484	11/12149	0.00065655	0.0306972	0.027866	B2M/HLA-DMA/HLA-DPA1/HLA-DQB1	4
GO:0002501	peptide antigen assembly with MHC protein complex	4/484	11/12149	0.00065655	0.0306972	0.027866	B2M/HLA-DMA/HLA-DPA1/HLA-DQB1	4
GO:0030449	regulation of complement activation	4/484	11/12149	0.00065655	0.0306972	0.027866	A2M/SERPING1/C3/CFH	4
GO:0009593	detection of chemical stimulus	7/484	38/12149	0.000657504	0.0306972	0.027866	C4B/OR6A2/LY96/KCNMB3/TAS2R4/TAS2R43/TAS2R20	7
GO:0006959	humoral immune response	10/484	74/12149	0.000667537	0.0307809	0.027942	A2M/SERPING1/C1QB/C1QC/C3/C4B/CFH/HLA-DQB1/ST6GAL1/SLC11A1	10
GO:0031343	positive regulation of cell killing	6/484	28/12149	0.000690832	0.0314666	0.0285644	B2M/HLA-F/ITGAM/KLRD1/TAP2/SLC22A13	6
GO:0002495	antigen processing and presentation of peptide antigen via MHC class II	5/484	19/12149	0.000718497	0.0318961	0.0289544	B2M/CD74/HLA-DMA/HLA-DPA1/HLA-DQB1	5
GO:0050906	detection of stimulus involved in sensory perception	9/484	62/12149	0.000725882	0.0318961	0.0289544	NTSR1/PRPH2/BEST1/OR6A2/TAS2R4/OPN4/TMC1/TAS2R43/TAS2R20	9
GO:1903707	negative regulation of hemopoiesis	9/484	62/12149	0.000725882	0.0318961	0.0289544	C1QC/RUNX1/CD74/ERBB2/IRF1/LYN/SNAI2/TLR3/MIR125B1	9
GO:0002720	positive regulation of cytokine production involved in immune response	8/484	50/12149	0.000735653	0.0319151	0.0289716	B2M/CD74/HLA-F/MIF/PLCG2/TLR3/TNFRSF14/RSAD2	8
GO:0002705	positive regulation of leukocyte mediated immunity	10/484	75/12149	0.000743404	0.0319151	0.0289716	B2M/C3/HLA-F/ITGAM/ITGB2/KLRD1/PLCG2/TAP2/SLC22A13/RSAD2	10
GO:0001910	regulation of leukocyte mediated cytotoxicity	7/484	39/12149	0.000774257	0.0328619	0.0298311	B2M/HLA-F/ITGAM/KLRD1/TAP2/SLC22A13/HAVCR2	7
GO:0070661	leukocyte proliferation	17/484	179/12149	0.000799433	0.0335492	0.0304551	CD38/CD74/ERBB2/HLA-DPA1/IRF1/LGALS3/LYN/MIF/NMB/ST6GAL1/SLC11A1/TNFRSF14/TCIRG1/TNFSF13B/PTPN22/HAVCR2/CD24	17
GO:0042116	macrophage activation	9/484	63/12149	0.000817603	0.0339305	0.0308012	CD74/ITGAM/ITGB2/MIF/PLCG2/SLC11A1/THBS1/TLR3/HAVCR2	9
GO:0070286	axonemal dynein complex assembly	6/484	29/12149	0.000842119	0.0345639	0.0313761	DNAH8/ZMYND10/TTC12/CLXN/CCDC65/DNAH2	6
GO:0001818	negative regulation of cytokine production	16/484	165/12149	0.000902992	0.0366595	0.0332785	APOD/CHRNA7/DDIT3/HGF/HLA-F/NMB/OAS1/OAS3/SLC11A1/THBS1/PTPN22/CLEC4A/LAPTM4B/HAVCR2/MIR125B1/CD24	16
GO:0050670	regulation of lymphocyte proliferation	13/484	122/12149	0.00113241	0.045479	0.0412845	CD38/CD74/ERBB2/HLA-DPA1/IRF1/LGALS3/LYN/MIF/TNFRSF14/TNFSF13B/PTPN22/HAVCR2/CD24	13
GO:0001568	blood vessel development	33/484	471/12149	0.00116842	0.0457992	0.0415752	ACVRL1/APLNR/APOD/C3/RUNX1/CHRNA7/COL1A2/COL5A1/CYBB/DDIT3/ELK3/ENG/EPAS1/ERBB2/B4GALT1/HGF/HSPG2/MFGE8/NKX3-1/PDGFB/THBS1/TIE1/TLR3/WNT7A/ADAM12/ALDH1A2/SEMA5A/MESP1/ADAMTS9/ACKR3/RNF213/APOLD1/MIR125B1	33
GO:0002455	humoral immune response mediated by circulating immunoglobulin	5/484	21/12149	0.00117717	0.0457992	0.0415752	SERPING1/C1QB/C1QC/C3/C4B	5
GO:0031295	T cell costimulation	5/484	21/12149	0.00117717	0.0457992	0.0415752	LGALS1/LYN/TNFRSF14/TNFSF13B/CD24	5
GO:0045824	negative regulation of innate immune response	8/484	54/12149	0.00124054	0.047767	0.0433615	A2M/SERPING1/HLA-F/KLRD1/OAS1/OAS3/USP18/HAVCR2	8
GO:0032026	response to magnesium ion	4/484	13/12149	0.00133486	0.0498595	0.045261	CCND1/CD14/CNGA3/THBS1	4
GO:1905063	regulation of vascular associated smooth muscle cell differentiation	4/484	13/12149	0.00133486	0.0498595	0.045261	ENG/NFATC1/PDGFB/MIR125B1	4
GO:0050678	regulation of epithelial cell proliferation	20/484	238/12149	0.00134546	0.0498595	0.045261	ACVRL1/APLNR/B2M/CCND1/EGFR/ERBB2/B4GALT1/NKX3-1/PDGFB/SNAI2/THBS1/TIE1/VIP/WNT7A/ALDH1A2/SEMA5A/NUPR1/ATOH8/NEAT1/MIR125B1	20
GO:0002696	positive regulation of leukocyte activation	19/484	221/12149	0.00134828	0.0498595	0.045261	B2M/RUNX1/CD38/CD74/HLA-DMA/HLA-DPA1/HLA-DQB1/HLA-F/ITGAM/ITGB2/LGALS1/LYN/MIF/THBS1/TNFRSF14/TNFSF13B/PTPN22/HAVCR2/CD24	19
GO:0002832	negative regulation of response to biotic stimulus	10/484	81/12149	0.00136215	0.0498789	0.0452786	A2M/SERPING1/HLA-F/KLRD1/MICB/OAS1/OAS3/TRIM38/USP18/HAVCR2	10
GO:0004888	transmembrane signaling receptor activity	37/474	417/12398	1.60499e-06	0.00095532	0.0008915	ACVRL1/APLNR/CD14/CD74/CHRNA4/CHRNA7/ACKR2/EGFR/ENG/ERBB2/FGFR4/ACKR1/GABRA6/HLA-DPA1/HLA-DQB1/ITGB2/KLRD1/ROR1/DDR2/NTSR1/TIE1/TLR3/OR6A2/TNFRSF14/LPAR2/TMEM63A/LYVE1/TAS2R4/CLEC4A/PLXNA3/GPRC5C/LTB4R2/ACKR3/OPN4/IFNLR1/TAS2R43/TAS2R20	37
GO:0019838	growth factor binding	15/474	95/12398	2.89053e-06	0.00095532	0.0008915	A2M/ACVRL1/COL1A2/COL5A1/EGFR/ENG/ERBB2/FGFR4/ITGB4/PDGFB/THBS1/KL/RHBDF2/KAZALD1/WFIKKN1	15
GO:0030545	signaling receptor regulator activity	19/474	176/12398	4.3493e-05	0.0086114	0.00803612	EGFR/HGF/NRG1/LGALS3/MIF/NMB/PDGFB/TG/TIMP1/VIP/WNT3/WNT7A/SEMA5A/KL/GMFG/TNFSF13B/SEMA6D/WFIKKN1/LYPD6	19
GO:0030020	extracellular matrix structural constituent conferring tensile strength	7/474	27/12398	5.21113e-05	0.0086114	0.00803612	COL1A2/COL4A4/COL5A1/COL9A1/COL9A3/COL5A3/COL24A1	7
GO:0023023	MHC protein complex binding	6/474	21/12398	0.000100559	0.0132939	0.0124058	B2M/CD74/HLA-DMA/HLA-DPA1/HLA-DQB1/KLRD1	6
GO:0030546	signaling receptor activator activity	17/474	160/12398	0.000132478	0.0145946	0.0136196	EGFR/HGF/NRG1/LGALS3/MIF/NMB/PDGFB/TG/TIMP1/VIP/WNT3/WNT7A/SEMA5A/KL/GMFG/TNFSF13B/SEMA6D	17
GO:0005201	extracellular matrix structural constituent	12/474	92/12398	0.000190982	0.0180341	0.0168294	COL1A2/COL4A4/COL5A1/COL9A1/COL9A3/HSPG2/MFGE8/THBS1/COL5A3/FRAS1/COL24A1/HMCN2	12
GO:0030246	carbohydrate binding	16/474	154/12398	0.000268395	0.0197121	0.0183953	C4B/COL9A1/ENG/KLRD1/LGALS1/LGALS3/SLC2A5/MGAM/P3H3/CLEC4A/GALNT14/SIGLEC10/DCDC1/NOMO3/CLEC18B/SFTPA2	16
GO:0048018	receptor ligand activity	16/474	154/12398	0.000268395	0.0197121	0.0183953	HGF/NRG1/LGALS3/MIF/NMB/PDGFB/TG/TIMP1/VIP/WNT3/WNT7A/SEMA5A/KL/GMFG/TNFSF13B/SEMA6D	16
GO:0023026	MHC class II protein complex binding	5/474	17/12398	0.000337804	0.022152	0.0206721	B2M/CD74/HLA-DMA/HLA-DPA1/HLA-DQB1	5
GO:0001848	complement binding	4/474	10/12398	0.000368641	0.022152	0.0206721	C4B/CFH/ITGAM/ITGB2	4
GO:0043394	proteoglycan binding	6/474	27/12398	0.000451318	0.0246556	0.0230085	COL5A1/CFH/LPL/THBS1/SEMA5A/COL5A3	6
GO:0019955	cytokine binding	10/474	74/12398	0.000484905	0.0246556	0.0230085	A2M/ACVRL1/CD74/ACKR2/ENG/ACKR1/THBS1/TNFRSF14/ACKR3/WFIKKN1	10
GO:0019956	chemokine binding	4/474	12/12398	0.000817437	0.0385947	0.0360164	A2M/ACKR2/ACKR1/ACKR3	4
GO:0030312	external encapsulating structure	37/510	309/12679	2.5761e-09	5.70607e-07	5.31491e-07	A2M/SERPING1/C1QB/C1QC/COL1A2/COL4A4/COL5A1/COL9A1/COL9A3/ECM2/F12/HSPG2/ITGB4/LGALS1/LGALS3/MFGE8/PDGFB/THBS1/TIMP1/TLR3/WNT3/WNT7A/DGCR6/FCGBP/GPC6/POMZP3/COL5A3/ADAMTS9/FRAS1/ITIH5/KAZALD1/ELFN2/LRIG3/NTN5/OLFML2A/COL24A1/HMCN2	37
GO:0031012	extracellular matrix	37/510	309/12679	2.5761e-09	5.70607e-07	5.31491e-07	A2M/SERPING1/C1QB/C1QC/COL1A2/COL4A4/COL5A1/COL9A1/COL9A3/ECM2/F12/HSPG2/ITGB4/LGALS1/LGALS3/MFGE8/PDGFB/THBS1/TIMP1/TLR3/WNT3/WNT7A/DGCR6/FCGBP/GPC6/POMZP3/COL5A3/ADAMTS9/FRAS1/ITIH5/KAZALD1/ELFN2/LRIG3/NTN5/OLFML2A/COL24A1/HMCN2	37
GO:0009897	external side of plasma membrane	25/510	173/12679	2.6091e-08	3.68013e-06	3.42785e-06	B2M/CD14/CD74/CHRNA4/ACKR2/ENG/B4GALT1/HLA-F/ITGAM/ITGB2/KLRD1/MFGE8/MICB/MOG/THBS1/TNFRSF14/CD163/BTN3A2/CLEC4A/ACKR3/LY6G5C/IGSF21/TMC1/CD163L1/CD24	25
GO:0009986	cell surface	46/510	478/12679	3.32291e-08	3.68013e-06	3.42785e-06	ACVRL1/B2M/C3/CD14/CD38/CD74/CHRNA4/ACKR2/EGFR/ENG/B4GALT1/HLA-DMA/HLA-DPA1/HLA-F/ITGAM/ITGB2/ITGB4/KLRD1/LGALS3/LPL/EPCAM/MFGE8/MICB/MIF/MOG/ROR1/NTSR1/PDGFB/THBS1/WNT7A/AOC3/TNFRSF14/LPAR2/CD163/GPC6/BTN3A2/CLEC4A/ADAMTS9/ACKR3/LRFN1/LY6G5C/HAVCR2/IGSF21/TMC1/CD163L1/CD24	46
GO:0062023	collagen-containing extracellular matrix	28/510	242/12679	4.75011e-07	4.2086e-05	3.92009e-05	A2M/SERPING1/C1QB/C1QC/COL1A2/COL4A4/COL5A1/COL9A1/COL9A3/ECM2/F12/HSPG2/ITGB4/LGALS1/LGALS3/MFGE8/PDGFB/THBS1/TIMP1/GPC6/COL5A3/ADAMTS9/FRAS1/ITIH5/KAZALD1/NTN5/COL24A1/HMCN2	28
GO:0098552	side of membrane	33/510	348/12679	4.26344e-06	0.000314784	0.000293205	B2M/CD14/CD74/CHRNA4/ACKR2/ENG/B4GALT1/GNB3/HLA-DPA1/HLA-DQB1/HLA-F/ITGAM/ITGB2/KLRD1/LYN/MFGE8/MICB/MOG/NTSR1/THBS1/TNFRSF14/CD163/ATP2C2/BTN3A2/PTPN22/CLEC4A/ACKR3/LY6G5C/IGSF21/TMC1/GRAMD2A/CD163L1/CD24	33
GO:0005581	collagen trimer	10/510	45/12679	9.09367e-06	0.000519116	0.00048353	C1QB/C1QC/COL1A2/COL4A4/COL5A1/COL9A1/COL9A3/COL5A3/COL24A1/SFTPA2	10
GO:0042611	MHC protein complex	6/510	14/12679	9.37456e-06	0.000519116	0.00048353	B2M/CD74/HLA-DMA/HLA-DPA1/HLA-DQB1/HLA-F	6
GO:0072562	blood microparticle	9/510	55/12679	0.000313157	0.0144116	0.0134236	A2M/SERPING1/C1QB/C1QC/C3/C4B/ENG/CFH/HSPA1B	9
GO:0043235	receptor complex	24/510	276/12679	0.000325318	0.0144116	0.0134236	ACVRL1/B2M/CD14/CD74/CHRNA4/CHRNA7/EGFR/ENG/ERBB2/FGFR4/GABRA6/ITGAM/ITGB2/ITGB4/KLRD1/LYN/ROR1/DDR2/TIE1/TRAF4/LY96/PLXNA3/GPRC5C/IFNLR1	24
GO:0030667	secretory granule membrane	19/510	205/12679	0.00061579	0.0247996	0.0230995	ATP6V0C/CD14/CD38/CYB561/CYBB/B4GALT1/ITGAM/ITGB2/LGALS3/MFGE8/SLC2A5/SLC11A1/MGAM/TMEM63A/TCIRG1/RAB26/PCSK4/SYTL4/CFAP65	19
GO:0030666	endocytic vesicle membrane	15/510	145/12679	0.000735037	0.0271351	0.025275	ATP6V0C/B2M/CD74/CYBB/EGFR/HLA-DPA1/HLA-DQB1/HLA-F/LYN/SLC11A1/TAP2/WNT3/WNT7A/CD163/TCIRG1	15
C0007570	Celiac Disease	34/515	277/12389	1.38866e-08	5.82692e-05	5.16066e-05	RUNX1/CD14/CD38/DNAH8/EGFR/ERBB2/HLA-DPA1/HLA-DQB1/HSPA1B/IRF1/LGALS1/LPL/MICB/MIF/PDGFB/PLEK/SGK1/TAP2/TG/TIMP1/TLR3/VIP/BEST1/WNT3/GATD3/TMEM187/TNFRSF14/LRAT/TNFSF13B/PTPN22/PIWIL2/PNPLA3/NCALD/ZGLP1	34
C0524910	Hepatitis C, Chronic	30/515	227/12389	1.856e-08	5.82692e-05	5.16066e-05	C3/CD14/CD38/ACKR2/DHFR/EGFR/ENG/HGF/HLA-DPA1/HLA-DQB1/HSPA1B/HSPG2/IRF1/KLRD1/LPL/MX1/OAS1/SLC11A1/TAP2/TIMP1/TLR3/AOC3/CD163/PTPN22/CYBRD1/PNPLA3/HAVCR2/RSAD2/IFNLR1/CD24	30
C0030305	Pancreatitis	32/515	265/12389	5.51862e-08	0.000115505	0.000102298	A2M/AMY2A/C3/CBS/CD14/CD38/EGFR/ELK3/EPAS1/SLC37A4/HGF/HLA-DPA1/HLA-DQB1/HSPA1B/ITGAM/ITGB2/LPL/EPCAM/MIF/COX1/NTSR1/SMN1/TLR3/UGT8/VIP/ATP2C2/IFITM3/PTPN22/NUPR1/ROPN1L/EBPL/ZGLP1	32
C0524909	Hepatitis B, Chronic	24/515	198/12389	2.41606e-06	0.00379261	0.00335896	APRT/CD14/CYBB/EPAS1/HGF/HLA-DPA1/HLA-DQB1/IRF1/KLRD1/LGALS3/CD99/MIF/TCF19/TIMP1/TLR3/CD163/TNFSF13B/USP18/PTPN22/PNPLA3/HAVCR2/NEAT1/CD24/SPATA1	24
C4048329	Immunosuppression	33/515	336/12389	4.00189e-06	0.00502557	0.00445095	APRT/CCND1/CD14/CD38/CYBB/DDIT3/EGFR/ELK3/EMP1/ERBB2/FKBP5/CFH/HGF/HLA-DQB1/ITGAM/ITGB2/LGALS1/LGALS3/LPL/MOG/SLC16A1/TIMP1/TLR3/VIP/BEST1/TNFRSF14/PTGES/TNFSF13B/STON1/PTPN22/PIWIL2/NT5C1A/HAVCR2	33
C0017661	IGA Glomerulonephritis	26/515	239/12389	6.99466e-06	0.00579408	0.00513158	CCND1/C1QB/C3/CD14/EGFR/B4GALT1/GNB3/CFH/HGF/HLA-DPA1/HLA-DQB1/HSPG2/ITGAM/MIF/MX1/PDGFB/ST6GAL1/SMN1/TIMP1/TLR3/VIP/BEST1/CD163/KL/TNFSF13B/HAVCR2	26
C0021368	Inflammation	24/515	211/12389	7.36701e-06	0.00579408	0.00513158	A2M/APOD/AQP7/SERPING1/C3/C4B/CD38/CHRNA4/ACKR2/EGFR/ACKR1/HGF/NRG1/IRF1/CD99/MIF/PDGFB/THBS1/TIMP1/TLR3/VIP/CD163/PTGES/TNFSF13B	24
C0036202	Sarcoidosis	23/515	197/12389	7.38217e-06	0.00579408	0.00513158	B2M/CD14/COL1A2/CYBB/HGF/HLA-DMA/HLA-DPA1/HLA-DQB1/HSPA1B/ITGAM/LGALS1/MIF/SLC11A1/TAP2/TLR3/WNT3/CD163/TNFSF13B/XAF1/KNL1/HAVCR2/OTUD1/CD24	23
C3714514	Infection	28/515	273/12389	9.64935e-06	0.00673203	0.00596229	CD14/CD38/EGFR/ENG/CFH/HLA-DQB1/IRF1/ITGB2/KLRD1/LGALS3/LPL/MICB/MIF/MX1/OAS1/PDGFB/RBBP8/SLC11A1/SMN1/TAP2/TG/TIMP1/TLR3/TNFRSF14/TNFSF13B/LY96/PTPN22/SAMD9	28
C0677607	Hashimoto Disease	20/515	163/12389	1.3863e-05	0.0087046	0.00770931	CCND1/C3/CD14/CD38/CYBB/EPAS1/ERBB2/GPX3/HLA-DQB1/IRF8/ITGB2/LGALS3/MIF/PLCG2/SMN1/TG/VIP/TNFSF13B/PTPN22/CD24	20
C0010674	Cystic Fibrosis	39/515	458/12389	1.6625e-05	0.00948988	0.00840479	A2M/APRT/C3/CA12/CD14/COL1A2/DDIT3/EGFR/ELK3/ENG/FGFR4/FLNC/HGF/NRG1/HLA-DQB1/HSPG2/IRF1/MIF/COX1/OAS1/SGK1/SLC11A1/TAP2/THBS1/TIMP1/VIP/BEST1/H4C2/MGAM/LPAR2/CD163/TNFSF13B/TCFL5/PTPN22/PLXNA3/ACKR3/DNAH14/SFTPA2/ZGLP1	39
C0027430	Nasal Polyps	25/515	238/12389	1.92281e-05	0.0100611	0.00891069	A2M/MYRF/CD14/EGFR/EMP1/EPAS1/HGF/LGALS1/MIF/COX1/PDGFB/SMN1/TAP2/TIMP1/TLR3/CD163/TNFSF13B/ZMYND10/LTB4R2/ACKR3/ADAM33/HAVCR2/CCDC65/RSPH4A/SFTPA2	25
C0018965	Hematuria	18/515	143/12389	2.6197e-05	0.0123173	0.0109089	ACVRL1/APRT/B2M/C3/CD14/COL4A4/ENG/SLC37A4/CFH/HGF/HLA-DPA1/ITGB4/SGK1/KL/TNFSF13B/PTPN22/ZMYND10/NABP1	18
C0022578	Keratoconus	20/515	171/12389	2.81578e-05	0.0123173	0.0109089	A2M/COL4A4/COL5A1/CYBB/GUCA1B/HGF/LGALS1/LGALS3/COX1/PDE6B/PRPH2/RLBP1/TIMP1/BEST1/WNT3/LRAT/SLC7A14/GALNT14/SLC4A11/PROB1	20
C4552766	Miscarriage	22/515	201/12389	3.21571e-05	0.0123173	0.0109089	APRT/CD14/COL1A2/COL5A1/DHFR/ECM2/EGFR/EMP1/F12/IFI6/HLA-DQB1/HSPG2/ITGB4/KLRD1/LGALS1/LGALS3/SGK1/TG/CD163/TNFSF13B/TCFL5/HAVCR2	22
C0014060	Encephalitis, St. Louis	17/515	132/12389	3.24498e-05	0.0123173	0.0109089	B2M/BCYRN1/C3/CD14/CFH/HLA-DQB1/HSPA1B/ITGAM/LGALS1/MIF/OAS1/SMN1/TAP2/AOC3/TNFSF13B/PTPN22/HAVCR2	17
C0010823	Cytomegalovirus Infections	26/515	262/12389	3.54918e-05	0.0123173	0.0109089	APRT/ATP6V0C/B2M/CD14/DDIT3/DNAH8/EGFR/HSPG2/IRF8/ITGAM/ITGB2/KLRD1/LGALS3/LPL/MIF/SLC11A1/THBS1/TLR3/VIP/AOC3/LPAR2/TNFSF13B/ACKR3/GSDMD/NT5C1A/RSAD2	26
C0024143	Lupus Nephritis	26/515	262/12389	3.54918e-05	0.0123173	0.0109089	B2M/SERPING1/C3/CD38/CD74/ERBB2/CFH/HGF/HSPG2/ITGAM/ITGB2/LGALS3/MX1/NFATC1/PDGFB/SGK1/SH3BP2/TIMP1/TLR3/VIP/CD163/KL/TNFSF13B/RHBDF2/NT5C1A/HAVCR2	26
C0038013	Ankylosing spondylitis	34/515	391/12389	3.81434e-05	0.0123173	0.0109089	C3/MYRF/RUNX1/CD14/CD38/CD74/DUSP4/EGFR/CFH/HGF/HLA-DMA/HLA-DPA1/HLA-DQB1/HSPA1B/IRF8/IFIT3/ITGAM/LGALS3/MIF/NFATC1/TAP2/TIMP1/TLR3/VIP/BEST1/GATD3/TNFRSF14/CD163/TRAF4/CPQ/PTPN22/ROPN1L/HAVCR2/SFTPA2	34
C0026896	Myasthenia Gravis	19/515	161/12389	3.92334e-05	0.0123173	0.0109089	APRT/C4B/CHRNA4/HLA-DPA1/HLA-DQB1/IRF8/LGALS1/MICB/PAX7/RBBP8/SMN1/TAP2/TCF19/THBS1/TLR3/VIP/SEMA5A/TNFSF13B/PTPN22	19
C3489398	Neuroepithelioma, Peripheral	4/515	6/12389	4.14172e-05	0.0123837	0.0109678	B2M/ERBB2/NRG1/CD99	4
C0279628	Adenocarcinoma Of Esophagus	26/515	267/12389	4.89912e-05	0.0131351	0.0116332	APRT/CCND1/C3/EGFR/ENG/ERBB2/FKBP5/HGF/IRF1/EPCAM/MSX1/COX1/RFC3/RNU1-4/SLC16A1/SNAI2/TIMP1/TLR3/UGT8/ALDH1A2/PTGES/AMACR/ROPN1L/TSPAN18/VSIG10L/CD24	26
C0949690	Spondylarthritis	11/515	63/12389	4.97838e-05	0.0131351	0.0116332	B2M/CD14/CD74/IRF1/SLC14A1/TG/CD163/CPQ/PADI2/NLRP2/SFTPA2	11
C0004623	Bacterial Infections	30/515	332/12389	5.39887e-05	0.0131351	0.0116332	APRT/C3/CD14/CHRNA4/CHRNA7/CYBB/DHFR/EGFR/ELK3/EMP1/CFH/HGF/HSPA1B/IRF8/ITGAM/ITGB2/KLRD1/OAS1/OAS3/TIMP1/TLR3/CD163/KL/TNFSF13B/IFI44L/USP18/LY96/PTPN22/GSDMD/RSAD2	30
C0022661	Kidney Failure, Chronic	38/515	467/12389	5.76831e-05	0.0131351	0.0116332	APRT/B2M/C3/MYRF/CD14/ACKR2/COL4A4/CYBB/EGFR/EPAS1/GNB3/CFH/HGF/HLA-DQB1/KLKB1/LGALS3/LPL/EPCAM/MIF/NFATC1/SGK1/TAP2/TIMP1/TLR3/BEST1/CD163/KL/PTGES/RGS14/SLCO2B1/SEMA6D/SARNP/NT5C1A/SLC25A26/THEM4/PTPRVP/ZGLP1/CD24	38
C0004943	Behcet Syndrome	24/515	239/12389	5.8384e-05	0.0131351	0.0116332	RUNX1/CD14/NRG1/HLA-DQB1/HLA-F/IRF8/IRF1/ITGAM/ITGB2/KLRD1/LGALS3/MICB/MIF/SLC11A1/TAP2/TG/VIP/WNT3/CPQ/TNFSF13B/PTPN22/TUBA1C/HAVCR2/CCDC180	24
C0025303	Meningococcal Infections	8/515	34/12389	5.88884e-05	0.0131351	0.0116332	SERPING1/CD14/EGFR/CFH/MIF/NMB/SLC11A1/SFTPA2	8
C0206138	CREST Syndrome	8/515	34/12389	5.88884e-05	0.0131351	0.0116332	ACVRL1/CCND1/C1QB/C1QC/EGFR/IRF8/TAP2/TIMP1	8
C0272242	Complement deficiency disease	6/515	18/12389	6.06655e-05	0.0131351	0.0116332	SERPING1/C1QB/C1QC/C3/C4B/CFH	6
C0025289	Meningitis	13/515	88/12389	6.55391e-05	0.0137173	0.0121489	APRT/C4B/CYBB/EGFR/ERBB2/CFH/HLA-DPA1/OAS3/SLC11A1/THBS1/TIMP1/TLR3/PTPN22	13
C0263666	Dermatomyositis, Childhood Type	7/515	26/12389	6.7963e-05	0.0137658	0.0121918	HLA-DMA/IFIT3/MX1/PLCG2/THBS1/TLR3/NT5C1A	7
C0151449	Primary SjC6gren's syndrome	17/515	141/12389	7.57366e-05	0.0145884	0.0129203	B2M/RUNX1/CD14/EGFR/CFH/HLA-DQB1/MIF/COX1/SLC11A1/TAP2/TLR3/TNFSF13B/IFI44L/PTPN22/CLEC4A/NT5C1A/TUBA1C	17
C0024138	Lupus Erythematosus, Discoid	28/515	306/12389	7.66708e-05	0.0145884	0.0129203	C1QC/C3/C4B/CD38/CYBB/DUSP4/EGFR/ERBB2/F12/IFI6/CFH/HGF/HSPG2/ITGAM/ITGB2/LGALS3/MFGE8/COX1/SH3BP2/TG/VIP/H4C2/CD163/TRIM38/TNFSF13B/PADI2/PTPN22/NEAT1	28
C0027697	Nephritis	18/515	156/12389	8.38341e-05	0.0154334	0.0136688	B2M/C3/ACKR2/COL4A4/EGFR/CFH/HLA-DQB1/IRF8/ITGAM/ITGB2/LGALS1/LGALS3/COX1/PDGFB/TLR3/SEMA5A/TNFSF13B/PTPN22	18
C0024131	Lupus Vulgaris	27/515	292/12389	8.60281e-05	0.0154334	0.0136688	C1QC/C3/C4B/CD38/CYBB/DUSP4/EGFR/ERBB2/F12/IFI6/CFH/HGF/HSPG2/ITGAM/ITGB2/LGALS3/MFGE8/COX1/SH3BP2/TG/VIP/H4C2/TRIM38/TNFSF13B/PADI2/PTPN22/NEAT1	27
C1134719	Invasive Ductal Breast Carcinoma	25/515	265/12389	0.000113694	0.0198301	0.0175627	CCND1/CD14/COL5A1/EGFR/ERBB2/FGFR4/GPX3/HGF/IRF1/LGALS1/LGALS3/PDGFB/RNU1-4/SLC16A1/SNAI2/THBS1/TIMP1/ADAM12/LPAR2/CD163/KL/NOP53/ACKR3/ITIH5/HAVCR2	25
C0035243	Respiratory Tract Infections	12/515	81/12389	0.000120975	0.0205299	0.0181824	C4B/CD14/HSPA1B/LGALS3/MICB/MIF/SMN1/TLR3/IFITM3/NUPR1/PNPLA3/SFTPA2	12
C0409974	Lupus Erythematosus	28/515	315/12389	0.000126378	0.0208823	0.0184946	C1QC/C3/C4B/CD14/CD38/CYBB/DUSP4/EGFR/ERBB2/F12/IFI6/CFH/HGF/HSPG2/ITGAM/ITGB2/LGALS3/MFGE8/COX1/SH3BP2/TG/VIP/H4C2/TRIM38/TNFSF13B/PADI2/PTPN22/NEAT1	28
C0022548	Keloid	13/515	94/12389	0.000130999	0.0210909	0.0186793	CCND1/COL5A1/EGFR/HAS1/HGF/NRG1/HLA-DQB1/LGALS1/MIF/DDR2/SMN1/TIMP1/ADAM33	13
C0021400	Influenza	37/515	474/12389	0.000168806	0.0257649	0.0228189	APRT/SERPING1/C3/CD14/CD38/DHFR/EGFR/IFI6/CFH/HLA-DQB1/IFIT3/ITGAM/ITGB2/KLRD1/EPCAM/MIF/COX1/MX1/OAS1/OAS3/ST6GAL1/THBS1/TIMP1/TLR3/BEST1/GATD3/CD163/IFITM3/TNFSF13B/IFI44L/USP18/PTPN22/ZMYND10/XAF1/SAMD9/HERC6/RSAD2	37
C0004610	Bacteremia	15/515	123/12389	0.000174153	0.0257649	0.0228189	APRT/B2M/SERPING1/C3/EMP1/F12/CFH/HGF/ITGAM/ITGB2/THBS1/TIMP1/VIP/PTPRVP/SFTPA2	15
C0858600	Taste sweet	5/515	14/12389	0.000178342	0.0257649	0.0228189	ELK3/LPAR2/ACKR3/EBPL/ZGLP1	5
C4521042	Complete Trisomy 21 Syndrome	35/515	441/12389	0.000183912	0.0257649	0.0228189	A2M/CCND1/CALB2/RUNX1/CBS/CD14/CD38/CPT1B/DHFR/EGFR/ENG/EPAS1/ERBB2/GPX3/CFH/IFIT3/IRF1/ITGAM/ITGB2/MX1/NFATC1/PDGFB/PLEK/PLTP/TG/THBS1/U2AF1/VIP/BEST1/GATD3/LPAR2/POC1A/NOP53/ACKR3/RNF213	35
C0019187	Hepatitis, Alcoholic	10/515	61/12389	0.000188416	0.0257649	0.0228189	CD14/CD74/HGF/ITGB2/EPCAM/MIF/TLR3/ACKR3/GSDMD/PNPLA3	10
C0000822	Abortion, Tubal	9/515	50/12389	0.000188754	0.0257649	0.0228189	COL1A2/COL5A1/DHFR/ECM2/EMP1/IFI6/ITGB4/LGALS3/CD163	9
C3830362	Early Pregnancy Loss	9/515	50/12389	0.000188754	0.0257649	0.0228189	COL1A2/COL5A1/DHFR/ECM2/EMP1/IFI6/ITGB4/LGALS3/CD163	9
C0005411	Biliary Atresia	13/515	98/12389	0.000200884	0.0261673	0.0231753	CD14/CYBB/EGFR/EPAS1/FGFR4/HGF/ITGB2/EPCAM/MIF/MX1/TIMP1/TLR3/CD163	13
C0003872	Arthritis, Psoriatic	23/515	243/12389	0.000201653	0.0261673	0.0231753	APRT/CCND1/C3/CD14/CD38/DHFR/HLA-DMA/HLA-F/MICB/MIF/COX1/NTSR1/THBS1/TIMP1/PTPN22/ADAMTS9/ROPN1L/IFNLR1/HLA-F-AS1/TRAF3IP2-AS1/SFTPA2/ZGLP1/CD24	23
C0856169	Endothelial dysfunction	34/515	426/12389	0.000204204	0.0261673	0.0231753	ACVRL1/APRT/SERPING1/CBS/CD14/CD38/CPT1B/CYBB/DDIT3/DHFR/EGFR/ENG/GNB3/CFH/HGF/IRF1/ITGAM/ITGB2/LGALS3/MFGE8/COX1/PDGFB/SGK1/THBS1/AOC3/LPAR2/CD163/KL/PTGES/STON1/PTPN22/ACKR3/RNF213/ZGLP1	34
C0263628	Tumoral calcinosis	6/515	22/12389	0.000211542	0.0265654	0.0235279	ITGB2/PDGFB/SNAI2/TIMP1/KL/SAMD9	6
C0035455	Rhinitis	13/515	99/12389	0.000222669	0.0274145	0.0242799	C3/CD14/EGFR/HGF/NRG1/VIP/TCIRG1/ZMYND10/ADAM33/HAVCR2/CCDC65/IFNLR1/RSPH4A	13
C0019189	Hepatitis, Chronic	14/515	113/12389	0.000240642	0.0290575	0.0257351	APRT/B2M/CKS1B/ACKR2/COL1A2/HGF/HSPA1B/LGALS1/MFGE8/TAP2/TIMP1/CD163/LYVE1/PNPLA3	14
C0021053	Immune System Diseases	23/515	248/12389	0.000271557	0.0321204	0.0284477	C4B/RUNX1/CD74/CYBB/EGFR/CFH/HSPA1B/IRF8/IRF1/ITGB2/LGALS1/MOG/PLCG2/PLEK/TAP2/THBS1/VIP/GATD3/TNFSF13B/PTPN22/RHBDF2/ADAM33/HAVCR2	23
C0042165	Anterior uveitis	6/515	23/12389	0.000276238	0.0321204	0.0284477	SERPING1/C3/C4B/CFH/MIF/PTPN22	6
C0020459	Hyperinsulinism	32/515	400/12389	0.000299852	0.0339754	0.0300906	A2M/APOD/AQP7/CCND1/CD14/CPT1B/CYBB/DDIT3/ERBB2/FKBP5/GUCA1B/ITGAM/LPL/PDE6B/PLIN1/PLTP/PRPH2/RLBP1/SGK1/BEST1/MGAM/LRAT/CD163/KL/TCFL5/NPAP1/PTPN22/SLC7A14/PNPLA3/CCDC8/SFTPA2/ZGLP1	32
C0035222	Respiratory Distress Syndrome, Adult	22/515	234/12389	0.000303014	0.0339754	0.0300906	SERPING1/CD14/EPAS1/FGFR4/HGF/HSPA1B/ITGAM/ITGB2/LGALS3/MIF/OAS3/PRPH2/TIMP1/TLR3/UGT8/VIP/KL/IFI44L/LY96/POPDC3/GSDMD/SFTPA2	22
C3853962	Enterovirus 71 infection	4/515	9/12389	0.000314711	0.0346678	0.0307039	LGALS3/MX1/OAS3/TLR3	4
C2973725	Pulmonary arterial hypertension	24/515	267/12389	0.00032101	0.0347521	0.0307785	ACVRL1/APLNR/APRT/COL1A2/CYBB/ENG/EPAS1/SLC37A4/HGF/HLA-DPA1/HSPG2/LGALS1/LGALS3/MIF/COX1/SLC16A1/THBS1/TIMP1/VIP/KL/TCIRG1/RNF213/ATOH8/SFTPA2	24
C4520983	Congenital atresia of extrahepatic bile duct	12/515	90/12389	0.000333865	0.0350673	0.0310576	CD14/CYBB/EGFR/EPAS1/FGFR4/HGF/ITGB2/EPCAM/MIF/TIMP1/TLR3/CD163	12
C3714636	Pneumonitis	30/515	368/12389	0.000335091	0.0350673	0.0310576	APRT/SERPING1/RUNX1/CD14/CD74/CHRNA4/CYBB/EGFR/ERBB2/HSPA1B/ITGB2/ITGB4/LGALS3/MIF/COX1/OAS3/SGK1/THBS1/TIMP1/TLR3/VIP/AOC3/LPAR2/PTGES/LY96/LTB4R2/ACKR3/HAVCR2/PTPRVP/SFTPA2	30
C0026470	Monoclonal Gammopathy of Undetermined Significance	15/515	131/12389	0.0003497	0.0359962	0.0318803	CCND1/SERPING1/CD38/CKS1B/EGFR/HAS1/CFH/HGF/LPL/KL/TNFSF13B/PADI2/ULK4/NLRP2/CD24	15
C0334279	Adenocarcinoma, intestinal type	5/515	16/12389	0.0003631	0.0367727	0.0325681	EGFR/ERBB2/CD99/TIMP1/C17orf97	5
C1963943	Atherothrombosis	9/515	55/12389	0.000398367	0.0397039	0.0351641	CBS/CD14/CYBB/CFH/ITGB2/LGALS3/COX1/LPAR2/ACKR3	9
C0017574	Gingivitis	10/515	67/12389	0.000414577	0.0402283	0.0356286	CBS/CYBB/HGF/ITGAM/ITGB2/TIMP1/TCIRG1/PADI2/SAMD9/NLRP2	10
C1333977	Hepatitis B Virus-Related Hepatocellular Carcinoma	7/515	34/12389	0.000416442	0.0402283	0.0356286	CCND1/EGFR/HLA-DQB1/USP18/GPSM2/PNPLA3/HAVCR2	7
C0041327	Tuberculosis, Pulmonary	18/515	178/12389	0.000441422	0.0411857	0.0364764	CA12/CD14/CD38/EGFR/HLA-DPA1/HLA-DQB1/IRF1/MIF/PDE6B/SLC11A1/TAP2/WNT3/CD163/TCIRG1/TNFSF13B/PTPN22/HAVCR2/SFTPA2	18
C0392525	Nephrolithiasis	15/515	134/12389	0.000446754	0.0411857	0.0364764	ACVRL1/APRT/CD14/ENG/SLC37A4/HGF/HSPG2/TLR3/BEST1/LPAR2/KL/RGS14/SLC26A1/ACKR3/PLIN5	15
C0027873	Neuromyelitis Optica	11/515	80/12389	0.000448033	0.0411857	0.0364764	SERPING1/CFH/HLA-DPA1/HLA-DQB1/IRF8/MOG/OAS3/TIMP1/CD163/TNFSF13B/PTPN22	11
C0024115	Lung diseases	31/515	392/12389	0.00045259	0.0411857	0.0364764	A2M/CA12/CALB2/RUNX1/CBS/CD14/EGFR/ELK3/ENG/GNB3/GPX3/HGF/IRF1/LGALS3/MIF/COX1/PLTP/SLC11A1/TGIF1/TIMP1/TLR3/BEST1/WNT3/LPAR2/TNFSF13B/PADI2/LY96/ACKR3/GRAMD2A/RSPH4A/SFTPA2	31
C0005779	Blood Coagulation Disorders	16/515	149/12389	0.000466361	0.0418326	0.0370494	A2M/ACVRL1/SERPING1/CD14/COL5A1/ENG/F12/HLA-DQB1/ITGB2/KLKB1/LGALS3/MFGE8/RASGRP2/STON1/AMACR/HAVCR2	16
C2316810	Chronic kidney disease stage 5	30/515	376/12389	0.000480855	0.0425252	0.0376628	APRT/B2M/C3/CD14/COL4A4/CYBB/EGFR/GNB3/CFH/HGF/HLA-DQB1/KLKB1/LGALS3/LPL/EPCAM/SGK1/TAP2/TIMP1/TLR3/BEST1/KL/PTGES/SLCO2B1/BNC2/SEMA6D/SARNP/NT5C1A/PTPRVP/ZGLP1/CD24	30
C0030489	Paraproteinemias	4/515	10/12389	0.000507324	0.0442428	0.0391841	B2M/CCND1/CD38/ULK4	4
C0521158	Recurrent tumor	34/515	448/12389	0.000514756	0.044276	0.0392135	CCND1/CD14/EGFR/ENG/EPAS1/ERBB2/GPX3/HAS1/HGF/ITGB4/LCP1/LGALS3/EPCAM/MIF/ST6GAL1/SLC11A1/SLC16A1/SNAI2/SMN1/TG/THBS1/TIMP1/GATD3/LPAR2/SNHG1/SLCO4A1/XAF1/ACKR3/RHBDF2/FAM83D/H2AW/NEAT1/C17orf97/CD24	34
C0149745	Oral Ulcer	9/515	57/12389	0.000523631	0.0444308	0.0393505	SLC37A4/HGF/HLA-DPA1/IRF8/ITGAM/LGALS1/TAP2/TCIRG1/GSDMD	9
C0000786	Spontaneous abortion	12/515	95/12389	0.000552147	0.0446173	0.0395157	COL1A2/COL5A1/DHFR/ECM2/EMP1/IFI6/ITGB4/LGALS3/CD163/ZMYND10/CCDC65/RSPH4A	12
C0241910	Autoimmune Chronic Hepatitis	12/515	95/12389	0.000552147	0.0446173	0.0395157	CD74/CHRNA4/HLA-DQB1/MIF/TG/TLR3/TNFRSF14/TNFSF13B/FTCD/PTPN22/HAVCR2/CD24	12
C0008525	Choroideremia	6/515	26/12389	0.000566568	0.0446173	0.0395157	CD14/EGFR/CD99/PRPH2/BEST1/OPN4	6
C0730290	Cone Dystrophy	6/515	26/12389	0.000566568	0.0446173	0.0395157	CNGA3/GNB3/GUCA1B/PRPH2/RLBP1/POMZP3	6
C1504336	Polypoidal choroidal vasculopathy	7/515	36/12389	0.000601348	0.0446173	0.0395157	SERPING1/C3/COL1A2/CFH/ITGAM/LPL/TLR3	7
C3887875	Visual field defects	7/515	36/12389	0.000601348	0.0446173	0.0395157	ENG/EPCAM/PRPH2/BEST1/ZIC1/PTPN22/SLC7A14	7
C0699949	airway disease	12/515	96/12389	0.000607776	0.0446173	0.0395157	C3/CA12/CD38/EGFR/FGFR4/HLA-DQB1/ITGAM/ITGB2/LGALS1/CD163/LTB4R2/SFTPA2	12
C1519680	Tumor Immunity	18/515	183/12389	0.000615425	0.0446173	0.0395157	B2M/CD38/EGFR/EPAS1/ERBB2/HGF/HSPA1B/IRF8/ITGAM/LCP2/LGALS1/LGALS3/EPCAM/MICB/MX1/THBS1/TNFRSF14/HAVCR2	18
C0867389	Chronic graft-versus-host disease	13/515	110/12389	0.000630034	0.0446173	0.0395157	A2M/CD38/HGF/HLA-DQB1/HSPA1B/IFIT3/ITGAM/KLRD1/LGALS3/CD163/TNFSF13B/HAVCR2/OPN4	13
C2931258	Amaurosis congenita of Leber, type 1	8/515	47/12389	0.000634308	0.0446173	0.0395157	CNGA3/ERBB2/IRF1/PDE6B/PRPH2/BEST1/LRAT/SLC7A14	8
C0812413	Malignant Pleural Mesothelioma	22/515	247/12389	0.000637339	0.0446173	0.0395157	APRT/CALB2/CD38/CD74/CHRNA4/COL1A2/DHFR/EGFR/ERBB2/FGFR4/HGF/EPCAM/ROR1/SLC16A1/THBS1/WNT7A/ZIC1/ALDH1A2/SEMA6D/KAZALD1/HAVCR2/DDX51	22
C0017658	Glomerulonephritis	20/515	215/12389	0.000643587	0.0446173	0.0395157	SERPING1/C3/RUNX1/CD38/CD74/ACKR2/CYBB/DDIT3/ERBB2/CFH/HGF/HLA-DQB1/ITGAM/ITGB2/ITGB4/MIF/PDGFB/TIMP1/TLR3/CD163	20
C0026499	Monosomy	15/515	139/12389	0.000659778	0.0446173	0.0395157	B2M/CCND1/RUNX1/CBS/CD14/COL5A1/EGFR/ERBB2/HLA-F/ITGAM/MSX1/CD163/RASA4/SAMD9/SAMD9L	15
C0600518	Choroidal Neovascularization	5/515	18/12389	0.000664724	0.0446173	0.0395157	EPAS1/CFH/HGF/PRPH2/AOC3	5
C1333782	Gastric Mucosa-Associated Lymphoid Tissue Lymphoma	5/515	18/12389	0.000664724	0.0446173	0.0395157	CD14/CYBB/EPCAM/TNFSF13B/ACKR3	5
C0035435	Rheumatism	12/515	97/12389	0.000668034	0.0446173	0.0395157	C3/CYBB/EMP1/CFH/HLA-DMA/HLA-DQB1/KLRD1/TG/VIP/TNFSF13B/PTPN22/NT5C1A	12
C0019345	Herpes Labialis	3/515	5/12389	0.000670746	0.0446173	0.0395157	ACKR1/TLR3/TNFRSF14	3
C0278851	Stage IV Thyroid Gland Papillary Carcinoma AJCC v7	3/515	5/12389	0.000670746	0.0446173	0.0395157	LGALS1/LGALS3/TG	3
C0279763	endometrial adenoacanthoma	3/515	5/12389	0.000670746	0.0446173	0.0395157	EGFR/GPX3/IRF1	3
C0334267	Transitional cell carcinoma in situ	3/515	5/12389	0.000670746	0.0446173	0.0395157	ERBB2/AMACR/C17orf97	3
C0019100	Severe Dengue	9/515	59/12389	0.000679496	0.0446173	0.0395157	CD14/CFH/HLA-DQB1/IRF1/MICB/MIF/TAP2/TLR3/CD163	9
C0011633	Dermatomyositis	14/515	125/12389	0.000682156	0.0446173	0.0395157	IFI6/HGF/HLA-DPA1/LGALS3/MX1/TIMP1/TLR3/BEST1/AOC3/CD163/TNFSF13B/USP18/PTPN22/NT5C1A	14
C0006663	Calcinosis	6/515	27/12389	0.000703161	0.045517	0.0403125	ITGB2/PDGFB/SNAI2/TIMP1/KL/SAMD9	6
C1851789	Poor wound healing	4/515	11/12389	0.000771127	0.0494072	0.0437579	COL5A1/ENG/CFH/ITGB2	4

## Sheet: hippocampus
GSEA
ID	Description	setSize	enrichmentScore	NES	pvalue	p.adjust	qvalues	rank	leading_edge	core_enrichment
GO:0098552	side of membrane	330	0.580087	1.56734	5.03192e-05	0.0342171	0.0322043	1521	tags=22%, list=11%, signal=20%	LY6G5C/HLA-DPA1/HLA-DQB1/B4GALT1/P2RY12/CD74/ABCB1/ABCG2/CD14/CX3CR1/PTPRC/THBS1/TMC1/CHMP4A/LYN/TNFRSF13C/HYAL2/CSF3R/FES/HLA-DRB1/ENG/GNG2/FCGRT/GNB3/MICB/PALM/FRK/ITGB2/MFGE8/ITGAM/MICA/PTPN22/HEG1/ATP2C2/ITGAX/CD302/IL27RA/PPP3CA/CD200R1/CD163/ACKR2/ABCC4/TNFRSF14/GNB4/IL6R/YES1/SLA/CD24/SYAP1/MCAM/RTN4RL1/FAS/CUBN/CD4/F3/ITGAV/CLEC14A/AKAP5/TNK2/SLC7A5/IL13RA2/TGFBR2/CD8A/LDLR/RTN4R/CDK16/GN…
GO:0045321	leukocyte activation	495	0.611858	1.69989	2.39837e-09	1.29392e-05	1.23478e-05	1613	tags=21%, list=12%, signal=19%	DOCK8/HLA-DPA1/HLA-DQB1/LAPTM5/PLCG2/CD74/CPLX2/LCP1/GPR89A/SLC11A1/THEMIS/TLR3/CX3CR1/PTPRC/ARG2/THBS1/TNFAIP3/FGL2/LYN/TNFRSF13C/HLA-DMA/HAVCR2/HYAL2/FES/HLA-DRB1/TNFRSF1B/IRF8/GPS2/TLR1/TMEM106A/MICB/TLR6/EDN1/SELPLG/CNR1/LGALS9/MMP14/ITGB2/MEF2C/LGALS3/LGALS1/PRKCB/PTPN6/FZD5/RUNX1/APBB1IP/C5AR1/THEMIS2/LCP2/ITGAM/MICA/PTPN22/CLEC4G/IL27RA/PPP3CA/PARP3/CXADR/LTBR/IRF1/SLC39A10/EGR3/TNFRSF14/N…
GO:0046649	lymphocyte activation	405	0.590793	1.62439	2.31158e-06	0.00491569	0.00469102	1793	tags=22%, list=13%, signal=20%	DOCK8/HLA-DPA1/HLA-DQB1/LAPTM5/PLCG2/CD74/LCP1/GPR89A/SLC11A1/THEMIS/PTPRC/ARG2/TNFAIP3/FGL2/LYN/TNFRSF13C/HLA-DMA/HAVCR2/HLA-DRB1/TNFRSF1B/IRF8/GPS2/MICB/LGALS9/MMP14/MEF2C/LGALS3/LGALS1/PRKCB/PTPN6/FZD5/RUNX1/APBB1IP/THEMIS2/MICA/PTPN22/CLEC4G/IL27RA/PPP3CA/PARP3/CXADR/IRF1/SLC39A10/EGR3/TNFRSF14/ST3GAL1/IL6R/SHLD1/YES1/NCKAP1L/NFATC2/BAK1/SOX4/CD24/TCIRG1/ID2/CD4/PRKCQ/CHD7/PNP/ADORA2A/DLL1/TG…
GO:0007159	leukocyte cell-cell adhesion	197	0.671088	1.71373	2.73347e-06	0.00491569	0.00469102	1613	tags=27%, list=12%, signal=24%	DOCK8/HLA-DPA1/HLA-DQB1/LAPTM5/CD74/CX3CR1/PTPRC/ARG2/FGL2/LYN/TNFRSF13C/HLA-DMA/HAVCR2/CERCAM/HLA-DRB1/SELPLG/LGALS9/ITGB2/LGALS3/LGALS1/PTPN6/RUNX1/PTPN22/CLEC4G/IL27RA/IRF1/EGR3/TNFRSF14/NR4A3/ST3GAL4/YES1/SLC39A8/NCKAP1L/SOX4/CD24/CD4/PRKCQ/PNP/ADORA2A/TGFBR2/MALT1/IL1RL2/IGFBP2/IL12RB1/SMAD7/HLA-DRA/CASP3/EFNB1/DUSP10/FUT9/MDK/IL4R/HMGB1
GO:0002263	cell activation involved in immune response	154	0.692275	1.71481	6.34898e-06	0.00706625	0.00674329	1613	tags=25%, list=12%, signal=22%	PLCG2/CD74/CPLX2/LCP1/SLC11A1/CX3CR1/PTPRC/FGL2/LYN/HAVCR2/FES/HLA-DRB1/IRF8/LGALS9/ITGB2/LGALS3/LGALS1/APBB1IP/ITGAM/IL27RA/PARP3/NR4A3/ST3GAL1/IL6R/SHLD1/NCKAP1L/STX4/NMI/IL13RA2/DLL1/MALT1/IL12RB1/SMAD7/HLA-DRA/ITM2A/MDK/IL4R/HMGB1
GO:0050900	leukocyte migration	182	0.670134	1.69388	6.54889e-06	0.00706625	0.00674329	1050	tags=21%, list=7%, signal=20%	DOCK8/B4GALT1/P2RY12/CD74/CX3CR1/CSF1R/THBS1/CD99/LYN/CSF3R/P2RX4/DAPK2/EDN1/SELPLG/PDGFB/LGALS9/MMP14/ITGB2/LGALS3/MSTN/C5AR1/FLT1/APOD/IL16/IL27RA/RIN3/CD200R1/CXADR/DDT/RET/TNFRSF14/SCG2/IL6R/ST3GAL4/YES1/PADI2/NCKAP1L/DUSP1
GO:0042110	T cell activation	269	0.621764	1.65439	9.1929e-06	0.00826595	0.00788816	1613	tags=23%, list=12%, signal=21%	DOCK8/HLA-DPA1/HLA-DQB1/LAPTM5/CD74/LCP1/GPR89A/SLC11A1/THEMIS/PTPRC/ARG2/FGL2/LYN/TNFRSF13C/HLA-DMA/HAVCR2/HLA-DRB1/TNFRSF1B/MICB/LGALS9/LGALS3/LGALS1/PTPN6/FZD5/RUNX1/APBB1IP/MICA/PTPN22/CLEC4G/IL27RA/PPP3CA/CXADR/IRF1/EGR3/TNFRSF14/IL6R/YES1/NCKAP1L/SOX4/CD24/TCIRG1/CD4/PRKCQ/CHD7/PNP/ADORA2A/TGFBR2/CD8A/FKBP1B/MALT1/RPL22/IL1RL2/IGFBP2/IL12RB1/SMAD7/HLA-DRA/CASP3/EFNB1/DUSP10/MAPK8IP1/MDK/IL4…
GO:1903037	regulation of leukocyte cell-cell adhesion	175	0.667429	1.67567	1.42374e-05	0.00933151	0.00890501	1613	tags=28%, list=12%, signal=25%	DOCK8/HLA-DPA1/HLA-DQB1/LAPTM5/CD74/PTPRC/ARG2/FGL2/LYN/TNFRSF13C/HLA-DMA/HAVCR2/HLA-DRB1/LGALS9/ITGB2/LGALS3/LGALS1/PTPN6/RUNX1/PTPN22/CLEC4G/IL27RA/IRF1/EGR3/TNFRSF14/NR4A3/ST3GAL4/YES1/NCKAP1L/SOX4/CD24/CD4/PRKCQ/PNP/ADORA2A/TGFBR2/MALT1/IL1RL2/IGFBP2/IL12RB1/SMAD7/HLA-DRA/CASP3/EFNB1/DUSP10/FUT9/MDK/IL4R/HMGB1
GO:0002274	myeloid leukocyte activation	119	0.721323	1.7335	1.56255e-05	0.00933151	0.00890501	818	tags=19%, list=6%, signal=18%	PLCG2/CD74/CPLX2/SLC11A1/TLR3/CX3CR1/PTPRC/THBS1/LYN/HAVCR2/HYAL2/FES/TLR1/TMEM106A/TLR6/CNR1/LGALS9/ITGB2/C5AR1/LCP2/ITGAM/LTBR/NR4A3
GO:0002684	positive regulation of immune system process	466	0.556587	1.54708	1.60234e-05	0.00933151	0.00890501	1220	tags=17%, list=9%, signal=16%	DOCK8/HLA-DPA1/HLA-DQB1/LAPTM5/P2RY12/PLCG2/CD74/IRAK3/SLC11A1/THEMIS/C1QC/A2M/CX3CR1/PTPRC/C1QB/CSF1R/THBS1/CYBA/CD99/HCLS1/LYN/TNFRSF13C/HLA-DMA/HAVCR2/FES/HLA-DRB1/TRIB1/P2RX4/GPS2/DAPK2/MICB/TLR6/EDN1/CNR1/LGALS9/FYB1/JUN/MMP14/ITGB2/C3/MEF2C/LGALS3/LGALS1/PRKCB/PTPN6/FZD5/MSTN/RUNX1/C5AR1/THEMIS2/LCP2/NOS2/ITGAM/PTPN22/IL27RA/KLF10/SLC39A10/EGR3/TNFRSF14/NR4A3/IL6R/SHLD1/YES1/SLC22A13/NCKAP1…
GO:0002366	leukocyte activation involved in immune response	151	0.695027	1.71862	1.72966e-05	0.00933151	0.00890501	1613	tags=25%, list=12%, signal=23%	PLCG2/CD74/CPLX2/LCP1/SLC11A1/CX3CR1/PTPRC/FGL2/LYN/HAVCR2/FES/HLA-DRB1/IRF8/LGALS9/ITGB2/LGALS3/LGALS1/APBB1IP/ITGAM/IL27RA/PARP3/NR4A3/ST3GAL1/IL6R/SHLD1/NCKAP1L/STX4/NMI/IL13RA2/DLL1/MALT1/IL12RB1/SMAD7/HLA-DRA/ITM2A/MDK/IL4R/HMGB1
GO:0042116	macrophage activation	62	0.803733	1.77201	2.11146e-05	0.0103558	0.00988245	531	tags=23%, list=4%, signal=22%	PLCG2/CD74/SLC11A1/TLR3/CX3CR1/PTPRC/THBS1/HAVCR2/TLR1/TMEM106A/TLR6/ITGB2/C5AR1/ITGAM
GO:0043408	regulation of MAPK cascade	438	0.556863	1.53911	2.39784e-05	0.0107803	0.0102876	1157	tags=16%, list=8%, signal=15%	LAPTM5/PLCG2/CD74/IRAK3/TLR3/FLT4/APIP/PTPRC/KL/CSF1R/THBS1/DOK6/LYN/DUSP4/HAVCR2/HYAL2/GADD45G/HLA-DRB1/GADD45A/DUSP9/FGD2/GPS2/TMEM106A/ROR1/WNT7A/DUSP8/TLR6/EDN1/PDGFB/LGALS9/CCN1/PTPN6/DRD2/FZD5/GADD45B/HGF/SH2B3/HTR2A/C5AR1/RGS14/PTPN22/FLT1/NRP1/CHI3L1/RELL1/LTBR/DDT/RET/TEK/DUSP6/TRAF4/DAB2IP/DUSP5/PPARG/ADRB2/LBH/TAOK3/FBXW7/MAP3K10/CD24/PAK6/DUSP19/DUSP1/PAK3/ABCA7/FGFR2/FAS/CD4
GO:0007249	I-kappaB kinase/NF-kappaB signaling	214	0.640315	1.65191	2.75884e-05	0.0109007	0.0104025	909	tags=12%, list=6%, signal=11%	PLCG2/CD74/TRIM22/GPR89A/TLR3/CX3CR1/SUMO4/TNFAIP3/HLA-DRB1/LURAP1L/TMEM106A/TRIM38/ROR1/TLR6/LGALS9/LGALS1/PRKCB/MAP3K14/LTBR/IRAK2/CASP10/CARD8/TRAF4/DAB2IP/CTH
GO:0030155	regulation of cell adhesion	479	0.543873	1.50992	3.06541e-05	0.0109007	0.0104025	1613	tags=21%, list=12%, signal=19%	DOCK8/HLA-DPA1/HLA-DQB1/LAPTM5/P2RY12/CD74/PLXNA3/PTPRC/ARG2/THBS1/FGL2/LYN/TNFRSF13C/HLA-DMA/HAVCR2/FES/HLA-DRB1/LAMA2/SIPA1/SEMA5A/PRKG1/PDGFB/LGALS9/CCDC80/MMP14/CCN1/ITGB2/LGALS3/LGALS1/PTPN6/SH2B3/RUNX1/APBB1IP/EPB41L4B/PTPN22/TNC/CLEC4G/APOD/NRP1/IL27RA/PPP3CA/DISC1/CHRD/NEDD9/IRF1/CDK6/ONECUT2/EGR3/RET/TEK/TNFRSF14/NR4A3/ST3GAL4/YES1/ARHGAP6/MAPK7/NCKAP1L/STX4/ACVRL1/SOX4/PLEKHA2/CD24/SNAI…
GO:0001816	cytokine production	434	0.554265	1.53058	3.15179e-05	0.0109007	0.0104025	1731	tags=22%, list=12%, signal=20%	HLA-DPA1/LAPTM5/PLCG2/HPSE/CD74/CYBB/IRAK3/SLC11A1/TLR3/FLT4/CD14/CX3CR1/PTPRC/ARG2/CSF1R/THBS1/CYBA/TNFAIP3/LYN/HAVCR2/HYAL2/HLA-DRB1/TNFRSF1B/IRF8/TLR1/ACKR1/TMEM106A/DDIT3/TLR6/LGALS9/TGFB3/C1QTNF3/C3/PTPN6/DRD2/FZD5/HGF/RUNX1/C5AR1/IL17RA/NOS2/PTPN22/HEG1/APOD/IL16/IL27RA/CHI3L1/CD200R1/NRROS/IRF1/TLR5/DDT/LY96/JPH4/TNFRSF14/NR4A3/IL6R/CARD8/EIF2AK3/NCKAP1L/NFATC2/SRGN/CD24/SNAI2/NMI/CD4/F3/I…
GO:0050728	negative regulation of inflammatory response	77	0.760687	1.72989	3.23284e-05	0.0109007	0.0104025	1671	tags=29%, list=12%, signal=25%	PTPRC/RHBDF2/TNFAIP3/LYN/HLA-DRB1/TNFRSF1B/GPX1/SIGLEC10/GPS2/C1QTNF3/HGF/CD200R1/TEK/YES1/PPARG/MAPK7/ADORA2A/PTGIS/LDLR/DUSP10/MDK/APOE
GO:0001525	angiogenesis	342	0.576818	1.56649	3.46688e-05	0.0110022	0.0104994	1288	tags=20%, list=9%, signal=19%	AQP1/B4GALT1/HPSE/APOLD1/CYBB/STAB1/TIE1/TLR3/FLT4/COL4A2/CX3CR1/THBS1/ADAMTS9/TNFAIP3/GADD45A/ENG/GPX1/EPAS1/TAL1/WNT7A/ID1/EDN1/SEMA5A/JUN/MMP14/CCN1/C3/PRKCB/FZD5/HGF/MFGE8/CNMD/RUNX1/C5AR1/ELK3/CEMIP2/FLT1/ITGAX/APOD/NRP1/PIK3R3/C1GALT1/CHI3L1/COL4A1/EGR3/TEK/SCG2/ADAM12/SLC39A12/DAB2IP/EIF2AK3/PPARG/MAPK7/FBXW7/ACVRL1/ZNF304/TSPAN12/MCAM/APLNR/RASIP1/FGFR2/PPP1R16B/F3/ITGAV/CLEC14A/VASH1/THS…
GO:0002694	regulation of leukocyte activation	296	0.594798	1.59057	4.157e-05	0.0117006	0.0111658	1758	tags=25%, list=13%, signal=22%	DOCK8/HLA-DPA1/HLA-DQB1/LAPTM5/CD74/PTPRC/ARG2/THBS1/TNFAIP3/FGL2/LYN/TNFRSF13C/HLA-DMA/HAVCR2/FES/HLA-DRB1/TNFRSF1B/TLR6/CNR1/LGALS9/MMP14/ITGB2/MEF2C/LGALS3/LGALS1/PTPN6/RUNX1/THEMIS2/ITGAM/MICA/PTPN22/CLEC4G/IL27RA/PARP3/IRF1/SLC39A10/EGR3/TNFRSF14/NR4A3/SHLD1/YES1/NCKAP1L/NFATC2/STX4/SOX4/CD24/ID2/CD4/PRKCQ/IL13RA2/PNP/ADORA2A/TGFBR2/LDLR/MALT1/IL1RL2/IGFBP2/IL12RB1/SMAD7/HLA-DRA/CASP3/EFNB1/…
GO:0045859	regulation of protein kinase activity	484	0.541499	1.50265	4.17369e-05	0.0117006	0.0111658	1671	tags=18%, list=12%, signal=17%	SPATC1L/PILRB/IRAK3/SLC11A1/TLR3/MMD2/PTPRC/CDKN3/CSF1R/THBS1/TNFAIP3/LYN/HYAL2/CCNI2/CCND1/GADD45A/TRIB1/FGD2/DDR2/TAL1/TLR6/EDN1/PDGFB/CCN1/PTPRT/PTPN6/DRD2/FZD5/GADD45B/HGF/SH2B3/HTR2A/C5AR1/LCP2/PKMYT1/RGS14/PTPN22/HEG1/NEURL1/FLT1/MLLT1/CHI3L1/NEDD9/DVL1/RAP2B/IL6R/RGN/TRAF4/DAB2IP/PPARG/ADRB2/NHLRC1/TAOK3/NCKAP1L/FBXW7/MAP3K10/CD24/DUSP19/DUSP1/SYAP1/RASIP1/CD4/RELN/AGAP2/UBASH3B/PTPRQ/ADOR…
GO:0007018	microtubule-based movement	308	-0.563236	-1.58264	4.33757e-05	0.0117006	0.0111658	1523	tags=17%, list=11%, signal=15%	DNAH7/KATNIP/BORCS5/CFAP58/DNAAF4/CFAP221/RPGR/NPHP3/DNAH5/CFAP52/CFAP100/HYDIN/ENO4/KIF24/DRC1/IFT20/ENKUR/SPEF1/SUN2/TACR1/IFT172/APOB/DNAAF1/DYNLT1/DYNLT5/DNAI1/PLTP/BLOC1S3/PEX14/CFAP91/DNAH9/ODAD3/GAS2L2/TTC12/RSPH4A/CFAP43/DNAH12/CFAP65/TCTE1/TEKT1/CCDC65/ROPN1L/CFAP46/CFAP53/CFAP61/DNAH2/ZMYND10/DNAI3/DYNLRB2/DNAH10/SPAG17/DRC7
GO:0043122	regulation of I-kappaB kinase/NF-kappaB signaling	194	0.63923	1.63384	4.9707e-05	0.0119855	0.0114377	909	tags=12%, list=6%, signal=11%	PLCG2/CD74/TRIM22/GPR89A/TLR3/SUMO4/TNFAIP3/HLA-DRB1/LURAP1L/TMEM106A/TRIM38/ROR1/TLR6/LGALS9/LGALS1/PRKCB/MAP3K14/LTBR/CASP10/CARD8/TRAF4/DAB2IP/CTH
GO:0001817	regulation of cytokine production	424	0.553636	1.52861	5.04765e-05	0.0119855	0.0114377	1731	tags=22%, list=12%, signal=20%	HLA-DPA1/LAPTM5/PLCG2/HPSE/CD74/CYBB/IRAK3/SLC11A1/TLR3/FLT4/CD14/CX3CR1/PTPRC/ARG2/CSF1R/THBS1/CYBA/TNFAIP3/LYN/HAVCR2/HYAL2/HLA-DRB1/TNFRSF1B/IRF8/TLR1/ACKR1/TMEM106A/DDIT3/TLR6/LGALS9/TGFB3/C1QTNF3/C3/PTPN6/DRD2/FZD5/HGF/RUNX1/C5AR1/IL17RA/NOS2/PTPN22/HEG1/APOD/IL16/IL27RA/CHI3L1/CD200R1/IRF1/TLR5/DDT/LY96/JPH4/TNFRSF14/NR4A3/IL6R/CARD8/EIF2AK3/NCKAP1L/SRGN/CD24/SNAI2/NMI/CD4/F3/ITGAV/PRKCQ/SL…
GO:0050863	regulation of T cell activation	176	0.647097	1.62265	5.19856e-05	0.0119855	0.0114377	1613	tags=27%, list=12%, signal=24%	DOCK8/HLA-DPA1/HLA-DQB1/LAPTM5/CD74/PTPRC/ARG2/FGL2/LYN/TNFRSF13C/HLA-DMA/HAVCR2/HLA-DRB1/TNFRSF1B/LGALS9/LGALS3/LGALS1/PTPN6/RUNX1/PTPN22/CLEC4G/IL27RA/IRF1/EGR3/TNFRSF14/YES1/NCKAP1L/SOX4/CD24/CD4/PRKCQ/PNP/ADORA2A/TGFBR2/MALT1/IL1RL2/IGFBP2/IL12RB1/SMAD7/HLA-DRA/CASP3/EFNB1/DUSP10/MAPK8IP1/MDK/IL4R/HMGB1
GO:0002252	immune effector process	309	0.582172	1.56188	5.45592e-05	0.0119855	0.0114377	881	tags=15%, list=6%, signal=14%	HLA-DPA1/HLA-DQB1/LAPTM5/PLCG2/CD74/IRAK3/CPLX2/LCP1/SLC11A1/C1QC/TLR3/A2M/CX3CR1/PTPRC/C1QB/FGL2/LYN/HLA-DMA/HAVCR2/FES/HLA-DRB1/TNFRSF1B/IRF8/LGALS9/TGFB3/ITGB2/C3/LGALS3/LGALS1/PTPN6/FZD5/APBB1IP/NOS2/ITGAM/MICA/PTPN22/CLEC4G/IL27RA/PARP3/TNFRSF14/NR4A3/ST3GAL1/IL6R/SHLD1/YES1/SLC22A13
GO:0001819	positive regulation of cytokine production	267	0.594329	1.57649	5.55398e-05	0.0119855	0.0114377	893	tags=17%, list=6%, signal=16%	HLA-DPA1/LAPTM5/PLCG2/HPSE/CD74/CYBB/IRAK3/SLC11A1/TLR3/FLT4/CD14/PTPRC/CSF1R/THBS1/CYBA/HAVCR2/HYAL2/IRF8/TLR1/TMEM106A/DDIT3/TLR6/LGALS9/C1QTNF3/C3/DRD2/FZD5/HGF/RUNX1/C5AR1/IL17RA/NOS2/PTPN22/HEG1/IL16/IL27RA/CHI3L1/IRF1/TLR5/DDT/LY96/TNFRSF14/NR4A3/IL6R/CARD8/EIF2AK3
GO:0050865	regulation of cell activation	321	0.581808	1.56795	6.36614e-05	0.0132097	0.012606	1758	tags=26%, list=13%, signal=23%	DOCK8/HLA-DPA1/HLA-DQB1/LAPTM5/CD74/PTPRC/ARG2/THBS1/TNFAIP3/FGL2/LYN/TNFRSF13C/HLA-DMA/HAVCR2/FES/HLA-DRB1/PLEK/TNFRSF1B/TLR6/PRKG1/CNR1/PDGFB/LGALS9/MMP14/ITGB2/MEF2C/LGALS3/LGALS1/PTPN6/SH2B3/RUNX1/THEMIS2/ITGAM/MICA/PTPN22/CLEC4G/IL27RA/PARP3/IRF1/SLC39A10/EGR3/TNFRSF14/NR4A3/SHLD1/YES1/LMO4/NCKAP1L/NFATC2/STX4/SOX4/CD24/ID2/CD4/UBASH3B/PRKCQ/IL13RA2/PNP/ADORA2A/TGFBR2/LDLR/MALT1/IL1RL2/IGFBP…
GO:0042113	B cell activation	153	0.671051	1.66529	7.36277e-05	0.0147119	0.0140395	1793	tags=24%, list=13%, signal=21%	LAPTM5/PLCG2/CD74/PTPRC/TNFAIP3/LYN/TNFRSF13C/IRF8/GPS2/MMP14/MEF2C/LGALS1/PRKCB/PTPN6/THEMIS2/IL27RA/PARP3/SLC39A10/ST3GAL1/SHLD1/NCKAP1L/NFATC2/BAK1/TCIRG1/ID2/DLL1/MALT1/CASP3/ZBTB7A/ITM2A/TNIP2/TLR4/EPHB2/ERCC1/LAT2/CHRNA4
GO:0048514	blood vessel morphogenesis	405	0.551729	1.51698	9.77701e-05	0.0184587	0.0176151	1902	tags=26%, list=14%, signal=23%	AQP1/B4GALT1/HPSE/APOLD1/CYBB/STAB1/TIE1/TLR3/FLT4/COL4A2/CX3CR1/THBS1/ADAMTS9/TNFAIP3/GADD45A/ENG/GPX1/EPAS1/TAL1/WNT7A/ID1/EDN1/SEMA5A/JUN/MMP14/CCN1/C3/PRKCB/FZD5/HGF/MFGE8/CNMD/RUNX1/C5AR1/ELK3/CEMIP2/HEG1/FLT1/ITGAX/APOD/NRP1/PIK3R3/C1GALT1/CHI3L1/CITED1/COL4A1/EGR3/TEK/SCG2/ADAM12/TIPARP/CCM2/SLC39A12/DAB2IP/EIF2AK3/PPARG/MAPK7/BAK1/FBXW7/ACVRL1/SOX4/ZNF304/TSPAN12/MCAM/APLNR/RASIP1/FGFR2/P…
GO:2000147	positive regulation of cell motility	373	0.546282	1.49494	9.9222e-05	0.0184587	0.0176151	1772	tags=20%, list=13%, signal=18%	DOCK8/P2RY12/PLCG2/CD74/FLT4/CX3CR1/PTPRC/CSF1R/THBS1/CD99/LYN/DDR2/P2RX4/DAPK2/WNT7A/WASHC1/EDN1/SEMA5A/PDGFB/LGALS9/MMP14/CCN1/TCAF2/LGALS3/HGF/MSTN/C5AR1/EPB41L4B/SEMA3G/FLT1/ITGAX/NRP1/PIK3R3/PPP3CA/NEDD9/ATOH8/ONECUT2/RET/TEK/TNFRSF14/NR4A3/IL6R/TRIP6/DAB2IP/NCKAP1L/STX4/ZNF304/SNAI2/PAK3/MCAM/F3/RELN/ITGAV/TGFBR2/NSMF/IL34/FERMT2/FBXO5/BMP2/AKAP12/PDPN/CDH13/FAM83H/HSPA5/MDK/LAMB1/HMGB1/PDG…
GO:0051249	regulation of lymphocyte activation	249	0.599608	1.57749	0.000103077	0.0185366	0.0176894	1758	tags=25%, list=13%, signal=22%	DOCK8/HLA-DPA1/HLA-DQB1/LAPTM5/CD74/PTPRC/ARG2/TNFAIP3/FGL2/LYN/TNFRSF13C/HLA-DMA/HAVCR2/HLA-DRB1/TNFRSF1B/LGALS9/MMP14/MEF2C/LGALS3/LGALS1/PTPN6/RUNX1/THEMIS2/MICA/PTPN22/CLEC4G/IL27RA/PARP3/IRF1/SLC39A10/EGR3/TNFRSF14/SHLD1/YES1/NCKAP1L/NFATC2/SOX4/CD24/ID2/CD4/PRKCQ/PNP/ADORA2A/TGFBR2/MALT1/IL1RL2/IGFBP2/IL12RB1/SMAD7/HLA-DRA/CASP3/EFNB1/DUSP10/MAPK8IP1/MDK/IL4R/HMGB1/TNIP2/SELENOK/TLR4/EPHB2/…
GO:0003341	cilium movement	119	-0.672537	-1.71283	0.00010928	0.0190183	0.0181491	1523	tags=32%, list=11%, signal=29%	DNAH7/KATNIP/CFAP58/DNAAF4/CFAP221/NPHP3/DNAH5/CFAP52/CFAP100/HYDIN/ENO4/DRC1/ENKUR/SPEF1/TACR1/APOB/DNAAF1/DNAI1/PLTP/CFAP91/DNAH9/ODAD3/GAS2L2/TTC12/RSPH4A/CFAP43/CFAP65/TCTE1/TEKT1/CCDC65/ROPN1L/CFAP46/CFAP53/CFAP61/ZMYND10/DNAI3/SPAG17/DRC7
GO:1903039	positive regulation of leukocyte cell-cell adhesion	124	0.690207	1.66829	0.000124077	0.0209186	0.0199625	1613	tags=31%, list=12%, signal=28%	DOCK8/HLA-DPA1/HLA-DQB1/CD74/PTPRC/LYN/TNFRSF13C/HLA-DMA/HAVCR2/HLA-DRB1/LGALS9/ITGB2/LGALS1/PTPN6/RUNX1/PTPN22/IL27RA/EGR3/TNFRSF14/NR4A3/ST3GAL4/YES1/NCKAP1L/SOX4/CD24/CD4/PRKCQ/PNP/TGFBR2/MALT1/IL1RL2/IGFBP2/IL12RB1/HLA-DRA/EFNB1/DUSP10/MDK/IL4R/HMGB1
GO:0050867	positive regulation of cell activation	190	0.622419	1.58379	0.000156935	0.0254575	0.0242939	1758	tags=28%, list=13%, signal=25%	DOCK8/HLA-DPA1/HLA-DQB1/CD74/PTPRC/THBS1/LYN/TNFRSF13C/HLA-DMA/HAVCR2/HLA-DRB1/PLEK/TLR6/LGALS9/MMP14/ITGB2/MEF2C/LGALS1/PTPN6/RUNX1/ITGAM/PTPN22/IL27RA/SLC39A10/EGR3/TNFRSF14/NR4A3/SHLD1/YES1/NCKAP1L/NFATC2/STX4/SOX4/CD24/CD4/PRKCQ/PNP/TGFBR2/MALT1/IL1RL2/IGFBP2/IL12RB1/HLA-DRA/EFNB1/DUSP10/MDK/IL4R/HMGB1/TNIP2/SELENOK/TLR4/EPHB2/TAC1
GO:0030335	positive regulation of cell migration	361	0.557527	1.52154	0.000160436	0.0254575	0.0242939	1772	tags=20%, list=13%, signal=18%	DOCK8/P2RY12/PLCG2/CD74/FLT4/CX3CR1/PTPRC/CSF1R/THBS1/CD99/LYN/DDR2/P2RX4/DAPK2/WNT7A/WASHC1/EDN1/SEMA5A/PDGFB/LGALS9/MMP14/CCN1/TCAF2/LGALS3/HGF/MSTN/C5AR1/EPB41L4B/SEMA3G/FLT1/ITGAX/NRP1/PIK3R3/PPP3CA/NEDD9/ATOH8/ONECUT2/RET/TEK/TNFRSF14/NR4A3/IL6R/TRIP6/DAB2IP/NCKAP1L/STX4/ZNF304/SNAI2/PAK3/MCAM/F3/RELN/ITGAV/TGFBR2/NSMF/IL34/FERMT2/FBXO5/BMP2/AKAP12/PDPN/CDH13/FAM83H/HSPA5/MDK/LAMB1/HMGB1/PDG…
GO:0002224	toll-like receptor signaling pathway	78	0.744784	1.69458	0.000182605	0.0281473	0.0268608	969	tags=24%, list=7%, signal=23%	PLCG2/IRAK3/TLR3/CD14/CYBA/TNFAIP3/LYN/HAVCR2/PIK3AP1/GPS2/TLR1/TLR6/PTPN22/IRAK2/IRF1/TLR5/LY96/DAB2IP/CTSS
GO:0002683	negative regulation of immune system process	250	0.606935	1.59934	0.000195011	0.0292246	0.0278888	1220	tags=21%, list=9%, signal=19%	LAPTM5/CD74/IRAK3/NME2/C1QC/TLR3/A2M/CX3CR1/PTPRC/ARG2/THBS1/RHBDF2/TNFAIP3/FGL2/LYN/HAVCR2/HLA-DRB1/TRIB1/GPX1/GPS2/MICB/CNR1/LGALS9/TGFB3/LGALS3/PTPN6/DRD2/RUNX1/MICA/PTPN22/CLEC4G/APOD/IL27RA/RIN3/CD200R1/PARP3/IRF1/CDK6/DDT/TNFRSF14/YES1/PADI2/PPARG/TKFC/NCKAP1L/FBXW7/DUSP1/ZBTB46/NMI/ID2/UBASH3B/IL13RA2
GO:1901342	regulation of vasculature development	192	0.61318	1.56347	0.000216588	0.0304066	0.0290168	1288	tags=21%, list=9%, signal=20%	AQP1/CYBB/STAB1/TIE1/TLR3/COL4A2/CX3CR1/THBS1/ADAMTS9/TNFAIP3/GADD45A/ENG/ID1/SEMA5A/C3/PRKCB/HGF/CNMD/RUNX1/C5AR1/CEMIP2/FLT1/ITGAX/NRP1/CHI3L1/TEK/ADAM12/SLC39A12/DAB2IP/PPARG/MAPK7/ACVRL1/ZNF304/TSPAN12/APLNR/PPP1R16B/F3/VASH1/DLL1/TGFBR2/PTGIS
GO:0002521	leukocyte differentiation	321	0.564421	1.52109	0.000217603	0.0304066	0.0290168	1621	tags=20%, list=12%, signal=18%	PLCG2/CD74/GPR89A/THEMIS/NME2/C1QC/TLR3/PTPRC/CSF1R/HCLS1/FGL2/LYN/FES/HLA-DRB1/TRIB1/IRF8/GPS2/TAL1/LGALS9/JUN/MMP14/LGALS1/PTPN6/FZD5/RUNX1/PTPN22/KLF10/LTBR/NRROS/IRF1/CDK6/EGR3/ST3GAL1/IL6R/MITF/PPARG/NCKAP1L/BAK1/FBXW7/SOX4/ZBTB46/TCIRG1/ID2/CD4/UBASH3B/CHD7/PNP/DLL1/TGFBR2/CD8A/NFIL3/MALT1/RPL22/IL34/IL1RL2/IL12RB1/SMAD7/HLA-DRA/DUSP10/ZBTB7A/ITM2A/MDK/IL4R/HMGB1/CTNNBIP1
GO:0033674	positive regulation of kinase activity	351	0.556216	1.51088	0.000219807	0.0304066	0.0290168	1168	tags=14%, list=8%, signal=13%	SPATC1L/PILRB/P2RY12/CD74/TIE1/SLC11A1/TLR3/FLT4/MMD2/PTPRC/CSF1R/THBS1/LYN/CCND1/HLA-DRB1/FGD2/DDR2/ROR1/TAL1/TLR6/EDN1/PDGFB/CCN1/DRD2/FZD5/HTR2A/LCP2/NEURL1/FLT1/CHI3L1/NEDD9/RET/TEK/IL6R/TRAF4/DAB2IP/ADRB2/LMO4/TAOK3/NCKAP1L/FBXW7/MAP3K10/CD24/DUSP19/SYAP1/EPHA3/FGFR2/CD4/RELN/AGAP2
GO:0032703	negative regulation of interleukin-2 production	14	0.930756	1.62104	0.00022953	0.0304582	0.0290661	202	tags=29%, list=1%, signal=28%	LAPTM5/PTPRC/TNFAIP3/HAVCR2
GO:0070661	leukocyte proliferation	162	0.644615	1.61263	0.000231471	0.0304582	0.0290661	1758	tags=27%, list=13%, signal=23%	DOCK8/HLA-DPA1/CD74/SLC11A1/PTPRC/ARG2/CSF1R/TNFAIP3/LYN/TNFRSF13C/HAVCR2/HLA-DRB1/TNFRSF1B/LGALS9/MEF2C/LGALS3/PTPN6/PTPN22/CLEC4G/IL27RA/IRF1/SLC39A10/TNFRSF14/NCKAP1L/NFATC2/CD24/TCIRG1/PRKCQ/PNP/TGFBR2/FKBP1B/MALT1/IL34/IGFBP2/IL12RB1/CASP3/EFNB1/MAPK8IP1/HMGB1/SELENOK/TLR4/EPHB2/TAC1
GO:0043491	protein kinase B signaling	128	0.666596	1.6192	0.000240826	0.0309347	0.0295208	847	tags=16%, list=6%, signal=15%	P2RY12/HPSE/CX3CR1/THBS1/HCLS1/HYAL2/ENG/GPX1/P2RX4/DDIT3/SEMA5A/DRD2/MSTN/SH2B3/PIK3R3/CHI3L1/THEM4/RET/TEK/NKX3-1
GO:0002696	positive regulation of leukocyte activation	184	0.619657	1.56596	0.000256607	0.0316874	0.0302391	1758	tags=28%, list=13%, signal=25%	DOCK8/HLA-DPA1/HLA-DQB1/CD74/PTPRC/THBS1/LYN/TNFRSF13C/HLA-DMA/HAVCR2/HLA-DRB1/TLR6/LGALS9/MMP14/ITGB2/MEF2C/LGALS1/PTPN6/RUNX1/ITGAM/PTPN22/IL27RA/SLC39A10/EGR3/TNFRSF14/NR4A3/SHLD1/YES1/NCKAP1L/NFATC2/STX4/SOX4/CD24/CD4/PRKCQ/PNP/TGFBR2/MALT1/IL1RL2/IGFBP2/IL12RB1/HLA-DRA/EFNB1/DUSP10/MDK/IL4R/HMGB1/TNIP2/SELENOK/TLR4/EPHB2/TAC1
GO:0050866	negative regulation of cell activation	112	0.698203	1.66401	0.000258433	0.0316874	0.0302391	1671	tags=32%, list=12%, signal=29%	LAPTM5/CD74/PTPRC/ARG2/TNFAIP3/FGL2/LYN/HAVCR2/HLA-DRB1/PRKG1/CNR1/PDGFB/LGALS9/LGALS3/PTPN6/SH2B3/RUNX1/MICA/PTPN22/CLEC4G/PARP3/IRF1/TNFRSF14/NCKAP1L/ID2/UBASH3B/IL13RA2/ADORA2A/LDLR/SMAD7/CASP3/MDK/IL4R/HMGB1/PDGFRA/APOE
GO:0002285	lymphocyte activation involved in immune response	109	0.698981	1.65217	0.000275757	0.0330602	0.0315492	1744	tags=28%, list=12%, signal=24%	PLCG2/CD74/LCP1/SLC11A1/PTPRC/FGL2/HAVCR2/HLA-DRB1/IRF8/LGALS9/LGALS3/LGALS1/APBB1IP/IL27RA/PARP3/ST3GAL1/IL6R/SHLD1/NCKAP1L/DLL1/MALT1/IL12RB1/SMAD7/HLA-DRA/ITM2A/MDK/IL4R/HMGB1/TLR4/ERCC1
GO:0050870	positive regulation of T cell activation	113	0.690274	1.64666	0.000290517	0.0340725	0.0325153	1613	tags=32%, list=12%, signal=28%	DOCK8/HLA-DPA1/HLA-DQB1/CD74/PTPRC/LYN/TNFRSF13C/HLA-DMA/HAVCR2/HLA-DRB1/LGALS9/LGALS1/PTPN6/RUNX1/PTPN22/IL27RA/EGR3/TNFRSF14/YES1/NCKAP1L/SOX4/CD24/CD4/PRKCQ/PNP/TGFBR2/MALT1/IL1RL2/IGFBP2/IL12RB1/HLA-DRA/EFNB1/DUSP10/MDK/IL4R/HMGB1
GO:0051272	positive regulation of cellular component movement	384	0.546749	1.4956	0.000297032	0.0340954	0.0325371	1840	tags=20%, list=13%, signal=18%	DOCK8/P2RY12/PLCG2/CD74/FLT4/CX3CR1/PTPRC/CSF1R/THBS1/CD99/LYN/TTLL6/DDR2/P2RX4/DAPK2/WNT7A/WASHC1/EDN1/SEMA5A/PDGFB/LGALS9/MMP14/CCN1/TCAF2/LGALS3/HGF/MSTN/C5AR1/EPB41L4B/SEMA3G/FLT1/ITGAX/NRP1/PIK3R3/PPP3CA/NEDD9/ATOH8/ONECUT2/RET/TEK/TNFRSF14/NR4A3/IL6R/TRIP6/DAB2IP/NCKAP1L/STX4/ZNF304/SNAI2/PAK3/MCAM/F3/RELN/ITGAV/TGFBR2/NSMF/IL34/FERMT2/FBXO5/BMP2/AKAP12/PDPN/CDH13/FAM83H/HSPA5/MDK/LAMB1/HMG…
GO:0002697	regulation of immune effector process	178	0.623297	1.56869	0.000310348	0.0347395	0.0331517	992	tags=19%, list=7%, signal=18%	LAPTM5/PLCG2/CD74/IRAK3/TLR3/A2M/CX3CR1/PTPRC/FGL2/LYN/HAVCR2/FES/HLA-DRB1/TNFRSF1B/LGALS9/TGFB3/ITGB2/C3/LGALS3/PTPN6/FZD5/NOS2/ITGAM/MICA/PTPN22/CLEC4G/IL27RA/PARP3/TNFRSF14/NR4A3/SHLD1/SLC22A13/NCKAP1L/STX4
GO:0002764	immune response-regulating signaling pathway	252	0.580551	1.53243	0.000315521	0.0347395	0.0331517	1066	tags=17%, list=8%, signal=16%	HLA-DQB1/LAPTM5/PLCG2/IRAK3/THEMIS/TLR3/CD14/PTPRC/CYBA/TNFAIP3/LYN/HAVCR2/HLA-DRB1/PIK3AP1/GPS2/TLR1/MICB/TLR6/FYB1/MEF2C/LGALS3/PRKCB/PTPN6/C5AR1/THEMIS2/LCP2/PTPN22/CD200R1/IRAK2/IRF1/SLC39A10/TLR5/LY96/NR4A3/YES1/DAB2IP/TKFC/CTSS/NCKAP1L/NFATC2/CD24/PAK3
GO:0032635	interleukin-6 production	83	0.716631	1.6519	0.000369046	0.0390393	0.037255	979	tags=28%, list=7%, signal=26%	PLCG2/CD74/IRAK3/TLR3/CYBA/TNFAIP3/HAVCR2/HYAL2/TLR1/TMEM106A/TLR6/LGALS9/C1QTNF3/PTPN6/HGF/IL17RA/NOS2/PTPN22/IL16/IL27RA/CD200R1/IL6R/NCKAP1L
GO:0032675	regulation of interleukin-6 production	83	0.716631	1.6519	0.000369046	0.0390393	0.037255	979	tags=28%, list=7%, signal=26%	PLCG2/CD74/IRAK3/TLR3/CYBA/TNFAIP3/HAVCR2/HYAL2/TLR1/TMEM106A/TLR6/LGALS9/C1QTNF3/PTPN6/HGF/IL17RA/NOS2/PTPN22/IL16/IL27RA/CD200R1/IL6R/NCKAP1L
GO:0045765	regulation of angiogenesis	189	0.608819	1.5459	0.000419146	0.0429642	0.0410005	1288	tags=21%, list=9%, signal=19%	AQP1/CYBB/STAB1/TIE1/TLR3/COL4A2/CX3CR1/THBS1/ADAMTS9/TNFAIP3/GADD45A/ENG/SEMA5A/C3/PRKCB/HGF/CNMD/RUNX1/C5AR1/CEMIP2/FLT1/ITGAX/NRP1/CHI3L1/TEK/ADAM12/SLC39A12/DAB2IP/PPARG/MAPK7/ACVRL1/ZNF304/TSPAN12/APLNR/PPP1R16B/F3/VASH1/DLL1/TGFBR2/PTGIS
GO:0070663	regulation of leukocyte proliferation	123	0.654928	1.58251	0.000422076	0.0429642	0.0410005	1758	tags=31%, list=13%, signal=27%	HLA-DPA1/CD74/PTPRC/ARG2/CSF1R/TNFAIP3/LYN/TNFRSF13C/HAVCR2/HLA-DRB1/TNFRSF1B/LGALS9/MEF2C/LGALS3/PTPN6/PTPN22/CLEC4G/IL27RA/IRF1/SLC39A10/TNFRSF14/NCKAP1L/NFATC2/CD24/PRKCQ/PNP/TGFBR2/IL34/IGFBP2/IL12RB1/CASP3/EFNB1/MAPK8IP1/HMGB1/SELENOK/TLR4/EPHB2/TAC1
GO:0051347	positive regulation of transferase activity	422	0.520431	1.43556	0.000454718	0.0454297	0.0433534	1537	tags=16%, list=11%, signal=15%	SPATC1L/PILRB/P2RY12/CD74/TIE1/SLC11A1/TLR3/FLT4/MMD2/PTPRC/CSF1R/THBS1/LYN/CCND1/HLA-DRB1/FGD2/DDR2/ROR1/TAL1/TLR6/EDN1/PDGFB/CCN1/DRD2/FZD5/HTR2A/LCP2/NEURL1/FLT1/CHI3L1/NEDD9/RET/TEK/RFC3/IL6R/TRAF4/DAB2IP/ADRB2/ARRDC3/LMO4/TAOK3/NCKAP1L/FBXW7/MAP3K10/CD24/DUSP19/SYAP1/EPHA3/DSCC1/FGFR2/CD4/RELN/AGAP2/PRKCQ/HNRNPA2B1/CDC6/TGFBR2/EPHA6/SPDYA/MALT1/MMD/IL34/STK3/FERMT2/CHTF18/UBE2S/BMP2
GO:0032637	interleukin-8 production	43	0.800915	1.67433	0.000486398	0.0468592	0.0447175	754	tags=30%, list=5%, signal=29%	CD74/TLR3/CD14/PTPRC/HYAL2/TLR1/DDIT3/TLR6/LGALS9/NOS2/PTPN22/CHI3L1/TLR5
GO:0032677	regulation of interleukin-8 production	43	0.800915	1.67433	0.000486398	0.0468592	0.0447175	754	tags=30%, list=5%, signal=29%	CD74/TLR3/CD14/PTPRC/HYAL2/TLR1/DDIT3/TLR6/LGALS9/NOS2/PTPN22/CHI3L1/TLR5
GO:0001934	positive regulation of protein phosphorylation	497	0.506161	1.40706	0.000504129	0.0477153	0.0455345	1168	tags=13%, list=8%, signal=13%	SPATC1L/PILRB/PLCG2/CD74/SLC11A1/TLR3/FLT4/CX3CR1/MMD2/PTPRC/CSF1R/THBS1/HCLS1/LYN/CCND1/HLA-DRB1/FGD2/DDR2/ENG/TAL1/TLR6/EDN1/PDGFB/TGFB3/CCN1/C3/DRD2/FZD5/HGF/MSTN/HTR2A/LCP2/EHD4/NEURL1/FLT1/NRP1/RBPMS/PIK3R3/CHI3L1/CCK/NEDD9/DVL1/RAP2B/RET/TEK/TNFRSF14/IL6R/NKX3-1/YES1/TRAF4/DAB2IP/PPARG/ADRB2/TAOK3/NCKAP1L/FBXW7/MAP3K10/ACVRL1/CD24/DUSP19/SYAP1/APLNR/FAS/CD4/RELN/AGAP2
GO:0002761	regulation of myeloid leukocyte differentiation	76	0.713208	1.62379	0.000513468	0.0477614	0.0455784	1183	tags=26%, list=8%, signal=24%	CD74/NME2/C1QC/TLR3/HCLS1/LYN/FES/HLA-DRB1/TRIB1/TAL1/JUN/RUNX1/KLF10/CDK6/MITF/FBXW7/ZBTB46/ID2/CD4/UBASH3B
Hypergeometric
ID	Description	GeneRatio	BgRatio	pvalue	p.adjust	qvalue	geneID	Count
GO:0009617	response to bacterium	33/470	320/12149	2.69125e-07	0.00104232	0.000977632	AQP1/ARG2/BMP6/C4B/CD14/CX3CR1/CYBA/CD55/VEGFD/GCH1/GPX1/NR4A1/IRF8/IL10RA/LGALS9/LYN/OAS3/OPRK1/PLCG2/SLC11A1/TAP2/TLR1/TLR3/TNFAIP3/H2BC8/LRAT/TRIB1/IRAK3/USP18/STAB1/ADAMTS9/GSDMD/HAVCR2	33
GO:0035082	axoneme assembly	13/470	69/12149	1.96281e-06	0.00310019	0.00290778	DNAH8/ZMYND10/CFAP46/TTC12/CLXN/CFAP43/DRC7/CFAP74/CCDC65/DNAI3/DNAH2/SPAG17/RSPH4A	13
GO:0006954	inflammatory response	37/470	423/12149	2.94187e-06	0.00310019	0.00290778	A2M/BMP6/C4B/CD14/CNTF/CSF1R/CX3CR1/CYBA/CYBB/B4GALT1/GPX1/KLKB1/LGALS1/LGALS9/LYN/CIITA/PLCG2/PTPRC/SLC11A1/SMO/SPP1/TLR1/TLR3/TNFAIP3/AOC3/HYAL2/PTGES/USP18/STAB1/CYP26B1/RHBDF2/GSDMD/HAVCR2/MYLK3/IL17RE/NLRP14/PLA2G4B	37
GO:0045087	innate immune response	38/470	443/12149	3.43232e-06	0.00310019	0.00290778	A2M/ARG2/SERPING1/C1QB/C1QC/C4B/CD14/CD74/CSF1R/CX3CR1/CYBA/CYBB/CD55/FES/GCH1/CFH/HLA-DPA1/IRF8/KLRD1/LGALS9/LYN/CIITA/MX1/OAS3/PLCG2/SLC11A1/TLR1/TLR3/TNFAIP3/TTC4/H2BC8/TRIM22/TRIM38/IRAK3/USP18/IFIH1/GSDMD/HAVCR2	38
GO:0001578	microtubule bundle formation	15/470	98/12149	4.95826e-06	0.00310019	0.00290778	DNAH8/FES/ZMYND10/CFAP46/TTC12/CLXN/CFAP43/DRC7/CFAP74/CCDC65/DNAI3/DNAH2/SPAG17/TTLL6/RSPH4A	15
GO:0050777	negative regulation of immune response	16/470	112/12149	6.04797e-06	0.00310019	0.00290778	A2M/ARG2/SERPING1/CD55/GPX1/KLRD1/LGALS9/LYN/OAS3/PTPRC/TNFAIP3/PARP3/IRAK3/USP18/RHBDF2/HAVCR2	16
GO:0032640	tumor necrosis factor production	15/470	100/12149	6.40369e-06	0.00310019	0.00290778	ARG2/CD14/CX3CR1/CYBA/CYBB/LGALS9/OAS3/PLCG2/PTPRC/TLR1/TLR3/TNFAIP3/IRAK3/IFIH1/HAVCR2	15
GO:0032680	regulation of tumor necrosis factor production	15/470	100/12149	6.40369e-06	0.00310019	0.00290778	ARG2/CD14/CX3CR1/CYBA/CYBB/LGALS9/OAS3/PLCG2/PTPRC/TLR1/TLR3/TNFAIP3/IRAK3/IFIH1/HAVCR2	15
GO:0071706	tumor necrosis factor superfamily cytokine production	15/470	103/12149	9.27789e-06	0.00359333	0.00337032	ARG2/CD14/CX3CR1/CYBA/CYBB/LGALS9/OAS3/PLCG2/PTPRC/TLR1/TLR3/TNFAIP3/IRAK3/IFIH1/HAVCR2	15
GO:1903555	regulation of tumor necrosis factor superfamily cytokine production	15/470	103/12149	9.27789e-06	0.00359333	0.00337032	ARG2/CD14/CX3CR1/CYBA/CYBB/LGALS9/OAS3/PLCG2/PTPRC/TLR1/TLR3/TNFAIP3/IRAK3/IFIH1/HAVCR2	15
GO:0002443	leukocyte mediated immunity	22/470	202/12149	1.14465e-05	0.00371884	0.00348804	SERPING1/C1QB/C1QC/C4B/CD74/CX3CR1/CD55/FES/HLA-DMA/HLA-DPA1/HLA-DQB1/KLRD1/LGALS9/LYN/PLCG2/PTPRC/TAP2/TLR3/PARP3/CPLX2/BTN3A2/HAVCR2	22
GO:0002252	immune effector process	30/470	330/12149	1.23455e-05	0.00371884	0.00348804	A2M/SERPING1/C1QB/C1QC/C4B/CD74/CX3CR1/CD55/FES/CFH/HLA-DMA/HLA-DPA1/HLA-DQB1/IRF8/KLRD1/LCP1/LGALS1/LGALS9/LYN/PLCG2/PTPRC/SLC11A1/TAP2/TLR3/LAPTM5/PARP3/CPLX2/BTN3A2/IRAK3/HAVCR2	30
GO:0002832	negative regulation of response to biotic stimulus	13/470	81/12149	1.24826e-05	0.00371884	0.00348804	A2M/ARG2/SERPING1/KLRD1/LGALS9/MICB/OAS3/TNFAIP3/TRIB1/TRIM38/IRAK3/USP18/HAVCR2	13
GO:0002250	adaptive immune response	23/470	224/12149	1.91063e-05	0.00528561	0.00495758	ARG2/SERPING1/C1QB/C1QC/C4B/CD74/CX3CR1/CD55/HLA-DMA/HLA-DPA1/HLA-DQB1/KLRD1/LYN/MICB/PTPRC/SIPA1/SLC11A1/TAP2/TNFAIP3/PARP3/BTN3A2/HAVCR2/THEMIS	23
GO:0007600	sensory perception	29/470	324/12149	2.3091e-05	0.00538533	0.0050511	AQP1/DDIT3/EPAS1/EYA4/FABP5/GPX1/HSF4/KCNE1/NPY1R/OPRK1/OPRL1/P2RX4/PDE6B/VIP/BEST1/WFS1/LRAT/DHRS3/PTGES/TAS2R3/MYO15A/TAS2R5/VN1R1/ZFHX2/CACNA2D4/OPN4/TMC1/RTP5/CYP4V2	29
GO:0006959	humoral immune response	12/470	74/12149	2.41544e-05	0.00538533	0.0050511	A2M/SERPING1/C1QB/C1QC/C4B/CD55/CFH/HLA-DQB1/PTPRC/ST6GAL1/SLC11A1/H2BC8	12
GO:0006956	complement activation	7/470	24/12149	2.42006e-05	0.00538533	0.0050511	A2M/SERPING1/C1QB/C1QC/C4B/CD55/CFH	7
GO:0002237	response to molecule of bacterial origin	20/470	182/12149	2.50286e-05	0.00538533	0.0050511	BMP6/C4B/CD14/CX3CR1/CD55/GCH1/NR4A1/IRF8/IL10RA/LGALS9/LYN/OPRK1/PLCG2/SLC11A1/TAP2/TLR1/TNFAIP3/TRIB1/IRAK3/HAVCR2	20
GO:0032609	interferon-gamma production	10/470	53/12149	2.97911e-05	0.00553716	0.00519351	CD14/DDIT3/HLA-DPA1/IRF8/LGALS9/SLC11A1/TLR3/LAPTM5/BTN3A2/HAVCR2	10
GO:0032649	regulation of interferon-gamma production	10/470	53/12149	2.97911e-05	0.00553716	0.00519351	CD14/DDIT3/HLA-DPA1/IRF8/LGALS9/SLC11A1/TLR3/LAPTM5/BTN3A2/HAVCR2	10
GO:0032760	positive regulation of tumor necrosis factor production	11/470	64/12149	3.00233e-05	0.00553716	0.00519351	CD14/CYBA/CYBB/LGALS9/OAS3/PLCG2/PTPRC/TLR1/TLR3/IFIH1/HAVCR2	11
GO:1903557	positive regulation of tumor necrosis factor superfamily cytokine production	11/470	66/12149	4.04456e-05	0.00712026	0.00667836	CD14/CYBA/CYBB/LGALS9/OAS3/PLCG2/PTPRC/TLR1/TLR3/IFIH1/HAVCR2	11
GO:0032102	negative regulation of response to external stimulus	24/470	252/12149	4.3655e-05	0.00735113	0.0068949	A2M/ANXA2/ARG2/SERPING1/GPX1/KLKB1/KLRD1/LGALS9/LYN/MICB/OAS3/PTPRC/ST6GAL1/SPP1/TNFAIP3/SEMA5A/TRIB1/TRIM38/IRAK3/USP18/PLXNA3/RHBDF2/SEMA6D/HAVCR2	24
GO:0050679	positive regulation of epithelial cell proliferation	16/470	133/12149	5.39513e-05	0.00870639	0.00816604	CCND1/BMP6/CYBA/VEGFD/FLT4/B4GALT1/NR4A1/HSF4/ID1/NME2/SMO/TGM1/TNFAIP3/VIP/WNT7A/SEMA5A	16
GO:0001819	positive regulation of cytokine production	25/470	273/12149	5.81377e-05	0.00900669	0.00844771	CD14/CD74/CSF1R/CYBA/CYBB/CD55/DDIT3/FLT4/HLA-DPA1/IRF8/LGALS9/OAS3/PLCG2/PTPRC/SLC11A1/TLR1/TLR3/LAPTM5/HYAL2/HPSE/BTN3A2/IRAK3/IFIH1/GSDMD/HAVCR2	25
GO:0043269	regulation of ion transport	36/470	467/12149	6.24996e-05	0.00931004	0.00873224	CAMK2A/CYBA/CYBB/GLRX/KCNE1/KCNJ14/LYN/OPRK1/OPRL1/P2RX4/ABCB1/PLCG2/RAB3B/VIP/BEST1/WFS1/SLC30A1/SLC43A1/PTGES/KCNE3/HCN4/ARC/KCNH3/P2RY12/NKAIN1/PRRT1/HVCN1/CACNA2D4/TMC1/NKAIN4/SYT6/GRAMD2A/CNIH2/STAC2/PIRT/GPR89A	36
GO:0032729	positive regulation of interferon-gamma production	8/470	37/12149	6.77864e-05	0.00972358	0.00912011	CD14/HLA-DPA1/IRF8/LGALS9/SLC11A1/TLR3/BTN3A2/HAVCR2	8
GO:0070286	axonemal dynein complex assembly	7/470	29/12149	9.22561e-05	0.012761	0.011969	DNAH8/ZMYND10/TTC12/CLXN/CCDC65/DNAI3/DNAH2	7
GO:0002455	humoral immune response mediated by circulating immunoglobulin	6/470	21/12149	0.000107288	0.0143285	0.0134392	SERPING1/C1QB/C1QC/C4B/CD55/PTPRC	6
GO:0002698	negative regulation of immune effector process	10/470	63/12149	0.000138135	0.0178333	0.0167265	A2M/SERPING1/CX3CR1/CD55/KLRD1/LGALS9/PTPRC/PARP3/IRAK3/HAVCR2	10
GO:0032757	positive regulation of interleukin-8 production	7/470	32/12149	0.000179915	0.0220618	0.0206926	CD14/CD74/DDIT3/LGALS9/TLR1/TLR3/HYAL2	7
GO:0002507	tolerance induction	5/470	15/12149	0.000184572	0.0220618	0.0206926	LGALS9/LYN/TNFAIP3/IRAK3/HAVCR2	5
GO:0045824	negative regulation of innate immune response	9/470	54/12149	0.000202653	0.0220618	0.0206926	A2M/SERPING1/KLRD1/LGALS9/OAS3/TNFAIP3/IRAK3/USP18/HAVCR2	9
GO:0032637	interleukin-8 production	8/470	43/12149	0.000207664	0.0220618	0.0206926	CD14/CD74/DDIT3/LGALS9/PTPRC/TLR1/TLR3/HYAL2	8
GO:0032677	regulation of interleukin-8 production	8/470	43/12149	0.000207664	0.0220618	0.0206926	CD14/CD74/DDIT3/LGALS9/PTPRC/TLR1/TLR3/HYAL2	8
GO:0002449	lymphocyte mediated immunity	16/470	149/12149	0.000209147	0.0220618	0.0206926	SERPING1/C1QB/C1QC/C4B/CD74/CD55/HLA-DMA/HLA-DPA1/HLA-DQB1/KLRD1/LGALS9/PTPRC/TAP2/PARP3/BTN3A2/HAVCR2	16
GO:0016064	immunoglobulin mediated immune response	11/470	79/12149	0.00021646	0.0220618	0.0206926	SERPING1/C1QB/C1QC/C4B/CD74/CD55/HLA-DMA/HLA-DPA1/HLA-DQB1/PTPRC/PARP3	11
GO:0019724	B cell mediated immunity	11/470	79/12149	0.00021646	0.0220618	0.0206926	SERPING1/C1QB/C1QC/C4B/CD74/CD55/HLA-DMA/HLA-DPA1/HLA-DQB1/PTPRC/PARP3	11
GO:0031348	negative regulation of defense response	16/470	150/12149	0.000225974	0.022441	0.0210482	A2M/ARG2/SERPING1/GPX1/KLRD1/LGALS9/LYN/MICB/OAS3/PTPRC/TNFAIP3/TRIM38/IRAK3/USP18/RHBDF2/HAVCR2	16
GO:0003014	renal system process	10/470	67/12149	0.000233457	0.0226045	0.0212016	AQP1/CYBA/OPRL1/SGK1/WFS1/HYAL2/ABCG2/CORIN/TBC1D8B/KIRREL1	10
GO:0050776	regulation of immune response	36/470	500/12149	0.000244115	0.022884	0.0214638	A2M/ARG2/SERPING1/C1QB/C1QC/C4B/CD14/CD38/CD74/CYBA/CD55/FES/GPX1/CFH/HLA-DQB1/KLRD1/LGALS9/LYN/MICB/OAS3/PLCG2/PTPRC/SLC11A1/TAP2/TLR1/TLR3/TNFAIP3/LAPTM5/PARP3/BTN3A2/IRAK3/USP18/IFIH1/RHBDF2/HAVCR2/THEMIS	36
GO:0001911	negative regulation of leukocyte mediated cytotoxicity	5/470	16/12149	0.000259979	0.022884	0.0214638	CX3CR1/KLRD1/LGALS9/PTPRC/HAVCR2	5
GO:0002920	regulation of humoral immune response	5/470	16/12149	0.000259979	0.022884	0.0214638	A2M/SERPING1/CD55/CFH/PTPRC	5
GO:0042044	fluid transport	5/470	16/12149	0.000259979	0.022884	0.0214638	AQP1/AQP7/SLC14A1/HYAL2/SLC4A11	5
GO:0002704	negative regulation of leukocyte mediated immunity	7/470	34/12149	0.000268934	0.0231462	0.0217097	CX3CR1/CD55/KLRD1/LGALS9/PTPRC/PARP3/HAVCR2	7
GO:0071216	cellular response to biotic stimulus	15/470	138/12149	0.000286774	0.0237539	0.0222796	BMP6/CD14/CX3CR1/CD55/DDIT3/IRF8/LYN/OPRK1/PLCG2/TLR1/TNFAIP3/WFS1/TRIB1/TXNIP/HAVCR2	15
GO:0031341	regulation of cell killing	8/470	45/12149	0.000288455	0.0237539	0.0222796	CX3CR1/CD55/CFH/KLRD1/LGALS9/PTPRC/TAP2/HAVCR2	8
GO:0002460	adaptive immune response based on somatic recombination of immune receptors built from immunoglobulin superfamily domains	17/470	169/12149	0.000294393	0.0237539	0.0222796	SERPING1/C1QB/C1QC/C4B/CD74/CD55/HLA-DMA/HLA-DPA1/HLA-DQB1/KLRD1/PTPRC/SLC11A1/TAP2/TNFAIP3/PARP3/BTN3A2/HAVCR2	17
GO:0002831	regulation of response to biotic stimulus	20/470	219/12149	0.000326514	0.025581	0.0239934	A2M/ARG2/BMP6/SERPING1/CD14/CYBA/CD55/CFH/KLRD1/LGALS9/LYN/MICB/OAS3/PLCG2/TNFAIP3/TRIB1/TRIM38/IRAK3/USP18/HAVCR2	20
GO:0002683	negative regulation of immune system process	22/470	253/12149	0.00033362	0.025581	0.0239934	A2M/ARG2/SERPING1/C1QC/CD74/CX3CR1/CD55/GPX1/KLRD1/LGALS9/LYN/OAS3/PTPRC/TLR3/TNFAIP3/LAPTM5/PARP3/TRIB1/IRAK3/USP18/RHBDF2/HAVCR2	22
GO:0032496	response to lipopolysaccharide	17/470	171/12149	0.00033834	0.025581	0.0239934	BMP6/CD14/CX3CR1/CD55/GCH1/NR4A1/IRF8/IL10RA/LGALS9/LYN/OPRK1/PLCG2/SLC11A1/TNFAIP3/TRIB1/IRAK3/HAVCR2	17
GO:0006958	complement activation, classical pathway	5/470	17/12149	0.000356668	0.025581	0.0239934	SERPING1/C1QB/C1QC/C4B/CD55	5
GO:0031342	negative regulation of cell killing	5/470	17/12149	0.000356668	0.025581	0.0239934	CX3CR1/KLRD1/LGALS9/PTPRC/HAVCR2	5
GO:0031664	regulation of lipopolysaccharide-mediated signaling pathway	5/470	17/12149	0.000356668	0.025581	0.0239934	BMP6/CD14/CD55/TNFAIP3/TRIB1	5
GO:0051606	detection of stimulus	14/470	127/12149	0.00039231	0.0276258	0.0259113	C4B/PDE6B/SMO/TLR1/BEST1/TIMELESS/TAS2R3/GPR88/TAS2R5/CDHR2/CACNA2D4/OPN4/TMC1/RTP5	14
GO:0031663	lipopolysaccharide-mediated signaling pathway	7/470	37/12149	0.000465572	0.0307461	0.0288379	BMP6/CD14/CD55/LYN/PLCG2/TNFAIP3/TRIB1	7
GO:0001539	cilium or flagellum-dependent cell motility	12/470	100/12149	0.000465859	0.0307461	0.0288379	DNAH8/CFAP46/TTC12/CLXN/CFAP43/DRC7/CCDC65/DNAI3/DNAH14/DNAH2/TTLL6/RSPH4A	12
GO:0060285	cilium-dependent cell motility	12/470	100/12149	0.000465859	0.0307461	0.0288379	DNAH8/CFAP46/TTC12/CLXN/CFAP43/DRC7/CCDC65/DNAI3/DNAH14/DNAH2/TTLL6/RSPH4A	12
GO:0045229	external encapsulating structure organization	18/470	192/12149	0.000468375	0.0307461	0.0288379	ANXA2/COL1A2/COL4A2/COL5A1/ECM2/ENG/FGFR4/B4GALT1/LCP1/DDR2/TGM1/TIE1/COL14A1/NTNG1/COL5A3/ADAMTS9/CRISPLD2/OLFML2A	18
GO:0046596	regulation of viral entry into host cell	6/470	27/12149	0.00048041	0.0310105	0.0290859	CD74/LGALS1/LGALS9/CIITA/TRIM22/TRIM38	6
GO:0030449	regulation of complement activation	4/470	11/12149	0.000587471	0.0352557	0.0330677	A2M/SERPING1/CD55/CFH	4
GO:0046598	positive regulation of viral entry into host cell	4/470	11/12149	0.000587471	0.0352557	0.0330677	CD74/LGALS1/LGALS9/TRIM38	4
GO:0075294	positive regulation by symbiont of entry into host	4/470	11/12149	0.000587471	0.0352557	0.0330677	CD74/LGALS1/LGALS9/TRIM38	4
GO:0019233	sensory perception of pain	9/470	62/12149	0.000588034	0.0352557	0.0330677	AQP1/FABP5/NPY1R/OPRK1/OPRL1/P2RX4/VIP/PTGES/ZFHX2	9
GO:0002707	negative regulation of lymphocyte mediated immunity	6/470	28/12149	0.000591692	0.0352557	0.0330677	CD55/KLRD1/LGALS9/PTPRC/PARP3/HAVCR2	6
GO:0002697	regulation of immune effector process	18/470	199/12149	0.000717069	0.0420789	0.0394674	A2M/SERPING1/CD74/CX3CR1/CD55/FES/CFH/KLRD1/LGALS9/LYN/PLCG2/PTPRC/TAP2/TLR3/LAPTM5/PARP3/IRAK3/HAVCR2	18
GO:0032635	interleukin-6 production	11/470	91/12149	0.000747711	0.0425865	0.0399435	CD74/CYBA/LGALS9/PLCG2/TLR1/TLR3/TNFAIP3/HYAL2/IRAK3/IFIH1/HAVCR2	11
GO:0032675	regulation of interleukin-6 production	11/470	91/12149	0.000747711	0.0425865	0.0399435	CD74/CYBA/LGALS9/PLCG2/TLR1/TLR3/TNFAIP3/HYAL2/IRAK3/IFIH1/HAVCR2	11
GO:0051930	regulation of sensory perception of pain	5/470	20/12149	0.000811737	0.0449122	0.0421249	FABP5/OPRK1/OPRL1/VIP/ZFHX2	5
GO:0051931	regulation of sensory perception	5/470	20/12149	0.000811737	0.0449122	0.0421249	FABP5/OPRK1/OPRL1/VIP/ZFHX2	5
GO:0034134	toll-like receptor 2 signaling pathway	4/470	12/12149	0.000854399	0.0466069	0.0437143	CYBA/LYN/TLR1/TNFAIP3	4
GO:0004888	transmembrane signaling receptor activity	37/469	417/12398	1.24608e-06	0.000793754	0.000738467	CD14/CD74/CSF1R/CSF3R/CX3CR1/ENG/FGFR4/FLT4/GABRA6/HLA-DPA1/HLA-DQB1/IL10RA/KLRD1/NPY1R/DDR2/OPRK1/OPRL1/P2RX4/PTPRC/SMO/TIE1/TLR1/TLR3/CRLF1/LYVE1/TAS2R3/GP6/GPR88/GPR85/TAS2R5/PLXNA3/GPRC5C/VN1R1/ADGRL4/P2RY12/OPN4/IL17RE	37
GO:0005539	glycosaminoglycan binding	16/469	130/12398	3.1161e-05	0.00899963	0.00837279	COL5A1/HAPLN1/ECM2/ENG/FGFR4/CFH/PTPRC/HYAL2/SEMA5A/LYVE1/STAB1/COL5A3/GREM2/CRISPLD2/FGFBP3/AGRN	16
GO:0043394	proteoglycan binding	7/469	27/12398	4.87107e-05	0.00899963	0.00837279	COL5A1/CFH/PTPRC/SEMA5A/HPSE/COL5A3/AGRN	7
GO:0019838	growth factor binding	13/469	95/12398	5.65126e-05	0.00899963	0.00837279	A2M/COL1A2/COL5A1/ENG/FGFR4/FLT4/IGFBP3/IL10RA/ITGB4/HYAL2/RHBDF2/NKD2/FGFBP3	13
GO:0140375	immune receptor activity	9/469	55/12398	0.000198255	0.0213174	0.0198326	CD74/CSF3R/CX3CR1/HLA-DPA1/HLA-DQB1/IL10RA/KLRD1/CRLF1/IL17RE	9
GO:0005501	retinoid binding	5/469	16/12398	0.000234257	0.0213174	0.0198326	CRABP2/FABP5/LRAT/CYP26B1/OPN4	5
GO:0019840	isoprenoid binding	5/469	16/12398	0.000234257	0.0213174	0.0198326	CRABP2/FABP5/LRAT/CYP26B1/OPN4	5
GO:0019955	cytokine binding	10/469	74/12398	0.00044617	0.0355263	0.0330518	A2M/CD74/CSF1R/CSF3R/CX3CR1/ENG/IL10RA/HYAL2/CRLF1/GREM2	10
GO:0043395	heparan sulfate proteoglycan binding	4/469	11/12398	0.000539691	0.0381981	0.0355375	CFH/PTPRC/SEMA5A/AGRN	4
GO:0030312	external encapsulating structure	31/506	309/12679	2.21905e-06	0.000481533	0.000453153	A1BG/A2M/ANXA2/SERPING1/C1QB/C1QC/COL1A2/COL4A2/COL5A1/HAPLN1/ECM2/ITGB4/LGALS1/LGALS9/MFGE8/TLR3/COL14A1/WNT7A/DGCR6/HPSE/NTNG1/COL5A3/ADAMTS9/FRAS1/ITIH5/CRISPLD2/NTN5/FGFBP3/OLFML2A/HMCN2/AGRN	31
GO:0031012	extracellular matrix	31/506	309/12679	2.21905e-06	0.000481533	0.000453153	A1BG/A2M/ANXA2/SERPING1/C1QB/C1QC/COL1A2/COL4A2/COL5A1/HAPLN1/ECM2/ITGB4/LGALS1/LGALS9/MFGE8/TLR3/COL14A1/WNT7A/DGCR6/HPSE/NTNG1/COL5A3/ADAMTS9/FRAS1/ITIH5/CRISPLD2/NTN5/FGFBP3/OLFML2A/HMCN2/AGRN	31
GO:0005930	axoneme	17/506	122/12679	6.68862e-06	0.000811618	0.000763783	DNAH8/CFAP61/SPAG8/CFAP46/CFAP43/DRC3/CFAP74/CCDC65/DNAI3/CFAP276/DNAH14/SPATA4/DNAH2/DNAH10/SPAG17/CFAP53/RSPH4A	17
GO:0097014	ciliary plasm	17/506	123/12679	7.48035e-06	0.000811618	0.000763783	DNAH8/CFAP61/SPAG8/CFAP46/CFAP43/DRC3/CFAP74/CCDC65/DNAI3/CFAP276/DNAH14/SPATA4/DNAH2/DNAH10/SPAG17/CFAP53/RSPH4A	17
GO:0062023	collagen-containing extracellular matrix	25/506	242/12679	1.29223e-05	0.00112166	0.00105555	A1BG/A2M/ANXA2/SERPING1/C1QB/C1QC/COL1A2/COL4A2/COL5A1/HAPLN1/ECM2/ITGB4/LGALS1/LGALS9/MFGE8/COL14A1/NTNG1/COL5A3/ADAMTS9/FRAS1/ITIH5/NTN5/FGFBP3/HMCN2/AGRN	25
GO:0030666	endocytic vesicle membrane	16/506	145/12679	0.000217939	0.0157643	0.0148352	ATP6V0C/CAMK2A/CD74/CSF3R/CYBA/CYBB/HLA-DPA1/HLA-DQB1/LYN/SLC11A1/SMO/TAP2/TLR1/WNT7A/STAB1/HVCN1	16
GO:0098552	side of membrane	28/506	348/12679	0.000339924	0.0210753	0.0198331	CD14/CD74/CSF3R/CX3CR1/ENG/FES/B4GALT1/GNB3/GNG4/HLA-DPA1/HLA-DQB1/KLRD1/LYN/MFGE8/MICB/PALM/ABCB1/PTPRC/HYAL2/CRLF1/ABCG2/BTN3A2/CHMP4A/GNG2/LY6G5C/TMC1/GRAMD2A/STAC2	28
GO:0005858	axonemal dynein complex	5/506	18/12679	0.000551953	0.0267798	0.0252015	DNAH8/CCDC65/DNAI3/DNAH14/DNAH2	5
GO:0009897	external side of plasma membrane	17/506	173/12679	0.000555342	0.0267798	0.0252015	CD14/CD74/CSF3R/CX3CR1/ENG/B4GALT1/KLRD1/MFGE8/MICB/ABCB1/PTPRC/HYAL2/CRLF1/ABCG2/BTN3A2/LY6G5C/TMC1	17
GO:0009986	cell surface	34/506	478/12679	0.000792713	0.0344037	0.0323761	ANXA2/CD14/CD38/CD74/CSF1R/CSF3R/CX3CR1/CD55/ENG/B4GALT1/HLA-DMA/HLA-DPA1/ITGB4/KCNE1/KCNK2/KLRD1/MFGE8/MICB/ABCB1/PTPRC/WNT7A/AOC3/HYAL2/CRLF1/ABCG2/CORIN/BTN3A2/GP6/ADAMTS9/P2RY12/LY6G5C/HAVCR2/TMC1/PROM2	34
GO:0072562	blood microparticle	8/506	55/12679	0.00141977	0.0482769	0.0454316	A1BG/A2M/SERPING1/C1QB/C1QC/C4B/ENG/CFH	8
GO:0030667	secretory granule membrane	18/506	205/12679	0.00144422	0.0482769	0.0454316	ATP6V0C/CD14/CD38/CYBA/CYBB/CD55/FABP5/B4GALT1/MFGE8/PTPRC/SLC2A5/SLC11A1/MGAM/LHFPL2/PCSK4/SLC17A9/HVCN1/SYTL4	18
GO:0099568	cytoplasmic region	20/506	242/12679	0.00168708	0.0482769	0.0454316	DNAH8/ARC/CFAP61/SPAG8/GPSM2/SPTBN5/CFAP46/CFAP43/DRC3/CFAP74/CCDC65/DNAI3/CFAP276/DNAH14/SPATA4/DNAH2/DNAH10/SPAG17/CFAP53/RSPH4A	20
GO:0042611	MHC protein complex	4/506	14/12679	0.00182287	0.0482769	0.0454316	CD74/HLA-DMA/HLA-DPA1/HLA-DQB1	4
GO:0098644	complex of collagen trimers	4/506	14/12679	0.00182287	0.0482769	0.0454316	COL1A2/COL4A2/COL5A1/COL5A3	4
GO:0005581	collagen trimer	7/506	45/12679	0.00188015	0.0482769	0.0454316	C1QB/C1QC/COL1A2/COL4A2/COL5A1/COL14A1/COL5A3	7
GO:0032838	plasma membrane bounded cell projection cytoplasm	18/506	210/12679	0.00189103	0.0482769	0.0454316	DNAH8/ARC/CFAP61/SPAG8/CFAP46/CFAP43/DRC3/CFAP74/CCDC65/DNAI3/CFAP276/DNAH14/SPATA4/DNAH2/DNAH10/SPAG17/CFAP53/RSPH4A	18
C0017661	IGA Glomerulonephritis	31/512	239/12389	1.46272e-08	8.47208e-05	8.03881e-05	CCND1/C1QB/CD14/COL4A2/CX3CR1/CD55/B4GALT1/GNB3/CFH/HLA-DPA1/HLA-DQB1/NR4A1/MX1/PTPRC/ST6GAL1/SMN1/SPP1/TLR1/TLR3/VIP/BEST1/LAPTM5/TIMELESS/LHFPL2/HPSE/DDN/PPP1R15A/GNG2/IFIH1/HAVCR2/MIR374B	31
C0007570	Celiac Disease	29/512	277/12389	3.98727e-06	0.0115471	0.0109566	CD14/CD38/CX3CR1/DNAH8/HLA-DPA1/HLA-DQB1/LGALS1/CIITA/MICB/ABCB1/PLEK/PTPRC/SGK1/TAP2/TG/TGM1/TLR3/TNFAIP3/VIP/BEST1/GATD3/TMEM187/LRAT/ACSL5/IFIH1/PNPLA3/IL17RE/THEMIS/ZGLP1	29
C4552766	Miscarriage	23/512	201/12389	9.38655e-06	0.0181223	0.0171955	CD14/COL1A2/COL5A1/CX3CR1/CD55/ECM2/HLA-DQB1/NR4A1/IGFBP3/ITGB4/KLRD1/LGALS1/ABCB1/PTPRC/SGK1/TG/CORIN/TCFL5/HPSE/GP6/SHC3/HAVCR2/TINCR	23
C3853962	Enterovirus 71 infection	5/512	9/12389	1.29768e-05	0.0187904	0.0178295	MX1/OAS3/TLR3/IRAK3/IFIH1	5
C0149745	Oral Ulcer	11/512	57/12389	1.77014e-05	0.0205053	0.0194566	HLA-DPA1/IRF8/LGALS1/PTPRC/SPP1/TAP2/TNFAIP3/CRLF1/IFIH1/GSDMD/GIMAP6	11
C0524910	Hepatitis C, Chronic	24/512	227/12389	2.2997e-05	0.0221998	0.0210645	CD14/CD38/CX3CR1/ENG/FBL/GPX1/HLA-DPA1/HLA-DQB1/KLRD1/LGALS9/MX1/ABCB1/SLC11A1/SPP1/TAP2/TLR3/AOC3/TRIM22/TXNIP/HPSE/IFIH1/CYBRD1/PNPLA3/HAVCR2	24
C0026896	Myasthenia Gravis	19/512	161/12389	3.62368e-05	0.0267863	0.0254164	C4B/CD55/HLA-DPA1/HLA-DQB1/IRF8/LGALS1/MICB/ABCB1/PTPRC/RBBP8/SMN1/SPP1/TAP2/TLR3/TNFAIP3/VIP/SEMA5A/PPP1R15A/IFIH1	19
C0151517	Complete atrioventricular block	22/512	204/12389	3.69977e-05	0.0267863	0.0254164	ARHGAP4/CD14/CYBB/EPAS1/FBL/HLA-DMA/HLA-DPA1/HLA-DQB1/HSF4/LGALS9/CIITA/OPRL1/ABCB1/SPP1/TAP2/TLR1/TLR3/HCN4/USP18/IFIH1/PNPLA3/HAVCR2	22
C0027430	Nasal Polyps	24/512	238/12389	4.97844e-05	0.0304324	0.0288761	A2M/ARG2/CD14/EIF4EBP1/EPAS1/GLRX/LGALS1/LGALS9/CIITA/COX1/ABCB1/PTPRC/SIPA1/SMN1/SPP1/TAP2/TLR1/TLR3/CCNO/HPSE/ZMYND10/HAVCR2/CCDC65/RSPH4A	24
C1333977	Hepatitis B Virus-Related Hepatocellular Carcinoma	8/512	34/12389	5.65047e-05	0.0304324	0.0288761	CCND1/FBL/HLA-DQB1/TNFAIP3/USP18/GPSM2/PNPLA3/HAVCR2	8
C0272242	Complement deficiency disease	6/512	18/12389	5.87159e-05	0.0304324	0.0288761	SERPING1/C1QB/C1QC/C4B/CD55/CFH	6
C0263666	Dermatomyositis, Childhood Type	7/512	26/12389	6.5494e-05	0.0304324	0.0288761	HLA-DMA/LGALS9/MX1/PLCG2/SPP1/TLR3/IFIH1	7
C1861453	Pseudohyperkalemia Cardiff	15/512	114/12389	6.83048e-05	0.0304324	0.0288761	CD14/CD38/FBL/IL10RA/LGALS9/MX1/SPP1/TLR3/SEMA5A/USP18/IFIH1/CYBRD1/SEMA6D/PNPLA3/SLC4A11	15
C3840565	Autoimmune thyroid disease (AITD)	11/512	68/12389	9.75306e-05	0.0403498	0.0382863	FABP5/HLA-DQB1/IRF8/LGALS1/LGALS9/SPP1/TG/TNFAIP3/HAVCR2/ARMH1/SUMO4	11
C2363741	HIV-1 infection	33/512	397/12389	0.000106137	0.0409831	0.0388872	ANXA2/SERPING1/CD14/CD38/CD74/CDKN3/CX3CR1/CYBB/GLRX/GNB3/HCLS1/HLA-DPA1/HLA-DQB1/KCNE1/LGALS1/LGALS9/ABCB1/PTPRC/TAP2/TG/TLR3/VIP/TIMELESS/ABCG2/TRIM22/USP18/PPP1R15A/CNTN6/DYNLRB2/HAVCR2/CACNA2D4/ARMH1/ACOT1	33
C0566602	Primary sclerosing cholangitis	16/512	135/12389	0.000140226	0.047855	0.0454077	ANXA2/CD14/CX3CR1/FBL/HCLS1/HLA-DQB1/MICB/DDR2/ABCB1/SPP1/GATD3/AOC3/PTGES/TXNIP/PNPLA3/SARNP	16
C0398650	Immune thrombocytopenic purpura	17/512	149/12389	0.000140458	0.047855	0.0454077	CD38/CX3CR1/IL10RA/KLRD1/LGALS9/CIITA/COX1/ABCB1/PTPRC/SLC7A4/TG/TNFAIP3/GATD3/TIMELESS/HPSE/GP6/HAVCR2	17
C0023343	Leprosy	13/512	96/12389	0.000153605	0.0494267	0.0468989	ANXA2/CD14/CFH/HLA-DQB1/IL10RA/CIITA/MICB/RNU1-4/SLC11A1/TLR1/SPAG8/GAL3ST4/CCDC122	13
