# Supplementary material for: Analysis of gene expression in the postmortem brain of neurotypical Black Americans reveals contributions of genetic ancestry
Source: Nat Neurosci. 2024 May 20;27(6):1064–74. doi: 10.1038/s41593-024-01636-0 (PMC11156587; doi:10.1038/s41593-024-01636-0)
Supplement: Supplementary file 4 — Excel file of GO term enrichment for genetic ancestry-associated WGCNA modules across brain regions. [file 41593_2024_1636_MOESM4_ESM.xlsx]

## Sheet: caudate_module_cyan
GO	NS	enrichment	name	ratio_in_study	ratio_in_pop	p_uncorrected	depth	study_count	p_fdr_bh	study_items
GO:0051607	BP	e	defense response to virus	18/27	172/16170	5.27374e-30	7	18	6.20087e-26	2537.0, 3434.0, 3437.0, 4599.0, 4600.0, 4938.0, 4939.0, 4940.0, 6772.0, 8638.0, 9636.0, 10964.0, 23586.0, 51191.0, 55601.0, 64135.0, 91351.0, 91543.0
GO:0009615	BP	e	response to virus	14/27	86/16170	9.04828e-26	5	14	5.31948e-22	3434.0, 3437.0, 4599.0, 4600.0, 4938.0, 4939.0, 4940.0, 8638.0, 9636.0, 10561.0, 23586.0, 55601.0, 64135.0, 91543.0
GO:0045071	BP	e	negative regulation of viral genome replication	9/27	36/16170	2.06653e-18	6	9	8.0994e-15	3434.0, 4599.0, 4938.0, 4939.0, 4940.0, 8638.0, 9636.0, 64135.0, 91543.0
GO:0045087	BP	e	innate immune response	14/27	318/16170	1.55125e-17	6	14	4.5599e-14	2537.0, 3430.0, 3437.0, 4599.0, 4600.0, 4940.0, 8638.0, 23586.0, 51191.0, 54625.0, 54809.0, 55601.0, 64135.0, 91543.0
GO:0070106	BP	e	interleukin-27-mediated signaling pathway	5/27	7/16170	1.83725e-13	7	5	4.32048e-10	4599.0, 4938.0, 4939.0, 6772.0, 8638.0
GO:0060700	BP	e	regulation of ribonuclease activity	4/27	5/16170	3.07812e-11	7	4	5.34e-08	4938.0, 4939.0, 4940.0, 8638.0
GO:0032728	BP	e	positive regulation of interferon-beta production	6/27	38/16170	3.17911e-11	9	6	5.34e-08	4938.0, 4939.0, 4940.0, 9636.0, 23586.0, 64135.0
GO:0060339	BP	e	negative regulation of type I interferon-mediated signaling pathway	4/27	16/16170	1.10649e-08	8	4	1.62626e-05	4938.0, 4940.0, 9636.0, 11274.0
GO:0140374	BP	e	antiviral innate immune response	4/27	19/16170	2.34841e-08	8	4	3.06807e-05	3434.0, 4599.0, 4938.0, 23586.0
GO:0032760	BP	e	positive regulation of tumor necrosis factor production	5/27	82/16170	2.19223e-07	9	5	0.000257763	4938.0, 4939.0, 4940.0, 23586.0, 64135.0
GO:0071360	BP	e	cellular response to exogenous dsRNA	3/27	16/16170	2.29154e-06	7	3	0.00244945	3434.0, 23586.0, 64135.0
GO:0034344	BP	e	regulation of type III interferon production	2/27	2/16170	2.685e-06	7	2	0.00263085	23586.0, 64135.0
GO:0042742	BP	e	defense response to bacterium	4/27	64/16170	3.65731e-06	6	4	0.00330789	4938.0, 4939.0, 4940.0, 9636.0
GO:0032727	BP	e	positive regulation of interferon-alpha production	3/27	21/16170	5.41219e-06	9	3	0.00454546	6772.0, 23586.0, 64135.0
GO:0071659	BP	e	negative regulation of IP-10 production	2/27	3/16170	8.04669e-06	9	2	0.00630753	4938.0, 4940.0
GO:0039530	BP	e	MDA-5 signaling pathway	2/27	4/16170	1.60768e-05	12	2	0.0111195	4940.0, 64135.0
GO:2000342	BP	e	negative regulation of chemokine (C-X-C motif) ligand 2 production	2/27	4/16170	1.60768e-05	9	2	0.0111195	4938.0, 4940.0
GO:0032020	BP	e	ISG15-protein conjugation	2/27	6/16170	4.01092e-05	8	2	0.0235802	9636.0, 51191.0
GO:0009597	BP	e	detection of virus	2/27	6/16170	4.01092e-05	6	2	0.0235802	23586.0, 64135.0
GO:0050688	BP	e	regulation of defense response to virus	2/27	6/16170	4.01092e-05	6	2	0.0235802	3434.0, 51191.0
GO:0060760	BP	e	positive regulation of response to cytokine stimulus	2/27	7/16170	5.6095e-05	5	2	0.0286767	23586.0, 64135.0
GO:0002753	BP	e	cytosolic pattern recognition receptor signaling pathway	2/27	7/16170	5.6095e-05	11	2	0.0286767	23586.0, 64135.0
GO:0039529	BP	e	RIG-I signaling pathway	2/27	7/16170	5.6095e-05	12	2	0.0286767	4940.0, 23586.0
GO:0098586	BP	e	cellular response to virus	3/27	48/16170	6.8299e-05	6	3	0.0334608	2537.0, 4938.0, 64135.0
GO:1900246	BP	e	positive regulation of RIG-I signaling pathway	2/27	8/16170	7.47162e-05	10	2	0.0351405	8638.0, 55601.0
GO:0006952	BP	e	defense response	3/27	51/16170	8.19604e-05	3	3	0.037065	4599.0, 4600.0, 6772.0
GO:0034340	BP	e	response to type I interferon	2/27	9/16170	9.59648e-05	5	2	0.0417909	4599.0, 9636.0
GO:0071639	BP	e	positive regulation of monocyte chemotactic protein-1 production	2/27	10/16170	0.000119832	9	2	0.0485858	4938.0, 4940.0
GO:0035456	BP	e	response to interferon-beta	2/27	10/16170	0.000119832	5	2	0.0485858	6772.0, 54739.0
GO:0005737	CC	e	cytoplasm	21/27	4225/16170	2.96332e-08	2	21	5.12951e-05	3430.0, 3434.0, 3437.0, 4599.0, 4600.0, 4938.0, 4940.0, 6772.0, 8638.0, 9636.0, 10561.0, 10964.0, 23586.0, 51191.0, 54625.0, 54809.0, 55601.0, 64135.0, 85441.0, 91351.0, 219285.0
GO:0005829	CC	e	cytosol	19/27	4723/16170	1.14542e-05	2	19	0.00991358	3430.0, 3434.0, 3437.0, 4599.0, 4600.0, 4938.0, 4939.0, 4940.0, 6772.0, 8638.0, 9636.0, 11274.0, 23586.0, 51191.0, 54625.0, 54739.0, 54809.0, 55601.0, 64135.0
GO:0003725	MF	e	double-stranded RNA binding	8/27	70/16170	1.6973e-13	5	8	7.16772e-10	4938.0, 4939.0, 4940.0, 8638.0, 23586.0, 55601.0, 64135.0, 91351.0
GO:0001730	MF	e	2'-5'-oligoadenylate synthetase activity	3/27	3/16170	4.15172e-09	6	3	8.76635e-06	4938.0, 4939.0, 4940.0
GO:0003724	MF	e	RNA helicase activity	5/27	68/16170	8.50955e-08	4	5	0.000119786	23586.0, 55601.0, 64135.0, 85441.0, 91351.0
GO:0003727	MF	e	single-stranded RNA binding	4/27	39/16170	4.87123e-07	5	4	0.00051428	23586.0, 55601.0, 64135.0, 91351.0

## Sheet: hippocampus_module_saddlebrown
GO	NS	enrichment	name	ratio_in_study	ratio_in_pop	p_uncorrected	depth	study_count	p_fdr_bh	study_items
GO:0005654	CC	e	nucleoplasm	25/40	3491/16056	3.11986e-08	2	25	5.39737e-05	1387.0, 2033.0, 2976.0, 5430.0, 6668.0, 6830.0, 7536.0, 7917.0, 8021.0, 8289.0, 8295.0, 9343.0, 9656.0, 10291.0, 10594.0, 11100.0, 23020.0, 23054.0, 23126.0, 23524.0, 57459.0, 57466.0, 57649.0, 57680.0, 171023.0
GO:0071005	CC	e	U2-type precatalytic spliceosome	5/40	50/16056	1.44555e-07	5	5	0.00012504	9343.0, 10291.0, 10594.0, 23020.0, 23524.0
GO:0071013	CC	e	catalytic step 2 spliceosome	5/40	88/16056	2.49432e-06	4	5	0.00143839	9343.0, 10291.0, 10594.0, 23020.0, 23524.0
GO:0071007	CC	e	U2-type catalytic step 2 spliceosome	3/40	30/16056	5.55051e-05	5	3	0.0208399	9343.0, 10594.0, 23524.0
GO:0070822	CC	e	Sin3-type complex	2/40	5/16056	6.02309e-05	4	2	0.0208399	57649.0, 79595.0
GO:0046540	CC	e	U4/U6 x U5 tri-snRNP complex	3/40	40/16056	0.00013276	6	3	0.038279	9343.0, 10594.0, 23020.0
GO:0034212	MF	e	peptide N-acetyltransferase activity	2/40	2/16056	6.05169e-06	7	2	0.0254595	1387.0, 2033.0
GO:0030623	MF	e	U5 snRNA binding	2/40	3/16056	1.81264e-05	6	2	0.0381289	9343.0, 10594.0
