# Supplementary material for: Analysis of gene expression in the postmortem brain of neurotypical Black Americans reveals contributions of genetic ancestry
Source: Nat Neurosci. 2024 May 20;27(6):1064–74. doi: 10.1038/s41593-024-01636-0 (PMC11156587; doi:10.1038/s41593-024-01636-0)
Supplement: Supplementary file 5 — Compressed directory of ancestry-associated DEGs enriched for WGCNA module functional enrichment results (that is, GO term enrichment) for the caudate nucleus, dentate gyrus, DLPFC and hippocampus. [file 41593_2024_1636_MOESM5_ESM.gz]

Archive with 397 entries (392 files):
- wgcna_functional_enrichment
- wgcna_functional_enrichment/dlpfc
- wgcna_functional_enrichment/dlpfc/module_greenyellow_go_enrichment.pdf
- wgcna_functional_enrichment/dlpfc/GO_analysis_mash_darkmagenta.txt
- wgcna_functional_enrichment/dlpfc/module_magenta_go_enrichment.pdf
- wgcna_functional_enrichment/dlpfc/GO_analysis_mash_darkred.xlsx
- wgcna_functional_enrichment/dlpfc/GO_analysis_mash_black.txt
- wgcna_functional_enrichment/dlpfc/module_darkorange_go_enrichment.pdf
- wgcna_functional_enrichment/dlpfc/GO_analysis_mash_blue.xlsx
- wgcna_functional_enrichment/dlpfc/module_cyan_go_enrichment.svg
- wgcna_functional_enrichment/dlpfc/module_darkturquoise_go_enrichment.svg
- wgcna_functional_enrichment/dlpfc/module_pink_go_enrichment.pdf
- wgcna_functional_enrichment/dlpfc/GO_analysis_mash_pink.txt
- wgcna_functional_enrichment/dlpfc/GO_analysis_mash_tan.txt
- wgcna_functional_enrichment/dlpfc/GO_analysis_mash_red.xlsx
- wgcna_functional_enrichment/dlpfc/module_saddlebrown_go_enrichment.svg
- wgcna_functional_enrichment/dlpfc/GO_analysis_mash_tan.xlsx
- wgcna_functional_enrichment/dlpfc/module_blue_go_enrichment.pdf
- wgcna_functional_enrichment/dlpfc/GO_analysis_mash_violet.xlsx
- wgcna_functional_enrichment/dlpfc/GO_analysis_mash_red.txt
- wgcna_functional_enrichment/dlpfc/module_brown_go_enrichment.svg
- wgcna_functional_enrichment/dlpfc/GO_analysis_mash_salmon.xlsx
- wgcna_functional_enrichment/dlpfc/GO_analysis_mash_grey60.xlsx
- wgcna_functional_enrichment/dlpfc/module_salmon_go_enrichment.svg
- wgcna_functional_enrichment/dlpfc/GO_analysis_mash_purple.xlsx
- wgcna_functional_enrichment/dlpfc/GO_analysis_mash_darkolivegreen.xlsx
- wgcna_functional_enrichment/dlpfc/module_darkgreen_go_enrichment.svg
- wgcna_functional_enrichment/dlpfc/module_skyblue_go_enrichment.svg
- wgcna_functional_enrichment/dlpfc/module_midnightblue_go_enrichment.svg
- wgcna_functional_enrichment/dlpfc/module_green_go_enrichment.pdf
- wgcna_functional_enrichment/dlpfc/module_black_go_enrichment.svg
- wgcna_functional_enrichment/dlpfc/GO_analysis_mash_royalblue.xlsx
- wgcna_functional_enrichment/dlpfc/GO_analysis_mash_saddlebrown.xlsx
- wgcna_functional_enrichment/dlpfc/module_midnightblue_go_enrichment.pdf
- wgcna_functional_enrichment/dlpfc/module_skyblue_go_enrichment.pdf
- wgcna_functional_enrichment/dlpfc/module_black_go_enrichment.pdf
- wgcna_functional_enrichment/dlpfc/module_green_go_enrichment.svg
- wgcna_functional_enrichment/dlpfc/GO_analysis_mash_darkmagenta.xlsx
- wgcna_functional_enrichment/dlpfc/GO_analysis_mash_magenta.txt
- wgcna_functional_enrichment/dlpfc/module_darkgreen_go_enrichment.pdf
- wgcna_functional_enrichment/dlpfc/module_salmon_go_enrichment.pdf
- wgcna_functional_enrichment/dlpfc/module_brown_go_enrichment.pdf
- wgcna_functional_enrichment/dlpfc/GO_analysis_mash_orange.txt
- wgcna_functional_enrichment/dlpfc/GO_analysis_mash_green.xlsx
- wgcna_functional_enrichment/dlpfc/module_blue_go_enrichment.svg
- wgcna_functional_enrichment/dlpfc/GO_analysis_mash_violet.txt
- wgcna_functional_enrichment/dlpfc/module_saddlebrown_go_enrichment.pdf
- wgcna_functional_enrichment/dlpfc/GO_analysis_mash_yellow.xlsx
- wgcna_functional_enrichment/dlpfc/module_pink_go_enrichment.svg
- wgcna_functional_enrichment/dlpfc/GO_analysis_mash_darkturquoise.txt
- wgcna_functional_enrichment/dlpfc/module_darkturquoise_go_enrichment.pdf
- wgcna_functional_enrichment/dlpfc/module_greenyellow_go_enrichment.svg
- wgcna_functional_enrichment/dlpfc/module_cyan_go_enrichment.pdf
- wgcna_functional_enrichment/dlpfc/module_darkorange_go_enrichment.svg
- wgcna_functional_enrichment/dlpfc/GO_analysis_mash_lightgreen.xlsx
- wgcna_functional_enrichment/dlpfc/module_magenta_go_enrichment.svg
- wgcna_functional_enrichment/dlpfc/module_grey_go_enrichment.svg
- wgcna_functional_enrichment/dlpfc/GO_analysis_mash_lightyellow.txt
- wgcna_functional_enrichment/dlpfc/GO_analysis_mash_saddlebrown.txt
- wgcna_functional_enrichment/dlpfc/module_tan_go_enrichment.pdf
- wgcna_functional_enrichment/dlpfc/GO_analysis_mash_paleturquoise.xlsx
- wgcna_functional_enrichment/dlpfc/module_red_go_enrichment.svg
- wgcna_functional_enrichment/dlpfc/module_turquoise_go_enrichment.svg
- wgcna_functional_enrichment/dlpfc/module_yellow_go_enrichment.svg
- wgcna_functional_enrichment/dlpfc/GO_analysis_mash_darkred.txt
- wgcna_functional_enrichment/dlpfc/GO_analysis_mash_greenyellow.xlsx
- wgcna_functional_enrichment/dlpfc/GO_analysis_mash_paleturquoise.txt
- wgcna_functional_enrichment/dlpfc/module_grey60_go_enrichment.svg
- wgcna_functional_enrichment/dlpfc/GO_analysis_mash_skyblue.txt
- wgcna_functional_enrichment/dlpfc/module_orange_go_enrichment.svg
- wgcna_functional_enrichment/dlpfc/GO_analysis_mash_skyblue.xlsx
- wgcna_functional_enrichment/dlpfc/module_lightyellow_go_enrichment.svg
- wgcna_functional_enrichment/dlpfc/module_darkred_go_enrichment.pdf
- wgcna_functional_enrichment/dlpfc/module_violet_go_enrichment.svg
- wgcna_functional_enrichment/dlpfc/GO_analysis_mash_salmon.txt
- wgcna_functional_enrichment/dlpfc/GO_analysis_mash_darkorange.xlsx
- wgcna_functional_enrichment/dlpfc/module_purple_go_enrichment.svg
- wgcna_functional_enrichment/dlpfc/GO_analysis_mash_purple.txt
- wgcna_functional_enrichment/dlpfc/GO_analysis_mash_yellow.txt
- wgcna_functional_enrichment/dlpfc/module_paleturquoise_go_enrichment.pdf
- wgcna_functional_enrichment/dlpfc/module_darkolivegreen_go_enrichment.pdf
- wgcna_functional_enrichment/dlpfc/GO_analysis_mash_lightyellow.xlsx
- wgcna_functional_enrichment/dlpfc/GO_analysis_mash_royalblue.txt
- wgcna_functional_enrichment/dlpfc/GO_analysis_mash_darkolivegreen.txt
- wgcna_functional_enrichment/dlpfc/module_lightgreen_go_enrichment.svg
- wgcna_functional_enrichment/dlpfc/module_darkgrey_go_enrichment.pdf
- wgcna_functional_enrichment/dlpfc/GO_analysis_mash_grey60.txt
- wgcna_functional_enrichment/dlpfc/GO_analysis_mash_brown.xlsx
- wgcna_functional_enrichment/dlpfc/module_darkmagenta_go_enrichment.svg
- wgcna_functional_enrichment/dlpfc/module_royalblue_go_enrichment.svg
- wgcna_functional_enrichment/dlpfc/GO_analysis_mash_lightgreen.txt
- wgcna_functional_enrichment/dlpfc/GO_analysis_mash_cyan.xlsx
- wgcna_functional_enrichment/dlpfc/module_royalblue_go_enrichment.pdf
- wgcna_functional_enrichment/dlpfc/module_darkmagenta_go_enrichment.pdf
- wgcna_functional_enrichment/dlpfc/GO_analysis_mash_grey.xlsx
- wgcna_functional_enrichment/dlpfc/GO_analysis_mash_darkorange.txt
- wgcna_functional_enrichment/dlpfc/GO_analysis_mash_greenyellow.txt
- wgcna_functional_enrichment/dlpfc/module_paleturquoise_go_enrichment.svg
- wgcna_functional_enrichment/dlpfc/module_darkolivegreen_go_enrichment.svg
- wgcna_functional_enrichment/dlpfc/GO_analysis_mash_midnightblue.txt
- wgcna_functional_enrichment/dlpfc/GO_analysis_mash_pink.xlsx
- wgcna_functional_enrichment/dlpfc/module_darkgrey_go_enrichment.svg
- wgcna_functional_enrichment/dlpfc/GO_analysis_mash_darkgreen.xlsx
- wgcna_functional_enrichment/dlpfc/module_lightgreen_go_enrichment.pdf
- wgcna_functional_enrichment/dlpfc/GO_analysis_mash_turquoise.xlsx
- wgcna_functional_enrichment/dlpfc/module_purple_go_enrichment.pdf
- wgcna_functional_enrichment/dlpfc/GO_analysis_mash_green.txt
- wgcna_functional_enrichment/dlpfc/module_violet_go_enrichment.pdf
- wgcna_functional_enrichment/dlpfc/GO_analysis_mash_darkturquoise.xlsx
- wgcna_functional_enrichment/dlpfc/GO_analysis_mash_turquoise.txt
- wgcna_functional_enrichment/dlpfc/module_lightyellow_go_enrichment.pdf
- wgcna_functional_enrichment/dlpfc/GO_analysis_mash_blue.txt
- wgcna_functional_enrichment/dlpfc/module_darkred_go_enrichment.svg
- wgcna_functional_enrichment/dlpfc/GO_analysis_mash_darkgrey.xlsx
- wgcna_functional_enrichment/dlpfc/GO_analysis_mash_grey.txt
- wgcna_functional_enrichment/dlpfc/module_grey60_go_enrichment.pdf
- wgcna_functional_enrichment/dlpfc/GO_analysis_mash_brown.txt
- wgcna_functional_enrichment/dlpfc/GO_analysis_mash_orange.xlsx
- wgcna_functional_enrichment/dlpfc/GO_analysis_mash_black.xlsx
- wgcna_functional_enrichment/dlpfc/module_orange_go_enrichment.pdf
- wgcna_functional_enrichment/dlpfc/module_yellow_go_enrichment.pdf
- wgcna_functional_enrichment/dlpfc/GO_analysis_mash_magenta.xlsx
- wgcna_functional_enrichment/dlpfc/module_turquoise_go_enrichment.pdf
- wgcna_functional_enrichment/dlpfc/GO_analysis_mash_darkgreen.txt
- wgcna_functional_enrichment/dlpfc/module_red_go_enrichment.pdf
- wgcna_functional_enrichment/dlpfc/GO_analysis_mash_midnightblue.xlsx
- wgcna_functional_enrichment/dlpfc/GO_analysis_mash_darkgrey.txt
- wgcna_functional_enrichment/dlpfc/module_tan_go_enrichment.svg
- wgcna_functional_enrichment/dlpfc/GO_analysis_mash_cyan.txt
- wgcna_functional_enrichment/dlpfc/module_grey_go_enrichment.pdf
- wgcna_functional_enrichment/dentateGyrus
- wgcna_functional_enrichment/dentateGyrus/module_saddlebrown_go_enrichment.pdf
- wgcna_functional_enrichment/dentateGyrus/module_pink_go_enrichment.pdf
- wgcna_functional_enrichment/dentateGyrus/module_black_go_enrichment.pdf
- wgcna_functional_enrichment/dentateGyrus/module_green_go_enrichment.svg
- wgcna_functional_enrichment/dentateGyrus/GO_analysis_mash_darkorange.xlsx
- wgcna_functional_enrichment/dentateGyrus/GO_analysis_mash_darkred.xlsx
- wgcna_functional_enrichment/dentateGyrus/module_red_go_enrichment.svg
- wgcna_functional_enrichment/dentateGyrus/GO_analysis_mash_darkorange.txt
- wgcna_functional_enrichment/dentateGyrus/GO_analysis_mash_plum1.xlsx
- wgcna_functional_enrichment/dentateGyrus/GO_analysis_mash_darkgreen.xlsx
- wgcna_functional_enrichment/dentateGyrus/GO_analysis_mash_darkred.txt
- wgcna_functional_enrichment/dentateGyrus/GO_analysis_mash_blue.xlsx
- wgcna_functional_enrichment/dentateGyrus/GO_analysis_mash_black.txt
- wgcna_functional_enrichment/dentateGyrus/module_tan_go_enrichment.pdf
- wgcna_functional_enrichment/dentateGyrus/module_brown_go_enrichment.pdf
- wgcna_functional_enrichment/dentateGyrus/module_greenyellow_go_enrichment.svg
- wgcna_functional_enrichment/dentateGyrus/GO_analysis_mash_skyblue3.xlsx
- wgcna_functional_enrichment/dentateGyrus/module_darkgreen_go_enrichment.pdf
- wgcna_functional_enrichment/dentateGyrus/GO_analysis_mash_lightyellow.txt
- wgcna_functional_enrichment/dentateGyrus/GO_analysis_mash_darkmagenta.xlsx
- wgcna_functional_enrichment/dentateGyrus/GO_analysis_mash_saddlebrown.txt
- wgcna_functional_enrichment/dentateGyrus/GO_analysis_mash_black.xlsx
- wgcna_functional_enrichment/dentateGyrus/GO_analysis_mash_saddlebrown.xlsx
- wgcna_functional_enrichment/dentateGyrus/GO_analysis_mash_orangered4.xlsx
- wgcna_functional_enrichment/dentateGyrus/module_plum1_go_enrichment.pdf
- wgcna_functional_enrichment/dentateGyrus/module_plum1_go_enrichment.svg
- wgcna_functional_enrichment/dentateGyrus/GO_analysis_mash_orangered4.txt
- wgcna_functional_enrichment/dentateGyrus/GO_analysis_mash_blue.txt
- wgcna_functional_enrichment/dentateGyrus/module_darkgreen_go_enrichment.svg
- wgcna_functional_enrichment/dentateGyrus/GO_analysis_mash_grey.txt
- wgcna_functional_enrichment/dentateGyrus/module_tan_go_enrichment.svg
- wgcna_functional_enrichment/dentateGyrus/module_brown_go_enrichment.svg
- wgcna_functional_enrichment/dentateGyrus/module_greenyellow_go_enrichment.pdf
- wgcna_functional_enrichment/dentateGyrus/module_red_go_enrichment.pdf
- wgcna_functional_enrichment/dentateGyrus/module_green_go_enrichment.pdf
- wgcna_functional_enrichment/dentateGyrus/module_black_go_enrichment.svg
- wgcna_functional_enrichment/dentateGyrus/GO_analysis_mash_plum1.txt
- wgcna_functional_enrichment/dentateGyrus/GO_analysis_mash_greenyellow.txt
- wgcna_functional_enrichment/dentateGyrus/GO_analysis_mash_brown.xlsx
- wgcna_functional_enrichment/dentateGyrus/module_pink_go_enrichment.svg
- wgcna_functional_enrichment/dentateGyrus/module_saddlebrown_go_enrichment.svg
- wgcna_functional_enrichment/dentateGyrus/GO_analysis_mash_lightgreen.txt
- wgcna_functional_enrichment/dentateGyrus/module_lightyellow_go_enrichment.pdf
- wgcna_functional_enrichment/dentateGyrus/module_grey_go_enrichment.svg
- wgcna_functional_enrichment/dentateGyrus/GO_analysis_mash_green.xlsx
- wgcna_functional_enrichment/dentateGyrus/module_skyblue3_go_enrichment.svg
- wgcna_functional_enrichment/dentateGyrus/GO_analysis_mash_steelblue.xlsx
- wgcna_functional_enrichment/dentateGyrus/GO_analysis_mash_midnightblue.xlsx
- wgcna_functional_enrichment/dentateGyrus/module_midnightblue_go_enrichment.svg
- wgcna_functional_enrichment/dentateGyrus/module_darkmagenta_go_enrichment.pdf
- wgcna_functional_enrichment/dentateGyrus/GO_analysis_mash_pink.txt
- wgcna_functional_enrichment/dentateGyrus/GO_analysis_mash_red.xlsx
- wgcna_functional_enrichment/dentateGyrus/GO_analysis_mash_skyblue3.txt
- wgcna_functional_enrichment/dentateGyrus/GO_analysis_mash_darkmagenta.txt
- wgcna_functional_enrichment/dentateGyrus/module_lightgreen_go_enrichment.svg
- wgcna_functional_enrichment/dentateGyrus/GO_analysis_mash_tan.xlsx
- wgcna_functional_enrichment/dentateGyrus/module_orangered4_go_enrichment.pdf
- wgcna_functional_enrichment/dentateGyrus/GO_analysis_mash_midnightblue.txt
- wgcna_functional_enrichment/dentateGyrus/GO_analysis_mash_darkgreen.txt
- wgcna_functional_enrichment/dentateGyrus/GO_analysis_mash_green.txt
- wgcna_functional_enrichment/dentateGyrus/GO_analysis_mash_lightyellow.xlsx
- wgcna_functional_enrichment/dentateGyrus/module_orangered4_go_enrichment.svg
- wgcna_functional_enrichment/dentateGyrus/GO_analysis_mash_pink.xlsx
- wgcna_functional_enrichment/dentateGyrus/module_lightgreen_go_enrichment.pdf
- wgcna_functional_enrichment/dentateGyrus/GO_analysis_mash_grey.xlsx
- wgcna_functional_enrichment/dentateGyrus/GO_analysis_mash_lightgreen.xlsx
- wgcna_functional_enrichment/dentateGyrus/GO_analysis_mash_tan.txt
- wgcna_functional_enrichment/dentateGyrus/module_darkmagenta_go_enrichment.svg
- wgcna_functional_enrichment/dentateGyrus/GO_analysis_mash_greenyellow.xlsx
- wgcna_functional_enrichment/dentateGyrus/GO_analysis_mash_red.txt
- wgcna_functional_enrichment/dentateGyrus/module_midnightblue_go_enrichment.pdf
- wgcna_functional_enrichment/dentateGyrus/GO_analysis_mash_steelblue.txt
- wgcna_functional_enrichment/dentateGyrus/module_skyblue3_go_enrichment.pdf
- wgcna_functional_enrichment/dentateGyrus/module_grey_go_enrichment.pdf
- wgcna_functional_enrichment/dentateGyrus/GO_analysis_mash_brown.txt
- wgcna_functional_enrichment/dentateGyrus/module_lightyellow_go_enrichment.svg
- wgcna_functional_enrichment/hippocampus
- wgcna_functional_enrichment/hippocampus/module_darkturquoise_go_enrichment.pdf
- wgcna_functional_enrichment/hippocampus/GO_analysis_mash_cyan.txt
- wgcna_functional_enrichment/hippocampus/GO_analysis_mash_bisque4.txt
- wgcna_functional_enrichment/hippocampus/GO_analysis_mash_plum1.xlsx
- wgcna_functional_enrichment/hippocampus/module_blue_go_enrichment.svg
- wgcna_functional_enrichment/hippocampus/GO_analysis_mash_blue.txt
- wgcna_functional_enrichment/hippocampus/GO_analysis_mash_royalblue.txt
- wgcna_functional_enrichment/hippocampus/module_saddlebrown_go_enrichment.pdf
- wgcna_functional_enrichment/hippocampus/GO_analysis_mash_grey.txt
- wgcna_functional_enrichment/hippocampus/GO_analysis_mash_steelblue.txt
- wgcna_functional_enrichment/hippocampus/GO_analysis_mash_lightgreen.xlsx
- wgcna_functional_enrichment/hippocampus/GO_analysis_mash_darkred.txt
- wgcna_functional_enrichment/hippocampus/module_skyblue_go_enrichment.pdf
- wgcna_functional_enrichment/hippocampus/module_red_go_enrichment.svg
- wgcna_functional_enrichment/hippocampus/module_steelblue_go_enrichment.svg
- wgcna_functional_enrichment/hippocampus/GO_analysis_mash_yellowgreen.xlsx
- wgcna_functional_enrichment/hippocampus/module_darkgreen_go_enrichment.svg
- wgcna_functional_enrichment/hippocampus/module_tan_go_enrichment.pdf
- wgcna_functional_enrichment/hippocampus/GO_analysis_mash_blue.xlsx
- wgcna_functional_enrichment/hippocampus/GO_analysis_mash_steelblue.xlsx
- wgcna_functional_enrichment/hippocampus/GO_analysis_mash_lightsteelblue1.txt
- wgcna_functional_enrichment/hippocampus/module_cyan_go_enrichment.pdf
- wgcna_functional_enrichment/hippocampus/GO_analysis_mash_skyblue.txt
- wgcna_functional_enrichment/hippocampus/GO_analysis_mash_yellowgreen.txt
- wgcna_functional_enrichment/hippocampus/module_midnightblue_go_enrichment.svg
- wgcna_functional_enrichment/hippocampus/module_pink_go_enrichment.svg
- wgcna_functional_enrichment/hippocampus/GO_analysis_mash_orange.xlsx
- wgcna_functional_enrichment/hippocampus/GO_analysis_mash_plum1.txt
- wgcna_functional_enrichment/hippocampus/module_midnightblue_go_enrichment.pdf
- wgcna_functional_enrichment/hippocampus/module_pink_go_enrichment.pdf
- wgcna_functional_enrichment/hippocampus/GO_analysis_mash_lightcyan.txt
- wgcna_functional_enrichment/hippocampus/GO_analysis_mash_saddlebrown.xlsx
- wgcna_functional_enrichment/hippocampus/GO_analysis_mash_darkred.xlsx
- wgcna_functional_enrichment/hippocampus/module_cyan_go_enrichment.svg
- wgcna_functional_enrichment/hippocampus/GO_analysis_mash_darkolivegreen.xlsx
- wgcna_functional_enrichment/hippocampus/GO_analysis_mash_darkgreen.txt
- wgcna_functional_enrichment/hippocampus/module_darkgreen_go_enrichment.pdf
- wgcna_functional_enrichment/hippocampus/module_tan_go_enrichment.svg
- wgcna_functional_enrichment/hippocampus/module_skyblue_go_enrichment.svg
- wgcna_functional_enrichment/hippocampus/GO_analysis_mash_royalblue.xlsx
- wgcna_functional_enrichment/hippocampus/module_steelblue_go_enrichment.pdf
- wgcna_functional_enrichment/hippocampus/module_red_go_enrichment.pdf
- wgcna_functional_enrichment/hippocampus/GO_analysis_mash_brown.xlsx
- wgcna_functional_enrichment/hippocampus/GO_analysis_mash_turquoise.txt
- wgcna_functional_enrichment/hippocampus/module_saddlebrown_go_enrichment.svg
- wgcna_functional_enrichment/hippocampus/GO_analysis_mash_grey60.txt
- wgcna_functional_enrichment/hippocampus/GO_analysis_mash_darkturquoise.txt
- wgcna_functional_enrichment/hippocampus/module_blue_go_enrichment.pdf
- wgcna_functional_enrichment/hippocampus/GO_analysis_mash_bisque4.xlsx
- wgcna_functional_enrichment/hippocampus/GO_analysis_mash_yellow.txt
- wgcna_functional_enrichment/hippocampus/GO_analysis_mash_purple.txt
- wgcna_functional_enrichment/hippocampus/module_darkturquoise_go_enrichment.svg
- wgcna_functional_enrichment/hippocampus/GO_analysis_mash_grey60.xlsx
- wgcna_functional_enrichment/hippocampus/GO_analysis_mash_violet.txt
- wgcna_functional_enrichment/hippocampus/module_lightgreen_go_enrichment.svg
- wgcna_functional_enrichment/hippocampus/module_lightcyan_go_enrichment.svg
- wgcna_functional_enrichment/hippocampus/GO_analysis_mash_darkolivegreen.txt
- wgcna_functional_enrichment/hippocampus/module_darkred_go_enrichment.svg
- wgcna_functional_enrichment/hippocampus/module_grey60_go_enrichment.pdf
- wgcna_functional_enrichment/hippocampus/module_orange_go_enrichment.pdf
- wgcna_functional_enrichment/hippocampus/GO_analysis_mash_paleturquoise.txt
- wgcna_functional_enrichment/hippocampus/module_lightsteelblue1_go_enrichment.svg
- wgcna_functional_enrichment/hippocampus/GO_analysis_mash_orange.txt
- wgcna_functional_enrichment/hippocampus/GO_analysis_mash_violet.xlsx
- wgcna_functional_enrichment/hippocampus/GO_analysis_mash_red.txt
- wgcna_functional_enrichment/hippocampus/module_yellow_go_enrichment.pdf
- wgcna_functional_enrichment/hippocampus/module_brown_go_enrichment.svg
- wgcna_functional_enrichment/hippocampus/module_turquoise_go_enrichment.svg
- wgcna_functional_enrichment/hippocampus/module_floralwhite_go_enrichment.svg
- wgcna_functional_enrichment/hippocampus/GO_analysis_mash_purple.xlsx
- wgcna_functional_enrichment/hippocampus/module_lightyellow_go_enrichment.pdf
- wgcna_functional_enrichment/hippocampus/module_orangered4_go_enrichment.pdf
- wgcna_functional_enrichment/hippocampus/GO_analysis_mash_lightsteelblue1.xlsx
- wgcna_functional_enrichment/hippocampus/GO_analysis_mash_lightyellow.xlsx
- wgcna_functional_enrichment/hippocampus/module_paleturquoise_go_enrichment.svg
- wgcna_functional_enrichment/hippocampus/module_royalblue_go_enrichment.svg
- wgcna_functional_enrichment/hippocampus/GO_analysis_mash_floralwhite.xlsx
- wgcna_functional_enrichment/hippocampus/GO_analysis_mash_paleturquoise.xlsx
- wgcna_functional_enrichment/hippocampus/module_yellowgreen_go_enrichment.pdf
- wgcna_functional_enrichment/hippocampus/module_plum1_go_enrichment.svg
- wgcna_functional_enrichment/hippocampus/module_grey_go_enrichment.pdf
- wgcna_functional_enrichment/hippocampus/module_darkolivegreen_go_enrichment.svg
- wgcna_functional_enrichment/hippocampus/GO_analysis_mash_turquoise.xlsx
- wgcna_functional_enrichment/hippocampus/GO_analysis_mash_darkgreen.xlsx
- wgcna_functional_enrichment/hippocampus/module_violet_go_enrichment.pdf
- wgcna_functional_enrichment/hippocampus/module_purple_go_enrichment.pdf
- wgcna_functional_enrichment/hippocampus/GO_analysis_mash_tan.txt
- wgcna_functional_enrichment/hippocampus/module_bisque4_go_enrichment.svg
- wgcna_functional_enrichment/hippocampus/module_purple_go_enrichment.svg
- wgcna_functional_enrichment/hippocampus/GO_analysis_mash_floralwhite.txt
- wgcna_functional_enrichment/hippocampus/module_violet_go_enrichment.svg
- wgcna_functional_enrichment/hippocampus/GO_analysis_mash_brown.txt
[truncated: 97 more entries]
