# Supplementary material for: Analysis of gene expression in the postmortem brain of neurotypical Black Americans reveals contributions of genetic ancestry
Source: Nat Neurosci. 2024 May 20;27(6):1064–74. doi: 10.1038/s41593-024-01636-0 (PMC11156587; doi:10.1038/s41593-024-01636-0)
Supplement: Supplementary file 5 — Compressed directory of ancestry-associated DEGs enriched for WGCNA module functional enrichment results (that is, GO term enrichment) for the caudate nucleus, dentate gyrus, DLPFC and hippocampus. [file 41593_2024_1636_MOESM5_ESM.gz › wgcna_functional_enrichment/dlpfc/GO_analysis_mash_darkred.xlsx]

## Sheet: Sheet1
GO	NS	enrichment	name	ratio_in_study	ratio_in_pop	p_uncorrected	depth	study_count	p_fdr_bh	study_items
GO:0006955	BP	e	immune response	10/77	168/16076	7.12871e-09	2	10	8.36768e-05	728.0, 1075.0, 2209.0, 3106.0, 3937.0, 7097.0, 7133.0, 9641.0, 29126.0, 57817.0
GO:0006954	BP	e	inflammatory response	10/77	252/16076	3.27156e-07	4	10	0.00192008	728.0, 929.0, 958.0, 2357.0, 3055.0, 3428.0, 6556.0, 7097.0, 7132.0, 7133.0
GO:0030667	CC	e	secretory granule membrane	9/77	84/16076	2.26179e-10	6	9	3.90838e-07	728.0, 929.0, 965.0, 2212.0, 2357.0, 2683.0, 3106.0, 7097.0, 27180.0
GO:0005886	CC	e	plasma membrane	39/77	3508/16076	2.95686e-08	3	39	2.55473e-05	728.0, 929.0, 958.0, 965.0, 1439.0, 1522.0, 2209.0, 2212.0, 2357.0, 2683.0, 3055.0, 3106.0, 3987.0, 4478.0, 4481.0, 5031.0, 5341.0, 5795.0, 6556.0, 6793.0, 6813.0, 7097.0, 7132.0, 7133.0, 7408.0, 9050.0, 9123.0, 9398.0, 10019.0, 27180.0, 29126.0, 29933.0, 54918.0, 55240.0, 81619.0, 90427.0, 92797.0, 94120.0, 115004.0
GO:0005615	CC	e	extracellular space	16/77	907/16076	4.9006e-06	2	16	0.00282275	929.0, 1075.0, 1522.0, 2162.0, 2683.0, 3162.0, 4478.0, 5265.0, 6282.0, 7132.0, 8857.0, 10797.0, 10855.0, 57817.0, 79887.0, 127435.0
GO:0005576	CC	e	extracellular region	17/77	1107/16076	1.47773e-05	2	17	0.00638377	929.0, 1075.0, 1522.0, 2162.0, 5265.0, 5341.0, 5777.0, 5836.0, 6282.0, 6813.0, 7132.0, 7133.0, 10855.0, 54863.0, 57817.0, 79887.0, 83706.0
GO:0035579	CC	e	specific granule membrane	5/77	72/16076	2.4073e-05	7	5	0.00831963	5795.0, 6793.0, 7133.0, 54918.0, 81619.0
GO:0009897	CC	e	external side of plasma membrane	7/77	218/16076	8.23616e-05	3	7	0.0237201	929.0, 958.0, 1439.0, 2209.0, 2683.0, 4481.0, 29126.0
GO:0070062	CC	e	extracellular exosome	20/77	1692/16076	0.000100376	6	20	0.0247787	929.0, 958.0, 965.0, 1075.0, 1522.0, 2683.0, 3106.0, 4478.0, 5265.0, 5777.0, 5795.0, 5836.0, 6282.0, 6793.0, 6813.0, 7408.0, 8857.0, 9398.0, 29126.0, 83706.0
GO:0031093	CC	e	platelet alpha granule lumen	4/77	53/16076	0.000119229	7	4	0.0257534	2162.0, 5265.0, 54863.0, 83706.0
GO:0002947	CC	e	tumor necrosis factor receptor superfamily complex	2/77	4/16076	0.000135027	3	2	0.0259252	7132.0, 7133.0
