# Supplementary material for: Analysis of gene expression in the postmortem brain of neurotypical Black Americans reveals contributions of genetic ancestry
Source: Nat Neurosci. 2024 May 20;27(6):1064–74. doi: 10.1038/s41593-024-01636-0 (PMC11156587; doi:10.1038/s41593-024-01636-0)
Supplement: Supplementary file 5 — Compressed directory of ancestry-associated DEGs enriched for WGCNA module functional enrichment results (that is, GO term enrichment) for the caudate nucleus, dentate gyrus, DLPFC and hippocampus. [file 41593_2024_1636_MOESM5_ESM.gz › wgcna_functional_enrichment/dlpfc/GO_analysis_mash_black.txt]

GO:0007268 BP 8.81e-19  31/325   201/16076 D07 chemical synaptic transmission           40.0, 273.0, 777.0, 785.0, 1131.0, 2257.0, 2554.0, 2556.0, 2557.0, 2561.0, 2562.0, 2566.0, 2567.0, 2743.0, 2890.0, 2903.0, 2904.0, 2915.0, 3269.0, 3356.0, 3361.0, 4889.0, 6327.0, 6854.0, 9229.0, 9378.0, 9568.0, 9899.0, 26050.0, 57369.0, 57502.0 
GO:0034765 BP 2.67e-13  17/325    79/16076 D06 regulation of ion transmembrane transport 40.0, 777.0, 3738.0, 3739.0, 3745.0, 3752.0, 3760.0, 3763.0, 3778.0, 6326.0, 6334.0, 9312.0, 23327.0, 27012.0, 27133.0, 55799.0, 56479.0 
GO:0007214 BP 2.48e-11  10/325    25/16076 D04 gamma-aminobutyric acid signaling pathway 785.0, 2554.0, 2556.0, 2557.0, 2561.0, 2562.0, 2566.0, 2567.0, 9568.0, 23228.0 
GO:0051932 BP 3.22e-10   9/325    23/16076 D08 synaptic transmission, GABAergic         2554.0, 2556.0, 2557.0, 2561.0, 2562.0, 2566.0, 2567.0, 9568.0, 22865.0 
GO:0007399 BP 1.13e-09  27/325   336/16076 D04 nervous system development               1131.0, 1400.0, 1946.0, 1949.0, 2257.0, 2259.0, 2743.0, 4208.0, 5126.0, 6326.0, 6327.0, 6334.0, 7224.0, 8507.0, 8997.0, 9079.0, 9615.0, 23040.0, 23543.0, 55800.0, 55859.0, 56134.0, 57118.0, 84530.0, 140767.0, 152330.0, 340533.0 
GO:0060078 BP 1.72e-09   9/325    27/16076 D04 regulation of postsynaptic membrane potential 2554.0, 2556.0, 2557.0, 2566.0, 2567.0, 2890.0, 2892.0, 2915.0, 348980.0 
GO:0042391 BP 4.26e-09  13/325    77/16076 D03 regulation of membrane potential         40.0, 2554.0, 2556.0, 2557.0, 2561.0, 2562.0, 2566.0, 2567.0, 2743.0, 3778.0, 23327.0, 27133.0, 348980.0 
GO:0060079 BP 4.88e-09  12/325    64/16076 D05 excitatory postsynaptic potential        2554.0, 2556.0, 2557.0, 2561.0, 2562.0, 2566.0, 2567.0, 2743.0, 2903.0, 2904.0, 4208.0, 5530.0 
GO:0099505 BP 2.91e-08   8/325    26/16076 D04 regulation of presynaptic membrane potential 2556.0, 2561.0, 2890.0, 2892.0, 2904.0, 3739.0, 3747.0, 3760.0 
GO:0034220 BP 2.18e-07  13/325   106/16076 D05 ion transmembrane transport              490.0, 2554.0, 2556.0, 2557.0, 2561.0, 2562.0, 2566.0, 2567.0, 2743.0, 2890.0, 2892.0, 23327.0, 63982.0 
GO:0050877 BP 2.29e-07   8/325    33/16076 D03 nervous system process                   2554.0, 2556.0, 2557.0, 2561.0, 2562.0, 2566.0, 2567.0, 2743.0 
GO:0007165 BP 5.47e-07  40/325   848/16076 D04 signal transduction                      814.0, 885.0, 1040.0, 1114.0, 1131.0, 2257.0, 2259.0, 2554.0, 2556.0, 2557.0, 2561.0, 2562.0, 2566.0, 2567.0, 2743.0, 2890.0, 2977.0, 3708.0, 4856.0, 5563.0, 5579.0, 5801.0, 8622.0, 8945.0, 8997.0, 9462.0, 9890.0, 10486.0, 10681.0, 10752.0, 11122.0, 23236.0, 29953.0, 55859.0, 57144.0, 57569.0, 118427.0, 163404.0, 219790.0, 285704.0 
GO:0030534 BP 1.06e-06   7/325    28/16076 D03 adult behavior                           2566.0, 9369.0, 9378.0, 22941.0, 26047.0, 26050.0, 57502.0 
GO:0071420 BP 2.38e-06   4/325     6/16076 D06 cellular response to histamine           2561.0, 2562.0, 2566.0, 3269.0 
GO:0048013 BP 2.88e-06   8/325    45/16076 D08 ephrin receptor signaling pathway        1123.0, 1946.0, 1949.0, 2043.0, 4916.0, 5058.0, 5063.0, 8997.0 
GO:0007613 BP 8.72e-06   9/325    68/16076 D06 memory                                   2903.0, 3269.0, 3356.0, 6326.0, 6860.0, 10769.0, 23236.0, 57144.0, 64478.0 
GO:0071805 BP 8.94e-06  11/325   105/16076 D08 potassium ion transmembrane transport    3738.0, 3739.0, 3745.0, 3747.0, 3752.0, 3778.0, 9312.0, 27012.0, 27133.0, 56479.0, 348980.0 
GO:0007612 BP 1.19e-05   8/325    54/16076 D06 learning                                 2915.0, 9369.0, 9378.0, 22941.0, 23236.0, 26047.0, 57144.0, 57502.0 
GO:0051965 BP 1.19e-05   8/325    54/16076 D07 positive regulation of synapse assembly  40.0, 1946.0, 9378.0, 22865.0, 26050.0, 139065.0, 147381.0, 100528062.0 
GO:0007158 BP 1.19e-05   5/325    16/16076 D04 neuron cell-cell adhesion                460.0, 9369.0, 9378.0, 57502.0, 152330.0 
GO:0071625 BP 1.19e-05   5/325    16/16076 D03 vocalization behavior                    9369.0, 9378.0, 22941.0, 26047.0, 57502.0 
GO:0006813 BP 1.56e-05   8/325    56/16076 D07 potassium ion transport                  3738.0, 3739.0, 3752.0, 3760.0, 3763.0, 3778.0, 9312.0, 27012.0 
GO:0007215 BP 1.66e-05   5/325    17/16076 D06 glutamate receptor signaling pathway     2892.0, 2903.0, 2904.0, 3745.0, 23236.0 
GO:1902476 BP 1.76e-05   9/325    74/16076 D08 chloride transmembrane transport         2554.0, 2556.0, 2557.0, 2561.0, 2562.0, 2566.0, 2567.0, 2743.0, 63982.0 
GO:0001764 BP 2.19e-05  10/325    95/16076 D04 neuron migration                         460.0, 885.0, 2823.0, 4139.0, 4208.0, 4916.0, 6792.0, 10752.0, 23284.0, 23314.0 
GO:0007411 BP 6.58e-05  12/325   153/16076 D08 axon guidance                            1272.0, 1400.0, 1946.0, 1949.0, 2043.0, 6092.0, 8997.0, 9369.0, 9378.0, 10752.0, 137970.0, 152330.0 
GO:0086091 BP 1.04e-04   6/325    38/16076 D08 regulation of heart rate by cardiac conduction 775.0, 3752.0, 3760.0, 6327.0, 55800.0, 348980.0 
GO:0005886 CC 2.11e-19 143/325  3508/16076 D03 plasma membrane                          40.0, 108.0, 119.0, 273.0, 377.0, 490.0, 775.0, 777.0, 801.0, 956.0, 1008.0, 1010.0, 1012.0, 1131.0, 1272.0, 1741.0, 1821.0, 1946.0, 1949.0, 2043.0, 2554.0, 2556.0, 2557.0, 2561.0, 2562.0, 2566.0, 2567.0, 2596.0, 2743.0, 2823.0, 2845.0, 2890.0, 2892.0, 2903.0, 2904.0, 2915.0, 3269.0, 3356.0, 3361.0, 3708.0, 3738.0, 3739.0, 3745.0, 3747.0, 3752.0, 3760.0, 3763.0, 3778.0, 4139.0, 4889.0, 4916.0, 5058.0, 5063.0, 5099.0, 5530.0, 5579.0, 5774.0, 5801.0, 5874.0, 5999.0, 6092.0, 6262.0, 6326.0, 6327.0, 6334.0, 6453.0, 6854.0, 6860.0, 7102.0, 7224.0, 7345.0, 7504.0, 7991.0, 8111.0, 8470.0, 8526.0, 9079.0, 9162.0, 9228.0, 9229.0, 9312.0, 9369.0, 9378.0, 9515.0, 9568.0, 9890.0, 9899.0, 9900.0, 10154.0, 10368.0, 10369.0, 10486.0, 10752.0, 11122.0, 22865.0, 22866.0, 22941.0, 23284.0, 23327.0, 23329.0, 25849.0, 26050.0, 26507.0, 26575.0, 26960.0, 27012.0, 27075.0, 27133.0, 27289.0, 29953.0, 51209.0, 51299.0, 51678.0, 51761.0, 55800.0, 56134.0, 56479.0, 57144.0, 57172.0, 57282.0, 57369.0, 57502.0, 57526.0, 57535.0, 57552.0, 57586.0, 57863.0, 63982.0, 79057.0, 85455.0, 114786.0, 120114.0, 130576.0, 134957.0, 137970.0, 139065.0, 152330.0, 163404.0, 219790.0, 261729.0, 285704.0, 348980.0, 728215.0 
GO:0098978 CC 3.33e-19  42/325   386/16076 D04 glutamatergic synapse                    490.0, 785.0, 814.0, 1008.0, 1741.0, 1821.0, 1949.0, 1996.0, 2043.0, 2561.0, 2566.0, 2823.0, 2890.0, 2903.0, 2915.0, 2983.0, 3356.0, 3738.0, 4916.0, 5063.0, 5530.0, 6326.0, 6792.0, 6854.0, 6860.0, 8526.0, 9228.0, 9229.0, 9890.0, 9900.0, 10368.0, 10369.0, 22866.0, 22941.0, 23236.0, 23284.0, 114569.0, 139065.0, 147381.0, 348980.0, 389941.0, 729993.0 
GO:0098982 CC 1.11e-14  18/325    77/16076 D04 GABA-ergic synapse                       490.0, 1008.0, 1946.0, 2554.0, 2556.0, 2557.0, 2561.0, 2566.0, 2567.0, 2596.0, 2743.0, 3747.0, 3752.0, 4889.0, 9900.0, 22865.0, 23229.0, 23236.0 
GO:0030425 CC 2.86e-12  33/325   387/16076 D05 dendrite                                 108.0, 775.0, 1131.0, 1821.0, 1996.0, 2043.0, 2596.0, 2743.0, 2890.0, 3269.0, 3356.0, 3361.0, 3745.0, 3747.0, 4139.0, 4856.0, 5058.0, 5126.0, 5563.0, 6860.0, 7224.0, 8470.0, 9312.0, 9371.0, 9900.0, 10368.0, 10752.0, 10769.0, 26047.0, 57282.0, 57502.0, 120114.0, 348980.0 
GO:0045211 CC 1.04e-11  21/325   160/16076 D05 postsynaptic membrane                    1131.0, 1272.0, 2554.0, 2562.0, 2567.0, 2743.0, 2892.0, 2903.0, 2904.0, 3356.0, 3738.0, 3745.0, 3747.0, 3752.0, 3778.0, 4916.0, 9568.0, 22941.0, 57528.0, 348980.0, 729993.0 
GO:0045202 CC 2.94e-11  32/325   398/16076 D03 synapse                                  777.0, 1131.0, 1960.0, 2257.0, 2554.0, 2556.0, 2557.0, 2561.0, 2562.0, 2566.0, 2567.0, 2743.0, 3269.0, 3747.0, 6327.0, 6854.0, 6860.0, 8470.0, 9162.0, 23057.0, 26050.0, 26575.0, 51299.0, 57144.0, 57282.0, 57369.0, 57502.0, 57586.0, 118427.0, 147381.0, 221692.0, 729993.0 
GO:0099634 CC 6.18e-11  10/325    27/16076 D05 postsynaptic specialization membrane     1008.0, 2556.0, 2557.0, 2561.0, 2566.0, 3361.0, 3745.0, 3752.0, 22865.0, 57502.0 
GO:0008076 CC 4.74e-10  13/325    65/16076 D07 voltage-gated potassium channel complex  801.0, 3738.0, 3739.0, 3745.0, 3747.0, 3752.0, 3760.0, 3763.0, 3778.0, 9312.0, 26047.0, 27012.0, 56479.0 
GO:0030424 CC 5.31e-10  26/325   302/16076 D05 axon                                     885.0, 1272.0, 1996.0, 2043.0, 2566.0, 3356.0, 3738.0, 3739.0, 3745.0, 3747.0, 4856.0, 4916.0, 5058.0, 5563.0, 6092.0, 6326.0, 6334.0, 6860.0, 9162.0, 23057.0, 23284.0, 26047.0, 57586.0, 152330.0, 220202.0, 348980.0 
GO:0043005 CC 6.57e-10  26/325   305/16076 D04 neuron projection                        1012.0, 2043.0, 2554.0, 2556.0, 2557.0, 2561.0, 2562.0, 2566.0, 2567.0, 2743.0, 2823.0, 2904.0, 4889.0, 5126.0, 6453.0, 6855.0, 9568.0, 9899.0, 9900.0, 22866.0, 22941.0, 26575.0, 55964.0, 57172.0, 132204.0, 140767.0 
GO:0042734 CC 6.59e-09  15/325   111/16076 D05 presynaptic membrane                     490.0, 1272.0, 1949.0, 2043.0, 2903.0, 3356.0, 3738.0, 3747.0, 3760.0, 6326.0, 6453.0, 6855.0, 9378.0, 57528.0, 57863.0 
GO:1902711 CC 7.25e-09   7/325    15/16076 D04 GABA-A receptor complex                  2554.0, 2556.0, 2557.0, 2561.0, 2562.0, 2566.0, 2567.0 
GO:0014069 CC 2.77e-08  21/325   245/16076 D04 postsynaptic density                     119.0, 775.0, 1821.0, 2596.0, 2890.0, 2903.0, 2904.0, 3708.0, 3752.0, 5063.0, 6854.0, 8997.0, 9162.0, 9228.0, 9229.0, 9743.0, 10486.0, 22941.0, 23229.0, 23362.0, 729993.0 
GO:0098839 CC 3.01e-08  13/325    90/16076 D06 postsynaptic density membrane            775.0, 1949.0, 2043.0, 2890.0, 2903.0, 2904.0, 2915.0, 9890.0, 10368.0, 10369.0, 22865.0, 57502.0, 729993.0 
GO:0043204 CC 1.88e-07  15/325   142/16076 D02 perikaryon                               460.0, 775.0, 1400.0, 1821.0, 1996.0, 2043.0, 2596.0, 3361.0, 3745.0, 3747.0, 5126.0, 9312.0, 26047.0, 57282.0, 220202.0 
GO:0043197 CC 3.25e-07  15/325   148/16076 D06 dendritic spine                          40.0, 2043.0, 2823.0, 2890.0, 2892.0, 2903.0, 2915.0, 3739.0, 3752.0, 5530.0, 9162.0, 9371.0, 9743.0, 9758.0, 22941.0 
GO:0043025 CC 5.02e-07  22/325   316/16076 D03 neuronal cell body                       40.0, 777.0, 2823.0, 2890.0, 3356.0, 3752.0, 4856.0, 5563.0, 6860.0, 7224.0, 7345.0, 8470.0, 8507.0, 9312.0, 9378.0, 9900.0, 22866.0, 22941.0, 23544.0, 26047.0, 57282.0, 140767.0 
GO:0032281 CC 6.12e-07   7/325    26/16076 D07 AMPA glutamate receptor complex          1741.0, 2890.0, 2892.0, 10368.0, 10369.0, 118427.0, 729993.0 
GO:0032590 CC 1.06e-06   7/325    28/16076 D06 dendrite membrane                        2554.0, 2556.0, 2557.0, 2566.0, 2567.0, 3745.0, 3747.0 
GO:0030672 CC 1.38e-06  12/325   105/16076 D08 synaptic vesicle membrane                273.0, 490.0, 2890.0, 5874.0, 6854.0, 6855.0, 6860.0, 9162.0, 9899.0, 9900.0, 114569.0, 132204.0 
GO:0005891 CC 1.07e-05   6/325    26/16076 D07 voltage-gated calcium channel complex    775.0, 777.0, 785.0, 10368.0, 10369.0, 55799.0 
GO:0099572 CC 1.08e-05   4/325     8/16076 D03 postsynaptic specialization              2743.0, 9228.0, 9229.0, 23229.0 
GO:0034707 CC 1.14e-05   7/325    39/16076 D05 chloride channel complex                 2554.0, 2556.0, 2557.0, 2561.0, 2562.0, 2566.0, 2567.0 
GO:0048787 CC 3.13e-05   6/325    31/16076 D05 presynaptic active zone membrane         490.0, 1008.0, 2556.0, 2561.0, 2823.0, 348980.0 
GO:0030659 CC 8.42e-05  10/325   111/16076 D05 cytoplasmic vesicle membrane             2554.0, 2561.0, 2562.0, 2566.0, 2903.0, 3708.0, 6262.0, 10947.0, 23057.0, 441061.0 
GO:0098686 CC 1.21e-04   6/325    39/16076 D05 hippocampal mossy fiber to CA3 synapse   1949.0, 10369.0, 22941.0, 114569.0, 134957.0, 389941.0 
GO:0098793 CC 1.57e-04  11/325   143/16076 D02 presynapse                               785.0, 2596.0, 2890.0, 4889.0, 6453.0, 10681.0, 10947.0, 25977.0, 51560.0, 55964.0, 57502.0 
GO:0001518 CC 1.88e-04   4/325    15/16076 D07 voltage-gated sodium channel complex     6326.0, 6327.0, 6334.0, 55800.0 
GO:1902710 CC 4.07e-04   2/325     2/16076 D03 GABA receptor complex                    2554.0, 9568.0 
GO:0098685 CC 4.71e-04   8/325    90/16076 D04 Schaffer collateral - CA1 synapse        2043.0, 2915.0, 3708.0, 5530.0, 6854.0, 6855.0, 10368.0, 10369.0 
GO:0098794 CC 6.16e-04   9/325   117/16076 D02 postsynapse                              814.0, 1996.0, 2554.0, 2556.0, 2557.0, 2566.0, 2567.0, 4208.0, 57282.0 
GO:0005739 CC 2.14e-05   7/325  1250/16076 D05 mitochondrion                            1428.0, 5530.0, 7991.0, 25830.0, 54704.0, 55294.0, 57144.0 
GO:0005654 CC 5.57e-05  42/325  3483/16076 D02 nucleoplasm                              490.0, 801.0, 814.0, 862.0, 1960.0, 1993.0, 3097.0, 3131.0, 4208.0, 5058.0, 5126.0, 5530.0, 5563.0, 5579.0, 6304.0, 6775.0, 6792.0, 7259.0, 7345.0, 8507.0, 8526.0, 8900.0, 8945.0, 8997.0, 9079.0, 9743.0, 10659.0, 23314.0, 23327.0, 23414.0, 23543.0, 25849.0, 26040.0, 51155.0, 51761.0, 55294.0, 55827.0, 57144.0, 138046.0, 202559.0, 286205.0, 340533.0 
GO:0005634 CC 1.55e-04  64/325  4646/16076 D05 nucleus                                  801.0, 814.0, 862.0, 1428.0, 2257.0, 2259.0, 3097.0, 3131.0, 4008.0, 4208.0, 4628.0, 4674.0, 4675.0, 5563.0, 5579.0, 5999.0, 6304.0, 6792.0, 7259.0, 8470.0, 8507.0, 8543.0, 8900.0, 9079.0, 9162.0, 10659.0, 10681.0, 10769.0, 22881.0, 22884.0, 23040.0, 23236.0, 23414.0, 23543.0, 26575.0, 29114.0, 51155.0, 53354.0, 55190.0, 55294.0, 55827.0, 55859.0, 55885.0, 57118.0, 57496.0, 63974.0, 79698.0, 80034.0, 84530.0, 90874.0, 114821.0, 114928.0, 117178.0, 124359.0, 138046.0, 144165.0, 202559.0, 219578.0, 219790.0, 220202.0, 221692.0, 286205.0, 340533.0, 100528062.0 
GO:0005743 CC 3.08e-04   0/325   424/16076 D05 mitochondrial inner membrane              
GO:0030594 MF 1.80e-10  12/325    49/16076 D03 neurotransmitter receptor activity       1131.0, 2554.0, 2556.0, 2557.0, 2561.0, 2562.0, 2566.0, 2567.0, 2743.0, 3269.0, 3356.0, 3361.0 
GO:0022851 MF 2.00e-09   7/325    13/16076 D10 GABA-gated chloride ion channel activity 2554.0, 2556.0, 2557.0, 2561.0, 2562.0, 2566.0, 2567.0 
GO:0005249 MF 2.26e-09  11/325    48/16076 D09 voltage-gated potassium channel activity 3738.0, 3739.0, 3745.0, 3747.0, 3752.0, 3778.0, 9312.0, 27012.0, 27133.0, 56479.0, 348980.0 
GO:1904315 MF 6.39e-09  10/325    41/16076 D10 transmitter-gated ion channel activity involved in regulation of postsynaptic membrane potential 2554.0, 2556.0, 2557.0, 2561.0, 2562.0, 2566.0, 2567.0, 2743.0, 2890.0, 2892.0 
GO:0004890 MF 7.25e-09   7/325    15/16076 D05 GABA-A receptor activity                 2554.0, 2556.0, 2557.0, 2561.0, 2562.0, 2566.0, 2567.0 
GO:0005237 MF 2.77e-08   6/325    11/16076 D09 inhibitory extracellular ligand-gated ion channel activity 2554.0, 2556.0, 2557.0, 2561.0, 2566.0, 2567.0 
GO:0005231 MF 1.02e-07   8/325    30/16076 D09 excitatory extracellular ligand-gated ion channel activity 2554.0, 2556.0, 2557.0, 2561.0, 2562.0, 2566.0, 2567.0, 2743.0 
GO:0005254 MF 5.09e-07   9/325    49/16076 D07 chloride channel activity                2554.0, 2556.0, 2557.0, 2561.0, 2562.0, 2566.0, 2567.0, 2743.0, 63982.0 
GO:0005516 MF 9.15e-07  16/325   182/16076 D03 calmodulin binding                       119.0, 490.0, 775.0, 814.0, 2596.0, 4628.0, 5530.0, 5999.0, 6262.0, 10777.0, 23236.0, 25827.0, 27133.0, 56479.0, 57118.0, 57172.0 
GO:0008503 MF 1.37e-06   5/325    11/16076 D04 benzodiazepine receptor activity         2554.0, 2556.0, 2557.0, 2566.0, 2567.0 
GO:0099507 MF 5.64e-06   5/325    14/16076 D08 ligand-gated ion channel activity involved in regulation of presynaptic membrane potential 2556.0, 2561.0, 2890.0, 2892.0, 2904.0 
GO:0005251 MF 8.35e-06   6/325    25/16076 D10 delayed rectifier potassium channel activity 3738.0, 3739.0, 3745.0, 3747.0, 9312.0, 56479.0 
GO:0017080 MF 1.69e-05   6/325    28/16076 D04 sodium channel regulator activity        2257.0, 2259.0, 5774.0, 6327.0, 23327.0, 55800.0 
GO:0005245 MF 4.55e-05   6/325    33/16076 D09 voltage-gated calcium channel activity   775.0, 777.0, 785.0, 10368.0, 10369.0, 55799.0 
GO:0003723 MF 1.13e-06   6/325  1322/16076 D04 RNA binding                              1993.0, 8470.0, 10659.0, 23543.0, 57535.0, 138046.0 
