# Supplementary material for: Analysis of gene expression in the postmortem brain of neurotypical Black Americans reveals contributions of genetic ancestry
Source: Nat Neurosci. 2024 May 20;27(6):1064–74. doi: 10.1038/s41593-024-01636-0 (PMC11156587; doi:10.1038/s41593-024-01636-0)
Supplement: Supplementary file 5 — Compressed directory of ancestry-associated DEGs enriched for WGCNA module functional enrichment results (that is, GO term enrichment) for the caudate nucleus, dentate gyrus, DLPFC and hippocampus. [file 41593_2024_1636_MOESM5_ESM.gz › wgcna_functional_enrichment/dlpfc/GO_analysis_mash_pink.txt]

GO:0045087 BP 2.60e-29  48/316   310/16076 D06 innate immune response                   695.0, 712.0, 713.0, 714.0, 717.0, 1436.0, 1524.0, 1535.0, 1536.0, 2000.0, 2207.0, 3663.0, 3684.0, 4064.0, 4067.0, 4688.0, 5294.0, 6039.0, 6503.0, 6850.0, 7096.0, 7098.0, 7100.0, 8635.0, 8832.0, 9450.0, 10333.0, 10475.0, 11027.0, 23643.0, 23765.0, 25939.0, 27350.0, 51284.0, 51296.0, 58484.0, 80216.0, 80231.0, 81622.0, 81793.0, 84282.0, 84868.0, 89790.0, 113277.0, 114548.0, 122618.0, 219972.0, 340061.0 
GO:0006954 BP 5.09e-27  42/316   252/16076 D04 inflammatory response                    140.0, 199.0, 718.0, 719.0, 1230.0, 1240.0, 1436.0, 1535.0, 1536.0, 2350.0, 3606.0, 3663.0, 3683.0, 3689.0, 3965.0, 4064.0, 4065.0, 4261.0, 4973.0, 5294.0, 5724.0, 5742.0, 6614.0, 7040.0, 7096.0, 7100.0, 9450.0, 10312.0, 10333.0, 22900.0, 23166.0, 23643.0, 23765.0, 29760.0, 51284.0, 58484.0, 64581.0, 81793.0, 84868.0, 114548.0, 122618.0, 150372.0 
GO:0006955 BP 4.57e-26  35/316   168/16076 D02 immune response                          714.0, 718.0, 920.0, 942.0, 1230.0, 1240.0, 1520.0, 1524.0, 1880.0, 2210.0, 2214.0, 2217.0, 2533.0, 3113.0, 3117.0, 3122.0, 3123.0, 3394.0, 3603.0, 4055.0, 4065.0, 4261.0, 5294.0, 5724.0, 6693.0, 7096.0, 7409.0, 7454.0, 7940.0, 10261.0, 10333.0, 23533.0, 25939.0, 81793.0, 146850.0 
GO:0002250 BP 2.72e-25  28/316    97/16076 D03 adaptive immune response                 695.0, 920.0, 942.0, 1520.0, 1524.0, 1880.0, 2210.0, 3108.0, 3109.0, 3111.0, 3113.0, 3115.0, 3117.0, 3122.0, 3903.0, 4067.0, 5294.0, 6494.0, 6850.0, 7462.0, 8832.0, 10859.0, 11006.0, 11024.0, 55824.0, 84868.0, 84876.0, 89790.0 
GO:0032760 BP 1.34e-19  22/316    80/16076 D09 positive regulation of tumor necrosis factor production 695.0, 1535.0, 1536.0, 2214.0, 3459.0, 3965.0, 5336.0, 5724.0, 5788.0, 6693.0, 6850.0, 7096.0, 7098.0, 7305.0, 8832.0, 11027.0, 23643.0, 54440.0, 64170.0, 64581.0, 84868.0, 113277.0 
GO:0032755 BP 4.44e-19  21/316    74/16076 D08 positive regulation of interleukin-6 production 199.0, 695.0, 972.0, 1535.0, 3570.0, 3603.0, 3965.0, 5336.0, 5724.0, 6850.0, 7096.0, 7098.0, 7305.0, 10333.0, 11027.0, 23765.0, 51284.0, 64170.0, 64581.0, 81622.0, 113277.0 
GO:0019886 BP 1.47e-15  12/316    22/16076 D05 antigen processing and presentation of exogenous peptide antigen via MHC class II 972.0, 1520.0, 2207.0, 3108.0, 3109.0, 3111.0, 3113.0, 3115.0, 3117.0, 3122.0, 3123.0, 81622.0 
GO:0050853 BP 1.70e-13  12/316    30/16076 D10 B cell receptor signaling pathway        695.0, 3071.0, 4067.0, 4332.0, 4773.0, 5336.0, 5788.0, 6850.0, 7462.0, 29760.0, 89857.0, 150372.0 
GO:0002503 BP 8.88e-13   8/316    10/16076 D07 peptide antigen assembly with MHC class II protein complex 3108.0, 3109.0, 3111.0, 3113.0, 3115.0, 3117.0, 3122.0, 3123.0 
GO:0002381 BP 8.88e-13   8/316    10/16076 D07 immunoglobulin production involved in immunoglobulin-mediated immune response 3108.0, 3109.0, 3111.0, 3113.0, 3115.0, 3117.0, 3122.0, 3123.0 
GO:0032731 BP 2.40e-11  12/316    43/16076 D09 positive regulation of interleukin-1 beta production 834.0, 841.0, 3965.0, 4332.0, 7305.0, 10333.0, 11027.0, 22900.0, 58484.0, 64581.0, 113277.0, 114548.0 
GO:0002224 BP 3.04e-11   9/316    19/16076 D11 toll-like receptor signaling pathway     1520.0, 5336.0, 7096.0, 7100.0, 10333.0, 23643.0, 51284.0, 81622.0, 81793.0 
GO:0032735 BP 4.69e-11  10/316    27/16076 D08 positive regulation of interleukin-12 production 3394.0, 3603.0, 3663.0, 3965.0, 5336.0, 6850.0, 7098.0, 7805.0, 64581.0, 81622.0 
GO:0006935 BP 9.19e-11  13/316    59/16076 D03 chemotaxis                               719.0, 1230.0, 1240.0, 1524.0, 1794.0, 3071.0, 3965.0, 5724.0, 6693.0, 10800.0, 58191.0, 112616.0, 123920.0 
GO:0007165 BP 1.07e-10  47/316   848/16076 D04 signal transduction                      140.0, 718.0, 834.0, 920.0, 945.0, 963.0, 1436.0, 1441.0, 1796.0, 2004.0, 3123.0, 3459.0, 3603.0, 3635.0, 3683.0, 4055.0, 4067.0, 6494.0, 6693.0, 7046.0, 7096.0, 7098.0, 7305.0, 9535.0, 10333.0, 10859.0, 11027.0, 23380.0, 23526.0, 27071.0, 27181.0, 27306.0, 54518.0, 55233.0, 55824.0, 55843.0, 56944.0, 58191.0, 64926.0, 79890.0, 112616.0, 114548.0, 117289.0, 123920.0, 139716.0, 150372.0, 201176.0 
GO:0050870 BP 1.55e-10   9/316    22/16076 D08 positive regulation of T cell activation 920.0, 3108.0, 3109.0, 3111.0, 3113.0, 3115.0, 3117.0, 3122.0, 3123.0 
GO:0050729 BP 6.08e-10  13/316    68/16076 D07 positive regulation of inflammatory response 834.0, 1050.0, 3603.0, 3606.0, 4814.0, 7098.0, 23765.0, 51284.0, 56670.0, 58484.0, 63940.0, 81793.0, 114548.0 
GO:0007166 BP 1.26e-09  18/316   153/16076 D05 cell surface receptor signaling pathway  154.0, 920.0, 942.0, 1230.0, 1796.0, 2210.0, 2214.0, 3597.0, 5788.0, 6693.0, 10261.0, 10800.0, 11024.0, 23643.0, 23765.0, 58475.0, 64231.0, 284021.0 
GO:0032729 BP 2.69e-09  11/316    50/16076 D08 positive regulation of type II interferon production 3113.0, 3115.0, 3394.0, 3606.0, 3965.0, 7098.0, 10859.0, 51284.0, 54440.0, 64581.0, 84868.0 
GO:0051056 BP 3.49e-09  15/316   109/16076 D07 regulation of small GTPase mediated signal transduction 393.0, 1794.0, 6494.0, 7409.0, 23380.0, 23526.0, 50619.0, 51291.0, 55843.0, 81704.0, 89846.0, 117289.0, 201176.0, 221472.0, 257106.0 
GO:0032722 BP 3.89e-09   9/316    30/16076 D08 positive regulation of chemokine production 199.0, 972.0, 1436.0, 3570.0, 3606.0, 7098.0, 51284.0, 64170.0, 84868.0 
GO:0031663 BP 9.96e-09   9/316    33/16076 D06 lipopolysaccharide-mediated signaling pathway 3606.0, 4064.0, 4067.0, 5336.0, 5724.0, 6688.0, 7040.0, 9450.0, 23643.0 
GO:0032930 BP 1.04e-08   7/316    16/16076 D08 positive regulation of superoxide anion generation 1535.0, 3684.0, 3689.0, 6850.0, 7040.0, 7305.0, 64581.0 
GO:0006952 BP 1.63e-08  10/316    46/16076 D03 defense response                         1441.0, 1536.0, 6039.0, 7454.0, 8832.0, 9306.0, 10800.0, 11024.0, 11027.0, 114548.0 
GO:0032753 BP 1.74e-08   7/316    17/16076 D08 positive regulation of interleukin-4 production 942.0, 2207.0, 3965.0, 6850.0, 54440.0, 84868.0, 114548.0 
GO:0030225 BP 1.74e-08   7/316    17/16076 D06 macrophage differentiation               841.0, 920.0, 1050.0, 1436.0, 3123.0, 6688.0, 139716.0 
GO:0042102 BP 3.00e-08   9/316    37/16076 D09 positive regulation of T cell proliferation 199.0, 942.0, 3071.0, 3109.0, 3113.0, 3115.0, 5788.0, 54440.0, 84868.0 
GO:0001774 BP 4.37e-08   7/316    19/16076 D06 microglial cell activation               199.0, 712.0, 3459.0, 3684.0, 3689.0, 7098.0, 54209.0 
GO:0030889 BP 8.41e-08   6/316    13/16076 D09 negative regulation of B cell proliferation 695.0, 3635.0, 4067.0, 4332.0, 7305.0, 11314.0 
GO:0060907 BP 9.74e-08   7/316    21/16076 D10 positive regulation of macrophage cytokine production 972.0, 5336.0, 7098.0, 7805.0, 10859.0, 51284.0, 64170.0 
GO:0032757 BP 1.23e-07   9/316    43/16076 D08 positive regulation of interleukin-8 production 972.0, 3965.0, 6850.0, 7096.0, 7098.0, 7100.0, 11027.0, 51284.0, 64581.0 
GO:0019221 BP 1.28e-07  12/316    87/16076 D06 cytokine-mediated signaling pathway      1050.0, 1230.0, 1436.0, 1441.0, 3459.0, 3570.0, 3587.0, 3597.0, 3663.0, 10859.0, 11024.0, 11027.0 
GO:0032689 BP 1.40e-07   7/316    22/16076 D08 negative regulation of type II interferon production 3123.0, 3965.0, 7805.0, 10859.0, 11006.0, 64115.0, 84868.0 
GO:0150062 BP 1.47e-07   4/316     4/16076 D07 complement-mediated synapse pruning      712.0, 718.0, 3684.0, 54209.0 
GO:0034154 BP 1.47e-07   4/316     4/16076 D13 toll-like receptor 7 signaling pathway   51284.0, 81622.0, 84868.0, 118788.0 
GO:0032691 BP 1.99e-07   7/316    23/16076 D09 negative regulation of interleukin-1 beta production 945.0, 1524.0, 2000.0, 11006.0, 22900.0, 54209.0, 114548.0 
GO:0030890 BP 2.37e-07   8/316    34/16076 D09 positive regulation of B cell proliferation 695.0, 972.0, 1880.0, 3071.0, 4773.0, 5788.0, 54440.0, 84433.0 
GO:0042742 BP 3.25e-07  10/316    62/16076 D06 defense response to bacterium            2207.0, 3394.0, 6693.0, 6850.0, 7098.0, 7100.0, 10333.0, 23166.0, 58484.0, 219972.0 
GO:0006968 BP 3.76e-07   7/316    25/16076 D04 cellular defense response                1524.0, 4332.0, 4688.0, 6693.0, 7305.0, 10312.0, 23643.0 
GO:0042130 BP 3.76e-07   7/316    25/16076 D09 negative regulation of T cell proliferation 942.0, 3123.0, 6693.0, 10859.0, 11006.0, 11326.0, 84868.0 
GO:0032743 BP 5.06e-07   7/316    26/16076 D08 positive regulation of interleukin-2 production 920.0, 942.0, 5336.0, 5788.0, 54440.0, 64581.0, 84433.0 
GO:0042110 BP 5.06e-07   7/316    26/16076 D05 T cell activation                        841.0, 920.0, 5294.0, 5788.0, 7454.0, 8832.0, 64581.0 
GO:0019722 BP 6.84e-07   9/316    52/16076 D07 calcium-mediated signaling               695.0, 920.0, 1230.0, 1524.0, 2214.0, 5336.0, 6850.0, 7462.0, 64805.0 
GO:0030183 BP 6.84e-07   9/316    52/16076 D07 B cell differentiation                   3087.0, 4066.0, 5336.0, 5788.0, 6850.0, 10312.0, 29760.0, 84433.0, 150372.0 
GO:0007186 BP 9.07e-07  21/316   310/16076 D05 G protein-coupled receptor signaling pathway 140.0, 718.0, 719.0, 1240.0, 1524.0, 1880.0, 2857.0, 5294.0, 5330.0, 5724.0, 6001.0, 7409.0, 10287.0, 23533.0, 26996.0, 53829.0, 56670.0, 57121.0, 64407.0, 64805.0, 146850.0 
GO:0006898 BP 9.10e-07  10/316    69/16076 D06 receptor-mediated endocytosis            154.0, 1601.0, 3684.0, 3689.0, 4360.0, 7048.0, 10894.0, 23166.0, 58191.0, 201176.0 
GO:0050731 BP 9.10e-07  10/316    69/16076 D10 positive regulation of peptidyl-tyrosine phosphorylation 920.0, 972.0, 3059.0, 3570.0, 5336.0, 5788.0, 6850.0, 7040.0, 7157.0, 54209.0 
GO:0051607 BP 9.26e-07  15/316   165/16076 D07 defense response to virus                834.0, 3663.0, 3687.0, 5788.0, 6039.0, 7098.0, 8673.0, 10859.0, 22900.0, 25939.0, 27350.0, 51284.0, 64170.0, 81622.0, 340061.0 
GO:0043123 BP 9.26e-07  15/316   165/16076 D08 positive regulation of I-kappaB kinase/NF-kappaB signaling 834.0, 841.0, 920.0, 972.0, 3123.0, 3965.0, 4055.0, 7098.0, 10333.0, 10475.0, 64170.0, 64581.0, 80216.0, 84433.0, 113277.0 
GO:0045579 BP 1.19e-06   5/316    11/16076 D10 positive regulation of B cell differentiation 695.0, 3071.0, 3635.0, 6688.0, 6850.0 
GO:0001775 BP 1.19e-06   5/316    11/16076 D02 cell activation                          5336.0, 6850.0, 7096.0, 10333.0, 64581.0 
GO:0050850 BP 1.19e-06   5/316    11/16076 D08 positive regulation of calcium-mediated signaling 920.0, 5336.0, 6850.0, 54209.0, 64581.0 
GO:0032693 BP 1.19e-06   5/316    11/16076 D08 negative regulation of interleukin-10 production 695.0, 7305.0, 10859.0, 11006.0, 64115.0 
GO:0051092 BP 1.43e-06  13/316   128/16076 D12 positive regulation of NF-kappaB transcription factor activity 695.0, 1524.0, 3606.0, 3965.0, 5336.0, 7098.0, 10333.0, 10475.0, 58484.0, 64170.0, 64581.0, 84433.0, 114548.0 
GO:0030593 BP 1.86e-06   7/316    31/16076 D08 neutrophil chemotaxis                    1441.0, 2207.0, 3071.0, 3689.0, 5294.0, 6850.0, 7409.0 
GO:0032720 BP 1.95e-06   8/316    44/16076 D09 negative regulation of tumor necrosis factor production 945.0, 2000.0, 3965.0, 10859.0, 11006.0, 54209.0, 64115.0, 84868.0 
GO:0016064 BP 2.01e-06   5/316    12/16076 D06 immunoglobulin mediated immune response  972.0, 2207.0, 3635.0, 10312.0, 64170.0 
GO:0046598 BP 2.01e-06   5/316    12/16076 D06 positive regulation of viral entry into host cell 920.0, 972.0, 3123.0, 3965.0, 10475.0 
GO:0002283 BP 2.13e-06   4/316     6/16076 D07 neutrophil activation involved in immune response 2207.0, 6850.0, 7305.0, 11027.0 
GO:0038095 BP 2.33e-06   6/316    21/16076 D08 Fc-epsilon receptor signaling pathway    695.0, 2207.0, 4067.0, 5336.0, 6850.0, 7409.0 
GO:0071407 BP 3.62e-06   7/316    34/16076 D05 cellular response to organic cyclic compound 841.0, 1050.0, 1535.0, 3606.0, 7040.0, 53829.0, 340061.0 
GO:0032725 BP 4.89e-06   4/316     7/16076 D08 positive regulation of granulocyte macrophage colony-stimulating factor production 3606.0, 6850.0, 11027.0, 64170.0 
GO:0045577 BP 4.89e-06   4/316     7/16076 D09 regulation of B cell differentiation     677.0, 678.0, 84433.0, 150372.0 
GO:0098883 BP 4.89e-06   4/316     7/16076 D06 synapse pruning                          712.0, 713.0, 714.0, 1524.0 
GO:0061760 BP 4.89e-06   4/316     7/16076 D07 antifungal innate immune response        1524.0, 5336.0, 64170.0, 64581.0 
GO:0032733 BP 5.49e-06   6/316    24/16076 D08 positive regulation of interleukin-10 production 3965.0, 5336.0, 6850.0, 54209.0, 54440.0, 64581.0 
GO:0010628 BP 6.18e-06  21/316   350/16076 D06 positive regulation of gene expression   860.0, 972.0, 1050.0, 3459.0, 3687.0, 3965.0, 4094.0, 4773.0, 5336.0, 7040.0, 7046.0, 7098.0, 7157.0, 7305.0, 10333.0, 10859.0, 29760.0, 54209.0, 64115.0, 64581.0, 338773.0 
GO:1901224 BP 7.23e-06   8/316    52/16076 D08 positive regulation of NIK/NF-kappaB signaling 942.0, 3606.0, 3965.0, 7098.0, 7805.0, 51284.0, 54209.0, 84868.0 
GO:0050921 BP 7.26e-06   5/316    15/16076 D06 positive regulation of chemotaxis        199.0, 7040.0, 54209.0, 56670.0, 64805.0 
GO:1904151 BP 7.52e-06   3/316     3/16076 D08 positive regulation of microglial cell mediated cytotoxicity 3684.0, 6688.0, 7305.0 
GO:0002774 BP 7.52e-06   3/316     3/16076 D08 Fc receptor mediated inhibitory signaling pathway 4067.0, 10859.0, 11006.0 
GO:0071226 BP 7.52e-06   3/316     3/16076 D05 cellular response to molecule of fungal origin 695.0, 6850.0, 64581.0 
GO:0043315 BP 7.52e-06   3/316     3/16076 D11 positive regulation of neutrophil degranulation 3684.0, 3689.0, 5724.0 
GO:0150064 BP 7.52e-06   3/316     3/16076 D04 vertebrate eye-specific patterning       712.0, 718.0, 3684.0 
GO:0002316 BP 7.52e-06   3/316     3/16076 D10 follicular B cell differentiation        3394.0, 5336.0, 6688.0 
GO:0006959 BP 9.09e-06   6/316    26/16076 D03 humoral immune response                  240.0, 1880.0, 3123.0, 6480.0, 29760.0, 54209.0 
GO:0035589 BP 9.64e-06   4/316     8/16076 D07 G protein-coupled purinergic nucleotide receptor signaling pathway 2857.0, 5724.0, 53829.0, 64805.0 
GO:1900017 BP 1.04e-05   5/316    16/16076 D08 positive regulation of cytokine production involved in inflammatory response 10333.0, 23765.0, 63940.0, 64170.0, 64581.0 
GO:0050766 BP 1.44e-05   6/316    28/16076 D07 positive regulation of phagocytosis      695.0, 1535.0, 1794.0, 2207.0, 54209.0, 64581.0 
GO:0070269 BP 1.45e-05   5/316    17/16076 D04 pyroptosis                               834.0, 841.0, 54209.0, 58484.0, 114548.0 
GO:0030031 BP 1.45e-05   5/316    17/16076 D05 cell projection assembly                 822.0, 3071.0, 23191.0, 64098.0, 85477.0 
GO:0002755 BP 1.45e-05   5/316    17/16076 D12 MyD88-dependent toll-like receptor signaling pathway 695.0, 7096.0, 7100.0, 10333.0, 81793.0 
GO:0045657 BP 1.71e-05   4/316     9/16076 D10 positive regulation of monocyte differentiation 677.0, 920.0, 972.0, 3123.0 
GO:0071639 BP 1.71e-05   4/316     9/16076 D09 positive regulation of monocyte chemotactic protein-1 production 3965.0, 6850.0, 8832.0, 64581.0 
GO:0050776 BP 1.78e-05   6/316    29/16076 D04 regulation of immune response            2210.0, 2214.0, 3635.0, 6693.0, 10870.0, 64115.0 
GO:0048661 BP 1.86e-05   7/316    43/16076 D06 positive regulation of smooth muscle cell proliferation 199.0, 1535.0, 3570.0, 3606.0, 5724.0, 7040.0, 7048.0 
GO:0002223 BP 1.97e-05   5/316    18/16076 D11 stimulatory C-type lectin receptor signaling pathway 4067.0, 5336.0, 6850.0, 7305.0, 64581.0 
GO:0071346 BP 2.15e-05   8/316    60/16076 D06 cellular response to type II interferon  199.0, 834.0, 3113.0, 3394.0, 3965.0, 4360.0, 7098.0, 7454.0 
GO:0070374 BP 2.40e-05  12/316   142/16076 D09 positive regulation of ERK1 and ERK2 cascade 920.0, 972.0, 1230.0, 1436.0, 1880.0, 3123.0, 3965.0, 5788.0, 7040.0, 54209.0, 64170.0, 84868.0 
GO:0002862 BP 2.64e-05   5/316    19/16076 D08 negative regulation of inflammatory response to antigenic stimulus 3123.0, 4067.0, 6850.0, 54209.0, 79651.0 
GO:0032703 BP 2.64e-05   5/316    19/16076 D08 negative regulation of interleukin-2 production 5788.0, 7805.0, 11006.0, 11326.0, 84868.0 
GO:0048678 BP 2.68e-05   6/316    31/16076 D04 response to axon injury                  199.0, 4067.0, 5336.0, 7305.0, 54209.0, 64805.0 
GO:0002291 BP 2.97e-05   3/316     4/16076 D07 T cell activation via T cell receptor contact with antigen bound to MHC molecule on antigen presenting cell 3683.0, 10875.0, 54518.0 
GO:0071396 BP 2.97e-05   3/316     4/16076 D05 cellular response to lipid               5336.0, 6850.0, 54209.0 
GO:0032747 BP 2.97e-05   3/316     4/16076 D08 positive regulation of interleukin-23 production 5336.0, 23765.0, 64581.0 
GO:0006911 BP 3.46e-05   5/316    20/16076 D07 phagocytosis, engulfment                 199.0, 3684.0, 3689.0, 51411.0, 54209.0 
GO:0006958 BP 3.46e-05   5/316    20/16076 D08 complement activation, classical pathway 712.0, 713.0, 714.0, 717.0, 718.0 
GO:0071222 BP 3.50e-05  10/316   103/16076 D06 cellular response to lipopolysaccharide  834.0, 942.0, 1524.0, 3394.0, 4064.0, 4360.0, 10859.0, 23643.0, 84868.0, 114548.0 
GO:0097028 BP 4.33e-05   4/316    11/16076 D06 dendritic cell differentiation           3394.0, 4067.0, 10859.0, 54209.0 
GO:0060100 BP 4.33e-05   4/316    11/16076 D08 positive regulation of phagocytosis, engulfment 718.0, 3071.0, 5336.0, 54209.0 
GO:0002281 BP 4.33e-05   4/316    11/16076 D06 macrophage activation involved in immune response 5336.0, 6850.0, 56670.0, 84868.0 
GO:0034341 BP 4.47e-05   5/316    21/16076 D05 response to type II interferon           972.0, 4261.0, 6672.0, 8942.0, 58191.0 
GO:0051897 BP 5.23e-05   9/316    87/16076 D08 positive regulation of protein kinase B signaling 1524.0, 3059.0, 3606.0, 5294.0, 7040.0, 7046.0, 23533.0, 57091.0, 64805.0 
GO:0032715 BP 5.52e-05   6/316    35/16076 D08 negative regulation of interleukin-6 production 2000.0, 3071.0, 3635.0, 8832.0, 11006.0, 84868.0 
GO:0007159 BP 5.69e-05   5/316    22/16076 D04 leukocyte cell-cell adhesion             3683.0, 3689.0, 4973.0, 5788.0, 6850.0 
GO:0045730 BP 6.40e-05   4/316    12/16076 D02 respiratory burst                        1535.0, 1536.0, 4688.0, 4689.0 
GO:0006956 BP 6.40e-05   4/316    12/16076 D07 complement activation                    712.0, 713.0, 717.0, 718.0 
GO:0009611 BP 6.65e-05   7/316    52/16076 D03 response to wounding                     140.0, 677.0, 678.0, 1230.0, 1524.0, 7040.0, 10894.0 
GO:0045766 BP 6.67e-05  10/316   111/16076 D07 positive regulation of angiogenesis      718.0, 719.0, 1524.0, 1536.0, 3099.0, 3687.0, 4814.0, 7048.0, 7098.0, 146850.0 
GO:0002282 BP 7.31e-05   3/316     5/16076 D07 microglial cell activation involved in immune response 1524.0, 7305.0, 54209.0 
GO:0034136 BP 7.31e-05   3/316     5/16076 D09 negative regulation of toll-like receptor 2 signaling pathway 4067.0, 10333.0, 54209.0 
GO:0046847 BP 8.89e-05   5/316    24/16076 D07 filopodium assembly                      7046.0, 23380.0, 89846.0, 91010.0, 221472.0 
GO:0042554 BP 1.25e-04   4/316    14/16076 D05 superoxide anion generation              1535.0, 1536.0, 4688.0, 4689.0 
GO:0001934 BP 1.31e-04  12/316   169/16076 D09 positive regulation of protein phosphorylation 199.0, 718.0, 920.0, 972.0, 1436.0, 1601.0, 3123.0, 4067.0, 7040.0, 54209.0, 55233.0, 338773.0 
GO:0002244 BP 1.35e-04   7/316    58/16076 D04 hematopoietic progenitor cell differentiation 1436.0, 4067.0, 5788.0, 7040.0, 7157.0, 54502.0, 122618.0 
GO:0010818 BP 1.44e-04   3/316     6/16076 D08 T cell chemotaxis                        1880.0, 5294.0, 58191.0 
GO:1904141 BP 1.44e-04   3/316     6/16076 D09 positive regulation of microglial cell migration 1524.0, 54209.0, 64805.0 
GO:0030335 BP 1.45e-04  13/316   197/16076 D06 positive regulation of cell migration    199.0, 1230.0, 1436.0, 1601.0, 3687.0, 4067.0, 4313.0, 7040.0, 7046.0, 57091.0, 58191.0, 64115.0, 64581.0 
GO:0001516 BP 1.68e-04   4/316    15/16076 D11 prostaglandin biosynthetic process       972.0, 5742.0, 6916.0, 27306.0 
GO:0030218 BP 1.82e-04   6/316    43/16076 D05 erythrocyte differentiation              3059.0, 3784.0, 4067.0, 6688.0, 6886.0, 10320.0 
GO:0007155 BP 2.03e-04  19/316   381/16076 D02 cell adhesion                            920.0, 945.0, 1230.0, 1441.0, 1524.0, 2350.0, 3683.0, 3684.0, 3687.0, 3689.0, 4814.0, 6404.0, 11314.0, 22915.0, 23166.0, 27181.0, 51294.0, 57091.0, 89790.0 
GO:0071260 BP 2.07e-04   7/316    62/16076 D05 cellular response to mechanical stimulus 834.0, 841.0, 1535.0, 4055.0, 7098.0, 7100.0, 51284.0 
GO:0050829 BP 2.29e-04   5/316    29/16076 D07 defense response to Gram-negative bacterium 920.0, 3570.0, 6039.0, 54209.0, 219972.0 
GO:0043280 BP 2.35e-04   6/316    45/16076 D11 positive regulation of cysteine-type endopeptidase activity involved in apoptotic process 834.0, 6850.0, 22900.0, 64170.0, 64581.0, 114548.0 
GO:0070723 BP 2.48e-04   3/316     7/16076 D06 response to cholesterol                  7040.0, 7046.0, 7048.0 
GO:2000563 BP 2.48e-04   3/316     7/16076 D11 positive regulation of CD4-positive, alpha-beta T cell proliferation 3965.0, 7048.0, 84433.0 
GO:0045630 BP 2.48e-04   3/316     7/16076 D14 positive regulation of T-helper 2 cell differentiation 942.0, 3606.0, 114548.0 
GO:0043305 BP 2.48e-04   3/316     7/16076 D11 negative regulation of mast cell degranulation 3965.0, 8832.0, 11314.0 
GO:0045060 BP 2.48e-04   3/316     7/16076 D04 negative thymic T cell selection         972.0, 1794.0, 5788.0 
GO:0045588 BP 2.48e-04   3/316     7/16076 D11 positive regulation of gamma-delta T cell differentiation 3071.0, 5788.0, 6850.0 
GO:0045059 BP 2.48e-04   3/316     7/16076 D04 positive thymic T cell selection         972.0, 1794.0, 5788.0 
GO:0034138 BP 2.48e-04   3/316     7/16076 D13 toll-like receptor 3 signaling pathway   7098.0, 81622.0, 84868.0 
GO:0034162 BP 2.48e-04   3/316     7/16076 D13 toll-like receptor 9 signaling pathway   81622.0, 84868.0, 118788.0 
GO:0002693 BP 2.48e-04   3/316     7/16076 D08 positive regulation of cellular extravasation 5724.0, 10894.0, 83483.0 
GO:0098586 BP 2.66e-04   6/316    46/16076 D06 cellular response to virus               3459.0, 3965.0, 7098.0, 51284.0, 57705.0, 114548.0 
GO:0002639 BP 2.85e-04   4/316    17/16076 D08 positive regulation of immunoglobulin production 695.0, 942.0, 5788.0, 54440.0 
GO:0043303 BP 2.85e-04   4/316    17/16076 D09 mast cell degranulation                  5294.0, 6850.0, 7462.0, 284021.0 
GO:0035556 BP 2.89e-04  17/316   329/16076 D05 intracellular signal transduction        113.0, 695.0, 3059.0, 3635.0, 4067.0, 5336.0, 6494.0, 6850.0, 7046.0, 7305.0, 7462.0, 8569.0, 9306.0, 29760.0, 51291.0, 55824.0, 150372.0 
GO:0042531 BP 3.17e-04   5/316    31/16076 D11 positive regulation of tyrosine phosphorylation of STAT protein 1436.0, 3059.0, 3570.0, 3606.0, 4067.0 
GO:0030217 BP 3.70e-04   5/316    32/16076 D07 T cell differentiation                   860.0, 920.0, 5788.0, 7409.0, 10312.0 
GO:0045963 BP 3.85e-04   2/316     2/16076 D08 negative regulation of dopamine metabolic process 3684.0, 3689.0 
GO:0045058 BP 3.85e-04   2/316     2/16076 D02 T cell selection                         920.0, 972.0 
GO:0002469 BP 3.85e-04   2/316     2/16076 D04 myeloid dendritic cell antigen processing and presentation 3122.0, 3123.0 
GO:1904093 BP 3.85e-04   2/316     2/16076 D07 negative regulation of autophagic cell death 7805.0, 54209.0 
GO:0110090 BP 3.85e-04   2/316     2/16076 D09 positive regulation of hippocampal neuron apoptotic process 3684.0, 7305.0 
GO:1904139 BP 3.85e-04   2/316     2/16076 D08 regulation of microglial cell migration  1524.0, 64805.0 
GO:1990858 BP 3.85e-04   2/316     2/16076 D04 cellular response to lectin              5336.0, 6850.0 
GO:0002540 BP 3.85e-04   2/316     2/16076 D04 leukotriene production involved in inflammatory response 240.0, 241.0 
GO:0032959 BP 3.85e-04   2/316     2/16076 D08 inositol trisphosphate biosynthetic process 5336.0, 5724.0 
GO:2000363 BP 3.85e-04   2/316     2/16076 D06 positive regulation of prostaglandin-E synthase activity 3684.0, 3689.0 
GO:0002491 BP 3.85e-04   2/316     2/16076 D05 antigen processing and presentation of endogenous peptide antigen via MHC class II 3122.0, 3123.0 
GO:0002431 BP 3.85e-04   2/316     2/16076 D09 Fc receptor mediated stimulatory signaling pathway 2207.0, 4067.0 
GO:0045622 BP 3.85e-04   2/316     2/16076 D12 regulation of T-helper cell differentiation 3122.0, 3123.0 
GO:0002407 BP 3.92e-04   3/316     8/16076 D07 dendritic cell chemotaxis                1230.0, 1880.0, 5294.0 
GO:0034144 BP 3.92e-04   3/316     8/16076 D09 negative regulation of toll-like receptor 4 signaling pathway 4067.0, 11027.0, 54209.0 
GO:1900015 BP 3.92e-04   3/316     8/16076 D07 regulation of cytokine production involved in inflammatory response 240.0, 54209.0, 122618.0 
GO:0030644 BP 3.92e-04   3/316     8/16076 D09 cellular chloride ion homeostasis        3784.0, 6916.0, 10008.0 
GO:0019370 BP 3.92e-04   3/316     8/16076 D08 leukotriene biosynthetic process         240.0, 241.0, 6850.0 
GO:1901216 BP 4.29e-04   5/316    33/16076 D06 positive regulation of neuron death      712.0, 841.0, 3684.0, 3689.0, 7305.0 
GO:0030316 BP 4.29e-04   5/316    33/16076 D06 osteoclast differentiation               1436.0, 1880.0, 7305.0, 10312.0, 54209.0 
GO:0045088 BP 5.53e-04   4/316    20/16076 D06 regulation of innate immune response     841.0, 25939.0, 54209.0, 84282.0 
GO:0002221 BP 5.79e-04   3/316     9/16076 D10 pattern recognition receptor signaling pathway 834.0, 58484.0, 114548.0 
GO:0030595 BP 5.79e-04   3/316     9/16076 D05 leukocyte chemotaxis                     1524.0, 1880.0, 3603.0 
GO:0031666 BP 5.79e-04   3/316     9/16076 D07 positive regulation of lipopolysaccharide-mediated signaling pathway 4064.0, 9450.0, 23643.0 
GO:0030101 BP 5.79e-04   3/316     9/16076 D05 natural killer cell activation           841.0, 2214.0, 3606.0 
GO:0012501 BP 5.79e-04   3/316     9/16076 D03 programmed cell death                    4814.0, 5336.0, 22900.0 
GO:0033627 BP 6.50e-04   5/316    36/16076 D03 cell adhesion mediated by integrin       3683.0, 3684.0, 3687.0, 3689.0, 22915.0 
GO:0032481 BP 6.73e-04   4/316    21/16076 D08 positive regulation of type I interferon production 3663.0, 5336.0, 6850.0, 340061.0 
GO:0005886 CC 1.59e-33 166/316  3508/16076 D03 plasma membrane                          113.0, 140.0, 154.0, 695.0, 718.0, 719.0, 834.0, 920.0, 942.0, 945.0, 951.0, 963.0, 972.0, 1184.0, 1230.0, 1240.0, 1436.0, 1441.0, 1524.0, 1535.0, 1536.0, 1601.0, 1794.0, 1880.0, 2207.0, 2210.0, 2214.0, 2350.0, 2533.0, 2857.0, 2995.0, 3059.0, 3071.0, 3099.0, 3111.0, 3113.0, 3115.0, 3117.0, 3122.0, 3123.0, 3459.0, 3570.0, 3587.0, 3597.0, 3603.0, 3635.0, 3683.0, 3684.0, 3687.0, 3689.0, 3762.0, 3784.0, 3903.0, 3936.0, 4055.0, 4064.0, 4065.0, 4067.0, 4313.0, 4360.0, 4542.0, 4973.0, 5244.0, 5294.0, 5330.0, 5336.0, 5724.0, 5788.0, 6001.0, 6404.0, 6510.0, 6518.0, 6614.0, 6693.0, 6850.0, 7040.0, 7046.0, 7048.0, 7096.0, 7098.0, 7100.0, 7305.0, 7409.0, 7454.0, 7462.0, 7805.0, 7940.0, 8673.0, 8832.0, 9056.0, 9424.0, 10008.0, 10161.0, 10184.0, 10257.0, 10261.0, 10287.0, 10312.0, 10333.0, 10800.0, 10859.0, 10863.0, 10870.0, 10894.0, 11006.0, 11024.0, 11027.0, 11309.0, 11314.0, 23166.0, 23380.0, 23406.0, 23526.0, 23533.0, 23643.0, 23765.0, 25939.0, 26996.0, 27071.0, 27128.0, 27181.0, 29760.0, 50619.0, 51284.0, 51291.0, 51294.0, 51338.0, 51411.0, 53829.0, 54209.0, 54518.0, 54947.0, 55315.0, 55803.0, 55824.0, 56670.0, 57091.0, 57121.0, 58191.0, 58475.0, 63940.0, 64098.0, 64115.0, 64170.0, 64231.0, 64407.0, 64581.0, 64805.0, 79056.0, 79651.0, 79895.0, 80342.0, 81793.0, 84433.0, 84876.0, 89790.0, 91010.0, 113277.0, 118788.0, 146850.0, 150372.0, 203328.0, 284021.0, 284759.0, 338773.0, 340061.0 
GO:0042613 CC 2.08e-14   9/316    11/16076 D05 MHC class II protein complex             972.0, 3108.0, 3109.0, 3111.0, 3113.0, 3115.0, 3117.0, 3122.0, 3123.0 
GO:0070821 CC 2.67e-12  14/316    56/16076 D07 tertiary granule membrane                945.0, 963.0, 1535.0, 1536.0, 2207.0, 3684.0, 3687.0, 3689.0, 3903.0, 4973.0, 5724.0, 8673.0, 11314.0, 79895.0 
GO:0009897 CC 8.58e-12  24/316   218/16076 D03 external side of plasma membrane         920.0, 942.0, 945.0, 972.0, 1230.0, 1441.0, 1524.0, 2207.0, 2214.0, 2217.0, 2350.0, 3123.0, 3570.0, 3597.0, 3683.0, 3684.0, 3687.0, 3689.0, 4065.0, 5788.0, 6693.0, 7048.0, 8832.0, 10859.0 
GO:0009986 CC 1.24e-09  31/316   448/16076 D02 cell surface                             718.0, 942.0, 963.0, 972.0, 1436.0, 1524.0, 2207.0, 2350.0, 3108.0, 3113.0, 3115.0, 3122.0, 3123.0, 3683.0, 3684.0, 3687.0, 3689.0, 3784.0, 4360.0, 5788.0, 6693.0, 7040.0, 7046.0, 7305.0, 9388.0, 10870.0, 11006.0, 64581.0, 64805.0, 83483.0, 84868.0 
GO:0035579 CC 1.28e-09  13/316    72/16076 D07 specific granule membrane                719.0, 945.0, 963.0, 1535.0, 1536.0, 3683.0, 3684.0, 3689.0, 3903.0, 4973.0, 6518.0, 8673.0, 79895.0 
GO:0045121 CC 3.49e-09  20/316   203/16076 D04 membrane raft                            695.0, 841.0, 920.0, 3635.0, 3784.0, 4067.0, 4973.0, 5244.0, 5788.0, 7046.0, 7048.0, 7096.0, 7462.0, 10008.0, 10287.0, 10333.0, 55824.0, 84433.0, 84876.0, 150372.0 
GO:0030669 CC 9.98e-08  10/316    55/16076 D08 clathrin-coated endocytic vesicle membrane 154.0, 920.0, 972.0, 2210.0, 3113.0, 3115.0, 3117.0, 3122.0, 3123.0, 8673.0 
GO:0043235 CC 1.69e-06  15/316   173/16076 D02 receptor complex                         154.0, 1436.0, 1441.0, 3570.0, 3597.0, 3689.0, 4973.0, 7046.0, 7048.0, 7096.0, 10333.0, 23643.0, 26996.0, 51284.0, 81793.0 
GO:0030666 CC 2.40e-06   9/316    60/16076 D06 endocytic vesicle membrane               972.0, 1441.0, 3113.0, 3115.0, 3117.0, 3122.0, 3123.0, 4067.0, 23166.0 
GO:0001772 CC 2.92e-06   7/316    33/16076 D02 immunological synapse                    951.0, 963.0, 3122.0, 3123.0, 9306.0, 84433.0, 84868.0 
GO:0005576 CC 2.94e-06  45/316  1107/16076 D02 extracellular region                     240.0, 313.0, 712.0, 713.0, 714.0, 717.0, 718.0, 1296.0, 1441.0, 1520.0, 1794.0, 2350.0, 3570.0, 3603.0, 3606.0, 4313.0, 4332.0, 4814.0, 4973.0, 6039.0, 6480.0, 6614.0, 7040.0, 7048.0, 8635.0, 9388.0, 9535.0, 10859.0, 10863.0, 10875.0, 11027.0, 22915.0, 23191.0, 23406.0, 23526.0, 23643.0, 23765.0, 51411.0, 54209.0, 58191.0, 79056.0, 89790.0, 114548.0, 219972.0, 285313.0 
GO:0044853 CC 5.49e-06   6/316    24/16076 D05 plasma membrane raft                     3684.0, 3689.0, 6404.0, 51338.0, 54209.0, 84876.0 
GO:0005765 CC 6.18e-06  20/316   322/16076 D07 lysosomal membrane                       972.0, 1184.0, 1441.0, 1601.0, 3108.0, 3109.0, 3111.0, 3113.0, 3115.0, 3117.0, 3122.0, 3123.0, 4067.0, 7098.0, 7805.0, 8673.0, 10312.0, 51296.0, 55315.0, 80342.0 
GO:0062167 CC 7.52e-06   3/316     3/16076 D02 complement component C1q complex         712.0, 713.0, 714.0 
GO:0005602 CC 7.52e-06   3/316     3/16076 D02 complement component C1 complex          712.0, 713.0, 714.0 
GO:0030658 CC 2.19e-05   6/316    30/16076 D06 transport vesicle membrane               972.0, 3113.0, 3115.0, 3117.0, 3122.0, 3123.0 
GO:0043020 CC 2.80e-05   4/316    10/16076 D04 NADPH oxidase complex                    1535.0, 1536.0, 4688.0, 4689.0 
GO:0005944 CC 2.97e-05   3/316     4/16076 D07 phosphatidylinositol 3-kinase complex, class IB 5294.0, 23533.0, 146850.0 
GO:0042101 CC 7.31e-05   3/316     5/16076 D05 T cell receptor complex                  920.0, 6850.0, 54518.0 
GO:0010008 CC 1.03e-04  14/316   217/16076 D06 endosome membrane                        154.0, 1184.0, 2217.0, 3111.0, 3113.0, 3115.0, 3117.0, 4360.0, 4689.0, 7098.0, 10312.0, 23643.0, 51284.0, 51296.0 
GO:0061702 CC 1.44e-04   3/316     6/16076 D02 inflammasome complex                     834.0, 22900.0, 58484.0 
GO:0072559 CC 2.48e-04   3/316     7/16076 D03 NLRP3 inflammasome complex               834.0, 22900.0, 114548.0 
GO:0005942 CC 2.85e-04   4/316    17/16076 D05 phosphatidylinositol 3-kinase complex    5294.0, 9306.0, 23533.0, 146850.0 
GO:0012507 CC 3.00e-04   6/316    47/16076 D07 ER to Golgi transport vesicle membrane   972.0, 3113.0, 3115.0, 3117.0, 3122.0, 3123.0 
GO:0030670 CC 3.36e-04   7/316    67/16076 D07 phagocytic vesicle membrane              1535.0, 1536.0, 7096.0, 8673.0, 10312.0, 10333.0, 10981.0 
GO:0101003 CC 3.37e-04   6/316    48/16076 D07 ficolin-1-rich granule membrane          2207.0, 3071.0, 3687.0, 3689.0, 10312.0, 11314.0 
GO:1990794 CC 3.85e-04   2/316     2/16076 D02 basolateral part of cell                 3784.0, 10008.0 
GO:0034689 CC 3.85e-04   2/316     2/16076 D06 integrin alphaX-beta2 complex            3687.0, 3689.0 
GO:0034688 CC 3.85e-04   2/316     2/16076 D06 integrin alphaM-beta2 complex            3684.0, 3689.0 
GO:0034687 CC 3.85e-04   2/316     2/16076 D06 integrin alphaL-beta2 complex            3683.0, 3689.0 
GO:0070021 CC 3.85e-04   2/316     2/16076 D07 transforming growth factor beta ligand-receptor complex 7046.0, 7048.0 
GO:0005943 CC 3.92e-04   3/316     8/16076 D07 phosphatidylinositol 3-kinase complex, class IA 5294.0, 23533.0, 146850.0 
GO:0005615 CC 7.38e-04  33/316   907/16076 D02 extracellular space                      141.0, 240.0, 714.0, 717.0, 718.0, 822.0, 1296.0, 1520.0, 2214.0, 2217.0, 3123.0, 3603.0, 3606.0, 3684.0, 3936.0, 3965.0, 4064.0, 4242.0, 4313.0, 6039.0, 6693.0, 7040.0, 7098.0, 8635.0, 9388.0, 9450.0, 10875.0, 23643.0, 56944.0, 58191.0, 112616.0, 123920.0, 147138.0 
GO:0043231 CC 7.92e-04  29/316   773/16076 D04 intracellular membrane-bounded organelle 313.0, 1050.0, 1436.0, 1520.0, 1601.0, 3099.0, 3108.0, 3109.0, 3113.0, 4067.0, 4332.0, 4973.0, 5742.0, 8832.0, 10170.0, 27306.0, 29760.0, 51296.0, 55214.0, 55303.0, 55315.0, 55803.0, 58484.0, 79958.0, 80183.0, 80231.0, 80709.0, 91010.0, 257106.0 
GO:0032009 CC 8.15e-04   3/316    10/16076 D09 early phagosome                          6850.0, 51284.0, 81622.0 
GO:0045335 CC 1.03e-03   6/316    59/16076 D08 phagocytic vesicle                       1520.0, 7454.0, 10981.0, 23380.0, 122618.0, 219972.0 
GO:0033001 CC 1.14e-03   2/316     3/16076 D05 Fc-gamma receptor III complex            2207.0, 2214.0 
GO:0008305 CC 1.14e-03   4/316    24/16076 D05 integrin complex                         3683.0, 3684.0, 3687.0, 3689.0 
GO:0005634 CC 3.24e-05  59/316  4646/16076 D05 nucleus                                  154.0, 199.0, 677.0, 678.0, 695.0, 822.0, 860.0, 972.0, 1050.0, 1535.0, 1796.0, 2000.0, 2004.0, 2313.0, 2533.0, 3059.0, 3087.0, 3394.0, 3663.0, 3965.0, 4067.0, 4094.0, 4313.0, 4773.0, 6001.0, 6239.0, 6494.0, 6672.0, 6688.0, 6850.0, 6886.0, 7040.0, 7046.0, 7157.0, 7454.0, 8569.0, 8761.0, 10095.0, 10312.0, 10320.0, 10957.0, 22797.0, 22900.0, 23406.0, 23533.0, 25939.0, 27350.0, 50619.0, 54440.0, 54502.0, 55233.0, 58516.0, 60436.0, 63901.0, 64092.0, 114548.0, 122618.0, 197135.0, 221472.0 
GO:0005654 CC 5.38e-04  44/316  3483/16076 D02 nucleoplasm                              240.0, 393.0, 822.0, 841.0, 860.0, 945.0, 1050.0, 1436.0, 2000.0, 2004.0, 2313.0, 3394.0, 4064.0, 4066.0, 4261.0, 4332.0, 4773.0, 4973.0, 5244.0, 6672.0, 6688.0, 6886.0, 7157.0, 8569.0, 8942.0, 10320.0, 10475.0, 22797.0, 22900.0, 23380.0, 25816.0, 25939.0, 26157.0, 27306.0, 50619.0, 51291.0, 55214.0, 55233.0, 60436.0, 63901.0, 79958.0, 80231.0, 80709.0, 340061.0 
GO:0004888 MF 5.75e-15  19/316    88/16076 D03 transmembrane signaling receptor activity 920.0, 2210.0, 2214.0, 4360.0, 6693.0, 7096.0, 7098.0, 7100.0, 10261.0, 10333.0, 10894.0, 11024.0, 11314.0, 27181.0, 51284.0, 54209.0, 81793.0, 150372.0, 284021.0 
GO:0023026 MF 1.16e-12  10/316    20/16076 D04 MHC class II protein complex binding     920.0, 972.0, 3108.0, 3109.0, 3111.0, 3113.0, 3115.0, 3117.0, 3122.0, 3123.0 
GO:0038023 MF 4.22e-12  21/316   157/16076 D02 signaling receptor activity              920.0, 942.0, 945.0, 1240.0, 1441.0, 2350.0, 3587.0, 3687.0, 4065.0, 4360.0, 6510.0, 7096.0, 7098.0, 7100.0, 10333.0, 10894.0, 11027.0, 11314.0, 54209.0, 56670.0, 81793.0 
GO:0032395 MF 1.68e-08   5/316     6/16076 D04 MHC class II receptor activity           3111.0, 3113.0, 3117.0, 3122.0, 3123.0 
GO:0019864 MF 2.13e-06   4/316     6/16076 D04 IgG binding                              2207.0, 2210.0, 2214.0, 2217.0 
GO:0045028 MF 2.13e-06   4/316     6/16076 D06 G protein-coupled purinergic nucleotide receptor activity 2857.0, 5724.0, 53829.0, 64805.0 
GO:0005096 MF 2.62e-06  18/316   252/16076 D05 GTPase activator activity                141.0, 393.0, 397.0, 1794.0, 3071.0, 6001.0, 6494.0, 23380.0, 23526.0, 51291.0, 55803.0, 55843.0, 64407.0, 64926.0, 79890.0, 117289.0, 201176.0, 257106.0 
GO:0032396 MF 7.52e-06   3/316     3/16076 D05 inhibitory MHC class I receptor activity 10859.0, 11024.0, 11027.0 
GO:0005515 MF 1.86e-05 238/316 10303/16076 D02 protein binding                          141.0, 154.0, 199.0, 240.0, 241.0, 313.0, 393.0, 397.0, 677.0, 678.0, 695.0, 712.0, 713.0, 714.0, 717.0, 718.0, 822.0, 834.0, 841.0, 860.0, 920.0, 942.0, 945.0, 951.0, 963.0, 972.0, 1050.0, 1184.0, 1230.0, 1240.0, 1436.0, 1441.0, 1524.0, 1535.0, 1536.0, 1601.0, 1794.0, 1796.0, 2000.0, 2004.0, 2207.0, 2214.0, 2217.0, 2313.0, 2533.0, 2995.0, 3059.0, 3071.0, 3087.0, 3099.0, 3108.0, 3109.0, 3111.0, 3115.0, 3117.0, 3122.0, 3123.0, 3394.0, 3459.0, 3570.0, 3587.0, 3597.0, 3606.0, 3635.0, 3663.0, 3683.0, 3684.0, 3687.0, 3689.0, 3762.0, 3784.0, 3903.0, 4055.0, 4064.0, 4066.0, 4067.0, 4094.0, 4261.0, 4313.0, 4332.0, 4360.0, 4542.0, 4688.0, 4689.0, 4773.0, 4814.0, 4973.0, 5244.0, 5294.0, 5330.0, 5336.0, 5724.0, 5742.0, 5788.0, 6001.0, 6404.0, 6480.0, 6494.0, 6503.0, 6510.0, 6518.0, 6672.0, 6688.0, 6693.0, 6850.0, 6886.0, 7040.0, 7046.0, 7048.0, 7096.0, 7098.0, 7100.0, 7157.0, 7305.0, 7351.0, 7409.0, 7454.0, 7462.0, 7805.0, 8569.0, 8673.0, 8761.0, 8832.0, 9306.0, 9450.0, 10008.0, 10095.0, 10161.0, 10184.0, 10257.0, 10287.0, 10312.0, 10320.0, 10333.0, 10475.0, 10859.0, 10863.0, 10870.0, 10894.0, 10957.0, 10981.0, 11006.0, 11314.0, 11326.0, 22797.0, 22900.0, 22915.0, 23166.0, 23191.0, 23380.0, 23406.0, 23526.0, 23643.0, 23765.0, 25816.0, 25939.0, 26157.0, 26996.0, 27071.0, 27128.0, 27143.0, 27181.0, 27306.0, 27350.0, 27436.0, 29760.0, 50619.0, 51225.0, 51284.0, 51291.0, 51296.0, 51338.0, 51411.0, 53829.0, 54209.0, 54491.0, 54502.0, 54518.0, 54947.0, 55233.0, 55304.0, 55315.0, 55803.0, 55824.0, 56670.0, 58475.0, 58484.0, 58516.0, 63901.0, 63940.0, 64098.0, 64115.0, 64170.0, 64231.0, 64407.0, 64581.0, 64926.0, 79056.0, 79651.0, 79890.0, 79895.0, 79958.0, 80183.0, 80216.0, 80231.0, 80342.0, 80709.0, 81622.0, 81704.0, 81793.0, 83483.0, 84002.0, 84282.0, 84433.0, 84868.0, 84876.0, 89790.0, 89857.0, 112616.0, 113277.0, 114548.0, 115207.0, 117289.0, 118788.0, 123920.0, 139818.0, 146850.0, 147138.0, 150372.0, 197135.0, 201799.0, 203328.0, 221472.0, 255809.0, 257106.0, 284021.0, 340061.0, 401494.0 
GO:0042605 MF 2.64e-05   5/316    19/16076 D04 peptide antigen binding                  3113.0, 3115.0, 3117.0, 3122.0, 3123.0 
GO:0038024 MF 2.64e-05   5/316    19/16076 D01 cargo receptor activity                  1601.0, 3684.0, 3689.0, 4360.0, 10894.0 
GO:0019955 MF 2.68e-05   6/316    31/16076 D03 cytokine binding                         972.0, 1436.0, 1441.0, 3459.0, 3570.0, 3597.0 
GO:0033691 MF 2.80e-05   4/316    10/16076 D05 sialic acid binding                      945.0, 7903.0, 27181.0, 89790.0 
GO:0004896 MF 5.52e-05   6/316    35/16076 D04 cytokine receptor activity               972.0, 1441.0, 3459.0, 3570.0, 3587.0, 3597.0 
GO:0042169 MF 5.52e-05   6/316    35/16076 D04 SH2 domain binding                       6850.0, 7462.0, 10859.0, 29760.0, 55824.0, 89790.0 
GO:0004950 MF 7.31e-05   3/316     5/16076 D07 chemokine receptor activity              1230.0, 1240.0, 1524.0 
GO:0140031 MF 7.31e-05   3/316     5/16076 D04 phosphorylation-dependent protein binding 4067.0, 5336.0, 7409.0 
GO:0050700 MF 9.10e-05   4/316    13/16076 D04 CARD domain binding                      834.0, 22900.0, 64170.0, 84433.0 
GO:0042608 MF 1.44e-04   3/316     6/16076 D04 T cell receptor binding                  1794.0, 3122.0, 3123.0 
GO:0016175 MF 1.44e-04   3/316     6/16076 D05 superoxide-generating NAD(P)H oxidase activity 1535.0, 1536.0, 4688.0 
GO:0001851 MF 1.44e-04   3/316     6/16076 D04 complement component C3b binding         3684.0, 3689.0, 11326.0 
GO:0042609 MF 2.48e-04   3/316     7/16076 D04 CD4 receptor binding                     972.0, 3123.0, 3603.0 
