# Supplementary material for: Analysis of gene expression in the postmortem brain of neurotypical Black Americans reveals contributions of genetic ancestry
Source: Nat Neurosci. 2024 May 20;27(6):1064–74. doi: 10.1038/s41593-024-01636-0 (PMC11156587; doi:10.1038/s41593-024-01636-0)
Supplement: Supplementary file 5 — Compressed directory of ancestry-associated DEGs enriched for WGCNA module functional enrichment results (that is, GO term enrichment) for the caudate nucleus, dentate gyrus, DLPFC and hippocampus. [file 41593_2024_1636_MOESM5_ESM.gz › wgcna_functional_enrichment/dlpfc/GO_analysis_mash_tan.txt]

GO:0006888 BP 5.62e-07  11/235   109/16076 D06 endoplasmic reticulum to Golgi vesicle-mediated transport 1315.0, 3998.0, 8615.0, 9276.0, 10342.0, 10802.0, 10972.0, 11014.0, 22878.0, 50999.0, 81555.0 
GO:0006886 BP 1.68e-06  15/235   232/16076 D07 intracellular protein transport          1176.0, 1315.0, 3313.0, 6643.0, 8615.0, 8774.0, 9276.0, 10440.0, 10802.0, 10972.0, 11260.0, 23011.0, 50999.0, 51699.0, 100287932.0 
GO:0005829 CC 1.31e-14 125/235  4696/16076 D02 cytosol                                  262.0, 329.0, 330.0, 689.0, 829.0, 908.0, 1315.0, 1434.0, 1629.0, 1653.0, 1730.0, 1894.0, 1974.0, 2058.0, 2280.0, 2730.0, 2982.0, 3376.0, 3416.0, 3646.0, 3839.0, 4012.0, 4193.0, 4338.0, 4677.0, 4683.0, 4976.0, 5110.0, 5136.0, 5464.0, 5515.0, 5684.0, 5685.0, 5706.0, 5707.0, 5876.0, 5901.0, 5908.0, 5910.0, 5925.0, 5931.0, 6059.0, 6120.0, 6189.0, 6416.0, 6643.0, 6885.0, 7110.0, 7295.0, 7319.0, 7326.0, 7341.0, 8411.0, 8453.0, 8615.0, 8667.0, 8887.0, 8894.0, 8935.0, 9039.0, 9184.0, 9276.0, 9337.0, 9352.0, 9521.0, 9648.0, 9685.0, 10087.0, 10092.0, 10342.0, 10527.0, 10539.0, 10576.0, 10605.0, 10694.0, 10772.0, 10802.0, 10952.0, 11127.0, 11260.0, 22878.0, 22902.0, 23011.0, 23190.0, 23244.0, 23473.0, 26091.0, 27244.0, 29110.0, 50618.0, 51138.0, 51143.0, 51194.0, 51371.0, 51382.0, 51510.0, 51534.0, 51637.0, 51699.0, 51719.0, 54205.0, 54332.0, 54906.0, 55156.0, 55207.0, 55236.0, 55521.0, 55605.0, 55854.0, 55862.0, 55967.0, 64089.0, 64121.0, 64400.0, 64841.0, 64895.0, 79657.0, 83930.0, 103910.0, 124808.0, 154007.0, 197131.0, 201626.0, 221302.0, 285381.0 
GO:0070062 CC 1.62e-07  52/235  1692/16076 D06 extracellular exosome                    821.0, 829.0, 908.0, 1362.0, 1434.0, 2182.0, 2799.0, 3313.0, 3376.0, 3416.0, 3646.0, 3998.0, 4677.0, 5110.0, 5464.0, 5515.0, 5684.0, 5685.0, 5706.0, 5901.0, 5908.0, 5910.0, 6120.0, 6189.0, 7295.0, 7326.0, 7336.0, 7416.0, 8411.0, 8667.0, 8774.0, 8803.0, 8887.0, 9868.0, 10092.0, 10159.0, 10269.0, 10487.0, 10576.0, 10694.0, 11127.0, 23011.0, 23473.0, 50618.0, 51382.0, 51510.0, 51534.0, 51719.0, 51762.0, 55207.0, 55610.0, 103910.0 
GO:0000502 CC 1.13e-05   7/235    53/16076 D05 proteasome complex                       5684.0, 5685.0, 5706.0, 5707.0, 9352.0, 23392.0, 197131.0 
GO:0005515 MF 1.66e-10 195/235 10303/16076 D02 protein binding                          262.0, 329.0, 330.0, 689.0, 805.0, 821.0, 829.0, 908.0, 1105.0, 1176.0, 1315.0, 1434.0, 1653.0, 1894.0, 1974.0, 2058.0, 2280.0, 2287.0, 2730.0, 2799.0, 2982.0, 3313.0, 3376.0, 3416.0, 3454.0, 3646.0, 3839.0, 3981.0, 3998.0, 4012.0, 4193.0, 4338.0, 4677.0, 4683.0, 4711.0, 4976.0, 5110.0, 5515.0, 5684.0, 5685.0, 5706.0, 5707.0, 5876.0, 5901.0, 5908.0, 5910.0, 5925.0, 5931.0, 6049.0, 6059.0, 6120.0, 6189.0, 6416.0, 6629.0, 6643.0, 6880.0, 6884.0, 6885.0, 6990.0, 7110.0, 7295.0, 7319.0, 7325.0, 7326.0, 7336.0, 7341.0, 7416.0, 7782.0, 7871.0, 7905.0, 8411.0, 8453.0, 8539.0, 8615.0, 8667.0, 8774.0, 8803.0, 8887.0, 8894.0, 8899.0, 8935.0, 9039.0, 9135.0, 9184.0, 9276.0, 9330.0, 9337.0, 9354.0, 9521.0, 9648.0, 9685.0, 9868.0, 9917.0, 9994.0, 10087.0, 10092.0, 10159.0, 10269.0, 10342.0, 10487.0, 10527.0, 10539.0, 10550.0, 10576.0, 10605.0, 10694.0, 10772.0, 10802.0, 10952.0, 10972.0, 11127.0, 11260.0, 22868.0, 22878.0, 22902.0, 23011.0, 23064.0, 23190.0, 23244.0, 23347.0, 23392.0, 23431.0, 23473.0, 26953.0, 27244.0, 29081.0, 29110.0, 29982.0, 30836.0, 50618.0, 50999.0, 51060.0, 51065.0, 51138.0, 51143.0, 51187.0, 51194.0, 51371.0, 51382.0, 51406.0, 51510.0, 51527.0, 51534.0, 51637.0, 51646.0, 51699.0, 51719.0, 51762.0, 53981.0, 54205.0, 54332.0, 54906.0, 55041.0, 55156.0, 55207.0, 55236.0, 55296.0, 55521.0, 55605.0, 55610.0, 55854.0, 55862.0, 55967.0, 56851.0, 57117.0, 57511.0, 58505.0, 64121.0, 64400.0, 64429.0, 64841.0, 79596.0, 79624.0, 79647.0, 79657.0, 79752.0, 80007.0, 81555.0, 83877.0, 83930.0, 84661.0, 84919.0, 91137.0, 103910.0, 124808.0, 127933.0, 134510.0, 153339.0, 154007.0, 197131.0, 201595.0, 221302.0, 253635.0, 285381.0, 100287932.0 
GO:0000978 MF 2.19e-06   0/235   901/16076 D09 RNA polymerase II cis-regulatory region sequence-specific DNA binding  
