# Supplementary material for: Analysis of gene expression in the postmortem brain of neurotypical Black Americans reveals contributions of genetic ancestry
Source: Nat Neurosci. 2024 May 20;27(6):1064–74. doi: 10.1038/s41593-024-01636-0 (PMC11156587; doi:10.1038/s41593-024-01636-0)
Supplement: Supplementary file 5 — Compressed directory of ancestry-associated DEGs enriched for WGCNA module functional enrichment results (that is, GO term enrichment) for the caudate nucleus, dentate gyrus, DLPFC and hippocampus. [file 41593_2024_1636_MOESM5_ESM.gz › wgcna_functional_enrichment/dlpfc/GO_analysis_mash_red.xlsx]

## Sheet: Sheet1
GO	NS	enrichment	name	ratio_in_study	ratio_in_pop	p_uncorrected	depth	study_count	p_fdr_bh	study_items
GO:0005886	CC	e	plasma membrane	134/346	3508/16076	8.06067e-13	3	134	1.39288e-09	147.0, 286.0, 398.0, 408.0, 747.0, 782.0, 955.0, 1020.0, 1132.0, 1141.0, 1742.0, 2039.0, 2051.0, 2563.0, 3675.0, 3746.0, 3757.0, 3761.0, 3768.0, 3780.0, 3785.0, 4137.0, 4185.0, 4326.0, 4985.0, 5127.0, 5138.0, 5361.0, 5413.0, 5575.0, 5590.0, 5799.0, 6508.0, 6534.0, 6712.0, 6753.0, 7036.0, 7087.0, 7301.0, 7433.0, 7781.0, 8313.0, 8396.0, 8514.0, 8525.0, 8913.0, 9145.0, 9148.0, 9265.0, 9478.0, 10126.…
GO:0014069	CC	e	postsynaptic density	25/346	245/16076	1.18042e-10	4	25	1.01988e-07	1020.0, 1742.0, 2039.0, 5590.0, 7732.0, 8536.0, 9148.0, 9478.0, 9762.0, 10636.0, 11178.0, 11346.0, 23413.0, 23542.0, 23623.0, 26012.0, 56924.0, 58512.0, 84435.0, 84687.0, 160622.0, 254263.0, 388135.0, 400745.0, 440073.0
GO:0043005	CC	e	neuron projection	24/346	305/16076	4.88284e-08	4	24	2.81252e-05	286.0, 1020.0, 1141.0, 1742.0, 2051.0, 2563.0, 3780.0, 3984.0, 4137.0, 4985.0, 5127.0, 6753.0, 7732.0, 7781.0, 8448.0, 8913.0, 9751.0, 26012.0, 50861.0, 55361.0, 80023.0, 85300.0, 114757.0, 349667.0
GO:0098978	CC	e	glutamatergic synapse	25/346	386/16076	1.03788e-06	4	25	0.000358691	1020.0, 1742.0, 3675.0, 3706.0, 5575.0, 5590.0, 6712.0, 7087.0, 7781.0, 8448.0, 8497.0, 8536.0, 8541.0, 9256.0, 10458.0, 10636.0, 11178.0, 50632.0, 58512.0, 64101.0, 84435.0, 112476.0, 127262.0, 160622.0, 254263.0
GO:0045202	CC	e	synapse	24/346	398/16076	5.87309e-06	3	24	0.00169145	782.0, 784.0, 1132.0, 1141.0, 1621.0, 1742.0, 2563.0, 3780.0, 3785.0, 5799.0, 6534.0, 8448.0, 8497.0, 8514.0, 8913.0, 9762.0, 11255.0, 23551.0, 26012.0, 29993.0, 30819.0, 85300.0, 94032.0, 254263.0
GO:0045211	CC	e	postsynaptic membrane	13/346	160/16076	4.33242e-05	5	13	0.0106949	747.0, 1132.0, 1742.0, 2563.0, 3675.0, 3746.0, 3761.0, 23109.0, 84966.0, 160622.0, 254263.0, 375323.0, 440073.0
GO:0043204	CC	e	perikaryon	12/346	142/16076	5.80097e-05	2	12	0.0112573	1020.0, 7732.0, 9148.0, 11346.0, 23109.0, 26012.0, 55361.0, 57463.0, 58157.0, 123591.0, 146760.0, 349667.0
GO:0031594	CC	e	neuromuscular junction	8/346	63/16076	5.8632e-05	4	8	0.0112573	1020.0, 1742.0, 3675.0, 9143.0, 9145.0, 57465.0, 58512.0, 80331.0
GO:0008076	CC	e	voltage-gated potassium channel complex	8/346	65/16076	7.36137e-05	7	8	0.0127127	3746.0, 3757.0, 3761.0, 3780.0, 3785.0, 8514.0, 30818.0, 30819.0
GO:0043197	CC	e	dendritic spine	12/346	148/16076	8.6673e-05	6	12	0.0127127	1742.0, 3706.0, 4137.0, 5662.0, 9148.0, 9762.0, 10636.0, 11178.0, 11346.0, 64101.0, 112476.0, 254263.0
GO:0030672	CC	e	synaptic vesicle membrane	10/346	105/16076	8.82827e-05	8	10	0.0127127	4985.0, 5799.0, 7781.0, 9143.0, 9145.0, 25837.0, 80331.0, 91683.0, 112476.0, 192683.0
GO:0097060	CC	e	synaptic membrane	6/346	37/16076	0.000125933	4	6	0.0160494	1742.0, 3675.0, 5138.0, 6534.0, 10458.0, 140730.0
GO:0008021	CC	e	synaptic vesicle	10/346	113/16076	0.000163282	9	10	0.0188101	1742.0, 5127.0, 5413.0, 7732.0, 7781.0, 9143.0, 51305.0, 112476.0, 127262.0, 376267.0
GO:0030425	CC	e	dendrite	20/346	387/16076	0.00028705	5	20	0.0291778	1020.0, 1132.0, 2563.0, 4137.0, 5909.0, 10636.0, 11255.0, 23138.0, 23413.0, 26012.0, 30819.0, 55361.0, 57463.0, 84065.0, 84687.0, 85300.0, 123591.0, 254263.0, 349667.0, 375323.0
GO:0005654	CC	p	nucleoplasm	37/346	3483/16076	1.01506e-07	2	37	4.38505e-05	408.0, 1020.0, 4097.0, 4665.0, 5361.0, 5600.0, 6722.0, 6923.0, 7067.0, 7732.0, 8266.0, 8396.0, 8448.0, 8566.0, 8704.0, 9040.0, 9265.0, 10361.0, 10458.0, 10522.0, 11343.0, 26012.0, 26038.0, 27111.0, 54475.0, 56924.0, 63876.0, 64061.0, 78986.0, 79016.0, 84254.0, 84687.0, 84867.0, 94032.0, 116138.0, 116986.0, 440073.0
GO:0032991	CC	p	protein-containing complex	1/346	543/16076	0.000130029	1	1	0.0160494	23542.0
GO:0005634	CC	p	nucleus	70/346	4646/16076	0.000244824	5	70	0.026441	147.0, 166.0, 408.0, 1020.0, 1408.0, 1850.0, 2016.0, 3706.0, 3984.0, 4097.0, 4137.0, 4665.0, 5127.0, 5138.0, 5143.0, 5213.0, 5463.0, 5600.0, 6141.0, 6722.0, 7067.0, 7301.0, 7732.0, 8266.0, 8313.0, 8396.0, 8525.0, 8536.0, 8566.0, 9040.0, 9278.0, 10361.0, 10522.0, 10636.0, 11142.0, 11189.0, 11346.0, 23109.0, 23623.0, 26012.0, 26038.0, 26051.0, 27132.0, 27254.0, 30818.0, 50855.0, 51087.0, 56917.0, 5…
