# Supplementary material for: Analysis of gene expression in the postmortem brain of neurotypical Black Americans reveals contributions of genetic ancestry
Source: Nat Neurosci. 2024 May 20;27(6):1064–74. doi: 10.1038/s41593-024-01636-0 (PMC11156587; doi:10.1038/s41593-024-01636-0)
Supplement: Supplementary file 5 — Compressed directory of ancestry-associated DEGs enriched for WGCNA module functional enrichment results (that is, GO term enrichment) for the caudate nucleus, dentate gyrus, DLPFC and hippocampus. [file 41593_2024_1636_MOESM5_ESM.gz › wgcna_functional_enrichment/dlpfc/GO_analysis_mash_tan.xlsx]

## Sheet: Sheet1
GO	NS	enrichment	name	ratio_in_study	ratio_in_pop	p_uncorrected	depth	study_count	p_fdr_bh	study_items
GO:0006888	BP	e	endoplasmic reticulum to Golgi vesicle-mediated transport	11/235	109/16076	5.61867e-07	6	11	0.00659519	1315.0, 3998.0, 8615.0, 9276.0, 10342.0, 10802.0, 10972.0, 11014.0, 22878.0, 50999.0, 81555.0
GO:0006886	BP	e	intracellular protein transport	15/235	232/16076	1.67819e-06	7	15	0.00984931	1176.0, 1315.0, 3313.0, 6643.0, 8615.0, 8774.0, 9276.0, 10440.0, 10802.0, 10972.0, 11260.0, 23011.0, 50999.0, 51699.0, 100287932.0
GO:0005829	CC	e	cytosol	125/235	4696/16076	1.31349e-14	2	125	2.26972e-11	262.0, 329.0, 330.0, 689.0, 829.0, 908.0, 1315.0, 1434.0, 1629.0, 1653.0, 1730.0, 1894.0, 1974.0, 2058.0, 2280.0, 2730.0, 2982.0, 3376.0, 3416.0, 3646.0, 3839.0, 4012.0, 4193.0, 4338.0, 4677.0, 4683.0, 4976.0, 5110.0, 5136.0, 5464.0, 5515.0, 5684.0, 5685.0, 5706.0, 5707.0, 5876.0, 5901.0, 5908.0, 5910.0, 5925.0, 5931.0, 6059.0, 6120.0, 6189.0, 6416.0, 6643.0, 6885.0, 7110.0, 7295.0, 7319.0, 7326.…
GO:0070062	CC	e	extracellular exosome	52/235	1692/16076	1.62003e-07	6	52	0.00013997	821.0, 829.0, 908.0, 1362.0, 1434.0, 2182.0, 2799.0, 3313.0, 3376.0, 3416.0, 3646.0, 3998.0, 4677.0, 5110.0, 5464.0, 5515.0, 5684.0, 5685.0, 5706.0, 5901.0, 5908.0, 5910.0, 6120.0, 6189.0, 7295.0, 7326.0, 7336.0, 7416.0, 8411.0, 8667.0, 8774.0, 8803.0, 8887.0, 9868.0, 10092.0, 10159.0, 10269.0, 10487.0, 10576.0, 10694.0, 11127.0, 23011.0, 23473.0, 50618.0, 51382.0, 51510.0, 51534.0, 51719.0, 5176…
GO:0000502	CC	e	proteasome complex	7/235	53/16076	1.13456e-05	5	7	0.00653506	5684.0, 5685.0, 5706.0, 5707.0, 9352.0, 23392.0, 197131.0
GO:0005515	MF	e	protein binding	195/235	10303/16076	1.65718e-10	2	195	6.96846e-07	262.0, 329.0, 330.0, 689.0, 805.0, 821.0, 829.0, 908.0, 1105.0, 1176.0, 1315.0, 1434.0, 1653.0, 1894.0, 1974.0, 2058.0, 2280.0, 2287.0, 2730.0, 2799.0, 2982.0, 3313.0, 3376.0, 3416.0, 3454.0, 3646.0, 3839.0, 3981.0, 3998.0, 4012.0, 4193.0, 4338.0, 4677.0, 4683.0, 4711.0, 4976.0, 5110.0, 5515.0, 5684.0, 5685.0, 5706.0, 5707.0, 5876.0, 5901.0, 5908.0, 5910.0, 5925.0, 5931.0, 6049.0, 6059.0, 6120.0,…
GO:0000978	MF	p	RNA polymerase II cis-regulatory region sequence-specific DNA binding	0/235	901/16076	2.19332e-06	9	0	0.00461146
