# Supplementary material for: Analysis of gene expression in the postmortem brain of neurotypical Black Americans reveals contributions of genetic ancestry
Source: Nat Neurosci. 2024 May 20;27(6):1064–74. doi: 10.1038/s41593-024-01636-0 (PMC11156587; doi:10.1038/s41593-024-01636-0)
Supplement: Supplementary file 5 — Compressed directory of ancestry-associated DEGs enriched for WGCNA module functional enrichment results (that is, GO term enrichment) for the caudate nucleus, dentate gyrus, DLPFC and hippocampus. [file 41593_2024_1636_MOESM5_ESM.gz › wgcna_functional_enrichment/dlpfc/GO_analysis_mash_violet.xlsx]

## Sheet: Sheet1
GO	NS	enrichment	name	ratio_in_study	ratio_in_pop	p_uncorrected	depth	study_count	p_fdr_bh	study_items
GO:0070373	BP	e	negative regulation of ERK1 and ERK2 cascade	6/35	58/16076	2.53071e-09	9	6	2.97055e-05	1846.0, 1848.0, 10253.0, 81848.0, 200734.0, 399473.0
GO:1902747	BP	e	negative regulation of lens fiber cell differentiation	3/35	5/16076	9.42562e-08	7	3	0.00055319	10253.0, 200734.0, 399473.0
GO:0043409	BP	e	negative regulation of MAPK cascade	4/35	34/16076	8.33371e-07	8	4	0.0032607	1846.0, 1848.0, 200734.0, 399473.0
GO:0000785	CC	e	chromatin	9/35	701/16076	1.37722e-05	2	9	0.0237984	1958.0, 1959.0, 1961.0, 2119.0, 5914.0, 7071.0, 8013.0, 8553.0, 266743.0
GO:0003700	MF	e	DNA-binding transcription factor activity	7/35	317/16076	4.53985e-06	2	7	0.00796176	1958.0, 1959.0, 1961.0, 2119.0, 5914.0, 7071.0, 8553.0
GO:0001228	MF	e	DNA-binding transcription activator activity, RNA polymerase II-specific	7/35	321/16076	4.93004e-06	4	7	0.00796176	1958.0, 1959.0, 1961.0, 2119.0, 7071.0, 8013.0, 266743.0
GO:1990837	MF	e	sequence-specific double-stranded DNA binding	7/35	328/16076	5.68021e-06	6	7	0.00796176	1958.0, 1959.0, 1961.0, 2119.0, 5914.0, 7071.0, 8553.0
GO:0055106	MF	e	ubiquitin-protein transferase regulator activity	2/35	3/16076	1.37957e-05	3	2	0.0145028	10221.0, 28951.0
GO:0004860	MF	e	protein kinase inhibitor activity	3/35	33/16076	4.93205e-05	5	3	0.0414785	10221.0, 28951.0, 81848.0
