# Supplementary material for: Analysis of gene expression in the postmortem brain of neurotypical Black Americans reveals contributions of genetic ancestry
Source: Nat Neurosci. 2024 May 20;27(6):1064–74. doi: 10.1038/s41593-024-01636-0 (PMC11156587; doi:10.1038/s41593-024-01636-0)
Supplement: Supplementary file 5 — Compressed directory of ancestry-associated DEGs enriched for WGCNA module functional enrichment results (that is, GO term enrichment) for the caudate nucleus, dentate gyrus, DLPFC and hippocampus. [file 41593_2024_1636_MOESM5_ESM.gz › wgcna_functional_enrichment/dlpfc/GO_analysis_mash_red.txt]

GO:0005886 CC 8.06e-13 134/346  3508/16076 D03 plasma membrane                          147.0, 286.0, 398.0, 408.0, 747.0, 782.0, 955.0, 1020.0, 1132.0, 1141.0, 1742.0, 2039.0, 2051.0, 2563.0, 3675.0, 3746.0, 3757.0, 3761.0, 3768.0, 3780.0, 3785.0, 4137.0, 4185.0, 4326.0, 4985.0, 5127.0, 5138.0, 5361.0, 5413.0, 5575.0, 5590.0, 5799.0, 6508.0, 6534.0, 6712.0, 6753.0, 7036.0, 7087.0, 7301.0, 7433.0, 7781.0, 8313.0, 8396.0, 8514.0, 8525.0, 8913.0, 9145.0, 9148.0, 9265.0, 9478.0, 10126.0, 10458.0, 10501.0, 10636.0, 10653.0, 10893.0, 10900.0, 11178.0, 11255.0, 11343.0, 11346.0, 22853.0, 23221.0, 23413.0, 23416.0, 23551.0, 25837.0, 26012.0, 26051.0, 26262.0, 27111.0, 27132.0, 27239.0, 29993.0, 30815.0, 30818.0, 30819.0, 50512.0, 50632.0, 50855.0, 51195.0, 51305.0, 51308.0, 53822.0, 54509.0, 55361.0, 55512.0, 56341.0, 56660.0, 57338.0, 57449.0, 57465.0, 57476.0, 57497.0, 57582.0, 58512.0, 64101.0, 64137.0, 64838.0, 79948.0, 80023.0, 80331.0, 83873.0, 84435.0, 84502.0, 84687.0, 84867.0, 90249.0, 91608.0, 91683.0, 94103.0, 112476.0, 114804.0, 115557.0, 116841.0, 123591.0, 128434.0, 136227.0, 146206.0, 146760.0, 151835.0, 160622.0, 192683.0, 205147.0, 221002.0, 252995.0, 285613.0, 326624.0, 349667.0, 375323.0, 376267.0, 387509.0, 401647.0, 503542.0 
GO:0014069 CC 1.18e-10  25/346   245/16076 D04 postsynaptic density                     1020.0, 1742.0, 2039.0, 5590.0, 7732.0, 8536.0, 9148.0, 9478.0, 9762.0, 10636.0, 11178.0, 11346.0, 23413.0, 23542.0, 23623.0, 26012.0, 56924.0, 58512.0, 84435.0, 84687.0, 160622.0, 254263.0, 388135.0, 400745.0, 440073.0 
GO:0043005 CC 4.88e-08  24/346   305/16076 D04 neuron projection                        286.0, 1020.0, 1141.0, 1742.0, 2051.0, 2563.0, 3780.0, 3984.0, 4137.0, 4985.0, 5127.0, 6753.0, 7732.0, 7781.0, 8448.0, 8913.0, 9751.0, 26012.0, 50861.0, 55361.0, 80023.0, 85300.0, 114757.0, 349667.0 
GO:0098978 CC 1.04e-06  25/346   386/16076 D04 glutamatergic synapse                    1020.0, 1742.0, 3675.0, 3706.0, 5575.0, 5590.0, 6712.0, 7087.0, 7781.0, 8448.0, 8497.0, 8536.0, 8541.0, 9256.0, 10458.0, 10636.0, 11178.0, 50632.0, 58512.0, 64101.0, 84435.0, 112476.0, 127262.0, 160622.0, 254263.0 
GO:0045202 CC 5.87e-06  24/346   398/16076 D03 synapse                                  782.0, 784.0, 1132.0, 1141.0, 1621.0, 1742.0, 2563.0, 3780.0, 3785.0, 5799.0, 6534.0, 8448.0, 8497.0, 8514.0, 8913.0, 9762.0, 11255.0, 23551.0, 26012.0, 29993.0, 30819.0, 85300.0, 94032.0, 254263.0 
GO:0045211 CC 4.33e-05  13/346   160/16076 D05 postsynaptic membrane                    747.0, 1132.0, 1742.0, 2563.0, 3675.0, 3746.0, 3761.0, 23109.0, 84966.0, 160622.0, 254263.0, 375323.0, 440073.0 
GO:0043204 CC 5.80e-05  12/346   142/16076 D02 perikaryon                               1020.0, 7732.0, 9148.0, 11346.0, 23109.0, 26012.0, 55361.0, 57463.0, 58157.0, 123591.0, 146760.0, 349667.0 
GO:0031594 CC 5.86e-05   8/346    63/16076 D04 neuromuscular junction                   1020.0, 1742.0, 3675.0, 9143.0, 9145.0, 57465.0, 58512.0, 80331.0 
GO:0008076 CC 7.36e-05   8/346    65/16076 D07 voltage-gated potassium channel complex  3746.0, 3757.0, 3761.0, 3780.0, 3785.0, 8514.0, 30818.0, 30819.0 
GO:0043197 CC 8.67e-05  12/346   148/16076 D06 dendritic spine                          1742.0, 3706.0, 4137.0, 5662.0, 9148.0, 9762.0, 10636.0, 11178.0, 11346.0, 64101.0, 112476.0, 254263.0 
GO:0030672 CC 8.83e-05  10/346   105/16076 D08 synaptic vesicle membrane                4985.0, 5799.0, 7781.0, 9143.0, 9145.0, 25837.0, 80331.0, 91683.0, 112476.0, 192683.0 
GO:0097060 CC 1.26e-04   6/346    37/16076 D04 synaptic membrane                        1742.0, 3675.0, 5138.0, 6534.0, 10458.0, 140730.0 
GO:0008021 CC 1.63e-04  10/346   113/16076 D09 synaptic vesicle                         1742.0, 5127.0, 5413.0, 7732.0, 7781.0, 9143.0, 51305.0, 112476.0, 127262.0, 376267.0 
GO:0030425 CC 2.87e-04  20/346   387/16076 D05 dendrite                                 1020.0, 1132.0, 2563.0, 4137.0, 5909.0, 10636.0, 11255.0, 23138.0, 23413.0, 26012.0, 30819.0, 55361.0, 57463.0, 84065.0, 84687.0, 85300.0, 123591.0, 254263.0, 349667.0, 375323.0 
GO:0005654 CC 1.02e-07  37/346  3483/16076 D02 nucleoplasm                              408.0, 1020.0, 4097.0, 4665.0, 5361.0, 5600.0, 6722.0, 6923.0, 7067.0, 7732.0, 8266.0, 8396.0, 8448.0, 8566.0, 8704.0, 9040.0, 9265.0, 10361.0, 10458.0, 10522.0, 11343.0, 26012.0, 26038.0, 27111.0, 54475.0, 56924.0, 63876.0, 64061.0, 78986.0, 79016.0, 84254.0, 84687.0, 84867.0, 94032.0, 116138.0, 116986.0, 440073.0 
GO:0032991 CC 1.30e-04   1/346   543/16076 D01 protein-containing complex               23542.0 
GO:0005634 CC 2.45e-04  70/346  4646/16076 D05 nucleus                                  147.0, 166.0, 408.0, 1020.0, 1408.0, 1850.0, 2016.0, 3706.0, 3984.0, 4097.0, 4137.0, 4665.0, 5127.0, 5138.0, 5143.0, 5213.0, 5463.0, 5600.0, 6141.0, 6722.0, 7067.0, 7301.0, 7732.0, 8266.0, 8313.0, 8396.0, 8525.0, 8536.0, 8566.0, 9040.0, 9278.0, 10361.0, 10522.0, 10636.0, 11142.0, 11189.0, 11346.0, 23109.0, 23623.0, 26012.0, 26038.0, 26051.0, 27132.0, 27254.0, 30818.0, 50855.0, 51087.0, 56917.0, 56970.0, 57106.0, 60680.0, 64061.0, 65998.0, 78986.0, 90990.0, 114804.0, 116986.0, 126374.0, 138716.0, 139728.0, 140685.0, 148979.0, 158931.0, 220359.0, 222183.0, 256536.0, 342977.0, 402381.0, 440823.0, 503542.0 
