# Supplementary material for: Analysis of gene expression in the postmortem brain of neurotypical Black Americans reveals contributions of genetic ancestry
Source: Nat Neurosci. 2024 May 20;27(6):1064–74. doi: 10.1038/s41593-024-01636-0 (PMC11156587; doi:10.1038/s41593-024-01636-0)
Supplement: Supplementary file 5 — Compressed directory of ancestry-associated DEGs enriched for WGCNA module functional enrichment results (that is, GO term enrichment) for the caudate nucleus, dentate gyrus, DLPFC and hippocampus. [file 41593_2024_1636_MOESM5_ESM.gz › wgcna_functional_enrichment/dlpfc/GO_analysis_mash_salmon.xlsx]

## Sheet: Sheet1
GO	NS	enrichment	name	ratio_in_study	ratio_in_pop	p_uncorrected	depth	study_count	p_fdr_bh	study_items
GO:0051966	BP	e	regulation of synaptic transmission, glutamatergic	7/189	31/16076	5.75357e-08	7	7	0.000675354	1268.0, 2911.0, 2912.0, 2917.0, 5270.0, 9456.0, 23732.0
GO:0007268	BP	e	chemical synaptic transmission	13/189	201/16076	7.458e-07	7	13	0.0043771	783.0, 2560.0, 2891.0, 2911.0, 2912.0, 2917.0, 3350.0, 3751.0, 3777.0, 5100.0, 8001.0, 9456.0, 9495.0
GO:0071805	BP	e	potassium ion transmembrane transport	9/189	105/16076	4.03584e-06	8	9	0.0157909	3751.0, 3755.0, 3756.0, 3777.0, 10021.0, 10242.0, 80333.0, 84679.0, 170850.0
GO:0007216	BP	e	G protein-coupled glutamate receptor signaling pathway	4/189	12/16076	8.50992e-06	7	4	0.0249724	2911.0, 2912.0, 2917.0, 9456.0
GO:0030425	CC	e	dendrite	20/189	387/16076	3.11789e-08	5	20	5.38772e-05	793.0, 2002.0, 2560.0, 2891.0, 2911.0, 2912.0, 2917.0, 3350.0, 3756.0, 5100.0, 8001.0, 9362.0, 9456.0, 10021.0, 10505.0, 10858.0, 51617.0, 57451.0, 66000.0, 80333.0
GO:0098839	CC	e	postsynaptic density membrane	10/189	90/16076	1.00709e-07	6	10	8.70126e-05	577.0, 2891.0, 2911.0, 3756.0, 5800.0, 10505.0, 25945.0, 57689.0, 81831.0, 145581.0
GO:0098982	CC	e	GABA-ergic synapse	9/189	77/16076	2.87384e-07	4	9	0.000134907	793.0, 1268.0, 2560.0, 3751.0, 5800.0, 53942.0, 140689.0, 145581.0, 347730.0
GO:0005886	CC	e	plasma membrane	72/189	3508/16076	3.12284e-07	3	72	0.000134907	577.0, 762.0, 783.0, 1006.0, 1007.0, 1016.0, 1268.0, 1606.0, 1607.0, 1612.0, 1804.0, 2560.0, 2849.0, 2869.0, 2891.0, 2893.0, 2911.0, 2912.0, 2917.0, 3350.0, 3676.0, 3751.0, 3755.0, 3756.0, 3777.0, 4058.0, 5067.0, 5100.0, 5800.0, 5924.0, 6000.0, 6567.0, 6751.0, 7275.0, 8001.0, 8395.0, 8447.0, 9223.0, 9362.0, 9456.0, 9495.0, 9628.0, 10021.0, 10242.0, 10505.0, 10888.0, 22854.0, 23180.0, 23266.0, 235…
GO:0043197	CC	e	dendritic spine	11/189	148/16076	1.39835e-06	6	11	0.00048327	793.0, 2891.0, 2893.0, 3751.0, 5800.0, 8499.0, 9456.0, 9495.0, 26037.0, 57451.0, 91752.0
GO:0008076	CC	e	voltage-gated potassium channel complex	7/189	65/16076	1.08736e-05	7	7	0.0031316	1804.0, 3751.0, 3755.0, 3756.0, 10242.0, 80333.0, 170850.0
GO:0098978	CC	e	glutamatergic synapse	16/189	386/16076	1.34714e-05	4	16	0.00332551	793.0, 1006.0, 1268.0, 1612.0, 2911.0, 2912.0, 3751.0, 5100.0, 5800.0, 9456.0, 10505.0, 22854.0, 57689.0, 81831.0, 114781.0, 145581.0
GO:0043005	CC	e	neuron projection	14/189	305/16076	1.54027e-05	4	14	0.00332697	116.0, 793.0, 2560.0, 5067.0, 5800.0, 6000.0, 6751.0, 8001.0, 9628.0, 10645.0, 23266.0, 23768.0, 57451.0, 285220.0
GO:0030424	CC	e	axon	13/189	302/16076	6.04671e-05	5	13	0.0104487	793.0, 2912.0, 2917.0, 5800.0, 6328.0, 8499.0, 9362.0, 9456.0, 10021.0, 10439.0, 53942.0, 66000.0, 347730.0
GO:0030426	CC	e	growth cone	8/189	125/16076	0.000114638	3	8	0.0167479	1268.0, 3676.0, 5800.0, 26230.0, 57451.0, 91752.0, 114134.0, 347730.0
GO:0045211	CC	e	postsynaptic membrane	9/189	160/16076	0.000116305	5	9	0.0167479	1007.0, 1607.0, 2893.0, 2917.0, 3751.0, 5100.0, 8001.0, 57451.0, 80059.0
GO:0043204	CC	e	perikaryon	8/189	142/16076	0.000276036	2	8	0.0340708	116.0, 3751.0, 3756.0, 8001.0, 9362.0, 10439.0, 10505.0, 26230.0
GO:0016342	CC	e	catenin complex	4/189	29/16076	0.000349202	4	4	0.0382615	1006.0, 1007.0, 1016.0, 64405.0
GO:0005739	CC	p	mitochondrion	2/189	1250/16076	5.33043e-05	5	2	0.0102344	2002.0, 27330.0
GO:0005654	CC	p	nucleoplasm	21/189	3483/16076	0.000241369	2	21	0.0320835	990.0, 2002.0, 4306.0, 4760.0, 5915.0, 6595.0, 7068.0, 9223.0, 10472.0, 10645.0, 10765.0, 27330.0, 29841.0, 55809.0, 57504.0, 79605.0, 84250.0, 221662.0, 284252.0, 285220.0, 375298.0
GO:0005634	CC	p	nucleus	33/189	4646/16076	0.000354273	5	33	0.0382615	793.0, 990.0, 1612.0, 2002.0, 2173.0, 2911.0, 4330.0, 4760.0, 5915.0, 5991.0, 6595.0, 7068.0, 7275.0, 7738.0, 9628.0, 10472.0, 10765.0, 23281.0, 23316.0, 29841.0, 55809.0, 57451.0, 57683.0, 78990.0, 79605.0, 84250.0, 84525.0, 85443.0, 91752.0, 221662.0, 284252.0, 338811.0, 387597.0
GO:0005515	MF	p	protein binding	91/189	10303/16076	8.1275e-06	2	91	0.0341761	116.0, 577.0, 762.0, 783.0, 793.0, 990.0, 1268.0, 1600.0, 1612.0, 2002.0, 2173.0, 2869.0, 2891.0, 2911.0, 2912.0, 3350.0, 3676.0, 3751.0, 3756.0, 3912.0, 4058.0, 4306.0, 4330.0, 4760.0, 5270.0, 5800.0, 5950.0, 5991.0, 6595.0, 6751.0, 7068.0, 7472.0, 8395.0, 8499.0, 9223.0, 9362.0, 9456.0, 9495.0, 9508.0, 9628.0, 9666.0, 10040.0, 10242.0, 10439.0, 10472.0, 10765.0, 11072.0, 22854.0, 23281.0, 23316…
