# Supplementary material for: Analysis of gene expression in the postmortem brain of neurotypical Black Americans reveals contributions of genetic ancestry
Source: Nat Neurosci. 2024 May 20;27(6):1064–74. doi: 10.1038/s41593-024-01636-0 (PMC11156587; doi:10.1038/s41593-024-01636-0)
Supplement: Supplementary file 5 — Compressed directory of ancestry-associated DEGs enriched for WGCNA module functional enrichment results (that is, GO term enrichment) for the caudate nucleus, dentate gyrus, DLPFC and hippocampus. [file 41593_2024_1636_MOESM5_ESM.gz › wgcna_functional_enrichment/dlpfc/GO_analysis_mash_grey60.xlsx]

## Sheet: Sheet1
GO	NS	enrichment	name	ratio_in_study	ratio_in_pop	p_uncorrected	depth	study_count	p_fdr_bh	study_items
GO:0007224	BP	e	smoothened signaling pathway	7/126	75/16076	1.96031e-06	6	7	0.0181854	2121.0, 2735.0, 2736.0, 2737.0, 5727.0, 9283.0, 388585.0
GO:0009954	BP	e	proximal/distal pattern formation	4/126	15/16076	4.59326e-06	4	4	0.0181854	2735.0, 2736.0, 2737.0, 4038.0
GO:1990787	BP	e	negative regulation of hh target transcription factor activity	3/126	5/16076	4.64783e-06	11	3	0.0181854	2735.0, 2736.0, 2737.0
GO:0030850	BP	e	prostate gland development	3/126	7/16076	1.60814e-05	5	3	0.0471908	2735.0, 5727.0, 6662.0
GO:1990788	CC	e	GLI-SUFU complex	3/126	4/16076	1.86986e-06	2	3	0.00323112	2735.0, 2736.0, 2737.0
GO:0043235	CC	e	receptor complex	9/126	173/16076	8.80499e-06	2	9	0.00760751	558.0, 1271.0, 1956.0, 2047.0, 2261.0, 3693.0, 4853.0, 9283.0, 10461.0
