# Supplementary material for: Analysis of gene expression in the postmortem brain of neurotypical Black Americans reveals contributions of genetic ancestry
Source: Nat Neurosci. 2024 May 20;27(6):1064–74. doi: 10.1038/s41593-024-01636-0 (PMC11156587; doi:10.1038/s41593-024-01636-0)
Supplement: Supplementary file 5 — Compressed directory of ancestry-associated DEGs enriched for WGCNA module functional enrichment results (that is, GO term enrichment) for the caudate nucleus, dentate gyrus, DLPFC and hippocampus. [file 41593_2024_1636_MOESM5_ESM.gz › wgcna_functional_enrichment/dlpfc/GO_analysis_mash_purple.xlsx]

## Sheet: Sheet1
GO	NS	enrichment	name	ratio_in_study	ratio_in_pop	p_uncorrected	depth	study_count	p_fdr_bh	study_items
GO:0042060	BP	e	wound healing	9/250	72/16076	1.67001e-06	4	9	0.0196025	2247.0, 4217.0, 5465.0, 6385.0, 7042.0, 8613.0, 10413.0, 84750.0, 90865.0
GO:0048839	BP	e	inner ear development	6/250	32/16076	8.59901e-06	3	6	0.0304423	6657.0, 7042.0, 10804.0, 84059.0, 219736.0, 341640.0
GO:0007405	BP	e	neuroblast proliferation	6/250	32/16076	8.59901e-06	4	6	0.0304423	429.0, 2247.0, 3400.0, 5080.0, 7101.0, 23305.0
GO:0001654	BP	e	eye development	6/250	33/16076	1.03739e-05	5	6	0.0304423	658.0, 5080.0, 6657.0, 7042.0, 91851.0, 341640.0
GO:0030182	BP	e	neuron differentiation	10/250	120/16076	1.79295e-05	4	10	0.0420914	429.0, 1901.0, 2018.0, 3730.0, 4915.0, 4983.0, 5454.0, 8321.0, 10690.0, 81618.0
GO:0005886	CC	e	plasma membrane	93/250	3508/16076	2.76501e-08	3	93	4.77794e-05	120.0, 136.0, 361.0, 394.0, 444.0, 658.0, 953.0, 1363.0, 1734.0, 1901.0, 1910.0, 2195.0, 2262.0, 2550.0, 2555.0, 2565.0, 2697.0, 2752.0, 3685.0, 3730.0, 3782.0, 4163.0, 4907.0, 4915.0, 4935.0, 5028.0, 5255.0, 5286.0, 5445.0, 5592.0, 5764.0, 5803.0, 6383.0, 6385.0, 6444.0, 6506.0, 6507.0, 6509.0, 6565.0, 7009.0, 7049.0, 7107.0, 7430.0, 8082.0, 8321.0, 8601.0, 8613.0, 8671.0, 9069.0, 9071.0, 9262.0…
