# Supplementary material for: Analysis of gene expression in the postmortem brain of neurotypical Black Americans reveals contributions of genetic ancestry
Source: Nat Neurosci. 2024 May 20;27(6):1064–74. doi: 10.1038/s41593-024-01636-0 (PMC11156587; doi:10.1038/s41593-024-01636-0)
Supplement: Supplementary file 5 — Compressed directory of ancestry-associated DEGs enriched for WGCNA module functional enrichment results (that is, GO term enrichment) for the caudate nucleus, dentate gyrus, DLPFC and hippocampus. [file 41593_2024_1636_MOESM5_ESM.gz › wgcna_functional_enrichment/dlpfc/GO_analysis_mash_darkolivegreen.xlsx]

## Sheet: Sheet1
GO	NS	enrichment	name	ratio_in_study	ratio_in_pop	p_uncorrected	depth	study_count	p_fdr_bh	study_items
GO:0045944	BP	e	positive regulation of transcription by RNA polymerase II	11/28	917/16076	1.71615e-07	11	11	0.00193272	467.0, 2294.0, 2353.0, 2354.0, 3164.0, 3491.0, 3725.0, 3726.0, 9314.0, 9592.0, 64651.0
GO:0035914	BP	e	skeletal muscle cell differentiation	4/28	34/16076	3.2931e-07	4	4	0.00193272	467.0, 2353.0, 3164.0, 7832.0
GO:0006357	BP	e	regulation of transcription by RNA polymerase II	11/28	1272/16076	4.4363e-06	10	11	0.0155191	467.0, 2294.0, 2353.0, 2354.0, 3164.0, 3725.0, 3726.0, 9314.0, 55422.0, 57018.0, 64651.0
GO:0140467	BP	e	integrated stress response signaling	3/28	20/16076	5.28849e-06	4	3	0.0155191	2353.0, 3725.0, 3726.0
GO:0071277	BP	e	cellular response to calcium ion	4/28	81/16076	1.11685e-05	6	4	0.0262192	2353.0, 2354.0, 3725.0, 3726.0
GO:0035976	CC	e	transcription factor AP-1 complex	3/28	5/16076	4.72094e-08	4	3	8.15778e-05	2353.0, 3725.0, 3726.0
GO:0000785	CC	e	chromatin	9/28	701/16076	1.77255e-06	2	9	0.00153149	467.0, 2294.0, 2353.0, 2354.0, 3164.0, 3725.0, 3726.0, 9314.0, 64651.0
GO:0005667	CC	e	transcription regulator complex	5/28	152/16076	5.83334e-06	2	5	0.00336	2294.0, 3164.0, 3725.0, 3726.0, 9314.0
GO:0090575	CC	e	RNA polymerase II transcription regulator complex	4/28	98/16076	2.3761e-05	3	4	0.0102648	467.0, 2353.0, 3725.0, 3726.0
GO:0001228	MF	e	DNA-binding transcription activator activity, RNA polymerase II-specific	9/28	321/16076	2.23222e-09	4	9	9.3865e-06	467.0, 2294.0, 2353.0, 2354.0, 3164.0, 3725.0, 3726.0, 9314.0, 64651.0
GO:1990837	MF	e	sequence-specific double-stranded DNA binding	7/28	328/16076	1.13075e-06	6	7	0.00174727	467.0, 2353.0, 2354.0, 3164.0, 3725.0, 3726.0, 9314.0
GO:0000981	MF	e	DNA-binding transcription factor activity, RNA polymerase II-specific	10/28	882/16076	1.24657e-06	3	10	0.00174727	467.0, 2294.0, 2353.0, 2354.0, 3164.0, 3725.0, 3726.0, 9314.0, 55422.0, 64651.0
GO:0000978	MF	e	RNA polymerase II cis-regulatory region sequence-specific DNA binding	9/28	901/16076	1.37648e-05	9	9	0.0144702	467.0, 2294.0, 2353.0, 2354.0, 3164.0, 3725.0, 3726.0, 9314.0, 55422.0
