# Supplementary material for: Analysis of gene expression in the postmortem brain of neurotypical Black Americans reveals contributions of genetic ancestry
Source: Nat Neurosci. 2024 May 20;27(6):1064–74. doi: 10.1038/s41593-024-01636-0 (PMC11156587; doi:10.1038/s41593-024-01636-0)
Supplement: Supplementary file 5 — Compressed directory of ancestry-associated DEGs enriched for WGCNA module functional enrichment results (that is, GO term enrichment) for the caudate nucleus, dentate gyrus, DLPFC and hippocampus. [file 41593_2024_1636_MOESM5_ESM.gz › wgcna_functional_enrichment/dlpfc/GO_analysis_mash_royalblue.xlsx]

## Sheet: Sheet1
GO	NS	enrichment	name	ratio_in_study	ratio_in_pop	p_uncorrected	depth	study_count	p_fdr_bh	study_items
GO:0045766	BP	e	positive regulation of angiogenesis	8/79	111/16076	6.95302e-08	7	8	0.000816145	94.0, 306.0, 947.0, 2013.0, 2022.0, 2624.0, 7075.0, 10266.0
GO:0001525	BP	e	angiogenesis	9/79	195/16076	4.67716e-07	3	9	0.00274502	94.0, 800.0, 2034.0, 2335.0, 3339.0, 5787.0, 7075.0, 10266.0, 54538.0
GO:0005886	CC	e	plasma membrane	42/79	3508/16076	1.02772e-09	3	42	1.7759e-06	94.0, 306.0, 800.0, 947.0, 2013.0, 2022.0, 2324.0, 2335.0, 2687.0, 2791.0, 3339.0, 3672.0, 3710.0, 4855.0, 5243.0, 5420.0, 5583.0, 5787.0, 6513.0, 7035.0, 7075.0, 9429.0, 10266.0, 11213.0, 51599.0, 51705.0, 54538.0, 54852.0, 55679.0, 56920.0, 57101.0, 57105.0, 57194.0, 57716.0, 79652.0, 84879.0, 90952.0, 115677.0, 153579.0, 167465.0, 196883.0, 221395.0
GO:0043235	CC	e	receptor complex	7/79	173/16076	2.23616e-05	2	7	0.0193205	94.0, 2022.0, 2324.0, 3710.0, 5787.0, 7075.0, 10266.0
GO:0062023	CC	e	collagen-containing extracellular matrix	8/79	287/16076	8.14815e-05	4	8	0.0469334	2.0, 2335.0, 3339.0, 7450.0, 64129.0, 79875.0, 83872.0, 161198.0
