# Supplementary material for: Analysis of gene expression in the postmortem brain of neurotypical Black Americans reveals contributions of genetic ancestry
Source: Nat Neurosci. 2024 May 20;27(6):1064–74. doi: 10.1038/s41593-024-01636-0 (PMC11156587; doi:10.1038/s41593-024-01636-0)
Supplement: Supplementary file 5 — Compressed directory of ancestry-associated DEGs enriched for WGCNA module functional enrichment results (that is, GO term enrichment) for the caudate nucleus, dentate gyrus, DLPFC and hippocampus. [file 41593_2024_1636_MOESM5_ESM.gz › wgcna_functional_enrichment/dlpfc/GO_analysis_mash_saddlebrown.xlsx]

## Sheet: Sheet1
GO	NS	enrichment	name	ratio_in_study	ratio_in_pop	p_uncorrected	depth	study_count	p_fdr_bh	study_items
GO:0051607	BP	e	defense response to virus	25/48	165/16076	7.336e-38	7	25	8.611e-34	103.0, 2537.0, 3433.0, 3434.0, 3437.0, 4599.0, 4600.0, 4938.0, 4939.0, 4940.0, 6772.0, 9636.0, 10346.0, 10379.0, 10964.0, 23586.0, 51191.0, 55601.0, 57169.0, 64135.0, 79132.0, 83666.0, 91351.0, 91543.0, 151636.0
GO:0009615	BP	e	response to virus	18/48	83/16076	6.11672e-30	5	18	3.58991e-26	103.0, 3433.0, 3434.0, 3437.0, 4599.0, 4600.0, 4938.0, 4939.0, 4940.0, 9111.0, 9636.0, 10346.0, 10561.0, 23586.0, 55601.0, 64135.0, 79132.0, 91543.0
GO:0045087	BP	e	innate immune response	23/48	310/16076	3.20472e-27	6	23	1.2539e-23	103.0, 2537.0, 3430.0, 3433.0, 3437.0, 4599.0, 4600.0, 4940.0, 6737.0, 7706.0, 10346.0, 10392.0, 23586.0, 51191.0, 54625.0, 54809.0, 55601.0, 57169.0, 64135.0, 79132.0, 83666.0, 91543.0, 151636.0
GO:0045071	BP	e	negative regulation of viral genome replication	9/48	33/16076	3.11248e-16	6	9	9.13359e-13	3434.0, 4599.0, 4938.0, 4939.0, 4940.0, 9636.0, 57169.0, 64135.0, 91543.0
GO:0032728	BP	e	positive regulation of interferon-beta production	7/48	37/16076	1.2892e-11	9	7	3.02652e-08	4938.0, 4939.0, 4940.0, 9636.0, 23586.0, 64135.0, 79132.0
GO:0060339	BP	e	negative regulation of type I interferon-mediated signaling pathway	5/48	16/16076	8.16135e-10	8	5	1.59663e-06	103.0, 4938.0, 4940.0, 9636.0, 11274.0
GO:0070106	BP	e	interleukin-27-mediated signaling pathway	4/48	6/16076	1.04459e-09	7	4	1.75163e-06	4599.0, 4938.0, 4939.0, 6772.0
GO:0042742	BP	e	defense response to bacterium	6/48	62/16076	2.77785e-08	6	6	4.0758e-05	4938.0, 4939.0, 4940.0, 9636.0, 10392.0, 57169.0
GO:0060700	BP	e	regulation of ribonuclease activity	3/48	4/16076	9.9722e-08	7	3	0.00013006	4938.0, 4939.0, 4940.0
GO:0032760	BP	e	positive regulation of tumor necrosis factor production	6/48	80/16076	1.30412e-07	9	6	0.000153078	4938.0, 4939.0, 4940.0, 10392.0, 23586.0, 64135.0
GO:0140374	BP	e	antiviral innate immune response	4/48	19/16076	2.6234e-07	8	4	0.00027994	3434.0, 4599.0, 4938.0, 23586.0
GO:0002230	BP	e	positive regulation of defense response to virus by host	4/48	22/16076	4.91858e-07	8	4	0.000448318	6772.0, 23586.0, 83666.0, 151636.0
GO:0032020	BP	e	ISG15-protein conjugation	3/48	6/16076	4.96519e-07	8	3	0.000448318	7318.0, 9636.0, 51191.0
GO:0002753	BP	e	cytosolic pattern recognition receptor signaling pathway	3/48	7/16076	8.67084e-07	11	3	0.000726988	23586.0, 64135.0, 79132.0
GO:0046596	BP	e	regulation of viral entry into host cell	3/48	11/16076	4.05347e-06	5	3	0.00317198	6737.0, 7706.0, 10346.0
GO:0002481	BP	e	antigen processing and presentation of exogenous protein antigen via MHC class Ib, TAP-dependent	2/48	2/16076	8.72992e-06	6	2	0.00602775	567.0, 6891.0
GO:0034344	BP	e	regulation of type III interferon production	2/48	2/16076	8.72992e-06	7	2	0.00602775	23586.0, 64135.0
GO:0006952	BP	e	defense response	4/48	46/16076	1.04107e-05	3	4	0.00643162	4599.0, 4600.0, 6772.0, 10392.0
GO:0098586	BP	e	cellular response to virus	4/48	46/16076	1.04107e-05	6	4	0.00643162	103.0, 2537.0, 4938.0, 64135.0
GO:0071360	BP	e	cellular response to exogenous dsRNA	3/48	16/16076	1.36135e-05	7	3	0.00798978	3434.0, 23586.0, 64135.0
GO:0045824	BP	e	negative regulation of innate immune response	3/48	18/16076	1.97537e-05	7	3	0.0110414	6737.0, 9111.0, 79132.0
GO:1900245	BP	e	positive regulation of MDA-5 signaling pathway	2/48	3/16076	2.61398e-05	10	2	0.0133404	55601.0, 79132.0
GO:0071659	BP	e	negative regulation of IP-10 production	2/48	3/16076	2.61398e-05	9	2	0.0133404	4938.0, 4940.0
GO:0032727	BP	e	positive regulation of interferon-alpha production	3/48	20/16076	2.74815e-05	9	3	0.0134408	6772.0, 23586.0, 64135.0
GO:2000342	BP	e	negative regulation of chemokine (C-X-C motif) ligand 2 production	2/48	4/16076	5.21798e-05	9	2	0.0226847	4938.0, 4940.0
GO:0002237	BP	e	response to molecule of bacterial origin	2/48	4/16076	5.21798e-05	4	2	0.0226847	567.0, 6891.0
GO:0039530	BP	e	MDA-5 signaling pathway	2/48	4/16076	5.21798e-05	12	2	0.0226847	4940.0, 64135.0
GO:0005737	CC	e	cytoplasm	33/48	4208/16076	7.87765e-10	2	33	1.36126e-06	103.0, 3430.0, 3433.0, 3434.0, 3437.0, 4599.0, 4600.0, 4938.0, 4940.0, 5720.0, 5721.0, 6737.0, 6772.0, 7318.0, 9111.0, 9636.0, 10346.0, 10379.0, 10392.0, 10561.0, 10964.0, 23586.0, 51191.0, 54625.0, 54809.0, 55601.0, 64135.0, 79132.0, 83666.0, 91351.0, 129607.0, 151636.0, 219285.0
GO:0005829	CC	e	cytosol	33/48	4696/16076	1.63582e-08	2	33	1.41335e-05	567.0, 3430.0, 3433.0, 3434.0, 3437.0, 4599.0, 4600.0, 4938.0, 4939.0, 4940.0, 5696.0, 5698.0, 5720.0, 5721.0, 6737.0, 6772.0, 7318.0, 7706.0, 9111.0, 9636.0, 10346.0, 10379.0, 10392.0, 11274.0, 23586.0, 51191.0, 54625.0, 54739.0, 54809.0, 55601.0, 64135.0, 83666.0, 151636.0
GO:0000502	CC	e	proteasome complex	4/48	53/16076	1.83973e-05	5	4	0.00903391	5696.0, 5698.0, 5720.0, 5721.0
GO:0008537	CC	e	proteasome activator complex	2/48	3/16076	2.61398e-05	2	2	0.00903391	5720.0, 5721.0
GO:0070721	CC	e	ISGF3 complex	2/48	3/16076	2.61398e-05	4	2	0.00903391	6772.0, 10379.0
GO:1990111	CC	e	spermatoproteasome complex	2/48	4/16076	5.21798e-05	6	2	0.0150278	5696.0, 5698.0
GO:0003725	MF	e	double-stranded RNA binding	9/48	67/16076	3.20307e-13	5	9	1.34689e-09	103.0, 4938.0, 4939.0, 4940.0, 23586.0, 55601.0, 64135.0, 79132.0, 91351.0
GO:0001730	MF	e	2'-5'-oligoadenylate synthetase activity	3/48	3/16076	2.4983e-08	6	3	5.25267e-05	4938.0, 4939.0, 4940.0
GO:0003727	MF	e	single-stranded RNA binding	5/48	38/16076	8.92916e-08	5	5	0.000125157	23586.0, 55601.0, 64135.0, 79132.0, 91351.0
GO:0003724	MF	e	RNA helicase activity	5/48	68/16076	1.73432e-06	4	5	0.00182321	23586.0, 55601.0, 64135.0, 79132.0, 91351.0
GO:1990404	MF	e	NAD+-protein ADP-ribosyltransferase activity	3/48	16/16076	1.36135e-05	5	3	0.011449	54625.0, 64761.0, 83666.0
GO:0003950	MF	e	NAD+ ADP-ribosyltransferase activity	3/48	19/16076	2.34084e-05	5	3	0.0164054	54625.0, 64761.0, 83666.0
GO:0044389	MF	e	ubiquitin-like protein ligase binding	3/48	21/16076	3.19946e-05	4	3	0.0192196	6772.0, 83666.0, 151636.0
GO:0005524	MF	e	ATP binding	13/48	1311/16076	8.57068e-05	8	13	0.0450496	4938.0, 4939.0, 4940.0, 6891.0, 7318.0, 10392.0, 23586.0, 55601.0, 64135.0, 79132.0, 91351.0, 129607.0, 162394.0
