# Supplementary material for: Analysis of gene expression in the postmortem brain of neurotypical Black Americans reveals contributions of genetic ancestry
Source: Nat Neurosci. 2024 May 20;27(6):1064–74. doi: 10.1038/s41593-024-01636-0 (PMC11156587; doi:10.1038/s41593-024-01636-0)
Supplement: Supplementary file 5 — Compressed directory of ancestry-associated DEGs enriched for WGCNA module functional enrichment results (that is, GO term enrichment) for the caudate nucleus, dentate gyrus, DLPFC and hippocampus. [file 41593_2024_1636_MOESM5_ESM.gz › wgcna_functional_enrichment/dlpfc/GO_analysis_mash_darkmagenta.xlsx]

## Sheet: Sheet1
GO	NS	enrichment	name	ratio_in_study	ratio_in_pop	p_uncorrected	depth	study_count	p_fdr_bh	study_items
GO:0043194	CC	e	axon initial segment	3/28	19/16076	4.50046e-06	2	3	0.0077768	3736.0, 3737.0, 6323.0
GO:0099160	CC	e	postsynaptic intermediate filament cytoskeleton	2/28	4/16076	1.75149e-05	7	2	0.0134705	4741.0, 4744.0
GO:0097418	CC	e	neurofibrillary tangle	2/28	5/16076	2.916e-05	4	2	0.0134705	4741.0, 4744.0
GO:0030672	CC	e	synaptic vesicle membrane	4/28	105/16076	3.11816e-05	8	4	0.0134705	6843.0, 22987.0, 57084.0, 127833.0
GO:0005883	CC	e	neurofilament	2/28	9/16076	0.000104524	7	2	0.0361235	4741.0, 4744.0
GO:0044224	CC	e	juxtaparanode region of axon	2/28	10/16076	0.000130514	2	2	0.0375881	3736.0, 3737.0
GO:0030424	CC	e	axon	5/28	302/16076	0.000155989	5	5	0.038507	3737.0, 4741.0, 4744.0, 6323.0, 127833.0
GO:0099508	MF	e	voltage-gated ion channel activity involved in regulation of presynaptic membrane potential	3/28	10/16076	5.63216e-07	8	3	0.00236832	3736.0, 3737.0, 6323.0
GO:1905030	MF	e	voltage-gated ion channel activity involved in regulation of postsynaptic membrane potential	2/28	3/16076	8.76689e-06	8	2	0.0184324	3736.0, 3737.0
