# Supplementary material for: Analysis of gene expression in the postmortem brain of neurotypical Black Americans reveals contributions of genetic ancestry
Source: Nat Neurosci. 2024 May 20;27(6):1064–74. doi: 10.1038/s41593-024-01636-0 (PMC11156587; doi:10.1038/s41593-024-01636-0)
Supplement: Supplementary file 5 — Compressed directory of ancestry-associated DEGs enriched for WGCNA module functional enrichment results (that is, GO term enrichment) for the caudate nucleus, dentate gyrus, DLPFC and hippocampus. [file 41593_2024_1636_MOESM5_ESM.gz › wgcna_functional_enrichment/dlpfc/GO_analysis_mash_magenta.txt]

GO:0006457 BP 5.76e-33  35/258   133/16076 D02 protein folding                          811.0, 2288.0, 2923.0, 3301.0, 3308.0, 3312.0, 3320.0, 3326.0, 3329.0, 3336.0, 5479.0, 5481.0, 5903.0, 6767.0, 6950.0, 7184.0, 7203.0, 9531.0, 9532.0, 9601.0, 10049.0, 10130.0, 10574.0, 10575.0, 10598.0, 10728.0, 10808.0, 10963.0, 22824.0, 22948.0, 23071.0, 51645.0, 81562.0, 134218.0, 285755.0 
GO:0006986 BP 5.04e-22  19/258    49/16076 D05 response to unfolded protein             871.0, 3301.0, 3303.0, 3305.0, 3308.0, 3312.0, 3315.0, 3320.0, 3326.0, 3329.0, 3336.0, 3337.0, 5611.0, 7873.0, 10808.0, 11080.0, 22824.0, 23071.0, 79139.0 
GO:0051085 BP 9.21e-15  12/258    29/16076 D05 chaperone cofactor-dependent protein refolding 3303.0, 3304.0, 3305.0, 3309.0, 3312.0, 3336.0, 3337.0, 6388.0, 6767.0, 10728.0, 10808.0, 11080.0 
GO:0061077 BP 5.95e-14  12/258    33/16076 D03 chaperone-mediated protein folding       2288.0, 3315.0, 5479.0, 5481.0, 6950.0, 7203.0, 9601.0, 10049.0, 10574.0, 10575.0, 22948.0, 26973.0 
GO:0042026 BP 1.53e-13  10/258    20/16076 D03 protein refolding                        3301.0, 3303.0, 3304.0, 3305.0, 3309.0, 3312.0, 3315.0, 3320.0, 3329.0, 55466.0 
GO:0050821 BP 2.29e-10  19/258   190/16076 D04 protein stabilization                    811.0, 3303.0, 3304.0, 3320.0, 3326.0, 3329.0, 5479.0, 6789.0, 6950.0, 7203.0, 7320.0, 9531.0, 9532.0, 10574.0, 10575.0, 10728.0, 10910.0, 22948.0, 51701.0 
GO:0051131 BP 1.64e-08   7/258    20/16076 D06 chaperone-mediated protein complex assembly 3303.0, 3308.0, 3320.0, 3326.0, 3329.0, 10728.0, 79738.0 
GO:0090084 BP 1.22e-07   5/258     9/16076 D06 negative regulation of inclusion body assembly 3303.0, 3304.0, 3337.0, 10049.0, 55466.0 
GO:1904851 BP 2.42e-07   5/258    10/16076 D09 positive regulation of establishment of protein localization to telomere 6950.0, 7203.0, 10574.0, 10575.0, 22948.0 
GO:0007339 BP 3.67e-07   6/258    19/16076 D05 binding of sperm to zona pellucida       3305.0, 6950.0, 7203.0, 10574.0, 10575.0, 22948.0 
GO:0034975 BP 4.37e-07   5/258    11/16076 D03 protein folding in endoplasmic reticulum 811.0, 2923.0, 3309.0, 5611.0, 7184.0 
GO:1904871 BP 4.37e-07   5/258    11/16076 D08 positive regulation of protein localization to Cajal body 6950.0, 7203.0, 10574.0, 10575.0, 22948.0 
GO:1901998 BP 1.16e-06   7/258    35/16076 D04 toxin transport                          3301.0, 3309.0, 6950.0, 7203.0, 10574.0, 10575.0, 22948.0 
GO:0000413 BP 1.70e-06   6/258    24/16076 D08 protein peptidyl-prolyl isomerization    2288.0, 5479.0, 5481.0, 5903.0, 51645.0, 285755.0 
GO:0034620 BP 1.70e-06   6/258    24/16076 D06 cellular response to unfolded protein    3303.0, 3304.0, 3305.0, 3309.0, 3312.0, 9531.0 
GO:0034605 BP 2.51e-06   7/258    39/16076 D05 cellular response to heat                3066.0, 3303.0, 3304.0, 3320.0, 3326.0, 3337.0, 9531.0 
GO:1904874 BP 2.70e-06   5/258    15/16076 D05 positive regulation of telomerase RNA localization to Cajal body 6950.0, 7203.0, 10574.0, 10575.0, 22948.0 
GO:0009408 BP 4.97e-06   7/258    43/16076 D04 response to heat                         3301.0, 3315.0, 3320.0, 6647.0, 11080.0, 55466.0, 84918.0 
GO:0031396 BP 5.41e-06   5/258    17/16076 D08 regulation of protein ubiquitination     3303.0, 3304.0, 3320.0, 3326.0, 6478.0 
GO:1905323 BP 1.62e-05   3/258     4/16076 D07 telomerase holoenzyme complex assembly   3320.0, 3326.0, 10728.0 
GO:0005829 CC 7.29e-13 130/258  4696/16076 D02 cytosol                                  16.0, 31.0, 224.0, 311.0, 661.0, 811.0, 890.0, 1398.0, 1432.0, 1660.0, 2288.0, 2512.0, 3183.0, 3187.0, 3301.0, 3303.0, 3304.0, 3305.0, 3308.0, 3309.0, 3312.0, 3315.0, 3320.0, 3326.0, 3329.0, 3337.0, 4076.0, 4084.0, 4086.0, 4649.0, 4686.0, 4850.0, 4953.0, 5092.0, 5481.0, 5611.0, 5621.0, 5903.0, 5997.0, 6478.0, 6647.0, 6697.0, 6727.0, 6767.0, 6789.0, 6950.0, 7178.0, 7184.0, 7189.0, 7203.0, 7314.0, 7514.0, 7873.0, 7884.0, 8087.0, 8444.0, 8655.0, 8669.0, 8724.0, 8815.0, 8916.0, 8974.0, 9270.0, 9531.0, 9532.0, 9538.0, 10049.0, 10130.0, 10169.0, 10419.0, 10574.0, 10575.0, 10598.0, 10728.0, 10808.0, 10910.0, 10963.0, 11080.0, 11212.0, 11275.0, 22824.0, 22948.0, 23002.0, 23023.0, 23035.0, 23077.0, 23111.0, 23179.0, 23196.0, 23210.0, 23304.0, 25912.0, 26135.0, 27101.0, 27229.0, 50650.0, 51230.0, 51701.0, 53944.0, 54497.0, 54726.0, 54734.0, 55204.0, 55466.0, 55662.0, 55703.0, 55737.0, 55975.0, 56647.0, 57532.0, 59349.0, 64282.0, 65056.0, 79670.0, 79837.0, 79871.0, 80823.0, 83480.0, 84516.0, 84725.0, 89782.0, 90268.0, 92312.0, 95681.0, 134218.0, 139596.0, 140691.0, 147179.0, 166785.0, 200576.0 
GO:0005737 CC 1.77e-08 109/258  4208/16076 D02 cytoplasm                                16.0, 224.0, 311.0, 811.0, 890.0, 988.0, 1104.0, 1398.0, 1432.0, 1660.0, 2140.0, 2288.0, 2512.0, 3066.0, 3181.0, 3301.0, 3303.0, 3304.0, 3305.0, 3309.0, 3312.0, 3315.0, 3320.0, 3326.0, 3329.0, 3337.0, 4076.0, 4086.0, 4238.0, 4686.0, 4953.0, 5479.0, 5481.0, 5611.0, 5621.0, 5903.0, 5997.0, 6432.0, 6478.0, 6647.0, 6727.0, 6767.0, 6789.0, 6875.0, 7178.0, 7189.0, 7314.0, 7320.0, 7514.0, 7884.0, 8087.0, 8444.0, 8480.0, 8655.0, 8724.0, 8815.0, 8916.0, 9270.0, 9531.0, 10049.0, 10419.0, 10574.0, 10808.0, 10914.0, 10982.0, 11212.0, 11275.0, 22824.0, 23035.0, 23039.0, 23111.0, 23210.0, 23240.0, 23304.0, 23534.0, 25778.0, 25941.0, 26135.0, 51123.0, 51663.0, 51701.0, 53944.0, 54877.0, 54915.0, 55466.0, 55662.0, 57102.0, 57532.0, 57562.0, 57821.0, 64282.0, 64412.0, 64795.0, 79670.0, 79871.0, 83480.0, 84517.0, 89782.0, 90268.0, 90637.0, 115201.0, 127253.0, 134218.0, 139596.0, 140691.0, 142679.0, 150275.0, 166785.0, 285755.0 
GO:0005832 CC 1.22e-07   5/258     9/16076 D04 chaperonin-containing T-complex          6950.0, 7203.0, 10574.0, 10575.0, 22948.0 
GO:0042470 CC 3.13e-07  11/258    94/16076 D08 melanosome                               311.0, 2923.0, 3309.0, 3312.0, 3320.0, 3326.0, 5479.0, 7184.0, 9601.0, 10130.0, 10575.0 
GO:0002199 CC 9.48e-07   4/258     6/16076 D02 zona pellucida receptor complex          3305.0, 6950.0, 7203.0, 10575.0 
GO:0070062 CC 1.70e-06  53/258  1692/16076 D06 extracellular exosome                    16.0, 311.0, 811.0, 1398.0, 2288.0, 2512.0, 2923.0, 3181.0, 3183.0, 3301.0, 3303.0, 3304.0, 3308.0, 3309.0, 3312.0, 3315.0, 3320.0, 3326.0, 3329.0, 3336.0, 3337.0, 5092.0, 5351.0, 5479.0, 5611.0, 5621.0, 6432.0, 6647.0, 6697.0, 6767.0, 6950.0, 7178.0, 7184.0, 7203.0, 7314.0, 8724.0, 10130.0, 10574.0, 10575.0, 10598.0, 10808.0, 22948.0, 23071.0, 26135.0, 27101.0, 51506.0, 53343.0, 55737.0, 56886.0, 79837.0, 80823.0, 139221.0, 653857.0 
GO:0005654 CC 1.86e-06  89/258  3483/16076 D02 nucleoplasm                              311.0, 661.0, 890.0, 988.0, 1104.0, 1432.0, 1660.0, 2140.0, 2288.0, 2959.0, 3066.0, 3181.0, 3183.0, 3187.0, 3303.0, 3304.0, 3305.0, 3312.0, 3320.0, 3326.0, 3337.0, 4084.0, 4086.0, 4686.0, 5092.0, 5479.0, 5481.0, 5903.0, 5929.0, 6432.0, 6478.0, 6647.0, 6697.0, 6789.0, 6875.0, 6883.0, 6944.0, 7150.0, 7178.0, 7314.0, 7320.0, 7514.0, 7884.0, 8444.0, 8480.0, 8815.0, 8974.0, 9270.0, 9646.0, 10049.0, 10419.0, 10575.0, 10728.0, 10808.0, 10914.0, 11080.0, 23035.0, 23077.0, 23210.0, 25926.0, 27101.0, 27107.0, 51095.0, 51230.0, 51645.0, 51701.0, 54904.0, 55145.0, 55662.0, 55703.0, 55922.0, 55975.0, 56647.0, 57532.0, 57621.0, 64412.0, 64795.0, 79670.0, 79837.0, 79871.0, 84154.0, 84456.0, 84516.0, 84725.0, 139596.0, 148423.0, 221656.0, 253461.0, 389677.0 
GO:0005634 CC 2.15e-06 110/258  4646/16076 D05 nucleus                                  811.0, 890.0, 988.0, 1104.0, 1398.0, 1432.0, 1660.0, 2140.0, 2923.0, 2959.0, 3066.0, 3181.0, 3183.0, 3187.0, 3301.0, 3303.0, 3304.0, 3305.0, 3308.0, 3309.0, 3312.0, 3315.0, 3320.0, 3326.0, 3337.0, 4086.0, 4238.0, 4438.0, 4686.0, 4850.0, 5479.0, 5481.0, 5621.0, 5929.0, 5997.0, 6432.0, 6647.0, 6727.0, 6789.0, 6875.0, 6883.0, 6944.0, 7150.0, 7178.0, 7184.0, 7189.0, 7314.0, 7320.0, 7514.0, 7873.0, 7884.0, 8087.0, 8187.0, 8444.0, 8480.0, 8655.0, 8815.0, 9270.0, 9531.0, 10049.0, 10153.0, 10169.0, 10419.0, 10728.0, 10808.0, 10910.0, 10914.0, 10963.0, 22824.0, 23039.0, 23077.0, 23196.0, 23210.0, 23304.0, 26135.0, 27101.0, 51123.0, 51186.0, 51645.0, 51663.0, 51701.0, 53944.0, 54726.0, 54904.0, 54989.0, 55145.0, 55206.0, 55662.0, 55922.0, 56647.0, 57532.0, 64795.0, 65056.0, 79871.0, 80823.0, 81627.0, 83480.0, 83591.0, 84456.0, 90637.0, 92312.0, 121053.0, 140691.0, 150275.0, 152485.0, 221656.0, 253461.0, 254778.0, 284370.0, 347344.0 
GO:0032991 CC 2.33e-06  25/258   543/16076 D01 protein-containing complex               1104.0, 1398.0, 1660.0, 2288.0, 3066.0, 3183.0, 3303.0, 3304.0, 3309.0, 3320.0, 3326.0, 3329.0, 4086.0, 5479.0, 6647.0, 6789.0, 6944.0, 7184.0, 7189.0, 7514.0, 10728.0, 10808.0, 10910.0, 10963.0, 56886.0 
GO:0101031 CC 6.93e-06   6/258    30/16076 D03 chaperone complex                        3312.0, 6388.0, 9531.0, 9532.0, 10728.0, 10963.0 
GO:0034663 CC 7.67e-06   4/258     9/16076 D03 endoplasmic reticulum chaperone complex  3309.0, 5479.0, 7184.0, 10130.0 
GO:1990904 CC 1.21e-05  12/258   162/16076 D02 ribonucleoprotein complex                1660.0, 3181.0, 3187.0, 3303.0, 3304.0, 3312.0, 4686.0, 7514.0, 7884.0, 23210.0, 152485.0, 389677.0 
GO:0005642 CC 3.99e-05   3/258     5/16076 D03 annulate lamellae                        5903.0, 7514.0, 23534.0 
GO:0071682 CC 4.13e-05   4/258    13/16076 D05 endocytic vesicle lumen                  811.0, 3320.0, 7184.0, 10808.0 
GO:0005788 CC 4.73e-05  14/258   247/16076 D05 endoplasmic reticulum lumen              811.0, 871.0, 2923.0, 3309.0, 5033.0, 5479.0, 5611.0, 7184.0, 7873.0, 8974.0, 9601.0, 10130.0, 23071.0, 56886.0 
GO:0016234 CC 2.08e-04   4/258    19/16076 D03 inclusion body                           3303.0, 3304.0, 3326.0, 5621.0 
GO:0048471 CC 2.90e-04  23/258   639/16076 D02 perinuclear region of cytoplasm          811.0, 2288.0, 3301.0, 3303.0, 3304.0, 3312.0, 3320.0, 3326.0, 5479.0, 6526.0, 7184.0, 7189.0, 7873.0, 8087.0, 9270.0, 10049.0, 26135.0, 54497.0, 55662.0, 55737.0, 55975.0, 83698.0, 200576.0 
GO:0033018 CC 3.20e-04   3/258     9/16076 D06 sarcoplasmic reticulum lumen             811.0, 7184.0, 7873.0 
GO:0005790 CC 3.78e-04   4/258    22/16076 D06 smooth endoplasmic reticulum             811.0, 3309.0, 5479.0, 5611.0 
GO:0044295 CC 5.35e-04   4/258    24/16076 D04 axonal growth cone                       2288.0, 3320.0, 3326.0, 4649.0 
GO:0044297 CC 6.03e-04   6/258    65/16076 D02 cell body                                3305.0, 6950.0, 7203.0, 10574.0, 10575.0, 22948.0 
GO:0140662 MF 2.00e-25  18/258    30/16076 D02 ATP-dependent protein folding chaperone  3303.0, 3304.0, 3305.0, 3308.0, 3309.0, 3312.0, 3320.0, 3326.0, 3329.0, 3336.0, 6950.0, 7184.0, 7203.0, 10574.0, 10575.0, 10808.0, 22824.0, 22948.0 
GO:0051082 MF 1.13e-24  26/258    99/16076 D03 unfolded protein binding                 811.0, 871.0, 3301.0, 3303.0, 3304.0, 3305.0, 3309.0, 3312.0, 3315.0, 3320.0, 3326.0, 3329.0, 3336.0, 3337.0, 5479.0, 6950.0, 7184.0, 7203.0, 10049.0, 10574.0, 10575.0, 10728.0, 11080.0, 22948.0, 55466.0, 56886.0 
GO:0003723 MF 4.61e-16  64/258  1322/16076 D04 RNA binding                              311.0, 811.0, 871.0, 988.0, 1660.0, 2288.0, 2923.0, 3066.0, 3181.0, 3183.0, 3187.0, 3303.0, 3304.0, 3312.0, 3315.0, 3320.0, 3326.0, 3329.0, 3336.0, 4076.0, 4686.0, 4850.0, 5479.0, 5903.0, 6432.0, 6727.0, 6950.0, 7150.0, 7178.0, 7184.0, 7203.0, 7514.0, 7873.0, 7884.0, 8087.0, 8187.0, 8480.0, 9601.0, 10153.0, 10575.0, 10914.0, 10963.0, 23196.0, 23210.0, 25926.0, 26135.0, 51663.0, 54726.0, 54915.0, 55922.0, 56647.0, 57532.0, 60493.0, 64282.0, 65056.0, 79670.0, 80135.0, 81627.0, 83480.0, 84154.0, 92312.0, 134218.0, 148423.0, 389677.0 
GO:0044183 MF 8.45e-16  14/258    40/16076 D01 protein folding chaperone                811.0, 3303.0, 3304.0, 3305.0, 3309.0, 3312.0, 3315.0, 3337.0, 6950.0, 7203.0, 10049.0, 10574.0, 10575.0, 22948.0 
GO:0051087 MF 6.85e-15  18/258    93/16076 D03 chaperone binding                        811.0, 3301.0, 3309.0, 3312.0, 3329.0, 3336.0, 3337.0, 5611.0, 5621.0, 6647.0, 9531.0, 9532.0, 10049.0, 10598.0, 10728.0, 10910.0, 11080.0, 55466.0 
GO:0031072 MF 6.18e-10  11/258    53/16076 D03 heat shock protein binding               2288.0, 3066.0, 3303.0, 3304.0, 3305.0, 3309.0, 3312.0, 3326.0, 5481.0, 9532.0, 10049.0 
GO:0051787 MF 6.73e-09   8/258    27/16076 D03 misfolded protein binding                3303.0, 3304.0, 3305.0, 3309.0, 3312.0, 5611.0, 6388.0, 79139.0 
GO:0031625 MF 3.84e-08  20/258   286/16076 D05 ubiquitin protein ligase binding         811.0, 1398.0, 3301.0, 3303.0, 3304.0, 3305.0, 3309.0, 3312.0, 3320.0, 3326.0, 3329.0, 6950.0, 7189.0, 7314.0, 7320.0, 9532.0, 23111.0, 27101.0, 51701.0, 79139.0 
GO:0055131 MF 9.48e-07   4/258     6/16076 D04 C3HC4-type RING finger domain binding    3301.0, 3303.0, 3304.0, 3312.0 
GO:0001671 MF 2.21e-06   6/258    25/16076 D03 ATPase activator activity                3301.0, 3337.0, 10049.0, 10598.0, 11080.0, 55922.0 
GO:0005524 MF 8.62e-06  43/258  1311/16076 D08 ATP binding                              16.0, 31.0, 1432.0, 1660.0, 2288.0, 3301.0, 3303.0, 3304.0, 3305.0, 3308.0, 3309.0, 3312.0, 3320.0, 3326.0, 3329.0, 3336.0, 4438.0, 4649.0, 6789.0, 6950.0, 7150.0, 7184.0, 7203.0, 7320.0, 8444.0, 10574.0, 10575.0, 10808.0, 10914.0, 22824.0, 22948.0, 25778.0, 26973.0, 27032.0, 51095.0, 51701.0, 53944.0, 55466.0, 79738.0, 79837.0, 124454.0, 200576.0, 653857.0 
GO:0016887 MF 4.79e-05  16/258   313/16076 D07 ATP hydrolysis activity                  1660.0, 3303.0, 3304.0, 3305.0, 3309.0, 3312.0, 3320.0, 3326.0, 3329.0, 6950.0, 7184.0, 7203.0, 10574.0, 10575.0, 22948.0, 27032.0 
GO:0030544 MF 6.82e-05   6/258    44/16076 D04 Hsp70 protein binding                    3301.0, 3337.0, 5481.0, 6767.0, 10963.0, 55466.0 
GO:0140545 MF 7.88e-05   3/258     6/16076 D02 ATP-dependent protein disaggregase activity 3303.0, 3304.0, 3312.0 
GO:0003756 MF 1.01e-04   4/258    16/16076 D05 protein disulfide isomerase activity     2923.0, 9601.0, 10130.0, 23071.0 
GO:0030235 MF 1.36e-04   3/258     7/16076 D03 nitric-oxide synthase regulator activity 3320.0, 3326.0, 8655.0 
GO:0042802 MF 1.69e-04  38/258  1270/16076 D03 identical protein binding                31.0, 988.0, 2512.0, 2923.0, 3183.0, 3187.0, 3315.0, 3320.0, 3326.0, 4086.0, 5033.0, 5092.0, 5621.0, 6647.0, 6789.0, 7189.0, 7884.0, 8655.0, 8669.0, 8815.0, 9532.0, 10419.0, 10982.0, 11275.0, 23002.0, 23023.0, 23077.0, 23210.0, 23534.0, 51094.0, 55145.0, 55975.0, 57621.0, 59349.0, 79139.0, 79837.0, 84456.0, 166785.0 
