# Supplementary material for: Analysis of gene expression in the postmortem brain of neurotypical Black Americans reveals contributions of genetic ancestry
Source: Nat Neurosci. 2024 May 20;27(6):1064–74. doi: 10.1038/s41593-024-01636-0 (PMC11156587; doi:10.1038/s41593-024-01636-0)
Supplement: Supplementary file 5 — Compressed directory of ancestry-associated DEGs enriched for WGCNA module functional enrichment results (that is, GO term enrichment) for the caudate nucleus, dentate gyrus, DLPFC and hippocampus. [file 41593_2024_1636_MOESM5_ESM.gz › wgcna_functional_enrichment/dlpfc/GO_analysis_mash_green.xlsx]

## Sheet: Sheet1
GO	NS	enrichment	name	ratio_in_study	ratio_in_pop	p_uncorrected	depth	study_count	p_fdr_bh	study_items
GO:0043161	BP	e	proteasome-mediated ubiquitin-dependent protein catabolic process	25/406	192/16076	1.75434e-11	9	25	2.05924e-07	2932.0, 3093.0, 4287.0, 5094.0, 5516.0, 5701.0, 5718.0, 7328.0, 8452.0, 9097.0, 9320.0, 9373.0, 9867.0, 10213.0, 10299.0, 11059.0, 25831.0, 25852.0, 26043.0, 56929.0, 57542.0, 64326.0, 64839.0, 80232.0, 137886.0
GO:0016567	BP	e	protein ubiquitination	35/406	414/16076	4.0716e-10	8	35	1.34077e-06	867.0, 996.0, 5930.0, 6500.0, 6921.0, 7322.0, 7334.0, 8239.0, 8450.0, 8452.0, 8454.0, 9655.0, 9730.0, 9867.0, 10299.0, 11059.0, 23008.0, 25820.0, 26260.0, 51132.0, 54765.0, 54778.0, 54793.0, 55167.0, 56929.0, 64326.0, 64839.0, 79269.0, 79872.0, 80124.0, 80204.0, 84246.0, 115426.0, 130507.0, 152006.0
GO:0000209	BP	e	protein polyubiquitination	21/406	157/16076	4.52667e-10	9	21	1.34077e-06	867.0, 3093.0, 6500.0, 7322.0, 7328.0, 7334.0, 8452.0, 9320.0, 9520.0, 11059.0, 25820.0, 25831.0, 25897.0, 51465.0, 54708.0, 54778.0, 54926.0, 57542.0, 64839.0, 80351.0, 149041.0
GO:0006511	BP	e	ubiquitin-dependent protein catabolic process	25/406	223/16076	4.56899e-10	8	25	1.34077e-06	867.0, 1540.0, 3093.0, 4287.0, 5701.0, 5930.0, 6921.0, 7322.0, 7328.0, 8452.0, 9320.0, 9958.0, 10213.0, 25820.0, 25897.0, 29979.0, 51132.0, 51377.0, 54778.0, 54926.0, 56929.0, 80204.0, 80762.0, 130507.0, 149041.0
GO:0006886	BP	e	intracellular protein transport	22/406	232/16076	1.08931e-07	7	22	0.000255727	164.0, 372.0, 378.0, 400.0, 1213.0, 4869.0, 5861.0, 5868.0, 5870.0, 9559.0, 9874.0, 10427.0, 10484.0, 10490.0, 10569.0, 23673.0, 25782.0, 51552.0, 57403.0, 81609.0, 134266.0, 157769.0
GO:0034063	BP	e	stress granule assembly	7/406	24/16076	1.48542e-06	7	7	0.00290598	636.0, 1654.0, 1656.0, 1965.0, 7812.0, 10146.0, 23369.0
GO:2000767	BP	e	positive regulation of cytoplasmic translation	5/406	12/16076	6.85848e-06	9	5	0.0115007	3184.0, 7812.0, 10492.0, 26986.0, 170506.0
GO:1900152	BP	e	negative regulation of nuclear-transcribed mRNA catabolic process, deadenylation-dependent decay	4/406	8/16076	2.58908e-05	11	4	0.0379882	3184.0, 7812.0, 10492.0, 26986.0
GO:0005829	CC	e	cytosol	230/406	4696/16076	2.25562e-31	2	230	3.89771e-28	27.0, 164.0, 372.0, 378.0, 400.0, 586.0, 636.0, 673.0, 867.0, 996.0, 1130.0, 1213.0, 1457.0, 1459.0, 1540.0, 1654.0, 1656.0, 1965.0, 1968.0, 1982.0, 1983.0, 2005.0, 2107.0, 2332.0, 2617.0, 2632.0, 2665.0, 2673.0, 2932.0, 2935.0, 3052.0, 3091.0, 3093.0, 3184.0, 3251.0, 3612.0, 3658.0, 3836.0, 3840.0, 3845.0, 3939.0, 4045.0, 4087.0, 4287.0, 4763.0, 4848.0, 4869.0, 4898.0, 5000.0, 5007.0, 5048.0, 50…
GO:0005634	CC	e	nucleus	179/406	4646/16076	5.66966e-11	5	179	4.89859e-08	102.0, 546.0, 673.0, 996.0, 1456.0, 1457.0, 1459.0, 1654.0, 1656.0, 1738.0, 1965.0, 2005.0, 2332.0, 2932.0, 3091.0, 3093.0, 3184.0, 3190.0, 3419.0, 3836.0, 3840.0, 3843.0, 3939.0, 4087.0, 4287.0, 4673.0, 4763.0, 4848.0, 4857.0, 4869.0, 5000.0, 5094.0, 5291.0, 5431.0, 5516.0, 5529.0, 5610.0, 5701.0, 5782.0, 5813.0, 5885.0, 5928.0, 5930.0, 6125.0, 6129.0, 6386.0, 6500.0, 6594.0, 7322.0, 7328.0, 733…
GO:0010494	CC	e	cytoplasmic stress granule	15/406	79/16076	1.03555e-09	7	15	4.51131e-07	1654.0, 1656.0, 1965.0, 2332.0, 3190.0, 6780.0, 7812.0, 9698.0, 10146.0, 23185.0, 23369.0, 26986.0, 27067.0, 149041.0, 170506.0
GO:0005654	CC	e	nucleoplasm	141/406	3483/16076	1.04429e-09	2	141	4.51131e-07	546.0, 659.0, 996.0, 1457.0, 1459.0, 1654.0, 1810.0, 2005.0, 2332.0, 2926.0, 2932.0, 3091.0, 3184.0, 3190.0, 3836.0, 3840.0, 4087.0, 4287.0, 4848.0, 4857.0, 4869.0, 5000.0, 5007.0, 5094.0, 5291.0, 5431.0, 5701.0, 5711.0, 5718.0, 5782.0, 5868.0, 5885.0, 5928.0, 6125.0, 6197.0, 6386.0, 6500.0, 6594.0, 6921.0, 7182.0, 7322.0, 7334.0, 7342.0, 7520.0, 7534.0, 8036.0, 8450.0, 8452.0, 8454.0, 8467.0, 85…
GO:0005737	CC	e	cytoplasm	160/406	4208/16076	4.09894e-09	2	160	1.41659e-06	102.0, 164.0, 378.0, 400.0, 996.0, 1456.0, 1654.0, 1656.0, 1968.0, 1983.0, 2107.0, 2332.0, 2617.0, 2632.0, 2665.0, 2773.0, 2926.0, 2932.0, 2935.0, 3091.0, 3190.0, 3251.0, 3612.0, 3658.0, 3836.0, 3843.0, 3845.0, 4087.0, 4287.0, 4673.0, 4763.0, 4848.0, 4857.0, 4869.0, 5007.0, 5094.0, 5291.0, 5529.0, 5573.0, 5576.0, 5610.0, 5701.0, 5718.0, 5782.0, 5868.0, 5906.0, 5921.0, 6125.0, 6129.0, 6197.0, 6386…
GO:0000151	CC	e	ubiquitin ligase complex	15/406	105/16076	5.87725e-08	4	15	1.69265e-05	7322.0, 7334.0, 10048.0, 11059.0, 25820.0, 25852.0, 25897.0, 26260.0, 56929.0, 79872.0, 80204.0, 80232.0, 84246.0, 84259.0, 130507.0
GO:0106002	CC	e	mCRD-mediated mRNA stability complex	4/406	5/16076	1.96476e-06	2	4	0.000485015	3184.0, 7812.0, 10492.0, 26986.0
GO:1990904	CC	e	ribonucleoprotein complex	16/406	162/16076	3.52812e-06	2	16	0.000762074	2332.0, 2926.0, 3184.0, 3190.0, 4869.0, 5094.0, 6125.0, 6129.0, 7520.0, 10128.0, 10146.0, 10236.0, 10492.0, 23468.0, 26986.0, 220988.0
GO:0005925	CC	e	focal adhesion	27/406	403/16076	4.27368e-06	5	27	0.000820546	102.0, 867.0, 1213.0, 2665.0, 3190.0, 3845.0, 4869.0, 5094.0, 5576.0, 5782.0, 6125.0, 6129.0, 6386.0, 7529.0, 7534.0, 8573.0, 8650.0, 8936.0, 9349.0, 10096.0, 10097.0, 10109.0, 10146.0, 22919.0, 26986.0, 51164.0, 55740.0
GO:0098978	CC	e	glutamatergic synapse	24/406	386/16076	4.89774e-05	4	24	0.00846329	102.0, 378.0, 2932.0, 3184.0, 3836.0, 4763.0, 5048.0, 5573.0, 5813.0, 5906.0, 6780.0, 7534.0, 8452.0, 8650.0, 8766.0, 8976.0, 10109.0, 10564.0, 25897.0, 50807.0, 57142.0, 81609.0, 84961.0, 220988.0
GO:1990124	CC	e	messenger ribonucleoprotein complex	4/406	13/16076	0.000239153	3	4	0.0344381	2332.0, 6780.0, 27067.0, 220988.0
GO:0016589	CC	e	NURF complex	3/406	6/16076	0.00030216	6	3	0.040164	5928.0, 6594.0, 8467.0
GO:0000502	CC	e	proteasome complex	7/406	53/16076	0.00035213	5	7	0.0434629	5701.0, 5711.0, 5718.0, 9097.0, 10197.0, 10213.0, 29979.0
GO:0000781	CC	e	chromosome, telomeric region	12/406	150/16076	0.000429067	3	12	0.0482832	546.0, 5000.0, 5431.0, 5813.0, 5928.0, 7520.0, 10111.0, 23468.0, 79577.0, 80145.0, 80351.0, 170506.0
GO:0016020	CC	e	membrane	99/406	2826/16076	0.000447067	2	99	0.0482832	102.0, 164.0, 372.0, 378.0, 636.0, 1130.0, 1213.0, 1656.0, 1955.0, 1965.0, 1982.0, 2332.0, 2665.0, 2773.0, 3052.0, 3190.0, 3843.0, 3845.0, 3939.0, 4673.0, 4763.0, 4848.0, 4869.0, 5007.0, 5094.0, 5291.0, 5431.0, 5573.0, 5576.0, 5610.0, 5701.0, 5718.0, 5870.0, 5885.0, 6125.0, 6129.0, 6386.0, 6745.0, 6780.0, 7357.0, 7520.0, 7529.0, 8239.0, 8452.0, 8898.0, 9349.0, 9529.0, 9665.0, 9931.0, 9972.0, 1009…
GO:0005615	CC	p	extracellular space	7/406	907/16076	0.000116573	2	7	0.0183126	659.0, 6386.0, 7534.0, 23394.0, 25814.0, 30001.0, 146057.0
GO:0005515	MF	e	protein binding	344/406	10303/16076	1.00494e-20	2	344	4.22576e-17	27.0, 102.0, 164.0, 372.0, 378.0, 400.0, 546.0, 636.0, 659.0, 673.0, 867.0, 996.0, 1130.0, 1213.0, 1457.0, 1459.0, 1540.0, 1654.0, 1656.0, 1737.0, 1738.0, 1810.0, 1965.0, 1968.0, 1982.0, 1983.0, 2005.0, 2107.0, 2332.0, 2617.0, 2632.0, 2665.0, 2773.0, 2926.0, 2932.0, 2935.0, 3052.0, 3091.0, 3093.0, 3184.0, 3190.0, 3251.0, 3419.0, 3612.0, 3658.0, 3836.0, 3840.0, 3843.0, 3845.0, 3939.0, 4045.0, 4087…
GO:0003723	MF	e	RNA binding	70/406	1322/16076	2.2857e-09	4	70	4.80569e-06	372.0, 1213.0, 1654.0, 1656.0, 1965.0, 1982.0, 1983.0, 2107.0, 2332.0, 2665.0, 2926.0, 2935.0, 3184.0, 3190.0, 3658.0, 3843.0, 4673.0, 4857.0, 4869.0, 5094.0, 5431.0, 5610.0, 5813.0, 5930.0, 6125.0, 6129.0, 6731.0, 6780.0, 7334.0, 7520.0, 7534.0, 7812.0, 8731.0, 9349.0, 9698.0, 9774.0, 9931.0, 10128.0, 10146.0, 10209.0, 10236.0, 10285.0, 10289.0, 10492.0, 11171.0, 11231.0, 22894.0, 22919.0, 23089…
GO:0003729	MF	e	mRNA binding	22/406	199/16076	6.7038e-09	5	22	9.39649e-06	1654.0, 1656.0, 1982.0, 2332.0, 2926.0, 3190.0, 4857.0, 5094.0, 6129.0, 6780.0, 9698.0, 10146.0, 10236.0, 10492.0, 11171.0, 23089.0, 23369.0, 26986.0, 27067.0, 51247.0, 55802.0, 149041.0
GO:0004842	MF	e	ubiquitin-protein transferase activity	22/406	216/16076	3.02783e-08	4	22	3.18301e-05	867.0, 3093.0, 5930.0, 7322.0, 7328.0, 7334.0, 8452.0, 9867.0, 10299.0, 11059.0, 25820.0, 26260.0, 51132.0, 54926.0, 57542.0, 64326.0, 79872.0, 80204.0, 80829.0, 115426.0, 130507.0, 149041.0
GO:0031625	MF	e	ubiquitin protein ligase binding	25/406	286/16076	7.32747e-08	5	25	6.1624e-05	2932.0, 3091.0, 3093.0, 4087.0, 4287.0, 5094.0, 5573.0, 5576.0, 6125.0, 7334.0, 7520.0, 7534.0, 8450.0, 8452.0, 8454.0, 8554.0, 9349.0, 9529.0, 10128.0, 10152.0, 25820.0, 26043.0, 51465.0, 57142.0, 81631.0
GO:0061630	MF	e	ubiquitin protein ligase activity	23/406	272/16076	4.43868e-07	5	23	0.000311078	867.0, 5930.0, 7322.0, 8452.0, 9320.0, 9867.0, 10299.0, 11059.0, 25820.0, 25831.0, 25897.0, 51132.0, 54708.0, 54765.0, 54778.0, 55167.0, 64326.0, 79872.0, 84246.0, 115426.0, 130507.0, 149041.0, 152006.0
GO:0003730	MF	e	mRNA 3'-UTR binding	11/406	87/16076	1.16451e-05	6	11	0.00699535	2332.0, 4857.0, 6125.0, 9698.0, 10128.0, 23185.0, 23369.0, 26986.0, 149041.0, 170506.0, 220988.0
GO:0061578	MF	e	Lys63-specific deubiquitinase activity	5/406	14/16076	1.66262e-05	6	5	0.00819025	1540.0, 4287.0, 8239.0, 9097.0, 10213.0
GO:0034237	MF	e	protein kinase A regulatory subunit binding	6/406	23/16076	1.75297e-05	4	6	0.00819025	8936.0, 9867.0, 10564.0, 10565.0, 11215.0, 64746.0
GO:0043022	MF	e	ribosome binding	9/406	67/16076	4.4767e-05	4	9	0.0188245	1965.0, 2107.0, 2332.0, 6731.0, 27067.0, 29789.0, 54499.0, 56648.0, 80155.0
GO:0061631	MF	e	ubiquitin conjugating enzyme activity	6/406	32/16076	0.000129825	5	6	0.0496285	3093.0, 7322.0, 7328.0, 7334.0, 51465.0, 54926.0
