# Supplementary material for: Analysis of gene expression in the postmortem brain of neurotypical Black Americans reveals contributions of genetic ancestry
Source: Nat Neurosci. 2024 May 20;27(6):1064–74. doi: 10.1038/s41593-024-01636-0 (PMC11156587; doi:10.1038/s41593-024-01636-0)
Supplement: Supplementary file 5 — Compressed directory of ancestry-associated DEGs enriched for WGCNA module functional enrichment results (that is, GO term enrichment) for the caudate nucleus, dentate gyrus, DLPFC and hippocampus. [file 41593_2024_1636_MOESM5_ESM.gz › wgcna_functional_enrichment/dlpfc/GO_analysis_mash_darkturquoise.txt]

GO:0045893 BP 1.28e-06   13/70   588/16076 D10 positive regulation of DNA-templated transcription 1387.0, 2033.0, 2521.0, 4297.0, 5705.0, 8148.0, 8289.0, 8295.0, 23476.0, 24149.0, 57459.0, 57634.0, 57680.0 
GO:0005654 CC 2.37e-09   38/70  3483/16076 D02 nucleoplasm                              1387.0, 2033.0, 2475.0, 2521.0, 4297.0, 4720.0, 5093.0, 5430.0, 5514.0, 5705.0, 6548.0, 6668.0, 6830.0, 8148.0, 8289.0, 8295.0, 8812.0, 8924.0, 9240.0, 9883.0, 10075.0, 10291.0, 10594.0, 23013.0, 23020.0, 23352.0, 23476.0, 24149.0, 25942.0, 27161.0, 55731.0, 57459.0, 57466.0, 57634.0, 57680.0, 63035.0, 84181.0, 100101267.0 
GO:0003723 MF 2.08e-08   22/70  1322/16076 D04 RNA binding                              1778.0, 2521.0, 4858.0, 5093.0, 5430.0, 5514.0, 6711.0, 6830.0, 8148.0, 9898.0, 10075.0, 10291.0, 10594.0, 23013.0, 23020.0, 23193.0, 23215.0, 23367.0, 25942.0, 27161.0, 57466.0, 219988.0 
GO:0003677 MF 4.38e-06   14/70   765/16076 D04 DNA binding                              2033.0, 2521.0, 5430.0, 5514.0, 6830.0, 8148.0, 8289.0, 10075.0, 23013.0, 25942.0, 57634.0, 57680.0, 84181.0, 161725.0 
GO:0034212 MF 1.87e-05    2/70     2/16076 D07 peptide N-acetyltransferase activity     1387.0, 2033.0 
GO:0003682 MF 3.44e-05    9/70   375/16076 D02 chromatin binding                        1387.0, 2033.0, 2521.0, 4297.0, 23476.0, 25942.0, 57634.0, 57680.0, 84181.0 
