# Supplementary material for: Analysis of gene expression in the postmortem brain of neurotypical Black Americans reveals contributions of genetic ancestry
Source: Nat Neurosci. 2024 May 20;27(6):1064–74. doi: 10.1038/s41593-024-01636-0 (PMC11156587; doi:10.1038/s41593-024-01636-0)
Supplement: Supplementary file 5 — Compressed directory of ancestry-associated DEGs enriched for WGCNA module functional enrichment results (that is, GO term enrichment) for the caudate nucleus, dentate gyrus, DLPFC and hippocampus. [file 41593_2024_1636_MOESM5_ESM.gz › wgcna_functional_enrichment/dlpfc/GO_analysis_mash_lightgreen.xlsx]

## Sheet: Sheet1
GO	NS	enrichment	name	ratio_in_study	ratio_in_pop	p_uncorrected	depth	study_count	p_fdr_bh	study_items
GO:0097401	BP	e	synaptic vesicle lumen acidification	4/106	15/16076	2.3049e-06	9	4	0.0270549	523.0, 526.0, 528.0, 534.0
GO:0098978	CC	e	glutamatergic synapse	18/106	386/16076	6.64834e-11	4	18	1.14883e-07	493.0, 1129.0, 4897.0, 5217.0, 5532.0, 5534.0, 5577.0, 6456.0, 6616.0, 6857.0, 8618.0, 26045.0, 27020.0, 27445.0, 63908.0, 81832.0, 347731.0, 401190.0
GO:0000221	CC	e	vacuolar proton-transporting V-type ATPase, V1 domain	4/106	10/16076	3.63728e-07	5	4	0.000314261	523.0, 526.0, 528.0, 534.0
GO:0098850	CC	e	extrinsic component of synaptic vesicle membrane	4/106	11/16076	5.68674e-07	4	4	0.000327556	523.0, 526.0, 528.0, 534.0
GO:0043005	CC	e	neuron projection	12/106	305/16076	7.85515e-07	4	12	0.000339342	493.0, 2258.0, 4133.0, 4345.0, 4644.0, 4897.0, 6616.0, 6857.0, 9693.0, 11075.0, 22849.0, 401190.0
GO:0030426	CC	e	growth cone	8/106	125/16076	1.70116e-06	3	8	0.00058792	2026.0, 2258.0, 4644.0, 4747.0, 6616.0, 10409.0, 11075.0, 22911.0
GO:0098685	CC	e	Schaffer collateral - CA1 synapse	7/106	90/16076	2.11559e-06	4	7	0.000609291	4747.0, 5217.0, 5534.0, 9118.0, 26045.0, 27020.0, 81832.0
GO:0043198	CC	e	dendritic shaft	5/106	38/16076	4.78481e-06	2	5	0.00118116	4133.0, 4905.0, 5577.0, 6546.0, 401190.0
GO:0098839	CC	e	postsynaptic density membrane	6/106	90/16076	2.83295e-05	6	6	0.00611917	4897.0, 26045.0, 27020.0, 81832.0, 347731.0, 401190.0
GO:0030665	CC	e	clathrin-coated vesicle membrane	4/106	29/16076	3.73544e-05	7	4	0.00705542	523.0, 526.0, 528.0, 534.0
GO:0005886	CC	e	plasma membrane	42/106	3508/16076	4.3657e-05	3	42	0.00705542	157.0, 334.0, 493.0, 523.0, 526.0, 528.0, 1129.0, 2026.0, 2258.0, 2835.0, 3354.0, 3631.0, 3786.0, 4345.0, 4897.0, 4905.0, 4978.0, 5218.0, 5532.0, 5577.0, 5581.0, 5602.0, 6456.0, 6546.0, 6616.0, 6857.0, 7533.0, 9201.0, 9693.0, 10409.0, 22849.0, 23167.0, 26034.0, 27020.0, 54331.0, 57512.0, 84251.0, 115827.0, 131034.0, 133308.0, 134111.0, 257194.0
GO:0043025	CC	e	neuronal cell body	10/106	316/16076	4.4913e-05	3	10	0.00705542	1129.0, 4133.0, 4345.0, 5577.0, 6252.0, 6546.0, 9693.0, 11075.0, 22911.0, 257194.0
GO:0098794	CC	e	postsynapse	6/106	117/16076	0.000123285	2	6	0.017753	157.0, 5217.0, 5534.0, 6546.0, 6616.0, 401190.0
GO:0030424	CC	e	axon	9/106	302/16076	0.000172476	5	9	0.0229261	2258.0, 4345.0, 4747.0, 4897.0, 6546.0, 6857.0, 27020.0, 27445.0, 401190.0
GO:0030425	CC	e	dendrite	10/106	387/16076	0.000237702	5	10	0.0260411	1129.0, 2258.0, 3354.0, 4133.0, 6252.0, 6546.0, 22849.0, 22911.0, 27020.0, 257194.0
GO:0043194	CC	e	axon initial segment	3/106	19/16076	0.000250029	2	3	0.0260411	3786.0, 4133.0, 4897.0
GO:0016469	CC	e	proton-transporting two-sector ATPase complex	2/106	4/16076	0.000256191	3	2	0.0260411	523.0, 528.0
GO:0099160	CC	e	postsynaptic intermediate filament cytoskeleton	2/106	4/16076	0.000256191	7	2	0.0260411	4747.0, 9118.0
GO:0098793	CC	e	presynapse	6/106	143/16076	0.000366723	2	6	0.0352055	157.0, 5217.0, 6456.0, 7532.0, 7533.0, 8618.0
GO:0046961	MF	e	proton-transporting ATPase activity, rotational mechanism	4/106	21/16076	9.80277e-06	8	4	0.0412206	523.0, 526.0, 528.0, 534.0
