# Supplementary material for: Analysis of gene expression in the postmortem brain of neurotypical Black Americans reveals contributions of genetic ancestry
Source: Nat Neurosci. 2024 May 20;27(6):1064–74. doi: 10.1038/s41593-024-01636-0 (PMC11156587; doi:10.1038/s41593-024-01636-0)
Supplement: Supplementary file 5 — Compressed directory of ancestry-associated DEGs enriched for WGCNA module functional enrichment results (that is, GO term enrichment) for the caudate nucleus, dentate gyrus, DLPFC and hippocampus. [file 41593_2024_1636_MOESM5_ESM.gz › wgcna_functional_enrichment/dlpfc/GO_analysis_mash_lightyellow.txt]

GO:0050919 BP 1.05e-06    5/85    35/16076 D04 negative chemotaxis                      1803.0, 3084.0, 9723.0, 10371.0, 223117.0 
GO:0045499 MF 2.70e-07    5/85    27/16076 D05 chemorepellent activity                  1803.0, 3084.0, 9723.0, 10371.0, 223117.0 
