# Supplementary material for: Analysis of gene expression in the postmortem brain of neurotypical Black Americans reveals contributions of genetic ancestry
Source: Nat Neurosci. 2024 May 20;27(6):1064–74. doi: 10.1038/s41593-024-01636-0 (PMC11156587; doi:10.1038/s41593-024-01636-0)
Supplement: Supplementary file 5 — Compressed directory of ancestry-associated DEGs enriched for WGCNA module functional enrichment results (that is, GO term enrichment) for the caudate nucleus, dentate gyrus, DLPFC and hippocampus. [file 41593_2024_1636_MOESM5_ESM.gz › wgcna_functional_enrichment/dlpfc/GO_analysis_mash_paleturquoise.xlsx]

## Sheet: Sheet1
GO	NS	enrichment	name	ratio_in_study	ratio_in_pop	p_uncorrected	depth	study_count	p_fdr_bh	study_items
GO:0007268	BP	e	chemical synaptic transmission	8/38	201/16076	1.84199e-08	7	8	0.000216213	1135.0, 2897.0, 3274.0, 5368.0, 8973.0, 9177.0, 27115.0, 341359.0
GO:0043005	CC	e	neuron projection	7/38	305/16076	6.29259e-06	4	7	0.0108736	794.0, 1135.0, 2834.0, 5649.0, 7432.0, 8973.0, 9177.0
GO:0030425	CC	e	dendrite	7/38	387/16076	2.94047e-05	5	7	0.0151918	794.0, 3274.0, 5368.0, 5649.0, 54550.0, 57795.0, 85397.0
GO:0005886	CC	e	plasma membrane	20/38	3508/16076	3.04637e-05	3	20	0.0151918	1135.0, 1258.0, 2834.0, 2897.0, 2925.0, 3274.0, 4883.0, 5368.0, 5649.0, 5737.0, 8973.0, 9177.0, 9718.0, 22979.0, 54550.0, 85397.0, 94122.0, 221981.0, 222962.0, 341359.0
GO:0045202	CC	e	synapse	7/38	398/16076	3.51663e-05	3	7	0.0151918	794.0, 1135.0, 3274.0, 8973.0, 9177.0, 27115.0, 85397.0
GO:1904315	MF	e	transmitter-gated ion channel activity involved in regulation of postsynaptic membrane potential	4/38	41/16076	2.52394e-06	10	4	0.0106132	1135.0, 2897.0, 8973.0, 9177.0
GO:0030594	MF	e	neurotransmitter receptor activity	4/38	49/16076	5.20954e-06	3	4	0.0109531	1135.0, 3274.0, 8973.0, 9177.0
