# Supplementary material for: Analysis of gene expression in the postmortem brain of neurotypical Black Americans reveals contributions of genetic ancestry
Source: Nat Neurosci. 2024 May 20;27(6):1064–74. doi: 10.1038/s41593-024-01636-0 (PMC11156587; doi:10.1038/s41593-024-01636-0)
Supplement: Supplementary file 5 — Compressed directory of ancestry-associated DEGs enriched for WGCNA module functional enrichment results (that is, GO term enrichment) for the caudate nucleus, dentate gyrus, DLPFC and hippocampus. [file 41593_2024_1636_MOESM5_ESM.gz › wgcna_functional_enrichment/dlpfc/GO_analysis_mash_darkred.txt]

GO:0006955 BP 7.13e-09   10/77   168/16076 D02 immune response                          728.0, 1075.0, 2209.0, 3106.0, 3937.0, 7097.0, 7133.0, 9641.0, 29126.0, 57817.0 
GO:0006954 BP 3.27e-07   10/77   252/16076 D04 inflammatory response                    728.0, 929.0, 958.0, 2357.0, 3055.0, 3428.0, 6556.0, 7097.0, 7132.0, 7133.0 
GO:0030667 CC 2.26e-10    9/77    84/16076 D06 secretory granule membrane               728.0, 929.0, 965.0, 2212.0, 2357.0, 2683.0, 3106.0, 7097.0, 27180.0 
GO:0005886 CC 2.96e-08   39/77  3508/16076 D03 plasma membrane                          728.0, 929.0, 958.0, 965.0, 1439.0, 1522.0, 2209.0, 2212.0, 2357.0, 2683.0, 3055.0, 3106.0, 3987.0, 4478.0, 4481.0, 5031.0, 5341.0, 5795.0, 6556.0, 6793.0, 6813.0, 7097.0, 7132.0, 7133.0, 7408.0, 9050.0, 9123.0, 9398.0, 10019.0, 27180.0, 29126.0, 29933.0, 54918.0, 55240.0, 81619.0, 90427.0, 92797.0, 94120.0, 115004.0 
GO:0005615 CC 4.90e-06   16/77   907/16076 D02 extracellular space                      929.0, 1075.0, 1522.0, 2162.0, 2683.0, 3162.0, 4478.0, 5265.0, 6282.0, 7132.0, 8857.0, 10797.0, 10855.0, 57817.0, 79887.0, 127435.0 
GO:0005576 CC 1.48e-05   17/77  1107/16076 D02 extracellular region                     929.0, 1075.0, 1522.0, 2162.0, 5265.0, 5341.0, 5777.0, 5836.0, 6282.0, 6813.0, 7132.0, 7133.0, 10855.0, 54863.0, 57817.0, 79887.0, 83706.0 
GO:0035579 CC 2.41e-05    5/77    72/16076 D07 specific granule membrane                5795.0, 6793.0, 7133.0, 54918.0, 81619.0 
GO:0009897 CC 8.24e-05    7/77   218/16076 D03 external side of plasma membrane         929.0, 958.0, 1439.0, 2209.0, 2683.0, 4481.0, 29126.0 
GO:0070062 CC 1.00e-04   20/77  1692/16076 D06 extracellular exosome                    929.0, 958.0, 965.0, 1075.0, 1522.0, 2683.0, 3106.0, 4478.0, 5265.0, 5777.0, 5795.0, 5836.0, 6282.0, 6793.0, 6813.0, 7408.0, 8857.0, 9398.0, 29126.0, 83706.0 
GO:0031093 CC 1.19e-04    4/77    53/16076 D07 platelet alpha granule lumen             2162.0, 5265.0, 54863.0, 83706.0 
GO:0002947 CC 1.35e-04    2/77     4/16076 D03 tumor necrosis factor receptor superfamily complex 7132.0, 7133.0 
