# Supplementary material for: Analysis of gene expression in the postmortem brain of neurotypical Black Americans reveals contributions of genetic ancestry
Source: Nat Neurosci. 2024 May 20;27(6):1064–74. doi: 10.1038/s41593-024-01636-0 (PMC11156587; doi:10.1038/s41593-024-01636-0)
Supplement: Supplementary file 5 — Compressed directory of ancestry-associated DEGs enriched for WGCNA module functional enrichment results (that is, GO term enrichment) for the caudate nucleus, dentate gyrus, DLPFC and hippocampus. [file 41593_2024_1636_MOESM5_ESM.gz › wgcna_functional_enrichment/dlpfc/GO_analysis_mash_greenyellow.xlsx]

## Sheet: Sheet1
GO	NS	enrichment	name	ratio_in_study	ratio_in_pop	p_uncorrected	depth	study_count	p_fdr_bh	study_items
GO:0006954	BP	e	inflammatory response	24/267	252/16076	5.33647e-12	4	24	6.26395e-08	133.0, 604.0, 837.0, 1051.0, 1116.0, 1903.0, 1969.0, 2532.0, 3554.0, 4069.0, 4790.0, 5606.0, 5966.0, 6280.0, 6347.0, 6774.0, 7057.0, 7128.0, 8460.0, 9258.0, 50848.0, 64332.0, 79155.0, 80149.0
GO:0001525	BP	e	angiogenesis	20/267	195/16076	8.86174e-11	3	20	5.20096e-07	285.0, 290.0, 302.0, 1284.0, 1890.0, 2321.0, 3678.0, 4323.0, 4627.0, 4846.0, 6347.0, 6464.0, 7045.0, 7453.0, 7494.0, 8828.0, 27286.0, 54567.0, 54922.0, 80149.0
GO:0071356	BP	e	cellular response to tumor necrosis factor	13/267	87/16076	1.87297e-09	6	13	7.32831e-06	1116.0, 1906.0, 2633.0, 2634.0, 4790.0, 4792.0, 6347.0, 7057.0, 7412.0, 7538.0, 8531.0, 8692.0, 80149.0
GO:0045766	BP	e	positive regulation of angiogenesis	14/267	111/16076	4.32212e-09	7	14	1.26833e-05	133.0, 285.0, 694.0, 1003.0, 1116.0, 2113.0, 2321.0, 4846.0, 6774.0, 7057.0, 7494.0, 8038.0, 80149.0, 84034.0
GO:0071222	BP	e	cellular response to lipopolysaccharide	13/267	103/16076	1.54707e-08	6	13	3.12424e-05	1051.0, 4615.0, 4790.0, 5606.0, 6347.0, 7128.0, 7494.0, 7538.0, 8754.0, 10865.0, 22904.0, 79155.0, 80149.0
GO:0051607	BP	e	defense response to virus	16/267	165/16076	1.59699e-08	7	16	3.12424e-05	2633.0, 3460.0, 3659.0, 3665.0, 3669.0, 4615.0, 5359.0, 8519.0, 8692.0, 9188.0, 10410.0, 10581.0, 80149.0, 84166.0, 91607.0, 197259.0
GO:0030335	BP	e	positive regulation of cell migration	17/267	197/16076	3.24347e-08	6	17	5.43883e-05	389.0, 1003.0, 1906.0, 1969.0, 2268.0, 2321.0, 3678.0, 4323.0, 5175.0, 5328.0, 6405.0, 6648.0, 6774.0, 7057.0, 7494.0, 8503.0, 8754.0
GO:0046718	BP	e	viral entry into host cell	11/267	77/16076	5.474e-08	6	11	8.03173e-05	290.0, 1508.0, 1514.0, 1969.0, 3383.0, 3678.0, 3949.0, 5359.0, 5819.0, 8692.0, 50848.0
GO:0006955	BP	e	immune response	15/267	168/16076	1.35886e-07	2	15	0.000177225	715.0, 1051.0, 1514.0, 2113.0, 2634.0, 3133.0, 3554.0, 3566.0, 4860.0, 5272.0, 7057.0, 7494.0, 8503.0, 10410.0, 10581.0
GO:0006915	BP	e	apoptotic process	25/267	452/16076	1.5105e-07	4	25	0.000177303	1116.0, 1263.0, 1647.0, 3659.0, 4615.0, 4616.0, 4790.0, 4792.0, 5272.0, 5292.0, 5359.0, 5552.0, 6280.0, 7128.0, 7494.0, 8531.0, 8565.0, 8793.0, 8795.0, 8797.0, 8870.0, 55332.0, 79155.0, 80149.0, 84674.0
GO:0045944	BP	e	positive regulation of transcription by RNA polymerase II	38/267	917/16076	1.72991e-07	11	38	0.000184597	302.0, 468.0, 602.0, 1051.0, 1052.0, 1316.0, 1906.0, 2078.0, 2113.0, 2120.0, 2355.0, 3659.0, 3665.0, 4609.0, 4790.0, 4791.0, 4792.0, 4904.0, 5359.0, 5966.0, 6774.0, 7004.0, 7494.0, 8692.0, 9188.0, 9935.0, 10135.0, 10308.0, 10865.0, 22904.0, 23764.0, 25937.0, 29109.0, 29950.0, 79155.0, 80149.0, 84166.0, 85441.0
GO:0045087	BP	e	innate immune response	20/267	310/16076	2.5101e-07	6	20	0.00024553	710.0, 715.0, 716.0, 837.0, 2242.0, 2268.0, 3133.0, 3426.0, 3665.0, 3669.0, 3718.0, 4615.0, 5371.0, 5966.0, 6280.0, 8542.0, 9188.0, 9258.0, 10865.0, 84166.0
GO:0071347	BP	e	cellular response to interleukin-1	8/267	47/16076	9.35812e-07	6	8	0.000844967	1051.0, 1906.0, 2633.0, 2634.0, 4790.0, 6347.0, 8692.0, 80149.0
GO:0007166	BP	e	cell surface receptor signaling pathway	13/267	153/16076	1.65503e-06	5	13	0.00137729	966.0, 1452.0, 1906.0, 3460.0, 3554.0, 4615.0, 5175.0, 6347.0, 8519.0, 8795.0, 51267.0, 64123.0, 197259.0
GO:0050729	BP	e	positive regulation of inflammatory response	9/267	68/16076	1.76003e-06	7	9	0.00137729	837.0, 1051.0, 2113.0, 3949.0, 4792.0, 6280.0, 8692.0, 64332.0, 283131.0
GO:0008284	BP	e	positive regulation of cell population proliferation	20/267	355/16076	2.09994e-06	5	20	0.00154057	133.0, 1017.0, 1903.0, 1906.0, 2321.0, 4609.0, 5641.0, 6464.0, 6472.0, 7057.0, 7076.0, 7122.0, 7494.0, 8848.0, 9180.0, 10135.0, 25937.0, 29923.0, 29950.0, 145864.0
GO:0045064	BP	e	T-helper 2 cell differentiation	3/267	3/16076	4.53091e-06	12	3	0.00312846	602.0, 604.0, 3566.0
GO:0051918	BP	e	negative regulation of fibrinolysis	4/267	8/16076	4.94216e-06	9	4	0.00322284	5327.0, 5328.0, 7056.0, 7057.0
GO:0006508	BP	e	proteolysis	16/267	258/16076	6.78249e-06	5	16	0.00419015	290.0, 716.0, 837.0, 1508.0, 1514.0, 3426.0, 4323.0, 5327.0, 5328.0, 5641.0, 7052.0, 7056.0, 8038.0, 25825.0, 51056.0, 56999.0
GO:0042730	BP	e	fibrinolysis	4/267	9/16076	8.77966e-06	9	4	0.00515278	302.0, 710.0, 5327.0, 5328.0
GO:0009615	BP	e	response to virus	9/267	83/16076	9.45071e-06	5	9	0.0052825	602.0, 2268.0, 3460.0, 3665.0, 3669.0, 8519.0, 8692.0, 10410.0, 10581.0
GO:0098609	BP	e	cell-cell adhesion	12/267	157/16076	1.23958e-05	3	12	0.00661372	302.0, 1003.0, 3384.0, 3678.0, 5175.0, 6464.0, 8515.0, 9124.0, 22918.0, 27286.0, 50848.0, 81671.0
GO:0008360	BP	e	regulation of cell shape	11/267	133/16076	1.36205e-05	6	11	0.00695119	389.0, 390.0, 2242.0, 2268.0, 4627.0, 5880.0, 6347.0, 9948.0, 10627.0, 50848.0, 152273.0
GO:0035456	BP	e	response to interferon-beta	4/267	10/16076	1.44417e-05	5	4	0.00706319	5359.0, 8519.0, 10410.0, 10581.0
GO:0050830	BP	e	defense response to Gram-positive bacterium	7/267	49/16076	1.52526e-05	7	7	0.0071614	837.0, 1969.0, 2268.0, 2634.0, 3133.0, 4069.0, 4615.0
GO:0019064	BP	e	fusion of virus membrane with host plasma membrane	3/267	4/16076	1.79004e-05	6	3	0.00761037	1514.0, 5819.0, 8692.0
GO:0002544	BP	e	chronic inflammatory response	3/267	4/16076	1.79004e-05	5	3	0.00761037	6280.0, 7057.0, 7412.0
GO:0050728	BP	e	negative regulation of inflammatory response	8/267	69/16076	1.81539e-05	7	8	0.00761037	1003.0, 4790.0, 7128.0, 7538.0, 8870.0, 9021.0, 9258.0, 64116.0
GO:0007155	BP	e	cell adhesion	19/267	381/16076	2.14141e-05	2	19	0.00866754	390.0, 1969.0, 2242.0, 2319.0, 3383.0, 3384.0, 3678.0, 5829.0, 6347.0, 7045.0, 7057.0, 7122.0, 7412.0, 7414.0, 8038.0, 8754.0, 8828.0, 79812.0, 145864.0
GO:0007159	BP	e	leukocyte cell-cell adhesion	5/267	22/16076	2.54324e-05	4	5	0.00995085	3383.0, 3678.0, 5175.0, 7412.0, 50848.0
GO:0060337	BP	e	type I interferon-mediated signaling pathway	5/267	23/16076	3.20581e-05	8	5	0.0117593	3665.0, 4615.0, 8519.0, 10410.0, 10581.0
GO:1900745	BP	e	positive regulation of p38MAPK cascade	5/267	23/16076	3.20581e-05	10	5	0.0117593	1647.0, 4616.0, 9258.0, 80149.0, 768211.0
GO:0007165	BP	e	signal transduction	31/267	848/16076	3.90315e-05	4	31	0.0138834	133.0, 285.0, 290.0, 1017.0, 1192.0, 1193.0, 1452.0, 1890.0, 2078.0, 3566.0, 4615.0, 5175.0, 5328.0, 5329.0, 5606.0, 5829.0, 5880.0, 6016.0, 6347.0, 6774.0, 7076.0, 7296.0, 8793.0, 8797.0, 9754.0, 10135.0, 51267.0, 54567.0, 54922.0, 55379.0, 148932.0
GO:1903588	BP	e	negative regulation of blood vessel endothelial cell proliferation involved in sprouting angiogenesis	3/267	5/16076	4.42001e-05	8	3	0.0148235	7057.0, 54567.0, 79812.0
GO:1903142	BP	e	positive regulation of establishment of endothelial barrier	3/267	5/16076	4.42001e-05	9	3	0.0148235	1003.0, 7122.0, 50848.0
GO:0051770	BP	e	positive regulation of nitric-oxide synthase biosynthetic process	4/267	14/16076	6.53174e-05	7	4	0.0207215	3718.0, 5606.0, 6347.0, 10135.0
GO:0042832	BP	e	defense response to protozoan	4/267	14/16076	6.53174e-05	6	4	0.0207215	602.0, 2634.0, 3566.0, 4615.0
GO:0071260	BP	e	cellular response to mechanical stimulus	7/267	62/16076	7.26712e-05	5	7	0.0224477	1647.0, 3659.0, 4615.0, 4790.0, 8795.0, 8797.0, 50848.0
GO:0001666	BP	e	response to hypoxia	10/267	134/16076	8.07764e-05	5	10	0.0243116	133.0, 285.0, 4323.0, 5327.0, 5328.0, 5371.0, 6648.0, 7057.0, 7412.0, 9124.0
GO:0035633	BP	e	maintenance of blood-brain barrier	5/267	28/16076	8.74859e-05	6	5	0.0256728	1003.0, 5175.0, 7122.0, 7414.0, 50848.0
GO:0008285	BP	e	negative regulation of cell population proliferation	16/267	323/16076	0.00010411	5	16	0.0290393	133.0, 694.0, 1003.0, 1026.0, 2113.0, 3659.0, 4846.0, 5371.0, 6648.0, 6774.0, 7057.0, 7453.0, 8519.0, 26136.0, 54567.0, 79812.0
GO:0070059	BP	e	intrinsic apoptotic signaling pathway in response to endoplasmic reticulum stress	5/267	29/16076	0.000104288	7	5	0.0290393	468.0, 837.0, 1051.0, 5371.0, 8795.0
GO:0007160	BP	e	cell-matrix adhesion	8/267	88/16076	0.00010638	4	8	0.0290393	604.0, 967.0, 3678.0, 5829.0, 7412.0, 7414.0, 8515.0, 8754.0
GO:0031638	BP	e	zymogen activation	4/267	16/16076	0.000115686	7	4	0.0308619	715.0, 1514.0, 4323.0, 7056.0
GO:0016525	BP	e	negative regulation of angiogenesis	7/267	69/16076	0.000144442	8	7	0.036153	285.0, 1284.0, 1647.0, 1969.0, 5371.0, 7057.0, 7122.0
GO:0045595	BP	e	regulation of cell differentiation	5/267	31/16076	0.00014522	4	5	0.036153	604.0, 1051.0, 1052.0, 2242.0, 255877.0
GO:0030865	BP	e	cortical cytoskeleton organization	4/267	17/16076	0.000149314	6	4	0.036153	389.0, 390.0, 5880.0, 9948.0
GO:0043297	BP	e	apical junction assembly	3/267	7/16076	0.00015092	7	3	0.036153	389.0, 7414.0, 9948.0
GO:0010757	BP	e	negative regulation of plasminogen activation	3/267	7/16076	0.00015092	9	3	0.036153	5327.0, 5328.0, 7057.0
GO:0032496	BP	e	response to lipopolysaccharide	8/267	94/16076	0.000169127	5	8	0.0397042	133.0, 1906.0, 2643.0, 4846.0, 6280.0, 6648.0, 7056.0, 7412.0
GO:0045071	BP	e	negative regulation of viral genome replication	5/267	33/16076	0.000197424	6	5	0.0454384	3669.0, 5359.0, 8519.0, 10410.0, 10581.0
GO:0005615	CC	e	extracellular space	50/267	907/16076	4.22371e-14	2	50	7.29856e-11	133.0, 285.0, 290.0, 302.0, 710.0, 715.0, 716.0, 966.0, 967.0, 1116.0, 1192.0, 1282.0, 1284.0, 1356.0, 1508.0, 1514.0, 1906.0, 1992.0, 2321.0, 2615.0, 3133.0, 3383.0, 3426.0, 3566.0, 4069.0, 4323.0, 5175.0, 5271.0, 5272.0, 5327.0, 5328.0, 5552.0, 6280.0, 6347.0, 6405.0, 7045.0, 7056.0, 7057.0, 7076.0, 7412.0, 8542.0, 8565.0, 8754.0, 27286.0, 29923.0, 51365.0, 56999.0, 79812.0, 83716.0, 145864.0
GO:0005886	CC	e	plasma membrane	109/267	3508/16076	2.18382e-12	3	109	1.88682e-09	123.0, 285.0, 290.0, 302.0, 366.0, 389.0, 390.0, 483.0, 602.0, 837.0, 966.0, 967.0, 1003.0, 1192.0, 1193.0, 1356.0, 1514.0, 1836.0, 1903.0, 1969.0, 2012.0, 2014.0, 2120.0, 2268.0, 2319.0, 2321.0, 2532.0, 2615.0, 2633.0, 2701.0, 3133.0, 3383.0, 3384.0, 3460.0, 3554.0, 3566.0, 3678.0, 3718.0, 3949.0, 4071.0, 4323.0, 4615.0, 4627.0, 4792.0, 4846.0, 4904.0, 5175.0, 5292.0, 5328.0, 5329.0, 5355.0, 535…
GO:0070062	CC	e	extracellular exosome	67/267	1692/16076	1.0588e-11	6	67	6.09869e-09	290.0, 302.0, 389.0, 483.0, 710.0, 715.0, 966.0, 967.0, 1116.0, 1192.0, 1284.0, 1356.0, 1508.0, 1514.0, 1674.0, 1836.0, 1992.0, 2268.0, 2319.0, 2745.0, 3133.0, 3383.0, 3426.0, 4069.0, 4627.0, 4860.0, 4904.0, 5175.0, 5216.0, 5226.0, 5271.0, 5272.0, 5327.0, 5328.0, 5359.0, 5641.0, 5819.0, 5880.0, 6280.0, 6472.0, 6482.0, 6648.0, 6897.0, 7045.0, 7052.0, 7057.0, 7076.0, 7128.0, 7171.0, 7296.0, 7412.0,…
GO:0009897	CC	e	external side of plasma membrane	19/267	218/16076	4.18049e-09	3	19	1.80597e-06	290.0, 966.0, 1003.0, 1508.0, 3133.0, 3383.0, 3554.0, 3566.0, 3678.0, 3949.0, 7056.0, 7057.0, 7412.0, 8515.0, 8692.0, 8754.0, 9180.0, 9332.0, 9976.0
GO:0005576	CC	e	extracellular region	46/267	1107/16076	6.46045e-09	2	46	2.23273e-06	123.0, 133.0, 285.0, 302.0, 710.0, 715.0, 716.0, 837.0, 1116.0, 1282.0, 1284.0, 1356.0, 1508.0, 1514.0, 1906.0, 1992.0, 2268.0, 2633.0, 3426.0, 3554.0, 4069.0, 4790.0, 4860.0, 4904.0, 5327.0, 5328.0, 5329.0, 5552.0, 5641.0, 6280.0, 6347.0, 7045.0, 7057.0, 7076.0, 7414.0, 8038.0, 8407.0, 8542.0, 8828.0, 9332.0, 9948.0, 22856.0, 51365.0, 80830.0, 83716.0, 84034.0
GO:0009986	CC	e	cell surface	27/267	448/16076	7.77445e-09	2	27	2.23904e-06	302.0, 966.0, 967.0, 1003.0, 1969.0, 2615.0, 3133.0, 3383.0, 3678.0, 3949.0, 5327.0, 5328.0, 5329.0, 5819.0, 7056.0, 7057.0, 7412.0, 8692.0, 8754.0, 8793.0, 8795.0, 8797.0, 10268.0, 22918.0, 27286.0, 29923.0, 56999.0
GO:0005925	CC	e	focal adhesion	24/267	403/16076	6.91139e-08	5	24	1.55025e-05	390.0, 966.0, 1969.0, 2242.0, 2319.0, 2321.0, 3383.0, 3678.0, 4323.0, 4627.0, 5216.0, 5328.0, 5329.0, 5819.0, 5829.0, 5880.0, 7052.0, 7171.0, 7414.0, 8754.0, 9124.0, 9754.0, 26136.0, 51056.0
GO:0062023	CC	e	collagen-containing extracellular matrix	20/267	287/16076	7.17708e-08	4	20	1.55025e-05	285.0, 302.0, 710.0, 1282.0, 1284.0, 1508.0, 1514.0, 1992.0, 3383.0, 5271.0, 5272.0, 5359.0, 6280.0, 7045.0, 7052.0, 7057.0, 27286.0, 56999.0, 79812.0, 84034.0
GO:0090575	CC	e	RNA polymerase II transcription regulator complex	11/267	98/16076	6.74802e-07	3	11	0.000129562	302.0, 468.0, 1051.0, 1052.0, 2355.0, 3182.0, 6774.0, 7494.0, 8692.0, 9935.0, 23764.0
GO:0036021	CC	e	endolysosome lumen	3/267	5/16076	4.42001e-05	7	3	0.00763778	1508.0, 1514.0, 5641.0
GO:0005911	CC	e	cell-cell junction	11/267	162/16076	8.44411e-05	4	11	0.01136	1003.0, 1674.0, 3678.0, 5175.0, 5819.0, 5829.0, 7122.0, 7414.0, 9948.0, 50848.0, 54922.0
GO:0071159	CC	e	NF-kappaB complex	3/267	6/16076	8.7313e-05	3	3	0.01136	4790.0, 4791.0, 5966.0
GO:0031012	CC	e	extracellular matrix	12/267	192/16076	9.00128e-05	3	12	0.01136	1116.0, 1282.0, 1284.0, 2615.0, 4323.0, 7045.0, 7052.0, 7057.0, 7076.0, 56999.0, 83716.0, 145864.0
GO:0072562	CC	e	blood microparticle	7/267	65/16076	9.86114e-05	2	7	0.01136	710.0, 715.0, 716.0, 1192.0, 1356.0, 5216.0, 8542.0
GO:0001725	CC	e	stress fiber	7/267	65/16076	9.86114e-05	4	7	0.01136	4627.0, 5829.0, 7171.0, 8572.0, 9124.0, 10627.0, 29109.0
GO:0005737	CC	e	cytoplasm	98/267	4208/16076	0.000139999	2	98	0.0151199	133.0, 290.0, 302.0, 468.0, 602.0, 694.0, 833.0, 837.0, 1017.0, 1051.0, 1116.0, 1192.0, 1193.0, 1263.0, 1326.0, 1452.0, 1647.0, 1674.0, 1903.0, 1906.0, 2078.0, 2113.0, 2242.0, 2633.0, 2634.0, 2643.0, 3182.0, 3659.0, 3665.0, 3669.0, 3838.0, 3985.0, 4323.0, 4615.0, 4616.0, 4627.0, 4790.0, 4791.0, 4792.0, 4846.0, 4860.0, 4904.0, 5216.0, 5271.0, 5272.0, 5292.0, 5327.0, 5359.0, 5371.0, 5641.0, 5770.0,…
GO:0030054	CC	e	cell junction	10/267	154/16076	0.000254401	2	10	0.0249951	1003.0, 6280.0, 7122.0, 9948.0, 10135.0, 10581.0, 23034.0, 26136.0, 50848.0, 197259.0
GO:0033256	CC	e	I-kappaB/NF-kappaB complex	2/267	2/16076	0.00027483	3	2	0.0249951	4790.0, 4792.0
GO:0033257	CC	e	Bcl3/NF-kappaB2 complex	2/267	2/16076	0.00027483	4	2	0.0249951	602.0, 4791.0
GO:1905370	CC	e	serine-type endopeptidase complex	3/267	9/16076	0.00035337	5	3	0.0305312	5328.0, 5329.0, 7056.0
GO:0031410	CC	e	cytoplasmic vesicle	13/267	261/16076	0.000437513	6	13	0.0355477	389.0, 390.0, 2242.0, 2319.0, 2633.0, 2634.0, 2643.0, 3678.0, 4323.0, 5880.0, 8692.0, 22898.0, 64123.0
GO:0005856	CC	e	cytoskeleton	16/267	368/16076	0.000452575	5	16	0.0355477	389.0, 390.0, 2268.0, 3718.0, 4846.0, 5216.0, 5880.0, 6280.0, 7171.0, 7414.0, 8407.0, 8572.0, 9124.0, 29109.0, 80149.0, 152273.0
GO:0005515	MF	e	protein binding	217/267	10303/16076	6.67411e-10	2	217	2.80646e-06	123.0, 211.0, 285.0, 302.0, 366.0, 389.0, 390.0, 468.0, 483.0, 602.0, 604.0, 694.0, 710.0, 715.0, 716.0, 833.0, 837.0, 966.0, 967.0, 1003.0, 1017.0, 1026.0, 1051.0, 1052.0, 1116.0, 1192.0, 1193.0, 1263.0, 1282.0, 1284.0, 1316.0, 1326.0, 1452.0, 1508.0, 1514.0, 1647.0, 1674.0, 1890.0, 1903.0, 1906.0, 1969.0, 1992.0, 2012.0, 2014.0, 2078.0, 2113.0, 2120.0, 2242.0, 2268.0, 2319.0, 2321.0, 2355.0, 26…
GO:0001618	MF	e	virus receptor activity	9/267	57/16076	3.76781e-07	3	9	0.000792182	290.0, 1969.0, 3383.0, 3678.0, 3949.0, 5359.0, 5819.0, 8692.0, 50848.0
GO:0005178	MF	e	integrin binding	12/267	129/16076	1.60732e-06	4	12	0.00193715	1903.0, 3383.0, 3384.0, 3678.0, 4323.0, 4627.0, 7045.0, 7057.0, 7412.0, 8515.0, 8754.0, 50848.0
GO:0001228	MF	e	DNA-binding transcription activator activity, RNA polymerase II-specific	19/267	321/16076	1.84271e-06	4	19	0.00193715	468.0, 1051.0, 1052.0, 1316.0, 2078.0, 2113.0, 2120.0, 2355.0, 3659.0, 4609.0, 4790.0, 4791.0, 5359.0, 5966.0, 6774.0, 7004.0, 9935.0, 10308.0, 23764.0
GO:0045569	MF	e	TRAIL binding	3/267	4/16076	1.79004e-05	3	3	0.0150542	8793.0, 8795.0, 8797.0
