# Supplementary material for: Analysis of gene expression in the postmortem brain of neurotypical Black Americans reveals contributions of genetic ancestry
Source: Nat Neurosci. 2024 May 20;27(6):1064–74. doi: 10.1038/s41593-024-01636-0 (PMC11156587; doi:10.1038/s41593-024-01636-0)
Supplement: Supplementary file 5 — Compressed directory of ancestry-associated DEGs enriched for WGCNA module functional enrichment results (that is, GO term enrichment) for the caudate nucleus, dentate gyrus, DLPFC and hippocampus. [file 41593_2024_1636_MOESM5_ESM.gz › wgcna_functional_enrichment/dlpfc/GO_analysis_mash_paleturquoise.txt]

GO:0007268 BP 1.84e-08    8/38   201/16076 D07 chemical synaptic transmission           1135.0, 2897.0, 3274.0, 5368.0, 8973.0, 9177.0, 27115.0, 341359.0 
GO:0043005 CC 6.29e-06    7/38   305/16076 D04 neuron projection                        794.0, 1135.0, 2834.0, 5649.0, 7432.0, 8973.0, 9177.0 
GO:0030425 CC 2.94e-05    7/38   387/16076 D05 dendrite                                 794.0, 3274.0, 5368.0, 5649.0, 54550.0, 57795.0, 85397.0 
GO:0005886 CC 3.05e-05   20/38  3508/16076 D03 plasma membrane                          1135.0, 1258.0, 2834.0, 2897.0, 2925.0, 3274.0, 4883.0, 5368.0, 5649.0, 5737.0, 8973.0, 9177.0, 9718.0, 22979.0, 54550.0, 85397.0, 94122.0, 221981.0, 222962.0, 341359.0 
GO:0045202 CC 3.52e-05    7/38   398/16076 D03 synapse                                  794.0, 1135.0, 3274.0, 8973.0, 9177.0, 27115.0, 85397.0 
GO:1904315 MF 2.52e-06    4/38    41/16076 D10 transmitter-gated ion channel activity involved in regulation of postsynaptic membrane potential 1135.0, 2897.0, 8973.0, 9177.0 
GO:0030594 MF 5.21e-06    4/38    49/16076 D03 neurotransmitter receptor activity       1135.0, 3274.0, 8973.0, 9177.0 
