# Supplementary material for: Analysis of gene expression in the postmortem brain of neurotypical Black Americans reveals contributions of genetic ancestry
Source: Nat Neurosci. 2024 May 20;27(6):1064–74. doi: 10.1038/s41593-024-01636-0 (PMC11156587; doi:10.1038/s41593-024-01636-0)
Supplement: Supplementary file 5 — Compressed directory of ancestry-associated DEGs enriched for WGCNA module functional enrichment results (that is, GO term enrichment) for the caudate nucleus, dentate gyrus, DLPFC and hippocampus. [file 41593_2024_1636_MOESM5_ESM.gz › wgcna_functional_enrichment/dlpfc/GO_analysis_mash_skyblue.txt]

GO:0030199 BP 1.90e-10    7/50    51/16076 D06 collagen fibril organization             1277.0, 1278.0, 1281.0, 2296.0, 2331.0, 4060.0, 7373.0 
GO:0030198 BP 4.08e-09    8/50   124/16076 D05 extracellular matrix organization        1277.0, 1278.0, 1281.0, 1295.0, 1842.0, 2199.0, 7373.0, 169611.0 
GO:0010811 BP 2.45e-06    4/50    31/16076 D06 positive regulation of cell-substrate adhesion 1295.0, 1842.0, 2199.0, 4811.0 
GO:0048251 BP 4.59e-06    3/50    11/16076 D07 elastic fiber assembly                   1281.0, 4239.0, 4629.0 
GO:0097435 BP 7.92e-06    3/50    13/16076 D04 supramolecular fiber organization        1281.0, 4053.0, 4239.0 
GO:0062023 CC 6.17e-21   19/50   287/16076 D04 collagen-containing extracellular matrix 1277.0, 1278.0, 1281.0, 1292.0, 1293.0, 1295.0, 1634.0, 2199.0, 2331.0, 4053.0, 4060.0, 4239.0, 4256.0, 4811.0, 4969.0, 5118.0, 6275.0, 7373.0, 54829.0 
GO:0005615 CC 1.45e-18   25/50   907/16076 D02 extracellular space                      59.0, 654.0, 730.0, 1277.0, 1278.0, 1281.0, 1292.0, 1293.0, 1295.0, 1634.0, 2331.0, 2487.0, 3075.0, 3481.0, 4053.0, 4060.0, 4239.0, 4969.0, 5118.0, 6275.0, 6424.0, 7373.0, 54757.0, 54829.0, 169611.0 
GO:0031012 CC 1.29e-17   15/50   192/16076 D03 extracellular matrix                     1277.0, 1278.0, 1281.0, 1293.0, 1295.0, 1842.0, 2199.0, 2331.0, 4053.0, 4060.0, 4256.0, 4969.0, 7373.0, 54829.0, 169611.0 
GO:0005576 CC 2.18e-15   24/50  1107/16076 D02 extracellular region                     730.0, 1277.0, 1278.0, 1281.0, 1292.0, 1293.0, 1295.0, 1634.0, 1842.0, 2199.0, 2331.0, 3075.0, 3481.0, 3791.0, 4053.0, 4060.0, 4239.0, 4811.0, 4969.0, 5118.0, 6275.0, 7373.0, 9358.0, 57214.0 
GO:0070062 CC 7.27e-06   17/50  1692/16076 D06 extracellular exosome                    59.0, 730.0, 1278.0, 1292.0, 1293.0, 1832.0, 3075.0, 4053.0, 4060.0, 4256.0, 4629.0, 4811.0, 4969.0, 5118.0, 6275.0, 26509.0, 54757.0 
GO:0005584 CC 9.48e-06    2/50     2/16076 D04 collagen type I trimer                   1277.0, 1278.0 
GO:0005788 CC 1.06e-05    7/50   247/16076 D05 endoplasmic reticulum lumen              1277.0, 1278.0, 1281.0, 1292.0, 1293.0, 1295.0, 7373.0 
GO:1903561 CC 2.33e-05    4/50    54/16076 D05 extracellular vesicle                    1292.0, 1293.0, 2199.0, 4969.0 
GO:0005796 CC 4.04e-05    4/50    62/16076 D05 Golgi lumen                              1634.0, 2331.0, 4060.0, 4969.0 
GO:0043202 CC 1.59e-04    4/50    88/16076 D06 lysosomal lumen                          1634.0, 2331.0, 4060.0, 4969.0 
GO:0005859 CC 1.97e-04    2/50     7/16076 D04 muscle myosin complex                    4629.0, 10398.0 
GO:0090571 CC 2.62e-04    2/50     8/16076 D04 RNA polymerase II transcription repressor complex 6913.0, 9096.0 
GO:0005614 CC 3.37e-04    2/50     9/16076 D05 interstitial matrix                      1842.0, 7373.0 
GO:0005201 MF 5.56e-16   12/50   110/16076 D02 extracellular matrix structural constituent 1277.0, 1278.0, 1281.0, 1295.0, 2199.0, 4053.0, 4060.0, 4239.0, 4256.0, 4811.0, 5118.0, 7373.0 
GO:0030020 MF 2.59e-11    7/50    39/16076 D03 extracellular matrix structural constituent conferring tensile strength 1277.0, 1278.0, 1281.0, 1292.0, 1293.0, 1295.0, 7373.0 
GO:0030021 MF 2.99e-10    5/50    13/16076 D03 extracellular matrix structural constituent conferring compression resistance 1634.0, 2331.0, 4060.0, 4969.0, 54829.0 
GO:0005518 MF 4.85e-10    7/50    58/16076 D03 collagen binding                         1292.0, 1634.0, 4060.0, 4811.0, 5118.0, 7373.0, 54829.0 
GO:0048407 MF 3.35e-06    3/50    10/16076 D04 platelet-derived growth factor binding   1277.0, 1278.0, 1281.0 
GO:0005178 MF 4.88e-05    5/50   129/16076 D04 integrin binding                         1281.0, 1842.0, 3481.0, 3791.0, 9358.0 
GO:0050840 MF 7.86e-05    3/50    27/16076 D02 extracellular matrix binding             1634.0, 2199.0, 169611.0 
