# Supplementary material for: Analysis of gene expression in the postmortem brain of neurotypical Black Americans reveals contributions of genetic ancestry
Source: Nat Neurosci. 2024 May 20;27(6):1064–74. doi: 10.1038/s41593-024-01636-0 (PMC11156587; doi:10.1038/s41593-024-01636-0)
Supplement: Supplementary file 5 — Compressed directory of ancestry-associated DEGs enriched for WGCNA module functional enrichment results (that is, GO term enrichment) for the caudate nucleus, dentate gyrus, DLPFC and hippocampus. [file 41593_2024_1636_MOESM5_ESM.gz › wgcna_functional_enrichment/dlpfc/GO_analysis_mash_skyblue.xlsx]

## Sheet: Sheet1
GO	NS	enrichment	name	ratio_in_study	ratio_in_pop	p_uncorrected	depth	study_count	p_fdr_bh	study_items
GO:0030199	BP	e	collagen fibril organization	7/50	51/16076	1.89693e-10	6	7	2.22662e-06	1277.0, 1278.0, 1281.0, 2296.0, 2331.0, 4060.0, 7373.0
GO:0030198	BP	e	extracellular matrix organization	8/50	124/16076	4.08424e-09	5	8	2.39704e-05	1277.0, 1278.0, 1281.0, 1295.0, 1842.0, 2199.0, 7373.0, 169611.0
GO:0010811	BP	e	positive regulation of cell-substrate adhesion	4/50	31/16076	2.44861e-06	6	4	0.00958058	1295.0, 1842.0, 2199.0, 4811.0
GO:0048251	BP	e	elastic fiber assembly	3/50	11/16076	4.59e-06	7	3	0.0134694	1281.0, 4239.0, 4629.0
GO:0097435	BP	e	supramolecular fiber organization	3/50	13/16076	7.92117e-06	4	3	0.0185957	1281.0, 4053.0, 4239.0
GO:0062023	CC	e	collagen-containing extracellular matrix	19/50	287/16076	6.16887e-21	4	19	1.06598e-17	1277.0, 1278.0, 1281.0, 1292.0, 1293.0, 1295.0, 1634.0, 2199.0, 2331.0, 4053.0, 4060.0, 4239.0, 4256.0, 4811.0, 4969.0, 5118.0, 6275.0, 7373.0, 54829.0
GO:0005615	CC	e	extracellular space	25/50	907/16076	1.45036e-18	2	25	1.25311e-15	59.0, 654.0, 730.0, 1277.0, 1278.0, 1281.0, 1292.0, 1293.0, 1295.0, 1634.0, 2331.0, 2487.0, 3075.0, 3481.0, 4053.0, 4060.0, 4239.0, 4969.0, 5118.0, 6275.0, 6424.0, 7373.0, 54757.0, 54829.0, 169611.0
GO:0031012	CC	e	extracellular matrix	15/50	192/16076	1.28944e-17	3	15	7.42717e-15	1277.0, 1278.0, 1281.0, 1293.0, 1295.0, 1842.0, 2199.0, 2331.0, 4053.0, 4060.0, 4256.0, 4969.0, 7373.0, 54829.0, 169611.0
GO:0005576	CC	e	extracellular region	24/50	1107/16076	2.18203e-15	2	24	9.42636e-13	730.0, 1277.0, 1278.0, 1281.0, 1292.0, 1293.0, 1295.0, 1634.0, 1842.0, 2199.0, 2331.0, 3075.0, 3481.0, 3791.0, 4053.0, 4060.0, 4239.0, 4811.0, 4969.0, 5118.0, 6275.0, 7373.0, 9358.0, 57214.0
GO:0070062	CC	e	extracellular exosome	17/50	1692/16076	7.26984e-06	6	17	0.00251246	59.0, 730.0, 1278.0, 1292.0, 1293.0, 1832.0, 3075.0, 4053.0, 4060.0, 4256.0, 4629.0, 4811.0, 4969.0, 5118.0, 6275.0, 26509.0, 54757.0
GO:0005584	CC	e	collagen type I trimer	2/50	2/16076	9.48063e-06	4	2	0.0026066	1277.0, 1278.0
GO:0005788	CC	e	endoplasmic reticulum lumen	7/50	247/16076	1.05591e-05	5	7	0.0026066	1277.0, 1278.0, 1281.0, 1292.0, 1293.0, 1295.0, 7373.0
GO:1903561	CC	e	extracellular vesicle	4/50	54/16076	2.33488e-05	5	4	0.00504334	1292.0, 1293.0, 2199.0, 4969.0
GO:0005796	CC	e	Golgi lumen	4/50	62/16076	4.04391e-05	5	4	0.00776431	1634.0, 2331.0, 4060.0, 4969.0
GO:0043202	CC	e	lysosomal lumen	4/50	88/16076	0.000159293	6	4	0.0275258	1634.0, 2331.0, 4060.0, 4969.0
GO:0005859	CC	e	muscle myosin complex	2/50	7/16076	0.00019712	4	2	0.0309658	4629.0, 10398.0
GO:0090571	CC	e	RNA polymerase II transcription repressor complex	2/50	8/16076	0.000262304	4	2	0.0377718	6913.0, 9096.0
GO:0005614	CC	e	interstitial matrix	2/50	9/16076	0.000336578	5	2	0.0447389	1842.0, 7373.0
GO:0005201	MF	e	extracellular matrix structural constituent	12/50	110/16076	5.56129e-16	2	12	2.33852e-12	1277.0, 1278.0, 1281.0, 1295.0, 2199.0, 4053.0, 4060.0, 4239.0, 4256.0, 4811.0, 5118.0, 7373.0
GO:0030020	MF	e	extracellular matrix structural constituent conferring tensile strength	7/50	39/16076	2.59206e-11	3	7	5.4498e-08	1277.0, 1278.0, 1281.0, 1292.0, 1293.0, 1295.0, 7373.0
GO:0030021	MF	e	extracellular matrix structural constituent conferring compression resistance	5/50	13/16076	2.99299e-10	3	5	4.19518e-07	1634.0, 2331.0, 4060.0, 4969.0, 54829.0
GO:0005518	MF	e	collagen binding	7/50	58/16076	4.84619e-10	3	7	5.09456e-07	1292.0, 1634.0, 4060.0, 4811.0, 5118.0, 7373.0, 54829.0
GO:0048407	MF	e	platelet-derived growth factor binding	3/50	10/16076	3.34552e-06	4	3	0.00281358	1277.0, 1278.0, 1281.0
GO:0005178	MF	e	integrin binding	5/50	129/16076	4.88269e-05	4	5	0.0342195	1281.0, 1842.0, 3481.0, 3791.0, 9358.0
GO:0050840	MF	e	extracellular matrix binding	3/50	27/16076	7.85637e-05	2	3	0.0471943	1634.0, 2199.0, 169611.0
