# Supplementary material for: Analysis of gene expression in the postmortem brain of neurotypical Black Americans reveals contributions of genetic ancestry
Source: Nat Neurosci. 2024 May 20;27(6):1064–74. doi: 10.1038/s41593-024-01636-0 (PMC11156587; doi:10.1038/s41593-024-01636-0)
Supplement: Supplementary file 5 — Compressed directory of ancestry-associated DEGs enriched for WGCNA module functional enrichment results (that is, GO term enrichment) for the caudate nucleus, dentate gyrus, DLPFC and hippocampus. [file 41593_2024_1636_MOESM5_ESM.gz › wgcna_functional_enrichment/dlpfc/GO_analysis_mash_salmon.txt]

GO:0051966 BP 5.75e-08   7/189    31/16076 D07 regulation of synaptic transmission, glutamatergic 1268.0, 2911.0, 2912.0, 2917.0, 5270.0, 9456.0, 23732.0 
GO:0007268 BP 7.46e-07  13/189   201/16076 D07 chemical synaptic transmission           783.0, 2560.0, 2891.0, 2911.0, 2912.0, 2917.0, 3350.0, 3751.0, 3777.0, 5100.0, 8001.0, 9456.0, 9495.0 
GO:0071805 BP 4.04e-06   9/189   105/16076 D08 potassium ion transmembrane transport    3751.0, 3755.0, 3756.0, 3777.0, 10021.0, 10242.0, 80333.0, 84679.0, 170850.0 
GO:0007216 BP 8.51e-06   4/189    12/16076 D07 G protein-coupled glutamate receptor signaling pathway 2911.0, 2912.0, 2917.0, 9456.0 
GO:0030425 CC 3.12e-08  20/189   387/16076 D05 dendrite                                 793.0, 2002.0, 2560.0, 2891.0, 2911.0, 2912.0, 2917.0, 3350.0, 3756.0, 5100.0, 8001.0, 9362.0, 9456.0, 10021.0, 10505.0, 10858.0, 51617.0, 57451.0, 66000.0, 80333.0 
GO:0098839 CC 1.01e-07  10/189    90/16076 D06 postsynaptic density membrane            577.0, 2891.0, 2911.0, 3756.0, 5800.0, 10505.0, 25945.0, 57689.0, 81831.0, 145581.0 
GO:0098982 CC 2.87e-07   9/189    77/16076 D04 GABA-ergic synapse                       793.0, 1268.0, 2560.0, 3751.0, 5800.0, 53942.0, 140689.0, 145581.0, 347730.0 
GO:0005886 CC 3.12e-07  72/189  3508/16076 D03 plasma membrane                          577.0, 762.0, 783.0, 1006.0, 1007.0, 1016.0, 1268.0, 1606.0, 1607.0, 1612.0, 1804.0, 2560.0, 2849.0, 2869.0, 2891.0, 2893.0, 2911.0, 2912.0, 2917.0, 3350.0, 3676.0, 3751.0, 3755.0, 3756.0, 3777.0, 4058.0, 5067.0, 5100.0, 5800.0, 5924.0, 6000.0, 6567.0, 6751.0, 7275.0, 8001.0, 8395.0, 8447.0, 9223.0, 9362.0, 9456.0, 9495.0, 9628.0, 10021.0, 10242.0, 10505.0, 10888.0, 22854.0, 23180.0, 23266.0, 23504.0, 23732.0, 23768.0, 24141.0, 25945.0, 26037.0, 53358.0, 53942.0, 54566.0, 55359.0, 55966.0, 57451.0, 57578.0, 57670.0, 57689.0, 80333.0, 84679.0, 91752.0, 114134.0, 114788.0, 132112.0, 170850.0, 285220.0 
GO:0043197 CC 1.40e-06  11/189   148/16076 D06 dendritic spine                          793.0, 2891.0, 2893.0, 3751.0, 5800.0, 8499.0, 9456.0, 9495.0, 26037.0, 57451.0, 91752.0 
GO:0008076 CC 1.09e-05   7/189    65/16076 D07 voltage-gated potassium channel complex  1804.0, 3751.0, 3755.0, 3756.0, 10242.0, 80333.0, 170850.0 
GO:0098978 CC 1.35e-05  16/189   386/16076 D04 glutamatergic synapse                    793.0, 1006.0, 1268.0, 1612.0, 2911.0, 2912.0, 3751.0, 5100.0, 5800.0, 9456.0, 10505.0, 22854.0, 57689.0, 81831.0, 114781.0, 145581.0 
GO:0043005 CC 1.54e-05  14/189   305/16076 D04 neuron projection                        116.0, 793.0, 2560.0, 5067.0, 5800.0, 6000.0, 6751.0, 8001.0, 9628.0, 10645.0, 23266.0, 23768.0, 57451.0, 285220.0 
GO:0030424 CC 6.05e-05  13/189   302/16076 D05 axon                                     793.0, 2912.0, 2917.0, 5800.0, 6328.0, 8499.0, 9362.0, 9456.0, 10021.0, 10439.0, 53942.0, 66000.0, 347730.0 
GO:0030426 CC 1.15e-04   8/189   125/16076 D03 growth cone                              1268.0, 3676.0, 5800.0, 26230.0, 57451.0, 91752.0, 114134.0, 347730.0 
GO:0045211 CC 1.16e-04   9/189   160/16076 D05 postsynaptic membrane                    1007.0, 1607.0, 2893.0, 2917.0, 3751.0, 5100.0, 8001.0, 57451.0, 80059.0 
GO:0043204 CC 2.76e-04   8/189   142/16076 D02 perikaryon                               116.0, 3751.0, 3756.0, 8001.0, 9362.0, 10439.0, 10505.0, 26230.0 
GO:0016342 CC 3.49e-04   4/189    29/16076 D04 catenin complex                          1006.0, 1007.0, 1016.0, 64405.0 
GO:0005739 CC 5.33e-05   2/189  1250/16076 D05 mitochondrion                            2002.0, 27330.0 
GO:0005654 CC 2.41e-04  21/189  3483/16076 D02 nucleoplasm                              990.0, 2002.0, 4306.0, 4760.0, 5915.0, 6595.0, 7068.0, 9223.0, 10472.0, 10645.0, 10765.0, 27330.0, 29841.0, 55809.0, 57504.0, 79605.0, 84250.0, 221662.0, 284252.0, 285220.0, 375298.0 
GO:0005634 CC 3.54e-04  33/189  4646/16076 D05 nucleus                                  793.0, 990.0, 1612.0, 2002.0, 2173.0, 2911.0, 4330.0, 4760.0, 5915.0, 5991.0, 6595.0, 7068.0, 7275.0, 7738.0, 9628.0, 10472.0, 10765.0, 23281.0, 23316.0, 29841.0, 55809.0, 57451.0, 57683.0, 78990.0, 79605.0, 84250.0, 84525.0, 85443.0, 91752.0, 221662.0, 284252.0, 338811.0, 387597.0 
GO:0005515 MF 8.13e-06  91/189 10303/16076 D02 protein binding                          116.0, 577.0, 762.0, 783.0, 793.0, 990.0, 1268.0, 1600.0, 1612.0, 2002.0, 2173.0, 2869.0, 2891.0, 2911.0, 2912.0, 3350.0, 3676.0, 3751.0, 3756.0, 3912.0, 4058.0, 4306.0, 4330.0, 4760.0, 5270.0, 5800.0, 5950.0, 5991.0, 6595.0, 6751.0, 7068.0, 7472.0, 8395.0, 8499.0, 9223.0, 9362.0, 9456.0, 9495.0, 9508.0, 9628.0, 9666.0, 10040.0, 10242.0, 10439.0, 10472.0, 10765.0, 11072.0, 22854.0, 23281.0, 23316.0, 25945.0, 26037.0, 27330.0, 29841.0, 51361.0, 51440.0, 51617.0, 51676.0, 53358.0, 55030.0, 55359.0, 55809.0, 55966.0, 57504.0, 57624.0, 57689.0, 57718.0, 66000.0, 78990.0, 80206.0, 80333.0, 84250.0, 84525.0, 84679.0, 114134.0, 114801.0, 114824.0, 121256.0, 135398.0, 145581.0, 146433.0, 148753.0, 151230.0, 157807.0, 170850.0, 221662.0, 284252.0, 285220.0, 400120.0, 407738.0, 408263.0 
