# Supplementary material for: Analysis of gene expression in the postmortem brain of neurotypical Black Americans reveals contributions of genetic ancestry
Source: Nat Neurosci. 2024 May 20;27(6):1064–74. doi: 10.1038/s41593-024-01636-0 (PMC11156587; doi:10.1038/s41593-024-01636-0)
Supplement: Supplementary file 5 — Compressed directory of ancestry-associated DEGs enriched for WGCNA module functional enrichment results (that is, GO term enrichment) for the caudate nucleus, dentate gyrus, DLPFC and hippocampus. [file 41593_2024_1636_MOESM5_ESM.gz › wgcna_functional_enrichment/dlpfc/GO_analysis_mash_darkorange.xlsx]

## Sheet: Sheet1
GO	NS	enrichment	name	ratio_in_study	ratio_in_pop	p_uncorrected	depth	study_count	p_fdr_bh	study_items
GO:0045956	BP	e	positive regulation of calcium ion-dependent exocytosis	4/66	14/16076	2.51445e-07	10	4	0.00295146	6804.0, 8911.0, 8941.0, 9066.0
GO:0071277	BP	e	cellular response to calcium ion	6/66	81/16076	9.68169e-07	6	6	0.00568219	107.0, 3208.0, 4761.0, 6861.0, 9066.0, 57699.0
GO:0007420	BP	e	brain development	8/66	226/16076	3.83929e-06	4	8	0.0150219	107.0, 491.0, 2902.0, 3208.0, 8851.0, 8941.0, 22983.0, 388662.0
GO:0048791	BP	e	calcium ion-regulated exocytosis of neurotransmitter	3/66	9/16076	5.455e-06	9	3	0.0160077	6861.0, 9066.0, 112755.0
GO:0007399	BP	e	nervous system development	9/66	336/16076	8.87306e-06	4	9	0.0208304	816.0, 1128.0, 2675.0, 4761.0, 4900.0, 10814.0, 25791.0, 51412.0, 146713.0
GO:0016081	BP	e	synaptic vesicle docking	3/66	11/16076	1.06523e-05	6	3	0.0208395	6804.0, 23025.0, 112755.0
GO:0021722	BP	e	superior olivary nucleus maturation	2/66	2/16076	1.66008e-05	4	2	0.0234118	8851.0, 8941.0
GO:0048488	BP	e	synaptic vesicle endocytosis	4/66	38/16076	1.72184e-05	7	4	0.0234118	1759.0, 6620.0, 6804.0, 6861.0
GO:0007268	BP	e	chemical synaptic transmission	7/66	201/16076	1.79508e-05	7	7	0.0234118	774.0, 1128.0, 2902.0, 4884.0, 6620.0, 6861.0, 57468.0
GO:1903779	BP	e	regulation of cardiac conduction	3/66	16/16076	3.56259e-05	7	3	0.0418177	491.0, 492.0, 6543.0
GO:0098978	CC	e	glutamatergic synapse	17/66	386/16076	1.77556e-13	4	17	3.06816e-10	107.0, 491.0, 492.0, 1128.0, 1759.0, 3208.0, 4884.0, 4900.0, 6710.0, 6804.0, 8506.0, 9746.0, 9912.0, 10814.0, 23467.0, 79012.0, 388662.0
GO:0043005	CC	e	neuron projection	13/66	305/16076	2.65606e-10	4	13	2.29483e-07	815.0, 816.0, 2902.0, 4884.0, 6376.0, 6804.0, 8851.0, 8911.0, 8941.0, 22983.0, 23025.0, 57468.0, 57699.0
GO:0043025	CC	e	neuronal cell body	11/66	316/16076	5.83649e-08	3	11	3.36182e-05	774.0, 4900.0, 5798.0, 6376.0, 6543.0, 6620.0, 6861.0, 8851.0, 22983.0, 23154.0, 57468.0
GO:0005886	CC	e	plasma membrane	34/66	3508/16076	1.10073e-07	3	34	3.91746e-05	107.0, 491.0, 492.0, 774.0, 808.0, 1128.0, 1759.0, 2675.0, 2785.0, 2902.0, 4884.0, 5798.0, 6376.0, 6543.0, 6710.0, 6804.0, 6861.0, 7070.0, 8506.0, 8851.0, 8911.0, 8941.0, 9066.0, 22983.0, 23025.0, 23108.0, 57468.0, 57699.0, 79012.0, 84894.0, 112755.0, 114787.0, 148252.0, 222865.0
GO:0043204	CC	e	perikaryon	8/66	142/16076	1.13352e-07	2	8	3.91746e-05	3208.0, 5798.0, 6543.0, 8851.0, 10814.0, 23154.0, 57468.0, 57699.0
GO:0030672	CC	e	synaptic vesicle membrane	7/66	105/16076	2.35171e-07	8	7	6.77291e-05	808.0, 6804.0, 6861.0, 9066.0, 23025.0, 55530.0, 388662.0
GO:0030425	CC	e	dendrite	11/66	387/16076	4.47237e-07	5	11	0.000110404	1128.0, 2785.0, 2902.0, 6543.0, 7070.0, 8851.0, 9746.0, 9912.0, 10814.0, 22983.0, 23154.0
GO:0008021	CC	e	synaptic vesicle	6/66	113/16076	6.8034e-06	9	6	0.00146953	2902.0, 6804.0, 9066.0, 55530.0, 112755.0, 388662.0
GO:0098794	CC	e	postsynapse	6/66	117/16076	8.31472e-06	2	6	0.00159643	6543.0, 6710.0, 10814.0, 23154.0, 56853.0, 388662.0
GO:0030426	CC	e	growth cone	6/66	125/16076	1.21549e-05	3	6	0.00210036	808.0, 7070.0, 8851.0, 8941.0, 25791.0, 114787.0
GO:0030424	CC	e	axon	8/66	302/16076	3.15389e-05	5	8	0.00451018	3208.0, 4900.0, 6543.0, 6804.0, 6861.0, 8851.0, 22983.0, 112755.0
GO:0098839	CC	e	postsynaptic density membrane	5/66	90/16076	3.35696e-05	6	5	0.00451018	107.0, 491.0, 1128.0, 6804.0, 9746.0
GO:0045202	CC	e	synapse	9/66	398/16076	3.39307e-05	3	9	0.00451018	774.0, 816.0, 1128.0, 1759.0, 1917.0, 2902.0, 5798.0, 6543.0, 57468.0
GO:0043679	CC	e	axon terminus	4/66	49/16076	4.77759e-05	3	4	0.00536437	1128.0, 5798.0, 6543.0, 6620.0
GO:0016533	CC	e	protein kinase 5 complex	2/66	3/16076	4.96701e-05	7	2	0.00536437	8851.0, 8941.0
GO:0070033	CC	e	synaptobrevin 2-SNAP-25-syntaxin-1a-complexin II complex	2/66	3/16076	4.96701e-05	4	2	0.00536437	6804.0, 10814.0
GO:0014069	CC	e	postsynaptic density	7/66	245/16076	6.34889e-05	4	7	0.00645346	815.0, 2785.0, 2902.0, 4900.0, 6543.0, 8851.0, 9912.0
GO:0005954	CC	e	calcium- and calmodulin-dependent protein kinase complex	2/66	5/16076	0.00016469	3	2	0.0158102	815.0, 816.0
GO:0032809	CC	e	neuronal cell body membrane	3/66	27/16076	0.000180168	3	3	0.0163858	491.0, 3208.0, 7070.0
GO:0032590	CC	e	dendrite membrane	3/66	28/16076	0.000201197	6	3	0.0173834	3208.0, 7070.0, 57468.0
GO:0048787	CC	e	presynaptic active zone membrane	3/66	31/16076	0.000273644	5	3	0.02199	491.0, 6804.0, 112755.0
GO:0098982	CC	e	GABA-ergic synapse	4/66	77/16076	0.000279965	4	4	0.02199	491.0, 492.0, 9746.0, 388662.0
GO:0043197	CC	e	dendritic spine	5/66	148/16076	0.000351606	6	5	0.0264163	815.0, 2902.0, 6543.0, 8851.0, 9912.0
GO:0043195	CC	e	terminal bouton	3/66	35/16076	0.000393798	3	3	0.0283535	2902.0, 10814.0, 23025.0
GO:0044327	CC	e	dendritic spine head	2/66	8/16076	0.000457473	2	2	0.0316205	3208.0, 4900.0
GO:0048786	CC	e	presynaptic active zone	3/66	40/16076	0.000585815	2	3	0.0389342	8506.0, 9912.0, 23025.0
GO:0031045	CC	e	dense core granule	2/66	10/16076	0.000731334	9	2	0.0468054	6861.0, 9066.0
GO:0031201	CC	e	SNARE complex	3/66	44/16076	0.000776137	3	3	0.0478987	6804.0, 10814.0, 112755.0
GO:0005516	MF	e	calmodulin binding	11/66	182/16076	1.80878e-10	3	11	7.60593e-07	107.0, 491.0, 492.0, 815.0, 816.0, 2902.0, 4900.0, 6543.0, 9066.0, 23025.0, 79012.0
GO:0000149	MF	e	SNARE binding	5/66	58/16076	3.87229e-06	3	5	0.00814149	6804.0, 6861.0, 9066.0, 10814.0, 112755.0
