# Supplementary material for: Analysis of gene expression in the postmortem brain of neurotypical Black Americans reveals contributions of genetic ancestry
Source: Nat Neurosci. 2024 May 20;27(6):1064–74. doi: 10.1038/s41593-024-01636-0 (PMC11156587; doi:10.1038/s41593-024-01636-0)
Supplement: Supplementary file 5 — Compressed directory of ancestry-associated DEGs enriched for WGCNA module functional enrichment results (that is, GO term enrichment) for the caudate nucleus, dentate gyrus, DLPFC and hippocampus. [file 41593_2024_1636_MOESM5_ESM.gz › wgcna_functional_enrichment/dlpfc/GO_analysis_mash_purple.txt]

GO:0042060 BP 1.67e-06   9/250    72/16076 D04 wound healing                            2247.0, 4217.0, 5465.0, 6385.0, 7042.0, 8613.0, 10413.0, 84750.0, 90865.0 
GO:0048839 BP 8.60e-06   6/250    32/16076 D03 inner ear development                    6657.0, 7042.0, 10804.0, 84059.0, 219736.0, 341640.0 
GO:0007405 BP 8.60e-06   6/250    32/16076 D04 neuroblast proliferation                 429.0, 2247.0, 3400.0, 5080.0, 7101.0, 23305.0 
GO:0001654 BP 1.04e-05   6/250    33/16076 D05 eye development                          658.0, 5080.0, 6657.0, 7042.0, 91851.0, 341640.0 
GO:0030182 BP 1.79e-05  10/250   120/16076 D04 neuron differentiation                   429.0, 1901.0, 2018.0, 3730.0, 4915.0, 4983.0, 5454.0, 8321.0, 10690.0, 81618.0 
GO:0005886 CC 2.77e-08  93/250  3508/16076 D03 plasma membrane                          120.0, 136.0, 361.0, 394.0, 444.0, 658.0, 953.0, 1363.0, 1734.0, 1901.0, 1910.0, 2195.0, 2262.0, 2550.0, 2555.0, 2565.0, 2697.0, 2752.0, 3685.0, 3730.0, 3782.0, 4163.0, 4907.0, 4915.0, 4935.0, 5028.0, 5255.0, 5286.0, 5445.0, 5592.0, 5764.0, 5803.0, 6383.0, 6385.0, 6444.0, 6506.0, 6507.0, 6509.0, 6565.0, 7009.0, 7049.0, 7107.0, 7430.0, 8082.0, 8321.0, 8601.0, 8613.0, 8671.0, 9069.0, 9071.0, 9262.0, 9843.0, 10936.0, 10979.0, 11031.0, 11160.0, 22836.0, 23205.0, 23209.0, 23305.0, 23418.0, 23554.0, 23620.0, 23657.0, 23705.0, 53919.0, 54756.0, 54762.0, 55198.0, 55366.0, 55604.0, 55970.0, 57088.0, 57381.0, 57669.0, 57678.0, 64750.0, 79901.0, 79971.0, 80243.0, 81031.0, 81618.0, 81839.0, 83604.0, 84059.0, 85004.0, 91851.0, 130574.0, 161742.0, 166647.0, 221074.0, 286183.0, 341640.0 
