# Supplementary material for: Analysis of gene expression in the postmortem brain of neurotypical Black Americans reveals contributions of genetic ancestry
Source: Nat Neurosci. 2024 May 20;27(6):1064–74. doi: 10.1038/s41593-024-01636-0 (PMC11156587; doi:10.1038/s41593-024-01636-0)
Supplement: Supplementary file 5 — Compressed directory of ancestry-associated DEGs enriched for WGCNA module functional enrichment results (that is, GO term enrichment) for the caudate nucleus, dentate gyrus, DLPFC and hippocampus. [file 41593_2024_1636_MOESM5_ESM.gz › wgcna_functional_enrichment/dlpfc/GO_analysis_mash_royalblue.txt]

GO:0045766 BP 6.95e-08    8/79   111/16076 D07 positive regulation of angiogenesis      94.0, 306.0, 947.0, 2013.0, 2022.0, 2624.0, 7075.0, 10266.0 
GO:0001525 BP 4.68e-07    9/79   195/16076 D03 angiogenesis                             94.0, 800.0, 2034.0, 2335.0, 3339.0, 5787.0, 7075.0, 10266.0, 54538.0 
GO:0005886 CC 1.03e-09   42/79  3508/16076 D03 plasma membrane                          94.0, 306.0, 800.0, 947.0, 2013.0, 2022.0, 2324.0, 2335.0, 2687.0, 2791.0, 3339.0, 3672.0, 3710.0, 4855.0, 5243.0, 5420.0, 5583.0, 5787.0, 6513.0, 7035.0, 7075.0, 9429.0, 10266.0, 11213.0, 51599.0, 51705.0, 54538.0, 54852.0, 55679.0, 56920.0, 57101.0, 57105.0, 57194.0, 57716.0, 79652.0, 84879.0, 90952.0, 115677.0, 153579.0, 167465.0, 196883.0, 221395.0 
GO:0043235 CC 2.24e-05    7/79   173/16076 D02 receptor complex                         94.0, 2022.0, 2324.0, 3710.0, 5787.0, 7075.0, 10266.0 
GO:0062023 CC 8.15e-05    8/79   287/16076 D04 collagen-containing extracellular matrix 2.0, 2335.0, 3339.0, 7450.0, 64129.0, 79875.0, 83872.0, 161198.0 
