# Supplementary material for: Analysis of gene expression in the postmortem brain of neurotypical Black Americans reveals contributions of genetic ancestry
Source: Nat Neurosci. 2024 May 20;27(6):1064–74. doi: 10.1038/s41593-024-01636-0 (PMC11156587; doi:10.1038/s41593-024-01636-0)
Supplement: Supplementary file 5 — Compressed directory of ancestry-associated DEGs enriched for WGCNA module functional enrichment results (that is, GO term enrichment) for the caudate nucleus, dentate gyrus, DLPFC and hippocampus. [file 41593_2024_1636_MOESM5_ESM.gz › wgcna_functional_enrichment/dlpfc/GO_analysis_mash_grey60.txt]

GO:0007224 BP 1.96e-06   7/126    75/16076 D06 smoothened signaling pathway             2121.0, 2735.0, 2736.0, 2737.0, 5727.0, 9283.0, 388585.0 
GO:0009954 BP 4.59e-06   4/126    15/16076 D04 proximal/distal pattern formation        2735.0, 2736.0, 2737.0, 4038.0 
GO:1990787 BP 4.65e-06   3/126     5/16076 D11 negative regulation of hh target transcription factor activity 2735.0, 2736.0, 2737.0 
GO:0030850 BP 1.61e-05   3/126     7/16076 D05 prostate gland development               2735.0, 5727.0, 6662.0 
GO:1990788 CC 1.87e-06   3/126     4/16076 D02 GLI-SUFU complex                         2735.0, 2736.0, 2737.0 
GO:0043235 CC 8.80e-06   9/126   173/16076 D02 receptor complex                         558.0, 1271.0, 1956.0, 2047.0, 2261.0, 3693.0, 4853.0, 9283.0, 10461.0 
