# Supplementary material for: Analysis of gene expression in the postmortem brain of neurotypical Black Americans reveals contributions of genetic ancestry
Source: Nat Neurosci. 2024 May 20;27(6):1064–74. doi: 10.1038/s41593-024-01636-0 (PMC11156587; doi:10.1038/s41593-024-01636-0)
Supplement: Supplementary file 5 — Compressed directory of ancestry-associated DEGs enriched for WGCNA module functional enrichment results (that is, GO term enrichment) for the caudate nucleus, dentate gyrus, DLPFC and hippocampus. [file 41593_2024_1636_MOESM5_ESM.gz › wgcna_functional_enrichment/dlpfc/GO_analysis_mash_brown.xlsx]

## Sheet: Sheet1
GO	NS	enrichment	name	ratio_in_study	ratio_in_pop	p_uncorrected	depth	study_count	p_fdr_bh	study_items
GO:0006511	BP	e	ubiquitin-dependent protein catabolic process	22/513	223/16076	2.8312e-06	8	22	0.0204894	6477.0, 7321.0, 7324.0, 7337.0, 7398.0, 9604.0, 10210.0, 23032.0, 26994.0, 29761.0, 54542.0, 57534.0, 57563.0, 64854.0, 80311.0, 84640.0, 143384.0, 147339.0, 154214.0, 200845.0, 200933.0, 219333.0
GO:0043161	BP	e	proteasome-mediated ubiquitin-dependent protein catabolic process	20/513	192/16076	3.49113e-06	9	20	0.0204894	5527.0, 5887.0, 6451.0, 6477.0, 7323.0, 9575.0, 10116.0, 10206.0, 10210.0, 10513.0, 23291.0, 23411.0, 51185.0, 55284.0, 57092.0, 79718.0, 89890.0, 200933.0, 223082.0, 339745.0
GO:0005654	CC	e	nucleoplasm	156/513	3483/16076	2.56653e-06	2	156	0.00210493	196.0, 331.0, 648.0, 892.0, 900.0, 904.0, 1024.0, 1054.0, 1385.0, 1386.0, 1633.0, 1859.0, 2551.0, 2739.0, 2957.0, 3281.0, 3841.0, 4089.0, 4090.0, 4154.0, 4205.0, 4289.0, 4300.0, 4659.0, 5440.0, 5494.0, 5500.0, 5527.0, 5567.0, 5584.0, 5597.0, 5728.0, 5775.0, 5814.0, 5887.0, 5926.0, 5932.0, 6045.0, 6498.0, 6645.0, 6670.0, 6738.0, 6815.0, 6917.0, 6935.0, 7247.0, 7321.0, 7323.0, 7324.0, 7398.0, 7528.…
GO:0000139	CC	e	Golgi membrane	41/513	596/16076	3.9224e-06	5	41	0.00210493	373.0, 1182.0, 2804.0, 4893.0, 5584.0, 5862.0, 6009.0, 8674.0, 8905.0, 9218.0, 9445.0, 9528.0, 10175.0, 10678.0, 10890.0, 10905.0, 10959.0, 11235.0, 11320.0, 22800.0, 22862.0, 23390.0, 27314.0, 51014.0, 51100.0, 51124.0, 51201.0, 55032.0, 55676.0, 56900.0, 57120.0, 60592.0, 64083.0, 65977.0, 93380.0, 148867.0, 152559.0, 201475.0, 258010.0, 286451.0, 340481.0
GO:0005789	CC	e	endoplasmic reticulum membrane	56/513	933/16076	4.87252e-06	4	56	0.00210493	2181.0, 4189.0, 4893.0, 5352.0, 5862.0, 6009.0, 6309.0, 7095.0, 7485.0, 9218.0, 10026.0, 10175.0, 10206.0, 10479.0, 10890.0, 10959.0, 22931.0, 23204.0, 23471.0, 23507.0, 27230.0, 50640.0, 51014.0, 51124.0, 51201.0, 51495.0, 51528.0, 51714.0, 54495.0, 55161.0, 55788.0, 55973.0, 57515.0, 57620.0, 57665.0, 60559.0, 64924.0, 79982.0, 80055.0, 81537.0, 81542.0, 92140.0, 93380.0, 114882.0, 116150.0, 16…
GO:0005783	CC	e	endoplasmic reticulum	54/513	934/16076	2.04706e-05	5	54	0.00517406	2181.0, 4189.0, 4690.0, 5352.0, 6782.0, 7095.0, 7163.0, 7247.0, 7485.0, 9107.0, 9218.0, 10006.0, 10434.0, 10463.0, 10857.0, 10905.0, 10959.0, 11320.0, 22800.0, 23200.0, 23471.0, 27230.0, 28512.0, 29761.0, 51014.0, 51108.0, 51124.0, 51201.0, 51251.0, 51495.0, 51714.0, 54495.0, 55161.0, 55754.0, 57620.0, 57665.0, 60559.0, 66036.0, 79982.0, 80055.0, 80267.0, 80315.0, 83989.0, 84272.0, 92140.0, 12255…
GO:0005829	CC	e	cytosol	194/513	4696/16076	2.09597e-05	2	194	0.00517406	196.0, 331.0, 648.0, 663.0, 830.0, 904.0, 1121.0, 1633.0, 1964.0, 1977.0, 2739.0, 2804.0, 2957.0, 3267.0, 3281.0, 3841.0, 3842.0, 4089.0, 4090.0, 4154.0, 4205.0, 4289.0, 4300.0, 4659.0, 4690.0, 4893.0, 5049.0, 5194.0, 5289.0, 5290.0, 5295.0, 5440.0, 5494.0, 5500.0, 5501.0, 5527.0, 5538.0, 5567.0, 5584.0, 5597.0, 5728.0, 5756.0, 5775.0, 5862.0, 5887.0, 5911.0, 5912.0, 5926.0, 6009.0, 6138.0, 6451.…
GO:0005634	CC	e	nucleus	192/513	4646/16076	2.45047e-05	5	192	0.00529301	196.0, 331.0, 373.0, 648.0, 892.0, 900.0, 904.0, 1024.0, 1054.0, 1112.0, 1121.0, 1385.0, 1386.0, 1389.0, 1859.0, 1977.0, 2551.0, 2957.0, 3281.0, 3621.0, 3841.0, 3842.0, 4089.0, 4090.0, 4154.0, 4205.0, 4300.0, 4690.0, 5295.0, 5440.0, 5494.0, 5500.0, 5501.0, 5527.0, 5538.0, 5567.0, 5584.0, 5597.0, 5728.0, 5814.0, 5862.0, 5887.0, 5926.0, 5932.0, 6045.0, 6138.0, 6451.0, 6477.0, 6498.0, 6660.0, 6670.0…
GO:0005794	CC	e	Golgi apparatus	52/513	929/16076	7.09464e-05	5	52	0.0136217	1182.0, 2181.0, 2776.0, 2804.0, 4893.0, 5527.0, 5538.0, 5862.0, 6645.0, 7707.0, 8674.0, 8905.0, 9445.0, 10890.0, 10905.0, 10959.0, 11235.0, 22862.0, 22871.0, 22931.0, 23032.0, 23390.0, 25843.0, 51014.0, 51124.0, 51201.0, 54812.0, 55435.0, 55629.0, 55632.0, 55676.0, 55681.0, 55754.0, 55773.0, 55832.0, 56681.0, 56900.0, 57120.0, 57590.0, 60592.0, 64083.0, 64924.0, 65977.0, 84272.0, 84333.0, 93380.0…
GO:0000151	CC	e	ubiquitin ligase complex	12/513	105/16076	0.00012917	4	12	0.0210487	648.0, 4289.0, 6045.0, 7321.0, 7324.0, 9604.0, 10210.0, 23291.0, 26224.0, 26994.0, 55832.0, 154214.0
GO:0005615	CC	p	extracellular space	3/513	907/16076	6.64169e-10	2	3	1.14768e-06	6451.0, 9445.0, 203228.0
GO:0005576	CC	p	extracellular region	13/513	1107/16076	1.20191e-05	2	13	0.00415378	830.0, 3572.0, 5049.0, 5538.0, 5728.0, 9445.0, 55109.0, 55664.0, 55832.0, 59084.0, 374354.0, 387263.0, 492311.0
GO:0062023	CC	p	collagen-containing extracellular matrix	0/513	287/16076	0.00013399	4	0	0.0210487
GO:0005515	MF	e	protein binding	391/513	10303/16076	2.358e-09	2	391	9.91539e-06	196.0, 331.0, 373.0, 648.0, 657.0, 663.0, 830.0, 892.0, 900.0, 904.0, 1024.0, 1054.0, 1112.0, 1121.0, 1182.0, 1349.0, 1385.0, 1386.0, 1389.0, 1859.0, 1964.0, 1977.0, 2181.0, 2551.0, 2739.0, 2776.0, 2804.0, 2957.0, 3267.0, 3281.0, 3572.0, 3621.0, 3841.0, 3842.0, 4089.0, 4090.0, 4154.0, 4189.0, 4205.0, 4289.0, 4300.0, 4659.0, 4690.0, 4698.0, 4893.0, 5049.0, 5194.0, 5289.0, 5290.0, 5295.0, 5412.0, 5…
GO:0019003	MF	e	GDP binding	11/513	67/16076	8.00405e-06	8	11	0.0168285	373.0, 4893.0, 5862.0, 5898.0, 5911.0, 5912.0, 6009.0, 10890.0, 22800.0, 22931.0, 201475.0
