# Supplementary material for: Analysis of gene expression in the postmortem brain of neurotypical Black Americans reveals contributions of genetic ancestry
Source: Nat Neurosci. 2024 May 20;27(6):1064–74. doi: 10.1038/s41593-024-01636-0 (PMC11156587; doi:10.1038/s41593-024-01636-0)
Supplement: Supplementary file 5 — Compressed directory of ancestry-associated DEGs enriched for WGCNA module functional enrichment results (that is, GO term enrichment) for the caudate nucleus, dentate gyrus, DLPFC and hippocampus. [file 41593_2024_1636_MOESM5_ESM.gz › wgcna_functional_enrichment/dlpfc/GO_analysis_mash_lightgreen.txt]

GO:0097401 BP 2.30e-06   4/106    15/16076 D09 synaptic vesicle lumen acidification     523.0, 526.0, 528.0, 534.0 
GO:0098978 CC 6.65e-11  18/106   386/16076 D04 glutamatergic synapse                    493.0, 1129.0, 4897.0, 5217.0, 5532.0, 5534.0, 5577.0, 6456.0, 6616.0, 6857.0, 8618.0, 26045.0, 27020.0, 27445.0, 63908.0, 81832.0, 347731.0, 401190.0 
GO:0000221 CC 3.64e-07   4/106    10/16076 D05 vacuolar proton-transporting V-type ATPase, V1 domain 523.0, 526.0, 528.0, 534.0 
GO:0098850 CC 5.69e-07   4/106    11/16076 D04 extrinsic component of synaptic vesicle membrane 523.0, 526.0, 528.0, 534.0 
GO:0043005 CC 7.86e-07  12/106   305/16076 D04 neuron projection                        493.0, 2258.0, 4133.0, 4345.0, 4644.0, 4897.0, 6616.0, 6857.0, 9693.0, 11075.0, 22849.0, 401190.0 
GO:0030426 CC 1.70e-06   8/106   125/16076 D03 growth cone                              2026.0, 2258.0, 4644.0, 4747.0, 6616.0, 10409.0, 11075.0, 22911.0 
GO:0098685 CC 2.12e-06   7/106    90/16076 D04 Schaffer collateral - CA1 synapse        4747.0, 5217.0, 5534.0, 9118.0, 26045.0, 27020.0, 81832.0 
GO:0043198 CC 4.78e-06   5/106    38/16076 D02 dendritic shaft                          4133.0, 4905.0, 5577.0, 6546.0, 401190.0 
GO:0098839 CC 2.83e-05   6/106    90/16076 D06 postsynaptic density membrane            4897.0, 26045.0, 27020.0, 81832.0, 347731.0, 401190.0 
GO:0030665 CC 3.74e-05   4/106    29/16076 D07 clathrin-coated vesicle membrane         523.0, 526.0, 528.0, 534.0 
GO:0005886 CC 4.37e-05  42/106  3508/16076 D03 plasma membrane                          157.0, 334.0, 493.0, 523.0, 526.0, 528.0, 1129.0, 2026.0, 2258.0, 2835.0, 3354.0, 3631.0, 3786.0, 4345.0, 4897.0, 4905.0, 4978.0, 5218.0, 5532.0, 5577.0, 5581.0, 5602.0, 6456.0, 6546.0, 6616.0, 6857.0, 7533.0, 9201.0, 9693.0, 10409.0, 22849.0, 23167.0, 26034.0, 27020.0, 54331.0, 57512.0, 84251.0, 115827.0, 131034.0, 133308.0, 134111.0, 257194.0 
GO:0043025 CC 4.49e-05  10/106   316/16076 D03 neuronal cell body                       1129.0, 4133.0, 4345.0, 5577.0, 6252.0, 6546.0, 9693.0, 11075.0, 22911.0, 257194.0 
GO:0098794 CC 1.23e-04   6/106   117/16076 D02 postsynapse                              157.0, 5217.0, 5534.0, 6546.0, 6616.0, 401190.0 
GO:0030424 CC 1.72e-04   9/106   302/16076 D05 axon                                     2258.0, 4345.0, 4747.0, 4897.0, 6546.0, 6857.0, 27020.0, 27445.0, 401190.0 
GO:0030425 CC 2.38e-04  10/106   387/16076 D05 dendrite                                 1129.0, 2258.0, 3354.0, 4133.0, 6252.0, 6546.0, 22849.0, 22911.0, 27020.0, 257194.0 
GO:0043194 CC 2.50e-04   3/106    19/16076 D02 axon initial segment                     3786.0, 4133.0, 4897.0 
GO:0016469 CC 2.56e-04   2/106     4/16076 D03 proton-transporting two-sector ATPase complex 523.0, 528.0 
GO:0099160 CC 2.56e-04   2/106     4/16076 D07 postsynaptic intermediate filament cytoskeleton 4747.0, 9118.0 
GO:0098793 CC 3.67e-04   6/106   143/16076 D02 presynapse                               157.0, 5217.0, 6456.0, 7532.0, 7533.0, 8618.0 
GO:0046961 MF 9.80e-06   4/106    21/16076 D08 proton-transporting ATPase activity, rotational mechanism 523.0, 526.0, 528.0, 534.0 
