# Supplementary material for: Analysis of gene expression in the postmortem brain of neurotypical Black Americans reveals contributions of genetic ancestry
Source: Nat Neurosci. 2024 May 20;27(6):1064–74. doi: 10.1038/s41593-024-01636-0 (PMC11156587; doi:10.1038/s41593-024-01636-0)
Supplement: Supplementary file 5 — Compressed directory of ancestry-associated DEGs enriched for WGCNA module functional enrichment results (that is, GO term enrichment) for the caudate nucleus, dentate gyrus, DLPFC and hippocampus. [file 41593_2024_1636_MOESM5_ESM.gz › wgcna_functional_enrichment/dlpfc/GO_analysis_mash_cyan.xlsx]

## Sheet: Sheet1
GO	NS	enrichment	name	ratio_in_study	ratio_in_pop	p_uncorrected	depth	study_count	p_fdr_bh	study_items
GO:0005634	CC	e	nucleus	86/176	4646/16076	2.09876e-08	5	86	3.62666e-05	473.0, 1431.0, 1729.0, 1994.0, 2547.0, 3064.0, 3192.0, 3480.0, 3837.0, 4691.0, 4783.0, 4952.0, 5036.0, 5306.0, 5469.0, 5591.0, 5607.0, 5713.0, 6202.0, 6733.0, 6879.0, 6992.0, 7014.0, 7531.0, 7799.0, 7874.0, 8609.0, 8658.0, 9025.0, 9343.0, 9683.0, 9887.0, 9967.0, 10133.0, 10238.0, 10262.0, 10724.0, 10794.0, 10946.0, 10950.0, 10980.0, 11044.0, 11128.0, 11198.0, 22850.0, 22864.0, 22926.0, 22954.0, 2…
GO:0005654	CC	e	nucleoplasm	70/176	3483/16076	5.32013e-08	2	70	4.59659e-05	1994.0, 2547.0, 3064.0, 3192.0, 3837.0, 4691.0, 5469.0, 5591.0, 5713.0, 6135.0, 6202.0, 6217.0, 6733.0, 6812.0, 6879.0, 6924.0, 7014.0, 7266.0, 7799.0, 7874.0, 8609.0, 8658.0, 8661.0, 9025.0, 9221.0, 9343.0, 9491.0, 9825.0, 9967.0, 10133.0, 10238.0, 10262.0, 10618.0, 10726.0, 10946.0, 10980.0, 11044.0, 11128.0, 11198.0, 22926.0, 23248.0, 23450.0, 23633.0, 23641.0, 26057.0, 26523.0, 27336.0, 29102…
GO:0005829	CC	e	cytosol	81/176	4696/16076	2.35885e-06	2	81	0.0013587	163.0, 287.0, 351.0, 1314.0, 1729.0, 1809.0, 1994.0, 2547.0, 3064.0, 3192.0, 3837.0, 4131.0, 4952.0, 5306.0, 5591.0, 5607.0, 5713.0, 6135.0, 6157.0, 6176.0, 6202.0, 6217.0, 6730.0, 6733.0, 6812.0, 6844.0, 7266.0, 7531.0, 7874.0, 7879.0, 8609.0, 8658.0, 8660.0, 8661.0, 8672.0, 8867.0, 8925.0, 9025.0, 9343.0, 9491.0, 9669.0, 9683.0, 9793.0, 9829.0, 9887.0, 10133.0, 10238.0, 10724.0, 10726.0, 10980.…
GO:0005684	CC	e	U2-type spliceosomal complex	4/176	18/16076	3.76829e-05	4	4	0.016279	10262.0, 10946.0, 23450.0, 27336.0
GO:0005737	CC	e	cytoplasm	69/176	4208/16076	0.000137886	2	69	0.0386555	351.0, 1314.0, 1729.0, 1994.0, 3064.0, 3480.0, 3837.0, 4952.0, 5036.0, 5306.0, 6135.0, 6157.0, 6176.0, 6202.0, 6217.0, 6733.0, 6812.0, 6879.0, 6992.0, 7266.0, 7531.0, 8522.0, 8658.0, 8661.0, 8925.0, 9217.0, 9221.0, 9669.0, 9793.0, 9825.0, 9829.0, 9887.0, 10133.0, 10238.0, 10726.0, 10950.0, 10980.0, 22872.0, 22928.0, 22954.0, 23235.0, 23339.0, 25999.0, 26011.0, 26057.0, 26523.0, 27102.0, 27242.0, …
GO:0005686	CC	e	U2 snRNP	4/176	25/16076	0.000146729	5	4	0.0386555	10262.0, 10946.0, 23450.0, 27336.0
GO:0005730	CC	e	nucleolus	23/176	893/16076	0.000156591	5	23	0.0386555	2547.0, 4691.0, 5036.0, 5469.0, 5591.0, 6135.0, 6730.0, 6733.0, 8661.0, 9221.0, 9683.0, 9793.0, 11044.0, 23450.0, 23641.0, 29102.0, 51119.0, 56919.0, 57050.0, 57062.0, 80335.0, 84916.0, 221477.0
GO:0005515	MF	e	protein binding	150/176	10303/16076	5.6256e-10	2	150	1.48218e-06	163.0, 287.0, 351.0, 473.0, 488.0, 1183.0, 1314.0, 1678.0, 1729.0, 1809.0, 1994.0, 2547.0, 3064.0, 3192.0, 3480.0, 3837.0, 4131.0, 4691.0, 4783.0, 4952.0, 5036.0, 5306.0, 5469.0, 5591.0, 5607.0, 5660.0, 5713.0, 5869.0, 5899.0, 6135.0, 6157.0, 6176.0, 6202.0, 6217.0, 6541.0, 6730.0, 6733.0, 6812.0, 6844.0, 6879.0, 6924.0, 6992.0, 7014.0, 7266.0, 7531.0, 7874.0, 7879.0, 8522.0, 8658.0, 8660.0, 8661…
GO:0003723	MF	e	RNA binding	41/176	1322/16076	7.04962e-10	4	41	1.48218e-06	1431.0, 1729.0, 1994.0, 2547.0, 3192.0, 3837.0, 4691.0, 5036.0, 5591.0, 6135.0, 6157.0, 6202.0, 6217.0, 6730.0, 6733.0, 6812.0, 7531.0, 8661.0, 8672.0, 8867.0, 9221.0, 9343.0, 9669.0, 9967.0, 10262.0, 10946.0, 11198.0, 22864.0, 22954.0, 26057.0, 26523.0, 27336.0, 29102.0, 51119.0, 51729.0, 56919.0, 57050.0, 57062.0, 84916.0, 85313.0, 221092.0
GO:0042162	MF	e	telomeric DNA binding	5/176	24/16076	5.33493e-06	6	5	0.00747779	2547.0, 4691.0, 7014.0, 9887.0, 79618.0
