# Supplementary material for: Analysis of gene expression in the postmortem brain of neurotypical Black Americans reveals contributions of genetic ancestry
Source: Nat Neurosci. 2024 May 20;27(6):1064–74. doi: 10.1038/s41593-024-01636-0 (PMC11156587; doi:10.1038/s41593-024-01636-0)
Supplement: Supplementary file 5 — Compressed directory of ancestry-associated DEGs enriched for WGCNA module functional enrichment results (that is, GO term enrichment) for the caudate nucleus, dentate gyrus, DLPFC and hippocampus. [file 41593_2024_1636_MOESM5_ESM.gz › wgcna_functional_enrichment/dlpfc/GO_analysis_mash_grey.xlsx]

## Sheet: Sheet1
GO	NS	enrichment	name	ratio_in_study	ratio_in_pop	p_uncorrected	depth	study_count	p_fdr_bh	study_items
GO:0006396	BP	e	RNA processing	129/8533	168/16076	2.3881e-10	7	129	4.67192e-07	105.0, 1659.0, 1736.0, 3191.0, 5393.0, 5394.0, 5935.0, 5936.0, 6041.0, 6310.0, 8446.0, 8634.0, 8732.0, 9128.0, 9584.0, 10180.0, 10199.0, 10978.0, 11218.0, 23016.0, 23350.0, 23404.0, 23642.0, 24144.0, 26747.0, 26767.0, 26768.0, 26775.0, 26821.0, 51010.0, 51013.0, 56915.0, 79707.0, 83857.0, 84973.0, 85028.0, 114599.0, 115752.0, 118460.0, 125144.0, 130951.0, 162989.0, 196441.0, 283596.0, 319103.0, 3…
GO:0002181	BP	e	cytoplasmic translation	68/8533	87/16076	1.4395e-06	8	68	0.000603458	2197.0, 3921.0, 4733.0, 4736.0, 6122.0, 6124.0, 6128.0, 6130.0, 6132.0, 6133.0, 6134.0, 6136.0, 6137.0, 6139.0, 6142.0, 6144.0, 6146.0, 6147.0, 6152.0, 6154.0, 6155.0, 6158.0, 6159.0, 6160.0, 6161.0, 6164.0, 6165.0, 6168.0, 6169.0, 6170.0, 6171.0, 6173.0, 6175.0, 6187.0, 6188.0, 6191.0, 6193.0, 6194.0, 6201.0, 6203.0, 6204.0, 6205.0, 6207.0, 6208.0, 6209.0, 6210.0, 6218.0, 6222.0, 6223.0, 6224.0,…
GO:0006412	BP	e	translation	114/8533	163/16076	1.23344e-05	7	114	0.003367	1615.0, 1725.0, 1915.0, 2197.0, 3035.0, 3921.0, 4736.0, 6122.0, 6124.0, 6128.0, 6130.0, 6132.0, 6133.0, 6134.0, 6136.0, 6137.0, 6139.0, 6142.0, 6144.0, 6146.0, 6147.0, 6150.0, 6152.0, 6154.0, 6155.0, 6158.0, 6159.0, 6160.0, 6161.0, 6164.0, 6165.0, 6166.0, 6168.0, 6169.0, 6170.0, 6171.0, 6173.0, 6175.0, 6183.0, 6187.0, 6188.0, 6191.0, 6193.0, 6194.0, 6201.0, 6203.0, 6204.0, 6205.0, 6207.0, 6208.0,…
GO:0032543	BP	e	mitochondrial translation	70/8533	94/16076	2.63145e-05	8	70	0.00540218	740.0, 3035.0, 3396.0, 4701.0, 5188.0, 6150.0, 6183.0, 7818.0, 9553.0, 10240.0, 10573.0, 23107.0, 23395.0, 26024.0, 26589.0, 28957.0, 28973.0, 28998.0, 29088.0, 29093.0, 51021.0, 51023.0, 51069.0, 51081.0, 51253.0, 51258.0, 51263.0, 51264.0, 51373.0, 51642.0, 51649.0, 51650.0, 54148.0, 54460.0, 54948.0, 55037.0, 55052.0, 55173.0, 55278.0, 55699.0, 56945.0, 60488.0, 63875.0, 63931.0, 64432.0, 6492…
GO:0006364	BP	e	rRNA processing	82/8533	115/16076	7.22143e-05	9	82	0.0122848	705.0, 1662.0, 1736.0, 2091.0, 2483.0, 5303.0, 5393.0, 5394.0, 6041.0, 6154.0, 6155.0, 6165.0, 6194.0, 6201.0, 6209.0, 6218.0, 6223.0, 6229.0, 6230.0, 6232.0, 6234.0, 6839.0, 8602.0, 9045.0, 9724.0, 9775.0, 10360.0, 10436.0, 10528.0, 10556.0, 10557.0, 10775.0, 10813.0, 10969.0, 11137.0, 22984.0, 23016.0, 23076.0, 23195.0, 23223.0, 23378.0, 23404.0, 23481.0, 23517.0, 27341.0, 28987.0, 29960.0, 506…
GO:0042776	BP	e	proton motive force-driven mitochondrial ATP synthesis	48/8533	63/16076	0.000199777	13	48	0.0279164	498.0, 506.0, 509.0, 514.0, 515.0, 522.0, 539.0, 4508.0, 4509.0, 4535.0, 4536.0, 4537.0, 4538.0, 4539.0, 4540.0, 4541.0, 4694.0, 4695.0, 4696.0, 4700.0, 4701.0, 4702.0, 4704.0, 4705.0, 4706.0, 4707.0, 4708.0, 4709.0, 4710.0, 4712.0, 4714.0, 4715.0, 4716.0, 4717.0, 4718.0, 4722.0, 4724.0, 4725.0, 4726.0, 4729.0, 4731.0, 6389.0, 6390.0, 6391.0, 9551.0, 10476.0, 10632.0, 30968.0
GO:0036158	BP	e	outer dynein arm assembly	17/8533	18/16076	0.000213652	7	17	0.0295041	1767.0, 1769.0, 23639.0, 27019.0, 51364.0, 54839.0, 54919.0, 55130.0, 55172.0, 79645.0, 83538.0, 83544.0, 115948.0, 123872.0, 146562.0, 161582.0, 164781.0
GO:0006120	BP	e	mitochondrial electron transport, NADH to ubiquinone	36/8533	45/16076	0.000248497	8	36	0.031705	4535.0, 4536.0, 4537.0, 4538.0, 4539.0, 4540.0, 4541.0, 4694.0, 4695.0, 4696.0, 4697.0, 4700.0, 4701.0, 4702.0, 4704.0, 4705.0, 4706.0, 4707.0, 4708.0, 4709.0, 4710.0, 4712.0, 4714.0, 4715.0, 4716.0, 4717.0, 4718.0, 4722.0, 4724.0, 4725.0, 4726.0, 4729.0, 4731.0, 29103.0, 51103.0, 57017.0
GO:0061644	BP	e	protein localization to CENP-A containing chromatin	13/8533	13/16076	0.000317463	8	13	0.0377715	3012.0, 8294.0, 8359.0, 8360.0, 8361.0, 8362.0, 8363.0, 8364.0, 8365.0, 8366.0, 8367.0, 8970.0, 121504.0
GO:0007165	BP	p	signal transduction	317/8533	848/16076	5.18132e-21	4	317	6.08183e-17	41.0, 91.0, 93.0, 114.0, 148.0, 238.0, 267.0, 301.0, 308.0, 355.0, 367.0, 649.0, 726.0, 734.0, 819.0, 896.0, 952.0, 1019.0, 1138.0, 1139.0, 1140.0, 1142.0, 1261.0, 1270.0, 1306.0, 1381.0, 1382.0, 1390.0, 1399.0, 1460.0, 1501.0, 1837.0, 1893.0, 1908.0, 1909.0, 2028.0, 2054.0, 2057.0, 2064.0, 2066.0, 2099.0, 2100.0, 2131.0, 2132.0, 2185.0, 2200.0, 2256.0, 2559.0, 2564.0, 2669.0, 2742.0, 2764.0, 277…
GO:0030036	BP	p	actin cytoskeleton organization	34/8533	150/16076	2.46233e-14	6	34	1.44514e-10	998.0, 1072.0, 1201.0, 1756.0, 2035.0, 2275.0, 4867.0, 5170.0, 7148.0, 7402.0, 9260.0, 9266.0, 9322.0, 9368.0, 10391.0, 10552.0, 11252.0, 22808.0, 22885.0, 23022.0, 23384.0, 23433.0, 23647.0, 27295.0, 51332.0, 54434.0, 55160.0, 57175.0, 57626.0, 64236.0, 79031.0, 121512.0, 154810.0, 171177.0
GO:0045944	BP	p	positive regulation of transcription by RNA polymerase II	385/8533	917/16076	4.9031e-12	11	385	1.91842e-08	90.0, 92.0, 182.0, 326.0, 328.0, 367.0, 405.0, 406.0, 463.0, 466.0, 571.0, 607.0, 650.0, 652.0, 688.0, 905.0, 975.0, 1022.0, 1147.0, 1488.0, 1499.0, 1628.0, 1649.0, 1746.0, 1813.0, 1820.0, 1857.0, 1869.0, 1871.0, 1984.0, 2074.0, 2099.0, 2104.0, 2114.0, 2118.0, 2150.0, 2255.0, 2295.0, 2309.0, 2553.0, 2587.0, 2649.0, 2852.0, 2874.0, 2908.0, 2958.0, 2962.0, 2963.0, 2969.0, 3015.0, 3068.0, 3074.0, 30…
GO:0007420	BP	p	brain development	71/8533	226/16076	4.07295e-11	4	71	1.19521e-07	38.0, 357.0, 409.0, 463.0, 578.0, 599.0, 675.0, 1500.0, 1636.0, 1746.0, 2009.0, 2045.0, 2057.0, 2290.0, 3397.0, 4212.0, 4435.0, 4504.0, 4724.0, 4826.0, 5050.0, 5087.0, 5089.0, 5090.0, 5533.0, 5781.0, 5793.0, 6310.0, 6505.0, 6628.0, 7486.0, 7545.0, 7546.0, 7852.0, 8516.0, 8877.0, 9001.0, 9289.0, 9815.0, 10018.0, 10058.0, 10100.0, 11023.0, 27148.0, 51075.0, 51434.0, 51569.0, 51654.0, 54510.0, 54541…
GO:0045087	BP	p	innate immune response	108/8533	310/16076	7.97723e-11	6	108	1.87274e-07	301.0, 384.0, 481.0, 639.0, 684.0, 708.0, 720.0, 721.0, 923.0, 1147.0, 1191.0, 2150.0, 2161.0, 2185.0, 2241.0, 2534.0, 2852.0, 3105.0, 3107.0, 3140.0, 3146.0, 3148.0, 3149.0, 3429.0, 3556.0, 3654.0, 3958.0, 4210.0, 4486.0, 4671.0, 4841.0, 5293.0, 5468.0, 5537.0, 5587.0, 5919.0, 5971.0, 5987.0, 6397.0, 6421.0, 6441.0, 6732.0, 7099.0, 7268.0, 7726.0, 8517.0, 8711.0, 8767.0, 8772.0, 8808.0, 8915.0, …
GO:0072659	BP	p	protein localization to plasma membrane	39/8533	143/16076	3.71999e-10	6	39	6.2379e-07	481.0, 975.0, 1201.0, 2316.0, 3911.0, 4218.0, 5318.0, 5865.0, 5872.0, 6281.0, 7162.0, 8394.0, 8642.0, 9368.0, 9545.0, 9847.0, 9914.0, 10211.0, 10267.0, 23136.0, 26154.0, 30845.0, 30846.0, 51304.0, 54997.0, 55667.0, 57628.0, 90410.0, 92162.0, 115548.0, 116372.0, 123016.0, 142684.0, 145567.0, 199920.0, 282808.0, 283576.0, 284098.0, 340348.0
GO:0006468	BP	p	protein phosphorylation	170/8533	438/16076	1.40619e-09	6	170	2.06324e-06	90.0, 91.0, 92.0, 93.0, 545.0, 595.0, 650.0, 818.0, 891.0, 898.0, 983.0, 984.0, 994.0, 998.0, 1019.0, 1022.0, 1111.0, 1147.0, 1198.0, 1201.0, 1460.0, 1716.0, 1812.0, 1909.0, 2064.0, 2081.0, 2185.0, 2241.0, 2260.0, 2534.0, 2764.0, 2868.0, 2872.0, 3364.0, 3486.0, 3611.0, 3654.0, 3716.0, 3717.0, 4140.0, 4214.0, 4216.0, 4750.0, 4751.0, 4881.0, 4882.0, 5155.0, 5163.0, 5170.0, 5257.0, 5293.0, 5347.0, 5…
GO:0018105	BP	p	peptidyl-serine phosphorylation	50/8533	164/16076	5.41897e-09	8	50	7.06754e-06	545.0, 578.0, 581.0, 596.0, 983.0, 1147.0, 2872.0, 3611.0, 4140.0, 5155.0, 5170.0, 5347.0, 5578.0, 5580.0, 5586.0, 5587.0, 5594.0, 5598.0, 5599.0, 5601.0, 5603.0, 5613.0, 6198.0, 6505.0, 6790.0, 7443.0, 7867.0, 8317.0, 8445.0, 8550.0, 8798.0, 9175.0, 9451.0, 9706.0, 10783.0, 11011.0, 11184.0, 11200.0, 11329.0, 23515.0, 25865.0, 51231.0, 51776.0, 55351.0, 84930.0, 120892.0, 140469.0, 166614.0, 202…
GO:0045893	BP	p	positive regulation of DNA-templated transcription	245/8533	588/16076	1.89986e-08	10	245	2.23006e-05	90.0, 183.0, 326.0, 348.0, 367.0, 406.0, 463.0, 641.0, 650.0, 652.0, 675.0, 952.0, 1147.0, 1499.0, 1616.0, 1649.0, 1749.0, 1857.0, 1869.0, 1875.0, 1950.0, 2066.0, 2099.0, 2100.0, 2149.0, 2295.0, 2309.0, 2660.0, 2965.0, 3038.0, 3148.0, 3159.0, 3172.0, 3398.0, 3479.0, 3608.0, 3611.0, 3622.0, 3624.0, 3664.0, 3735.0, 4041.0, 4088.0, 4149.0, 4192.0, 4435.0, 4504.0, 4591.0, 4602.0, 4693.0, 4772.0, 4793…
GO:0051607	BP	p	defense response to virus	52/8533	165/16076	2.54805e-08	7	52	2.719e-05	596.0, 598.0, 664.0, 665.0, 684.0, 1665.0, 2150.0, 2635.0, 3429.0, 3455.0, 3588.0, 4343.0, 5366.0, 6041.0, 7268.0, 7728.0, 8678.0, 8772.0, 9020.0, 10010.0, 10417.0, 10533.0, 10621.0, 10622.0, 10623.0, 10771.0, 22861.0, 24138.0, 26065.0, 27297.0, 51728.0, 54541.0, 54606.0, 55054.0, 55337.0, 55763.0, 56915.0, 60489.0, 60509.0, 64108.0, 84851.0, 84932.0, 85363.0, 85364.0, 91445.0, 112703.0, 146857.0…
GO:0035556	BP	p	intracellular signal transduction	125/8533	329/16076	3.61691e-08	5	125	3.53795e-05	114.0, 148.0, 840.0, 1111.0, 1238.0, 1399.0, 1464.0, 1608.0, 1641.0, 1857.0, 2064.0, 2241.0, 2534.0, 2872.0, 3654.0, 3716.0, 3717.0, 3815.0, 3925.0, 4140.0, 4157.0, 4168.0, 4215.0, 4216.0, 4772.0, 5170.0, 5502.0, 5562.0, 5578.0, 5580.0, 5586.0, 5587.0, 5594.0, 5595.0, 5596.0, 5598.0, 5599.0, 5601.0, 5603.0, 5664.0, 5922.0, 6014.0, 6101.0, 6271.0, 6732.0, 7006.0, 7037.0, 7286.0, 7464.0, 7867.0, 85…
GO:0007010	BP	p	cytoskeleton organization	33/8533	117/16076	6.4095e-08	5	33	5.78729e-05	348.0, 832.0, 1072.0, 2859.0, 4001.0, 4192.0, 7168.0, 8089.0, 8139.0, 9203.0, 9204.0, 10841.0, 11252.0, 23022.0, 27252.0, 51196.0, 51517.0, 51776.0, 54014.0, 55023.0, 55615.0, 57464.0, 57610.0, 64411.0, 79109.0, 79658.0, 83442.0, 84962.0, 85369.0, 121512.0, 128486.0, 157922.0, 375449.0
GO:0010628	BP	p	positive regulation of gene expression	137/8533	350/16076	1.30549e-07	6	137	0.000109456	58.0, 70.0, 91.0, 284.0, 338.0, 367.0, 409.0, 639.0, 650.0, 652.0, 857.0, 948.0, 983.0, 1001.0, 1191.0, 1270.0, 1499.0, 1512.0, 1749.0, 1789.0, 1812.0, 1869.0, 1950.0, 2048.0, 2152.0, 2250.0, 2255.0, 2264.0, 2852.0, 3077.0, 3280.0, 3397.0, 3398.0, 3399.0, 3479.0, 3575.0, 3624.0, 4088.0, 4435.0, 4504.0, 4824.0, 4901.0, 4923.0, 5071.0, 5074.0, 5155.0, 5245.0, 5293.0, 5317.0, 5324.0, 5453.0, 5455.0,…
GO:0048167	BP	p	regulation of synaptic plasticity	8/8533	49/16076	1.47044e-07	7	8	0.000115067	177.0, 1636.0, 2185.0, 7425.0, 9699.0, 22999.0, 23085.0, 81539.0
GO:0000122	BP	p	negative regulation of transcription by RNA polymerase II	333/8533	759/16076	2.09805e-07	11	333	0.000153918	93.0, 165.0, 367.0, 463.0, 571.0, 595.0, 639.0, 650.0, 652.0, 688.0, 708.0, 857.0, 896.0, 898.0, 948.0, 1390.0, 1407.0, 1488.0, 1499.0, 1649.0, 1655.0, 1746.0, 1789.0, 1869.0, 1876.0, 2023.0, 2077.0, 2099.0, 2100.0, 2114.0, 2117.0, 2146.0, 2290.0, 2309.0, 2649.0, 2874.0, 2908.0, 3006.0, 3007.0, 3008.0, 3068.0, 3090.0, 3146.0, 3148.0, 3280.0, 3397.0, 3398.0, 3399.0, 3429.0, 3476.0, 3622.0, 3642.0,…
GO:0043087	BP	p	regulation of GTPase activity	20/8533	81/16076	2.55677e-07	5	20	0.000176537	2042.0, 2049.0, 5362.0, 5922.0, 7410.0, 10451.0, 10788.0, 10928.0, 23129.0, 23637.0, 57679.0, 64333.0, 79090.0, 81846.0, 84962.0, 121512.0, 128239.0, 150696.0, 259173.0, 100271927.0
GO:0008360	BP	p	regulation of cell shape	41/8533	133/16076	2.73531e-07	6	41	0.000178372	301.0, 388.0, 1690.0, 2035.0, 2059.0, 2185.0, 2534.0, 2620.0, 2768.0, 2909.0, 3074.0, 3679.0, 3815.0, 5362.0, 7168.0, 7422.0, 8153.0, 9368.0, 9886.0, 10428.0, 10602.0, 10630.0, 10672.0, 23129.0, 23136.0, 23268.0, 23433.0, 54014.0, 54751.0, 55023.0, 55171.0, 55742.0, 56990.0, 57464.0, 64218.0, 64411.0, 93663.0, 121512.0, 221061.0, 342979.0, 445815.0
GO:0007409	BP	p	axonogenesis	20/8533	80/16076	4.08026e-07	9	20	0.000252074	596.0, 1630.0, 1813.0, 3925.0, 4218.0, 5781.0, 6259.0, 6277.0, 7155.0, 7476.0, 9253.0, 10211.0, 10939.0, 11280.0, 51062.0, 56288.0, 57679.0, 84612.0, 84628.0, 84631.0
GO:0046718	BP	p	viral entry into host cell	19/8533	77/16076	4.63916e-07	6	19	0.000272272	975.0, 983.0, 1525.0, 1948.0, 2060.0, 3695.0, 3921.0, 5245.0, 5817.0, 5818.0, 6520.0, 6993.0, 7037.0, 7852.0, 8829.0, 9076.0, 51193.0, 222256.0, 339390.0
GO:0006886	BP	p	intracellular protein transport	85/8533	232/16076	5.38846e-07	7	85	0.000301189	379.0, 382.0, 388.0, 1122.0, 1173.0, 1175.0, 1211.0, 1939.0, 2054.0, 4647.0, 5476.0, 5878.0, 6396.0, 6447.0, 6809.0, 6811.0, 8218.0, 8934.0, 9364.0, 9392.0, 9482.0, 9501.0, 9632.0, 9699.0, 9784.0, 10016.0, 10123.0, 10124.0, 10228.0, 10239.0, 10245.0, 10267.0, 10311.0, 10483.0, 10961.0, 11020.0, 11158.0, 11159.0, 11196.0, 11311.0, 22818.0, 22999.0, 23062.0, 23086.0, 23256.0, 23423.0, 23557.0, 2364…
GO:0016192	BP	p	vesicle-mediated transport	60/8533	175/16076	5.72478e-07	4	60	0.000305443	379.0, 382.0, 819.0, 1122.0, 1173.0, 1175.0, 2803.0, 3257.0, 3798.0, 4645.0, 5867.0, 5873.0, 8904.0, 9609.0, 9882.0, 10121.0, 10123.0, 10124.0, 10239.0, 10717.0, 11020.0, 11037.0, 11094.0, 11154.0, 11311.0, 23208.0, 23256.0, 26276.0, 27072.0, 27152.0, 27183.0, 51030.0, 51182.0, 51622.0, 51760.0, 53916.0, 54432.0, 54806.0, 54843.0, 54885.0, 55317.0, 56776.0, 57576.0, 63915.0, 64411.0, 65082.0, 790…
GO:0071805	BP	p	potassium ion transmembrane transport	31/8533	105/16076	1.09349e-06	8	31	0.000543264	480.0, 1908.0, 3741.0, 3750.0, 3753.0, 3775.0, 3779.0, 3781.0, 3787.0, 3788.0, 3790.0, 6549.0, 7881.0, 9033.0, 9187.0, 10723.0, 23315.0, 23415.0, 27094.0, 30820.0, 54207.0, 55002.0, 56659.0, 57657.0, 79714.0, 81033.0, 90134.0, 123041.0, 126755.0, 259232.0, 284525.0
GO:0000209	BP	p	protein polyubiquitination	53/8533	157/16076	1.11078e-06	9	53	0.000543264	267.0, 580.0, 596.0, 642.0, 1161.0, 1499.0, 1643.0, 4734.0, 5071.0, 5987.0, 7327.0, 7332.0, 7335.0, 8405.0, 9246.0, 9690.0, 9830.0, 9870.0, 9978.0, 10193.0, 10477.0, 22888.0, 23328.0, 23608.0, 23609.0, 25893.0, 26001.0, 26263.0, 26272.0, 51283.0, 51366.0, 51619.0, 55128.0, 55585.0, 55884.0, 55905.0, 56254.0, 57161.0, 57162.0, 57531.0, 79594.0, 85363.0, 89910.0, 90025.0, 92912.0, 118424.0, 131405.…
GO:0043547	BP	p	positive regulation of GTPase activity	47/8533	143/16076	1.20688e-06	6	47	0.00055497	153.0, 395.0, 858.0, 1857.0, 2064.0, 2146.0, 2149.0, 2150.0, 2889.0, 2909.0, 3655.0, 4594.0, 6251.0, 6281.0, 8412.0, 8787.0, 8853.0, 9104.0, 9649.0, 9712.0, 9824.0, 9827.0, 10235.0, 10276.0, 10399.0, 10928.0, 11069.0, 23616.0, 51256.0, 51520.0, 54361.0, 55103.0, 55616.0, 56963.0, 57139.0, 57589.0, 57679.0, 64411.0, 81565.0, 128637.0, 153020.0, 163486.0, 201163.0, 255426.0, 255520.0, 388372.0, 107…
GO:0006338	BP	p	chromatin remodeling	56/8533	164/16076	1.22927e-06	5	56	0.00055497	1106.0, 1616.0, 2074.0, 2099.0, 3720.0, 4602.0, 4798.0, 6046.0, 6596.0, 6598.0, 6604.0, 6605.0, 6871.0, 7913.0, 8089.0, 8438.0, 8607.0, 8932.0, 9031.0, 9044.0, 9274.0, 9275.0, 9675.0, 9682.0, 9759.0, 10360.0, 10428.0, 10856.0, 11164.0, 22880.0, 23081.0, 23135.0, 23451.0, 25788.0, 29844.0, 29915.0, 29994.0, 50485.0, 54107.0, 54617.0, 54815.0, 55274.0, 55689.0, 55693.0, 56916.0, 64431.0, 65980.0, 7…
GO:0099505	BP	p	regulation of presynaptic membrane potential	2/8533	26/16076	1.32207e-06	4	2	0.000574759	2898.0, 2900.0
GO:0006897	BP	p	endocytosis	61/8533	174/16076	1.77118e-06	5	61	0.000716899	177.0, 433.0, 598.0, 923.0, 998.0, 1173.0, 1238.0, 2060.0, 2690.0, 3636.0, 4017.0, 4041.0, 4830.0, 5167.0, 5878.0, 6345.0, 6469.0, 6836.0, 7448.0, 7804.0, 8492.0, 8909.0, 8987.0, 9094.0, 9266.0, 9322.0, 9711.0, 10059.0, 10928.0, 23102.0, 23433.0, 30845.0, 30846.0, 51435.0, 51517.0, 51606.0, 54453.0, 55040.0, 57488.0, 57706.0, 64284.0, 64699.0, 80230.0, 80975.0, 84171.0, 84547.0, 84695.0, 85021.0,…
GO:0008284	BP	p	positive regulation of cell population proliferation	144/8533	355/16076	2.00061e-06	5	144	0.000782774	146.0, 292.0, 367.0, 552.0, 596.0, 650.0, 652.0, 685.0, 826.0, 887.0, 894.0, 961.0, 975.0, 994.0, 1019.0, 1139.0, 1270.0, 1399.0, 1489.0, 1512.0, 1646.0, 1725.0, 1871.0, 1908.0, 1948.0, 1950.0, 2057.0, 2064.0, 2066.0, 2146.0, 2149.0, 2185.0, 2241.0, 2250.0, 2255.0, 2260.0, 2264.0, 2277.0, 2322.0, 2395.0, 2651.0, 2661.0, 2852.0, 3037.0, 3276.0, 3280.0, 3479.0, 3575.0, 3589.0, 3595.0, 3600.0, 3611.…
GO:0007268	BP	p	chemical synaptic transmission	73/8533	201/16076	2.1875e-06	7	73	0.000828288	773.0, 869.0, 1133.0, 1138.0, 1139.0, 1140.0, 1142.0, 1325.0, 1499.0, 1816.0, 1837.0, 2559.0, 2564.0, 2571.0, 2572.0, 2742.0, 2898.0, 2900.0, 2914.0, 3061.0, 3062.0, 3351.0, 3352.0, 3358.0, 3360.0, 3363.0, 3779.0, 3798.0, 4359.0, 4885.0, 4923.0, 5173.0, 5179.0, 5594.0, 6014.0, 6505.0, 6511.0, 6622.0, 6623.0, 6863.0, 7804.0, 9001.0, 9094.0, 9546.0, 9607.0, 10052.0, 10142.0, 10497.0, 10723.0, 11245…
GO:0019886	BP	p	antigen processing and presentation of exogenous peptide antigen via MHC class II	1/8533	22/16076	2.38056e-06	5	1	0.00087322	3119.0
GO:0021954	BP	p	central nervous system neuron development	0/8533	17/16076	2.56486e-06	5	0	0.000912312
GO:0031175	BP	p	neuron projection development	33/8533	107/16076	3.69028e-06	6	33	0.00125828	177.0, 348.0, 1861.0, 2046.0, 2074.0, 2185.0, 2647.0, 2674.0, 3146.0, 3276.0, 3925.0, 4734.0, 5797.0, 5872.0, 6259.0, 6809.0, 7349.0, 7431.0, 8846.0, 9721.0, 11091.0, 23557.0, 23767.0, 50810.0, 55330.0, 56963.0, 63915.0, 65109.0, 157680.0, 157922.0, 282991.0, 285513.0, 388552.0
GO:0006511	BP	p	ubiquitin-dependent protein catabolic process	84/8533	223/16076	3.75189e-06	8	84	0.00125828	267.0, 1642.0, 4734.0, 4738.0, 5071.0, 5715.0, 5717.0, 5719.0, 6048.0, 6468.0, 7267.0, 7327.0, 7332.0, 7347.0, 7375.0, 8078.0, 8533.0, 8697.0, 8878.0, 9098.0, 9099.0, 9100.0, 9101.0, 9246.0, 9616.0, 9690.0, 9709.0, 9736.0, 9810.0, 9817.0, 9870.0, 9960.0, 9978.0, 10956.0, 23014.0, 23326.0, 23358.0, 25862.0, 25893.0, 25898.0, 26001.0, 26235.0, 26249.0, 26263.0, 26267.0, 26269.0, 26297.0, 27005.0, 5…
GO:0048812	BP	p	neuron projection morphogenesis	12/8533	55/16076	3.9424e-06	8	12	0.00128544	135.0, 7204.0, 7477.0, 9585.0, 23026.0, 23136.0, 51347.0, 51542.0, 57679.0, 84079.0, 84623.0, 120892.0
GO:0008104	BP	p	protein localization	43/8533	130/16076	5.2277e-06	4	43	0.00165845	857.0, 975.0, 987.0, 998.0, 1731.0, 1756.0, 1813.0, 2071.0, 2895.0, 4647.0, 4738.0, 6549.0, 7474.0, 8878.0, 9001.0, 9696.0, 10325.0, 10670.0, 10717.0, 11154.0, 11190.0, 11325.0, 23157.0, 23218.0, 25776.0, 28956.0, 50939.0, 51199.0, 51596.0, 54806.0, 54953.0, 55004.0, 55212.0, 56288.0, 57147.0, 57679.0, 80323.0, 84962.0, 120892.0, 122786.0, 135138.0, 145508.0, 642597.0
GO:0016477	BP	p	cell migration	87/8533	227/16076	8.61994e-06	3	87	0.00259454	324.0, 357.0, 388.0, 961.0, 977.0, 983.0, 1289.0, 1399.0, 2028.0, 2042.0, 2049.0, 2066.0, 2239.0, 2260.0, 2264.0, 2674.0, 2719.0, 2909.0, 3280.0, 3489.0, 3642.0, 3695.0, 3909.0, 3911.0, 3913.0, 3914.0, 3915.0, 4233.0, 4486.0, 5159.0, 5170.0, 5288.0, 5293.0, 5335.0, 5754.0, 5792.0, 5796.0, 6198.0, 6382.0, 6653.0, 7074.0, 7126.0, 7399.0, 7410.0, 7448.0, 8153.0, 8394.0, 8440.0, 8455.0, 9289.0, 10082…
GO:0006909	BP	p	phagocytosis	14/8533	58/16076	8.62047e-06	5	14	0.00259454	135.0, 301.0, 3385.0, 3953.0, 4233.0, 4486.0, 7099.0, 8394.0, 9711.0, 9777.0, 56990.0, 63916.0, 79767.0, 84162.0
GO:2000300	BP	p	regulation of synaptic vesicle exocytosis	4/8533	30/16076	9.00267e-06	9	4	0.00264183	3351.0, 7476.0, 23557.0, 120892.0
GO:0006954	BP	p	inflammatory response	99/8533	252/16076	1.0343e-05	4	99	0.00296113	101.0, 135.0, 177.0, 301.0, 624.0, 650.0, 720.0, 721.0, 727.0, 1036.0, 1147.0, 1238.0, 1241.0, 1893.0, 2149.0, 2150.0, 2526.0, 2852.0, 3146.0, 3373.0, 3487.0, 3556.0, 3588.0, 3600.0, 3815.0, 4210.0, 4671.0, 4775.0, 4776.0, 4793.0, 4799.0, 4843.0, 5293.0, 5423.0, 5587.0, 5733.0, 5734.0, 5743.0, 5919.0, 5971.0, 6335.0, 6374.0, 6382.0, 6863.0, 6869.0, 7099.0, 7130.0, 7292.0, 7349.0, 7852.0, 8372.0, …
GO:0071902	BP	p	positive regulation of protein serine/threonine kinase activity	15/8533	60/16076	1.21774e-05	11	15	0.003367	650.0, 2146.0, 2885.0, 5894.0, 6622.0, 10519.0, 10926.0, 54465.0, 54956.0, 55437.0, 57679.0, 80174.0, 81617.0, 92335.0, 94056.0
GO:0001525	BP	p	angiogenesis	73/8533	195/16076	1.28063e-05	3	73	0.00339481	101.0, 182.0, 284.0, 388.0, 506.0, 688.0, 857.0, 889.0, 1306.0, 1464.0, 1545.0, 1893.0, 1950.0, 2028.0, 2048.0, 2049.0, 2050.0, 2191.0, 2255.0, 2316.0, 3397.0, 3953.0, 4240.0, 5140.0, 5159.0, 5578.0, 5587.0, 5613.0, 5743.0, 6095.0, 7010.0, 7127.0, 7410.0, 7422.0, 7476.0, 7837.0, 8325.0, 8742.0, 8829.0, 9255.0, 9289.0, 9451.0, 10016.0, 10203.0, 10267.0, 10451.0, 10519.0, 23129.0, 23251.0, 23462.0,…
GO:0007613	BP	p	memory	18/8533	68/16076	1.30147e-05	6	18	0.00339481	41.0, 114.0, 1139.0, 1812.0, 2237.0, 5021.0, 5743.0, 6310.0, 6505.0, 6547.0, 8516.0, 22986.0, 23208.0, 54207.0, 84896.0, 123803.0, 342371.0, 100132074.0
GO:0032760	BP	p	positive regulation of tumor necrosis factor production	23/8533	80/16076	1.39066e-05	9	23	0.0035486	177.0, 948.0, 1191.0, 1652.0, 2048.0, 3146.0, 3717.0, 4023.0, 4776.0, 5781.0, 7099.0, 7291.0, 7474.0, 8737.0, 8767.0, 8772.0, 10417.0, 54093.0, 58515.0, 114609.0, 120892.0, 148022.0, 407019.0
GO:0043161	BP	p	proteasome-mediated ubiquitin-dependent protein catabolic process	72/8533	192/16076	1.54761e-05	9	72	0.00386508	324.0, 406.0, 409.0, 1161.0, 1499.0, 1642.0, 1649.0, 2629.0, 3429.0, 4534.0, 4734.0, 5071.0, 5682.0, 5683.0, 5686.0, 5687.0, 5688.0, 5689.0, 5690.0, 5691.0, 5692.0, 5693.0, 5694.0, 5695.0, 5700.0, 5702.0, 5704.0, 5708.0, 5710.0, 5714.0, 5717.0, 5719.0, 5886.0, 6047.0, 6790.0, 6907.0, 7126.0, 7415.0, 8405.0, 9861.0, 9870.0, 9978.0, 23510.0, 23588.0, 23607.0, 26263.0, 27252.0, 51035.0, 51283.0, 544…
GO:0071260	BP	p	cellular response to mechanical stimulus	16/8533	62/16076	1.6914e-05	5	16	0.00413617	183.0, 355.0, 578.0, 664.0, 1111.0, 4214.0, 5595.0, 5599.0, 5734.0, 5743.0, 7099.0, 8772.0, 8915.0, 9020.0, 22927.0, 441027.0
GO:0045892	BP	p	negative regulation of DNA-templated transcription	202/8533	467/16076	1.76328e-05	10	202	0.00422396	328.0, 406.0, 650.0, 652.0, 863.0, 952.0, 1029.0, 1063.0, 1407.0, 1488.0, 1499.0, 1611.0, 1616.0, 1649.0, 1869.0, 1911.0, 2023.0, 2146.0, 2290.0, 2295.0, 2908.0, 3148.0, 3159.0, 3172.0, 3191.0, 3280.0, 3397.0, 3398.0, 3399.0, 4017.0, 4435.0, 4504.0, 4602.0, 4664.0, 4824.0, 4841.0, 4863.0, 5155.0, 5187.0, 5204.0, 5205.0, 5245.0, 5455.0, 5468.0, 5796.0, 5971.0, 6096.0, 6310.0, 6322.0, 6418.0, 6421.…
GO:0048814	BP	p	regulation of dendrite morphogenesis	1/8533	19/16076	1.85804e-05	9	1	0.00436193	4734.0
GO:0010634	BP	p	positive regulation of epithelial cell migration	5/8533	32/16076	1.91165e-05	7	5	0.00439979	1512.0, 2255.0, 3373.0, 5335.0, 6869.0
GO:0051726	BP	p	regulation of cell cycle	84/8533	217/16076	2.00434e-05	4	84	0.00452442	406.0, 463.0, 578.0, 580.0, 581.0, 899.0, 1019.0, 1022.0, 1029.0, 1033.0, 1649.0, 1875.0, 2191.0, 2620.0, 2852.0, 3399.0, 3623.0, 3642.0, 3727.0, 4798.0, 5325.0, 5347.0, 5496.0, 5608.0, 5892.0, 6871.0, 7029.0, 7248.0, 7251.0, 8089.0, 8326.0, 8607.0, 8621.0, 8814.0, 8872.0, 8999.0, 9585.0, 9643.0, 10399.0, 10474.0, 10795.0, 10856.0, 10912.0, 10987.0, 11091.0, 11143.0, 23435.0, 23481.0, 23552.0, 23…
GO:0006813	BP	p	potassium ion transport	14/8533	56/16076	2.24674e-05	7	14	0.00492229	480.0, 3741.0, 3775.0, 3779.0, 3781.0, 3787.0, 3788.0, 3790.0, 5348.0, 7248.0, 7881.0, 11261.0, 23415.0, 27094.0
GO:0006887	BP	p	exocytosis	25/8533	84/16076	2.26447e-05	6	25	0.00492229	2054.0, 5873.0, 6809.0, 7127.0, 8492.0, 8938.0, 9001.0, 9342.0, 9501.0, 9805.0, 11336.0, 29091.0, 51019.0, 54843.0, 55014.0, 55763.0, 60412.0, 64130.0, 84522.0, 93664.0, 94121.0, 200081.0, 399979.0, 493829.0, 100287171.0
GO:0006955	BP	p	immune response	62/8533	168/16076	2.44981e-05	2	62	0.00522834	326.0, 355.0, 708.0, 925.0, 948.0, 1118.0, 1147.0, 1238.0, 1241.0, 1513.0, 2669.0, 2826.0, 3105.0, 3107.0, 3119.0, 3134.0, 3140.0, 3556.0, 3575.0, 3588.0, 3600.0, 3717.0, 4088.0, 4277.0, 5167.0, 5199.0, 5293.0, 5393.0, 5734.0, 5818.0, 5896.0, 6387.0, 6932.0, 7099.0, 7126.0, 7292.0, 7448.0, 7837.0, 7852.0, 8174.0, 8482.0, 8517.0, 8575.0, 8741.0, 8742.0, 8743.0, 8744.0, 8909.0, 9020.0, 9466.0, 1017…
GO:0007214	BP	p	gamma-aminobutyric acid signaling pathway	3/8533	25/16076	2.55081e-05	4	3	0.00534668	2559.0, 2564.0, 165829.0
GO:0071277	BP	p	cellular response to calcium ion	24/8533	81/16076	2.66933e-05	6	24	0.00540218	114.0, 2021.0, 2822.0, 2978.0, 3625.0, 3727.0, 5562.0, 6261.0, 6263.0, 6331.0, 7474.0, 8644.0, 8895.0, 8904.0, 10156.0, 10235.0, 23208.0, 29904.0, 29957.0, 51760.0, 57192.0, 83849.0, 148281.0, 100271927.0
GO:0051056	BP	p	regulation of small GTPase mediated signal transduction	36/8533	109/16076	2.82539e-05	7	36	0.00558013	395.0, 2909.0, 4168.0, 7074.0, 7204.0, 7410.0, 9411.0, 9824.0, 9901.0, 10144.0, 10276.0, 10451.0, 10672.0, 10928.0, 23075.0, 23268.0, 23365.0, 23616.0, 29127.0, 51306.0, 55160.0, 55701.0, 57186.0, 57480.0, 57514.0, 57568.0, 64283.0, 64333.0, 79658.0, 79822.0, 84033.0, 84144.0, 84253.0, 93663.0, 121512.0, 153478.0
GO:0050790	BP	p	regulation of catalytic activity	138/8533	331/16076	2.85234e-05	3	138	0.00558013	550.0, 889.0, 1019.0, 1102.0, 1122.0, 1337.0, 1603.0, 1650.0, 1933.0, 1967.0, 2073.0, 2962.0, 3257.0, 3268.0, 3486.0, 4168.0, 4258.0, 4325.0, 4924.0, 4925.0, 5476.0, 5521.0, 5522.0, 5535.0, 5564.0, 5565.0, 5571.0, 5708.0, 5877.0, 5902.0, 6102.0, 6764.0, 7204.0, 7273.0, 7862.0, 8439.0, 8490.0, 8575.0, 8678.0, 8726.0, 8818.0, 8829.0, 8891.0, 8892.0, 8893.0, 9093.0, 9266.0, 9459.0, 9681.0, 9732.0, 9…
GO:0034220	BP	p	ion transmembrane transport	35/8533	106/16076	3.44206e-05	5	35	0.00662342	489.0, 540.0, 1138.0, 1139.0, 1140.0, 1142.0, 2559.0, 2564.0, 2742.0, 2895.0, 2898.0, 2900.0, 3927.0, 5025.0, 5205.0, 6277.0, 6557.0, 6581.0, 9914.0, 10052.0, 50636.0, 51463.0, 55107.0, 55129.0, 55879.0, 57053.0, 57198.0, 57205.0, 79073.0, 89832.0, 119559.0, 196527.0, 259232.0, 441027.0, 653519.0
GO:0032956	BP	p	regulation of actin cytoskeleton organization	17/8533	63/16076	3.60159e-05	7	17	0.00681863	388.0, 684.0, 2042.0, 2909.0, 5066.0, 5159.0, 5580.0, 8153.0, 9620.0, 9886.0, 10391.0, 10788.0, 11170.0, 23433.0, 23616.0, 93663.0, 128239.0
GO:0000165	BP	p	MAPK cascade	35/8533	105/16076	4.9246e-05	6	35	0.00917539	148.0, 367.0, 857.0, 948.0, 1499.0, 1852.0, 2185.0, 2260.0, 3486.0, 3487.0, 4214.0, 4215.0, 4216.0, 5536.0, 5595.0, 5596.0, 5598.0, 5608.0, 5894.0, 5979.0, 7867.0, 8315.0, 8550.0, 8682.0, 8737.0, 9020.0, 9064.0, 9978.0, 9986.0, 10174.0, 51347.0, 55024.0, 84451.0, 120892.0, 225689.0
GO:0090051	BP	p	negative regulation of cell migration involved in sprouting angiogenesis	0/8533	13/16076	5.31342e-05	10	0	0.00974514
GO:1902476	BP	p	chloride transmembrane transport	22/8533	74/16076	5.70107e-05	8	22	0.0102952	2559.0, 2564.0, 2742.0, 5172.0, 5348.0, 6505.0, 6557.0, 9498.0, 10723.0, 10861.0, 50636.0, 53405.0, 55107.0, 55129.0, 55879.0, 56262.0, 65010.0, 84561.0, 116369.0, 196527.0, 246213.0, 266675.0
GO:0007399	BP	p	nervous system development	142/8533	336/16076	6.62095e-05	4	142	0.0117753	91.0, 182.0, 317.0, 324.0, 338.0, 382.0, 818.0, 869.0, 1200.0, 1639.0, 1641.0, 1749.0, 1750.0, 1826.0, 1995.0, 2048.0, 2066.0, 2218.0, 2250.0, 2256.0, 2674.0, 2764.0, 2852.0, 2889.0, 2937.0, 3280.0, 3624.0, 4192.0, 4233.0, 4486.0, 4548.0, 4661.0, 4671.0, 4693.0, 4729.0, 4745.0, 4830.0, 5026.0, 5050.0, 5587.0, 5623.0, 5631.0, 6091.0, 6310.0, 6389.0, 6598.0, 6604.0, 6606.0, 6607.0, 6993.0, 7025.0, …
GO:0044344	BP	p	cellular response to fibroblast growth factor stimulus	2/8533	21/16076	6.88916e-05	5	2	0.0120694	2132.0, 3373.0
GO:0046854	BP	p	phosphatidylinositol phosphate biosynthetic process	12/8533	49/16076	7.14995e-05	9	12	0.0122848	3613.0, 5288.0, 5293.0, 5298.0, 8394.0, 10380.0, 30837.0, 51447.0, 55300.0, 138429.0, 145567.0, 728233.0
GO:0007611	BP	p	learning or memory	15/8533	56/16076	7.69674e-05	5	15	0.0129063	114.0, 177.0, 267.0, 836.0, 1139.0, 1201.0, 2048.0, 4311.0, 5594.0, 6517.0, 6547.0, 8326.0, 8701.0, 22943.0, 161582.0
GO:0016055	BP	p	Wnt signaling pathway	51/8533	140/16076	8.13439e-05	7	51	0.0134481	267.0, 324.0, 595.0, 650.0, 898.0, 1460.0, 1500.0, 1501.0, 1642.0, 1649.0, 1813.0, 2239.0, 2255.0, 3090.0, 4693.0, 5562.0, 6468.0, 7041.0, 7088.0, 7090.0, 7474.0, 7477.0, 8322.0, 8932.0, 9275.0, 9368.0, 9736.0, 23168.0, 23499.0, 27123.0, 51339.0, 51444.0, 51741.0, 54623.0, 54894.0, 54994.0, 64321.0, 64840.0, 80349.0, 81847.0, 83999.0, 92162.0, 123169.0, 129293.0, 139285.0, 154810.0, 219771.0, 337…
GO:0098609	BP	p	cell-cell adhesion	59/8533	157/16076	0.000103769	3	59	0.0169172	101.0, 301.0, 596.0, 1005.0, 1266.0, 1305.0, 1310.0, 1499.0, 1500.0, 1501.0, 1630.0, 1823.0, 1824.0, 1829.0, 1830.0, 3385.0, 3655.0, 3679.0, 3680.0, 3682.0, 3909.0, 3911.0, 3956.0, 4026.0, 4072.0, 4867.0, 4868.0, 5317.0, 5318.0, 5499.0, 5818.0, 7148.0, 8516.0, 9423.0, 9543.0, 9620.0, 10630.0, 22801.0, 23607.0, 29091.0, 50937.0, 54621.0, 54751.0, 54825.0, 55243.0, 55591.0, 55971.0, 57554.0, 58494.…
GO:0016239	BP	p	positive regulation of macroautophagy	5/8533	29/16076	0.000106867	8	5	0.0171836	664.0, 665.0, 7248.0, 7957.0, 8517.0
GO:1990573	BP	p	potassium ion import across plasma membrane	7/8533	35/16076	0.000111264	9	7	0.0176489	480.0, 481.0, 486.0, 3770.0, 6557.0, 10723.0, 84561.0
GO:0008285	BP	p	negative regulation of cell population proliferation	137/8533	323/16076	0.000122041	5	137	0.0191003	135.0, 148.0, 324.0, 367.0, 578.0, 650.0, 652.0, 863.0, 1029.0, 1030.0, 1031.0, 1032.0, 1033.0, 1285.0, 1460.0, 1488.0, 1499.0, 1545.0, 1687.0, 1805.0, 1813.0, 2066.0, 2117.0, 2149.0, 2170.0, 2172.0, 2185.0, 2218.0, 2822.0, 2852.0, 3012.0, 3159.0, 3172.0, 3486.0, 3489.0, 3490.0, 3622.0, 3624.0, 3636.0, 3642.0, 3664.0, 3717.0, 4088.0, 4487.0, 4692.0, 4824.0, 4830.0, 4880.0, 4988.0, 5245.0, 5612.0,…
GO:0035264	BP	p	multicellular organism growth	22/8533	72/16076	0.000127766	3	22	0.0197331	367.0, 2067.0, 2074.0, 2131.0, 5324.0, 5781.0, 5916.0, 6491.0, 6608.0, 6881.0, 6895.0, 7516.0, 10365.0, 10848.0, 22809.0, 28982.0, 55224.0, 57493.0, 79728.0, 83931.0, 115948.0, 123016.0
GO:0007015	BP	p	actin filament organization	35/8533	102/16076	0.000140873	5	35	0.0214749	70.0, 357.0, 388.0, 596.0, 998.0, 3636.0, 4082.0, 4430.0, 4641.0, 4645.0, 4647.0, 7111.0, 7114.0, 7168.0, 7169.0, 8153.0, 8440.0, 9168.0, 9886.0, 10174.0, 10459.0, 10677.0, 11133.0, 23164.0, 23607.0, 23616.0, 55845.0, 55930.0, 56203.0, 57175.0, 63916.0, 79767.0, 123720.0, 133522.0, 286527.0
GO:0007159	BP	p	leukocyte cell-cell adhesion	3/8533	22/16076	0.000166852	4	3	0.0249634	7264.0, 10318.0, 58494.0
GO:0001649	BP	p	osteoblast differentiation	34/8533	100/16076	0.000169881	4	34	0.0249634	249.0, 506.0, 650.0, 652.0, 1291.0, 1749.0, 2091.0, 2662.0, 3486.0, 4015.0, 5179.0, 5245.0, 5608.0, 6209.0, 6591.0, 6608.0, 7290.0, 7291.0, 8482.0, 9241.0, 10189.0, 22801.0, 23317.0, 23560.0, 25842.0, 26156.0, 27044.0, 51547.0, 51741.0, 57003.0, 63979.0, 90993.0, 115908.0, 340419.0
GO:0018107	BP	p	peptidyl-threonine phosphorylation	18/8533	62/16076	0.000170137	8	18	0.0249634	90.0, 91.0, 596.0, 983.0, 1111.0, 1460.0, 5170.0, 5578.0, 5580.0, 5587.0, 5594.0, 5599.0, 8445.0, 8798.0, 11113.0, 25865.0, 85366.0, 120892.0
GO:0007163	BP	p	establishment or maintenance of cell polarity	12/8533	47/16076	0.000181445	2	12	0.0262938	388.0, 998.0, 8153.0, 9886.0, 23322.0, 23433.0, 29780.0, 55742.0, 56288.0, 84552.0, 84612.0, 171177.0
GO:0007612	BP	p	learning	15/8533	54/16076	0.000187716	6	15	0.0267708	2048.0, 2534.0, 4923.0, 5071.0, 5743.0, 6310.0, 6547.0, 8086.0, 22829.0, 22986.0, 23208.0, 54413.0, 84896.0, 342371.0, 440275.0
GO:0070536	BP	p	protein K63-linked deubiquitination	6/8533	31/16076	0.000189298	9	6	0.0267708	9101.0, 9577.0, 55593.0, 57559.0, 79184.0, 84142.0
GO:1901224	BP	p	positive regulation of NIK/NF-kappaB signaling	14/8533	52/16076	0.000219451	8	14	0.0296082	177.0, 3611.0, 3654.0, 5245.0, 6188.0, 7099.0, 8717.0, 8877.0, 11156.0, 11331.0, 23328.0, 27250.0, 54386.0, 56892.0
GO:0045860	BP	p	positive regulation of protein kinase activity	14/8533	52/16076	0.000219451	10	14	0.0296082	994.0, 1062.0, 1616.0, 2185.0, 4921.0, 5571.0, 7424.0, 9607.0, 10899.0, 23531.0, 51422.0, 57679.0, 120892.0, 245711.0
GO:0009615	BP	p	response to virus	27/8533	83/16076	0.000228303	5	27	0.0304525	338.0, 550.0, 684.0, 1072.0, 1147.0, 1191.0, 1543.0, 2023.0, 2962.0, 3373.0, 3455.0, 3925.0, 4486.0, 5683.0, 6210.0, 6387.0, 7292.0, 7852.0, 8372.0, 8517.0, 8575.0, 8725.0, 10542.0, 11040.0, 55509.0, 58487.0, 388419.0
GO:0045055	BP	p	regulated exocytosis	2/8533	19/16076	0.00024139	7	2	0.0311816	22999.0, 26154.0
GO:0060038	BP	p	cardiac muscle cell proliferation	2/8533	19/16076	0.00024139	5	2	0.0311816	3720.0, 205428.0
GO:0090136	BP	p	epithelial cell-cell adhesion	0/8533	11/16076	0.000241738	4	0	0.0311816
GO:0001934	BP	p	positive regulation of protein phosphorylation	66/8533	169/16076	0.000255735	9	66	0.0321036	92.0, 177.0, 284.0, 355.0, 595.0, 650.0, 652.0, 894.0, 896.0, 923.0, 1139.0, 1201.0, 1399.0, 1616.0, 1857.0, 2045.0, 2064.0, 2066.0, 2250.0, 2255.0, 2277.0, 2852.0, 3082.0, 3611.0, 3953.0, 4504.0, 4824.0, 5228.0, 5478.0, 5595.0, 5919.0, 6868.0, 7010.0, 7037.0, 7066.0, 7422.0, 7424.0, 8099.0, 8482.0, 8737.0, 8822.0, 8841.0, 8878.0, 9513.0, 9821.0, 10211.0, 10399.0, 10457.0, 10519.0, 10928.0, 10961…
GO:0015031	BP	p	protein transport	140/8533	326/16076	0.000257092	6	140	0.0321036	403.0, 409.0, 585.0, 857.0, 1063.0, 1069.0, 1070.0, 2060.0, 2733.0, 4534.0, 4645.0, 5867.0, 5877.0, 6102.0, 6284.0, 8086.0, 8723.0, 9117.0, 9183.0, 9284.0, 9342.0, 9382.0, 9527.0, 9546.0, 9554.0, 9570.0, 9609.0, 9744.0, 9980.0, 10067.0, 10203.0, 10267.0, 10270.0, 10282.0, 10466.0, 10482.0, 10533.0, 10652.0, 10807.0, 10945.0, 10960.0, 11015.0, 11336.0, 11345.0, 22796.0, 23033.0, 23085.0, 23165.0, …
GO:0030316	BP	p	osteoclast differentiation	7/8533	33/16076	0.000312649	6	7	0.0377715	650.0, 1499.0, 2719.0, 7037.0, 8792.0, 27086.0, 126014.0
GO:0070527	BP	p	platelet aggregation	7/8533	33/16076	0.000312649	5	7	0.0377715	2316.0, 3043.0, 3611.0, 5156.0, 5478.0, 55330.0, 84959.0
GO:0007166	BP	p	cell surface receptor signaling pathway	59/8533	153/16076	0.00032192	5	59	0.0377715	117.0, 177.0, 183.0, 301.0, 433.0, 480.0, 573.0, 624.0, 727.0, 887.0, 919.0, 925.0, 948.0, 1285.0, 1395.0, 1489.0, 1908.0, 2064.0, 2185.0, 2669.0, 2674.0, 2847.0, 2872.0, 3276.0, 3455.0, 3575.0, 3595.0, 3623.0, 3624.0, 3824.0, 3953.0, 4233.0, 4881.0, 5021.0, 5069.0, 5594.0, 5595.0, 5745.0, 5746.0, 9289.0, 9340.0, 9466.0, 10203.0, 10219.0, 10326.0, 11146.0, 23636.0, 29121.0, 50856.0, 57211.0, 5761…
GO:0007411	BP	p	axon guidance	59/8533	153/16076	0.00032192	8	59	0.0377715	1630.0, 1826.0, 1908.0, 1944.0, 1947.0, 1948.0, 2042.0, 2045.0, 2046.0, 2048.0, 2049.0, 2050.0, 2131.0, 2534.0, 2909.0, 3798.0, 3800.0, 3908.0, 3909.0, 3911.0, 3913.0, 4854.0, 5818.0, 5979.0, 6259.0, 6387.0, 6469.0, 6585.0, 7143.0, 7204.0, 7473.0, 7474.0, 8482.0, 8829.0, 9353.0, 9355.0, 9637.0, 10381.0, 10509.0, 10512.0, 11023.0, 11313.0, 23022.0, 23767.0, 27255.0, 57715.0, 64218.0, 64855.0, 8003…
GO:0061024	BP	p	membrane organization	6/8533	30/16076	0.000323223	4	6	0.0377715	1201.0, 8443.0, 11261.0, 80115.0, 137392.0, 137868.0
GO:0051893	BP	p	regulation of focal adhesion assembly	4/8533	24/16076	0.000325006	7	4	0.0377715	1845.0, 2042.0, 5786.0, 23499.0
GO:0060078	BP	p	regulation of postsynaptic membrane potential	5/8533	27/16076	0.000328354	4	5	0.0377864	153.0, 2559.0, 2564.0, 2900.0, 116443.0
GO:0007229	BP	p	integrin-mediated signaling pathway	28/8533	84/16076	0.000387304	6	28	0.0441377	961.0, 998.0, 2185.0, 3611.0, 3655.0, 3679.0, 3680.0, 3682.0, 3695.0, 3909.0, 3911.0, 4831.0, 5587.0, 5781.0, 5786.0, 7006.0, 7294.0, 7791.0, 8174.0, 8482.0, 8516.0, 8829.0, 10451.0, 22801.0, 55612.0, 55920.0, 57343.0, 199920.0
GO:0006606	BP	p	protein import into nucleus	33/8533	95/16076	0.000401484	8	33	0.0453136	183.0, 1812.0, 1871.0, 2646.0, 4927.0, 6396.0, 6469.0, 6608.0, 7175.0, 8878.0, 9631.0, 9688.0, 10073.0, 10204.0, 10758.0, 10762.0, 11331.0, 23636.0, 23649.0, 23742.0, 29098.0, 29107.0, 51307.0, 51501.0, 55027.0, 55374.0, 55705.0, 55746.0, 56478.0, 64901.0, 79711.0, 84268.0, 120892.0
GO:0010976	BP	p	positive regulation of neuron projection development	36/8533	101/16076	0.000437011	8	36	0.0482826	183.0, 348.0, 411.0, 466.0, 2042.0, 2185.0, 2534.0, 2889.0, 2909.0, 3655.0, 4192.0, 4919.0, 4920.0, 5176.0, 5274.0, 5587.0, 5754.0, 5979.0, 6014.0, 7474.0, 8578.0, 9760.0, 9896.0, 10677.0, 23028.0, 51517.0, 51657.0, 54606.0, 57554.0, 64175.0, 81545.0, 84079.0, 126520.0, 162427.0, 221914.0, 440730.0
GO:0032728	BP	p	positive regulation of interferon-beta production	9/8533	37/16076	0.000440129	9	9	0.0482826	3148.0, 5781.0, 7099.0, 8767.0, 10211.0, 10621.0, 10622.0, 10623.0, 148022.0
GO:0050885	BP	p	neuromuscular process controlling balance	9/8533	37/16076	0.000440129	5	9	0.0482826	220.0, 1200.0, 1201.0, 3073.0, 3074.0, 7143.0, 9543.0, 54112.0, 55330.0
GO:0051496	BP	p	positive regulation of stress fiber assembly	12/8533	45/16076	0.000450762	11	12	0.0489912	961.0, 998.0, 4088.0, 5345.0, 6281.0, 6869.0, 7168.0, 7248.0, 8829.0, 10174.0, 54361.0, 55160.0
GO:0005743	CC	e	mitochondrial inner membrane	291/8533	424/16076	5.36541e-11	5	291	4.41497e-09	22.0, 291.0, 292.0, 498.0, 506.0, 509.0, 514.0, 515.0, 516.0, 517.0, 518.0, 522.0, 539.0, 598.0, 617.0, 740.0, 788.0, 1159.0, 1160.0, 1191.0, 1327.0, 1329.0, 1337.0, 1340.0, 1345.0, 1350.0, 1352.0, 1353.0, 1355.0, 1543.0, 1571.0, 1583.0, 2021.0, 2110.0, 2232.0, 2820.0, 3396.0, 3945.0, 3958.0, 4358.0, 4508.0, 4509.0, 4512.0, 4513.0, 4514.0, 4519.0, 4535.0, 4536.0, 4537.0, 4538.0, 4539.0, 4540.0, 4…
GO:0022626	CC	e	cytosolic ribosome	60/8533	76/16076	4.34746e-06	6	60	0.00014447	2197.0, 3921.0, 4736.0, 6122.0, 6124.0, 6128.0, 6130.0, 6132.0, 6133.0, 6134.0, 6136.0, 6137.0, 6139.0, 6142.0, 6144.0, 6146.0, 6147.0, 6152.0, 6154.0, 6155.0, 6158.0, 6159.0, 6160.0, 6161.0, 6164.0, 6165.0, 6168.0, 6169.0, 6170.0, 6173.0, 6175.0, 6187.0, 6188.0, 6191.0, 6193.0, 6194.0, 6201.0, 6203.0, 6204.0, 6205.0, 6207.0, 6208.0, 6209.0, 6210.0, 6218.0, 6222.0, 6223.0, 6224.0, 6227.0, 6228.0,…
GO:0031514	CC	e	motile cilium	65/8533	85/16076	9.90692e-06	5	65	0.000295158	301.0, 582.0, 585.0, 1767.0, 1770.0, 4867.0, 6652.0, 6676.0, 7802.0, 8195.0, 8701.0, 10809.0, 11020.0, 23639.0, 25809.0, 26074.0, 26256.0, 27152.0, 27285.0, 28981.0, 29105.0, 51098.0, 51626.0, 53340.0, 55329.0, 55779.0, 55811.0, 56912.0, 57728.0, 64064.0, 79659.0, 79740.0, 79781.0, 79819.0, 80173.0, 83659.0, 83853.0, 84223.0, 84229.0, 84902.0, 85016.0, 85478.0, 89765.0, 89876.0, 90410.0, 92749.0,…
GO:0022627	CC	e	cytosolic small ribosomal subunit	35/8533	42/16076	6.64625e-05	5	35	0.00161757	2197.0, 3039.0, 3040.0, 3921.0, 6187.0, 6188.0, 6191.0, 6193.0, 6194.0, 6201.0, 6203.0, 6204.0, 6205.0, 6207.0, 6208.0, 6209.0, 6210.0, 6218.0, 6222.0, 6223.0, 6224.0, 6227.0, 6228.0, 6229.0, 6230.0, 6231.0, 6232.0, 6233.0, 6234.0, 6235.0, 7311.0, 8705.0, 10399.0, 64963.0, 83939.0
GO:0071011	CC	e	precatalytic spliceosome	18/8533	19/16076	0.000117567	4	18	0.00263838	4809.0, 6632.0, 6633.0, 6634.0, 6635.0, 6637.0, 11193.0, 26121.0, 27258.0, 51634.0, 51639.0, 51691.0, 55119.0, 55234.0, 57819.0, 83443.0, 84844.0, 84950.0
GO:0005879	CC	e	axonemal microtubule	24/8533	27/16076	0.000130031	8	24	0.00284421	22832.0, 23322.0, 26206.0, 27285.0, 29105.0, 29922.0, 55329.0, 64518.0, 80258.0, 83659.0, 92104.0, 114327.0, 127003.0, 129881.0, 135138.0, 138162.0, 145788.0, 146845.0, 150737.0, 151651.0, 161502.0, 219670.0, 220136.0, 283726.0
GO:0022625	CC	e	cytosolic large ribosomal subunit	42/8533	54/16076	0.000294744	5	42	0.00553607	4736.0, 6122.0, 6124.0, 6128.0, 6130.0, 6132.0, 6133.0, 6134.0, 6136.0, 6137.0, 6139.0, 6142.0, 6144.0, 6146.0, 6147.0, 6152.0, 6154.0, 6155.0, 6158.0, 6159.0, 6160.0, 6161.0, 6164.0, 6165.0, 6166.0, 6168.0, 6169.0, 6170.0, 6171.0, 6173.0, 6175.0, 7311.0, 9045.0, 9513.0, 11224.0, 23521.0, 25873.0, 51121.0, 51538.0, 65008.0, 116832.0, 285855.0
GO:0043505	CC	e	CENP-A containing nucleosome	13/8533	13/16076	0.000317463	4	13	0.00589867	3012.0, 8294.0, 8359.0, 8360.0, 8361.0, 8362.0, 8363.0, 8364.0, 8365.0, 8366.0, 8367.0, 8970.0, 121504.0
GO:0046540	CC	e	U4/U6 x U5 tri-snRNP complex	32/8533	40/16076	0.000661427	6	32	0.0115449	4809.0, 6626.0, 6628.0, 6632.0, 6633.0, 6634.0, 6635.0, 6636.0, 6637.0, 6638.0, 8559.0, 9128.0, 9416.0, 10465.0, 10713.0, 10907.0, 11157.0, 23658.0, 24148.0, 25804.0, 26121.0, 26827.0, 26831.0, 26832.0, 26834.0, 26835.0, 27258.0, 51690.0, 51691.0, 54957.0, 57819.0, 153527.0
GO:0097729	CC	e	9+2 motile cilium	15/8533	16/16076	0.000702936	6	15	0.0121467	1069.0, 1767.0, 1770.0, 7802.0, 8701.0, 9696.0, 27019.0, 80217.0, 83538.0, 146845.0, 158067.0, 196385.0, 200373.0, 219670.0, 221421.0
GO:0005753	CC	e	mitochondrial proton-transporting ATP synthase complex	17/8533	19/16076	0.00103038	5	17	0.0166401	498.0, 506.0, 509.0, 514.0, 515.0, 516.0, 517.0, 518.0, 522.0, 539.0, 4508.0, 4509.0, 9551.0, 9556.0, 10476.0, 10632.0, 84833.0
GO:0005739	CC	e	mitochondrion	718/8533	1250/16076	0.0012948	5	718	0.0196264	18.0, 22.0, 33.0, 34.0, 36.0, 38.0, 39.0, 48.0, 217.0, 219.0, 291.0, 292.0, 328.0, 384.0, 402.0, 411.0, 498.0, 501.0, 506.0, 509.0, 515.0, 516.0, 522.0, 539.0, 540.0, 549.0, 578.0, 581.0, 593.0, 594.0, 596.0, 598.0, 617.0, 637.0, 664.0, 665.0, 670.0, 706.0, 708.0, 740.0, 788.0, 842.0, 844.0, 983.0, 1149.0, 1159.0, 1160.0, 1191.0, 1327.0, 1329.0, 1337.0, 1340.0, 1345.0, 1346.0, 1350.0, 1352.0, 135…
GO:0005759	CC	e	mitochondrial matrix	217/8533	353/16076	0.00144093	5	217	0.0214648	18.0, 33.0, 34.0, 36.0, 38.0, 217.0, 219.0, 318.0, 384.0, 402.0, 498.0, 501.0, 506.0, 509.0, 514.0, 515.0, 549.0, 593.0, 594.0, 598.0, 708.0, 844.0, 891.0, 983.0, 1583.0, 1666.0, 1716.0, 1743.0, 1757.0, 1892.0, 2066.0, 2108.0, 2109.0, 2110.0, 2232.0, 2271.0, 2309.0, 2395.0, 2647.0, 2653.0, 2731.0, 2747.0, 2806.0, 2908.0, 2936.0, 3028.0, 3033.0, 3155.0, 3396.0, 3420.0, 3712.0, 3735.0, 4191.0, 4285…
GO:0032391	CC	e	photoreceptor connecting cilium	26/8533	33/16076	0.00277226	3	26	0.0386327	403.0, 585.0, 1069.0, 1070.0, 4647.0, 4867.0, 6101.0, 6903.0, 7399.0, 9657.0, 23322.0, 51098.0, 51332.0, 55081.0, 55764.0, 55812.0, 56121.0, 56123.0, 57576.0, 57728.0, 65062.0, 80184.0, 84140.0, 90410.0, 123016.0, 167691.0
GO:0005762	CC	e	mitochondrial large ribosomal subunit	41/8533	56/16076	0.00285133	6	41	0.0391039	740.0, 3396.0, 6150.0, 9553.0, 10573.0, 26589.0, 28998.0, 29088.0, 29093.0, 51069.0, 51253.0, 51258.0, 51263.0, 51264.0, 51642.0, 54148.0, 54948.0, 55052.0, 63875.0, 63899.0, 64928.0, 64976.0, 64979.0, 64981.0, 64983.0, 65003.0, 65005.0, 65008.0, 65080.0, 78988.0, 79590.0, 84311.0, 84769.0, 90480.0, 116540.0, 116541.0, 122704.0, 124995.0, 130916.0, 219927.0, 387338.0
GO:0034719	CC	e	SMN-Sm protein complex	15/8533	17/16076	0.00306646	3	15	0.0417232	6606.0, 6607.0, 6628.0, 6632.0, 6633.0, 6634.0, 6635.0, 6636.0, 6637.0, 8487.0, 11218.0, 25929.0, 50628.0, 79760.0, 79833.0
GO:0005886	CC	p	plasma membrane	1442/8533	3508/16076	3.95906e-58	3	1442	6.84126e-55	19.0, 41.0, 90.0, 91.0, 92.0, 93.0, 101.0, 114.0, 117.0, 125.0, 132.0, 135.0, 146.0, 148.0, 152.0, 153.0, 177.0, 182.0, 221.0, 238.0, 249.0, 284.0, 291.0, 292.0, 301.0, 314.0, 324.0, 338.0, 348.0, 355.0, 357.0, 363.0, 364.0, 367.0, 379.0, 382.0, 388.0, 409.0, 419.0, 432.0, 433.0, 480.0, 481.0, 486.0, 498.0, 506.0, 539.0, 540.0, 552.0, 624.0, 645.0, 684.0, 685.0, 687.0, 708.0, 720.0, 721.0, 757.0,…
GO:0005829	CC	p	cytosol	2100/8533	4696/16076	2.64401e-42	2	2100	2.28443e-39	30.0, 39.0, 48.0, 52.0, 58.0, 70.0, 91.0, 125.0, 132.0, 148.0, 158.0, 178.0, 183.0, 191.0, 203.0, 215.0, 219.0, 220.0, 221.0, 223.0, 231.0, 267.0, 301.0, 308.0, 316.0, 317.0, 324.0, 338.0, 353.0, 355.0, 367.0, 382.0, 388.0, 395.0, 402.0, 409.0, 440.0, 445.0, 501.0, 529.0, 570.0, 571.0, 573.0, 578.0, 581.0, 582.0, 585.0, 595.0, 596.0, 598.0, 599.0, 635.0, 637.0, 641.0, 642.0, 644.0, 645.0, 669.0, …
GO:0098978	CC	p	glutamatergic synapse	96/8533	386/16076	3.99715e-30	4	96	2.30236e-27	70.0, 114.0, 135.0, 148.0, 348.0, 382.0, 409.0, 708.0, 869.0, 998.0, 1173.0, 1488.0, 1499.0, 1500.0, 1812.0, 1813.0, 1948.0, 2045.0, 2048.0, 2059.0, 2066.0, 2185.0, 2239.0, 2895.0, 2898.0, 3556.0, 3717.0, 3911.0, 4218.0, 4885.0, 4920.0, 5073.0, 5499.0, 5533.0, 5595.0, 6198.0, 6511.0, 6790.0, 6809.0, 7143.0, 7204.0, 7415.0, 7425.0, 7474.0, 7476.0, 8224.0, 8322.0, 8326.0, 8404.0, 8473.0, 8516.0, 87…
GO:0030424	CC	p	axon	73/8533	302/16076	6.52375e-25	5	73	2.81826e-22	34.0, 114.0, 720.0, 721.0, 1270.0, 1639.0, 1813.0, 1826.0, 2048.0, 2572.0, 2674.0, 2852.0, 4135.0, 4311.0, 4504.0, 4685.0, 4988.0, 5562.0, 5599.0, 5816.0, 5979.0, 6091.0, 6332.0, 6335.0, 6505.0, 6547.0, 6606.0, 6607.0, 6622.0, 6863.0, 7431.0, 7804.0, 8492.0, 8747.0, 8829.0, 8882.0, 9513.0, 9637.0, 10044.0, 10381.0, 10519.0, 10677.0, 11280.0, 11315.0, 11331.0, 22876.0, 23022.0, 23129.0, 23208.0, 2…
GO:0005737	CC	p	cytoplasm	1964/8533	4208/16076	3.65611e-22	2	1964	1.26355e-19	33.0, 34.0, 39.0, 48.0, 52.0, 70.0, 92.0, 93.0, 101.0, 105.0, 148.0, 152.0, 165.0, 178.0, 203.0, 213.0, 215.0, 220.0, 221.0, 223.0, 301.0, 308.0, 310.0, 314.0, 324.0, 326.0, 328.0, 338.0, 348.0, 353.0, 364.0, 367.0, 379.0, 382.0, 384.0, 395.0, 402.0, 403.0, 405.0, 409.0, 439.0, 445.0, 463.0, 571.0, 573.0, 580.0, 581.0, 595.0, 596.0, 598.0, 639.0, 641.0, 642.0, 662.0, 664.0, 684.0, 701.0, 705.0, 7…
GO:0016020	CC	p	membrane	1270/8533	2826/16076	1.64499e-21	2	1270	4.73758e-19	22.0, 24.0, 30.0, 53.0, 70.0, 114.0, 135.0, 182.0, 215.0, 249.0, 267.0, 291.0, 292.0, 308.0, 310.0, 348.0, 363.0, 382.0, 481.0, 489.0, 498.0, 506.0, 509.0, 515.0, 533.0, 537.0, 540.0, 550.0, 573.0, 581.0, 596.0, 637.0, 665.0, 684.0, 705.0, 706.0, 708.0, 771.0, 773.0, 778.0, 813.0, 818.0, 819.0, 826.0, 831.0, 832.0, 857.0, 891.0, 948.0, 952.0, 975.0, 977.0, 983.0, 987.0, 998.0, 1043.0, 1062.0, 107…
GO:0030425	CC	p	dendrite	116/8533	387/16076	1.64358e-20	5	116	4.0573e-18	114.0, 135.0, 267.0, 348.0, 664.0, 720.0, 721.0, 824.0, 1133.0, 1261.0, 1395.0, 1501.0, 1620.0, 1728.0, 1813.0, 1826.0, 1838.0, 1948.0, 2045.0, 2048.0, 2049.0, 2185.0, 2534.0, 2644.0, 2781.0, 2784.0, 2852.0, 3351.0, 3352.0, 3358.0, 3360.0, 3363.0, 3632.0, 3770.0, 3775.0, 4135.0, 4140.0, 4149.0, 4311.0, 4920.0, 4988.0, 5122.0, 5173.0, 5179.0, 5562.0, 5818.0, 5873.0, 5935.0, 5979.0, 6158.0, 6194.0,…
GO:0070062	CC	p	extracellular exosome	726/8533	1692/16076	1.01373e-18	6	726	2.18965e-16	1.0, 38.0, 39.0, 48.0, 52.0, 53.0, 58.0, 70.0, 165.0, 183.0, 191.0, 203.0, 213.0, 217.0, 220.0, 221.0, 223.0, 231.0, 238.0, 249.0, 279.0, 280.0, 284.0, 301.0, 308.0, 310.0, 316.0, 317.0, 338.0, 348.0, 353.0, 355.0, 357.0, 382.0, 388.0, 403.0, 411.0, 415.0, 419.0, 427.0, 439.0, 445.0, 481.0, 486.0, 498.0, 501.0, 506.0, 529.0, 537.0, 550.0, 581.0, 635.0, 642.0, 644.0, 645.0, 669.0, 684.0, 706.0, 72…
GO:0014069	CC	p	postsynaptic density	63/8533	245/16076	2.39302e-18	4	63	4.59459e-16	114.0, 135.0, 409.0, 664.0, 832.0, 1501.0, 1813.0, 1838.0, 2059.0, 2171.0, 2185.0, 2534.0, 2852.0, 2898.0, 3188.0, 3750.0, 4218.0, 4504.0, 4536.0, 5025.0, 5071.0, 5170.0, 6128.0, 6132.0, 6136.0, 6169.0, 6175.0, 6188.0, 6207.0, 6208.0, 6222.0, 6223.0, 6230.0, 6232.0, 6547.0, 6790.0, 7248.0, 7804.0, 8224.0, 8440.0, 8777.0, 9045.0, 9101.0, 9455.0, 9513.0, 10243.0, 10280.0, 11331.0, 23208.0, 23426.0,…
GO:0043005	CC	p	neuron projection	88/8533	305/16076	6.60961e-18	4	88	1.14214e-15	18.0, 117.0, 818.0, 998.0, 1138.0, 1139.0, 1140.0, 1142.0, 1201.0, 1525.0, 1639.0, 1641.0, 2042.0, 2045.0, 2046.0, 2048.0, 2049.0, 2050.0, 2559.0, 2564.0, 2742.0, 2768.0, 2847.0, 2922.0, 3781.0, 3925.0, 4540.0, 4685.0, 4828.0, 4886.0, 4887.0, 4987.0, 4988.0, 5066.0, 5071.0, 5122.0, 5723.0, 5743.0, 5792.0, 5872.0, 6014.0, 6198.0, 6539.0, 6540.0, 6606.0, 6607.0, 6809.0, 7166.0, 7283.0, 7425.0, 7486…
GO:0043197	CC	p	dendritic spine	30/8533	148/16076	2.98363e-16	6	30	4.687e-14	409.0, 998.0, 1500.0, 1812.0, 1813.0, 2048.0, 2185.0, 2895.0, 3750.0, 3781.0, 4218.0, 4504.0, 4734.0, 4923.0, 5025.0, 5499.0, 6505.0, 6547.0, 9001.0, 9101.0, 9513.0, 9546.0, 9572.0, 23208.0, 26232.0, 29904.0, 56899.0, 57679.0, 58489.0, 124925.0
GO:0043025	CC	p	neuronal cell body	97/8533	316/16076	5.64054e-16	3	97	8.12238e-14	135.0, 267.0, 338.0, 348.0, 720.0, 773.0, 824.0, 836.0, 998.0, 1620.0, 1639.0, 1728.0, 1826.0, 2045.0, 2048.0, 2185.0, 2674.0, 2690.0, 2768.0, 3623.0, 3750.0, 3770.0, 3781.0, 3800.0, 4218.0, 4311.0, 4920.0, 5025.0, 5173.0, 5179.0, 5274.0, 5373.0, 5562.0, 5664.0, 5792.0, 5816.0, 5979.0, 6505.0, 6533.0, 6547.0, 6581.0, 6622.0, 6623.0, 6653.0, 6715.0, 6863.0, 7399.0, 7425.0, 7804.0, 8747.0, 8882.0, …
GO:0043231	CC	p	intracellular membrane-bounded organelle	306/8533	773/16076	1.48683e-14	4	306	1.97633e-12	19.0, 24.0, 117.0, 148.0, 338.0, 406.0, 624.0, 645.0, 650.0, 662.0, 684.0, 688.0, 705.0, 706.0, 1062.0, 1111.0, 1175.0, 1191.0, 1238.0, 1285.0, 1512.0, 1513.0, 1528.0, 1543.0, 1545.0, 1558.0, 1565.0, 1571.0, 1638.0, 1650.0, 1798.0, 1829.0, 1861.0, 1875.0, 2054.0, 2060.0, 2100.0, 2117.0, 2517.0, 2597.0, 2720.0, 2822.0, 2852.0, 2888.0, 2889.0, 2962.0, 3073.0, 3290.0, 3382.0, 3667.0, 3704.0, 3775.0,…
GO:0048471	CC	p	perinuclear region of cytoplasm	246/8533	639/16076	5.03687e-14	2	246	6.21693e-12	19.0, 215.0, 267.0, 324.0, 328.0, 433.0, 540.0, 701.0, 857.0, 858.0, 899.0, 905.0, 1022.0, 1033.0, 1063.0, 1191.0, 1499.0, 1889.0, 2009.0, 2040.0, 2064.0, 2185.0, 2534.0, 2572.0, 2590.0, 2591.0, 2597.0, 2635.0, 2706.0, 2720.0, 2852.0, 3077.0, 3148.0, 3191.0, 3624.0, 3625.0, 3741.0, 3787.0, 3788.0, 3798.0, 4074.0, 4085.0, 4135.0, 4172.0, 4212.0, 4216.0, 4245.0, 4291.0, 4430.0, 4504.0, 4591.0, 4734…
GO:0005925	CC	p	focal adhesion	144/8533	403/16076	1.87124e-12	5	144	2.15567e-10	70.0, 301.0, 308.0, 382.0, 388.0, 402.0, 726.0, 824.0, 857.0, 858.0, 975.0, 977.0, 998.0, 1072.0, 1264.0, 1266.0, 1464.0, 1499.0, 1948.0, 2037.0, 2185.0, 2191.0, 2273.0, 2275.0, 2316.0, 2768.0, 3159.0, 3611.0, 3655.0, 3695.0, 3716.0, 3717.0, 3927.0, 4026.0, 4082.0, 4267.0, 4311.0, 4736.0, 4868.0, 4921.0, 4988.0, 5034.0, 5159.0, 5170.0, 5478.0, 5594.0, 5595.0, 5754.0, 5786.0, 5817.0, 6122.0, 6124.…
GO:0000139	CC	p	Golgi membrane	233/8533	596/16076	3.82387e-12	5	233	4.12978e-10	28.0, 403.0, 540.0, 757.0, 857.0, 858.0, 863.0, 998.0, 1201.0, 1571.0, 1813.0, 2131.0, 2132.0, 2218.0, 2523.0, 2526.0, 2572.0, 2590.0, 2591.0, 2635.0, 2650.0, 2651.0, 2802.0, 2803.0, 2852.0, 3037.0, 3038.0, 3105.0, 3107.0, 3119.0, 3134.0, 3140.0, 3382.0, 3601.0, 4218.0, 4245.0, 4247.0, 4249.0, 4854.0, 5045.0, 5125.0, 5155.0, 5298.0, 5321.0, 5627.0, 5664.0, 6010.0, 6469.0, 6489.0, 6653.0, 6811.0, …
GO:0005765	CC	p	lysosomal membrane	110/8533	322/16076	7.49426e-12	7	110	7.6177e-10	53.0, 215.0, 529.0, 533.0, 987.0, 1173.0, 1201.0, 1291.0, 1889.0, 1950.0, 2028.0, 2629.0, 2647.0, 2782.0, 2822.0, 2896.0, 3119.0, 3134.0, 4074.0, 4647.0, 4758.0, 5025.0, 5167.0, 5664.0, 5826.0, 5878.0, 6396.0, 6520.0, 7311.0, 8029.0, 8140.0, 8992.0, 9482.0, 9583.0, 9681.0, 9741.0, 10058.0, 10103.0, 10211.0, 10325.0, 10542.0, 10548.0, 10670.0, 10825.0, 11133.0, 23208.0, 23317.0, 23461.0, 23531.0, …
GO:0045211	CC	p	postsynaptic membrane	43/8533	160/16076	2.35487e-11	5	43	2.26067e-09	135.0, 148.0, 409.0, 869.0, 1133.0, 1138.0, 1139.0, 1142.0, 1305.0, 1499.0, 1756.0, 1812.0, 1813.0, 2048.0, 2066.0, 2149.0, 2559.0, 2564.0, 2742.0, 2895.0, 2898.0, 2900.0, 3750.0, 4988.0, 6533.0, 7402.0, 8829.0, 9093.0, 10243.0, 23345.0, 23426.0, 23767.0, 27253.0, 51399.0, 53826.0, 54413.0, 55879.0, 55906.0, 56123.0, 84896.0, 94056.0, 386617.0, 388336.0
GO:0000785	CC	p	chromatin	286/8533	701/16076	3.00283e-11	2	286	2.731e-09	367.0, 405.0, 406.0, 463.0, 466.0, 571.0, 687.0, 688.0, 824.0, 894.0, 1019.0, 1063.0, 1106.0, 1111.0, 1390.0, 1628.0, 1649.0, 1663.0, 1676.0, 1677.0, 1746.0, 1749.0, 1750.0, 1857.0, 1869.0, 1871.0, 1875.0, 1876.0, 2077.0, 2099.0, 2100.0, 2104.0, 2114.0, 2117.0, 2118.0, 2146.0, 2175.0, 2176.0, 2177.0, 2178.0, 2188.0, 2189.0, 2241.0, 2290.0, 2295.0, 2309.0, 2649.0, 2908.0, 3005.0, 3007.0, 3024.0, 3…
GO:0005794	CC	p	Golgi apparatus	395/8533	929/16076	3.46539e-11	5	395	2.9941e-09	19.0, 28.0, 41.0, 48.0, 213.0, 267.0, 324.0, 348.0, 382.0, 402.0, 403.0, 411.0, 415.0, 540.0, 545.0, 624.0, 649.0, 684.0, 688.0, 813.0, 824.0, 844.0, 857.0, 858.0, 919.0, 948.0, 987.0, 1191.0, 1200.0, 1201.0, 1471.0, 1622.0, 2048.0, 2099.0, 2131.0, 2132.0, 2149.0, 2150.0, 2153.0, 2218.0, 2264.0, 2523.0, 2526.0, 2590.0, 2591.0, 2629.0, 2651.0, 2674.0, 2717.0, 2720.0, 2802.0, 2803.0, 2852.0, 2885.0…
GO:0010008	CC	p	endosome membrane	68/8533	217/16076	1.0012e-10	6	68	7.86395e-09	338.0, 388.0, 533.0, 537.0, 1889.0, 2064.0, 2322.0, 2888.0, 3119.0, 3654.0, 4430.0, 5045.0, 5979.0, 6233.0, 6653.0, 7037.0, 7099.0, 7251.0, 7306.0, 7311.0, 7316.0, 8678.0, 8737.0, 8992.0, 9375.0, 9784.0, 9886.0, 9896.0, 10057.0, 10244.0, 11311.0, 23062.0, 23317.0, 23527.0, 23545.0, 26276.0, 26872.0, 27072.0, 27183.0, 28956.0, 30845.0, 30846.0, 50617.0, 51107.0, 51271.0, 51324.0, 55062.0, 55823.0,…
GO:0098839	CC	p	postsynaptic density membrane	18/8533	90/16076	1.69119e-10	6	18	1.2706e-08	1630.0, 1948.0, 2045.0, 2066.0, 2895.0, 7779.0, 8516.0, 8787.0, 10280.0, 10509.0, 22829.0, 22986.0, 27091.0, 27092.0, 58489.0, 64130.0, 116443.0, 388336.0
GO:0045202	CC	p	synapse	149/8533	398/16076	2.8992e-10	3	149	2.08743e-08	720.0, 721.0, 726.0, 773.0, 869.0, 1133.0, 1138.0, 1139.0, 1140.0, 1142.0, 1191.0, 1325.0, 1404.0, 1499.0, 1615.0, 1728.0, 1756.0, 1816.0, 1826.0, 1837.0, 1838.0, 1947.0, 2131.0, 2146.0, 2171.0, 2239.0, 2559.0, 2564.0, 2742.0, 2769.0, 2782.0, 2895.0, 2908.0, 3061.0, 3062.0, 3352.0, 3358.0, 3360.0, 3363.0, 3779.0, 3798.0, 4311.0, 4359.0, 4647.0, 5594.0, 5599.0, 5816.0, 5971.0, 6014.0, 6122.0, 6137…
GO:0043204	CC	p	perikaryon	40/8533	142/16076	1.76168e-09	2	40	1.21767e-07	445.0, 778.0, 1261.0, 1501.0, 1813.0, 2021.0, 2316.0, 2534.0, 2898.0, 3775.0, 3798.0, 4692.0, 4878.0, 4923.0, 4988.0, 5066.0, 5122.0, 5152.0, 5179.0, 5274.0, 5499.0, 6505.0, 6547.0, 6606.0, 6607.0, 7349.0, 8516.0, 8882.0, 10399.0, 10519.0, 23208.0, 23426.0, 54800.0, 55273.0, 57053.0, 94056.0, 94233.0, 120892.0, 246213.0, 345193.0
GO:0005769	CC	p	early endosome	91/8533	260/16076	4.00916e-09	8	91	2.66455e-07	153.0, 338.0, 348.0, 388.0, 1201.0, 1238.0, 2042.0, 2064.0, 2149.0, 2150.0, 2647.0, 2852.0, 2889.0, 3038.0, 3077.0, 4311.0, 4430.0, 5245.0, 5594.0, 5595.0, 5664.0, 5878.0, 5979.0, 5987.0, 6653.0, 7037.0, 7099.0, 7251.0, 7852.0, 8128.0, 8153.0, 8372.0, 8639.0, 8723.0, 8829.0, 8934.0, 9001.0, 9100.0, 9101.0, 9392.0, 9482.0, 9711.0, 9777.0, 9784.0, 9856.0, 10211.0, 10228.0, 10239.0, 10807.0, 11156.0…
GO:0030426	CC	p	growth cone	34/8533	125/16076	4.38715e-09	3	34	2.80778e-07	267.0, 1072.0, 1500.0, 1525.0, 1826.0, 1861.0, 2059.0, 2185.0, 5664.0, 6622.0, 6809.0, 7248.0, 8882.0, 9001.0, 9266.0, 9513.0, 9585.0, 10280.0, 10381.0, 10519.0, 10540.0, 11336.0, 23022.0, 26053.0, 26958.0, 54942.0, 55811.0, 56104.0, 57616.0, 57679.0, 80228.0, 81544.0, 94056.0, 120892.0
GO:0098982	CC	p	GABA-ergic synapse	16/8533	77/16076	7.09279e-09	4	16	4.37726e-07	148.0, 708.0, 1488.0, 1812.0, 1813.0, 2066.0, 2571.0, 2572.0, 6533.0, 10211.0, 11331.0, 25921.0, 27253.0, 84631.0, 140679.0, 266727.0
GO:0009986	CC	p	cell surface	178/8533	448/16076	9.51805e-09	2	178	5.67144e-07	41.0, 91.0, 92.0, 101.0, 117.0, 177.0, 301.0, 355.0, 411.0, 498.0, 506.0, 650.0, 684.0, 708.0, 726.0, 948.0, 952.0, 961.0, 977.0, 1191.0, 1464.0, 1630.0, 1756.0, 1829.0, 2023.0, 2048.0, 2149.0, 2152.0, 2191.0, 2239.0, 2255.0, 2526.0, 2690.0, 2719.0, 2826.0, 3024.0, 3105.0, 3107.0, 3134.0, 3146.0, 3161.0, 3600.0, 3601.0, 3655.0, 3679.0, 3695.0, 3741.0, 3753.0, 3781.0, 3858.0, 3958.0, 4023.0, 4043.…
GO:0031902	CC	p	late endosome membrane	32/8533	118/16076	1.35099e-08	7	32	7.78172e-07	388.0, 1201.0, 3140.0, 6505.0, 7251.0, 8938.0, 9482.0, 9570.0, 9741.0, 9896.0, 10542.0, 23461.0, 23531.0, 26276.0, 27072.0, 27183.0, 28956.0, 29062.0, 29919.0, 54432.0, 55004.0, 55317.0, 55353.0, 55823.0, 57192.0, 57231.0, 65082.0, 129531.0, 158376.0, 168391.0, 220002.0, 338382.0
GO:0030672	CC	p	synaptic vesicle membrane	27/8533	105/16076	1.7589e-08	8	27	9.80444e-07	529.0, 537.0, 598.0, 1211.0, 1813.0, 2572.0, 3382.0, 5865.0, 6622.0, 7466.0, 8224.0, 9296.0, 9381.0, 10059.0, 10228.0, 10497.0, 23557.0, 26503.0, 50617.0, 80262.0, 81615.0, 120892.0, 140679.0, 148281.0, 246213.0, 284612.0, 440279.0
GO:0005768	CC	p	endosome	99/8533	273/16076	2.01562e-08	7	99	1.08843e-06	19.0, 117.0, 152.0, 301.0, 382.0, 409.0, 529.0, 552.0, 624.0, 857.0, 1636.0, 1889.0, 2264.0, 2534.0, 2885.0, 2896.0, 3146.0, 3360.0, 3600.0, 3601.0, 3716.0, 4043.0, 4074.0, 4218.0, 4988.0, 5298.0, 5865.0, 5867.0, 5872.0, 5878.0, 5987.0, 6653.0, 7037.0, 7126.0, 7251.0, 8029.0, 8678.0, 9110.0, 9375.0, 9482.0, 9545.0, 9784.0, 9980.0, 10016.0, 10058.0, 10203.0, 10211.0, 10244.0, 10279.0, 10311.0, 106…
GO:0005789	CC	p	endoplasmic reticulum membrane	414/8533	933/16076	4.93317e-08	4	414	2.58319e-06	19.0, 215.0, 267.0, 310.0, 338.0, 489.0, 537.0, 550.0, 581.0, 596.0, 662.0, 757.0, 813.0, 819.0, 857.0, 983.0, 987.0, 998.0, 1047.0, 1201.0, 1528.0, 1543.0, 1545.0, 1558.0, 1565.0, 1571.0, 1595.0, 1603.0, 1650.0, 1798.0, 1812.0, 1984.0, 2052.0, 2081.0, 2131.0, 2132.0, 2135.0, 2286.0, 2327.0, 2330.0, 2590.0, 2677.0, 2852.0, 3037.0, 3105.0, 3107.0, 3119.0, 3140.0, 3156.0, 3163.0, 3290.0, 3429.0, 36…
GO:0031410	CC	p	cytoplasmic vesicle	95/8533	261/16076	5.84855e-08	6	95	2.97244e-06	24.0, 388.0, 409.0, 540.0, 550.0, 857.0, 858.0, 1173.0, 1211.0, 1824.0, 2028.0, 2098.0, 2260.0, 2635.0, 2914.0, 3037.0, 3077.0, 3257.0, 3373.0, 3485.0, 3964.0, 4210.0, 4311.0, 4987.0, 5147.0, 5159.0, 5170.0, 5872.0, 6102.0, 7037.0, 7425.0, 7852.0, 8153.0, 8372.0, 8492.0, 8829.0, 9001.0, 9033.0, 9583.0, 9712.0, 9784.0, 9856.0, 9886.0, 9914.0, 10016.0, 10211.0, 10280.0, 10548.0, 10630.0, 10682.0, 1…
GO:0098794	CC	p	postsynapse	33/8533	117/16076	6.4095e-08	2	33	3.16446e-06	177.0, 382.0, 1139.0, 1173.0, 1175.0, 2030.0, 2048.0, 2559.0, 2564.0, 3717.0, 4920.0, 5026.0, 5073.0, 5688.0, 6132.0, 6175.0, 6198.0, 6547.0, 6622.0, 6809.0, 7204.0, 7474.0, 8326.0, 9294.0, 9775.0, 25983.0, 57231.0, 64284.0, 89832.0, 120892.0, 140735.0, 158866.0, 167153.0
GO:0030670	CC	p	phagocytic vesicle membrane	14/8533	67/16076	9.53943e-08	7	14	4.57893e-06	533.0, 3105.0, 3107.0, 3134.0, 3633.0, 4218.0, 8992.0, 9554.0, 23545.0, 30849.0, 50617.0, 57192.0, 84329.0, 338382.0
GO:0098685	CC	p	Schaffer collateral - CA1 synapse	23/8533	90/16076	1.18007e-07	4	23	5.51125e-06	114.0, 153.0, 388.0, 832.0, 998.0, 1499.0, 1500.0, 1630.0, 1948.0, 2045.0, 2185.0, 2534.0, 5601.0, 5786.0, 6505.0, 6809.0, 7143.0, 7474.0, 7476.0, 7779.0, 84628.0, 252983.0, 347733.0
GO:0030027	CC	p	lamellipodium	60/8533	179/16076	1.45812e-07	4	60	6.46792e-06	58.0, 70.0, 324.0, 832.0, 1072.0, 1499.0, 1500.0, 2054.0, 2185.0, 2191.0, 2241.0, 3611.0, 3636.0, 4210.0, 4254.0, 4831.0, 5034.0, 5335.0, 5586.0, 5797.0, 5872.0, 6809.0, 7248.0, 8394.0, 9459.0, 10094.0, 10211.0, 10381.0, 10456.0, 10519.0, 10630.0, 10677.0, 10788.0, 11133.0, 22885.0, 23022.0, 23075.0, 23129.0, 23616.0, 23625.0, 29780.0, 29959.0, 51196.0, 54434.0, 54857.0, 54942.0, 54997.0, 55742.0…
GO:0035579	CC	p	specific granule membrane	16/8533	72/16076	1.45977e-07	7	16	6.46792e-06	101.0, 221.0, 948.0, 961.0, 2040.0, 3163.0, 8560.0, 10970.0, 11001.0, 28956.0, 55004.0, 57153.0, 84329.0, 121260.0, 138050.0, 196527.0
GO:0045121	CC	p	membrane raft	71/8533	203/16076	1.90166e-07	4	71	8.21515e-06	19.0, 114.0, 284.0, 355.0, 480.0, 498.0, 684.0, 824.0, 836.0, 857.0, 858.0, 948.0, 1200.0, 1201.0, 1525.0, 1756.0, 1820.0, 1947.0, 2040.0, 2185.0, 2534.0, 3717.0, 3741.0, 3753.0, 3945.0, 4311.0, 4641.0, 4923.0, 4988.0, 5045.0, 5230.0, 5664.0, 5979.0, 6014.0, 6281.0, 6469.0, 6505.0, 6517.0, 6778.0, 6868.0, 7010.0, 7143.0, 7186.0, 8436.0, 8611.0, 8717.0, 8737.0, 8772.0, 8915.0, 9289.0, 9368.0, 1021…
GO:0030667	CC	p	secretory granule membrane	21/8533	84/16076	2.28055e-07	6	21	9.6117e-06	221.0, 952.0, 2171.0, 3107.0, 3382.0, 3709.0, 3958.0, 4311.0, 5066.0, 5873.0, 7425.0, 10326.0, 10788.0, 11336.0, 23317.0, 26002.0, 29106.0, 53916.0, 83858.0, 84329.0, 84443.0
GO:0005770	CC	p	late endosome	42/8533	135/16076	3.36876e-07	8	42	1.38601e-05	540.0, 1201.0, 1317.0, 1649.0, 2149.0, 2896.0, 4074.0, 4534.0, 5594.0, 5595.0, 5873.0, 7251.0, 7852.0, 8218.0, 8878.0, 9482.0, 9711.0, 10791.0, 23461.0, 25978.0, 26276.0, 27072.0, 27183.0, 28956.0, 30849.0, 51652.0, 54887.0, 55317.0, 55823.0, 57192.0, 57231.0, 63894.0, 65082.0, 84079.0, 153020.0, 168433.0, 201931.0, 252839.0, 338382.0, 378925.0, 404636.0, 100287171.0
GO:0031901	CC	p	early endosome membrane	55/8533	165/16076	3.77577e-07	7	55	1.51733e-05	301.0, 382.0, 857.0, 1201.0, 2046.0, 2060.0, 3105.0, 3107.0, 3134.0, 3140.0, 3633.0, 5867.0, 5878.0, 6505.0, 6653.0, 7251.0, 8723.0, 8877.0, 9110.0, 9856.0, 9896.0, 9980.0, 10058.0, 10457.0, 10825.0, 22876.0, 22943.0, 23062.0, 23317.0, 26276.0, 27072.0, 27342.0, 29062.0, 29934.0, 51019.0, 51375.0, 55300.0, 55614.0, 55920.0, 56674.0, 56937.0, 57732.0, 64145.0, 79666.0, 80230.0, 81615.0, 114880.0, …
GO:0098793	CC	p	presynapse	46/8533	143/16076	4.92448e-07	2	46	1.93398e-05	41.0, 382.0, 1138.0, 1142.0, 1175.0, 2030.0, 2185.0, 2914.0, 4311.0, 5071.0, 5499.0, 5533.0, 6505.0, 6517.0, 6539.0, 6540.0, 6580.0, 6581.0, 7476.0, 8877.0, 8938.0, 9241.0, 9342.0, 9498.0, 9501.0, 9513.0, 9805.0, 9815.0, 10239.0, 10750.0, 10882.0, 11315.0, 22829.0, 23208.0, 23268.0, 51248.0, 51606.0, 54413.0, 55107.0, 64130.0, 83452.0, 84162.0, 93664.0, 116443.0, 140679.0, 284697.0
GO:0008021	CC	p	synaptic vesicle	34/8533	113/16076	9.43034e-07	9	34	3.62125e-05	1201.0, 1731.0, 1861.0, 2054.0, 4218.0, 4311.0, 4504.0, 5664.0, 5865.0, 5872.0, 6809.0, 8224.0, 9001.0, 9498.0, 9545.0, 9627.0, 10987.0, 11037.0, 11311.0, 23157.0, 23208.0, 23557.0, 30061.0, 51107.0, 51399.0, 54732.0, 56947.0, 81565.0, 84623.0, 114088.0, 140679.0, 142684.0, 282808.0, 284697.0
GO:0070821	CC	p	tertiary granule membrane	12/8533	56/16076	1.45225e-06	7	12	5.45541e-05	101.0, 961.0, 2040.0, 8972.0, 8987.0, 23218.0, 28956.0, 84418.0, 84443.0, 138050.0, 140885.0, 196527.0
GO:1904115	CC	p	axon cytoplasm	15/8533	64/16076	1.79823e-06	6	15	6.48803e-05	2647.0, 3798.0, 3800.0, 9001.0, 10239.0, 22906.0, 23557.0, 24137.0, 55330.0, 55860.0, 63915.0, 81565.0, 84709.0, 282991.0, 388552.0
GO:0005856	CC	p	cytoskeleton	150/8533	368/16076	1.80223e-06	5	150	6.48803e-05	357.0, 388.0, 832.0, 889.0, 1191.0, 1207.0, 1264.0, 1266.0, 1608.0, 1641.0, 1756.0, 1861.0, 2035.0, 2037.0, 2040.0, 2185.0, 2998.0, 3094.0, 3716.0, 3717.0, 3858.0, 4168.0, 4254.0, 4867.0, 5034.0, 5147.0, 5493.0, 5521.0, 5594.0, 5595.0, 5608.0, 5784.0, 6445.0, 6641.0, 6676.0, 6903.0, 7006.0, 7041.0, 7062.0, 7111.0, 7114.0, 7168.0, 7277.0, 7402.0, 7431.0, 8139.0, 8153.0, 8409.0, 8445.0, 8717.0, 872…
GO:0005654	CC	p	nucleoplasm	1728/8533	3483/16076	3.77105e-06	2	1728	0.000132987	125.0, 132.0, 148.0, 219.0, 231.0, 301.0, 324.0, 328.0, 353.0, 367.0, 402.0, 403.0, 405.0, 406.0, 409.0, 439.0, 445.0, 463.0, 466.0, 545.0, 571.0, 573.0, 580.0, 594.0, 595.0, 596.0, 607.0, 639.0, 641.0, 645.0, 664.0, 675.0, 687.0, 688.0, 705.0, 818.0, 836.0, 839.0, 840.0, 863.0, 874.0, 891.0, 894.0, 896.0, 898.0, 902.0, 905.0, 983.0, 993.0, 994.0, 1019.0, 1022.0, 1032.0, 1060.0, 1063.0, 1069.0, 1…
GO:0008076	CC	p	voltage-gated potassium channel complex	16/8533	65/16076	4.21302e-06	7	16	0.00014447	3741.0, 3750.0, 3753.0, 3770.0, 3775.0, 3779.0, 3787.0, 3788.0, 3790.0, 7881.0, 10142.0, 23415.0, 27094.0, 30820.0, 57628.0, 126755.0
GO:0005802	CC	p	trans-Golgi network	63/8533	176/16076	4.30489e-06	4	63	0.00014447	540.0, 1201.0, 2316.0, 2526.0, 2629.0, 2650.0, 2803.0, 2852.0, 2896.0, 4074.0, 4311.0, 5045.0, 5066.0, 5122.0, 5125.0, 5205.0, 5587.0, 5872.0, 6517.0, 6653.0, 7260.0, 8218.0, 8678.0, 8934.0, 9482.0, 9980.0, 10228.0, 10631.0, 10717.0, 11154.0, 23033.0, 23062.0, 23208.0, 23563.0, 25776.0, 27252.0, 51542.0, 51760.0, 54103.0, 54432.0, 55062.0, 55300.0, 55334.0, 56927.0, 57198.0, 57234.0, 57614.0, 641…
GO:0042734	CC	p	presynaptic membrane	35/8533	111/16076	5.44096e-06	5	35	0.000177396	114.0, 135.0, 148.0, 1499.0, 1812.0, 1813.0, 1948.0, 2048.0, 2064.0, 2066.0, 2572.0, 2852.0, 2898.0, 2900.0, 3351.0, 4988.0, 5664.0, 6511.0, 8787.0, 9498.0, 9627.0, 9699.0, 10497.0, 11336.0, 22999.0, 23085.0, 27253.0, 27255.0, 51107.0, 53826.0, 55851.0, 57706.0, 94056.0, 386617.0, 440279.0
GO:0005764	CC	p	lysosome	98/8533	252/16076	5.65046e-06	7	98	0.000180815	53.0, 411.0, 414.0, 427.0, 445.0, 824.0, 1118.0, 1200.0, 1201.0, 1486.0, 1512.0, 1513.0, 1519.0, 1636.0, 1777.0, 2517.0, 2629.0, 2717.0, 2896.0, 3037.0, 3073.0, 3074.0, 3257.0, 3373.0, 3753.0, 4353.0, 4359.0, 4758.0, 5476.0, 5873.0, 6441.0, 6622.0, 7375.0, 7852.0, 8078.0, 8372.0, 8915.0, 9001.0, 9098.0, 9322.0, 9374.0, 9681.0, 9711.0, 9821.0, 10203.0, 10279.0, 10325.0, 10542.0, 10670.0, 11337.0, …
GO:0010494	CC	p	cytoplasmic stress granule	22/8533	79/16076	7.02566e-06	7	22	0.000220389	1153.0, 4343.0, 5042.0, 5936.0, 7072.0, 7415.0, 8662.0, 10482.0, 10643.0, 10658.0, 11269.0, 22927.0, 23435.0, 26065.0, 29118.0, 51441.0, 55132.0, 55239.0, 80336.0, 132430.0, 140886.0, 284131.0
GO:0055038	CC	p	recycling endosome membrane	27/8533	91/16076	7.14222e-06	7	27	0.000220389	382.0, 3105.0, 3107.0, 3134.0, 4218.0, 5867.0, 5872.0, 6505.0, 6653.0, 7037.0, 8324.0, 8938.0, 9744.0, 10067.0, 10228.0, 10825.0, 11252.0, 23208.0, 30845.0, 30846.0, 55630.0, 58489.0, 64284.0, 84440.0, 157680.0, 285973.0, 100287171.0
GO:0005912	CC	p	adherens junction	58/8533	163/16076	8.2471e-06	5	58	0.000250017	182.0, 301.0, 324.0, 357.0, 1001.0, 1005.0, 1266.0, 1499.0, 1500.0, 1501.0, 1525.0, 1824.0, 1948.0, 3909.0, 4092.0, 4867.0, 5021.0, 5317.0, 5318.0, 5499.0, 5796.0, 5797.0, 5817.0, 5818.0, 7422.0, 7791.0, 8642.0, 9260.0, 9266.0, 10211.0, 10580.0, 10818.0, 11315.0, 23336.0, 23616.0, 27295.0, 29091.0, 51248.0, 54800.0, 54806.0, 55591.0, 55691.0, 55971.0, 56288.0, 57608.0, 58538.0, 64236.0, 64855.0, …
GO:0005938	CC	p	cell cortex	50/8533	144/16076	1.05946e-05	3	50	0.000307672	364.0, 382.0, 388.0, 857.0, 1499.0, 1639.0, 2023.0, 2035.0, 2037.0, 2059.0, 2185.0, 2241.0, 2316.0, 2571.0, 2868.0, 2998.0, 3709.0, 4082.0, 4641.0, 4647.0, 4734.0, 5587.0, 5664.0, 6261.0, 6622.0, 6764.0, 7186.0, 7248.0, 8153.0, 9322.0, 9847.0, 9886.0, 10256.0, 10456.0, 22844.0, 22906.0, 23647.0, 29959.0, 30968.0, 53405.0, 54874.0, 55188.0, 56288.0, 56776.0, 83541.0, 84552.0, 84612.0, 143098.0, 37…
GO:0060076	CC	p	excitatory synapse	5/8533	33/16076	1.06831e-05	4	5	0.000307672	114.0, 23022.0, 23208.0, 54413.0, 246213.0
GO:0033268	CC	p	node of Ranvier	0/8533	15/16076	1.16756e-05	2	0	0.000330745
GO:0032991	CC	p	protein-containing complex	239/8533	543/16076	1.75178e-05	1	239	0.000488239	93.0, 158.0, 213.0, 238.0, 267.0, 317.0, 367.0, 596.0, 641.0, 675.0, 842.0, 857.0, 858.0, 889.0, 998.0, 1111.0, 1161.0, 1191.0, 1291.0, 1353.0, 1399.0, 1499.0, 1525.0, 1642.0, 1643.0, 1676.0, 1677.0, 1756.0, 1802.0, 1837.0, 1869.0, 2035.0, 2054.0, 2073.0, 2099.0, 2237.0, 2309.0, 2644.0, 2887.0, 2908.0, 2962.0, 3020.0, 3148.0, 3155.0, 3280.0, 3398.0, 3654.0, 3832.0, 4092.0, 4645.0, 4692.0, 4734.0,…
GO:0045335	CC	p	phagocytic vesicle	15/8533	59/16076	1.94439e-05	8	15	0.000533319	19.0, 948.0, 998.0, 4218.0, 4641.0, 7431.0, 7791.0, 8678.0, 9482.0, 9830.0, 10228.0, 23208.0, 25921.0, 252983.0, 338382.0
GO:0043198	CC	p	dendritic shaft	7/8533	38/16076	2.2838e-05	2	7	0.000616626	2852.0, 4923.0, 5664.0, 6505.0, 55243.0, 84623.0, 124925.0
GO:0001726	CC	p	ruffle	28/8533	90/16076	2.89762e-05	4	28	0.000770321	382.0, 1464.0, 4210.0, 4534.0, 4831.0, 5335.0, 6249.0, 6277.0, 7099.0, 9260.0, 9368.0, 10324.0, 10630.0, 23022.0, 23527.0, 23607.0, 23647.0, 27131.0, 54822.0, 54997.0, 55616.0, 57679.0, 64411.0, 64419.0, 90417.0, 93663.0, 121512.0, 126432.0
GO:0101003	CC	p	ficolin-1-rich granule membrane	11/8533	48/16076	2.9973e-05	7	11	0.000784747	101.0, 1823.0, 3958.0, 5317.0, 5547.0, 8972.0, 8987.0, 23218.0, 55004.0, 83858.0, 140885.0
GO:0055037	CC	p	recycling endosome	40/8533	118/16076	3.78898e-05	8	40	0.000976001	1200.0, 1201.0, 1238.0, 1317.0, 2852.0, 3077.0, 3775.0, 4645.0, 5322.0, 5867.0, 5872.0, 6653.0, 6764.0, 7037.0, 7283.0, 8128.0, 8934.0, 9098.0, 9482.0, 9896.0, 10228.0, 10807.0, 22876.0, 23080.0, 23208.0, 23432.0, 26276.0, 27342.0, 53916.0, 55532.0, 57007.0, 57533.0, 57614.0, 63894.0, 64284.0, 150368.0, 150684.0, 201627.0, 387849.0, 100287171.0
GO:0015629	CC	p	actin cytoskeleton	89/8533	226/16076	3.84074e-05	6	89	0.000976001	58.0, 114.0, 395.0, 832.0, 1072.0, 1266.0, 2042.0, 2241.0, 2316.0, 2909.0, 3005.0, 3652.0, 4046.0, 4082.0, 4430.0, 4482.0, 4641.0, 4645.0, 4647.0, 4703.0, 4854.0, 4921.0, 5074.0, 6622.0, 6868.0, 6877.0, 7168.0, 7169.0, 7739.0, 7791.0, 9001.0, 9033.0, 9260.0, 9368.0, 9423.0, 9480.0, 9696.0, 9735.0, 10094.0, 10360.0, 10391.0, 10456.0, 10552.0, 10602.0, 10677.0, 10699.0, 10788.0, 11170.0, 11337.0, 2…
GO:0032809	CC	p	neuronal cell body membrane	4/8533	27/16076	5.5274e-05	3	4	0.00138425	114.0, 6870.0, 9498.0, 23769.0
GO:0005783	CC	p	endoplasmic reticulum	436/8533	934/16076	5.73655e-05	5	436	0.00141611	24.0, 48.0, 213.0, 267.0, 328.0, 341.0, 348.0, 445.0, 489.0, 550.0, 578.0, 581.0, 596.0, 598.0, 662.0, 664.0, 665.0, 706.0, 757.0, 813.0, 819.0, 824.0, 831.0, 844.0, 857.0, 1047.0, 1201.0, 1285.0, 1382.0, 1471.0, 1565.0, 1595.0, 1620.0, 1622.0, 1650.0, 1774.0, 1861.0, 1933.0, 2010.0, 2040.0, 2081.0, 2131.0, 2132.0, 2135.0, 2218.0, 2264.0, 2286.0, 2322.0, 2330.0, 2629.0, 2781.0, 2826.0, 2852.0, 28…
GO:0030864	CC	p	cortical actin cytoskeleton	14/8533	53/16076	9.11352e-05	7	14	0.00218724	357.0, 824.0, 1756.0, 1915.0, 2998.0, 3927.0, 7402.0, 10211.0, 25924.0, 55915.0, 64236.0, 80306.0, 130271.0, 494513.0
GO:1990904	CC	p	ribonucleoprotein complex	61/8533	162/16076	9.45192e-05	2	61	0.00223739	1655.0, 1995.0, 2597.0, 3188.0, 3191.0, 3608.0, 5042.0, 6124.0, 6146.0, 6154.0, 6155.0, 6175.0, 6188.0, 6191.0, 6193.0, 6194.0, 6201.0, 6203.0, 6637.0, 6741.0, 7011.0, 7155.0, 7431.0, 8445.0, 8607.0, 10011.0, 10137.0, 10432.0, 10658.0, 10856.0, 10949.0, 23521.0, 23636.0, 27257.0, 27303.0, 50804.0, 51574.0, 51593.0, 51690.0, 51692.0, 51808.0, 54039.0, 54845.0, 56257.0, 60489.0, 60678.0, 79048.0, 7…
GO:0042470	CC	p	melanosome	31/8533	94/16076	0.000104854	8	31	0.00244849	191.0, 348.0, 813.0, 1200.0, 1638.0, 2040.0, 2644.0, 4647.0, 5034.0, 5052.0, 5176.0, 5873.0, 5878.0, 6184.0, 6520.0, 6809.0, 7037.0, 7306.0, 8836.0, 8934.0, 9554.0, 10211.0, 10672.0, 10961.0, 25924.0, 27044.0, 51393.0, 54843.0, 64284.0, 84079.0, 89781.0
GO:0097060	CC	p	synaptic membrane	8/8533	37/16076	0.000109479	4	8	0.0025224	3775.0, 5786.0, 8508.0, 10142.0, 10243.0, 23767.0, 84144.0, 85360.0
GO:0031253	CC	p	cell projection membrane	0/8533	12/16076	0.000113338	4	0	0.00257694
GO:0030669	CC	p	clathrin-coated endocytic vesicle membrane	15/8533	55/16076	0.000120529	8	15	0.00267018	338.0, 348.0, 685.0, 1173.0, 1175.0, 1950.0, 3119.0, 3575.0, 4074.0, 4920.0, 7037.0, 7306.0, 7474.0, 8322.0, 9856.0
GO:0005905	CC	p	clathrin-coated pit	17/8533	60/16076	0.000132299	4	17	0.00285767	114.0, 409.0, 1173.0, 2060.0, 6517.0, 7037.0, 8029.0, 8218.0, 8877.0, 10059.0, 11037.0, 22876.0, 55040.0, 57007.0, 85021.0, 115548.0, 130340.0
GO:0032588	CC	p	trans-Golgi network membrane	31/8533	93/16076	0.000149746	4	31	0.00319457	540.0, 1211.0, 3119.0, 3363.0, 4074.0, 4218.0, 4430.0, 8938.0, 9382.0, 9712.0, 9827.0, 9914.0, 10067.0, 10228.0, 10244.0, 10466.0, 10717.0, 11154.0, 22796.0, 23647.0, 25839.0, 27236.0, 51542.0, 57589.0, 83548.0, 84342.0, 84766.0, 90196.0, 91949.0, 130340.0, 164633.0
GO:0005874	CC	p	microtubule	111/8533	267/16076	0.000155211	6	111	0.00327078	324.0, 357.0, 1062.0, 1639.0, 1641.0, 1767.0, 1768.0, 1769.0, 1770.0, 2009.0, 2010.0, 3798.0, 3800.0, 3832.0, 3834.0, 3835.0, 3925.0, 4135.0, 4210.0, 4504.0, 4751.0, 4920.0, 5423.0, 6101.0, 6249.0, 6786.0, 6902.0, 6903.0, 6991.0, 7277.0, 7280.0, 7283.0, 7756.0, 8701.0, 9493.0, 9576.0, 9585.0, 9702.0, 9859.0, 10059.0, 10263.0, 10376.0, 10381.0, 10383.0, 10540.0, 10783.0, 11004.0, 11043.0, 11186.0,…
GO:0042995	CC	p	cell projection	46/8533	127/16076	0.000157311	2	46	0.00327509	388.0, 480.0, 773.0, 1756.0, 4192.0, 4692.0, 4868.0, 4878.0, 5170.0, 5335.0, 7204.0, 7402.0, 8153.0, 8473.0, 9322.0, 9381.0, 9404.0, 9699.0, 9886.0, 10093.0, 10630.0, 10677.0, 11037.0, 11116.0, 22999.0, 23247.0, 27148.0, 50939.0, 51004.0, 55107.0, 55353.0, 56990.0, 57180.0, 57192.0, 57706.0, 64800.0, 83481.0, 93492.0, 118812.0, 134265.0, 136332.0, 138429.0, 150696.0, 152206.0, 347736.0, 386617.0
GO:0009898	CC	p	cytoplasmic side of plasma membrane	18/8533	62/16076	0.000170137	4	18	0.00349996	52.0, 1147.0, 1173.0, 1175.0, 2669.0, 3815.0, 4923.0, 7186.0, 7188.0, 9914.0, 26191.0, 27131.0, 27429.0, 29082.0, 30820.0, 56616.0, 84299.0, 140700.0
GO:1903561	CC	p	extracellular vesicle	15/8533	54/16076	0.000187716	5	15	0.00373107	348.0, 481.0, 1303.0, 2153.0, 2782.0, 3037.0, 4240.0, 4245.0, 5315.0, 5549.0, 7037.0, 7280.0, 10383.0, 406911.0, 407019.0
GO:0002102	CC	p	podosome	5/8533	28/16076	0.000187849	5	5	0.00373107	101.0, 9404.0, 23022.0, 64147.0, 134265.0
GO:0032590	CC	p	dendrite membrane	5/8533	28/16076	0.000187849	6	5	0.00373107	2559.0, 2564.0, 4988.0, 6870.0, 8910.0
GO:0030175	CC	p	filopodium	19/8533	64/16076	0.000216269	5	19	0.00424673	58.0, 70.0, 998.0, 1525.0, 1756.0, 3636.0, 4254.0, 4430.0, 4534.0, 7402.0, 7802.0, 9368.0, 10123.0, 10381.0, 10630.0, 10788.0, 25983.0, 55585.0, 121512.0
GO:0043194	CC	p	axon initial segment	2/8533	19/16076	0.00024139	2	2	0.00463469	1261.0, 57554.0
GO:0044305	CC	p	calyx of Held	2/8533	19/16076	0.00024139	4	2	0.00463469	3351.0, 440279.0
GO:0005634	CC	p	nucleus	2361/8533	4646/16076	0.00025156	5	2361	0.00477687	34.0, 132.0, 148.0, 165.0, 178.0, 213.0, 267.0, 292.0, 301.0, 310.0, 317.0, 324.0, 326.0, 328.0, 348.0, 367.0, 388.0, 402.0, 403.0, 405.0, 406.0, 409.0, 427.0, 463.0, 466.0, 501.0, 506.0, 515.0, 539.0, 545.0, 571.0, 573.0, 580.0, 581.0, 585.0, 595.0, 596.0, 635.0, 639.0, 641.0, 642.0, 664.0, 665.0, 675.0, 687.0, 708.0, 773.0, 824.0, 836.0, 839.0, 840.0, 842.0, 858.0, 863.0, 875.0, 891.0, 894.0, 8…
GO:0099634	CC	p	postsynaptic specialization membrane	5/8533	27/16076	0.000328354	5	5	0.00603612	1140.0, 10243.0, 22829.0, 54413.0, 57053.0
GO:0030136	CC	p	clathrin-coated vesicle	18/8533	60/16076	0.000386069	8	18	0.00702239	6517.0, 8218.0, 10134.0, 10228.0, 10456.0, 11037.0, 23062.0, 26276.0, 27072.0, 55040.0, 55062.0, 55823.0, 57706.0, 65082.0, 115548.0, 150368.0, 163486.0, 284697.0
GO:0005884	CC	p	actin filament	27/8533	81/16076	0.000465592	6	27	0.00838066	58.0, 70.0, 301.0, 395.0, 1238.0, 2534.0, 2620.0, 4430.0, 5074.0, 5357.0, 5358.0, 7010.0, 7111.0, 7168.0, 7169.0, 7248.0, 9093.0, 9817.0, 10677.0, 23022.0, 23433.0, 29844.0, 54857.0, 57175.0, 85462.0, 246176.0, 342184.0
GO:0042641	CC	p	actomyosin	0/8533	10/16076	0.000515567	2	0	0.00918453
GO:0034707	CC	p	chloride channel complex	10/8533	39/16076	0.00061122	5	10	0.0107774	2559.0, 2564.0, 2742.0, 53405.0, 55107.0, 55879.0, 65010.0, 196527.0, 246213.0, 266675.0
GO:0030054	CC	p	cell junction	61/8533	154/16076	0.000840209	2	61	0.0143751	177.0, 899.0, 1001.0, 1499.0, 1525.0, 1643.0, 1756.0, 1829.0, 1837.0, 2035.0, 2037.0, 2241.0, 2958.0, 2962.0, 3664.0, 4758.0, 5025.0, 5156.0, 5318.0, 5796.0, 5872.0, 5889.0, 6542.0, 6566.0, 7402.0, 8292.0, 8895.0, 9848.0, 10103.0, 10207.0, 10630.0, 10848.0, 23136.0, 23137.0, 23177.0, 23767.0, 25879.0, 26589.0, 28973.0, 51447.0, 54468.0, 54623.0, 54751.0, 54994.0, 55286.0, 55612.0, 56288.0, 57554.…
GO:0048787	CC	p	presynaptic active zone membrane	7/8533	31/16076	0.000859384	5	7	0.0144977	2054.0, 5818.0, 6809.0, 9170.0, 9381.0, 23208.0, 84628.0
GO:0031594	CC	p	neuromuscular junction	20/8533	63/16076	0.000864157	4	20	0.0144977	1140.0, 1399.0, 2045.0, 2064.0, 2066.0, 2149.0, 3908.0, 3911.0, 3913.0, 5664.0, 6547.0, 7402.0, 8292.0, 9093.0, 10497.0, 10518.0, 23024.0, 23607.0, 81493.0, 440279.0
GO:0043209	CC	p	myelin sheath	6/8533	28/16076	0.000925489	2	6	0.0152544	596.0, 2064.0, 4359.0, 6715.0, 10100.0, 377677.0
GO:0031252	CC	p	cell leading edge	13/8533	46/16076	0.000926918	2	13	0.0152544	1639.0, 7283.0, 7431.0, 7852.0, 10011.0, 11037.0, 23607.0, 23616.0, 54836.0, 57175.0, 81565.0, 90102.0, 100506658.0
GO:0016324	CC	p	apical plasma membrane	114/8533	265/16076	0.000985332	4	114	0.0160628	114.0, 177.0, 182.0, 301.0, 357.0, 363.0, 481.0, 529.0, 684.0, 948.0, 1464.0, 1513.0, 2028.0, 2030.0, 2064.0, 3485.0, 3753.0, 3775.0, 4072.0, 4363.0, 4647.0, 4921.0, 5002.0, 5021.0, 5144.0, 5159.0, 5169.0, 5172.0, 5205.0, 5348.0, 5562.0, 5664.0, 5745.0, 5873.0, 6505.0, 6519.0, 6520.0, 6533.0, 6557.0, 6566.0, 6573.0, 6580.0, 6583.0, 6584.0, 6809.0, 6868.0, 7010.0, 7399.0, 8029.0, 8140.0, 8323.0, 8…
GO:0001725	CC	p	stress fiber	21/8533	65/16076	0.00104327	4	21	0.0166924	58.0, 2275.0, 3611.0, 4026.0, 4486.0, 4625.0, 4919.0, 7010.0, 7168.0, 7791.0, 9260.0, 10580.0, 11170.0, 22885.0, 23022.0, 27295.0, 54751.0, 57175.0, 59274.0, 64236.0, 246176.0
GO:0014704	CC	p	intercalated disc	12/8533	43/16076	0.00109327	6	12	0.017126	481.0, 1317.0, 1525.0, 1824.0, 1829.0, 3741.0, 5318.0, 5348.0, 6331.0, 10052.0, 10791.0, 29098.0
GO:0044294	CC	p	dendritic growth cone	0/8533	9/16076	0.0010995	4	0	0.017126
GO:0099524	CC	p	postsynaptic cytosol	1/8533	13/16076	0.00110011	4	1	0.017126	5331.0
GO:0032587	CC	p	ruffle membrane	34/8533	94/16076	0.00120403	5	34	0.0185765	324.0, 1072.0, 1915.0, 2059.0, 2064.0, 2191.0, 4641.0, 4830.0, 5141.0, 5152.0, 5335.0, 6188.0, 6868.0, 7168.0, 8394.0, 9847.0, 10044.0, 10235.0, 10519.0, 10630.0, 11170.0, 11252.0, 23499.0, 23550.0, 24138.0, 26751.0, 54212.0, 54997.0, 55612.0, 57608.0, 64787.0, 83442.0, 114609.0, 117145.0
GO:0030141	CC	p	secretory granule	16/8533	52/16076	0.00127493	8	16	0.0194963	675.0, 998.0, 1861.0, 4353.0, 4880.0, 5650.0, 5873.0, 6447.0, 7422.0, 7466.0, 9166.0, 9607.0, 23557.0, 25818.0, 83854.0, 152579.0
GO:0005635	CC	p	nuclear envelope	72/8533	176/16076	0.00136288	4	72	0.0204788	581.0, 662.0, 664.0, 665.0, 1063.0, 1639.0, 1773.0, 1861.0, 2010.0, 2733.0, 2781.0, 2852.0, 3429.0, 4001.0, 4033.0, 4258.0, 4259.0, 4745.0, 4925.0, 4927.0, 5002.0, 5130.0, 5321.0, 5595.0, 5733.0, 5902.0, 6277.0, 6396.0, 6676.0, 7175.0, 8086.0, 9631.0, 9688.0, 10280.0, 10456.0, 10682.0, 10762.0, 11097.0, 11270.0, 23165.0, 23175.0, 23299.0, 23306.0, 23345.0, 23636.0, 27243.0, 27348.0, 29057.0, 5137…
GO:0044853	CC	p	plasma membrane raft	5/8533	24/16076	0.00168613	5	5	0.0249028	114.0, 925.0, 1139.0, 3037.0, 6786.0
GO:0012507	CC	p	ER to Golgi transport vesicle membrane	14/8533	47/16076	0.00180293	7	14	0.0264022	3105.0, 3107.0, 3119.0, 3134.0, 6396.0, 6811.0, 9554.0, 9570.0, 9632.0, 11196.0, 55014.0, 89866.0, 90411.0, 111240474.0
GO:0001931	CC	p	uropod	1/8533	12/16076	0.00215246	4	1	0.0309954	10211.0
GO:0097449	CC	p	astrocyte projection	1/8533	12/16076	0.00215246	5	1	0.0309954	2706.0
GO:0031982	CC	p	vesicle	53/8533	133/16076	0.00222108	4	53	0.0317192	28.0, 221.0, 301.0, 649.0, 975.0, 1072.0, 1471.0, 1889.0, 2040.0, 2059.0, 2155.0, 2597.0, 2950.0, 3024.0, 4430.0, 4547.0, 4637.0, 4641.0, 4645.0, 4647.0, 5315.0, 5478.0, 5865.0, 5867.0, 6233.0, 6811.0, 7086.0, 7106.0, 7311.0, 7316.0, 8767.0, 8842.0, 9368.0, 9482.0, 9882.0, 10103.0, 10519.0, 10540.0, 11068.0, 23208.0, 23607.0, 26301.0, 55244.0, 55890.0, 55930.0, 57679.0, 64147.0, 64787.0, 65010.0,…
GO:0032839	CC	p	dendrite cytoplasm	7/8533	29/16076	0.00230112	6	7	0.032593	2898.0, 3798.0, 3800.0, 4988.0, 26090.0, 57576.0, 120892.0
GO:0005776	CC	p	autophagosome	24/8533	69/16076	0.00240555	6	24	0.0337951	550.0, 1201.0, 4210.0, 5178.0, 8678.0, 8878.0, 9001.0, 9342.0, 11337.0, 11345.0, 23710.0, 30849.0, 53349.0, 55014.0, 55054.0, 55823.0, 56893.0, 57533.0, 65082.0, 148022.0, 225689.0, 285973.0, 643246.0, 100287171.0
GO:0016581	CC	p	NuRD complex	2/8533	15/16076	0.00284646	6	2	0.0391039	8932.0, 54815.0
GO:0098688	CC	p	parallel fiber to Purkinje cell synapse	4/8533	20/16076	0.00314496	5	4	0.042457	869.0, 2895.0, 27255.0, 440279.0
GO:0031234	CC	p	extrinsic component of cytoplasmic side of plasma membrane	17/8533	52/16076	0.00333745	4	17	0.0447062	858.0, 2185.0, 2241.0, 2534.0, 6277.0, 7074.0, 7881.0, 8711.0, 9885.0, 23344.0, 29127.0, 54206.0, 57488.0, 83850.0, 94056.0, 196996.0, 246329.0
GO:0003735	MF	e	structural constituent of ribosome	119/8533	154/16076	5.6481e-10	2	119	7.91675e-07	740.0, 2197.0, 3921.0, 4701.0, 4736.0, 6122.0, 6124.0, 6128.0, 6130.0, 6132.0, 6133.0, 6134.0, 6136.0, 6137.0, 6139.0, 6142.0, 6144.0, 6146.0, 6147.0, 6150.0, 6152.0, 6154.0, 6155.0, 6158.0, 6159.0, 6160.0, 6161.0, 6164.0, 6165.0, 6166.0, 6168.0, 6169.0, 6170.0, 6171.0, 6173.0, 6175.0, 6183.0, 6187.0, 6188.0, 6191.0, 6193.0, 6194.0, 6201.0, 6203.0, 6204.0, 6205.0, 6207.0, 6208.0, 6209.0, 6210.0, …
GO:0030527	MF	e	structural constituent of chromatin	45/8533	52/16076	4.29806e-07	2	45	0.000106314	3005.0, 3006.0, 3007.0, 3008.0, 3012.0, 3014.0, 3015.0, 3017.0, 3018.0, 3020.0, 3024.0, 3159.0, 8294.0, 8330.0, 8334.0, 8338.0, 8339.0, 8340.0, 8341.0, 8342.0, 8343.0, 8344.0, 8346.0, 8347.0, 8350.0, 8353.0, 8357.0, 8359.0, 8360.0, 8361.0, 8362.0, 8363.0, 8364.0, 8365.0, 8366.0, 8367.0, 8969.0, 8970.0, 9555.0, 55506.0, 85236.0, 121504.0, 128312.0, 317772.0, 440689.0
GO:0005515	MF	p	protein binding	4976/8533	10303/16076	1.24721e-59	2	4976	5.2445e-56	19.0, 22.0, 30.0, 33.0, 39.0, 41.0, 48.0, 52.0, 53.0, 56.0, 58.0, 90.0, 91.0, 92.0, 93.0, 98.0, 101.0, 117.0, 135.0, 146.0, 148.0, 152.0, 153.0, 176.0, 177.0, 178.0, 182.0, 183.0, 191.0, 213.0, 215.0, 221.0, 231.0, 238.0, 249.0, 267.0, 284.0, 291.0, 292.0, 301.0, 308.0, 310.0, 314.0, 317.0, 318.0, 324.0, 326.0, 328.0, 338.0, 341.0, 348.0, 353.0, 355.0, 357.0, 363.0, 364.0, 367.0, 379.0, 382.0, 38…
GO:0005524	MF	p	ATP binding	564/8533	1311/16076	3.25094e-14	8	564	6.8351e-11	19.0, 22.0, 24.0, 58.0, 70.0, 90.0, 91.0, 92.0, 93.0, 114.0, 132.0, 203.0, 215.0, 238.0, 317.0, 439.0, 440.0, 445.0, 480.0, 489.0, 498.0, 506.0, 540.0, 545.0, 617.0, 641.0, 701.0, 818.0, 983.0, 984.0, 1019.0, 1022.0, 1062.0, 1106.0, 1111.0, 1120.0, 1147.0, 1159.0, 1160.0, 1198.0, 1503.0, 1608.0, 1615.0, 1655.0, 1659.0, 1662.0, 1663.0, 1665.0, 1716.0, 1763.0, 1767.0, 1768.0, 1769.0, 1770.0, 1841.0…
GO:0004674	MF	p	protein serine/threonine kinase activity	119/8533	328/16076	7.94166e-10	6	119	8.34867e-07	90.0, 91.0, 92.0, 93.0, 545.0, 701.0, 983.0, 984.0, 1022.0, 1111.0, 1147.0, 1198.0, 1460.0, 2081.0, 2872.0, 3611.0, 3654.0, 4140.0, 4214.0, 4215.0, 4750.0, 4751.0, 5170.0, 5347.0, 5562.0, 5578.0, 5580.0, 5586.0, 5587.0, 5594.0, 5595.0, 5596.0, 5598.0, 5599.0, 5601.0, 5603.0, 5608.0, 5894.0, 6046.0, 6198.0, 6732.0, 6787.0, 6790.0, 7204.0, 7273.0, 7443.0, 7867.0, 8317.0, 8428.0, 8445.0, 8550.0, 857…
GO:0106310	MF	p	protein serine kinase activity	120/8533	329/16076	1.20247e-09	6	120	1.01128e-06	545.0, 701.0, 818.0, 983.0, 984.0, 1019.0, 1022.0, 1111.0, 1198.0, 2081.0, 2872.0, 3611.0, 3654.0, 4140.0, 4214.0, 4215.0, 4216.0, 4750.0, 4751.0, 5170.0, 5347.0, 5562.0, 5578.0, 5580.0, 5586.0, 5587.0, 5594.0, 5595.0, 5596.0, 5598.0, 5599.0, 5601.0, 5603.0, 5608.0, 5613.0, 5894.0, 6198.0, 6732.0, 6787.0, 6790.0, 6795.0, 7204.0, 7273.0, 7443.0, 7867.0, 8317.0, 8428.0, 8445.0, 8550.0, 8576.0, 8621…
GO:0051015	MF	p	actin filament binding	58/8533	185/16076	2.78164e-09	5	58	1.94947e-06	357.0, 832.0, 1072.0, 1756.0, 2316.0, 2483.0, 2620.0, 3927.0, 4082.0, 4430.0, 4621.0, 4625.0, 4641.0, 4645.0, 4647.0, 4703.0, 4892.0, 5357.0, 5358.0, 6744.0, 7111.0, 7125.0, 7168.0, 7169.0, 7273.0, 7402.0, 7464.0, 7739.0, 8727.0, 8736.0, 9172.0, 10093.0, 10094.0, 10391.0, 10552.0, 10677.0, 10788.0, 11133.0, 22885.0, 22989.0, 23026.0, 23164.0, 23345.0, 23499.0, 24145.0, 50853.0, 51332.0, 54942.0, …
GO:0031267	MF	p	small GTPase binding	94/8533	265/16076	8.10916e-09	5	94	4.87129e-06	19.0, 117.0, 537.0, 857.0, 1122.0, 1857.0, 2059.0, 2241.0, 2316.0, 2803.0, 4218.0, 4641.0, 4645.0, 5147.0, 5586.0, 5830.0, 5902.0, 6653.0, 7126.0, 8934.0, 9321.0, 9501.0, 9699.0, 9712.0, 9732.0, 9735.0, 9815.0, 9827.0, 9950.0, 10059.0, 10193.0, 10204.0, 10497.0, 10519.0, 10788.0, 10928.0, 11069.0, 22999.0, 23062.0, 23085.0, 23086.0, 23299.0, 23637.0, 23647.0, 25924.0, 27237.0, 27342.0, 29098.0, 2…
GO:0038023	MF	p	signaling receptor activity	48/8533	157/16076	1.16709e-08	2	48	6.1345e-06	117.0, 177.0, 267.0, 355.0, 1939.0, 2150.0, 2674.0, 2895.0, 2898.0, 2900.0, 3588.0, 3695.0, 4854.0, 4887.0, 4982.0, 4995.0, 5032.0, 5817.0, 5979.0, 6574.0, 7010.0, 7099.0, 7181.0, 8029.0, 8322.0, 8455.0, 8792.0, 8829.0, 10219.0, 10446.0, 10544.0, 11236.0, 22829.0, 22925.0, 23531.0, 27199.0, 51206.0, 51744.0, 54413.0, 55504.0, 115650.0, 116443.0, 131450.0, 131566.0, 164091.0, 283659.0, 285761.0, 3…
GO:0045296	MF	p	cadherin binding	110/8533	299/16076	1.49136e-08	4	110	6.54529e-06	90.0, 831.0, 832.0, 1001.0, 1005.0, 1399.0, 1499.0, 1500.0, 1501.0, 2010.0, 2023.0, 2060.0, 2125.0, 2241.0, 2316.0, 2802.0, 3069.0, 3417.0, 3655.0, 3927.0, 4361.0, 4430.0, 4854.0, 5025.0, 5052.0, 5214.0, 5315.0, 5317.0, 5318.0, 5331.0, 5493.0, 5586.0, 5694.0, 5781.0, 5797.0, 5902.0, 5917.0, 6128.0, 6130.0, 6147.0, 6152.0, 6159.0, 6164.0, 6187.0, 6231.0, 6520.0, 6811.0, 7223.0, 7458.0, 8350.0, 835…
GO:0005096	MF	p	GTPase activator activity	89/8533	252/16076	1.55655e-08	5	89	6.54529e-06	395.0, 1122.0, 2909.0, 3268.0, 5902.0, 5922.0, 6102.0, 8490.0, 8787.0, 8829.0, 8853.0, 9098.0, 9411.0, 9459.0, 9681.0, 9712.0, 9732.0, 9744.0, 9815.0, 9824.0, 9882.0, 9901.0, 10059.0, 10113.0, 10144.0, 10156.0, 10451.0, 10483.0, 10788.0, 10928.0, 11138.0, 23102.0, 23216.0, 23365.0, 23527.0, 23616.0, 23637.0, 25771.0, 29127.0, 51256.0, 51306.0, 51520.0, 54206.0, 54453.0, 54885.0, 55160.0, 55616.0,…
GO:0019901	MF	p	protein kinase binding	163/8533	410/16076	5.23063e-08	5	163	1.99953e-05	324.0, 388.0, 481.0, 595.0, 598.0, 842.0, 857.0, 858.0, 891.0, 894.0, 896.0, 898.0, 923.0, 987.0, 993.0, 994.0, 998.0, 1029.0, 1030.0, 1031.0, 1032.0, 1163.0, 1164.0, 1407.0, 1464.0, 1488.0, 1499.0, 1616.0, 1639.0, 1641.0, 1845.0, 1869.0, 1915.0, 2099.0, 2309.0, 2690.0, 2885.0, 2908.0, 2997.0, 3455.0, 3595.0, 3601.0, 3611.0, 3654.0, 3717.0, 3741.0, 3832.0, 4088.0, 4214.0, 4436.0, 4536.0, 5037.0, …
GO:0004672	MF	p	protein kinase activity	63/8533	188/16076	5.95886e-08	5	63	2.08808e-05	90.0, 545.0, 595.0, 701.0, 983.0, 984.0, 1022.0, 1111.0, 1147.0, 2868.0, 3654.0, 3717.0, 4214.0, 4215.0, 4750.0, 4751.0, 4881.0, 4882.0, 5156.0, 5163.0, 5347.0, 5562.0, 5564.0, 5571.0, 5578.0, 5580.0, 5586.0, 5754.0, 5894.0, 6041.0, 6198.0, 6732.0, 6790.0, 6795.0, 7010.0, 7443.0, 8317.0, 8428.0, 8621.0, 8737.0, 8999.0, 9020.0, 9064.0, 9451.0, 23531.0, 25865.0, 29904.0, 30849.0, 51086.0, 51265.0, …
GO:1990837	MF	p	sequence-specific double-stranded DNA binding	126/8533	328/16076	9.01435e-08	6	126	2.9158e-05	405.0, 406.0, 639.0, 688.0, 1390.0, 1628.0, 1746.0, 1749.0, 1750.0, 1869.0, 1871.0, 2099.0, 2104.0, 2114.0, 2117.0, 2118.0, 2290.0, 2309.0, 2649.0, 2908.0, 3090.0, 3172.0, 3280.0, 3298.0, 3664.0, 3727.0, 4001.0, 4149.0, 4212.0, 4487.0, 4772.0, 4775.0, 4776.0, 4824.0, 4862.0, 4901.0, 5081.0, 5087.0, 5453.0, 5916.0, 5992.0, 5993.0, 6096.0, 6257.0, 6258.0, 6591.0, 6659.0, 6909.0, 6932.0, 6945.0, 700…
GO:0042802	MF	p	identical protein binding	584/8533	1270/16076	1.50844e-07	3	584	4.53071e-05	18.0, 33.0, 34.0, 36.0, 38.0, 98.0, 135.0, 146.0, 158.0, 177.0, 213.0, 215.0, 238.0, 267.0, 284.0, 316.0, 317.0, 326.0, 348.0, 355.0, 409.0, 432.0, 445.0, 466.0, 501.0, 578.0, 581.0, 596.0, 598.0, 599.0, 641.0, 642.0, 649.0, 664.0, 665.0, 675.0, 684.0, 818.0, 839.0, 844.0, 857.0, 869.0, 875.0, 919.0, 923.0, 952.0, 998.0, 1060.0, 1198.0, 1317.0, 1374.0, 1399.0, 1429.0, 1460.0, 1471.0, 1491.0, 1503…
GO:0031625	MF	p	ubiquitin protein ligase binding	108/8533	286/16076	1.66944e-07	5	108	4.67998e-05	91.0, 292.0, 324.0, 409.0, 550.0, 573.0, 596.0, 637.0, 819.0, 875.0, 1191.0, 1616.0, 2185.0, 2898.0, 3716.0, 4088.0, 4092.0, 4157.0, 4160.0, 4591.0, 4738.0, 5002.0, 5071.0, 5187.0, 6118.0, 6233.0, 6331.0, 6596.0, 6613.0, 6790.0, 7167.0, 7186.0, 7188.0, 7251.0, 7311.0, 7316.0, 7332.0, 7415.0, 7466.0, 7852.0, 8322.0, 8323.0, 8325.0, 8405.0, 8517.0, 8548.0, 8678.0, 8737.0, 8863.0, 8878.0, 8883.0, 89…
GO:0019904	MF	p	protein domain specific binding	77/8533	215/16076	3.99461e-07	3	77	0.000104983	409.0, 1111.0, 1460.0, 1676.0, 1677.0, 2067.0, 2114.0, 2962.0, 3148.0, 3382.0, 3399.0, 3781.0, 4074.0, 4291.0, 4647.0, 4734.0, 4988.0, 5873.0, 6331.0, 6434.0, 6907.0, 6996.0, 7027.0, 7029.0, 7291.0, 7415.0, 7431.0, 7473.0, 7474.0, 7704.0, 7881.0, 8294.0, 8359.0, 8360.0, 8361.0, 8362.0, 8363.0, 8364.0, 8365.0, 8366.0, 8367.0, 8517.0, 8683.0, 8932.0, 9125.0, 10193.0, 10240.0, 10370.0, 10474.0, 1065…
GO:0003700	MF	p	DNA-binding transcription factor activity	124/8533	317/16076	5.01359e-07	2	124	0.000117123	367.0, 405.0, 463.0, 466.0, 571.0, 639.0, 687.0, 1649.0, 1746.0, 1750.0, 1869.0, 1871.0, 1875.0, 2099.0, 2114.0, 2295.0, 2309.0, 2310.0, 2908.0, 2969.0, 3090.0, 3172.0, 3298.0, 3642.0, 3664.0, 4088.0, 4149.0, 4661.0, 4772.0, 4779.0, 4801.0, 4802.0, 4824.0, 4862.0, 5081.0, 5087.0, 5324.0, 5326.0, 5453.0, 5455.0, 5468.0, 5916.0, 6095.0, 6096.0, 6656.0, 6659.0, 6664.0, 6665.0, 6777.0, 6778.0, 6934.0…
GO:0003779	MF	p	actin binding	84/8533	229/16076	6.49633e-07	4	84	0.000143774	114.0, 357.0, 832.0, 1264.0, 1266.0, 1756.0, 1773.0, 2010.0, 2035.0, 2037.0, 2059.0, 2241.0, 2275.0, 2764.0, 3636.0, 3652.0, 4046.0, 4210.0, 4604.0, 4892.0, 5034.0, 5071.0, 5074.0, 6622.0, 6641.0, 7111.0, 7125.0, 7168.0, 7169.0, 7402.0, 7852.0, 9260.0, 9275.0, 9455.0, 9696.0, 10391.0, 10552.0, 10580.0, 10677.0, 10788.0, 11170.0, 22921.0, 23022.0, 23136.0, 23345.0, 23499.0, 25924.0, 26249.0, 27252…
GO:0005516	MF	p	calmodulin binding	64/8533	182/16076	1.37411e-06	3	64	0.000288908	114.0, 165.0, 355.0, 779.0, 818.0, 1264.0, 1266.0, 1491.0, 1636.0, 2035.0, 2130.0, 2669.0, 2872.0, 3781.0, 4082.0, 4135.0, 4430.0, 4621.0, 4625.0, 4641.0, 4645.0, 4647.0, 4843.0, 5121.0, 5130.0, 5257.0, 5331.0, 5533.0, 6014.0, 6236.0, 6261.0, 6263.0, 6331.0, 6547.0, 6641.0, 7273.0, 7466.0, 7867.0, 8550.0, 8721.0, 8877.0, 9098.0, 9657.0, 10497.0, 10788.0, 22989.0, 29904.0, 29966.0, 53340.0, 54795.…
GO:0001618	MF	p	virus receptor activity	13/8533	57/16076	3.63485e-06	3	13	0.000727836	975.0, 983.0, 1525.0, 1948.0, 3695.0, 3921.0, 5817.0, 5818.0, 7037.0, 7852.0, 9076.0, 222256.0, 339390.0
GO:0004842	MF	p	ubiquitin-protein transferase activity	81/8533	216/16076	5.01204e-06	4	81	0.000957984	267.0, 580.0, 1161.0, 1643.0, 4591.0, 5071.0, 5193.0, 5896.0, 5987.0, 6047.0, 6048.0, 7126.0, 7186.0, 7267.0, 7327.0, 7332.0, 7428.0, 7844.0, 8315.0, 8697.0, 9246.0, 9810.0, 9870.0, 9903.0, 9978.0, 10193.0, 10293.0, 10477.0, 10739.0, 11236.0, 23014.0, 23024.0, 23220.0, 25898.0, 26001.0, 26190.0, 26232.0, 26234.0, 26259.0, 26263.0, 26267.0, 26268.0, 26272.0, 27246.0, 27252.0, 29945.0, 51255.0, 515…
GO:0140662	MF	p	ATP-dependent protein folding chaperone	4/8533	30/16076	9.00267e-06	2	4	0.00164592	1861.0, 10693.0, 10845.0, 51182.0
GO:0000976	MF	p	transcription cis-regulatory region binding	63/8533	173/16076	1.0922e-05	7	63	0.00191363	367.0, 406.0, 1649.0, 1749.0, 2066.0, 2309.0, 2553.0, 3146.0, 3148.0, 3172.0, 3191.0, 3727.0, 4088.0, 4801.0, 4802.0, 4824.0, 5087.0, 5187.0, 5468.0, 6421.0, 6622.0, 6659.0, 6664.0, 6839.0, 6873.0, 6907.0, 6908.0, 6932.0, 6934.0, 7019.0, 7030.0, 7541.0, 7727.0, 7764.0, 8462.0, 8535.0, 8863.0, 9070.0, 9555.0, 9572.0, 9759.0, 9889.0, 10062.0, 10127.0, 10664.0, 22809.0, 23300.0, 26149.0, 28999.0, 30…
GO:0043565	MF	p	sequence-specific DNA binding	63/8533	171/16076	2.00515e-05	5	63	0.00325651	405.0, 406.0, 596.0, 1869.0, 1871.0, 2074.0, 2077.0, 2295.0, 2309.0, 2310.0, 2649.0, 3090.0, 3280.0, 3664.0, 4088.0, 4824.0, 5326.0, 5453.0, 5455.0, 5468.0, 5896.0, 5993.0, 6095.0, 6591.0, 6617.0, 6671.0, 6909.0, 6934.0, 7019.0, 7025.0, 7026.0, 7257.0, 7391.0, 7468.0, 7541.0, 7547.0, 7552.0, 7584.0, 7699.0, 7727.0, 7767.0, 9189.0, 9667.0, 9759.0, 10127.0, 10664.0, 10891.0, 22806.0, 22809.0, 51142…
GO:0003924	MF	p	GTPase activity	116/8533	286/16076	2.03186e-05	7	116	0.00325651	24.0, 379.0, 382.0, 388.0, 402.0, 403.0, 998.0, 1731.0, 1915.0, 2635.0, 2669.0, 2768.0, 2769.0, 2774.0, 2781.0, 2782.0, 2784.0, 2787.0, 2790.0, 2909.0, 4218.0, 4528.0, 4594.0, 4733.0, 5865.0, 5867.0, 5872.0, 5873.0, 5878.0, 6014.0, 6236.0, 6237.0, 6734.0, 6903.0, 7280.0, 7284.0, 8153.0, 8490.0, 8787.0, 8934.0, 9077.0, 9364.0, 9545.0, 9583.0, 9609.0, 9630.0, 9790.0, 9886.0, 9927.0, 10059.0, 10123.…
GO:0048156	MF	p	tau protein binding	9/8533	43/16076	2.09098e-05	4	9	0.00325651	348.0, 1191.0, 1639.0, 2534.0, 4140.0, 5536.0, 5562.0, 6622.0, 26574.0
GO:0030276	MF	p	clathrin binding	8/8533	40/16076	2.22621e-05	3	8	0.00334329	10717.0, 23208.0, 51760.0, 55040.0, 83849.0, 120892.0, 132320.0, 148281.0
GO:0061629	MF	p	RNA polymerase II-specific DNA-binding transcription factor binding	50/8533	141/16076	2.81631e-05	5	50	0.00408365	367.0, 405.0, 582.0, 585.0, 1399.0, 1460.0, 1499.0, 1616.0, 1649.0, 2114.0, 2958.0, 2969.0, 3146.0, 3172.0, 3280.0, 3398.0, 3429.0, 4005.0, 4088.0, 4772.0, 5393.0, 5396.0, 6934.0, 6945.0, 7005.0, 7158.0, 7290.0, 8195.0, 9063.0, 9734.0, 9759.0, 9817.0, 9978.0, 10370.0, 10459.0, 10915.0, 23028.0, 23462.0, 26287.0, 51339.0, 55212.0, 55502.0, 60491.0, 64321.0, 84148.0, 84193.0, 93649.0, 123016.0, 195…
GO:0019829	MF	p	ATPase-coupled cation transmembrane transporter activity	1/8533	18/16076	3.68242e-05	6	1	0.00516153	480.0
GO:0017124	MF	p	SH3 domain binding	38/8533	112/16076	5.49224e-05	4	38	0.00744996	395.0, 842.0, 2060.0, 2885.0, 2889.0, 3636.0, 5071.0, 6452.0, 6868.0, 8728.0, 9101.0, 9232.0, 9732.0, 10656.0, 10657.0, 11113.0, 23607.0, 23616.0, 26191.0, 26256.0, 26578.0, 30837.0, 51517.0, 54206.0, 57514.0, 60312.0, 63916.0, 64397.0, 79767.0, 80230.0, 83699.0, 84632.0, 85021.0, 134265.0, 140885.0, 219670.0, 225689.0, 342184.0
GO:0019003	MF	p	GDP binding	19/8533	67/16076	6.30889e-05	8	19	0.00813046	382.0, 388.0, 402.0, 403.0, 2669.0, 4218.0, 4831.0, 5634.0, 5865.0, 5867.0, 5873.0, 5878.0, 6014.0, 6237.0, 8934.0, 9077.0, 9364.0, 22808.0, 64284.0
GO:0005085	MF	p	guanyl-nucleotide exchange factor activity	82/8533	209/16076	6.38062e-05	5	82	0.00813046	153.0, 1102.0, 1933.0, 1950.0, 1967.0, 2889.0, 3257.0, 4168.0, 4924.0, 4925.0, 5877.0, 6764.0, 7074.0, 7204.0, 7410.0, 8412.0, 8891.0, 8892.0, 8893.0, 9266.0, 9459.0, 9649.0, 9732.0, 9827.0, 10044.0, 10113.0, 10235.0, 10276.0, 10451.0, 10542.0, 10672.0, 11069.0, 23075.0, 23101.0, 23268.0, 23365.0, 23550.0, 26269.0, 26297.0, 27147.0, 27237.0, 27342.0, 28956.0, 29098.0, 51196.0, 51622.0, 54453.0, 5…
GO:0008139	MF	p	nuclear localization sequence binding	3/8533	23/16076	8.96643e-05	5	3	0.0110894	8315.0, 23742.0, 79711.0
GO:0005249	MF	p	voltage-gated potassium channel activity	12/8533	48/16076	0.000114185	9	12	0.0137185	3741.0, 3750.0, 3753.0, 3787.0, 3788.0, 3790.0, 7881.0, 23415.0, 57657.0, 81033.0, 90134.0, 126755.0
GO:0004888	MF	p	transmembrane signaling receptor activity	29/8533	88/16076	0.000155599	3	29	0.0181748	177.0, 919.0, 971.0, 1630.0, 2064.0, 2742.0, 3822.0, 3823.0, 3824.0, 3953.0, 4059.0, 4074.0, 5026.0, 6259.0, 6653.0, 7099.0, 7804.0, 8578.0, 8792.0, 9466.0, 29121.0, 50856.0, 51206.0, 55879.0, 57053.0, 84168.0, 118429.0, 127943.0, 165829.0
GO:0050321	MF	p	tau-protein kinase activity	3/8533	22/16076	0.000166852	6	3	0.0189625	2534.0, 4140.0, 5562.0
GO:0005251	MF	p	delayed rectifier potassium channel activity	4/8533	25/16076	0.000181076	10	4	0.0200375	3741.0, 3753.0, 3787.0, 3790.0
GO:0097110	MF	p	scaffold protein binding	19/8533	64/16076	0.000216269	3	19	0.0233182	858.0, 1147.0, 2534.0, 2895.0, 2898.0, 3709.0, 3741.0, 3852.0, 5144.0, 6331.0, 7343.0, 7431.0, 8440.0, 8912.0, 11113.0, 11315.0, 22829.0, 24145.0, 54413.0
GO:0001540	MF	p	amyloid-beta binding	25/8533	78/16076	0.000228646	4	25	0.0240365	177.0, 348.0, 773.0, 948.0, 1139.0, 1191.0, 1471.0, 2048.0, 4043.0, 5201.0, 5202.0, 5203.0, 5204.0, 6653.0, 7099.0, 7804.0, 8322.0, 9452.0, 9546.0, 10471.0, 26232.0, 54103.0, 83941.0, 84570.0, 143458.0
GO:0005254	MF	p	chloride channel activity	13/8533	49/16076	0.000250382	7	13	0.0256794	2559.0, 2564.0, 2742.0, 5348.0, 50636.0, 53405.0, 55107.0, 55879.0, 65010.0, 116369.0, 196527.0, 246213.0, 266675.0
GO:0005267	MF	p	potassium channel activity	3/8533	21/16076	0.000308731	8	3	0.0309098	3775.0, 30820.0, 54207.0
GO:0005178	MF	p	integrin binding	48/8533	129/16076	0.000358515	4	48	0.0350594	310.0, 975.0, 977.0, 1285.0, 1289.0, 1525.0, 2191.0, 2192.0, 2200.0, 2674.0, 3146.0, 3385.0, 3479.0, 3655.0, 3679.0, 3680.0, 3682.0, 3695.0, 3909.0, 3911.0, 3913.0, 3964.0, 4240.0, 5034.0, 5478.0, 5578.0, 5771.0, 6387.0, 6868.0, 7060.0, 7106.0, 7148.0, 7402.0, 7448.0, 8482.0, 8516.0, 9294.0, 10457.0, 10516.0, 10518.0, 11095.0, 11096.0, 22801.0, 25975.0, 55612.0, 58494.0, 60437.0, 255743.0
GO:0008022	MF	p	protein C-terminus binding	68/8533	171/16076	0.000500492	3	68	0.0478311	481.0, 675.0, 1022.0, 1063.0, 1261.0, 1499.0, 1893.0, 2035.0, 2064.0, 2067.0, 2071.0, 2072.0, 2074.0, 2185.0, 2192.0, 2847.0, 3397.0, 3717.0, 4059.0, 4085.0, 4361.0, 4435.0, 4436.0, 4641.0, 4863.0, 4987.0, 4988.0, 5189.0, 5190.0, 5193.0, 5245.0, 5468.0, 5562.0, 6310.0, 6382.0, 6907.0, 7155.0, 7518.0, 7704.0, 8089.0, 8161.0, 8777.0, 8915.0, 9662.0, 9784.0, 10055.0, 10401.0, 10516.0, 11190.0, 11331…
GO:0099508	MF	p	voltage-gated ion channel activity involved in regulation of presynaptic membrane potential	0/8533	10/16076	0.000515567	8	0	0.0481769
