# Supplementary material for: Analysis of gene expression in the postmortem brain of neurotypical Black Americans reveals contributions of genetic ancestry
Source: Nat Neurosci. 2024 May 20;27(6):1064–74. doi: 10.1038/s41593-024-01636-0 (PMC11156587; doi:10.1038/s41593-024-01636-0)
Supplement: Supplementary file 5 — Compressed directory of ancestry-associated DEGs enriched for WGCNA module functional enrichment results (that is, GO term enrichment) for the caudate nucleus, dentate gyrus, DLPFC and hippocampus. [file 41593_2024_1636_MOESM5_ESM.gz › wgcna_functional_enrichment/dlpfc/GO_analysis_mash_darkorange.txt]

GO:0045956 BP 2.51e-07    4/66    14/16076 D10 positive regulation of calcium ion-dependent exocytosis 6804.0, 8911.0, 8941.0, 9066.0 
GO:0071277 BP 9.68e-07    6/66    81/16076 D06 cellular response to calcium ion         107.0, 3208.0, 4761.0, 6861.0, 9066.0, 57699.0 
GO:0007420 BP 3.84e-06    8/66   226/16076 D04 brain development                        107.0, 491.0, 2902.0, 3208.0, 8851.0, 8941.0, 22983.0, 388662.0 
GO:0048791 BP 5.46e-06    3/66     9/16076 D09 calcium ion-regulated exocytosis of neurotransmitter 6861.0, 9066.0, 112755.0 
GO:0007399 BP 8.87e-06    9/66   336/16076 D04 nervous system development               816.0, 1128.0, 2675.0, 4761.0, 4900.0, 10814.0, 25791.0, 51412.0, 146713.0 
GO:0016081 BP 1.07e-05    3/66    11/16076 D06 synaptic vesicle docking                 6804.0, 23025.0, 112755.0 
GO:0021722 BP 1.66e-05    2/66     2/16076 D04 superior olivary nucleus maturation      8851.0, 8941.0 
GO:0048488 BP 1.72e-05    4/66    38/16076 D07 synaptic vesicle endocytosis             1759.0, 6620.0, 6804.0, 6861.0 
GO:0007268 BP 1.80e-05    7/66   201/16076 D07 chemical synaptic transmission           774.0, 1128.0, 2902.0, 4884.0, 6620.0, 6861.0, 57468.0 
GO:1903779 BP 3.56e-05    3/66    16/16076 D07 regulation of cardiac conduction         491.0, 492.0, 6543.0 
GO:0098978 CC 1.78e-13   17/66   386/16076 D04 glutamatergic synapse                    107.0, 491.0, 492.0, 1128.0, 1759.0, 3208.0, 4884.0, 4900.0, 6710.0, 6804.0, 8506.0, 9746.0, 9912.0, 10814.0, 23467.0, 79012.0, 388662.0 
GO:0043005 CC 2.66e-10   13/66   305/16076 D04 neuron projection                        815.0, 816.0, 2902.0, 4884.0, 6376.0, 6804.0, 8851.0, 8911.0, 8941.0, 22983.0, 23025.0, 57468.0, 57699.0 
GO:0043025 CC 5.84e-08   11/66   316/16076 D03 neuronal cell body                       774.0, 4900.0, 5798.0, 6376.0, 6543.0, 6620.0, 6861.0, 8851.0, 22983.0, 23154.0, 57468.0 
GO:0005886 CC 1.10e-07   34/66  3508/16076 D03 plasma membrane                          107.0, 491.0, 492.0, 774.0, 808.0, 1128.0, 1759.0, 2675.0, 2785.0, 2902.0, 4884.0, 5798.0, 6376.0, 6543.0, 6710.0, 6804.0, 6861.0, 7070.0, 8506.0, 8851.0, 8911.0, 8941.0, 9066.0, 22983.0, 23025.0, 23108.0, 57468.0, 57699.0, 79012.0, 84894.0, 112755.0, 114787.0, 148252.0, 222865.0 
GO:0043204 CC 1.13e-07    8/66   142/16076 D02 perikaryon                               3208.0, 5798.0, 6543.0, 8851.0, 10814.0, 23154.0, 57468.0, 57699.0 
GO:0030672 CC 2.35e-07    7/66   105/16076 D08 synaptic vesicle membrane                808.0, 6804.0, 6861.0, 9066.0, 23025.0, 55530.0, 388662.0 
GO:0030425 CC 4.47e-07   11/66   387/16076 D05 dendrite                                 1128.0, 2785.0, 2902.0, 6543.0, 7070.0, 8851.0, 9746.0, 9912.0, 10814.0, 22983.0, 23154.0 
GO:0008021 CC 6.80e-06    6/66   113/16076 D09 synaptic vesicle                         2902.0, 6804.0, 9066.0, 55530.0, 112755.0, 388662.0 
GO:0098794 CC 8.31e-06    6/66   117/16076 D02 postsynapse                              6543.0, 6710.0, 10814.0, 23154.0, 56853.0, 388662.0 
GO:0030426 CC 1.22e-05    6/66   125/16076 D03 growth cone                              808.0, 7070.0, 8851.0, 8941.0, 25791.0, 114787.0 
GO:0030424 CC 3.15e-05    8/66   302/16076 D05 axon                                     3208.0, 4900.0, 6543.0, 6804.0, 6861.0, 8851.0, 22983.0, 112755.0 
GO:0098839 CC 3.36e-05    5/66    90/16076 D06 postsynaptic density membrane            107.0, 491.0, 1128.0, 6804.0, 9746.0 
GO:0045202 CC 3.39e-05    9/66   398/16076 D03 synapse                                  774.0, 816.0, 1128.0, 1759.0, 1917.0, 2902.0, 5798.0, 6543.0, 57468.0 
GO:0043679 CC 4.78e-05    4/66    49/16076 D03 axon terminus                            1128.0, 5798.0, 6543.0, 6620.0 
GO:0016533 CC 4.97e-05    2/66     3/16076 D07 protein kinase 5 complex                 8851.0, 8941.0 
GO:0070033 CC 4.97e-05    2/66     3/16076 D04 synaptobrevin 2-SNAP-25-syntaxin-1a-complexin II complex 6804.0, 10814.0 
GO:0014069 CC 6.35e-05    7/66   245/16076 D04 postsynaptic density                     815.0, 2785.0, 2902.0, 4900.0, 6543.0, 8851.0, 9912.0 
GO:0005954 CC 1.65e-04    2/66     5/16076 D03 calcium- and calmodulin-dependent protein kinase complex 815.0, 816.0 
GO:0032809 CC 1.80e-04    3/66    27/16076 D03 neuronal cell body membrane              491.0, 3208.0, 7070.0 
GO:0032590 CC 2.01e-04    3/66    28/16076 D06 dendrite membrane                        3208.0, 7070.0, 57468.0 
GO:0048787 CC 2.74e-04    3/66    31/16076 D05 presynaptic active zone membrane         491.0, 6804.0, 112755.0 
GO:0098982 CC 2.80e-04    4/66    77/16076 D04 GABA-ergic synapse                       491.0, 492.0, 9746.0, 388662.0 
GO:0043197 CC 3.52e-04    5/66   148/16076 D06 dendritic spine                          815.0, 2902.0, 6543.0, 8851.0, 9912.0 
GO:0043195 CC 3.94e-04    3/66    35/16076 D03 terminal bouton                          2902.0, 10814.0, 23025.0 
GO:0044327 CC 4.57e-04    2/66     8/16076 D02 dendritic spine head                     3208.0, 4900.0 
GO:0048786 CC 5.86e-04    3/66    40/16076 D02 presynaptic active zone                  8506.0, 9912.0, 23025.0 
GO:0031045 CC 7.31e-04    2/66    10/16076 D09 dense core granule                       6861.0, 9066.0 
GO:0031201 CC 7.76e-04    3/66    44/16076 D03 SNARE complex                            6804.0, 10814.0, 112755.0 
GO:0005516 MF 1.81e-10   11/66   182/16076 D03 calmodulin binding                       107.0, 491.0, 492.0, 815.0, 816.0, 2902.0, 4900.0, 6543.0, 9066.0, 23025.0, 79012.0 
GO:0000149 MF 3.87e-06    5/66    58/16076 D03 SNARE binding                            6804.0, 6861.0, 9066.0, 10814.0, 112755.0 
