# Supplementary material for: Analysis of gene expression in the postmortem brain of neurotypical Black Americans reveals contributions of genetic ancestry
Source: Nat Neurosci. 2024 May 20;27(6):1064–74. doi: 10.1038/s41593-024-01636-0 (PMC11156587; doi:10.1038/s41593-024-01636-0)
Supplement: Supplementary file 5 — Compressed directory of ancestry-associated DEGs enriched for WGCNA module functional enrichment results (that is, GO term enrichment) for the caudate nucleus, dentate gyrus, DLPFC and hippocampus. [file 41593_2024_1636_MOESM5_ESM.gz › wgcna_functional_enrichment/dlpfc/GO_analysis_mash_greenyellow.txt]

GO:0006954 BP 5.34e-12  24/267   252/16076 D04 inflammatory response                    133.0, 604.0, 837.0, 1051.0, 1116.0, 1903.0, 1969.0, 2532.0, 3554.0, 4069.0, 4790.0, 5606.0, 5966.0, 6280.0, 6347.0, 6774.0, 7057.0, 7128.0, 8460.0, 9258.0, 50848.0, 64332.0, 79155.0, 80149.0 
GO:0001525 BP 8.86e-11  20/267   195/16076 D03 angiogenesis                             285.0, 290.0, 302.0, 1284.0, 1890.0, 2321.0, 3678.0, 4323.0, 4627.0, 4846.0, 6347.0, 6464.0, 7045.0, 7453.0, 7494.0, 8828.0, 27286.0, 54567.0, 54922.0, 80149.0 
GO:0071356 BP 1.87e-09  13/267    87/16076 D06 cellular response to tumor necrosis factor 1116.0, 1906.0, 2633.0, 2634.0, 4790.0, 4792.0, 6347.0, 7057.0, 7412.0, 7538.0, 8531.0, 8692.0, 80149.0 
GO:0045766 BP 4.32e-09  14/267   111/16076 D07 positive regulation of angiogenesis      133.0, 285.0, 694.0, 1003.0, 1116.0, 2113.0, 2321.0, 4846.0, 6774.0, 7057.0, 7494.0, 8038.0, 80149.0, 84034.0 
GO:0071222 BP 1.55e-08  13/267   103/16076 D06 cellular response to lipopolysaccharide  1051.0, 4615.0, 4790.0, 5606.0, 6347.0, 7128.0, 7494.0, 7538.0, 8754.0, 10865.0, 22904.0, 79155.0, 80149.0 
GO:0051607 BP 1.60e-08  16/267   165/16076 D07 defense response to virus                2633.0, 3460.0, 3659.0, 3665.0, 3669.0, 4615.0, 5359.0, 8519.0, 8692.0, 9188.0, 10410.0, 10581.0, 80149.0, 84166.0, 91607.0, 197259.0 
GO:0030335 BP 3.24e-08  17/267   197/16076 D06 positive regulation of cell migration    389.0, 1003.0, 1906.0, 1969.0, 2268.0, 2321.0, 3678.0, 4323.0, 5175.0, 5328.0, 6405.0, 6648.0, 6774.0, 7057.0, 7494.0, 8503.0, 8754.0 
GO:0046718 BP 5.47e-08  11/267    77/16076 D06 viral entry into host cell               290.0, 1508.0, 1514.0, 1969.0, 3383.0, 3678.0, 3949.0, 5359.0, 5819.0, 8692.0, 50848.0 
GO:0006955 BP 1.36e-07  15/267   168/16076 D02 immune response                          715.0, 1051.0, 1514.0, 2113.0, 2634.0, 3133.0, 3554.0, 3566.0, 4860.0, 5272.0, 7057.0, 7494.0, 8503.0, 10410.0, 10581.0 
GO:0006915 BP 1.51e-07  25/267   452/16076 D04 apoptotic process                        1116.0, 1263.0, 1647.0, 3659.0, 4615.0, 4616.0, 4790.0, 4792.0, 5272.0, 5292.0, 5359.0, 5552.0, 6280.0, 7128.0, 7494.0, 8531.0, 8565.0, 8793.0, 8795.0, 8797.0, 8870.0, 55332.0, 79155.0, 80149.0, 84674.0 
GO:0045944 BP 1.73e-07  38/267   917/16076 D11 positive regulation of transcription by RNA polymerase II 302.0, 468.0, 602.0, 1051.0, 1052.0, 1316.0, 1906.0, 2078.0, 2113.0, 2120.0, 2355.0, 3659.0, 3665.0, 4609.0, 4790.0, 4791.0, 4792.0, 4904.0, 5359.0, 5966.0, 6774.0, 7004.0, 7494.0, 8692.0, 9188.0, 9935.0, 10135.0, 10308.0, 10865.0, 22904.0, 23764.0, 25937.0, 29109.0, 29950.0, 79155.0, 80149.0, 84166.0, 85441.0 
GO:0045087 BP 2.51e-07  20/267   310/16076 D06 innate immune response                   710.0, 715.0, 716.0, 837.0, 2242.0, 2268.0, 3133.0, 3426.0, 3665.0, 3669.0, 3718.0, 4615.0, 5371.0, 5966.0, 6280.0, 8542.0, 9188.0, 9258.0, 10865.0, 84166.0 
GO:0071347 BP 9.36e-07   8/267    47/16076 D06 cellular response to interleukin-1       1051.0, 1906.0, 2633.0, 2634.0, 4790.0, 6347.0, 8692.0, 80149.0 
GO:0007166 BP 1.66e-06  13/267   153/16076 D05 cell surface receptor signaling pathway  966.0, 1452.0, 1906.0, 3460.0, 3554.0, 4615.0, 5175.0, 6347.0, 8519.0, 8795.0, 51267.0, 64123.0, 197259.0 
GO:0050729 BP 1.76e-06   9/267    68/16076 D07 positive regulation of inflammatory response 837.0, 1051.0, 2113.0, 3949.0, 4792.0, 6280.0, 8692.0, 64332.0, 283131.0 
GO:0008284 BP 2.10e-06  20/267   355/16076 D05 positive regulation of cell population proliferation 133.0, 1017.0, 1903.0, 1906.0, 2321.0, 4609.0, 5641.0, 6464.0, 6472.0, 7057.0, 7076.0, 7122.0, 7494.0, 8848.0, 9180.0, 10135.0, 25937.0, 29923.0, 29950.0, 145864.0 
GO:0045064 BP 4.53e-06   3/267     3/16076 D12 T-helper 2 cell differentiation          602.0, 604.0, 3566.0 
GO:0051918 BP 4.94e-06   4/267     8/16076 D09 negative regulation of fibrinolysis      5327.0, 5328.0, 7056.0, 7057.0 
GO:0006508 BP 6.78e-06  16/267   258/16076 D05 proteolysis                              290.0, 716.0, 837.0, 1508.0, 1514.0, 3426.0, 4323.0, 5327.0, 5328.0, 5641.0, 7052.0, 7056.0, 8038.0, 25825.0, 51056.0, 56999.0 
GO:0042730 BP 8.78e-06   4/267     9/16076 D09 fibrinolysis                             302.0, 710.0, 5327.0, 5328.0 
GO:0009615 BP 9.45e-06   9/267    83/16076 D05 response to virus                        602.0, 2268.0, 3460.0, 3665.0, 3669.0, 8519.0, 8692.0, 10410.0, 10581.0 
GO:0098609 BP 1.24e-05  12/267   157/16076 D03 cell-cell adhesion                       302.0, 1003.0, 3384.0, 3678.0, 5175.0, 6464.0, 8515.0, 9124.0, 22918.0, 27286.0, 50848.0, 81671.0 
GO:0008360 BP 1.36e-05  11/267   133/16076 D06 regulation of cell shape                 389.0, 390.0, 2242.0, 2268.0, 4627.0, 5880.0, 6347.0, 9948.0, 10627.0, 50848.0, 152273.0 
GO:0035456 BP 1.44e-05   4/267    10/16076 D05 response to interferon-beta              5359.0, 8519.0, 10410.0, 10581.0 
GO:0050830 BP 1.53e-05   7/267    49/16076 D07 defense response to Gram-positive bacterium 837.0, 1969.0, 2268.0, 2634.0, 3133.0, 4069.0, 4615.0 
GO:0019064 BP 1.79e-05   3/267     4/16076 D06 fusion of virus membrane with host plasma membrane 1514.0, 5819.0, 8692.0 
GO:0002544 BP 1.79e-05   3/267     4/16076 D05 chronic inflammatory response            6280.0, 7057.0, 7412.0 
GO:0050728 BP 1.82e-05   8/267    69/16076 D07 negative regulation of inflammatory response 1003.0, 4790.0, 7128.0, 7538.0, 8870.0, 9021.0, 9258.0, 64116.0 
GO:0007155 BP 2.14e-05  19/267   381/16076 D02 cell adhesion                            390.0, 1969.0, 2242.0, 2319.0, 3383.0, 3384.0, 3678.0, 5829.0, 6347.0, 7045.0, 7057.0, 7122.0, 7412.0, 7414.0, 8038.0, 8754.0, 8828.0, 79812.0, 145864.0 
GO:0007159 BP 2.54e-05   5/267    22/16076 D04 leukocyte cell-cell adhesion             3383.0, 3678.0, 5175.0, 7412.0, 50848.0 
GO:0060337 BP 3.21e-05   5/267    23/16076 D08 type I interferon-mediated signaling pathway 3665.0, 4615.0, 8519.0, 10410.0, 10581.0 
GO:1900745 BP 3.21e-05   5/267    23/16076 D10 positive regulation of p38MAPK cascade   1647.0, 4616.0, 9258.0, 80149.0, 768211.0 
GO:0007165 BP 3.90e-05  31/267   848/16076 D04 signal transduction                      133.0, 285.0, 290.0, 1017.0, 1192.0, 1193.0, 1452.0, 1890.0, 2078.0, 3566.0, 4615.0, 5175.0, 5328.0, 5329.0, 5606.0, 5829.0, 5880.0, 6016.0, 6347.0, 6774.0, 7076.0, 7296.0, 8793.0, 8797.0, 9754.0, 10135.0, 51267.0, 54567.0, 54922.0, 55379.0, 148932.0 
GO:1903588 BP 4.42e-05   3/267     5/16076 D08 negative regulation of blood vessel endothelial cell proliferation involved in sprouting angiogenesis 7057.0, 54567.0, 79812.0 
GO:1903142 BP 4.42e-05   3/267     5/16076 D09 positive regulation of establishment of endothelial barrier 1003.0, 7122.0, 50848.0 
GO:0051770 BP 6.53e-05   4/267    14/16076 D07 positive regulation of nitric-oxide synthase biosynthetic process 3718.0, 5606.0, 6347.0, 10135.0 
GO:0042832 BP 6.53e-05   4/267    14/16076 D06 defense response to protozoan            602.0, 2634.0, 3566.0, 4615.0 
GO:0071260 BP 7.27e-05   7/267    62/16076 D05 cellular response to mechanical stimulus 1647.0, 3659.0, 4615.0, 4790.0, 8795.0, 8797.0, 50848.0 
GO:0001666 BP 8.08e-05  10/267   134/16076 D05 response to hypoxia                      133.0, 285.0, 4323.0, 5327.0, 5328.0, 5371.0, 6648.0, 7057.0, 7412.0, 9124.0 
GO:0035633 BP 8.75e-05   5/267    28/16076 D06 maintenance of blood-brain barrier       1003.0, 5175.0, 7122.0, 7414.0, 50848.0 
GO:0008285 BP 1.04e-04  16/267   323/16076 D05 negative regulation of cell population proliferation 133.0, 694.0, 1003.0, 1026.0, 2113.0, 3659.0, 4846.0, 5371.0, 6648.0, 6774.0, 7057.0, 7453.0, 8519.0, 26136.0, 54567.0, 79812.0 
GO:0070059 BP 1.04e-04   5/267    29/16076 D07 intrinsic apoptotic signaling pathway in response to endoplasmic reticulum stress 468.0, 837.0, 1051.0, 5371.0, 8795.0 
GO:0007160 BP 1.06e-04   8/267    88/16076 D04 cell-matrix adhesion                     604.0, 967.0, 3678.0, 5829.0, 7412.0, 7414.0, 8515.0, 8754.0 
GO:0031638 BP 1.16e-04   4/267    16/16076 D07 zymogen activation                       715.0, 1514.0, 4323.0, 7056.0 
GO:0016525 BP 1.44e-04   7/267    69/16076 D08 negative regulation of angiogenesis      285.0, 1284.0, 1647.0, 1969.0, 5371.0, 7057.0, 7122.0 
GO:0045595 BP 1.45e-04   5/267    31/16076 D04 regulation of cell differentiation       604.0, 1051.0, 1052.0, 2242.0, 255877.0 
GO:0030865 BP 1.49e-04   4/267    17/16076 D06 cortical cytoskeleton organization       389.0, 390.0, 5880.0, 9948.0 
GO:0043297 BP 1.51e-04   3/267     7/16076 D07 apical junction assembly                 389.0, 7414.0, 9948.0 
GO:0010757 BP 1.51e-04   3/267     7/16076 D09 negative regulation of plasminogen activation 5327.0, 5328.0, 7057.0 
GO:0032496 BP 1.69e-04   8/267    94/16076 D05 response to lipopolysaccharide           133.0, 1906.0, 2643.0, 4846.0, 6280.0, 6648.0, 7056.0, 7412.0 
GO:0045071 BP 1.97e-04   5/267    33/16076 D06 negative regulation of viral genome replication 3669.0, 5359.0, 8519.0, 10410.0, 10581.0 
GO:0005615 CC 4.22e-14  50/267   907/16076 D02 extracellular space                      133.0, 285.0, 290.0, 302.0, 710.0, 715.0, 716.0, 966.0, 967.0, 1116.0, 1192.0, 1282.0, 1284.0, 1356.0, 1508.0, 1514.0, 1906.0, 1992.0, 2321.0, 2615.0, 3133.0, 3383.0, 3426.0, 3566.0, 4069.0, 4323.0, 5175.0, 5271.0, 5272.0, 5327.0, 5328.0, 5552.0, 6280.0, 6347.0, 6405.0, 7045.0, 7056.0, 7057.0, 7076.0, 7412.0, 8542.0, 8565.0, 8754.0, 27286.0, 29923.0, 51365.0, 56999.0, 79812.0, 83716.0, 145864.0 
GO:0005886 CC 2.18e-12 109/267  3508/16076 D03 plasma membrane                          123.0, 285.0, 290.0, 302.0, 366.0, 389.0, 390.0, 483.0, 602.0, 837.0, 966.0, 967.0, 1003.0, 1192.0, 1193.0, 1356.0, 1514.0, 1836.0, 1903.0, 1969.0, 2012.0, 2014.0, 2120.0, 2268.0, 2319.0, 2321.0, 2532.0, 2615.0, 2633.0, 2701.0, 3133.0, 3383.0, 3384.0, 3460.0, 3554.0, 3566.0, 3678.0, 3718.0, 3949.0, 4071.0, 4323.0, 4615.0, 4627.0, 4792.0, 4846.0, 4904.0, 5175.0, 5292.0, 5328.0, 5329.0, 5355.0, 5359.0, 5770.0, 5819.0, 5829.0, 5880.0, 6004.0, 6016.0, 6280.0, 6405.0, 6464.0, 6675.0, 6774.0, 7045.0, 7052.0, 7056.0, 7122.0, 7412.0, 7414.0, 8038.0, 8515.0, 8519.0, 8692.0, 8793.0, 8795.0, 8797.0, 8828.0, 9180.0, 9332.0, 9948.0, 9976.0, 10268.0, 10410.0, 10581.0, 22918.0, 23516.0, 25825.0, 25937.0, 26136.0, 27173.0, 28231.0, 30844.0, 50848.0, 51267.0, 51703.0, 54567.0, 55640.0, 57664.0, 64005.0, 64116.0, 64123.0, 79930.0, 81671.0, 85450.0, 113278.0, 116496.0, 152273.0, 197259.0, 768211.0 
GO:0070062 CC 1.06e-11  67/267  1692/16076 D06 extracellular exosome                    290.0, 302.0, 389.0, 483.0, 710.0, 715.0, 966.0, 967.0, 1116.0, 1192.0, 1284.0, 1356.0, 1508.0, 1514.0, 1674.0, 1836.0, 1992.0, 2268.0, 2319.0, 2745.0, 3133.0, 3383.0, 3426.0, 4069.0, 4627.0, 4860.0, 4904.0, 5175.0, 5216.0, 5226.0, 5271.0, 5272.0, 5327.0, 5328.0, 5359.0, 5641.0, 5819.0, 5880.0, 6280.0, 6472.0, 6482.0, 6648.0, 6897.0, 7045.0, 7052.0, 7057.0, 7076.0, 7128.0, 7171.0, 7296.0, 7412.0, 7414.0, 7453.0, 8407.0, 8754.0, 9948.0, 10135.0, 10627.0, 30844.0, 50848.0, 51056.0, 54187.0, 64005.0, 79812.0, 83716.0, 84617.0, 116496.0 
GO:0009897 CC 4.18e-09  19/267   218/16076 D03 external side of plasma membrane         290.0, 966.0, 1003.0, 1508.0, 3133.0, 3383.0, 3554.0, 3566.0, 3678.0, 3949.0, 7056.0, 7057.0, 7412.0, 8515.0, 8692.0, 8754.0, 9180.0, 9332.0, 9976.0 
GO:0005576 CC 6.46e-09  46/267  1107/16076 D02 extracellular region                     123.0, 133.0, 285.0, 302.0, 710.0, 715.0, 716.0, 837.0, 1116.0, 1282.0, 1284.0, 1356.0, 1508.0, 1514.0, 1906.0, 1992.0, 2268.0, 2633.0, 3426.0, 3554.0, 4069.0, 4790.0, 4860.0, 4904.0, 5327.0, 5328.0, 5329.0, 5552.0, 5641.0, 6280.0, 6347.0, 7045.0, 7057.0, 7076.0, 7414.0, 8038.0, 8407.0, 8542.0, 8828.0, 9332.0, 9948.0, 22856.0, 51365.0, 80830.0, 83716.0, 84034.0 
GO:0009986 CC 7.77e-09  27/267   448/16076 D02 cell surface                             302.0, 966.0, 967.0, 1003.0, 1969.0, 2615.0, 3133.0, 3383.0, 3678.0, 3949.0, 5327.0, 5328.0, 5329.0, 5819.0, 7056.0, 7057.0, 7412.0, 8692.0, 8754.0, 8793.0, 8795.0, 8797.0, 10268.0, 22918.0, 27286.0, 29923.0, 56999.0 
GO:0005925 CC 6.91e-08  24/267   403/16076 D05 focal adhesion                           390.0, 966.0, 1969.0, 2242.0, 2319.0, 2321.0, 3383.0, 3678.0, 4323.0, 4627.0, 5216.0, 5328.0, 5329.0, 5819.0, 5829.0, 5880.0, 7052.0, 7171.0, 7414.0, 8754.0, 9124.0, 9754.0, 26136.0, 51056.0 
GO:0062023 CC 7.18e-08  20/267   287/16076 D04 collagen-containing extracellular matrix 285.0, 302.0, 710.0, 1282.0, 1284.0, 1508.0, 1514.0, 1992.0, 3383.0, 5271.0, 5272.0, 5359.0, 6280.0, 7045.0, 7052.0, 7057.0, 27286.0, 56999.0, 79812.0, 84034.0 
GO:0090575 CC 6.75e-07  11/267    98/16076 D03 RNA polymerase II transcription regulator complex 302.0, 468.0, 1051.0, 1052.0, 2355.0, 3182.0, 6774.0, 7494.0, 8692.0, 9935.0, 23764.0 
GO:0036021 CC 4.42e-05   3/267     5/16076 D07 endolysosome lumen                       1508.0, 1514.0, 5641.0 
GO:0005911 CC 8.44e-05  11/267   162/16076 D04 cell-cell junction                       1003.0, 1674.0, 3678.0, 5175.0, 5819.0, 5829.0, 7122.0, 7414.0, 9948.0, 50848.0, 54922.0 
GO:0071159 CC 8.73e-05   3/267     6/16076 D03 NF-kappaB complex                        4790.0, 4791.0, 5966.0 
GO:0031012 CC 9.00e-05  12/267   192/16076 D03 extracellular matrix                     1116.0, 1282.0, 1284.0, 2615.0, 4323.0, 7045.0, 7052.0, 7057.0, 7076.0, 56999.0, 83716.0, 145864.0 
GO:0072562 CC 9.86e-05   7/267    65/16076 D02 blood microparticle                      710.0, 715.0, 716.0, 1192.0, 1356.0, 5216.0, 8542.0 
GO:0001725 CC 9.86e-05   7/267    65/16076 D04 stress fiber                             4627.0, 5829.0, 7171.0, 8572.0, 9124.0, 10627.0, 29109.0 
GO:0005737 CC 1.40e-04  98/267  4208/16076 D02 cytoplasm                                133.0, 290.0, 302.0, 468.0, 602.0, 694.0, 833.0, 837.0, 1017.0, 1051.0, 1116.0, 1192.0, 1193.0, 1263.0, 1326.0, 1452.0, 1647.0, 1674.0, 1903.0, 1906.0, 2078.0, 2113.0, 2242.0, 2633.0, 2634.0, 2643.0, 3182.0, 3659.0, 3665.0, 3669.0, 3838.0, 3985.0, 4323.0, 4615.0, 4616.0, 4627.0, 4790.0, 4791.0, 4792.0, 4846.0, 4860.0, 4904.0, 5216.0, 5271.0, 5272.0, 5292.0, 5327.0, 5359.0, 5371.0, 5641.0, 5770.0, 6004.0, 6103.0, 6280.0, 6472.0, 6774.0, 7004.0, 7128.0, 7296.0, 7414.0, 7453.0, 7465.0, 7494.0, 7538.0, 8531.0, 8565.0, 8572.0, 8692.0, 9124.0, 9258.0, 10627.0, 10763.0, 11067.0, 25937.0, 27286.0, 29109.0, 30844.0, 51056.0, 54187.0, 55332.0, 57664.0, 64005.0, 79845.0, 79930.0, 80149.0, 80271.0, 80830.0, 83667.0, 84166.0, 84617.0, 85441.0, 90007.0, 113278.0, 116496.0, 148932.0, 152273.0, 157506.0, 197259.0 
GO:0030054 CC 2.54e-04  10/267   154/16076 D02 cell junction                            1003.0, 6280.0, 7122.0, 9948.0, 10135.0, 10581.0, 23034.0, 26136.0, 50848.0, 197259.0 
GO:0033256 CC 2.75e-04   2/267     2/16076 D03 I-kappaB/NF-kappaB complex               4790.0, 4792.0 
GO:0033257 CC 2.75e-04   2/267     2/16076 D04 Bcl3/NF-kappaB2 complex                  602.0, 4791.0 
GO:1905370 CC 3.53e-04   3/267     9/16076 D05 serine-type endopeptidase complex        5328.0, 5329.0, 7056.0 
GO:0031410 CC 4.38e-04  13/267   261/16076 D06 cytoplasmic vesicle                      389.0, 390.0, 2242.0, 2319.0, 2633.0, 2634.0, 2643.0, 3678.0, 4323.0, 5880.0, 8692.0, 22898.0, 64123.0 
GO:0005856 CC 4.53e-04  16/267   368/16076 D05 cytoskeleton                             389.0, 390.0, 2268.0, 3718.0, 4846.0, 5216.0, 5880.0, 6280.0, 7171.0, 7414.0, 8407.0, 8572.0, 9124.0, 29109.0, 80149.0, 152273.0 
GO:0005515 MF 6.67e-10 217/267 10303/16076 D02 protein binding                          123.0, 211.0, 285.0, 302.0, 366.0, 389.0, 390.0, 468.0, 483.0, 602.0, 604.0, 694.0, 710.0, 715.0, 716.0, 833.0, 837.0, 966.0, 967.0, 1003.0, 1017.0, 1026.0, 1051.0, 1052.0, 1116.0, 1192.0, 1193.0, 1263.0, 1282.0, 1284.0, 1316.0, 1326.0, 1452.0, 1508.0, 1514.0, 1647.0, 1674.0, 1890.0, 1903.0, 1906.0, 1969.0, 1992.0, 2012.0, 2014.0, 2078.0, 2113.0, 2120.0, 2242.0, 2268.0, 2319.0, 2321.0, 2355.0, 2615.0, 2633.0, 2634.0, 2643.0, 2701.0, 2745.0, 3133.0, 3182.0, 3383.0, 3426.0, 3460.0, 3554.0, 3566.0, 3659.0, 3665.0, 3678.0, 3718.0, 3838.0, 3949.0, 3985.0, 4071.0, 4323.0, 4609.0, 4615.0, 4616.0, 4627.0, 4790.0, 4791.0, 4792.0, 4846.0, 4860.0, 4904.0, 5018.0, 5175.0, 5209.0, 5216.0, 5271.0, 5272.0, 5292.0, 5327.0, 5328.0, 5329.0, 5355.0, 5359.0, 5371.0, 5552.0, 5606.0, 5770.0, 5819.0, 5829.0, 5880.0, 5937.0, 5966.0, 6004.0, 6016.0, 6103.0, 6280.0, 6347.0, 6464.0, 6472.0, 6648.0, 6774.0, 6890.0, 6897.0, 7004.0, 7045.0, 7052.0, 7056.0, 7057.0, 7076.0, 7122.0, 7128.0, 7171.0, 7296.0, 7414.0, 7453.0, 7465.0, 7494.0, 7538.0, 8038.0, 8407.0, 8503.0, 8519.0, 8531.0, 8542.0, 8565.0, 8572.0, 8692.0, 8754.0, 8793.0, 8795.0, 8797.0, 8828.0, 8848.0, 8870.0, 9021.0, 9124.0, 9180.0, 9188.0, 9258.0, 9332.0, 9766.0, 9935.0, 9976.0, 10135.0, 10268.0, 10410.0, 10627.0, 10763.0, 10865.0, 22918.0, 23034.0, 23704.0, 23764.0, 25825.0, 25937.0, 26136.0, 26286.0, 26524.0, 27173.0, 27286.0, 28231.0, 29109.0, 29923.0, 29950.0, 30844.0, 50848.0, 51056.0, 51267.0, 51703.0, 54567.0, 54922.0, 55332.0, 55379.0, 57664.0, 63967.0, 64332.0, 64857.0, 79155.0, 79660.0, 79812.0, 79845.0, 79930.0, 79961.0, 79993.0, 80149.0, 80830.0, 81671.0, 83667.0, 84034.0, 84166.0, 84617.0, 84674.0, 85441.0, 85450.0, 90007.0, 91607.0, 113278.0, 116496.0, 148932.0, 152273.0, 157506.0, 197259.0, 283131.0, 768211.0 
GO:0001618 MF 3.77e-07   9/267    57/16076 D03 virus receptor activity                  290.0, 1969.0, 3383.0, 3678.0, 3949.0, 5359.0, 5819.0, 8692.0, 50848.0 
GO:0005178 MF 1.61e-06  12/267   129/16076 D04 integrin binding                         1903.0, 3383.0, 3384.0, 3678.0, 4323.0, 4627.0, 7045.0, 7057.0, 7412.0, 8515.0, 8754.0, 50848.0 
GO:0001228 MF 1.84e-06  19/267   321/16076 D04 DNA-binding transcription activator activity, RNA polymerase II-specific 468.0, 1051.0, 1052.0, 1316.0, 2078.0, 2113.0, 2120.0, 2355.0, 3659.0, 4609.0, 4790.0, 4791.0, 5359.0, 5966.0, 6774.0, 7004.0, 9935.0, 10308.0, 23764.0 
GO:0045569 MF 1.79e-05   3/267     4/16076 D03 TRAIL binding                            8793.0, 8795.0, 8797.0 
