# Supplementary material for: Analysis of gene expression in the postmortem brain of neurotypical Black Americans reveals contributions of genetic ancestry
Source: Nat Neurosci. 2024 May 20;27(6):1064–74. doi: 10.1038/s41593-024-01636-0 (PMC11156587; doi:10.1038/s41593-024-01636-0)
Supplement: Supplementary file 5 — Compressed directory of ancestry-associated DEGs enriched for WGCNA module functional enrichment results (that is, GO term enrichment) for the caudate nucleus, dentate gyrus, DLPFC and hippocampus. [file 41593_2024_1636_MOESM5_ESM.gz › wgcna_functional_enrichment/dlpfc/GO_analysis_mash_midnightblue.txt]

GO:0005654 CC 3.67e-06  62/165  3483/16076 D02 nucleoplasm                              1453.0, 1822.0, 2011.0, 2901.0, 2975.0, 3054.0, 3508.0, 3619.0, 4221.0, 4335.0, 4782.0, 5467.0, 5585.0, 5976.0, 6497.0, 6597.0, 6829.0, 6878.0, 7916.0, 7917.0, 8085.0, 8175.0, 8178.0, 8242.0, 9092.0, 9612.0, 9739.0, 9909.0, 10025.0, 10155.0, 10523.0, 10743.0, 10844.0, 22893.0, 23038.0, 23067.0, 23094.0, 23152.0, 23211.0, 23309.0, 23523.0, 23558.0, 23644.0, 26173.0, 29123.0, 29855.0, 29894.0, 51586.0, 53635.0, 54531.0, 55201.0, 56949.0, 57521.0, 57591.0, 64837.0, 79050.0, 83637.0, 84630.0, 140775.0, 155061.0, 221937.0, 283149.0 
GO:0030425 CC 1.10e-05  15/165   387/16076 D05 dendrite                                 547.0, 610.0, 1137.0, 2011.0, 2901.0, 5339.0, 5518.0, 23162.0, 28988.0, 50488.0, 55201.0, 57521.0, 57787.0, 79414.0, 126129.0 
GO:0016020 CC 3.02e-05  51/165  2826/16076 D02 membrane                                 29.0, 160.0, 396.0, 752.0, 823.0, 1137.0, 1727.0, 1952.0, 1954.0, 1981.0, 2011.0, 2194.0, 2539.0, 2580.0, 2783.0, 2975.0, 3054.0, 3508.0, 4035.0, 5195.0, 5339.0, 5447.0, 5518.0, 6597.0, 6892.0, 7916.0, 7917.0, 8943.0, 9612.0, 9922.0, 9993.0, 10025.0, 10452.0, 10523.0, 10844.0, 10908.0, 10999.0, 22859.0, 23274.0, 23295.0, 23400.0, 23644.0, 26173.0, 50651.0, 51586.0, 56894.0, 56949.0, 57555.0, 58513.0, 64837.0, 254359.0 
GO:0035097 CC 8.14e-05   4/165    23/16076 D05 histone methyltransferase complex        3054.0, 4221.0, 9739.0, 23067.0 
GO:0005515 MF 9.15e-06 132/165 10303/16076 D02 protein binding                          29.0, 160.0, 162.0, 396.0, 547.0, 610.0, 752.0, 823.0, 1137.0, 1445.0, 1453.0, 1727.0, 1822.0, 1954.0, 1981.0, 2011.0, 2194.0, 2539.0, 2580.0, 2783.0, 2801.0, 2975.0, 3054.0, 3421.0, 3508.0, 3619.0, 3954.0, 4035.0, 4221.0, 4335.0, 4782.0, 4784.0, 5195.0, 5339.0, 5428.0, 5447.0, 5467.0, 5518.0, 5585.0, 5976.0, 6448.0, 6497.0, 6597.0, 6829.0, 6878.0, 6892.0, 7407.0, 7760.0, 7916.0, 7917.0, 8085.0, 8175.0, 8178.0, 8242.0, 8408.0, 8568.0, 8943.0, 9092.0, 9146.0, 9612.0, 9739.0, 9742.0, 9828.0, 9853.0, 9919.0, 9922.0, 10025.0, 10155.0, 10297.0, 10452.0, 10523.0, 10616.0, 10743.0, 10844.0, 10869.0, 22838.0, 22859.0, 22893.0, 22907.0, 23038.0, 23067.0, 23094.0, 23125.0, 23152.0, 23162.0, 23163.0, 23211.0, 23295.0, 23309.0, 23400.0, 23403.0, 23523.0, 23558.0, 23644.0, 26000.0, 27245.0, 28988.0, 29855.0, 29894.0, 29924.0, 50488.0, 51310.0, 51586.0, 54531.0, 55201.0, 55697.0, 56894.0, 56949.0, 57521.0, 57591.0, 57617.0, 57655.0, 57787.0, 58506.0, 58513.0, 59284.0, 64837.0, 79050.0, 83637.0, 84219.0, 84330.0, 85395.0, 89887.0, 91039.0, 116113.0, 126129.0, 140775.0, 148137.0, 155061.0, 221937.0, 254359.0, 283373.0 
GO:0003713 MF 2.48e-05  11/165   229/16076 D03 transcription coactivator activity       1822.0, 3054.0, 6597.0, 6878.0, 8085.0, 10025.0, 10155.0, 23125.0, 23558.0, 57591.0, 283149.0 
GO:0003682 MF 3.30e-05  14/165   375/16076 D02 chromatin binding                        3054.0, 4221.0, 4335.0, 5428.0, 5585.0, 5976.0, 6829.0, 9612.0, 10155.0, 22893.0, 22907.0, 23125.0, 23309.0, 57585.0 
