# Supplementary material for: Analysis of gene expression in the postmortem brain of neurotypical Black Americans reveals contributions of genetic ancestry
Source: Nat Neurosci. 2024 May 20;27(6):1064–74. doi: 10.1038/s41593-024-01636-0 (PMC11156587; doi:10.1038/s41593-024-01636-0)
Supplement: Supplementary file 5 — Compressed directory of ancestry-associated DEGs enriched for WGCNA module functional enrichment results (that is, GO term enrichment) for the caudate nucleus, dentate gyrus, DLPFC and hippocampus. [file 41593_2024_1636_MOESM5_ESM.gz › wgcna_functional_enrichment/dlpfc/GO_analysis_mash_pink.xlsx]

## Sheet: Sheet1
GO	NS	enrichment	name	ratio_in_study	ratio_in_pop	p_uncorrected	depth	study_count	p_fdr_bh	study_items
GO:0045087	BP	e	innate immune response	48/316	310/16076	2.60404e-29	6	48	3.05662e-25	695.0, 712.0, 713.0, 714.0, 717.0, 1436.0, 1524.0, 1535.0, 1536.0, 2000.0, 2207.0, 3663.0, 3684.0, 4064.0, 4067.0, 4688.0, 5294.0, 6039.0, 6503.0, 6850.0, 7096.0, 7098.0, 7100.0, 8635.0, 8832.0, 9450.0, 10333.0, 10475.0, 11027.0, 23643.0, 23765.0, 25939.0, 27350.0, 51284.0, 51296.0, 58484.0, 80216.0, 80231.0, 81622.0, 81793.0, 84282.0, 84868.0, 89790.0, 113277.0, 114548.0, 122618.0, 219972.0, 340…
GO:0006954	BP	e	inflammatory response	42/316	252/16076	5.09089e-27	4	42	2.98784e-23	140.0, 199.0, 718.0, 719.0, 1230.0, 1240.0, 1436.0, 1535.0, 1536.0, 2350.0, 3606.0, 3663.0, 3683.0, 3689.0, 3965.0, 4064.0, 4065.0, 4261.0, 4973.0, 5294.0, 5724.0, 5742.0, 6614.0, 7040.0, 7096.0, 7100.0, 9450.0, 10312.0, 10333.0, 22900.0, 23166.0, 23643.0, 23765.0, 29760.0, 51284.0, 58484.0, 64581.0, 81793.0, 84868.0, 114548.0, 122618.0, 150372.0
GO:0006955	BP	e	immune response	35/316	168/16076	4.57293e-26	2	35	1.78923e-22	714.0, 718.0, 920.0, 942.0, 1230.0, 1240.0, 1520.0, 1524.0, 1880.0, 2210.0, 2214.0, 2217.0, 2533.0, 3113.0, 3117.0, 3122.0, 3123.0, 3394.0, 3603.0, 4055.0, 4065.0, 4261.0, 5294.0, 5724.0, 6693.0, 7096.0, 7409.0, 7454.0, 7940.0, 10261.0, 10333.0, 23533.0, 25939.0, 81793.0, 146850.0
GO:0002250	BP	e	adaptive immune response	28/316	97/16076	2.71906e-25	3	28	7.97907e-22	695.0, 920.0, 942.0, 1520.0, 1524.0, 1880.0, 2210.0, 3108.0, 3109.0, 3111.0, 3113.0, 3115.0, 3117.0, 3122.0, 3903.0, 4067.0, 5294.0, 6494.0, 6850.0, 7462.0, 8832.0, 10859.0, 11006.0, 11024.0, 55824.0, 84868.0, 84876.0, 89790.0
GO:0032760	BP	e	positive regulation of tumor necrosis factor production	22/316	80/16076	1.33609e-19	9	22	3.13662e-16	695.0, 1535.0, 1536.0, 2214.0, 3459.0, 3965.0, 5336.0, 5724.0, 5788.0, 6693.0, 6850.0, 7096.0, 7098.0, 7305.0, 8832.0, 11027.0, 23643.0, 54440.0, 64170.0, 64581.0, 84868.0, 113277.0
GO:0032755	BP	e	positive regulation of interleukin-6 production	21/316	74/16076	4.43672e-19	8	21	8.6797e-16	199.0, 695.0, 972.0, 1535.0, 3570.0, 3603.0, 3965.0, 5336.0, 5724.0, 6850.0, 7096.0, 7098.0, 7305.0, 10333.0, 11027.0, 23765.0, 51284.0, 64170.0, 64581.0, 81622.0, 113277.0
GO:0019886	BP	e	antigen processing and presentation of exogenous peptide antigen via MHC class II	12/316	22/16076	1.46627e-15	5	12	2.45872e-12	972.0, 1520.0, 2207.0, 3108.0, 3109.0, 3111.0, 3113.0, 3115.0, 3117.0, 3122.0, 3123.0, 81622.0
GO:0050853	BP	e	B cell receptor signaling pathway	12/316	30/16076	1.7035e-13	10	12	2.49945e-10	695.0, 3071.0, 4067.0, 4332.0, 4773.0, 5336.0, 5788.0, 6850.0, 7462.0, 29760.0, 89857.0, 150372.0
GO:0002503	BP	e	peptide antigen assembly with MHC class II protein complex	8/316	10/16076	8.87822e-13	7	8	1.04213e-09	3108.0, 3109.0, 3111.0, 3113.0, 3115.0, 3117.0, 3122.0, 3123.0
GO:0002381	BP	e	immunoglobulin production involved in immunoglobulin-mediated immune response	8/316	10/16076	8.87822e-13	7	8	1.04213e-09	3108.0, 3109.0, 3111.0, 3113.0, 3115.0, 3117.0, 3122.0, 3123.0
GO:0032731	BP	e	positive regulation of interleukin-1 beta production	12/316	43/16076	2.40311e-11	9	12	2.56434e-08	834.0, 841.0, 3965.0, 4332.0, 7305.0, 10333.0, 11027.0, 22900.0, 58484.0, 64581.0, 113277.0, 114548.0
GO:0002224	BP	e	toll-like receptor signaling pathway	9/316	19/16076	3.04021e-11	11	9	2.97384e-08	1520.0, 5336.0, 7096.0, 7100.0, 10333.0, 23643.0, 51284.0, 81622.0, 81793.0
GO:0032735	BP	e	positive regulation of interleukin-12 production	10/316	27/16076	4.68946e-11	8	10	4.23422e-08	3394.0, 3603.0, 3663.0, 3965.0, 5336.0, 6850.0, 7098.0, 7805.0, 64581.0, 81622.0
GO:0006935	BP	e	chemotaxis	13/316	59/16076	9.19447e-11	3	13	7.70891e-08	719.0, 1230.0, 1240.0, 1524.0, 1794.0, 3071.0, 3965.0, 5724.0, 6693.0, 10800.0, 58191.0, 112616.0, 123920.0
GO:0007165	BP	e	signal transduction	47/316	848/16076	1.07098e-10	4	47	8.38078e-08	140.0, 718.0, 834.0, 920.0, 945.0, 963.0, 1436.0, 1441.0, 1796.0, 2004.0, 3123.0, 3459.0, 3603.0, 3635.0, 3683.0, 4055.0, 4067.0, 6494.0, 6693.0, 7046.0, 7096.0, 7098.0, 7305.0, 9535.0, 10333.0, 10859.0, 11027.0, 23380.0, 23526.0, 27071.0, 27181.0, 27306.0, 54518.0, 55233.0, 55824.0, 55843.0, 56944.0, 58191.0, 64926.0, 79890.0, 112616.0, 114548.0, 117289.0, 123920.0, 139716.0, 150372.0, 201176.0
GO:0050870	BP	e	positive regulation of T cell activation	9/316	22/16076	1.55414e-10	8	9	1.14015e-07	920.0, 3108.0, 3109.0, 3111.0, 3113.0, 3115.0, 3117.0, 3122.0, 3123.0
GO:0050729	BP	e	positive regulation of inflammatory response	13/316	68/16076	6.08016e-10	7	13	4.19817e-07	834.0, 1050.0, 3603.0, 3606.0, 4814.0, 7098.0, 23765.0, 51284.0, 56670.0, 58484.0, 63940.0, 81793.0, 114548.0
GO:0007166	BP	e	cell surface receptor signaling pathway	18/316	153/16076	1.25595e-09	5	18	8.19019e-07	154.0, 920.0, 942.0, 1230.0, 1796.0, 2210.0, 2214.0, 3597.0, 5788.0, 6693.0, 10261.0, 10800.0, 11024.0, 23643.0, 23765.0, 58475.0, 64231.0, 284021.0
GO:0032729	BP	e	positive regulation of type II interferon production	11/316	50/16076	2.68546e-09	8	11	1.65905e-06	3113.0, 3115.0, 3394.0, 3606.0, 3965.0, 7098.0, 10859.0, 51284.0, 54440.0, 64581.0, 84868.0
GO:0051056	BP	e	regulation of small GTPase mediated signal transduction	15/316	109/16076	3.4872e-09	7	15	2.04664e-06	393.0, 1794.0, 6494.0, 7409.0, 23380.0, 23526.0, 50619.0, 51291.0, 55843.0, 81704.0, 89846.0, 117289.0, 201176.0, 221472.0, 257106.0
GO:0032722	BP	e	positive regulation of chemokine production	9/316	30/16076	3.89204e-09	8	9	2.17546e-06	199.0, 972.0, 1436.0, 3570.0, 3606.0, 7098.0, 51284.0, 64170.0, 84868.0
GO:0031663	BP	e	lipopolysaccharide-mediated signaling pathway	9/316	33/16076	9.96101e-09	6	9	5.31465e-06	3606.0, 4064.0, 4067.0, 5336.0, 5724.0, 6688.0, 7040.0, 9450.0, 23643.0
GO:0032930	BP	e	positive regulation of superoxide anion generation	7/316	16/16076	1.04287e-08	8	7	5.32224e-06	1535.0, 3684.0, 3689.0, 6850.0, 7040.0, 7305.0, 64581.0
GO:0006952	BP	e	defense response	10/316	46/16076	1.62733e-08	3	10	7.86942e-06	1441.0, 1536.0, 6039.0, 7454.0, 8832.0, 9306.0, 10800.0, 11024.0, 11027.0, 114548.0
GO:0032753	BP	e	positive regulation of interleukin-4 production	7/316	17/16076	1.7431e-08	8	7	7.86942e-06	942.0, 2207.0, 3965.0, 6850.0, 54440.0, 84868.0, 114548.0
GO:0030225	BP	e	macrophage differentiation	7/316	17/16076	1.7431e-08	6	7	7.86942e-06	841.0, 920.0, 1050.0, 1436.0, 3123.0, 6688.0, 139716.0
GO:0042102	BP	e	positive regulation of T cell proliferation	9/316	37/16076	2.99836e-08	9	9	1.30351e-05	199.0, 942.0, 3071.0, 3109.0, 3113.0, 3115.0, 5788.0, 54440.0, 84868.0
GO:0001774	BP	e	microglial cell activation	7/316	19/16076	4.36586e-08	6	7	1.83023e-05	199.0, 712.0, 3459.0, 3684.0, 3689.0, 7098.0, 54209.0
GO:0030889	BP	e	negative regulation of B cell proliferation	6/316	13/16076	8.4062e-08	9	6	3.40248e-05	695.0, 3635.0, 4067.0, 4332.0, 7305.0, 11314.0
GO:0060907	BP	e	positive regulation of macrophage cytokine production	7/316	21/16076	9.73979e-08	10	7	3.81086e-05	972.0, 5336.0, 7098.0, 7805.0, 10859.0, 51284.0, 64170.0
GO:0032757	BP	e	positive regulation of interleukin-8 production	9/316	43/16076	1.22531e-07	8	9	4.63959e-05	972.0, 3965.0, 6850.0, 7096.0, 7098.0, 7100.0, 11027.0, 51284.0, 64581.0
GO:0019221	BP	e	cytokine-mediated signaling pathway	12/316	87/16076	1.2826e-07	6	12	4.70475e-05	1050.0, 1230.0, 1436.0, 1441.0, 3459.0, 3570.0, 3587.0, 3597.0, 3663.0, 10859.0, 11024.0, 11027.0
GO:0032689	BP	e	negative regulation of type II interferon production	7/316	22/16076	1.40454e-07	8	7	4.91414e-05	3123.0, 3965.0, 7805.0, 10859.0, 11006.0, 64115.0, 84868.0
GO:0150062	BP	e	complement-mediated synapse pruning	4/316	4/16076	1.46528e-07	7	4	4.91414e-05	712.0, 718.0, 3684.0, 54209.0
GO:0034154	BP	e	toll-like receptor 7 signaling pathway	4/316	4/16076	1.46528e-07	13	4	4.91414e-05	51284.0, 81622.0, 84868.0, 118788.0
GO:0032691	BP	e	negative regulation of interleukin-1 beta production	7/316	23/16076	1.98517e-07	9	7	6.47276e-05	945.0, 1524.0, 2000.0, 11006.0, 22900.0, 54209.0, 114548.0
GO:0030890	BP	e	positive regulation of B cell proliferation	8/316	34/16076	2.37366e-07	9	8	7.53026e-05	695.0, 972.0, 1880.0, 3071.0, 4773.0, 5788.0, 54440.0, 84433.0
GO:0042742	BP	e	defense response to bacterium	10/316	62/16076	3.24971e-07	6	10	0.000100382	2207.0, 3394.0, 6693.0, 6850.0, 7098.0, 7100.0, 10333.0, 23166.0, 58484.0, 219972.0
GO:0006968	BP	e	cellular defense response	7/316	25/16076	3.76308e-07	4	7	0.000110428	1524.0, 4332.0, 4688.0, 6693.0, 7305.0, 10312.0, 23643.0
GO:0042130	BP	e	negative regulation of T cell proliferation	7/316	25/16076	3.76308e-07	9	7	0.000110428	942.0, 3123.0, 6693.0, 10859.0, 11006.0, 11326.0, 84868.0
GO:0032743	BP	e	positive regulation of interleukin-2 production	7/316	26/16076	5.06318e-07	8	7	0.000141504	920.0, 942.0, 5336.0, 5788.0, 54440.0, 64581.0, 84433.0
GO:0042110	BP	e	T cell activation	7/316	26/16076	5.06318e-07	5	7	0.000141504	841.0, 920.0, 5294.0, 5788.0, 7454.0, 8832.0, 64581.0
GO:0019722	BP	e	calcium-mediated signaling	9/316	52/16076	6.84391e-07	7	9	0.000182577	695.0, 920.0, 1230.0, 1524.0, 2214.0, 5336.0, 6850.0, 7462.0, 64805.0
GO:0030183	BP	e	B cell differentiation	9/316	52/16076	6.84391e-07	7	9	0.000182577	3087.0, 4066.0, 5336.0, 5788.0, 6850.0, 10312.0, 29760.0, 84433.0, 150372.0
GO:0007186	BP	e	G protein-coupled receptor signaling pathway	21/316	310/16076	9.07029e-07	5	21	0.000221916	140.0, 718.0, 719.0, 1240.0, 1524.0, 1880.0, 2857.0, 5294.0, 5330.0, 5724.0, 6001.0, 7409.0, 10287.0, 23533.0, 26996.0, 53829.0, 56670.0, 57121.0, 64407.0, 64805.0, 146850.0
GO:0006898	BP	e	receptor-mediated endocytosis	10/316	69/16076	9.10079e-07	6	10	0.000221916	154.0, 1601.0, 3684.0, 3689.0, 4360.0, 7048.0, 10894.0, 23166.0, 58191.0, 201176.0
GO:0050731	BP	e	positive regulation of peptidyl-tyrosine phosphorylation	10/316	69/16076	9.10079e-07	10	10	0.000221916	920.0, 972.0, 3059.0, 3570.0, 5336.0, 5788.0, 6850.0, 7040.0, 7157.0, 54209.0
GO:0051607	BP	e	defense response to virus	15/316	165/16076	9.26384e-07	7	15	0.000221916	834.0, 3663.0, 3687.0, 5788.0, 6039.0, 7098.0, 8673.0, 10859.0, 22900.0, 25939.0, 27350.0, 51284.0, 64170.0, 81622.0, 340061.0
GO:0043123	BP	e	positive regulation of I-kappaB kinase/NF-kappaB signaling	15/316	165/16076	9.26384e-07	8	15	0.000221916	834.0, 841.0, 920.0, 972.0, 3123.0, 3965.0, 4055.0, 7098.0, 10333.0, 10475.0, 64170.0, 64581.0, 80216.0, 84433.0, 113277.0
GO:0045579	BP	e	positive regulation of B cell differentiation	5/316	11/16076	1.19214e-06	10	5	0.000264026	695.0, 3071.0, 3635.0, 6688.0, 6850.0
GO:0001775	BP	e	cell activation	5/316	11/16076	1.19214e-06	2	5	0.000264026	5336.0, 6850.0, 7096.0, 10333.0, 64581.0
GO:0050850	BP	e	positive regulation of calcium-mediated signaling	5/316	11/16076	1.19214e-06	8	5	0.000264026	920.0, 5336.0, 6850.0, 54209.0, 64581.0
GO:0032693	BP	e	negative regulation of interleukin-10 production	5/316	11/16076	1.19214e-06	8	5	0.000264026	695.0, 7305.0, 10859.0, 11006.0, 64115.0
GO:0051092	BP	e	positive regulation of NF-kappaB transcription factor activity	13/316	128/16076	1.42691e-06	12	13	0.000310168	695.0, 1524.0, 3606.0, 3965.0, 5336.0, 7098.0, 10333.0, 10475.0, 58484.0, 64170.0, 64581.0, 84433.0, 114548.0
GO:0030593	BP	e	neutrophil chemotaxis	7/316	31/16076	1.86013e-06	8	7	0.000396985	1441.0, 2207.0, 3071.0, 3689.0, 5294.0, 6850.0, 7409.0
GO:0032720	BP	e	negative regulation of tumor necrosis factor production	8/316	44/16076	1.95296e-06	9	8	0.000406945	945.0, 2000.0, 3965.0, 10859.0, 11006.0, 54209.0, 64115.0, 84868.0
GO:0016064	BP	e	immunoglobulin mediated immune response	5/316	12/16076	2.0108e-06	6	5	0.000406945	972.0, 2207.0, 3635.0, 10312.0, 64170.0
GO:0046598	BP	e	positive regulation of viral entry into host cell	5/316	12/16076	2.0108e-06	6	5	0.000406945	920.0, 972.0, 3123.0, 3965.0, 10475.0
GO:0002283	BP	e	neutrophil activation involved in immune response	4/316	6/16076	2.13021e-06	7	4	0.000423803	2207.0, 6850.0, 7305.0, 11027.0
GO:0038095	BP	e	Fc-epsilon receptor signaling pathway	6/316	21/16076	2.3273e-06	8	6	0.000455297	695.0, 2207.0, 4067.0, 5336.0, 6850.0, 7409.0
GO:0071407	BP	e	cellular response to organic cyclic compound	7/316	34/16076	3.61765e-06	5	7	0.000696131	841.0, 1050.0, 1535.0, 3606.0, 7040.0, 53829.0, 340061.0
GO:0032725	BP	e	positive regulation of granulocyte macrophage colony-stimulating factor production	4/316	7/16076	4.89339e-06	8	4	0.00088367	3606.0, 6850.0, 11027.0, 64170.0
GO:0045577	BP	e	regulation of B cell differentiation	4/316	7/16076	4.89339e-06	9	4	0.00088367	677.0, 678.0, 84433.0, 150372.0
GO:0098883	BP	e	synapse pruning	4/316	7/16076	4.89339e-06	6	4	0.00088367	712.0, 713.0, 714.0, 1524.0
GO:0061760	BP	e	antifungal innate immune response	4/316	7/16076	4.89339e-06	7	4	0.00088367	1524.0, 5336.0, 64170.0, 64581.0
GO:0032733	BP	e	positive regulation of interleukin-10 production	6/316	24/16076	5.49232e-06	8	6	0.000976801	3965.0, 5336.0, 6850.0, 54209.0, 54440.0, 64581.0
GO:0010628	BP	e	positive regulation of gene expression	21/316	350/16076	6.18171e-06	6	21	0.001083	860.0, 972.0, 1050.0, 3459.0, 3687.0, 3965.0, 4094.0, 4773.0, 5336.0, 7040.0, 7046.0, 7098.0, 7157.0, 7305.0, 10333.0, 10859.0, 29760.0, 54209.0, 64115.0, 64581.0, 338773.0
GO:1901224	BP	e	positive regulation of NIK/NF-kappaB signaling	8/316	52/16076	7.23408e-06	8	8	0.00117763	942.0, 3606.0, 3965.0, 7098.0, 7805.0, 51284.0, 54209.0, 84868.0
GO:0050921	BP	e	positive regulation of chemotaxis	5/316	15/16076	7.26255e-06	6	5	0.00117763	199.0, 7040.0, 54209.0, 56670.0, 64805.0
GO:1904151	BP	e	positive regulation of microglial cell mediated cytotoxicity	3/316	3/16076	7.52444e-06	8	3	0.00117763	3684.0, 6688.0, 7305.0
GO:0002774	BP	e	Fc receptor mediated inhibitory signaling pathway	3/316	3/16076	7.52444e-06	8	3	0.00117763	4067.0, 10859.0, 11006.0
GO:0071226	BP	e	cellular response to molecule of fungal origin	3/316	3/16076	7.52444e-06	5	3	0.00117763	695.0, 6850.0, 64581.0
GO:0043315	BP	e	positive regulation of neutrophil degranulation	3/316	3/16076	7.52444e-06	11	3	0.00117763	3684.0, 3689.0, 5724.0
GO:0150064	BP	e	vertebrate eye-specific patterning	3/316	3/16076	7.52444e-06	4	3	0.00117763	712.0, 718.0, 3684.0
GO:0002316	BP	e	follicular B cell differentiation	3/316	3/16076	7.52444e-06	10	3	0.00117763	3394.0, 5336.0, 6688.0
GO:0006959	BP	e	humoral immune response	6/316	26/16076	9.08838e-06	3	6	0.00140368	240.0, 1880.0, 3123.0, 6480.0, 29760.0, 54209.0
GO:0035589	BP	e	G protein-coupled purinergic nucleotide receptor signaling pathway	4/316	8/16076	9.63506e-06	7	4	0.00146878	2857.0, 5724.0, 53829.0, 64805.0
GO:1900017	BP	e	positive regulation of cytokine production involved in inflammatory response	5/316	16/16076	1.03941e-05	8	5	0.00156418	10333.0, 23765.0, 63940.0, 64170.0, 64581.0
GO:0050766	BP	e	positive regulation of phagocytosis	6/316	28/16076	1.43872e-05	7	6	0.00207399	695.0, 1535.0, 1794.0, 2207.0, 54209.0, 64581.0
GO:0070269	BP	e	pyroptosis	5/316	17/16076	1.44886e-05	4	5	0.00207399	834.0, 841.0, 54209.0, 58484.0, 114548.0
GO:0030031	BP	e	cell projection assembly	5/316	17/16076	1.44886e-05	5	5	0.00207399	822.0, 3071.0, 23191.0, 64098.0, 85477.0
GO:0002755	BP	e	MyD88-dependent toll-like receptor signaling pathway	5/316	17/16076	1.44886e-05	12	5	0.00207399	695.0, 7096.0, 7100.0, 10333.0, 81793.0
GO:0045657	BP	e	positive regulation of monocyte differentiation	4/316	9/16076	1.70744e-05	10	4	0.00238595	677.0, 920.0, 972.0, 3123.0
GO:0071639	BP	e	positive regulation of monocyte chemotactic protein-1 production	4/316	9/16076	1.70744e-05	9	4	0.00238595	3965.0, 6850.0, 8832.0, 64581.0
GO:0050776	BP	e	regulation of immune response	6/316	29/16076	1.78425e-05	4	6	0.00246394	2210.0, 2214.0, 3635.0, 6693.0, 10870.0, 64115.0
GO:0048661	BP	e	positive regulation of smooth muscle cell proliferation	7/316	43/16076	1.86212e-05	6	7	0.00254158	199.0, 1535.0, 3570.0, 3606.0, 5724.0, 7040.0, 7048.0
GO:0002223	BP	e	stimulatory C-type lectin receptor signaling pathway	5/316	18/16076	1.97393e-05	11	5	0.00266321	4067.0, 5336.0, 6850.0, 7305.0, 64581.0
GO:0071346	BP	e	cellular response to type II interferon	8/316	60/16076	2.14614e-05	6	8	0.00286266	199.0, 834.0, 3113.0, 3394.0, 3965.0, 4360.0, 7098.0, 7454.0
GO:0070374	BP	e	positive regulation of ERK1 and ERK2 cascade	12/316	142/16076	2.40209e-05	9	12	0.00316806	920.0, 972.0, 1230.0, 1436.0, 1880.0, 3123.0, 3965.0, 5788.0, 7040.0, 54209.0, 64170.0, 84868.0
GO:0002862	BP	e	negative regulation of inflammatory response to antigenic stimulus	5/316	19/16076	2.63594e-05	8	5	0.00340007	3123.0, 4067.0, 6850.0, 54209.0, 79651.0
GO:0032703	BP	e	negative regulation of interleukin-2 production	5/316	19/16076	2.63594e-05	8	5	0.00340007	5788.0, 7805.0, 11006.0, 11326.0, 84868.0
GO:0048678	BP	e	response to axon injury	6/316	31/16076	2.67554e-05	4	6	0.00341364	199.0, 4067.0, 5336.0, 7305.0, 54209.0, 64805.0
GO:0002291	BP	e	T cell activation via T cell receptor contact with antigen bound to MHC molecule on antigen presenting cell	3/316	4/16076	2.96582e-05	7	3	0.0036645	3683.0, 10875.0, 54518.0
GO:0071396	BP	e	cellular response to lipid	3/316	4/16076	2.96582e-05	5	3	0.0036645	5336.0, 6850.0, 54209.0
GO:0032747	BP	e	positive regulation of interleukin-23 production	3/316	4/16076	2.96582e-05	8	3	0.0036645	5336.0, 23765.0, 64581.0
GO:0006911	BP	e	phagocytosis, engulfment	5/316	20/16076	3.45824e-05	7	5	0.00418483	199.0, 3684.0, 3689.0, 51411.0, 54209.0
GO:0006958	BP	e	complement activation, classical pathway	5/316	20/16076	3.45824e-05	8	5	0.00418483	712.0, 713.0, 714.0, 717.0, 718.0
GO:0071222	BP	e	cellular response to lipopolysaccharide	10/316	103/16076	3.50336e-05	6	10	0.00419617	834.0, 942.0, 1524.0, 3394.0, 4064.0, 4360.0, 10859.0, 23643.0, 84868.0, 114548.0
GO:0097028	BP	e	dendritic cell differentiation	4/316	11/16076	4.33451e-05	6	4	0.00503748	3394.0, 4067.0, 10859.0, 54209.0
GO:0060100	BP	e	positive regulation of phagocytosis, engulfment	4/316	11/16076	4.33451e-05	8	4	0.00503748	718.0, 3071.0, 5336.0, 54209.0
GO:0002281	BP	e	macrophage activation involved in immune response	4/316	11/16076	4.33451e-05	6	4	0.00503748	5336.0, 6850.0, 56670.0, 84868.0
GO:0034341	BP	e	response to type II interferon	5/316	21/16076	4.46622e-05	5	5	0.00513965	972.0, 4261.0, 6672.0, 8942.0, 58191.0
GO:0051897	BP	e	positive regulation of protein kinase B signaling	9/316	87/16076	5.22546e-05	8	9	0.005955	1524.0, 3059.0, 3606.0, 5294.0, 7040.0, 7046.0, 23533.0, 57091.0, 64805.0
GO:0032715	BP	e	negative regulation of interleukin-6 production	6/316	35/16076	5.52085e-05	8	6	0.00623112	2000.0, 3071.0, 3635.0, 8832.0, 11006.0, 84868.0
GO:0007159	BP	e	leukocyte cell-cell adhesion	5/316	22/16076	5.68724e-05	4	5	0.0063578	3683.0, 3689.0, 4973.0, 5788.0, 6850.0
GO:0045730	BP	e	respiratory burst	4/316	12/16076	6.40123e-05	2	4	0.00702221	1535.0, 1536.0, 4688.0, 4689.0
GO:0006956	BP	e	complement activation	4/316	12/16076	6.40123e-05	7	4	0.00702221	712.0, 713.0, 717.0, 718.0
GO:0009611	BP	e	response to wounding	7/316	52/16076	6.64559e-05	3	7	0.00717834	140.0, 677.0, 678.0, 1230.0, 1524.0, 7040.0, 10894.0
GO:0045766	BP	e	positive regulation of angiogenesis	10/316	111/16076	6.66586e-05	7	10	0.00717834	718.0, 719.0, 1524.0, 1536.0, 3099.0, 3687.0, 4814.0, 7048.0, 7098.0, 146850.0
GO:0002282	BP	e	microglial cell activation involved in immune response	3/316	5/16076	7.30636e-05	7	3	0.00772631	1524.0, 7305.0, 54209.0
GO:0034136	BP	e	negative regulation of toll-like receptor 2 signaling pathway	3/316	5/16076	7.30636e-05	9	3	0.00772631	4067.0, 10333.0, 54209.0
GO:0046847	BP	e	filopodium assembly	5/316	24/16076	8.88792e-05	7	5	0.00931486	7046.0, 23380.0, 89846.0, 91010.0, 221472.0
GO:0042554	BP	e	superoxide anion generation	4/316	14/16076	0.000125478	5	4	0.0130342	1535.0, 1536.0, 4688.0, 4689.0
GO:0001934	BP	e	positive regulation of protein phosphorylation	12/316	169/16076	0.00013096	9	12	0.0134842	199.0, 718.0, 920.0, 972.0, 1436.0, 1601.0, 3123.0, 4067.0, 7040.0, 54209.0, 55233.0, 338773.0
GO:0002244	BP	e	hematopoietic progenitor cell differentiation	7/316	58/16076	0.000135055	4	7	0.013785	1436.0, 4067.0, 5788.0, 7040.0, 7157.0, 54502.0, 122618.0
GO:0010818	BP	e	T cell chemotaxis	3/316	6/16076	0.000143997	8	3	0.0144224	1880.0, 5294.0, 58191.0
GO:1904141	BP	e	positive regulation of microglial cell migration	3/316	6/16076	0.000143997	9	3	0.0144224	1524.0, 54209.0, 64805.0
GO:0030335	BP	e	positive regulation of cell migration	13/316	197/16076	0.000144986	6	13	0.0144224	199.0, 1230.0, 1436.0, 1601.0, 3687.0, 4067.0, 4313.0, 7040.0, 7046.0, 57091.0, 58191.0, 64115.0, 64581.0
GO:0001516	BP	e	prostaglandin biosynthetic process	4/316	15/16076	0.000168466	11	4	0.0166173	972.0, 5742.0, 6916.0, 27306.0
GO:0030218	BP	e	erythrocyte differentiation	6/316	43/16076	0.000181716	5	6	0.0177748	3059.0, 3784.0, 4067.0, 6688.0, 6886.0, 10320.0
GO:0007155	BP	e	cell adhesion	19/316	381/16076	0.000202984	2	19	0.0196912	920.0, 945.0, 1230.0, 1441.0, 1524.0, 2350.0, 3683.0, 3684.0, 3687.0, 3689.0, 4814.0, 6404.0, 11314.0, 22915.0, 23166.0, 27181.0, 51294.0, 57091.0, 89790.0
GO:0071260	BP	e	cellular response to mechanical stimulus	7/316	62/16076	0.000206583	5	7	0.019876	834.0, 841.0, 1535.0, 4055.0, 7098.0, 7100.0, 51284.0
GO:0050829	BP	e	defense response to Gram-negative bacterium	5/316	29/16076	0.000229109	7	5	0.0217525	920.0, 3570.0, 6039.0, 54209.0, 219972.0
GO:0043280	BP	e	positive regulation of cysteine-type endopeptidase activity involved in apoptotic process	6/316	45/16076	0.00023491	11	6	0.0217525	834.0, 6850.0, 22900.0, 64170.0, 64581.0, 114548.0
GO:0070723	BP	e	response to cholesterol	3/316	7/16076	0.000248325	6	3	0.0217525	7040.0, 7046.0, 7048.0
GO:2000563	BP	e	positive regulation of CD4-positive, alpha-beta T cell proliferation	3/316	7/16076	0.000248325	11	3	0.0217525	3965.0, 7048.0, 84433.0
GO:0045630	BP	e	positive regulation of T-helper 2 cell differentiation	3/316	7/16076	0.000248325	14	3	0.0217525	942.0, 3606.0, 114548.0
GO:0043305	BP	e	negative regulation of mast cell degranulation	3/316	7/16076	0.000248325	11	3	0.0217525	3965.0, 8832.0, 11314.0
GO:0045060	BP	e	negative thymic T cell selection	3/316	7/16076	0.000248325	4	3	0.0217525	972.0, 1794.0, 5788.0
GO:0045588	BP	e	positive regulation of gamma-delta T cell differentiation	3/316	7/16076	0.000248325	11	3	0.0217525	3071.0, 5788.0, 6850.0
GO:0045059	BP	e	positive thymic T cell selection	3/316	7/16076	0.000248325	4	3	0.0217525	972.0, 1794.0, 5788.0
GO:0034138	BP	e	toll-like receptor 3 signaling pathway	3/316	7/16076	0.000248325	13	3	0.0217525	7098.0, 81622.0, 84868.0
GO:0034162	BP	e	toll-like receptor 9 signaling pathway	3/316	7/16076	0.000248325	13	3	0.0217525	81622.0, 84868.0, 118788.0
GO:0002693	BP	e	positive regulation of cellular extravasation	3/316	7/16076	0.000248325	8	3	0.0217525	5724.0, 10894.0, 83483.0
GO:0098586	BP	e	cellular response to virus	6/316	46/16076	0.000265735	6	6	0.0231052	3459.0, 3965.0, 7098.0, 51284.0, 57705.0, 114548.0
GO:0002639	BP	e	positive regulation of immunoglobulin production	4/316	17/16076	0.000284747	8	4	0.0243968	695.0, 942.0, 5788.0, 54440.0
GO:0043303	BP	e	mast cell degranulation	4/316	17/16076	0.000284747	9	4	0.0243968	5294.0, 6850.0, 7462.0, 284021.0
GO:0035556	BP	e	intracellular signal transduction	17/316	329/16076	0.000289472	5	17	0.0246219	113.0, 695.0, 3059.0, 3635.0, 4067.0, 5336.0, 6494.0, 6850.0, 7046.0, 7305.0, 7462.0, 8569.0, 9306.0, 29760.0, 51291.0, 55824.0, 150372.0
GO:0042531	BP	e	positive regulation of tyrosine phosphorylation of STAT protein	5/316	31/16076	0.000317426	11	5	0.0268053	1436.0, 3059.0, 3570.0, 3606.0, 4067.0
GO:0030217	BP	e	T cell differentiation	5/316	32/16076	0.00037021	7	5	0.0290878	860.0, 920.0, 5788.0, 7409.0, 10312.0
GO:0045963	BP	e	negative regulation of dopamine metabolic process	2/316	2/16076	0.000385184	8	2	0.0290878	3684.0, 3689.0
GO:0045058	BP	e	T cell selection	2/316	2/16076	0.000385184	2	2	0.0290878	920.0, 972.0
GO:0002469	BP	e	myeloid dendritic cell antigen processing and presentation	2/316	2/16076	0.000385184	4	2	0.0290878	3122.0, 3123.0
GO:1904093	BP	e	negative regulation of autophagic cell death	2/316	2/16076	0.000385184	7	2	0.0290878	7805.0, 54209.0
GO:0110090	BP	e	positive regulation of hippocampal neuron apoptotic process	2/316	2/16076	0.000385184	9	2	0.0290878	3684.0, 7305.0
GO:1904139	BP	e	regulation of microglial cell migration	2/316	2/16076	0.000385184	8	2	0.0290878	1524.0, 64805.0
GO:1990858	BP	e	cellular response to lectin	2/316	2/16076	0.000385184	4	2	0.0290878	5336.0, 6850.0
GO:0002540	BP	e	leukotriene production involved in inflammatory response	2/316	2/16076	0.000385184	4	2	0.0290878	240.0, 241.0
GO:0032959	BP	e	inositol trisphosphate biosynthetic process	2/316	2/16076	0.000385184	8	2	0.0290878	5336.0, 5724.0
GO:2000363	BP	e	positive regulation of prostaglandin-E synthase activity	2/316	2/16076	0.000385184	6	2	0.0290878	3684.0, 3689.0
GO:0002491	BP	e	antigen processing and presentation of endogenous peptide antigen via MHC class II	2/316	2/16076	0.000385184	5	2	0.0290878	3122.0, 3123.0
GO:0002431	BP	e	Fc receptor mediated stimulatory signaling pathway	2/316	2/16076	0.000385184	9	2	0.0290878	2207.0, 4067.0
GO:0045622	BP	e	regulation of T-helper cell differentiation	2/316	2/16076	0.000385184	12	2	0.0290878	3122.0, 3123.0
GO:0002407	BP	e	dendritic cell chemotaxis	3/316	8/16076	0.000391538	7	3	0.0290878	1230.0, 1880.0, 5294.0
GO:0034144	BP	e	negative regulation of toll-like receptor 4 signaling pathway	3/316	8/16076	0.000391538	9	3	0.0290878	4067.0, 11027.0, 54209.0
GO:1900015	BP	e	regulation of cytokine production involved in inflammatory response	3/316	8/16076	0.000391538	7	3	0.0290878	240.0, 54209.0, 122618.0
GO:0030644	BP	e	cellular chloride ion homeostasis	3/316	8/16076	0.000391538	9	3	0.0290878	3784.0, 6916.0, 10008.0
GO:0019370	BP	e	leukotriene biosynthetic process	3/316	8/16076	0.000391538	8	3	0.0290878	240.0, 241.0, 6850.0
GO:1901216	BP	e	positive regulation of neuron death	5/316	33/16076	0.000429366	6	5	0.0314993	712.0, 841.0, 3684.0, 3689.0, 7305.0
GO:0030316	BP	e	osteoclast differentiation	5/316	33/16076	0.000429366	6	5	0.0314993	1436.0, 1880.0, 7305.0, 10312.0, 54209.0
GO:0045088	BP	e	regulation of innate immune response	4/316	20/16076	0.000553301	6	4	0.0403394	841.0, 25939.0, 54209.0, 84282.0
GO:0002221	BP	e	pattern recognition receptor signaling pathway	3/316	9/16076	0.00057877	10	3	0.0409253	834.0, 58484.0, 114548.0
GO:0030595	BP	e	leukocyte chemotaxis	3/316	9/16076	0.00057877	5	3	0.0409253	1524.0, 1880.0, 3603.0
GO:0031666	BP	e	positive regulation of lipopolysaccharide-mediated signaling pathway	3/316	9/16076	0.00057877	7	3	0.0409253	4064.0, 9450.0, 23643.0
GO:0030101	BP	e	natural killer cell activation	3/316	9/16076	0.00057877	5	3	0.0409253	841.0, 2214.0, 3606.0
GO:0012501	BP	e	programmed cell death	3/316	9/16076	0.00057877	3	3	0.0409253	4814.0, 5336.0, 22900.0
GO:0033627	BP	e	cell adhesion mediated by integrin	5/316	36/16076	0.000649959	3	5	0.0456839	3683.0, 3684.0, 3687.0, 3689.0, 22915.0
GO:0032481	BP	e	positive regulation of type I interferon production	4/316	21/16076	0.000672981	8	4	0.0470205	3663.0, 5336.0, 6850.0, 340061.0
GO:0005886	CC	e	plasma membrane	166/316	3508/16076	1.58866e-33	3	166	2.7452e-30	113.0, 140.0, 154.0, 695.0, 718.0, 719.0, 834.0, 920.0, 942.0, 945.0, 951.0, 963.0, 972.0, 1184.0, 1230.0, 1240.0, 1436.0, 1441.0, 1524.0, 1535.0, 1536.0, 1601.0, 1794.0, 1880.0, 2207.0, 2210.0, 2214.0, 2350.0, 2533.0, 2857.0, 2995.0, 3059.0, 3071.0, 3099.0, 3111.0, 3113.0, 3115.0, 3117.0, 3122.0, 3123.0, 3459.0, 3570.0, 3587.0, 3597.0, 3603.0, 3635.0, 3683.0, 3684.0, 3687.0, 3689.0, 3762.0, 3784…
GO:0042613	CC	e	MHC class II protein complex	9/316	11/16076	2.07934e-14	5	9	1.79655e-11	972.0, 3108.0, 3109.0, 3111.0, 3113.0, 3115.0, 3117.0, 3122.0, 3123.0
GO:0070821	CC	e	tertiary granule membrane	14/316	56/16076	2.66505e-12	7	14	1.53507e-09	945.0, 963.0, 1535.0, 1536.0, 2207.0, 3684.0, 3687.0, 3689.0, 3903.0, 4973.0, 5724.0, 8673.0, 11314.0, 79895.0
GO:0009897	CC	e	external side of plasma membrane	24/316	218/16076	8.58296e-12	3	24	3.70784e-09	920.0, 942.0, 945.0, 972.0, 1230.0, 1441.0, 1524.0, 2207.0, 2214.0, 2217.0, 2350.0, 3123.0, 3570.0, 3597.0, 3683.0, 3684.0, 3687.0, 3689.0, 4065.0, 5788.0, 6693.0, 7048.0, 8832.0, 10859.0
GO:0009986	CC	e	cell surface	31/316	448/16076	1.24106e-09	2	31	3.68871e-07	718.0, 942.0, 963.0, 972.0, 1436.0, 1524.0, 2207.0, 2350.0, 3108.0, 3113.0, 3115.0, 3122.0, 3123.0, 3683.0, 3684.0, 3687.0, 3689.0, 3784.0, 4360.0, 5788.0, 6693.0, 7040.0, 7046.0, 7305.0, 9388.0, 10870.0, 11006.0, 64581.0, 64805.0, 83483.0, 84868.0
GO:0035579	CC	e	specific granule membrane	13/316	72/16076	1.2808e-09	7	13	3.68871e-07	719.0, 945.0, 963.0, 1535.0, 1536.0, 3683.0, 3684.0, 3689.0, 3903.0, 4973.0, 6518.0, 8673.0, 79895.0
GO:0045121	CC	e	membrane raft	20/316	203/16076	3.48849e-09	4	20	8.61159e-07	695.0, 841.0, 920.0, 3635.0, 3784.0, 4067.0, 4973.0, 5244.0, 5788.0, 7046.0, 7048.0, 7096.0, 7462.0, 10008.0, 10287.0, 10333.0, 55824.0, 84433.0, 84876.0, 150372.0
GO:0030669	CC	e	clathrin-coated endocytic vesicle membrane	10/316	55/16076	9.9841e-08	8	10	2.15657e-05	154.0, 920.0, 972.0, 2210.0, 3113.0, 3115.0, 3117.0, 3122.0, 3123.0, 8673.0
GO:0043235	CC	e	receptor complex	15/316	173/16076	1.68824e-06	2	15	0.000324141	154.0, 1436.0, 1441.0, 3570.0, 3597.0, 3689.0, 4973.0, 7046.0, 7048.0, 7096.0, 10333.0, 23643.0, 26996.0, 51284.0, 81793.0
GO:0030666	CC	e	endocytic vesicle membrane	9/316	60/16076	2.39574e-06	6	9	0.000413984	972.0, 1441.0, 3113.0, 3115.0, 3117.0, 3122.0, 3123.0, 4067.0, 23166.0
GO:0001772	CC	e	immunological synapse	7/316	33/16076	2.92171e-06	2	7	0.000423514	951.0, 963.0, 3122.0, 3123.0, 9306.0, 84433.0, 84868.0
GO:0005576	CC	e	extracellular region	45/316	1107/16076	2.94107e-06	2	45	0.000423514	240.0, 313.0, 712.0, 713.0, 714.0, 717.0, 718.0, 1296.0, 1441.0, 1520.0, 1794.0, 2350.0, 3570.0, 3603.0, 3606.0, 4313.0, 4332.0, 4814.0, 4973.0, 6039.0, 6480.0, 6614.0, 7040.0, 7048.0, 8635.0, 9388.0, 9535.0, 10859.0, 10863.0, 10875.0, 11027.0, 22915.0, 23191.0, 23406.0, 23526.0, 23643.0, 23765.0, 51411.0, 54209.0, 58191.0, 79056.0, 89790.0, 114548.0, 219972.0, 285313.0
GO:0044853	CC	e	plasma membrane raft	6/316	24/16076	5.49232e-06	5	6	0.000730056	3684.0, 3689.0, 6404.0, 51338.0, 54209.0, 84876.0
GO:0005765	CC	e	lysosomal membrane	20/316	322/16076	6.18055e-06	7	20	0.000762856	972.0, 1184.0, 1441.0, 1601.0, 3108.0, 3109.0, 3111.0, 3113.0, 3115.0, 3117.0, 3122.0, 3123.0, 4067.0, 7098.0, 7805.0, 8673.0, 10312.0, 51296.0, 55315.0, 80342.0
GO:0062167	CC	e	complement component C1q complex	3/316	3/16076	7.52444e-06	2	3	0.00081264	712.0, 713.0, 714.0
GO:0005602	CC	e	complement component C1 complex	3/316	3/16076	7.52444e-06	2	3	0.00081264	712.0, 713.0, 714.0
GO:0030658	CC	e	transport vesicle membrane	6/316	30/16076	2.19369e-05	6	6	0.00222982	972.0, 3113.0, 3115.0, 3117.0, 3122.0, 3123.0
GO:0043020	CC	e	NADPH oxidase complex	4/316	10/16076	2.80168e-05	4	4	0.00268961	1535.0, 1536.0, 4688.0, 4689.0
GO:0005944	CC	e	phosphatidylinositol 3-kinase complex, class IB	3/316	4/16076	2.96582e-05	7	3	0.00269733	5294.0, 23533.0, 146850.0
GO:0042101	CC	e	T cell receptor complex	3/316	5/16076	7.30636e-05	5	3	0.00601209	920.0, 6850.0, 54518.0
GO:0010008	CC	e	endosome membrane	14/316	217/16076	0.000103139	6	14	0.00810114	154.0, 1184.0, 2217.0, 3111.0, 3113.0, 3115.0, 3117.0, 4360.0, 4689.0, 7098.0, 10312.0, 23643.0, 51284.0, 51296.0
GO:0061702	CC	e	inflammasome complex	3/316	6/16076	0.000143997	2	3	0.0108186	834.0, 22900.0, 58484.0
GO:0072559	CC	e	NLRP3 inflammasome complex	3/316	7/16076	0.000248325	3	3	0.0178794	834.0, 22900.0, 114548.0
GO:0005942	CC	e	phosphatidylinositol 3-kinase complex	4/316	17/16076	0.000284747	5	4	0.0196817	5294.0, 9306.0, 23533.0, 146850.0
GO:0012507	CC	e	ER to Golgi transport vesicle membrane	6/316	47/16076	0.000299651	7	6	0.0198994	972.0, 3113.0, 3115.0, 3117.0, 3122.0, 3123.0
GO:0030670	CC	e	phagocytic vesicle membrane	7/316	67/16076	0.000335985	7	7	0.0198994	1535.0, 1536.0, 7096.0, 8673.0, 10312.0, 10333.0, 10981.0
GO:0101003	CC	e	ficolin-1-rich granule membrane	6/316	48/16076	0.00033687	7	6	0.0198994	2207.0, 3071.0, 3687.0, 3689.0, 10312.0, 11314.0
GO:1990794	CC	e	basolateral part of cell	2/316	2/16076	0.000385184	2	2	0.0198994	3784.0, 10008.0
GO:0034689	CC	e	integrin alphaX-beta2 complex	2/316	2/16076	0.000385184	6	2	0.0198994	3687.0, 3689.0
GO:0034688	CC	e	integrin alphaM-beta2 complex	2/316	2/16076	0.000385184	6	2	0.0198994	3684.0, 3689.0
GO:0034687	CC	e	integrin alphaL-beta2 complex	2/316	2/16076	0.000385184	6	2	0.0198994	3683.0, 3689.0
GO:0070021	CC	e	transforming growth factor beta ligand-receptor complex	2/316	2/16076	0.000385184	7	2	0.0198994	7046.0, 7048.0
GO:0005943	CC	e	phosphatidylinositol 3-kinase complex, class IA	3/316	8/16076	0.000391538	7	3	0.0198994	5294.0, 23533.0, 146850.0
GO:0005615	CC	e	extracellular space	33/316	907/16076	0.000737962	2	33	0.0354222	141.0, 240.0, 714.0, 717.0, 718.0, 822.0, 1296.0, 1520.0, 2214.0, 2217.0, 3123.0, 3603.0, 3606.0, 3684.0, 3936.0, 3965.0, 4064.0, 4242.0, 4313.0, 6039.0, 6693.0, 7040.0, 7098.0, 8635.0, 9388.0, 9450.0, 10875.0, 23643.0, 56944.0, 58191.0, 112616.0, 123920.0, 147138.0
GO:0043231	CC	e	intracellular membrane-bounded organelle	29/316	773/16076	0.000792067	4	29	0.0369917	313.0, 1050.0, 1436.0, 1520.0, 1601.0, 3099.0, 3108.0, 3109.0, 3113.0, 4067.0, 4332.0, 4973.0, 5742.0, 8832.0, 10170.0, 27306.0, 29760.0, 51296.0, 55214.0, 55303.0, 55315.0, 55803.0, 58484.0, 79958.0, 80183.0, 80231.0, 80709.0, 91010.0, 257106.0
GO:0032009	CC	e	early phagosome	3/316	10/16076	0.000814807	9	3	0.0370523	6850.0, 51284.0, 81622.0
GO:0045335	CC	e	phagocytic vesicle	6/316	59/16076	0.00103254	8	6	0.0457494	1520.0, 7454.0, 10981.0, 23380.0, 122618.0, 219972.0
GO:0033001	CC	e	Fc-gamma receptor III complex	2/316	3/16076	0.0011405	5	2	0.0480737	2207.0, 2214.0
GO:0008305	CC	e	integrin complex	4/316	24/16076	0.00114064	5	4	0.0480737	3683.0, 3684.0, 3687.0, 3689.0
GO:0005634	CC	p	nucleus	59/316	4646/16076	3.23959e-05	5	59	0.00279901	154.0, 199.0, 677.0, 678.0, 695.0, 822.0, 860.0, 972.0, 1050.0, 1535.0, 1796.0, 2000.0, 2004.0, 2313.0, 2533.0, 3059.0, 3087.0, 3394.0, 3663.0, 3965.0, 4067.0, 4094.0, 4313.0, 4773.0, 6001.0, 6239.0, 6494.0, 6672.0, 6688.0, 6850.0, 6886.0, 7040.0, 7046.0, 7157.0, 7454.0, 8569.0, 8761.0, 10095.0, 10312.0, 10320.0, 10957.0, 22797.0, 22900.0, 23406.0, 23533.0, 25939.0, 27350.0, 50619.0, 54440.0, 545…
GO:0005654	CC	p	nucleoplasm	44/316	3483/16076	0.000537511	2	44	0.0265377	240.0, 393.0, 822.0, 841.0, 860.0, 945.0, 1050.0, 1436.0, 2000.0, 2004.0, 2313.0, 3394.0, 4064.0, 4066.0, 4261.0, 4332.0, 4773.0, 4973.0, 5244.0, 6672.0, 6688.0, 6886.0, 7157.0, 8569.0, 8942.0, 10320.0, 10475.0, 22797.0, 22900.0, 23380.0, 25816.0, 25939.0, 26157.0, 27306.0, 50619.0, 51291.0, 55214.0, 55233.0, 60436.0, 63901.0, 79958.0, 80231.0, 80709.0, 340061.0
GO:0004888	MF	e	transmembrane signaling receptor activity	19/316	88/16076	5.75418e-15	3	19	2.41963e-11	920.0, 2210.0, 2214.0, 4360.0, 6693.0, 7096.0, 7098.0, 7100.0, 10261.0, 10333.0, 10894.0, 11024.0, 11314.0, 27181.0, 51284.0, 54209.0, 81793.0, 150372.0, 284021.0
GO:0023026	MF	e	MHC class II protein complex binding	10/316	20/16076	1.16039e-12	4	10	2.43973e-09	920.0, 972.0, 3108.0, 3109.0, 3111.0, 3113.0, 3115.0, 3117.0, 3122.0, 3123.0
GO:0038023	MF	e	signaling receptor activity	21/316	157/16076	4.22027e-12	2	21	5.91542e-09	920.0, 942.0, 945.0, 1240.0, 1441.0, 2350.0, 3587.0, 3687.0, 4065.0, 4360.0, 6510.0, 7096.0, 7098.0, 7100.0, 10333.0, 10894.0, 11027.0, 11314.0, 54209.0, 56670.0, 81793.0
GO:0032395	MF	e	MHC class II receptor activity	5/316	6/16076	1.67918e-08	4	5	1.76524e-05	3111.0, 3113.0, 3117.0, 3122.0, 3123.0
GO:0019864	MF	e	IgG binding	4/316	6/16076	2.13021e-06	4	4	0.00149292	2207.0, 2210.0, 2214.0, 2217.0
GO:0045028	MF	e	G protein-coupled purinergic nucleotide receptor activity	4/316	6/16076	2.13021e-06	6	4	0.00149292	2857.0, 5724.0, 53829.0, 64805.0
GO:0005096	MF	e	GTPase activator activity	18/316	252/16076	2.62461e-06	5	18	0.00157664	141.0, 393.0, 397.0, 1794.0, 3071.0, 6001.0, 6494.0, 23380.0, 23526.0, 51291.0, 55803.0, 55843.0, 64407.0, 64926.0, 79890.0, 117289.0, 201176.0, 257106.0
GO:0032396	MF	e	inhibitory MHC class I receptor activity	3/316	3/16076	7.52444e-06	5	3	0.00395504	10859.0, 11024.0, 11027.0
GO:0005515	MF	e	protein binding	238/316	10303/16076	1.86157e-05	2	238	0.00869769	141.0, 154.0, 199.0, 240.0, 241.0, 313.0, 393.0, 397.0, 677.0, 678.0, 695.0, 712.0, 713.0, 714.0, 717.0, 718.0, 822.0, 834.0, 841.0, 860.0, 920.0, 942.0, 945.0, 951.0, 963.0, 972.0, 1050.0, 1184.0, 1230.0, 1240.0, 1436.0, 1441.0, 1524.0, 1535.0, 1536.0, 1601.0, 1794.0, 1796.0, 2000.0, 2004.0, 2207.0, 2214.0, 2217.0, 2313.0, 2533.0, 2995.0, 3059.0, 3071.0, 3087.0, 3099.0, 3108.0, 3109.0, 3111.0, 3…
GO:0042605	MF	e	peptide antigen binding	5/316	19/16076	2.63594e-05	4	5	0.00906235	3113.0, 3115.0, 3117.0, 3122.0, 3123.0
GO:0038024	MF	e	cargo receptor activity	5/316	19/16076	2.63594e-05	1	5	0.00906235	1601.0, 3684.0, 3689.0, 4360.0, 10894.0
GO:0019955	MF	e	cytokine binding	6/316	31/16076	2.67554e-05	3	6	0.00906235	972.0, 1436.0, 1441.0, 3459.0, 3570.0, 3597.0
GO:0033691	MF	e	sialic acid binding	4/316	10/16076	2.80168e-05	5	4	0.00906235	945.0, 7903.0, 27181.0, 89790.0
GO:0004896	MF	e	cytokine receptor activity	6/316	35/16076	5.52085e-05	4	6	0.0154768	972.0, 1441.0, 3459.0, 3570.0, 3587.0, 3597.0
GO:0042169	MF	e	SH2 domain binding	6/316	35/16076	5.52085e-05	4	6	0.0154768	6850.0, 7462.0, 10859.0, 29760.0, 55824.0, 89790.0
GO:0004950	MF	e	chemokine receptor activity	3/316	5/16076	7.30636e-05	7	3	0.0180725	1230.0, 1240.0, 1524.0
GO:0140031	MF	e	phosphorylation-dependent protein binding	3/316	5/16076	7.30636e-05	4	3	0.0180725	4067.0, 5336.0, 7409.0
GO:0050700	MF	e	CARD domain binding	4/316	13/16076	9.10333e-05	4	4	0.0212664	834.0, 22900.0, 64170.0, 84433.0
GO:0042608	MF	e	T cell receptor binding	3/316	6/16076	0.000143997	4	3	0.0288337	1794.0, 3122.0, 3123.0
GO:0016175	MF	e	superoxide-generating NAD(P)H oxidase activity	3/316	6/16076	0.000143997	5	3	0.0288337	1535.0, 1536.0, 4688.0
GO:0001851	MF	e	complement component C3b binding	3/316	6/16076	0.000143997	4	3	0.0288337	3684.0, 3689.0, 11326.0
GO:0042609	MF	e	CD4 receptor binding	3/316	7/16076	0.000248325	4	3	0.0474639	972.0, 3123.0, 3603.0
