# Supplementary material for: Analysis of gene expression in the postmortem brain of neurotypical Black Americans reveals contributions of genetic ancestry
Source: Nat Neurosci. 2024 May 20;27(6):1064–74. doi: 10.1038/s41593-024-01636-0 (PMC11156587; doi:10.1038/s41593-024-01636-0)
Supplement: Supplementary file 5 — Compressed directory of ancestry-associated DEGs enriched for WGCNA module functional enrichment results (that is, GO term enrichment) for the caudate nucleus, dentate gyrus, DLPFC and hippocampus. [file 41593_2024_1636_MOESM5_ESM.gz › wgcna_functional_enrichment/dlpfc/GO_analysis_mash_darkgreen.xlsx]

## Sheet: Sheet1
GO	NS	enrichment	name	ratio_in_study	ratio_in_pop	p_uncorrected	depth	study_count	p_fdr_bh	study_items
GO:0030424	CC	e	axon	11/73	302/16076	1.08373e-07	5	11	0.000187269	60.0, 476.0, 478.0, 2664.0, 3748.0, 3897.0, 4130.0, 5864.0, 6853.0, 8567.0, 8927.0
GO:0030672	CC	e	synaptic vesicle membrane	7/73	105/16076	4.73962e-07	8	7	0.000409504	535.0, 5864.0, 6853.0, 8927.0, 22895.0, 57030.0, 80863.0
GO:0044305	CC	e	calyx of Held	4/73	19/16076	1.44028e-06	4	4	0.000745812	60.0, 71.0, 478.0, 5582.0
GO:0005829	CC	e	cytosol	41/73	4696/16076	1.72642e-06	2	41	0.000745812	47.0, 50.0, 60.0, 71.0, 87.0, 104.0, 161.0, 226.0, 320.0, 375.0, 535.0, 1523.0, 2036.0, 2664.0, 2778.0, 2821.0, 3098.0, 4130.0, 4204.0, 5297.0, 5528.0, 5550.0, 5566.0, 5582.0, 5709.0, 5864.0, 5923.0, 6709.0, 6853.0, 7317.0, 8237.0, 8567.0, 8775.0, 8831.0, 8907.0, 11332.0, 22820.0, 22895.0, 26999.0, 63893.0, 80790.0
GO:0098685	CC	e	Schaffer collateral - CA1 synapse	6/73	90/16076	3.27675e-06	4	6	0.00113245	60.0, 71.0, 320.0, 6853.0, 8927.0, 23096.0
GO:0098978	CC	e	glutamatergic synapse	10/73	386/16076	9.15593e-06	4	10	0.00263691	60.0, 87.0, 320.0, 5566.0, 8775.0, 8831.0, 8927.0, 9921.0, 22839.0, 22883.0
GO:0014069	CC	e	postsynaptic density	8/73	245/16076	1.48542e-05	4	8	0.00366686	375.0, 476.0, 5582.0, 6853.0, 8831.0, 8927.0, 22883.0, 59283.0
GO:0005886	CC	e	plasma membrane	32/73	3508/16076	2.45825e-05	3	32	0.00530982	60.0, 71.0, 87.0, 161.0, 320.0, 375.0, 476.0, 478.0, 535.0, 1209.0, 2036.0, 2821.0, 3748.0, 3897.0, 5097.0, 5297.0, 5582.0, 5864.0, 5923.0, 6709.0, 8567.0, 8775.0, 8831.0, 8907.0, 9500.0, 22839.0, 26470.0, 56097.0, 57030.0, 57692.0, 59283.0, 83660.0
GO:0048786	CC	e	presynaptic active zone	4/73	40/16076	3.15979e-05	2	4	0.0060668	5864.0, 6853.0, 8927.0, 57030.0
GO:0043005	CC	e	neuron projection	8/73	305/16076	7.0607e-05	4	8	0.0122009	375.0, 2821.0, 4130.0, 5923.0, 22883.0, 22895.0, 26999.0, 57030.0
GO:1903561	CC	e	extracellular vesicle	4/73	54/16076	0.000104222	5	4	0.0149738	476.0, 478.0, 5864.0, 6709.0
GO:0060342	CC	e	photoreceptor inner segment membrane	2/73	4/16076	0.000121316	4	2	0.0149738	476.0, 478.0
GO:0060203	CC	e	clathrin-sculpted glutamate transport vesicle membrane	2/73	4/16076	0.000121316	8	2	0.0149738	5864.0, 57030.0
GO:0097433	CC	e	dense body	2/73	4/16076	0.000121316	2	2	0.0149738	60.0, 71.0
GO:0070062	CC	e	extracellular exosome	19/73	1692/16076	0.000144162	6	19	0.0166075	47.0, 60.0, 71.0, 87.0, 226.0, 375.0, 476.0, 535.0, 2778.0, 2821.0, 5297.0, 5566.0, 5709.0, 6709.0, 7317.0, 8775.0, 8907.0, 11332.0, 26999.0
GO:0008021	CC	e	synaptic vesicle	5/73	113/16076	0.000161167	9	5	0.0174061	320.0, 5864.0, 6853.0, 8927.0, 22895.0
GO:0098871	CC	e	postsynaptic actin cytoskeleton	2/73	5/16076	0.000201598	7	2	0.0204918	60.0, 71.0
