# Supplementary material for: Analysis of gene expression in the postmortem brain of neurotypical Black Americans reveals contributions of genetic ancestry
Source: Nat Neurosci. 2024 May 20;27(6):1064–74. doi: 10.1038/s41593-024-01636-0 (PMC11156587; doi:10.1038/s41593-024-01636-0)
Supplement: Supplementary file 5 — Compressed directory of ancestry-associated DEGs enriched for WGCNA module functional enrichment results (that is, GO term enrichment) for the caudate nucleus, dentate gyrus, DLPFC and hippocampus. [file 41593_2024_1636_MOESM5_ESM.gz › wgcna_functional_enrichment/dlpfc/GO_analysis_mash_green.txt]

GO:0043161 BP 1.75e-11  25/406   192/16076 D09 proteasome-mediated ubiquitin-dependent protein catabolic process 2932.0, 3093.0, 4287.0, 5094.0, 5516.0, 5701.0, 5718.0, 7328.0, 8452.0, 9097.0, 9320.0, 9373.0, 9867.0, 10213.0, 10299.0, 11059.0, 25831.0, 25852.0, 26043.0, 56929.0, 57542.0, 64326.0, 64839.0, 80232.0, 137886.0 
GO:0016567 BP 4.07e-10  35/406   414/16076 D08 protein ubiquitination                   867.0, 996.0, 5930.0, 6500.0, 6921.0, 7322.0, 7334.0, 8239.0, 8450.0, 8452.0, 8454.0, 9655.0, 9730.0, 9867.0, 10299.0, 11059.0, 23008.0, 25820.0, 26260.0, 51132.0, 54765.0, 54778.0, 54793.0, 55167.0, 56929.0, 64326.0, 64839.0, 79269.0, 79872.0, 80124.0, 80204.0, 84246.0, 115426.0, 130507.0, 152006.0 
GO:0000209 BP 4.53e-10  21/406   157/16076 D09 protein polyubiquitination               867.0, 3093.0, 6500.0, 7322.0, 7328.0, 7334.0, 8452.0, 9320.0, 9520.0, 11059.0, 25820.0, 25831.0, 25897.0, 51465.0, 54708.0, 54778.0, 54926.0, 57542.0, 64839.0, 80351.0, 149041.0 
GO:0006511 BP 4.57e-10  25/406   223/16076 D08 ubiquitin-dependent protein catabolic process 867.0, 1540.0, 3093.0, 4287.0, 5701.0, 5930.0, 6921.0, 7322.0, 7328.0, 8452.0, 9320.0, 9958.0, 10213.0, 25820.0, 25897.0, 29979.0, 51132.0, 51377.0, 54778.0, 54926.0, 56929.0, 80204.0, 80762.0, 130507.0, 149041.0 
GO:0006886 BP 1.09e-07  22/406   232/16076 D07 intracellular protein transport          164.0, 372.0, 378.0, 400.0, 1213.0, 4869.0, 5861.0, 5868.0, 5870.0, 9559.0, 9874.0, 10427.0, 10484.0, 10490.0, 10569.0, 23673.0, 25782.0, 51552.0, 57403.0, 81609.0, 134266.0, 157769.0 
GO:0034063 BP 1.49e-06   7/406    24/16076 D07 stress granule assembly                  636.0, 1654.0, 1656.0, 1965.0, 7812.0, 10146.0, 23369.0 
GO:2000767 BP 6.86e-06   5/406    12/16076 D09 positive regulation of cytoplasmic translation 3184.0, 7812.0, 10492.0, 26986.0, 170506.0 
GO:1900152 BP 2.59e-05   4/406     8/16076 D11 negative regulation of nuclear-transcribed mRNA catabolic process, deadenylation-dependent decay 3184.0, 7812.0, 10492.0, 26986.0 
GO:0005829 CC 2.26e-31 230/406  4696/16076 D02 cytosol                                  27.0, 164.0, 372.0, 378.0, 400.0, 586.0, 636.0, 673.0, 867.0, 996.0, 1130.0, 1213.0, 1457.0, 1459.0, 1540.0, 1654.0, 1656.0, 1965.0, 1968.0, 1982.0, 1983.0, 2005.0, 2107.0, 2332.0, 2617.0, 2632.0, 2665.0, 2673.0, 2932.0, 2935.0, 3052.0, 3091.0, 3093.0, 3184.0, 3251.0, 3612.0, 3658.0, 3836.0, 3840.0, 3845.0, 3939.0, 4045.0, 4087.0, 4287.0, 4763.0, 4848.0, 4869.0, 4898.0, 5000.0, 5007.0, 5048.0, 5094.0, 5291.0, 5516.0, 5529.0, 5573.0, 5576.0, 5610.0, 5701.0, 5711.0, 5718.0, 5782.0, 5861.0, 5868.0, 5870.0, 5885.0, 5906.0, 5921.0, 5928.0, 5930.0, 6125.0, 6129.0, 6197.0, 6386.0, 6500.0, 6654.0, 6731.0, 6780.0, 6921.0, 7170.0, 7322.0, 7328.0, 7334.0, 7342.0, 7360.0, 7520.0, 7529.0, 7534.0, 7812.0, 8027.0, 8030.0, 8036.0, 8239.0, 8450.0, 8452.0, 8454.0, 8573.0, 8648.0, 8766.0, 8780.0, 8833.0, 8898.0, 8936.0, 8976.0, 9097.0, 9113.0, 9185.0, 9320.0, 9349.0, 9372.0, 9520.0, 9529.0, 9559.0, 9581.0, 9655.0, 9698.0, 9931.0, 9943.0, 9958.0, 9972.0, 10048.0, 10096.0, 10097.0, 10109.0, 10114.0, 10146.0, 10152.0, 10197.0, 10213.0, 10260.0, 10427.0, 10484.0, 10490.0, 10492.0, 10526.0, 10564.0, 10565.0, 10569.0, 10725.0, 11059.0, 11171.0, 11215.0, 11216.0, 22822.0, 22826.0, 22848.0, 22894.0, 22919.0, 22930.0, 23047.0, 23074.0, 23089.0, 23112.0, 23118.0, 23173.0, 23185.0, 23271.0, 23301.0, 23369.0, 25782.0, 25814.0, 25820.0, 25852.0, 25897.0, 26019.0, 26043.0, 26130.0, 26986.0, 27430.0, 29789.0, 29979.0, 50484.0, 50807.0, 51028.0, 51132.0, 51164.0, 51377.0, 51552.0, 51566.0, 54458.0, 54764.0, 54778.0, 54878.0, 54926.0, 54928.0, 55297.0, 55573.0, 55671.0, 55740.0, 55802.0, 56648.0, 56929.0, 57097.0, 57472.0, 57542.0, 57551.0, 57606.0, 57826.0, 63939.0, 64326.0, 64839.0, 65059.0, 79577.0, 79872.0, 79876.0, 80145.0, 80155.0, 80204.0, 80232.0, 80351.0, 81609.0, 81631.0, 81929.0, 84301.0, 84376.0, 84961.0, 114294.0, 114885.0, 117177.0, 136319.0, 137886.0, 142891.0, 146057.0, 149371.0, 170506.0, 221895.0, 246175.0, 257397.0, 285636.0, 317649.0 
GO:0005634 CC 5.67e-11 179/406  4646/16076 D05 nucleus                                  102.0, 546.0, 673.0, 996.0, 1456.0, 1457.0, 1459.0, 1654.0, 1656.0, 1738.0, 1965.0, 2005.0, 2332.0, 2932.0, 3091.0, 3093.0, 3184.0, 3190.0, 3419.0, 3836.0, 3840.0, 3843.0, 3939.0, 4087.0, 4287.0, 4673.0, 4763.0, 4848.0, 4857.0, 4869.0, 5000.0, 5094.0, 5291.0, 5431.0, 5516.0, 5529.0, 5610.0, 5701.0, 5782.0, 5813.0, 5885.0, 5928.0, 5930.0, 6125.0, 6129.0, 6386.0, 6500.0, 6594.0, 7322.0, 7328.0, 7334.0, 7342.0, 7360.0, 7520.0, 7534.0, 7803.0, 8036.0, 8239.0, 8450.0, 8452.0, 8467.0, 8554.0, 8648.0, 8731.0, 8898.0, 8976.0, 9113.0, 9320.0, 9373.0, 9422.0, 9520.0, 9529.0, 9581.0, 9589.0, 9730.0, 9774.0, 9801.0, 9874.0, 9910.0, 9931.0, 9958.0, 10048.0, 10096.0, 10097.0, 10109.0, 10111.0, 10114.0, 10128.0, 10146.0, 10152.0, 10197.0, 10209.0, 10213.0, 10236.0, 10260.0, 10285.0, 10492.0, 10569.0, 10614.0, 10725.0, 10983.0, 11017.0, 11059.0, 11073.0, 11171.0, 22822.0, 22826.0, 22847.0, 22887.0, 22894.0, 23047.0, 23394.0, 23468.0, 25820.0, 25852.0, 26019.0, 26043.0, 26260.0, 26986.0, 27430.0, 29035.0, 29066.0, 29079.0, 51028.0, 51132.0, 51164.0, 51377.0, 51465.0, 51566.0, 51567.0, 51773.0, 54537.0, 54764.0, 54778.0, 54891.0, 55122.0, 55167.0, 55777.0, 55802.0, 57097.0, 57472.0, 64839.0, 64864.0, 79577.0, 79872.0, 79876.0, 79893.0, 80124.0, 80145.0, 80155.0, 80204.0, 80232.0, 80319.0, 80351.0, 80829.0, 84246.0, 84259.0, 84295.0, 84312.0, 84458.0, 92285.0, 94239.0, 115426.0, 117177.0, 136319.0, 137886.0, 146057.0, 152006.0, 153443.0, 158586.0, 170506.0, 205717.0, 220988.0, 221895.0, 246175.0, 254065.0, 283742.0, 339287.0, 378938.0 
GO:0010494 CC 1.04e-09  15/406    79/16076 D07 cytoplasmic stress granule               1654.0, 1656.0, 1965.0, 2332.0, 3190.0, 6780.0, 7812.0, 9698.0, 10146.0, 23185.0, 23369.0, 26986.0, 27067.0, 149041.0, 170506.0 
GO:0005654 CC 1.04e-09 141/406  3483/16076 D02 nucleoplasm                              546.0, 659.0, 996.0, 1457.0, 1459.0, 1654.0, 1810.0, 2005.0, 2332.0, 2926.0, 2932.0, 3091.0, 3184.0, 3190.0, 3836.0, 3840.0, 4087.0, 4287.0, 4848.0, 4857.0, 4869.0, 5000.0, 5007.0, 5094.0, 5291.0, 5431.0, 5701.0, 5711.0, 5718.0, 5782.0, 5868.0, 5885.0, 5928.0, 6125.0, 6197.0, 6386.0, 6500.0, 6594.0, 6921.0, 7182.0, 7322.0, 7334.0, 7342.0, 7520.0, 7534.0, 8036.0, 8450.0, 8452.0, 8454.0, 8467.0, 8554.0, 8648.0, 8731.0, 9320.0, 9329.0, 9349.0, 9589.0, 9698.0, 9730.0, 9774.0, 9874.0, 9958.0, 9972.0, 10048.0, 10109.0, 10111.0, 10128.0, 10197.0, 10213.0, 10236.0, 10285.0, 10492.0, 10526.0, 10565.0, 10569.0, 10614.0, 10725.0, 10933.0, 11017.0, 11073.0, 22822.0, 22826.0, 22894.0, 23008.0, 23047.0, 23089.0, 23112.0, 23118.0, 23301.0, 23468.0, 23673.0, 25820.0, 25852.0, 26043.0, 27125.0, 29079.0, 29979.0, 50484.0, 51132.0, 51377.0, 51496.0, 51567.0, 51773.0, 54458.0, 54764.0, 54778.0, 54891.0, 54928.0, 55122.0, 55167.0, 55252.0, 55297.0, 55671.0, 55777.0, 56929.0, 57097.0, 63939.0, 64326.0, 64839.0, 79269.0, 79577.0, 80145.0, 80204.0, 80232.0, 80829.0, 84246.0, 84295.0, 84301.0, 84458.0, 92345.0, 114885.0, 115426.0, 121536.0, 152006.0, 170506.0, 220988.0, 221037.0, 221895.0, 283742.0, 285636.0, 339287.0 
GO:0005737 CC 4.10e-09 160/406  4208/16076 D02 cytoplasm                                102.0, 164.0, 378.0, 400.0, 996.0, 1456.0, 1654.0, 1656.0, 1968.0, 1983.0, 2107.0, 2332.0, 2617.0, 2632.0, 2665.0, 2773.0, 2926.0, 2932.0, 2935.0, 3091.0, 3190.0, 3251.0, 3612.0, 3658.0, 3836.0, 3843.0, 3845.0, 4087.0, 4287.0, 4673.0, 4763.0, 4848.0, 4857.0, 4869.0, 5007.0, 5094.0, 5291.0, 5529.0, 5573.0, 5576.0, 5610.0, 5701.0, 5718.0, 5782.0, 5868.0, 5906.0, 5921.0, 6125.0, 6129.0, 6197.0, 6386.0, 6443.0, 6500.0, 6654.0, 6780.0, 7334.0, 7360.0, 7529.0, 7534.0, 7803.0, 8036.0, 8239.0, 8452.0, 8573.0, 8650.0, 8898.0, 9185.0, 9213.0, 9349.0, 9373.0, 9520.0, 9529.0, 9589.0, 9665.0, 9698.0, 9730.0, 9774.0, 9867.0, 9943.0, 9958.0, 10048.0, 10096.0, 10097.0, 10114.0, 10146.0, 10152.0, 10197.0, 10209.0, 10285.0, 10569.0, 10614.0, 10983.0, 11034.0, 11059.0, 11073.0, 11171.0, 11215.0, 22848.0, 23008.0, 23089.0, 23173.0, 23335.0, 23369.0, 23394.0, 23760.0, 25814.0, 25820.0, 25852.0, 25897.0, 26019.0, 26260.0, 26986.0, 29035.0, 29789.0, 29979.0, 51132.0, 51164.0, 51247.0, 51360.0, 51377.0, 51389.0, 51567.0, 54462.0, 54499.0, 54764.0, 54765.0, 54778.0, 54878.0, 55122.0, 55137.0, 55255.0, 55573.0, 55802.0, 57472.0, 57551.0, 57826.0, 60682.0, 64786.0, 64839.0, 64853.0, 79872.0, 79876.0, 79893.0, 80124.0, 80145.0, 80155.0, 80204.0, 80232.0, 80319.0, 80351.0, 84259.0, 84376.0, 92345.0, 130507.0, 136319.0, 146057.0, 170506.0, 220988.0, 246175.0, 283742.0 
GO:0000151 CC 5.88e-08  15/406   105/16076 D04 ubiquitin ligase complex                 7322.0, 7334.0, 10048.0, 11059.0, 25820.0, 25852.0, 25897.0, 26260.0, 56929.0, 79872.0, 80204.0, 80232.0, 84246.0, 84259.0, 130507.0 
GO:0106002 CC 1.96e-06   4/406     5/16076 D02 mCRD-mediated mRNA stability complex     3184.0, 7812.0, 10492.0, 26986.0 
GO:1990904 CC 3.53e-06  16/406   162/16076 D02 ribonucleoprotein complex                2332.0, 2926.0, 3184.0, 3190.0, 4869.0, 5094.0, 6125.0, 6129.0, 7520.0, 10128.0, 10146.0, 10236.0, 10492.0, 23468.0, 26986.0, 220988.0 
GO:0005925 CC 4.27e-06  27/406   403/16076 D05 focal adhesion                           102.0, 867.0, 1213.0, 2665.0, 3190.0, 3845.0, 4869.0, 5094.0, 5576.0, 5782.0, 6125.0, 6129.0, 6386.0, 7529.0, 7534.0, 8573.0, 8650.0, 8936.0, 9349.0, 10096.0, 10097.0, 10109.0, 10146.0, 22919.0, 26986.0, 51164.0, 55740.0 
GO:0098978 CC 4.90e-05  24/406   386/16076 D04 glutamatergic synapse                    102.0, 378.0, 2932.0, 3184.0, 3836.0, 4763.0, 5048.0, 5573.0, 5813.0, 5906.0, 6780.0, 7534.0, 8452.0, 8650.0, 8766.0, 8976.0, 10109.0, 10564.0, 25897.0, 50807.0, 57142.0, 81609.0, 84961.0, 220988.0 
GO:1990124 CC 2.39e-04   4/406    13/16076 D03 messenger ribonucleoprotein complex      2332.0, 6780.0, 27067.0, 220988.0 
GO:0016589 CC 3.02e-04   3/406     6/16076 D06 NURF complex                             5928.0, 6594.0, 8467.0 
GO:0000502 CC 3.52e-04   7/406    53/16076 D05 proteasome complex                       5701.0, 5711.0, 5718.0, 9097.0, 10197.0, 10213.0, 29979.0 
GO:0000781 CC 4.29e-04  12/406   150/16076 D03 chromosome, telomeric region             546.0, 5000.0, 5431.0, 5813.0, 5928.0, 7520.0, 10111.0, 23468.0, 79577.0, 80145.0, 80351.0, 170506.0 
GO:0016020 CC 4.47e-04  99/406  2826/16076 D02 membrane                                 102.0, 164.0, 372.0, 378.0, 636.0, 1130.0, 1213.0, 1656.0, 1955.0, 1965.0, 1982.0, 2332.0, 2665.0, 2773.0, 3052.0, 3190.0, 3843.0, 3845.0, 3939.0, 4673.0, 4763.0, 4848.0, 4869.0, 5007.0, 5094.0, 5291.0, 5431.0, 5573.0, 5576.0, 5610.0, 5701.0, 5718.0, 5870.0, 5885.0, 6125.0, 6129.0, 6386.0, 6745.0, 6780.0, 7357.0, 7520.0, 7529.0, 8239.0, 8452.0, 8898.0, 9349.0, 9529.0, 9665.0, 9931.0, 9972.0, 10096.0, 10097.0, 10111.0, 10128.0, 10197.0, 10299.0, 10424.0, 10492.0, 10564.0, 10569.0, 10730.0, 11231.0, 22894.0, 22990.0, 23089.0, 23185.0, 23341.0, 23673.0, 25814.0, 25897.0, 26986.0, 27067.0, 29079.0, 29789.0, 29967.0, 30001.0, 51009.0, 51360.0, 51571.0, 53616.0, 54708.0, 54928.0, 54940.0, 55069.0, 55122.0, 55297.0, 55802.0, 57472.0, 64746.0, 64853.0, 79572.0, 80155.0, 114885.0, 118987.0, 130507.0, 142891.0, 149371.0, 151556.0, 375056.0 
GO:0005615 CC 1.17e-04   7/406   907/16076 D02 extracellular space                      659.0, 6386.0, 7534.0, 23394.0, 25814.0, 30001.0, 146057.0 
GO:0005515 MF 1.00e-20 344/406 10303/16076 D02 protein binding                          27.0, 102.0, 164.0, 372.0, 378.0, 400.0, 546.0, 636.0, 659.0, 673.0, 867.0, 996.0, 1130.0, 1213.0, 1457.0, 1459.0, 1540.0, 1654.0, 1656.0, 1737.0, 1738.0, 1810.0, 1965.0, 1968.0, 1982.0, 1983.0, 2005.0, 2107.0, 2332.0, 2617.0, 2632.0, 2665.0, 2773.0, 2926.0, 2932.0, 2935.0, 3052.0, 3091.0, 3093.0, 3184.0, 3190.0, 3251.0, 3419.0, 3612.0, 3658.0, 3836.0, 3840.0, 3843.0, 3845.0, 3939.0, 4045.0, 4087.0, 4287.0, 4673.0, 4719.0, 4763.0, 4848.0, 4857.0, 4869.0, 4898.0, 5000.0, 5007.0, 5048.0, 5094.0, 5291.0, 5431.0, 5516.0, 5529.0, 5573.0, 5576.0, 5610.0, 5701.0, 5711.0, 5718.0, 5782.0, 5813.0, 5861.0, 5868.0, 5870.0, 5885.0, 5906.0, 5921.0, 5928.0, 5930.0, 6125.0, 6129.0, 6197.0, 6386.0, 6400.0, 6443.0, 6500.0, 6594.0, 6654.0, 6731.0, 6745.0, 6780.0, 6921.0, 7170.0, 7182.0, 7322.0, 7328.0, 7334.0, 7342.0, 7357.0, 7360.0, 7381.0, 7520.0, 7529.0, 7534.0, 7803.0, 7812.0, 8027.0, 8030.0, 8036.0, 8239.0, 8450.0, 8452.0, 8454.0, 8467.0, 8554.0, 8573.0, 8648.0, 8650.0, 8731.0, 8766.0, 8780.0, 8898.0, 8936.0, 8976.0, 9097.0, 9113.0, 9185.0, 9320.0, 9329.0, 9349.0, 9372.0, 9373.0, 9422.0, 9529.0, 9559.0, 9589.0, 9655.0, 9665.0, 9698.0, 9730.0, 9749.0, 9774.0, 9801.0, 9867.0, 9874.0, 9931.0, 9943.0, 9958.0, 9972.0, 10048.0, 10096.0, 10097.0, 10109.0, 10111.0, 10128.0, 10146.0, 10152.0, 10197.0, 10209.0, 10213.0, 10236.0, 10260.0, 10285.0, 10289.0, 10299.0, 10424.0, 10427.0, 10484.0, 10490.0, 10492.0, 10526.0, 10564.0, 10565.0, 10569.0, 10614.0, 10725.0, 10730.0, 10933.0, 10983.0, 11017.0, 11034.0, 11059.0, 11073.0, 11171.0, 11215.0, 11216.0, 11231.0, 22822.0, 22826.0, 22848.0, 22887.0, 22894.0, 22908.0, 22919.0, 22930.0, 23008.0, 23047.0, 23074.0, 23089.0, 23112.0, 23118.0, 23173.0, 23185.0, 23271.0, 23369.0, 23394.0, 23468.0, 23673.0, 23760.0, 25782.0, 25814.0, 25820.0, 25831.0, 25852.0, 25897.0, 26019.0, 26043.0, 26128.0, 26130.0, 26986.0, 27067.0, 27125.0, 27430.0, 29035.0, 29079.0, 29094.0, 29789.0, 29967.0, 29979.0, 30001.0, 50484.0, 50807.0, 51009.0, 51028.0, 51082.0, 51101.0, 51141.0, 51164.0, 51247.0, 51377.0, 51389.0, 51465.0, 51496.0, 51552.0, 51566.0, 51567.0, 51571.0, 51773.0, 53616.0, 54458.0, 54499.0, 54537.0, 54708.0, 54764.0, 54765.0, 54778.0, 54793.0, 54834.0, 54878.0, 54926.0, 54940.0, 55069.0, 55122.0, 55137.0, 55167.0, 55255.0, 55740.0, 55802.0, 56648.0, 56929.0, 57142.0, 57182.0, 57403.0, 57472.0, 57542.0, 57551.0, 57606.0, 57700.0, 57826.0, 63939.0, 64326.0, 64327.0, 64746.0, 64786.0, 64839.0, 64853.0, 64864.0, 65059.0, 79269.0, 79577.0, 79872.0, 79876.0, 80145.0, 80155.0, 80204.0, 80232.0, 80351.0, 80762.0, 81609.0, 81631.0, 81929.0, 84246.0, 84259.0, 84295.0, 84301.0, 84312.0, 84376.0, 84458.0, 84961.0, 91408.0, 92345.0, 93487.0, 114885.0, 115426.0, 116442.0, 117177.0, 118987.0, 134829.0, 137886.0, 139322.0, 146057.0, 149041.0, 149371.0, 151195.0, 152006.0, 154807.0, 157769.0, 158586.0, 160760.0, 170506.0, 220988.0, 221037.0, 221895.0, 246175.0, 257397.0, 283742.0, 285636.0, 339287.0, 375056.0 
GO:0003723 MF 2.29e-09  70/406  1322/16076 D04 RNA binding                              372.0, 1213.0, 1654.0, 1656.0, 1965.0, 1982.0, 1983.0, 2107.0, 2332.0, 2665.0, 2926.0, 2935.0, 3184.0, 3190.0, 3658.0, 3843.0, 4673.0, 4857.0, 4869.0, 5094.0, 5431.0, 5610.0, 5813.0, 5930.0, 6125.0, 6129.0, 6731.0, 6780.0, 7334.0, 7520.0, 7534.0, 7812.0, 8731.0, 9349.0, 9698.0, 9774.0, 9931.0, 10128.0, 10146.0, 10209.0, 10236.0, 10285.0, 10289.0, 10492.0, 11171.0, 11231.0, 22894.0, 22919.0, 23089.0, 23112.0, 23185.0, 23369.0, 26019.0, 26986.0, 27067.0, 28977.0, 29066.0, 51377.0, 56648.0, 57142.0, 57472.0, 80145.0, 80155.0, 84295.0, 92345.0, 149041.0, 153443.0, 170506.0, 220988.0, 283742.0 
GO:0003729 MF 6.70e-09  22/406   199/16076 D05 mRNA binding                             1654.0, 1656.0, 1982.0, 2332.0, 2926.0, 3190.0, 4857.0, 5094.0, 6129.0, 6780.0, 9698.0, 10146.0, 10236.0, 10492.0, 11171.0, 23089.0, 23369.0, 26986.0, 27067.0, 51247.0, 55802.0, 149041.0 
GO:0004842 MF 3.03e-08  22/406   216/16076 D04 ubiquitin-protein transferase activity   867.0, 3093.0, 5930.0, 7322.0, 7328.0, 7334.0, 8452.0, 9867.0, 10299.0, 11059.0, 25820.0, 26260.0, 51132.0, 54926.0, 57542.0, 64326.0, 79872.0, 80204.0, 80829.0, 115426.0, 130507.0, 149041.0 
GO:0031625 MF 7.33e-08  25/406   286/16076 D05 ubiquitin protein ligase binding         2932.0, 3091.0, 3093.0, 4087.0, 4287.0, 5094.0, 5573.0, 5576.0, 6125.0, 7334.0, 7520.0, 7534.0, 8450.0, 8452.0, 8454.0, 8554.0, 9349.0, 9529.0, 10128.0, 10152.0, 25820.0, 26043.0, 51465.0, 57142.0, 81631.0 
GO:0061630 MF 4.44e-07  23/406   272/16076 D05 ubiquitin protein ligase activity        867.0, 5930.0, 7322.0, 8452.0, 9320.0, 9867.0, 10299.0, 11059.0, 25820.0, 25831.0, 25897.0, 51132.0, 54708.0, 54765.0, 54778.0, 55167.0, 64326.0, 79872.0, 84246.0, 115426.0, 130507.0, 149041.0, 152006.0 
GO:0003730 MF 1.16e-05  11/406    87/16076 D06 mRNA 3'-UTR binding                      2332.0, 4857.0, 6125.0, 9698.0, 10128.0, 23185.0, 23369.0, 26986.0, 149041.0, 170506.0, 220988.0 
GO:0061578 MF 1.66e-05   5/406    14/16076 D06 Lys63-specific deubiquitinase activity   1540.0, 4287.0, 8239.0, 9097.0, 10213.0 
GO:0034237 MF 1.75e-05   6/406    23/16076 D04 protein kinase A regulatory subunit binding 8936.0, 9867.0, 10564.0, 10565.0, 11215.0, 64746.0 
GO:0043022 MF 4.48e-05   9/406    67/16076 D04 ribosome binding                         1965.0, 2107.0, 2332.0, 6731.0, 27067.0, 29789.0, 54499.0, 56648.0, 80155.0 
GO:0061631 MF 1.30e-04   6/406    32/16076 D05 ubiquitin conjugating enzyme activity    3093.0, 7322.0, 7328.0, 7334.0, 51465.0, 54926.0 
