# Supplementary material for: Analysis of gene expression in the postmortem brain of neurotypical Black Americans reveals contributions of genetic ancestry
Source: Nat Neurosci. 2024 May 20;27(6):1064–74. doi: 10.1038/s41593-024-01636-0 (PMC11156587; doi:10.1038/s41593-024-01636-0)
Supplement: Supplementary file 5 — Compressed directory of ancestry-associated DEGs enriched for WGCNA module functional enrichment results (that is, GO term enrichment) for the caudate nucleus, dentate gyrus, DLPFC and hippocampus. [file 41593_2024_1636_MOESM5_ESM.gz › wgcna_functional_enrichment/dlpfc/GO_analysis_mash_darkturquoise.xlsx]

## Sheet: Sheet1
GO	NS	enrichment	name	ratio_in_study	ratio_in_pop	p_uncorrected	depth	study_count	p_fdr_bh	study_items
GO:0045893	BP	e	positive regulation of DNA-templated transcription	13/70	588/16076	1.28352e-06	10	13	0.015066	1387.0, 2033.0, 2521.0, 4297.0, 5705.0, 8148.0, 8289.0, 8295.0, 23476.0, 24149.0, 57459.0, 57634.0, 57680.0
GO:0005654	CC	e	nucleoplasm	38/70	3483/16076	2.36937e-09	2	38	4.09428e-06	1387.0, 2033.0, 2475.0, 2521.0, 4297.0, 4720.0, 5093.0, 5430.0, 5514.0, 5705.0, 6548.0, 6668.0, 6830.0, 8148.0, 8289.0, 8295.0, 8812.0, 8924.0, 9240.0, 9883.0, 10075.0, 10291.0, 10594.0, 23013.0, 23020.0, 23352.0, 23476.0, 24149.0, 25942.0, 27161.0, 55731.0, 57459.0, 57466.0, 57634.0, 57680.0, 63035.0, 84181.0, 100101267.0
GO:0003723	MF	e	RNA binding	22/70	1322/16076	2.08482e-08	4	22	8.76667e-05	1778.0, 2521.0, 4858.0, 5093.0, 5430.0, 5514.0, 6711.0, 6830.0, 8148.0, 9898.0, 10075.0, 10291.0, 10594.0, 23013.0, 23020.0, 23193.0, 23215.0, 23367.0, 25942.0, 27161.0, 57466.0, 219988.0
GO:0003677	MF	e	DNA binding	14/70	765/16076	4.37816e-06	4	14	0.00920509	2033.0, 2521.0, 5430.0, 5514.0, 6830.0, 8148.0, 8289.0, 10075.0, 23013.0, 25942.0, 57634.0, 57680.0, 84181.0, 161725.0
GO:0034212	MF	e	peptide N-acetyltransferase activity	2/70	2/16076	1.86904e-05	7	2	0.0261977	1387.0, 2033.0
GO:0003682	MF	e	chromatin binding	9/70	375/16076	3.44215e-05	2	9	0.0361856	1387.0, 2033.0, 2521.0, 4297.0, 23476.0, 25942.0, 57634.0, 57680.0, 84181.0
