# Supplementary material for: Analysis of gene expression in the postmortem brain of neurotypical Black Americans reveals contributions of genetic ancestry
Source: Nat Neurosci. 2024 May 20;27(6):1064–74. doi: 10.1038/s41593-024-01636-0 (PMC11156587; doi:10.1038/s41593-024-01636-0)
Supplement: Supplementary file 5 — Compressed directory of ancestry-associated DEGs enriched for WGCNA module functional enrichment results (that is, GO term enrichment) for the caudate nucleus, dentate gyrus, DLPFC and hippocampus. [file 41593_2024_1636_MOESM5_ESM.gz › wgcna_functional_enrichment/dlpfc/GO_analysis_mash_turquoise.txt]

GO:0005886 CC 8.59e-05 440/1719  3508/16076 D03 plasma membrane                          20.0, 86.0, 88.0, 100.0, 118.0, 134.0, 187.0, 214.0, 274.0, 307.0, 333.0, 358.0, 387.0, 391.0, 538.0, 590.0, 672.0, 683.0, 760.0, 780.0, 825.0, 847.0, 928.0, 933.0, 949.0, 950.0, 960.0, 976.0, 999.0, 1080.0, 1181.0, 1244.0, 1267.0, 1312.0, 1318.0, 1368.0, 1378.0, 1435.0, 1495.0, 1497.0, 1604.0, 1739.0, 1785.0, 1793.0, 1808.0, 1839.0, 1896.0, 1902.0, 1942.0, 2065.0, 2124.0, 2180.0, 2263.0, 2272.0, 2317.0, 2318.0, 2339.0, 2346.0, 2696.0, 2770.0, 2771.0, 2824.0, 2840.0, 2846.0, 2861.0, 2894.0, 2913.0, 2934.0, 3185.0, 3249.0, 3306.0, 3643.0, 3656.0, 3673.0, 3688.0, 3691.0, 3728.0, 3732.0, 3759.0, 3792.0, 3895.0, 3916.0, 3920.0, 3977.0, 3993.0, 3996.0, 4036.0, 4040.0, 4099.0, 4155.0, 4162.0, 4179.0, 4301.0, 4340.0, 4355.0, 4638.0, 4642.0, 4643.0, 4646.0, 4735.0, 4756.0, 4780.0, 4804.0, 4815.0, 4842.0, 4864.0, 4891.0, 4974.0, 5010.0, 5027.0, 5046.0, 5101.0, 5158.0, 5168.0, 5256.0, 5269.0, 5287.0, 5305.0, 5311.0, 5337.0, 5354.0, 5365.0, 5376.0, 5411.0, 5588.0, 5638.0, 5663.0, 5747.0, 5783.0, 5789.0, 5794.0, 5900.0, 5962.0, 5998.0, 6093.0, 6094.0, 6272.0, 6402.0, 6422.0, 6446.0, 6461.0, 6522.0, 6535.0, 6536.0, 6558.0, 6575.0, 6579.0, 6655.0, 6773.0, 6810.0, 6814.0, 6856.0, 6900.0, 7018.0, 7039.0, 7043.0, 7082.0, 7094.0, 7205.0, 7289.0, 7368.0, 7436.0, 7439.0, 7442.0, 7508.0, 7525.0, 7846.0, 7855.0, 7869.0, 8073.0, 8291.0, 8301.0, 8437.0, 8490.0, 8502.0, 8527.0, 8549.0, 8605.0, 8612.0, 8633.0, 8751.0, 8763.0, 8773.0, 8826.0, 8871.0, 8994.0, 9037.0, 9051.0, 9267.0, 9341.0, 9363.0, 9367.0, 9413.0, 9414.0, 9454.0, 9499.0, 9514.0, 9516.0, 9525.0, 9557.0, 9618.0, 9619.0, 9638.0, 9650.0, 9725.0, 9770.0, 9771.0, 9781.0, 9846.0, 9860.0, 9863.0, 9873.0, 10060.0, 10083.0, 10165.0, 10278.0, 10314.0, 10351.0, 10396.0, 10397.0, 10411.0, 10435.0, 10495.0, 10507.0, 10617.0, 10666.0, 10966.0, 11135.0, 11141.0, 11145.0, 11149.0, 11322.0, 22795.0, 22802.0, 22875.0, 22905.0, 22933.0, 23048.0, 23093.0, 23120.0, 23122.0, 23149.0, 23181.0, 23184.0, 23187.0, 23189.0, 23214.0, 23239.0, 23242.0, 23250.0, 23308.0, 23385.0, 23446.0, 23555.0, 23556.0, 23612.0, 23621.0, 23632.0, 23671.0, 24146.0, 25780.0, 25800.0, 25801.0, 25805.0, 25861.0, 25932.0, 26020.0, 26022.0, 26119.0, 26133.0, 27106.0, 27151.0, 27340.0, 27345.0, 28232.0, 28514.0, 28965.0, 29116.0, 29763.0, 29907.0, 29970.0, 30817.0, 30851.0, 51057.0, 51092.0, 51104.0, 51133.0, 51135.0, 51148.0, 51285.0, 51421.0, 51429.0, 51474.0, 51704.0, 51735.0, 53637.0, 53838.0, 53905.0, 54549.0, 54586.0, 54886.0, 54899.0, 54910.0, 54933.0, 55016.0, 55080.0, 55114.0, 55144.0, 55248.0, 55313.0, 55357.0, 55503.0, 55558.0, 55652.0, 55704.0, 55770.0, 55829.0, 55914.0, 56302.0, 56882.0, 56996.0, 57020.0, 57085.0, 57154.0, 57216.0, 57217.0, 57406.0, 57413.0, 57453.0, 57509.0, 57530.0, 57556.0, 57580.0, 57584.0, 57720.0, 57722.0, 57828.0, 57835.0, 58480.0, 59338.0, 60401.0, 60485.0, 63895.0, 64114.0, 64399.0, 64403.0, 64849.0, 65108.0, 66008.0, 79092.0, 79602.0, 79628.0, 79633.0, 79885.0, 79957.0, 80005.0, 80024.0, 80208.0, 80274.0, 80820.0, 83464.0, 83697.0, 83700.0, 83737.0, 84061.0, 84106.0, 84189.0, 84281.0, 84307.0, 84445.0, 84466.0, 84668.0, 84986.0, 85315.0, 85407.0, 85414.0, 88455.0, 89853.0, 90861.0, 91746.0, 91947.0, 92737.0, 93377.0, 93643.0, 94015.0, 112574.0, 113791.0, 114798.0, 115019.0, 115584.0, 116985.0, 117584.0, 118442.0, 118611.0, 121227.0, 121601.0, 127829.0, 128869.0, 130132.0, 131096.0, 133121.0, 135924.0, 140803.0, 143425.0, 144453.0, 145270.0, 150159.0, 152404.0, 152503.0, 154215.0, 154881.0, 157638.0, 158747.0, 162514.0, 196051.0, 196528.0, 201266.0, 219287.0, 219699.0, 221184.0, 222223.0, 253832.0, 256227.0, 256987.0, 259230.0, 259290.0, 259293.0, 259294.0, 283254.0, 284119.0, 285195.0, 286204.0, 286410.0, 338328.0, 342035.0, 347273.0, 353116.0, 374395.0, 374986.0, 399694.0 
GO:0005743 CC 1.44e-05 20/1719   424/16076 D05 mitochondrial inner membrane             521.0, 666.0, 1267.0, 1371.0, 1373.0, 1376.0, 1593.0, 2235.0, 2628.0, 3030.0, 3032.0, 5663.0, 6576.0, 7298.0, 10165.0, 51660.0, 57143.0, 80024.0, 80303.0, 200895.0 
GO:0005739 CC 6.05e-05 93/1719  1250/16076 D05 mitochondrion                            25.0, 142.0, 159.0, 204.0, 521.0, 666.0, 835.0, 847.0, 1371.0, 1376.0, 1410.0, 1593.0, 2055.0, 2180.0, 2235.0, 2272.0, 2308.0, 2628.0, 2729.0, 2954.0, 3030.0, 3032.0, 3978.0, 3992.0, 4077.0, 4357.0, 4842.0, 4891.0, 5027.0, 5096.0, 5166.0, 5414.0, 5653.0, 5663.0, 6446.0, 6576.0, 7263.0, 7298.0, 7442.0, 7508.0, 8546.0, 8773.0, 8805.0, 8996.0, 9467.0, 9563.0, 9619.0, 9638.0, 9650.0, 9776.0, 10105.0, 10157.0, 10165.0, 10902.0, 11076.0, 11145.0, 11232.0, 11238.0, 22933.0, 23181.0, 23287.0, 23385.0, 23446.0, 25793.0, 25932.0, 27185.0, 29920.0, 29937.0, 51024.0, 51287.0, 51585.0, 51660.0, 51742.0, 55556.0, 57038.0, 57154.0, 57406.0, 57506.0, 57509.0, 63874.0, 63929.0, 66008.0, 80303.0, 84749.0, 87178.0, 90639.0, 112817.0, 113451.0, 148327.0, 200895.0, 284119.0, 374986.0, 414899.0 
