# Supplementary material for: Analysis of gene expression in the postmortem brain of neurotypical Black Americans reveals contributions of genetic ancestry
Source: Nat Neurosci. 2024 May 20;27(6):1064–74. doi: 10.1038/s41593-024-01636-0 (PMC11156587; doi:10.1038/s41593-024-01636-0)
Supplement: Supplementary file 5 — Compressed directory of ancestry-associated DEGs enriched for WGCNA module functional enrichment results (that is, GO term enrichment) for the caudate nucleus, dentate gyrus, DLPFC and hippocampus. [file 41593_2024_1636_MOESM5_ESM.gz › wgcna_functional_enrichment/dlpfc/GO_analysis_mash_blue.txt]

GO:0005739 CC 3.50e-06  85/660  1250/16076 D05 mitochondrion                            35.0, 37.0, 369.0, 587.0, 622.0, 755.0, 883.0, 1468.0, 1537.0, 1632.0, 1723.0, 2639.0, 2671.0, 3661.0, 4723.0, 4833.0, 4913.0, 5091.0, 5442.0, 6256.0, 6300.0, 6687.0, 6833.0, 7023.0, 7384.0, 7517.0, 7755.0, 9158.0, 9238.0, 10131.0, 10295.0, 10400.0, 10469.0, 10587.0, 11000.0, 11132.0, 11284.0, 23098.0, 23192.0, 23203.0, 23410.0, 23464.0, 23761.0, 26164.0, 26517.0, 51079.0, 51102.0, 51117.0, 51629.0, 55210.0, 55260.0, 55572.0, 55687.0, 55735.0, 56181.0, 56848.0, 56953.0, 57176.0, 57505.0, 60314.0, 64978.0, 65018.0, 79922.0, 79934.0, 80179.0, 80324.0, 83642.0, 84270.0, 84300.0, 84334.0, 84545.0, 84681.0, 84971.0, 89941.0, 126328.0, 126789.0, 128989.0, 132158.0, 138151.0, 197257.0, 197322.0, 283130.0, 284439.0, 644096.0, 728294.0 
GO:0005886 CC 2.17e-05 101/660  3508/16076 D03 plasma membrane                          112.0, 208.0, 421.0, 755.0, 1002.0, 1394.0, 1609.0, 1760.0, 1797.0, 2622.0, 2686.0, 2788.0, 2817.0, 2870.0, 3177.0, 3590.0, 3674.0, 3767.0, 4241.0, 4324.0, 5310.0, 5531.0, 5802.0, 5863.0, 5875.0, 6339.0, 6833.0, 7108.0, 7226.0, 7434.0, 7786.0, 8312.0, 8643.0, 8694.0, 8718.0, 8786.0, 9196.0, 9351.0, 9463.0, 9780.0, 10188.0, 10300.0, 10347.0, 10500.0, 11018.0, 11033.0, 11132.0, 11182.0, 11267.0, 23263.0, 23265.0, 23370.0, 23654.0, 23759.0, 25759.0, 25970.0, 27124.0, 29988.0, 51150.0, 51160.0, 51293.0, 51763.0, 53917.0, 54939.0, 55262.0, 55716.0, 56623.0, 56928.0, 57704.0, 64743.0, 64780.0, 66004.0, 66035.0, 79058.0, 79643.0, 79720.0, 79729.0, 79778.0, 79934.0, 79953.0, 79955.0, 80325.0, 83742.0, 83862.0, 83874.0, 84364.0, 84818.0, 84895.0, 89845.0, 90668.0, 92714.0, 93129.0, 93185.0, 114881.0, 129303.0, 129807.0, 131601.0, 146059.0, 201255.0, 284656.0, 338692.0 
