# Supplementary material for: Analysis of gene expression in the postmortem brain of neurotypical Black Americans reveals contributions of genetic ancestry
Source: Nat Neurosci. 2024 May 20;27(6):1064–74. doi: 10.1038/s41593-024-01636-0 (PMC11156587; doi:10.1038/s41593-024-01636-0)
Supplement: Supplementary file 5 — Compressed directory of ancestry-associated DEGs enriched for WGCNA module functional enrichment results (that is, GO term enrichment) for the caudate nucleus, dentate gyrus, DLPFC and hippocampus. [file 41593_2024_1636_MOESM5_ESM.gz › wgcna_functional_enrichment/dlpfc/GO_analysis_mash_darkgrey.xlsx]

## Sheet: Sheet1
GO	NS	enrichment	name	ratio_in_study	ratio_in_pop	p_uncorrected	depth	study_count	p_fdr_bh	study_items
GO:0005654	CC	e	nucleoplasm	32/69	3483/16076	5.19373e-06	2	32	0.00897476	868.0, 2186.0, 3189.0, 3796.0, 4928.0, 5520.0, 5927.0, 7024.0, 7073.0, 7994.0, 8243.0, 9252.0, 9611.0, 9792.0, 10250.0, 22803.0, 22936.0, 23001.0, 23049.0, 23054.0, 23243.0, 25836.0, 29072.0, 55193.0, 55209.0, 55904.0, 56252.0, 57492.0, 58508.0, 84196.0, 158471.0, 222236.0
GO:0070210	CC	e	Rpd3L-Expanded complex	2/69	2/16076	1.81564e-05	4	2	0.0104581	55209.0, 55904.0
GO:0034967	CC	e	Set3 complex	2/69	2/16076	1.81564e-05	4	2	0.0104581	55209.0, 55904.0
GO:0003713	MF	e	transcription coactivator activity	8/69	229/16076	5.93972e-06	3	8	0.0145817	4928.0, 5927.0, 7994.0, 9792.0, 23054.0, 55904.0, 57492.0, 58508.0
GO:0005515	MF	e	protein binding	61/69	10303/16076	6.93543e-06	2	61	0.0145817	288.0, 868.0, 1740.0, 1827.0, 2186.0, 2495.0, 3189.0, 3796.0, 4684.0, 4928.0, 5062.0, 5520.0, 5879.0, 5927.0, 6311.0, 6651.0, 6695.0, 7024.0, 7073.0, 7813.0, 7994.0, 8243.0, 8476.0, 8675.0, 9252.0, 9472.0, 9611.0, 9792.0, 10015.0, 10250.0, 11276.0, 22803.0, 22936.0, 23001.0, 23019.0, 23049.0, 23054.0, 23095.0, 23131.0, 23233.0, 23243.0, 23506.0, 23603.0, 25836.0, 25940.0, 26005.0, 26052.0, 29072.…
