# Supplementary material for: Analysis of gene expression in the postmortem brain of neurotypical Black Americans reveals contributions of genetic ancestry
Source: Nat Neurosci. 2024 May 20;27(6):1064–74. doi: 10.1038/s41593-024-01636-0 (PMC11156587; doi:10.1038/s41593-024-01636-0)
Supplement: Supplementary file 5 — Compressed directory of ancestry-associated DEGs enriched for WGCNA module functional enrichment results (that is, GO term enrichment) for the caudate nucleus, dentate gyrus, DLPFC and hippocampus. [file 41593_2024_1636_MOESM5_ESM.gz › wgcna_functional_enrichment/dlpfc/GO_analysis_mash_grey.txt]

GO:0006396 BP 2.39e-10 129/8533   168/16076 D07 RNA processing                           105.0, 1659.0, 1736.0, 3191.0, 5393.0, 5394.0, 5935.0, 5936.0, 6041.0, 6310.0, 8446.0, 8634.0, 8732.0, 9128.0, 9584.0, 10180.0, 10199.0, 10978.0, 11218.0, 23016.0, 23350.0, 23404.0, 23642.0, 24144.0, 26747.0, 26767.0, 26768.0, 26775.0, 26821.0, 51010.0, 51013.0, 56915.0, 79707.0, 83857.0, 84973.0, 85028.0, 114599.0, 115752.0, 118460.0, 125144.0, 130951.0, 162989.0, 196441.0, 283596.0, 319103.0, 319139.0, 338433.0, 594839.0, 619383.0, 654319.0, 677679.0, 677763.0, 677767.0, 677768.0, 677770.0, 677772.0, 677775.0, 677796.0, 677797.0, 677800.0, 677802.0, 677807.0, 677808.0, 677811.0, 677819.0, 677820.0, 677829.0, 677832.0, 677833.0, 677841.0, 677846.0, 692084.0, 692086.0, 692205.0, 692225.0, 767563.0, 767565.0, 767568.0, 767569.0, 767577.0, 767578.0, 767579.0, 767583.0, 767585.0, 767588.0, 767589.0, 767591.0, 767592.0, 767593.0, 767594.0, 767595.0, 767596.0, 767597.0, 767598.0, 767599.0, 767603.0, 767605.0, 767609.0, 767611.0, 767612.0, 100033441.0, 100033442.0, 100033443.0, 100033445.0, 100033447.0, 100033448.0, 100033451.0, 100033460.0, 100033603.0, 100033799.0, 100033800.0, 100033806.0, 100033809.0, 100033811.0, 100033813.0, 100033814.0, 100033815.0, 100033816.0, 100033818.0, 100036564.0, 100124536.0, 100158262.0, 100506409.0, 100873856.0, 109616970.0, 109616976.0, 109616978.0, 109617000.0, 109617020.0 
GO:0002181 BP 1.44e-06 68/8533    87/16076 D08 cytoplasmic translation                  2197.0, 3921.0, 4733.0, 4736.0, 6122.0, 6124.0, 6128.0, 6130.0, 6132.0, 6133.0, 6134.0, 6136.0, 6137.0, 6139.0, 6142.0, 6144.0, 6146.0, 6147.0, 6152.0, 6154.0, 6155.0, 6158.0, 6159.0, 6160.0, 6161.0, 6164.0, 6165.0, 6168.0, 6169.0, 6170.0, 6171.0, 6173.0, 6175.0, 6187.0, 6188.0, 6191.0, 6193.0, 6194.0, 6201.0, 6203.0, 6204.0, 6205.0, 6207.0, 6208.0, 6209.0, 6210.0, 6218.0, 6222.0, 6223.0, 6224.0, 6227.0, 6228.0, 6229.0, 6230.0, 6231.0, 6232.0, 6233.0, 6234.0, 6235.0, 7311.0, 9045.0, 10399.0, 11224.0, 23521.0, 24140.0, 25873.0, 51121.0, 200916.0 
GO:0006412 BP 1.23e-05 114/8533   163/16076 D07 translation                              1615.0, 1725.0, 1915.0, 2197.0, 3035.0, 3921.0, 4736.0, 6122.0, 6124.0, 6128.0, 6130.0, 6132.0, 6133.0, 6134.0, 6136.0, 6137.0, 6139.0, 6142.0, 6144.0, 6146.0, 6147.0, 6150.0, 6152.0, 6154.0, 6155.0, 6158.0, 6159.0, 6160.0, 6161.0, 6164.0, 6165.0, 6166.0, 6168.0, 6169.0, 6170.0, 6171.0, 6173.0, 6175.0, 6183.0, 6187.0, 6188.0, 6191.0, 6193.0, 6194.0, 6201.0, 6203.0, 6204.0, 6205.0, 6207.0, 6208.0, 6209.0, 6210.0, 6218.0, 6222.0, 6223.0, 6224.0, 6227.0, 6228.0, 6229.0, 6230.0, 6231.0, 6232.0, 6233.0, 6234.0, 6235.0, 6301.0, 7965.0, 9045.0, 9255.0, 10056.0, 10318.0, 10573.0, 10643.0, 10987.0, 11224.0, 23438.0, 23521.0, 23708.0, 25873.0, 25929.0, 28973.0, 28998.0, 51021.0, 51023.0, 51067.0, 51081.0, 51253.0, 51258.0, 51264.0, 51373.0, 51650.0, 54460.0, 55005.0, 55133.0, 56478.0, 60558.0, 63931.0, 64745.0, 64960.0, 64963.0, 64969.0, 64979.0, 64981.0, 64983.0, 65003.0, 65005.0, 79590.0, 92399.0, 116832.0, 118672.0, 122704.0, 124995.0, 388692.0, 113219467.0 
GO:0032543 BP 2.63e-05 70/8533    94/16076 D08 mitochondrial translation                740.0, 3035.0, 3396.0, 4701.0, 5188.0, 6150.0, 6183.0, 7818.0, 9553.0, 10240.0, 10573.0, 23107.0, 23395.0, 26024.0, 26589.0, 28957.0, 28973.0, 28998.0, 29088.0, 29093.0, 51021.0, 51023.0, 51069.0, 51081.0, 51253.0, 51258.0, 51263.0, 51264.0, 51373.0, 51642.0, 51649.0, 51650.0, 54148.0, 54460.0, 54948.0, 55037.0, 55052.0, 55173.0, 55278.0, 55699.0, 56945.0, 60488.0, 63875.0, 63931.0, 64432.0, 64928.0, 64960.0, 64963.0, 64965.0, 64969.0, 64976.0, 64979.0, 64981.0, 64983.0, 65003.0, 65005.0, 65008.0, 65080.0, 78988.0, 79590.0, 84273.0, 84311.0, 90480.0, 116540.0, 116541.0, 118487.0, 122704.0, 124995.0, 219927.0, 283459.0 
GO:0006364 BP 7.22e-05 82/8533   115/16076 D09 rRNA processing                          705.0, 1662.0, 1736.0, 2091.0, 2483.0, 5303.0, 5393.0, 5394.0, 6041.0, 6154.0, 6155.0, 6165.0, 6194.0, 6201.0, 6209.0, 6218.0, 6223.0, 6229.0, 6230.0, 6232.0, 6234.0, 6839.0, 8602.0, 9045.0, 9724.0, 9775.0, 10360.0, 10436.0, 10528.0, 10556.0, 10557.0, 10775.0, 10813.0, 10969.0, 11137.0, 22984.0, 23016.0, 23076.0, 23195.0, 23223.0, 23378.0, 23404.0, 23481.0, 23517.0, 27341.0, 28987.0, 29960.0, 50628.0, 51010.0, 51013.0, 51096.0, 51118.0, 51154.0, 51202.0, 51367.0, 51575.0, 51602.0, 54059.0, 54606.0, 54663.0, 54853.0, 54913.0, 55035.0, 55272.0, 55299.0, 55646.0, 55661.0, 56915.0, 57109.0, 65080.0, 65083.0, 79863.0, 84128.0, 84135.0, 88745.0, 91695.0, 92856.0, 113510.0, 118460.0, 120379.0, 130916.0, 134430.0 
GO:0042776 BP 2.00e-04 48/8533    63/16076 D13 proton motive force-driven mitochondrial ATP synthesis 498.0, 506.0, 509.0, 514.0, 515.0, 522.0, 539.0, 4508.0, 4509.0, 4535.0, 4536.0, 4537.0, 4538.0, 4539.0, 4540.0, 4541.0, 4694.0, 4695.0, 4696.0, 4700.0, 4701.0, 4702.0, 4704.0, 4705.0, 4706.0, 4707.0, 4708.0, 4709.0, 4710.0, 4712.0, 4714.0, 4715.0, 4716.0, 4717.0, 4718.0, 4722.0, 4724.0, 4725.0, 4726.0, 4729.0, 4731.0, 6389.0, 6390.0, 6391.0, 9551.0, 10476.0, 10632.0, 30968.0 
GO:0036158 BP 2.14e-04 17/8533    18/16076 D07 outer dynein arm assembly                1767.0, 1769.0, 23639.0, 27019.0, 51364.0, 54839.0, 54919.0, 55130.0, 55172.0, 79645.0, 83538.0, 83544.0, 115948.0, 123872.0, 146562.0, 161582.0, 164781.0 
GO:0006120 BP 2.48e-04 36/8533    45/16076 D08 mitochondrial electron transport, NADH to ubiquinone 4535.0, 4536.0, 4537.0, 4538.0, 4539.0, 4540.0, 4541.0, 4694.0, 4695.0, 4696.0, 4697.0, 4700.0, 4701.0, 4702.0, 4704.0, 4705.0, 4706.0, 4707.0, 4708.0, 4709.0, 4710.0, 4712.0, 4714.0, 4715.0, 4716.0, 4717.0, 4718.0, 4722.0, 4724.0, 4725.0, 4726.0, 4729.0, 4731.0, 29103.0, 51103.0, 57017.0 
GO:0061644 BP 3.17e-04 13/8533    13/16076 D08 protein localization to CENP-A containing chromatin 3012.0, 8294.0, 8359.0, 8360.0, 8361.0, 8362.0, 8363.0, 8364.0, 8365.0, 8366.0, 8367.0, 8970.0, 121504.0 
GO:0007165 BP 5.18e-21 317/8533   848/16076 D04 signal transduction                      41.0, 91.0, 93.0, 114.0, 148.0, 238.0, 267.0, 301.0, 308.0, 355.0, 367.0, 649.0, 726.0, 734.0, 819.0, 896.0, 952.0, 1019.0, 1138.0, 1139.0, 1140.0, 1142.0, 1261.0, 1270.0, 1306.0, 1381.0, 1382.0, 1390.0, 1399.0, 1460.0, 1501.0, 1837.0, 1893.0, 1908.0, 1909.0, 2028.0, 2054.0, 2057.0, 2064.0, 2066.0, 2099.0, 2100.0, 2131.0, 2132.0, 2185.0, 2200.0, 2256.0, 2559.0, 2564.0, 2669.0, 2742.0, 2764.0, 2774.0, 2782.0, 2787.0, 2790.0, 2796.0, 2850.0, 2868.0, 2885.0, 2888.0, 2889.0, 2896.0, 2908.0, 2922.0, 2978.0, 3068.0, 3094.0, 3146.0, 3476.0, 3479.0, 3485.0, 3487.0, 3489.0, 3575.0, 3588.0, 3589.0, 3594.0, 3600.0, 3613.0, 3622.0, 3623.0, 3633.0, 3667.0, 3709.0, 3717.0, 3815.0, 3822.0, 3925.0, 4043.0, 4046.0, 4059.0, 4192.0, 4233.0, 4354.0, 4486.0, 4793.0, 4828.0, 4867.0, 4881.0, 4882.0, 4920.0, 4921.0, 4982.0, 4995.0, 5025.0, 5026.0, 5139.0, 5140.0, 5141.0, 5144.0, 5150.0, 5152.0, 5159.0, 5179.0, 5228.0, 5245.0, 5293.0, 5298.0, 5317.0, 5468.0, 5525.0, 5562.0, 5564.0, 5565.0, 5571.0, 5580.0, 5586.0, 5587.0, 5594.0, 5598.0, 5608.0, 5612.0, 5613.0, 5623.0, 5754.0, 5796.0, 5797.0, 5894.0, 5902.0, 5922.0, 5979.0, 6198.0, 6251.0, 6259.0, 6277.0, 6374.0, 6387.0, 6452.0, 6778.0, 7010.0, 7025.0, 7038.0, 7060.0, 7088.0, 7090.0, 7130.0, 7186.0, 7188.0, 7292.0, 7410.0, 7424.0, 7425.0, 7443.0, 7784.0, 7791.0, 7804.0, 7867.0, 7913.0, 8153.0, 8174.0, 8227.0, 8317.0, 8394.0, 8404.0, 8412.0, 8428.0, 8439.0, 8440.0, 8471.0, 8473.0, 8533.0, 8550.0, 8590.0, 8611.0, 8717.0, 8741.0, 8742.0, 8743.0, 8744.0, 8767.0, 8792.0, 8799.0, 8800.0, 8808.0, 8821.0, 8822.0, 8829.0, 8882.0, 8883.0, 8909.0, 8995.0, 8999.0, 9064.0, 9255.0, 9308.0, 9322.0, 9392.0, 9404.0, 9536.0, 9577.0, 9607.0, 9630.0, 9637.0, 9706.0, 9784.0, 9824.0, 9901.0, 10010.0, 10142.0, 10144.0, 10235.0, 10270.0, 10276.0, 10293.0, 10326.0, 10446.0, 10447.0, 10457.0, 10562.0, 10602.0, 10672.0, 10673.0, 10750.0, 10788.0, 10846.0, 11186.0, 11228.0, 11333.0, 23421.0, 23568.0, 23607.0, 26297.0, 26578.0, 26750.0, 27018.0, 29948.0, 29992.0, 30811.0, 50810.0, 51192.0, 51231.0, 51306.0, 51655.0, 51684.0, 51744.0, 51752.0, 51816.0, 53342.0, 54207.0, 54328.0, 54329.0, 54714.0, 54874.0, 55258.0, 55631.0, 55698.0, 55879.0, 56477.0, 56940.0, 57053.0, 57159.0, 57522.0, 57758.0, 59307.0, 64167.0, 64333.0, 64411.0, 79442.0, 79658.0, 79705.0, 79822.0, 80070.0, 80318.0, 81610.0, 84144.0, 84152.0, 84451.0, 84707.0, 85360.0, 85415.0, 89832.0, 93145.0, 113540.0, 113828.0, 120892.0, 126308.0, 127495.0, 128853.0, 131450.0, 151176.0, 152189.0, 158763.0, 206338.0, 222663.0, 257068.0, 260425.0, 283298.0, 283349.0, 284207.0, 340542.0, 345557.0, 346389.0, 348094.0, 401387.0, 644943.0, 728780.0 
GO:0030036 BP 2.46e-14 34/8533   150/16076 D06 actin cytoskeleton organization          998.0, 1072.0, 1201.0, 1756.0, 2035.0, 2275.0, 4867.0, 5170.0, 7148.0, 7402.0, 9260.0, 9266.0, 9322.0, 9368.0, 10391.0, 10552.0, 11252.0, 22808.0, 22885.0, 23022.0, 23384.0, 23433.0, 23647.0, 27295.0, 51332.0, 54434.0, 55160.0, 57175.0, 57626.0, 64236.0, 79031.0, 121512.0, 154810.0, 171177.0 
GO:0045944 BP 4.90e-12 385/8533   917/16076 D11 positive regulation of transcription by RNA polymerase II 90.0, 92.0, 182.0, 326.0, 328.0, 367.0, 405.0, 406.0, 463.0, 466.0, 571.0, 607.0, 650.0, 652.0, 688.0, 905.0, 975.0, 1022.0, 1147.0, 1488.0, 1499.0, 1628.0, 1649.0, 1746.0, 1813.0, 1820.0, 1857.0, 1869.0, 1871.0, 1984.0, 2074.0, 2099.0, 2104.0, 2114.0, 2118.0, 2150.0, 2255.0, 2295.0, 2309.0, 2553.0, 2587.0, 2649.0, 2852.0, 2874.0, 2908.0, 2958.0, 2962.0, 2963.0, 2969.0, 3015.0, 3068.0, 3074.0, 3082.0, 3146.0, 3148.0, 3159.0, 3172.0, 3280.0, 3298.0, 3479.0, 3589.0, 3624.0, 3655.0, 3664.0, 3717.0, 3727.0, 4004.0, 4005.0, 4041.0, 4072.0, 4088.0, 4149.0, 4157.0, 4212.0, 4233.0, 4435.0, 4487.0, 4602.0, 4692.0, 4772.0, 4775.0, 4776.0, 4801.0, 4802.0, 4824.0, 4831.0, 4854.0, 4862.0, 4863.0, 4899.0, 4901.0, 5071.0, 5087.0, 5089.0, 5090.0, 5178.0, 5187.0, 5324.0, 5325.0, 5326.0, 5345.0, 5393.0, 5396.0, 5455.0, 5468.0, 5587.0, 5595.0, 5598.0, 5702.0, 5763.0, 5894.0, 5916.0, 5971.0, 5992.0, 5993.0, 5994.0, 6014.0, 6018.0, 6041.0, 6047.0, 6095.0, 6096.0, 6257.0, 6258.0, 6281.0, 6421.0, 6469.0, 6596.0, 6598.0, 6608.0, 6613.0, 6656.0, 6659.0, 6664.0, 6665.0, 6777.0, 6778.0, 6827.0, 6907.0, 6909.0, 6934.0, 6942.0, 6945.0, 7005.0, 7008.0, 7022.0, 7025.0, 7026.0, 7027.0, 7029.0, 7030.0, 7099.0, 7158.0, 7291.0, 7294.0, 7349.0, 7391.0, 7422.0, 7474.0, 7476.0, 7543.0, 7545.0, 7547.0, 7552.0, 7555.0, 7581.0, 7582.0, 7589.0, 7594.0, 7644.0, 7652.0, 7690.0, 7702.0, 7704.0, 7728.0, 7757.0, 7767.0, 7768.0, 7769.0, 7770.0, 7771.0, 7772.0, 7913.0, 7936.0, 8028.0, 8202.0, 8440.0, 8463.0, 8473.0, 8516.0, 8517.0, 8576.0, 8625.0, 8737.0, 8767.0, 8772.0, 8841.0, 8878.0, 9031.0, 9070.0, 9189.0, 9236.0, 9241.0, 9324.0, 9355.0, 9440.0, 9457.0, 9480.0, 9572.0, 9759.0, 9889.0, 9975.0, 10001.0, 10062.0, 10127.0, 10168.0, 10272.0, 10318.0, 10365.0, 10370.0, 10432.0, 10456.0, 10488.0, 10589.0, 10620.0, 10691.0, 10795.0, 10856.0, 10891.0, 10915.0, 10974.0, 10987.0, 11108.0, 11143.0, 11315.0, 11319.0, 22806.0, 22809.0, 22823.0, 22885.0, 22938.0, 23028.0, 23060.0, 23076.0, 23082.0, 23135.0, 23175.0, 23300.0, 23361.0, 23433.0, 23451.0, 23462.0, 23522.0, 23609.0, 23648.0, 24148.0, 25865.0, 25888.0, 26039.0, 26053.0, 26149.0, 26206.0, 26298.0, 26508.0, 26574.0, 26586.0, 26747.0, 27300.0, 27324.0, 28999.0, 29842.0, 29843.0, 30061.0, 50937.0, 51043.0, 51142.0, 51157.0, 51188.0, 51193.0, 51278.0, 51379.0, 51427.0, 51499.0, 51741.0, 51804.0, 54454.0, 54583.0, 54617.0, 54806.0, 54897.0, 55022.0, 55023.0, 55274.0, 55534.0, 55628.0, 55683.0, 55734.0, 55818.0, 55840.0, 55893.0, 55897.0, 56005.0, 56180.0, 56938.0, 56963.0, 56980.0, 57178.0, 57215.0, 57343.0, 57567.0, 57623.0, 57862.0, 58487.0, 58490.0, 58491.0, 58495.0, 63977.0, 64207.0, 64321.0, 64710.0, 64754.0, 64763.0, 64900.0, 65981.0, 80173.0, 80312.0, 80314.0, 83744.0, 84148.0, 84193.0, 84441.0, 84455.0, 84622.0, 84656.0, 84660.0, 84662.0, 84836.0, 84901.0, 84969.0, 90326.0, 90523.0, 91664.0, 91875.0, 93649.0, 112770.0, 114803.0, 124512.0, 133522.0, 136051.0, 146434.0, 147808.0, 147912.0, 158431.0, 162962.0, 162966.0, 163131.0, 166793.0, 169792.0, 170302.0, 170960.0, 171017.0, 171023.0, 197407.0, 199704.0, 201163.0, 201501.0, 219541.0, 220929.0, 220992.0, 255743.0, 256643.0, 284358.0, 284371.0, 284443.0, 342892.0, 346389.0, 353274.0, 388558.0, 404281.0, 643836.0, 730051.0, 100125288.0, 100131187.0, 100131827.0, 110354863.0 
GO:0007420 BP 4.07e-11 71/8533   226/16076 D04 brain development                        38.0, 357.0, 409.0, 463.0, 578.0, 599.0, 675.0, 1500.0, 1636.0, 1746.0, 2009.0, 2045.0, 2057.0, 2290.0, 3397.0, 4212.0, 4435.0, 4504.0, 4724.0, 4826.0, 5050.0, 5087.0, 5089.0, 5090.0, 5533.0, 5781.0, 5793.0, 6310.0, 6505.0, 6628.0, 7486.0, 7545.0, 7546.0, 7852.0, 8516.0, 8877.0, 9001.0, 9289.0, 9815.0, 10018.0, 10058.0, 10100.0, 11023.0, 27148.0, 51075.0, 51434.0, 51569.0, 51654.0, 54510.0, 54541.0, 55212.0, 55219.0, 55506.0, 56006.0, 63826.0, 65109.0, 79864.0, 80217.0, 80714.0, 83538.0, 83943.0, 84277.0, 85446.0, 90780.0, 115948.0, 140733.0, 166378.0, 246213.0, 266727.0, 342371.0, 347902.0 
GO:0045087 BP 7.98e-11 108/8533   310/16076 D06 innate immune response                   301.0, 384.0, 481.0, 639.0, 684.0, 708.0, 720.0, 721.0, 923.0, 1147.0, 1191.0, 2150.0, 2161.0, 2185.0, 2241.0, 2534.0, 2852.0, 3105.0, 3107.0, 3140.0, 3146.0, 3148.0, 3149.0, 3429.0, 3556.0, 3654.0, 3958.0, 4210.0, 4486.0, 4671.0, 4841.0, 5293.0, 5468.0, 5537.0, 5587.0, 5919.0, 5971.0, 5987.0, 6397.0, 6421.0, 6441.0, 6732.0, 7099.0, 7268.0, 7726.0, 8517.0, 8711.0, 8767.0, 8772.0, 8808.0, 8915.0, 9782.0, 9830.0, 10219.0, 10270.0, 10406.0, 10417.0, 10432.0, 10621.0, 10622.0, 10623.0, 10695.0, 11043.0, 23087.0, 23515.0, 24138.0, 25893.0, 25921.0, 26268.0, 26472.0, 27297.0, 51279.0, 51441.0, 51728.0, 51734.0, 51744.0, 54882.0, 55128.0, 55269.0, 55337.0, 55646.0, 55655.0, 55765.0, 56658.0, 56897.0, 60489.0, 79188.0, 79671.0, 79792.0, 80212.0, 81035.0, 81603.0, 84243.0, 84932.0, 85363.0, 85364.0, 89122.0, 91445.0, 112703.0, 114609.0, 121260.0, 135154.0, 148022.0, 260434.0, 284297.0, 286430.0, 403313.0, 647087.0 
GO:0072659 BP 3.72e-10 39/8533   143/16076 D06 protein localization to plasma membrane  481.0, 975.0, 1201.0, 2316.0, 3911.0, 4218.0, 5318.0, 5865.0, 5872.0, 6281.0, 7162.0, 8394.0, 8642.0, 9368.0, 9545.0, 9847.0, 9914.0, 10211.0, 10267.0, 23136.0, 26154.0, 30845.0, 30846.0, 51304.0, 54997.0, 55667.0, 57628.0, 90410.0, 92162.0, 115548.0, 116372.0, 123016.0, 142684.0, 145567.0, 199920.0, 282808.0, 283576.0, 284098.0, 340348.0 
GO:0006468 BP 1.41e-09 170/8533   438/16076 D06 protein phosphorylation                  90.0, 91.0, 92.0, 93.0, 545.0, 595.0, 650.0, 818.0, 891.0, 898.0, 983.0, 984.0, 994.0, 998.0, 1019.0, 1022.0, 1111.0, 1147.0, 1198.0, 1201.0, 1460.0, 1716.0, 1812.0, 1909.0, 2064.0, 2081.0, 2185.0, 2241.0, 2260.0, 2534.0, 2764.0, 2868.0, 2872.0, 3364.0, 3486.0, 3611.0, 3654.0, 3716.0, 3717.0, 4140.0, 4214.0, 4216.0, 4750.0, 4751.0, 4881.0, 4882.0, 5155.0, 5163.0, 5170.0, 5257.0, 5293.0, 5347.0, 5562.0, 5564.0, 5571.0, 5578.0, 5580.0, 5586.0, 5587.0, 5594.0, 5595.0, 5596.0, 5599.0, 5601.0, 5754.0, 5786.0, 5894.0, 5979.0, 6010.0, 6041.0, 6046.0, 6098.0, 6732.0, 6787.0, 6790.0, 6795.0, 6873.0, 6874.0, 6877.0, 6881.0, 6882.0, 6908.0, 7006.0, 7204.0, 7294.0, 7443.0, 7474.0, 8428.0, 8445.0, 8482.0, 8575.0, 8621.0, 8678.0, 8711.0, 8814.0, 8878.0, 8999.0, 9020.0, 9064.0, 9175.0, 9263.0, 9451.0, 9821.0, 9891.0, 10733.0, 10783.0, 11011.0, 11040.0, 11184.0, 11200.0, 11329.0, 23178.0, 23515.0, 23552.0, 23683.0, 25865.0, 26249.0, 26750.0, 27148.0, 27342.0, 30811.0, 30849.0, 50937.0, 51086.0, 51265.0, 51319.0, 51347.0, 51422.0, 51765.0, 51776.0, 54861.0, 54986.0, 55143.0, 55615.0, 56164.0, 56975.0, 57147.0, 57396.0, 57538.0, 57761.0, 60673.0, 79858.0, 81629.0, 83931.0, 83939.0, 84033.0, 84206.0, 84451.0, 112858.0, 120892.0, 124923.0, 126520.0, 128239.0, 129685.0, 130399.0, 135228.0, 140901.0, 150094.0, 167359.0, 169436.0, 255967.0, 284086.0, 284217.0, 340156.0, 341676.0, 344387.0, 415116.0, 440275.0, 728642.0, 102724428.0 
GO:0018105 BP 5.42e-09 50/8533   164/16076 D08 peptidyl-serine phosphorylation          545.0, 578.0, 581.0, 596.0, 983.0, 1147.0, 2872.0, 3611.0, 4140.0, 5155.0, 5170.0, 5347.0, 5578.0, 5580.0, 5586.0, 5587.0, 5594.0, 5598.0, 5599.0, 5601.0, 5603.0, 5613.0, 6198.0, 6505.0, 6790.0, 7443.0, 7867.0, 8317.0, 8445.0, 8550.0, 8798.0, 9175.0, 9451.0, 9706.0, 10783.0, 11011.0, 11184.0, 11200.0, 11329.0, 23515.0, 25865.0, 51231.0, 51776.0, 55351.0, 84930.0, 120892.0, 140469.0, 166614.0, 202374.0, 375449.0 
GO:0045893 BP 1.90e-08 245/8533   588/16076 D10 positive regulation of DNA-templated transcription 90.0, 183.0, 326.0, 348.0, 367.0, 406.0, 463.0, 641.0, 650.0, 652.0, 675.0, 952.0, 1147.0, 1499.0, 1616.0, 1649.0, 1749.0, 1857.0, 1869.0, 1875.0, 1950.0, 2066.0, 2099.0, 2100.0, 2149.0, 2295.0, 2309.0, 2660.0, 2965.0, 3038.0, 3148.0, 3159.0, 3172.0, 3398.0, 3479.0, 3608.0, 3611.0, 3622.0, 3624.0, 3664.0, 3735.0, 4041.0, 4088.0, 4149.0, 4192.0, 4435.0, 4504.0, 4591.0, 4602.0, 4693.0, 4772.0, 4793.0, 4798.0, 4824.0, 4831.0, 4862.0, 4863.0, 5155.0, 5245.0, 5453.0, 5455.0, 5468.0, 5715.0, 5979.0, 5987.0, 6018.0, 6047.0, 6095.0, 6096.0, 6257.0, 6314.0, 6469.0, 6604.0, 6605.0, 6659.0, 6664.0, 6787.0, 6867.0, 6871.0, 6873.0, 6874.0, 6877.0, 6881.0, 6907.0, 7019.0, 7026.0, 7030.0, 7041.0, 7158.0, 7251.0, 7332.0, 7335.0, 7428.0, 7474.0, 7476.0, 7545.0, 7546.0, 7547.0, 7552.0, 7555.0, 7704.0, 7784.0, 7862.0, 8089.0, 8322.0, 8324.0, 8463.0, 8464.0, 8473.0, 8607.0, 8721.0, 8896.0, 8915.0, 8932.0, 9049.0, 9125.0, 9321.0, 9355.0, 9440.0, 9572.0, 9643.0, 9658.0, 9759.0, 9830.0, 9913.0, 9975.0, 10011.0, 10062.0, 10365.0, 10370.0, 10459.0, 10474.0, 10626.0, 10664.0, 10739.0, 10856.0, 10891.0, 10943.0, 11040.0, 11043.0, 11091.0, 11200.0, 22809.0, 23300.0, 23326.0, 23522.0, 23541.0, 23568.0, 23636.0, 26039.0, 26098.0, 26292.0, 26471.0, 27000.0, 27005.0, 27097.0, 27131.0, 29777.0, 29844.0, 29915.0, 29946.0, 29969.0, 51147.0, 51379.0, 51804.0, 54361.0, 54556.0, 54617.0, 54815.0, 54851.0, 54870.0, 54897.0, 54934.0, 54997.0, 55023.0, 55147.0, 55617.0, 55683.0, 55729.0, 55749.0, 55795.0, 55818.0, 55835.0, 55840.0, 55897.0, 56254.0, 56938.0, 56943.0, 56981.0, 57095.0, 57326.0, 57336.0, 57541.0, 60313.0, 60491.0, 63906.0, 64210.0, 64321.0, 64855.0, 79081.0, 79084.0, 79364.0, 79366.0, 79612.0, 79831.0, 79913.0, 79960.0, 80184.0, 80263.0, 80314.0, 80317.0, 80714.0, 81550.0, 81603.0, 81606.0, 83443.0, 84105.0, 84148.0, 84193.0, 84289.0, 84632.0, 84662.0, 84838.0, 84844.0, 84851.0, 84905.0, 84913.0, 85363.0, 85403.0, 90390.0, 91612.0, 92565.0, 93649.0, 93973.0, 112869.0, 120376.0, 125476.0, 146198.0, 151449.0, 163732.0, 164684.0, 196446.0, 283899.0, 345222.0, 392255.0 
GO:0051607 BP 2.55e-08 52/8533   165/16076 D07 defense response to virus                596.0, 598.0, 664.0, 665.0, 684.0, 1665.0, 2150.0, 2635.0, 3429.0, 3455.0, 3588.0, 4343.0, 5366.0, 6041.0, 7268.0, 7728.0, 8678.0, 8772.0, 9020.0, 10010.0, 10417.0, 10533.0, 10621.0, 10622.0, 10623.0, 10771.0, 22861.0, 24138.0, 26065.0, 27297.0, 51728.0, 54541.0, 54606.0, 55054.0, 55337.0, 55763.0, 56915.0, 60489.0, 60509.0, 64108.0, 84851.0, 84932.0, 85363.0, 85364.0, 91445.0, 112703.0, 146857.0, 148022.0, 163702.0, 255520.0, 440275.0, 100507436.0 
GO:0035556 BP 3.62e-08 125/8533   329/16076 D05 intracellular signal transduction        114.0, 148.0, 840.0, 1111.0, 1238.0, 1399.0, 1464.0, 1608.0, 1641.0, 1857.0, 2064.0, 2241.0, 2534.0, 2872.0, 3654.0, 3716.0, 3717.0, 3815.0, 3925.0, 4140.0, 4157.0, 4168.0, 4215.0, 4216.0, 4772.0, 5170.0, 5502.0, 5562.0, 5578.0, 5580.0, 5586.0, 5587.0, 5594.0, 5595.0, 5596.0, 5598.0, 5599.0, 5601.0, 5603.0, 5664.0, 5922.0, 6014.0, 6101.0, 6271.0, 6732.0, 7006.0, 7037.0, 7286.0, 7464.0, 7867.0, 8550.0, 8787.0, 8877.0, 8878.0, 9263.0, 9649.0, 9681.0, 9891.0, 10156.0, 10207.0, 10276.0, 10603.0, 10718.0, 10758.0, 10842.0, 11011.0, 11163.0, 11184.0, 11329.0, 23178.0, 23268.0, 23426.0, 25865.0, 29959.0, 30811.0, 30837.0, 51130.0, 51347.0, 51422.0, 51473.0, 51657.0, 51665.0, 51666.0, 54861.0, 55351.0, 55635.0, 55789.0, 55811.0, 55884.0, 56776.0, 79671.0, 79705.0, 79754.0, 79858.0, 80323.0, 80851.0, 81617.0, 81629.0, 84152.0, 84727.0, 84930.0, 92369.0, 120863.0, 120892.0, 131450.0, 140458.0, 140460.0, 140461.0, 140825.0, 142684.0, 150094.0, 151242.0, 160851.0, 162989.0, 166614.0, 167359.0, 202374.0, 225689.0, 260425.0, 282808.0, 284948.0, 341019.0, 375449.0, 100271927.0, 102724428.0 
GO:0007010 BP 6.41e-08 33/8533   117/16076 D05 cytoskeleton organization                348.0, 832.0, 1072.0, 2859.0, 4001.0, 4192.0, 7168.0, 8089.0, 8139.0, 9203.0, 9204.0, 10841.0, 11252.0, 23022.0, 27252.0, 51196.0, 51517.0, 51776.0, 54014.0, 55023.0, 55615.0, 57464.0, 57610.0, 64411.0, 79109.0, 79658.0, 83442.0, 84962.0, 85369.0, 121512.0, 128486.0, 157922.0, 375449.0 
GO:0010628 BP 1.31e-07 137/8533   350/16076 D06 positive regulation of gene expression   58.0, 70.0, 91.0, 284.0, 338.0, 367.0, 409.0, 639.0, 650.0, 652.0, 857.0, 948.0, 983.0, 1001.0, 1191.0, 1270.0, 1499.0, 1512.0, 1749.0, 1789.0, 1812.0, 1869.0, 1950.0, 2048.0, 2152.0, 2250.0, 2255.0, 2264.0, 2852.0, 3077.0, 3280.0, 3397.0, 3398.0, 3399.0, 3479.0, 3575.0, 3624.0, 4088.0, 4435.0, 4504.0, 4824.0, 4901.0, 4923.0, 5071.0, 5074.0, 5155.0, 5245.0, 5293.0, 5317.0, 5324.0, 5453.0, 5455.0, 5468.0, 5562.0, 5564.0, 5571.0, 5594.0, 5595.0, 5599.0, 5601.0, 5873.0, 5916.0, 5979.0, 6091.0, 6188.0, 6201.0, 6469.0, 6608.0, 6664.0, 7037.0, 7088.0, 7099.0, 7273.0, 7291.0, 7422.0, 7473.0, 7474.0, 7476.0, 8728.0, 8736.0, 8737.0, 8822.0, 8854.0, 8882.0, 9141.0, 9241.0, 9439.0, 9441.0, 9451.0, 9682.0, 10370.0, 10401.0, 10474.0, 10542.0, 10597.0, 10658.0, 10664.0, 10741.0, 10891.0, 10961.0, 11117.0, 11315.0, 22943.0, 22999.0, 23300.0, 26191.0, 27303.0, 51043.0, 51157.0, 51366.0, 51384.0, 53335.0, 54997.0, 55022.0, 56603.0, 58495.0, 64321.0, 79031.0, 79366.0, 79809.0, 80326.0, 83759.0, 85366.0, 89866.0, 93649.0, 114897.0, 123041.0, 128239.0, 148022.0, 151449.0, 170302.0, 284434.0, 407019.0, 100048912.0, 100302692.0, 100506658.0, 111240474.0 
GO:0048167 BP 1.47e-07  8/8533    49/16076 D07 regulation of synaptic plasticity        177.0, 1636.0, 2185.0, 7425.0, 9699.0, 22999.0, 23085.0, 81539.0 
GO:0000122 BP 2.10e-07 333/8533   759/16076 D11 negative regulation of transcription by RNA polymerase II 93.0, 165.0, 367.0, 463.0, 571.0, 595.0, 639.0, 650.0, 652.0, 688.0, 708.0, 857.0, 896.0, 898.0, 948.0, 1390.0, 1407.0, 1488.0, 1499.0, 1649.0, 1655.0, 1746.0, 1789.0, 1869.0, 1876.0, 2023.0, 2077.0, 2099.0, 2100.0, 2114.0, 2117.0, 2146.0, 2290.0, 2309.0, 2649.0, 2874.0, 2908.0, 3006.0, 3007.0, 3008.0, 3068.0, 3090.0, 3146.0, 3148.0, 3280.0, 3397.0, 3398.0, 3399.0, 3429.0, 3476.0, 3622.0, 3642.0, 3720.0, 3727.0, 4004.0, 4017.0, 4088.0, 4092.0, 4149.0, 4188.0, 4212.0, 4487.0, 4591.0, 4602.0, 4692.0, 4775.0, 4776.0, 4799.0, 4854.0, 4999.0, 5071.0, 5074.0, 5178.0, 5187.0, 5245.0, 5325.0, 5347.0, 5396.0, 5468.0, 5569.0, 5716.0, 5771.0, 5916.0, 5987.0, 5993.0, 6134.0, 6208.0, 6301.0, 6310.0, 6421.0, 6469.0, 6591.0, 6608.0, 6622.0, 6656.0, 6664.0, 6665.0, 6778.0, 6827.0, 6839.0, 6907.0, 6909.0, 6934.0, 6945.0, 6996.0, 7022.0, 7025.0, 7026.0, 7050.0, 7175.0, 7181.0, 7216.0, 7251.0, 7291.0, 7422.0, 7466.0, 7468.0, 7539.0, 7541.0, 7554.0, 7555.0, 7556.0, 7567.0, 7597.0, 7620.0, 7627.0, 7633.0, 7639.0, 7678.0, 7690.0, 7692.0, 7693.0, 7695.0, 7699.0, 7700.0, 7703.0, 7704.0, 7727.0, 7728.0, 7733.0, 7753.0, 7764.0, 7767.0, 7936.0, 8409.0, 8462.0, 8473.0, 8535.0, 8725.0, 8726.0, 8819.0, 8841.0, 8863.0, 8878.0, 8932.0, 9093.0, 9099.0, 9208.0, 9241.0, 9242.0, 9534.0, 9541.0, 9555.0, 9572.0, 9678.0, 9734.0, 9759.0, 9880.0, 9975.0, 10062.0, 10127.0, 10174.0, 10363.0, 10365.0, 10370.0, 10401.0, 10443.0, 10459.0, 10589.0, 10657.0, 10664.0, 10795.0, 10848.0, 10915.0, 10916.0, 10951.0, 11023.0, 11218.0, 22823.0, 22938.0, 22943.0, 23028.0, 23168.0, 23462.0, 23619.0, 23741.0, 25855.0, 26152.0, 26287.0, 26508.0, 27086.0, 28986.0, 29842.0, 29915.0, 29995.0, 51043.0, 51317.0, 51339.0, 51385.0, 51523.0, 51547.0, 51564.0, 51574.0, 51592.0, 51603.0, 51616.0, 51684.0, 51778.0, 53335.0, 54039.0, 54551.0, 54623.0, 54815.0, 55170.0, 55364.0, 55502.0, 55506.0, 55509.0, 55646.0, 55689.0, 55729.0, 55869.0, 56160.0, 56180.0, 56257.0, 56940.0, 56950.0, 57209.0, 57215.0, 57332.0, 57541.0, 57673.0, 57684.0, 57711.0, 57727.0, 57761.0, 58492.0, 58495.0, 58529.0, 59348.0, 64110.0, 64207.0, 64426.0, 65243.0, 79175.0, 79230.0, 79648.0, 79685.0, 79723.0, 79862.0, 80014.0, 80312.0, 80314.0, 80317.0, 80818.0, 81557.0, 83463.0, 84108.0, 84324.0, 84524.0, 84527.0, 84662.0, 84684.0, 84733.0, 84759.0, 84792.0, 84944.0, 84962.0, 90378.0, 90523.0, 90993.0, 93166.0, 93649.0, 94234.0, 115196.0, 117608.0, 122953.0, 124790.0, 126069.0, 126070.0, 127396.0, 134701.0, 137209.0, 139081.0, 139599.0, 140290.0, 146198.0, 146540.0, 147948.0, 148156.0, 148254.0, 155054.0, 162972.0, 162993.0, 163126.0, 166793.0, 169270.0, 169792.0, 169841.0, 170302.0, 171392.0, 195814.0, 197320.0, 201163.0, 219749.0, 284459.0, 339559.0, 342371.0, 342908.0, 346157.0, 374900.0, 387893.0, 388567.0, 389493.0, 390598.0, 403341.0, 441478.0, 641339.0, 642819.0, 653121.0, 100125288.0, 100293516.0, 101060200.0 
GO:0043087 BP 2.56e-07 20/8533    81/16076 D05 regulation of GTPase activity            2042.0, 2049.0, 5362.0, 5922.0, 7410.0, 10451.0, 10788.0, 10928.0, 23129.0, 23637.0, 57679.0, 64333.0, 79090.0, 81846.0, 84962.0, 121512.0, 128239.0, 150696.0, 259173.0, 100271927.0 
GO:0008360 BP 2.74e-07 41/8533   133/16076 D06 regulation of cell shape                 301.0, 388.0, 1690.0, 2035.0, 2059.0, 2185.0, 2534.0, 2620.0, 2768.0, 2909.0, 3074.0, 3679.0, 3815.0, 5362.0, 7168.0, 7422.0, 8153.0, 9368.0, 9886.0, 10428.0, 10602.0, 10630.0, 10672.0, 23129.0, 23136.0, 23268.0, 23433.0, 54014.0, 54751.0, 55023.0, 55171.0, 55742.0, 56990.0, 57464.0, 64218.0, 64411.0, 93663.0, 121512.0, 221061.0, 342979.0, 445815.0 
GO:0007409 BP 4.08e-07 20/8533    80/16076 D09 axonogenesis                             596.0, 1630.0, 1813.0, 3925.0, 4218.0, 5781.0, 6259.0, 6277.0, 7155.0, 7476.0, 9253.0, 10211.0, 10939.0, 11280.0, 51062.0, 56288.0, 57679.0, 84612.0, 84628.0, 84631.0 
GO:0046718 BP 4.64e-07 19/8533    77/16076 D06 viral entry into host cell               975.0, 983.0, 1525.0, 1948.0, 2060.0, 3695.0, 3921.0, 5245.0, 5817.0, 5818.0, 6520.0, 6993.0, 7037.0, 7852.0, 8829.0, 9076.0, 51193.0, 222256.0, 339390.0 
GO:0006886 BP 5.39e-07 85/8533   232/16076 D07 intracellular protein transport          379.0, 382.0, 388.0, 1122.0, 1173.0, 1175.0, 1211.0, 1939.0, 2054.0, 4647.0, 5476.0, 5878.0, 6396.0, 6447.0, 6809.0, 6811.0, 8218.0, 8934.0, 9364.0, 9392.0, 9482.0, 9501.0, 9632.0, 9699.0, 9784.0, 10016.0, 10123.0, 10124.0, 10228.0, 10239.0, 10245.0, 10267.0, 10311.0, 10483.0, 10961.0, 11020.0, 11158.0, 11159.0, 11196.0, 11311.0, 22818.0, 22999.0, 23062.0, 23086.0, 23256.0, 23423.0, 23557.0, 23647.0, 25924.0, 26154.0, 26276.0, 26958.0, 27131.0, 27236.0, 29103.0, 29916.0, 51025.0, 51226.0, 51277.0, 54732.0, 54843.0, 55014.0, 55823.0, 57234.0, 57589.0, 63894.0, 64149.0, 64284.0, 64374.0, 64792.0, 65082.0, 80273.0, 83548.0, 84084.0, 91949.0, 92609.0, 94121.0, 131118.0, 140823.0, 150786.0, 152579.0, 169166.0, 222068.0, 257364.0, 100506084.0 
GO:0016192 BP 5.72e-07 60/8533   175/16076 D04 vesicle-mediated transport               379.0, 382.0, 819.0, 1122.0, 1173.0, 1175.0, 2803.0, 3257.0, 3798.0, 4645.0, 5867.0, 5873.0, 8904.0, 9609.0, 9882.0, 10121.0, 10123.0, 10124.0, 10239.0, 10717.0, 11020.0, 11037.0, 11094.0, 11154.0, 11311.0, 23208.0, 23256.0, 26276.0, 27072.0, 27152.0, 27183.0, 51030.0, 51182.0, 51622.0, 51760.0, 53916.0, 54432.0, 54806.0, 54843.0, 54885.0, 55317.0, 56776.0, 57576.0, 63915.0, 64411.0, 65082.0, 79036.0, 83849.0, 84522.0, 84826.0, 84932.0, 89781.0, 90411.0, 130340.0, 148281.0, 152579.0, 157680.0, 201158.0, 221960.0, 100506084.0 
GO:0071805 BP 1.09e-06 31/8533   105/16076 D08 potassium ion transmembrane transport    480.0, 1908.0, 3741.0, 3750.0, 3753.0, 3775.0, 3779.0, 3781.0, 3787.0, 3788.0, 3790.0, 6549.0, 7881.0, 9033.0, 9187.0, 10723.0, 23315.0, 23415.0, 27094.0, 30820.0, 54207.0, 55002.0, 56659.0, 57657.0, 79714.0, 81033.0, 90134.0, 123041.0, 126755.0, 259232.0, 284525.0 
GO:0000209 BP 1.11e-06 53/8533   157/16076 D09 protein polyubiquitination               267.0, 580.0, 596.0, 642.0, 1161.0, 1499.0, 1643.0, 4734.0, 5071.0, 5987.0, 7327.0, 7332.0, 7335.0, 8405.0, 9246.0, 9690.0, 9830.0, 9870.0, 9978.0, 10193.0, 10477.0, 22888.0, 23328.0, 23608.0, 23609.0, 25893.0, 26001.0, 26263.0, 26272.0, 51283.0, 51366.0, 51619.0, 55128.0, 55585.0, 55884.0, 55905.0, 56254.0, 57161.0, 57162.0, 57531.0, 79594.0, 85363.0, 89910.0, 90025.0, 92912.0, 118424.0, 131405.0, 164781.0, 171222.0, 257218.0, 285671.0, 378884.0, 387921.0 
GO:0043547 BP 1.21e-06 47/8533   143/16076 D06 positive regulation of GTPase activity   153.0, 395.0, 858.0, 1857.0, 2064.0, 2146.0, 2149.0, 2150.0, 2889.0, 2909.0, 3655.0, 4594.0, 6251.0, 6281.0, 8412.0, 8787.0, 8853.0, 9104.0, 9649.0, 9712.0, 9824.0, 9827.0, 10235.0, 10276.0, 10399.0, 10928.0, 11069.0, 23616.0, 51256.0, 51520.0, 54361.0, 55103.0, 55616.0, 56963.0, 57139.0, 57589.0, 57679.0, 64411.0, 81565.0, 128637.0, 153020.0, 163486.0, 201163.0, 255426.0, 255520.0, 388372.0, 107080638.0 
GO:0006338 BP 1.23e-06 56/8533   164/16076 D05 chromatin remodeling                     1106.0, 1616.0, 2074.0, 2099.0, 3720.0, 4602.0, 4798.0, 6046.0, 6596.0, 6598.0, 6604.0, 6605.0, 6871.0, 7913.0, 8089.0, 8438.0, 8607.0, 8932.0, 9031.0, 9044.0, 9274.0, 9275.0, 9675.0, 9682.0, 9759.0, 10360.0, 10428.0, 10856.0, 11164.0, 22880.0, 23081.0, 23135.0, 23451.0, 25788.0, 29844.0, 29915.0, 29994.0, 50485.0, 54107.0, 54617.0, 54815.0, 55274.0, 55689.0, 55693.0, 56916.0, 64431.0, 65980.0, 79723.0, 79913.0, 84083.0, 84759.0, 93973.0, 114803.0, 125476.0, 283899.0, 375748.0 
GO:0099505 BP 1.32e-06  2/8533    26/16076 D04 regulation of presynaptic membrane potential 2898.0, 2900.0 
GO:0006897 BP 1.77e-06 61/8533   174/16076 D05 endocytosis                              177.0, 433.0, 598.0, 923.0, 998.0, 1173.0, 1238.0, 2060.0, 2690.0, 3636.0, 4017.0, 4041.0, 4830.0, 5167.0, 5878.0, 6345.0, 6469.0, 6836.0, 7448.0, 7804.0, 8492.0, 8909.0, 8987.0, 9094.0, 9266.0, 9322.0, 9711.0, 10059.0, 10928.0, 23102.0, 23433.0, 30845.0, 30846.0, 51435.0, 51517.0, 51606.0, 54453.0, 55040.0, 57488.0, 57706.0, 64284.0, 64699.0, 80230.0, 80975.0, 84171.0, 84547.0, 84695.0, 85021.0, 113419.0, 120892.0, 126432.0, 132299.0, 136853.0, 163486.0, 171177.0, 257364.0, 283316.0, 284297.0, 286133.0, 374868.0, 619207.0 
GO:0008284 BP 2.00e-06 144/8533   355/16076 D05 positive regulation of cell population proliferation 146.0, 292.0, 367.0, 552.0, 596.0, 650.0, 652.0, 685.0, 826.0, 887.0, 894.0, 961.0, 975.0, 994.0, 1019.0, 1139.0, 1270.0, 1399.0, 1489.0, 1512.0, 1646.0, 1725.0, 1871.0, 1908.0, 1948.0, 1950.0, 2057.0, 2064.0, 2066.0, 2146.0, 2149.0, 2185.0, 2241.0, 2250.0, 2255.0, 2260.0, 2264.0, 2277.0, 2322.0, 2395.0, 2651.0, 2661.0, 2852.0, 3037.0, 3276.0, 3280.0, 3479.0, 3575.0, 3589.0, 3595.0, 3600.0, 3611.0, 3667.0, 4041.0, 4072.0, 4142.0, 4212.0, 4254.0, 4486.0, 4824.0, 4839.0, 5155.0, 5156.0, 5159.0, 5228.0, 5455.0, 5562.0, 5618.0, 5744.0, 5745.0, 5916.0, 6191.0, 6194.0, 6203.0, 6210.0, 6284.0, 6302.0, 6374.0, 6469.0, 6659.0, 6664.0, 6809.0, 6868.0, 7066.0, 7074.0, 7148.0, 7188.0, 7292.0, 7422.0, 7424.0, 7555.0, 7564.0, 8317.0, 8644.0, 8741.0, 8792.0, 8822.0, 8854.0, 8872.0, 9055.0, 9070.0, 9236.0, 9274.0, 9275.0, 9294.0, 9340.0, 9391.0, 9585.0, 9759.0, 10063.0, 10294.0, 10519.0, 10795.0, 11116.0, 11138.0, 23081.0, 23648.0, 25949.0, 26271.0, 28985.0, 54795.0, 54962.0, 54978.0, 54994.0, 55023.0, 55749.0, 55837.0, 56034.0, 58490.0, 64762.0, 65980.0, 79084.0, 79366.0, 80139.0, 80174.0, 80312.0, 89958.0, 93649.0, 140823.0, 150678.0, 225689.0, 245711.0, 282679.0, 340485.0 
GO:0007268 BP 2.19e-06 73/8533   201/16076 D07 chemical synaptic transmission           773.0, 869.0, 1133.0, 1138.0, 1139.0, 1140.0, 1142.0, 1325.0, 1499.0, 1816.0, 1837.0, 2559.0, 2564.0, 2571.0, 2572.0, 2742.0, 2898.0, 2900.0, 2914.0, 3061.0, 3062.0, 3351.0, 3352.0, 3358.0, 3360.0, 3363.0, 3779.0, 3798.0, 4359.0, 4885.0, 4923.0, 5173.0, 5179.0, 5594.0, 6014.0, 6505.0, 6511.0, 6622.0, 6623.0, 6863.0, 7804.0, 9001.0, 9094.0, 9546.0, 9607.0, 10052.0, 10142.0, 10497.0, 10723.0, 11245.0, 11337.0, 22829.0, 23566.0, 26167.0, 54413.0, 55879.0, 56122.0, 56123.0, 56125.0, 56126.0, 56127.0, 56130.0, 56131.0, 56132.0, 56133.0, 57053.0, 57717.0, 60412.0, 84073.0, 84902.0, 89832.0, 139411.0, 440279.0 
GO:0019886 BP 2.38e-06  1/8533    22/16076 D05 antigen processing and presentation of exogenous peptide antigen via MHC class II 3119.0 
GO:0021954 BP 2.56e-06  0/8533    17/16076 D05 central nervous system neuron development  
GO:0031175 BP 3.69e-06 33/8533   107/16076 D06 neuron projection development            177.0, 348.0, 1861.0, 2046.0, 2074.0, 2185.0, 2647.0, 2674.0, 3146.0, 3276.0, 3925.0, 4734.0, 5797.0, 5872.0, 6259.0, 6809.0, 7349.0, 7431.0, 8846.0, 9721.0, 11091.0, 23557.0, 23767.0, 50810.0, 55330.0, 56963.0, 63915.0, 65109.0, 157680.0, 157922.0, 282991.0, 285513.0, 388552.0 
GO:0006511 BP 3.75e-06 84/8533   223/16076 D08 ubiquitin-dependent protein catabolic process 267.0, 1642.0, 4734.0, 4738.0, 5071.0, 5715.0, 5717.0, 5719.0, 6048.0, 6468.0, 7267.0, 7327.0, 7332.0, 7347.0, 7375.0, 8078.0, 8533.0, 8697.0, 8878.0, 9098.0, 9099.0, 9100.0, 9101.0, 9246.0, 9616.0, 9690.0, 9709.0, 9736.0, 9810.0, 9817.0, 9870.0, 9960.0, 9978.0, 10956.0, 23014.0, 23326.0, 23358.0, 25862.0, 25893.0, 25898.0, 26001.0, 26235.0, 26249.0, 26263.0, 26267.0, 26269.0, 26297.0, 27005.0, 51283.0, 51529.0, 51608.0, 51619.0, 51667.0, 54602.0, 54894.0, 55008.0, 55527.0, 55819.0, 55905.0, 56254.0, 56893.0, 57531.0, 57646.0, 57695.0, 64410.0, 80196.0, 81847.0, 83892.0, 84132.0, 84727.0, 85015.0, 89910.0, 91445.0, 92369.0, 123803.0, 124739.0, 144699.0, 158880.0, 165918.0, 168433.0, 171222.0, 283219.0, 284996.0, 378925.0 
GO:0048812 BP 3.94e-06 12/8533    55/16076 D08 neuron projection morphogenesis          135.0, 7204.0, 7477.0, 9585.0, 23026.0, 23136.0, 51347.0, 51542.0, 57679.0, 84079.0, 84623.0, 120892.0 
GO:0008104 BP 5.23e-06 43/8533   130/16076 D04 protein localization                     857.0, 975.0, 987.0, 998.0, 1731.0, 1756.0, 1813.0, 2071.0, 2895.0, 4647.0, 4738.0, 6549.0, 7474.0, 8878.0, 9001.0, 9696.0, 10325.0, 10670.0, 10717.0, 11154.0, 11190.0, 11325.0, 23157.0, 23218.0, 25776.0, 28956.0, 50939.0, 51199.0, 51596.0, 54806.0, 54953.0, 55004.0, 55212.0, 56288.0, 57147.0, 57679.0, 80323.0, 84962.0, 120892.0, 122786.0, 135138.0, 145508.0, 642597.0 
GO:0016477 BP 8.62e-06 87/8533   227/16076 D03 cell migration                           324.0, 357.0, 388.0, 961.0, 977.0, 983.0, 1289.0, 1399.0, 2028.0, 2042.0, 2049.0, 2066.0, 2239.0, 2260.0, 2264.0, 2674.0, 2719.0, 2909.0, 3280.0, 3489.0, 3642.0, 3695.0, 3909.0, 3911.0, 3913.0, 3914.0, 3915.0, 4233.0, 4486.0, 5159.0, 5170.0, 5288.0, 5293.0, 5335.0, 5754.0, 5792.0, 5796.0, 6198.0, 6382.0, 6653.0, 7074.0, 7126.0, 7399.0, 7410.0, 7448.0, 8153.0, 8394.0, 8440.0, 8455.0, 9289.0, 10082.0, 10319.0, 10451.0, 10630.0, 11117.0, 11331.0, 23022.0, 23080.0, 23607.0, 23616.0, 54908.0, 55616.0, 55789.0, 56776.0, 57147.0, 57175.0, 57326.0, 57464.0, 59277.0, 64285.0, 80014.0, 81565.0, 81610.0, 81792.0, 81873.0, 84144.0, 84628.0, 85015.0, 85360.0, 90417.0, 115908.0, 129787.0, 140885.0, 221914.0, 340719.0, 441631.0, 100133941.0 
GO:0006909 BP 8.62e-06 14/8533    58/16076 D05 phagocytosis                             135.0, 301.0, 3385.0, 3953.0, 4233.0, 4486.0, 7099.0, 8394.0, 9711.0, 9777.0, 56990.0, 63916.0, 79767.0, 84162.0 
GO:2000300 BP 9.00e-06  4/8533    30/16076 D09 regulation of synaptic vesicle exocytosis 3351.0, 7476.0, 23557.0, 120892.0 
GO:0006954 BP 1.03e-05 99/8533   252/16076 D04 inflammatory response                    101.0, 135.0, 177.0, 301.0, 624.0, 650.0, 720.0, 721.0, 727.0, 1036.0, 1147.0, 1238.0, 1241.0, 1893.0, 2149.0, 2150.0, 2526.0, 2852.0, 3146.0, 3373.0, 3487.0, 3556.0, 3588.0, 3600.0, 3815.0, 4210.0, 4671.0, 4775.0, 4776.0, 4793.0, 4799.0, 4843.0, 5293.0, 5423.0, 5587.0, 5733.0, 5734.0, 5743.0, 5919.0, 5971.0, 6335.0, 6374.0, 6382.0, 6863.0, 6869.0, 7099.0, 7130.0, 7292.0, 7349.0, 7852.0, 8372.0, 8455.0, 8482.0, 8517.0, 8639.0, 8737.0, 8767.0, 8808.0, 8877.0, 9255.0, 9734.0, 9759.0, 10100.0, 10219.0, 10318.0, 10758.0, 10949.0, 11019.0, 11315.0, 22861.0, 23135.0, 25824.0, 25979.0, 27202.0, 28511.0, 50507.0, 51157.0, 53342.0, 54093.0, 55655.0, 55848.0, 56413.0, 56603.0, 56925.0, 57147.0, 60674.0, 79792.0, 80833.0, 84632.0, 84695.0, 90355.0, 114609.0, 115362.0, 132014.0, 148022.0, 338557.0, 375387.0, 388372.0, 100137049.0 
GO:0071902 BP 1.22e-05 15/8533    60/16076 D11 positive regulation of protein serine/threonine kinase activity 650.0, 2146.0, 2885.0, 5894.0, 6622.0, 10519.0, 10926.0, 54465.0, 54956.0, 55437.0, 57679.0, 80174.0, 81617.0, 92335.0, 94056.0 
GO:0001525 BP 1.28e-05 73/8533   195/16076 D03 angiogenesis                             101.0, 182.0, 284.0, 388.0, 506.0, 688.0, 857.0, 889.0, 1306.0, 1464.0, 1545.0, 1893.0, 1950.0, 2028.0, 2048.0, 2049.0, 2050.0, 2191.0, 2255.0, 2316.0, 3397.0, 3953.0, 4240.0, 5140.0, 5159.0, 5578.0, 5587.0, 5613.0, 5743.0, 6095.0, 7010.0, 7127.0, 7410.0, 7422.0, 7476.0, 7837.0, 8325.0, 8742.0, 8829.0, 9255.0, 9289.0, 9451.0, 10016.0, 10203.0, 10267.0, 10451.0, 10519.0, 23129.0, 23251.0, 23462.0, 23509.0, 23670.0, 25865.0, 51129.0, 51752.0, 55273.0, 56005.0, 57007.0, 57125.0, 57343.0, 58495.0, 64218.0, 64321.0, 79031.0, 79400.0, 79879.0, 80025.0, 80781.0, 83854.0, 93974.0, 113026.0, 154810.0, 169044.0 
GO:0007613 BP 1.30e-05 18/8533    68/16076 D06 memory                                   41.0, 114.0, 1139.0, 1812.0, 2237.0, 5021.0, 5743.0, 6310.0, 6505.0, 6547.0, 8516.0, 22986.0, 23208.0, 54207.0, 84896.0, 123803.0, 342371.0, 100132074.0 
GO:0032760 BP 1.39e-05 23/8533    80/16076 D09 positive regulation of tumor necrosis factor production 177.0, 948.0, 1191.0, 1652.0, 2048.0, 3146.0, 3717.0, 4023.0, 4776.0, 5781.0, 7099.0, 7291.0, 7474.0, 8737.0, 8767.0, 8772.0, 10417.0, 54093.0, 58515.0, 114609.0, 120892.0, 148022.0, 407019.0 
GO:0043161 BP 1.55e-05 72/8533   192/16076 D09 proteasome-mediated ubiquitin-dependent protein catabolic process 324.0, 406.0, 409.0, 1161.0, 1499.0, 1642.0, 1649.0, 2629.0, 3429.0, 4534.0, 4734.0, 5071.0, 5682.0, 5683.0, 5686.0, 5687.0, 5688.0, 5689.0, 5690.0, 5691.0, 5692.0, 5693.0, 5694.0, 5695.0, 5700.0, 5702.0, 5704.0, 5708.0, 5710.0, 5714.0, 5717.0, 5719.0, 5886.0, 6047.0, 6790.0, 6907.0, 7126.0, 7415.0, 8405.0, 9861.0, 9870.0, 9978.0, 23510.0, 23588.0, 23607.0, 26263.0, 27252.0, 51035.0, 51283.0, 54476.0, 54994.0, 57162.0, 57531.0, 79018.0, 79654.0, 80196.0, 80344.0, 83892.0, 84078.0, 84101.0, 84727.0, 90025.0, 92369.0, 114088.0, 122416.0, 131405.0, 165324.0, 283514.0, 283807.0, 378884.0, 387921.0, 493829.0 
GO:0071260 BP 1.69e-05 16/8533    62/16076 D05 cellular response to mechanical stimulus 183.0, 355.0, 578.0, 664.0, 1111.0, 4214.0, 5595.0, 5599.0, 5734.0, 5743.0, 7099.0, 8772.0, 8915.0, 9020.0, 22927.0, 441027.0 
GO:0045892 BP 1.76e-05 202/8533   467/16076 D10 negative regulation of DNA-templated transcription 328.0, 406.0, 650.0, 652.0, 863.0, 952.0, 1029.0, 1063.0, 1407.0, 1488.0, 1499.0, 1611.0, 1616.0, 1649.0, 1869.0, 1911.0, 2023.0, 2146.0, 2290.0, 2295.0, 2908.0, 3148.0, 3159.0, 3172.0, 3191.0, 3280.0, 3397.0, 3398.0, 3399.0, 4017.0, 4435.0, 4504.0, 4602.0, 4664.0, 4824.0, 4841.0, 4863.0, 5155.0, 5187.0, 5204.0, 5205.0, 5245.0, 5455.0, 5468.0, 5796.0, 5971.0, 6096.0, 6310.0, 6322.0, 6418.0, 6421.0, 6427.0, 6605.0, 6839.0, 6909.0, 6932.0, 6934.0, 6936.0, 6945.0, 7026.0, 7029.0, 7088.0, 7090.0, 7290.0, 7291.0, 7292.0, 7474.0, 7541.0, 7546.0, 7644.0, 7704.0, 7727.0, 7750.0, 7764.0, 7767.0, 7784.0, 8535.0, 8726.0, 8804.0, 8841.0, 8932.0, 9044.0, 9425.0, 9541.0, 9572.0, 9682.0, 9686.0, 9734.0, 9759.0, 9975.0, 10140.0, 10172.0, 10370.0, 10389.0, 10438.0, 10657.0, 10664.0, 10771.0, 10856.0, 11143.0, 11331.0, 22809.0, 22938.0, 22955.0, 23028.0, 23186.0, 23378.0, 23462.0, 23522.0, 23613.0, 23741.0, 25776.0, 25855.0, 25979.0, 26149.0, 26508.0, 27086.0, 27250.0, 29966.0, 29969.0, 51001.0, 51053.0, 51147.0, 51193.0, 51460.0, 51535.0, 51592.0, 51655.0, 51720.0, 51804.0, 54361.0, 54551.0, 54737.0, 54815.0, 54856.0, 55170.0, 55269.0, 55274.0, 55635.0, 55689.0, 55729.0, 55749.0, 55758.0, 55897.0, 55915.0, 56242.0, 56849.0, 56981.0, 57326.0, 57616.0, 57713.0, 57761.0, 58487.0, 59348.0, 64426.0, 64855.0, 79656.0, 79697.0, 79723.0, 79831.0, 80139.0, 80314.0, 80317.0, 81606.0, 81931.0, 83852.0, 84108.0, 84148.0, 84215.0, 84225.0, 84524.0, 84662.0, 84695.0, 84858.0, 84864.0, 84875.0, 84913.0, 84944.0, 85457.0, 90378.0, 90993.0, 91133.0, 124790.0, 126272.0, 133522.0, 147912.0, 148398.0, 148418.0, 148523.0, 149951.0, 155054.0, 162989.0, 163126.0, 163255.0, 221336.0, 256380.0, 283248.0, 374900.0, 376940.0, 387082.0, 387893.0, 440498.0 
GO:0048814 BP 1.86e-05  1/8533    19/16076 D09 regulation of dendrite morphogenesis     4734.0 
GO:0010634 BP 1.91e-05  5/8533    32/16076 D07 positive regulation of epithelial cell migration 1512.0, 2255.0, 3373.0, 5335.0, 6869.0 
GO:0051726 BP 2.00e-05 84/8533   217/16076 D04 regulation of cell cycle                 406.0, 463.0, 578.0, 580.0, 581.0, 899.0, 1019.0, 1022.0, 1029.0, 1033.0, 1649.0, 1875.0, 2191.0, 2620.0, 2852.0, 3399.0, 3623.0, 3642.0, 3727.0, 4798.0, 5325.0, 5347.0, 5496.0, 5608.0, 5892.0, 6871.0, 7029.0, 7248.0, 7251.0, 8089.0, 8326.0, 8607.0, 8621.0, 8814.0, 8872.0, 8999.0, 9585.0, 9643.0, 10399.0, 10474.0, 10795.0, 10856.0, 10912.0, 10987.0, 11091.0, 11143.0, 23435.0, 23481.0, 23552.0, 23582.0, 29844.0, 51147.0, 51265.0, 54556.0, 54617.0, 54850.0, 55689.0, 55759.0, 55771.0, 55787.0, 56981.0, 57325.0, 63979.0, 79913.0, 79960.0, 80139.0, 80314.0, 84289.0, 84707.0, 84897.0, 84930.0, 93622.0, 93973.0, 112869.0, 125476.0, 166793.0, 220042.0, 283807.0, 283899.0, 286826.0, 344387.0, 388610.0, 389493.0, 474343.0 
GO:0006813 BP 2.25e-05 14/8533    56/16076 D07 potassium ion transport                  480.0, 3741.0, 3775.0, 3779.0, 3781.0, 3787.0, 3788.0, 3790.0, 5348.0, 7248.0, 7881.0, 11261.0, 23415.0, 27094.0 
GO:0006887 BP 2.26e-05 25/8533    84/16076 D06 exocytosis                               2054.0, 5873.0, 6809.0, 7127.0, 8492.0, 8938.0, 9001.0, 9342.0, 9501.0, 9805.0, 11336.0, 29091.0, 51019.0, 54843.0, 55014.0, 55763.0, 60412.0, 64130.0, 84522.0, 93664.0, 94121.0, 200081.0, 399979.0, 493829.0, 100287171.0 
GO:0006955 BP 2.45e-05 62/8533   168/16076 D02 immune response                          326.0, 355.0, 708.0, 925.0, 948.0, 1118.0, 1147.0, 1238.0, 1241.0, 1513.0, 2669.0, 2826.0, 3105.0, 3107.0, 3119.0, 3134.0, 3140.0, 3556.0, 3575.0, 3588.0, 3600.0, 3717.0, 4088.0, 4277.0, 5167.0, 5199.0, 5293.0, 5393.0, 5734.0, 5818.0, 5896.0, 6387.0, 6932.0, 7099.0, 7126.0, 7292.0, 7448.0, 7837.0, 7852.0, 8174.0, 8482.0, 8517.0, 8575.0, 8741.0, 8742.0, 8743.0, 8744.0, 8909.0, 9020.0, 9466.0, 10178.0, 10512.0, 11251.0, 23545.0, 50856.0, 56477.0, 57007.0, 79465.0, 80328.0, 134728.0, 375387.0, 100507436.0 
GO:0007214 BP 2.55e-05  3/8533    25/16076 D04 gamma-aminobutyric acid signaling pathway 2559.0, 2564.0, 165829.0 
GO:0071277 BP 2.67e-05 24/8533    81/16076 D06 cellular response to calcium ion         114.0, 2021.0, 2822.0, 2978.0, 3625.0, 3727.0, 5562.0, 6261.0, 6263.0, 6331.0, 7474.0, 8644.0, 8895.0, 8904.0, 10156.0, 10235.0, 23208.0, 29904.0, 29957.0, 51760.0, 57192.0, 83849.0, 148281.0, 100271927.0 
GO:0051056 BP 2.83e-05 36/8533   109/16076 D07 regulation of small GTPase mediated signal transduction 395.0, 2909.0, 4168.0, 7074.0, 7204.0, 7410.0, 9411.0, 9824.0, 9901.0, 10144.0, 10276.0, 10451.0, 10672.0, 10928.0, 23075.0, 23268.0, 23365.0, 23616.0, 29127.0, 51306.0, 55160.0, 55701.0, 57186.0, 57480.0, 57514.0, 57568.0, 64283.0, 64333.0, 79658.0, 79822.0, 84033.0, 84144.0, 84253.0, 93663.0, 121512.0, 153478.0 
GO:0050790 BP 2.85e-05 138/8533   331/16076 D03 regulation of catalytic activity         550.0, 889.0, 1019.0, 1102.0, 1122.0, 1337.0, 1603.0, 1650.0, 1933.0, 1967.0, 2073.0, 2962.0, 3257.0, 3268.0, 3486.0, 4168.0, 4258.0, 4325.0, 4924.0, 4925.0, 5476.0, 5521.0, 5522.0, 5535.0, 5564.0, 5565.0, 5571.0, 5708.0, 5877.0, 5902.0, 6102.0, 6764.0, 7204.0, 7273.0, 7862.0, 8439.0, 8490.0, 8575.0, 8678.0, 8726.0, 8818.0, 8829.0, 8891.0, 8892.0, 8893.0, 9093.0, 9266.0, 9459.0, 9681.0, 9732.0, 9744.0, 9815.0, 9861.0, 9901.0, 10044.0, 10055.0, 10113.0, 10144.0, 10231.0, 10483.0, 10531.0, 10818.0, 22999.0, 23075.0, 23101.0, 23141.0, 23268.0, 23365.0, 23527.0, 23550.0, 23568.0, 26269.0, 26297.0, 26471.0, 26610.0, 27147.0, 27342.0, 28956.0, 29098.0, 29127.0, 51306.0, 51422.0, 51606.0, 51622.0, 54344.0, 54453.0, 54545.0, 54974.0, 55004.0, 55140.0, 55160.0, 55188.0, 55280.0, 55635.0, 55667.0, 55701.0, 55789.0, 55844.0, 56897.0, 57332.0, 57480.0, 57514.0, 57522.0, 57706.0, 60626.0, 64283.0, 64787.0, 79184.0, 79658.0, 79736.0, 79822.0, 80777.0, 83640.0, 84033.0, 84079.0, 84220.0, 84812.0, 89781.0, 91860.0, 92002.0, 93663.0, 126432.0, 140885.0, 153478.0, 158763.0, 163259.0, 200185.0, 201627.0, 285190.0, 285671.0, 390637.0, 404636.0, 440193.0, 653489.0, 727851.0, 729857.0, 100129583.0, 100271715.0 
GO:0034220 BP 3.44e-05 35/8533   106/16076 D05 ion transmembrane transport              489.0, 540.0, 1138.0, 1139.0, 1140.0, 1142.0, 2559.0, 2564.0, 2742.0, 2895.0, 2898.0, 2900.0, 3927.0, 5025.0, 5205.0, 6277.0, 6557.0, 6581.0, 9914.0, 10052.0, 50636.0, 51463.0, 55107.0, 55129.0, 55879.0, 57053.0, 57198.0, 57205.0, 79073.0, 89832.0, 119559.0, 196527.0, 259232.0, 441027.0, 653519.0 
GO:0032956 BP 3.60e-05 17/8533    63/16076 D07 regulation of actin cytoskeleton organization 388.0, 684.0, 2042.0, 2909.0, 5066.0, 5159.0, 5580.0, 8153.0, 9620.0, 9886.0, 10391.0, 10788.0, 11170.0, 23433.0, 23616.0, 93663.0, 128239.0 
GO:0000165 BP 4.92e-05 35/8533   105/16076 D06 MAPK cascade                             148.0, 367.0, 857.0, 948.0, 1499.0, 1852.0, 2185.0, 2260.0, 3486.0, 3487.0, 4214.0, 4215.0, 4216.0, 5536.0, 5595.0, 5596.0, 5598.0, 5608.0, 5894.0, 5979.0, 7867.0, 8315.0, 8550.0, 8682.0, 8737.0, 9020.0, 9064.0, 9978.0, 9986.0, 10174.0, 51347.0, 55024.0, 84451.0, 120892.0, 225689.0 
GO:0090051 BP 5.31e-05  0/8533    13/16076 D10 negative regulation of cell migration involved in sprouting angiogenesis  
GO:1902476 BP 5.70e-05 22/8533    74/16076 D08 chloride transmembrane transport         2559.0, 2564.0, 2742.0, 5172.0, 5348.0, 6505.0, 6557.0, 9498.0, 10723.0, 10861.0, 50636.0, 53405.0, 55107.0, 55129.0, 55879.0, 56262.0, 65010.0, 84561.0, 116369.0, 196527.0, 246213.0, 266675.0 
GO:0007399 BP 6.62e-05 142/8533   336/16076 D04 nervous system development               91.0, 182.0, 317.0, 324.0, 338.0, 382.0, 818.0, 869.0, 1200.0, 1639.0, 1641.0, 1749.0, 1750.0, 1826.0, 1995.0, 2048.0, 2066.0, 2218.0, 2250.0, 2256.0, 2674.0, 2764.0, 2852.0, 2889.0, 2937.0, 3280.0, 3624.0, 4192.0, 4233.0, 4486.0, 4548.0, 4661.0, 4671.0, 4693.0, 4729.0, 4745.0, 4830.0, 5026.0, 5050.0, 5587.0, 5623.0, 5631.0, 6091.0, 6310.0, 6389.0, 6598.0, 6604.0, 6606.0, 6607.0, 6993.0, 7025.0, 7422.0, 8128.0, 8220.0, 8293.0, 8326.0, 8641.0, 8822.0, 9094.0, 9241.0, 9253.0, 9637.0, 9708.0, 9752.0, 9759.0, 10178.0, 10220.0, 10280.0, 10380.0, 10643.0, 10677.0, 11341.0, 23509.0, 26025.0, 27152.0, 50937.0, 51118.0, 51232.0, 54660.0, 55274.0, 55502.0, 55906.0, 56098.0, 56099.0, 56100.0, 56101.0, 56102.0, 56103.0, 56104.0, 56105.0, 56106.0, 56107.0, 56108.0, 56109.0, 56110.0, 56111.0, 56112.0, 56113.0, 56114.0, 56121.0, 56124.0, 56125.0, 56128.0, 56129.0, 56130.0, 56131.0, 56132.0, 56133.0, 56135.0, 56136.0, 56137.0, 56138.0, 56139.0, 56140.0, 56141.0, 56142.0, 56143.0, 56144.0, 56145.0, 56146.0, 56147.0, 57211.0, 57575.0, 57611.0, 64207.0, 79064.0, 81544.0, 84747.0, 84816.0, 89795.0, 89797.0, 91653.0, 129831.0, 130399.0, 145957.0, 157680.0, 221336.0, 266727.0, 339479.0, 644943.0, 647135.0, 728492.0 
GO:0044344 BP 6.89e-05  2/8533    21/16076 D05 cellular response to fibroblast growth factor stimulus 2132.0, 3373.0 
GO:0046854 BP 7.15e-05 12/8533    49/16076 D09 phosphatidylinositol phosphate biosynthetic process 3613.0, 5288.0, 5293.0, 5298.0, 8394.0, 10380.0, 30837.0, 51447.0, 55300.0, 138429.0, 145567.0, 728233.0 
GO:0007611 BP 7.70e-05 15/8533    56/16076 D05 learning or memory                       114.0, 177.0, 267.0, 836.0, 1139.0, 1201.0, 2048.0, 4311.0, 5594.0, 6517.0, 6547.0, 8326.0, 8701.0, 22943.0, 161582.0 
GO:0016055 BP 8.13e-05 51/8533   140/16076 D07 Wnt signaling pathway                    267.0, 324.0, 595.0, 650.0, 898.0, 1460.0, 1500.0, 1501.0, 1642.0, 1649.0, 1813.0, 2239.0, 2255.0, 3090.0, 4693.0, 5562.0, 6468.0, 7041.0, 7088.0, 7090.0, 7474.0, 7477.0, 8322.0, 8932.0, 9275.0, 9368.0, 9736.0, 23168.0, 23499.0, 27123.0, 51339.0, 51444.0, 51741.0, 54623.0, 54894.0, 54994.0, 64321.0, 64840.0, 80349.0, 81847.0, 83999.0, 92162.0, 123169.0, 129293.0, 139285.0, 154810.0, 219771.0, 337867.0, 374946.0, 388336.0, 100133941.0 
GO:0098609 BP 1.04e-04 59/8533   157/16076 D03 cell-cell adhesion                       101.0, 301.0, 596.0, 1005.0, 1266.0, 1305.0, 1310.0, 1499.0, 1500.0, 1501.0, 1630.0, 1823.0, 1824.0, 1829.0, 1830.0, 3385.0, 3655.0, 3679.0, 3680.0, 3682.0, 3909.0, 3911.0, 3956.0, 4026.0, 4072.0, 4867.0, 4868.0, 5317.0, 5318.0, 5499.0, 5818.0, 7148.0, 8516.0, 9423.0, 9543.0, 9620.0, 10630.0, 22801.0, 23607.0, 29091.0, 50937.0, 54621.0, 54751.0, 54825.0, 55243.0, 55591.0, 55971.0, 57554.0, 58494.0, 63916.0, 64065.0, 84033.0, 84063.0, 84623.0, 91653.0, 150084.0, 152015.0, 168507.0, 100133941.0 
GO:0016239 BP 1.07e-04  5/8533    29/16076 D08 positive regulation of macroautophagy    664.0, 665.0, 7248.0, 7957.0, 8517.0 
GO:1990573 BP 1.11e-04  7/8533    35/16076 D09 potassium ion import across plasma membrane 480.0, 481.0, 486.0, 3770.0, 6557.0, 10723.0, 84561.0 
GO:0008285 BP 1.22e-04 137/8533   323/16076 D05 negative regulation of cell population proliferation 135.0, 148.0, 324.0, 367.0, 578.0, 650.0, 652.0, 863.0, 1029.0, 1030.0, 1031.0, 1032.0, 1033.0, 1285.0, 1460.0, 1488.0, 1499.0, 1545.0, 1687.0, 1805.0, 1813.0, 2066.0, 2117.0, 2149.0, 2170.0, 2172.0, 2185.0, 2218.0, 2822.0, 2852.0, 3012.0, 3159.0, 3172.0, 3486.0, 3489.0, 3490.0, 3622.0, 3624.0, 3636.0, 3642.0, 3664.0, 3717.0, 4088.0, 4487.0, 4692.0, 4824.0, 4830.0, 4880.0, 4988.0, 5245.0, 5612.0, 5743.0, 5744.0, 5745.0, 5771.0, 5784.0, 5796.0, 5894.0, 5916.0, 5918.0, 6598.0, 6659.0, 7041.0, 7162.0, 7248.0, 7251.0, 7428.0, 7483.0, 7704.0, 7965.0, 8334.0, 8440.0, 8462.0, 8575.0, 8611.0, 8678.0, 8854.0, 9093.0, 9141.0, 9289.0, 9368.0, 9536.0, 9537.0, 9678.0, 9821.0, 9940.0, 10076.0, 10140.0, 10178.0, 10193.0, 10220.0, 10252.0, 10457.0, 10519.0, 10536.0, 10630.0, 10658.0, 10664.0, 10795.0, 11040.0, 11095.0, 11146.0, 11162.0, 11180.0, 11218.0, 11236.0, 22809.0, 23026.0, 23251.0, 23560.0, 23636.0, 26471.0, 27085.0, 50507.0, 51147.0, 53834.0, 54984.0, 54997.0, 56950.0, 57007.0, 60673.0, 64175.0, 64855.0, 80781.0, 83990.0, 84289.0, 84858.0, 84897.0, 93492.0, 93649.0, 149428.0, 163702.0, 166793.0, 201501.0, 388324.0, 389493.0, 406929.0 
GO:0035264 BP 1.28e-04 22/8533    72/16076 D03 multicellular organism growth            367.0, 2067.0, 2074.0, 2131.0, 5324.0, 5781.0, 5916.0, 6491.0, 6608.0, 6881.0, 6895.0, 7516.0, 10365.0, 10848.0, 22809.0, 28982.0, 55224.0, 57493.0, 79728.0, 83931.0, 115948.0, 123016.0 
GO:0007015 BP 1.41e-04 35/8533   102/16076 D05 actin filament organization              70.0, 357.0, 388.0, 596.0, 998.0, 3636.0, 4082.0, 4430.0, 4641.0, 4645.0, 4647.0, 7111.0, 7114.0, 7168.0, 7169.0, 8153.0, 8440.0, 9168.0, 9886.0, 10174.0, 10459.0, 10677.0, 11133.0, 23164.0, 23607.0, 23616.0, 55845.0, 55930.0, 56203.0, 57175.0, 63916.0, 79767.0, 123720.0, 133522.0, 286527.0 
GO:0007159 BP 1.67e-04  3/8533    22/16076 D04 leukocyte cell-cell adhesion             7264.0, 10318.0, 58494.0 
GO:0001649 BP 1.70e-04 34/8533   100/16076 D04 osteoblast differentiation               249.0, 506.0, 650.0, 652.0, 1291.0, 1749.0, 2091.0, 2662.0, 3486.0, 4015.0, 5179.0, 5245.0, 5608.0, 6209.0, 6591.0, 6608.0, 7290.0, 7291.0, 8482.0, 9241.0, 10189.0, 22801.0, 23317.0, 23560.0, 25842.0, 26156.0, 27044.0, 51547.0, 51741.0, 57003.0, 63979.0, 90993.0, 115908.0, 340419.0 
GO:0018107 BP 1.70e-04 18/8533    62/16076 D08 peptidyl-threonine phosphorylation       90.0, 91.0, 596.0, 983.0, 1111.0, 1460.0, 5170.0, 5578.0, 5580.0, 5587.0, 5594.0, 5599.0, 8445.0, 8798.0, 11113.0, 25865.0, 85366.0, 120892.0 
GO:0007163 BP 1.81e-04 12/8533    47/16076 D02 establishment or maintenance of cell polarity 388.0, 998.0, 8153.0, 9886.0, 23322.0, 23433.0, 29780.0, 55742.0, 56288.0, 84552.0, 84612.0, 171177.0 
GO:0007612 BP 1.88e-04 15/8533    54/16076 D06 learning                                 2048.0, 2534.0, 4923.0, 5071.0, 5743.0, 6310.0, 6547.0, 8086.0, 22829.0, 22986.0, 23208.0, 54413.0, 84896.0, 342371.0, 440275.0 
GO:0070536 BP 1.89e-04  6/8533    31/16076 D09 protein K63-linked deubiquitination      9101.0, 9577.0, 55593.0, 57559.0, 79184.0, 84142.0 
GO:1901224 BP 2.19e-04 14/8533    52/16076 D08 positive regulation of NIK/NF-kappaB signaling 177.0, 3611.0, 3654.0, 5245.0, 6188.0, 7099.0, 8717.0, 8877.0, 11156.0, 11331.0, 23328.0, 27250.0, 54386.0, 56892.0 
GO:0045860 BP 2.19e-04 14/8533    52/16076 D10 positive regulation of protein kinase activity 994.0, 1062.0, 1616.0, 2185.0, 4921.0, 5571.0, 7424.0, 9607.0, 10899.0, 23531.0, 51422.0, 57679.0, 120892.0, 245711.0 
GO:0009615 BP 2.28e-04 27/8533    83/16076 D05 response to virus                        338.0, 550.0, 684.0, 1072.0, 1147.0, 1191.0, 1543.0, 2023.0, 2962.0, 3373.0, 3455.0, 3925.0, 4486.0, 5683.0, 6210.0, 6387.0, 7292.0, 7852.0, 8372.0, 8517.0, 8575.0, 8725.0, 10542.0, 11040.0, 55509.0, 58487.0, 388419.0 
GO:0045055 BP 2.41e-04  2/8533    19/16076 D07 regulated exocytosis                     22999.0, 26154.0 
GO:0060038 BP 2.41e-04  2/8533    19/16076 D05 cardiac muscle cell proliferation        3720.0, 205428.0 
GO:0090136 BP 2.42e-04  0/8533    11/16076 D04 epithelial cell-cell adhesion             
GO:0001934 BP 2.56e-04 66/8533   169/16076 D09 positive regulation of protein phosphorylation 92.0, 177.0, 284.0, 355.0, 595.0, 650.0, 652.0, 894.0, 896.0, 923.0, 1139.0, 1201.0, 1399.0, 1616.0, 1857.0, 2045.0, 2064.0, 2066.0, 2250.0, 2255.0, 2277.0, 2852.0, 3082.0, 3611.0, 3953.0, 4504.0, 4824.0, 5228.0, 5478.0, 5595.0, 5919.0, 6868.0, 7010.0, 7037.0, 7066.0, 7422.0, 7424.0, 8099.0, 8482.0, 8737.0, 8822.0, 8841.0, 8878.0, 9513.0, 9821.0, 10211.0, 10399.0, 10457.0, 10519.0, 10928.0, 10961.0, 11200.0, 50937.0, 55143.0, 55615.0, 56005.0, 57161.0, 84893.0, 120892.0, 126308.0, 128239.0, 150696.0, 201163.0, 406911.0, 406915.0, 440275.0 
GO:0015031 BP 2.57e-04 140/8533   326/16076 D06 protein transport                        403.0, 409.0, 585.0, 857.0, 1063.0, 1069.0, 1070.0, 2060.0, 2733.0, 4534.0, 4645.0, 5867.0, 5877.0, 6102.0, 6284.0, 8086.0, 8723.0, 9117.0, 9183.0, 9284.0, 9342.0, 9382.0, 9527.0, 9546.0, 9554.0, 9570.0, 9609.0, 9744.0, 9980.0, 10067.0, 10203.0, 10267.0, 10270.0, 10282.0, 10466.0, 10482.0, 10533.0, 10652.0, 10807.0, 10945.0, 10960.0, 11015.0, 11336.0, 11345.0, 22796.0, 23033.0, 23085.0, 23165.0, 23299.0, 23317.0, 23355.0, 25839.0, 25978.0, 26276.0, 26984.0, 27147.0, 27241.0, 27243.0, 27252.0, 28966.0, 29097.0, 29934.0, 30845.0, 51019.0, 51026.0, 51068.0, 51272.0, 51375.0, 51463.0, 51501.0, 51594.0, 51652.0, 51668.0, 51808.0, 53916.0, 54520.0, 54997.0, 55054.0, 55212.0, 55293.0, 55317.0, 55341.0, 55667.0, 55706.0, 55763.0, 55795.0, 55850.0, 56776.0, 56943.0, 57132.0, 57231.0, 57333.0, 57561.0, 57576.0, 57706.0, 60412.0, 60561.0, 64130.0, 64145.0, 64285.0, 64689.0, 79023.0, 79666.0, 79719.0, 79989.0, 80144.0, 80184.0, 80230.0, 83452.0, 83734.0, 83891.0, 84079.0, 84342.0, 84522.0, 84826.0, 84932.0, 85406.0, 89866.0, 90355.0, 90411.0, 91782.0, 92482.0, 93664.0, 121260.0, 123016.0, 126432.0, 127845.0, 143244.0, 150684.0, 163486.0, 167691.0, 252839.0, 253725.0, 338382.0, 348995.0, 387680.0, 404636.0, 653519.0, 100287171.0, 111240474.0 
GO:0030316 BP 3.13e-04  7/8533    33/16076 D06 osteoclast differentiation               650.0, 1499.0, 2719.0, 7037.0, 8792.0, 27086.0, 126014.0 
GO:0070527 BP 3.13e-04  7/8533    33/16076 D05 platelet aggregation                     2316.0, 3043.0, 3611.0, 5156.0, 5478.0, 55330.0, 84959.0 
GO:0007166 BP 3.22e-04 59/8533   153/16076 D05 cell surface receptor signaling pathway  117.0, 177.0, 183.0, 301.0, 433.0, 480.0, 573.0, 624.0, 727.0, 887.0, 919.0, 925.0, 948.0, 1285.0, 1395.0, 1489.0, 1908.0, 2064.0, 2185.0, 2669.0, 2674.0, 2847.0, 2872.0, 3276.0, 3455.0, 3575.0, 3595.0, 3623.0, 3624.0, 3824.0, 3953.0, 4233.0, 4881.0, 5021.0, 5069.0, 5594.0, 5595.0, 5745.0, 5746.0, 9289.0, 9340.0, 9466.0, 10203.0, 10219.0, 10326.0, 11146.0, 23636.0, 29121.0, 50856.0, 57211.0, 57610.0, 60676.0, 80045.0, 114609.0, 127943.0, 165082.0, 283383.0, 284217.0, 344901.0 
GO:0007411 BP 3.22e-04 59/8533   153/16076 D08 axon guidance                            1630.0, 1826.0, 1908.0, 1944.0, 1947.0, 1948.0, 2042.0, 2045.0, 2046.0, 2048.0, 2049.0, 2050.0, 2131.0, 2534.0, 2909.0, 3798.0, 3800.0, 3908.0, 3909.0, 3911.0, 3913.0, 4854.0, 5818.0, 5979.0, 6259.0, 6387.0, 6469.0, 6585.0, 7143.0, 7204.0, 7473.0, 7474.0, 8482.0, 8829.0, 9353.0, 9355.0, 9637.0, 10381.0, 10509.0, 10512.0, 11023.0, 11313.0, 23022.0, 23767.0, 27255.0, 57715.0, 64218.0, 64855.0, 80031.0, 91624.0, 91653.0, 123016.0, 133418.0, 151449.0, 170302.0, 284217.0, 374946.0, 644168.0, 729920.0 
GO:0061024 BP 3.23e-04  6/8533    30/16076 D04 membrane organization                    1201.0, 8443.0, 11261.0, 80115.0, 137392.0, 137868.0 
GO:0051893 BP 3.25e-04  4/8533    24/16076 D07 regulation of focal adhesion assembly    1845.0, 2042.0, 5786.0, 23499.0 
GO:0060078 BP 3.28e-04  5/8533    27/16076 D04 regulation of postsynaptic membrane potential 153.0, 2559.0, 2564.0, 2900.0, 116443.0 
GO:0007229 BP 3.87e-04 28/8533    84/16076 D06 integrin-mediated signaling pathway      961.0, 998.0, 2185.0, 3611.0, 3655.0, 3679.0, 3680.0, 3682.0, 3695.0, 3909.0, 3911.0, 4831.0, 5587.0, 5781.0, 5786.0, 7006.0, 7294.0, 7791.0, 8174.0, 8482.0, 8516.0, 8829.0, 10451.0, 22801.0, 55612.0, 55920.0, 57343.0, 199920.0 
GO:0006606 BP 4.01e-04 33/8533    95/16076 D08 protein import into nucleus              183.0, 1812.0, 1871.0, 2646.0, 4927.0, 6396.0, 6469.0, 6608.0, 7175.0, 8878.0, 9631.0, 9688.0, 10073.0, 10204.0, 10758.0, 10762.0, 11331.0, 23636.0, 23649.0, 23742.0, 29098.0, 29107.0, 51307.0, 51501.0, 55027.0, 55374.0, 55705.0, 55746.0, 56478.0, 64901.0, 79711.0, 84268.0, 120892.0 
GO:0010976 BP 4.37e-04 36/8533   101/16076 D08 positive regulation of neuron projection development 183.0, 348.0, 411.0, 466.0, 2042.0, 2185.0, 2534.0, 2889.0, 2909.0, 3655.0, 4192.0, 4919.0, 4920.0, 5176.0, 5274.0, 5587.0, 5754.0, 5979.0, 6014.0, 7474.0, 8578.0, 9760.0, 9896.0, 10677.0, 23028.0, 51517.0, 51657.0, 54606.0, 57554.0, 64175.0, 81545.0, 84079.0, 126520.0, 162427.0, 221914.0, 440730.0 
GO:0032728 BP 4.40e-04  9/8533    37/16076 D09 positive regulation of interferon-beta production 3148.0, 5781.0, 7099.0, 8767.0, 10211.0, 10621.0, 10622.0, 10623.0, 148022.0 
GO:0050885 BP 4.40e-04  9/8533    37/16076 D05 neuromuscular process controlling balance 220.0, 1200.0, 1201.0, 3073.0, 3074.0, 7143.0, 9543.0, 54112.0, 55330.0 
GO:0051496 BP 4.51e-04 12/8533    45/16076 D11 positive regulation of stress fiber assembly 961.0, 998.0, 4088.0, 5345.0, 6281.0, 6869.0, 7168.0, 7248.0, 8829.0, 10174.0, 54361.0, 55160.0 
GO:0005743 CC 5.37e-11 291/8533   424/16076 D05 mitochondrial inner membrane             22.0, 291.0, 292.0, 498.0, 506.0, 509.0, 514.0, 515.0, 516.0, 517.0, 518.0, 522.0, 539.0, 598.0, 617.0, 740.0, 788.0, 1159.0, 1160.0, 1191.0, 1327.0, 1329.0, 1337.0, 1340.0, 1345.0, 1350.0, 1352.0, 1353.0, 1355.0, 1543.0, 1571.0, 1583.0, 2021.0, 2110.0, 2232.0, 2820.0, 3396.0, 3945.0, 3958.0, 4358.0, 4508.0, 4509.0, 4512.0, 4513.0, 4514.0, 4519.0, 4535.0, 4536.0, 4537.0, 4538.0, 4539.0, 4540.0, 4541.0, 4694.0, 4695.0, 4696.0, 4697.0, 4700.0, 4701.0, 4702.0, 4705.0, 4706.0, 4707.0, 4708.0, 4709.0, 4710.0, 4712.0, 4714.0, 4715.0, 4716.0, 4717.0, 4718.0, 4722.0, 4724.0, 4725.0, 4726.0, 4729.0, 4731.0, 5245.0, 5250.0, 5321.0, 5625.0, 5664.0, 5832.0, 6150.0, 6183.0, 6188.0, 6341.0, 6389.0, 6390.0, 6391.0, 7352.0, 7385.0, 7386.0, 7388.0, 7818.0, 8034.0, 8402.0, 8604.0, 8760.0, 8834.0, 9016.0, 9131.0, 9377.0, 9389.0, 9481.0, 9489.0, 9551.0, 9553.0, 9556.0, 9812.0, 9941.0, 10166.0, 10229.0, 10240.0, 10245.0, 10367.0, 10476.0, 10573.0, 10632.0, 10845.0, 10939.0, 10975.0, 10989.0, 11331.0, 23107.0, 23409.0, 23456.0, 23530.0, 25874.0, 25875.0, 25880.0, 25915.0, 25994.0, 26284.0, 26515.0, 26519.0, 26521.0, 26589.0, 27069.0, 27089.0, 27109.0, 27235.0, 28957.0, 28958.0, 28973.0, 28976.0, 28982.0, 28998.0, 29088.0, 29093.0, 29796.0, 29928.0, 29957.0, 30968.0, 51004.0, 51021.0, 51023.0, 51069.0, 51081.0, 51103.0, 51241.0, 51253.0, 51258.0, 51263.0, 51264.0, 51300.0, 51312.0, 51373.0, 51522.0, 51642.0, 51649.0, 51650.0, 51805.0, 54148.0, 54460.0, 54675.0, 54902.0, 54927.0, 54946.0, 54948.0, 54968.0, 54977.0, 55013.0, 55037.0, 55052.0, 55173.0, 55186.0, 55245.0, 55486.0, 55744.0, 55750.0, 55863.0, 56945.0, 57017.0, 57380.0, 60386.0, 60488.0, 60558.0, 63875.0, 63931.0, 63933.0, 64432.0, 64928.0, 64960.0, 64963.0, 64965.0, 64969.0, 64976.0, 64979.0, 64981.0, 64983.0, 65003.0, 65005.0, 65008.0, 65080.0, 78988.0, 79064.0, 79133.0, 79135.0, 79568.0, 79590.0, 79714.0, 79944.0, 80775.0, 81855.0, 81894.0, 83858.0, 83943.0, 83985.0, 84129.0, 84274.0, 84277.0, 84311.0, 84709.0, 84769.0, 84833.0, 90480.0, 90871.0, 91689.0, 91942.0, 92014.0, 92259.0, 92609.0, 94081.0, 113612.0, 114971.0, 115209.0, 115286.0, 116228.0, 116540.0, 116541.0, 117145.0, 118487.0, 118980.0, 119559.0, 120892.0, 122704.0, 124995.0, 131118.0, 132001.0, 137392.0, 137682.0, 137994.0, 147015.0, 150209.0, 150290.0, 153328.0, 157739.0, 196294.0, 203427.0, 205251.0, 219927.0, 221154.0, 253512.0, 284427.0, 284723.0, 285521.0, 389203.0, 399512.0, 401612.0, 440957.0, 441024.0, 548596.0, 647087.0, 728568.0, 729515.0, 790955.0, 100131801.0, 100137049.0, 100652748.0 
GO:0022626 CC 4.35e-06 60/8533    76/16076 D06 cytosolic ribosome                       2197.0, 3921.0, 4736.0, 6122.0, 6124.0, 6128.0, 6130.0, 6132.0, 6133.0, 6134.0, 6136.0, 6137.0, 6139.0, 6142.0, 6144.0, 6146.0, 6147.0, 6152.0, 6154.0, 6155.0, 6158.0, 6159.0, 6160.0, 6161.0, 6164.0, 6165.0, 6168.0, 6169.0, 6170.0, 6173.0, 6175.0, 6187.0, 6188.0, 6191.0, 6193.0, 6194.0, 6201.0, 6203.0, 6204.0, 6205.0, 6207.0, 6208.0, 6209.0, 6210.0, 6218.0, 6222.0, 6223.0, 6224.0, 6227.0, 6228.0, 6229.0, 6230.0, 6232.0, 6233.0, 7311.0, 9045.0, 11224.0, 23521.0, 25873.0, 440275.0 
GO:0031514 CC 9.91e-06 65/8533    85/16076 D05 motile cilium                            301.0, 582.0, 585.0, 1767.0, 1770.0, 4867.0, 6652.0, 6676.0, 7802.0, 8195.0, 8701.0, 10809.0, 11020.0, 23639.0, 25809.0, 26074.0, 26256.0, 27152.0, 27285.0, 28981.0, 29105.0, 51098.0, 51626.0, 53340.0, 55329.0, 55779.0, 55811.0, 56912.0, 57728.0, 64064.0, 79659.0, 79740.0, 79781.0, 79819.0, 80173.0, 83659.0, 83853.0, 84223.0, 84229.0, 84902.0, 85016.0, 85478.0, 89765.0, 89876.0, 90410.0, 92749.0, 112942.0, 115811.0, 117155.0, 118491.0, 122481.0, 123811.0, 144406.0, 146754.0, 152015.0, 154313.0, 154865.0, 161502.0, 200162.0, 200894.0, 221421.0, 222235.0, 259289.0, 345895.0, 348807.0 
GO:0022627 CC 6.65e-05 35/8533    42/16076 D05 cytosolic small ribosomal subunit        2197.0, 3039.0, 3040.0, 3921.0, 6187.0, 6188.0, 6191.0, 6193.0, 6194.0, 6201.0, 6203.0, 6204.0, 6205.0, 6207.0, 6208.0, 6209.0, 6210.0, 6218.0, 6222.0, 6223.0, 6224.0, 6227.0, 6228.0, 6229.0, 6230.0, 6231.0, 6232.0, 6233.0, 6234.0, 6235.0, 7311.0, 8705.0, 10399.0, 64963.0, 83939.0 
GO:0071011 CC 1.18e-04 18/8533    19/16076 D04 precatalytic spliceosome                 4809.0, 6632.0, 6633.0, 6634.0, 6635.0, 6637.0, 11193.0, 26121.0, 27258.0, 51634.0, 51639.0, 51691.0, 55119.0, 55234.0, 57819.0, 83443.0, 84844.0, 84950.0 
GO:0005879 CC 1.30e-04 24/8533    27/16076 D08 axonemal microtubule                     22832.0, 23322.0, 26206.0, 27285.0, 29105.0, 29922.0, 55329.0, 64518.0, 80258.0, 83659.0, 92104.0, 114327.0, 127003.0, 129881.0, 135138.0, 138162.0, 145788.0, 146845.0, 150737.0, 151651.0, 161502.0, 219670.0, 220136.0, 283726.0 
GO:0022625 CC 2.95e-04 42/8533    54/16076 D05 cytosolic large ribosomal subunit        4736.0, 6122.0, 6124.0, 6128.0, 6130.0, 6132.0, 6133.0, 6134.0, 6136.0, 6137.0, 6139.0, 6142.0, 6144.0, 6146.0, 6147.0, 6152.0, 6154.0, 6155.0, 6158.0, 6159.0, 6160.0, 6161.0, 6164.0, 6165.0, 6166.0, 6168.0, 6169.0, 6170.0, 6171.0, 6173.0, 6175.0, 7311.0, 9045.0, 9513.0, 11224.0, 23521.0, 25873.0, 51121.0, 51538.0, 65008.0, 116832.0, 285855.0 
GO:0043505 CC 3.17e-04 13/8533    13/16076 D04 CENP-A containing nucleosome             3012.0, 8294.0, 8359.0, 8360.0, 8361.0, 8362.0, 8363.0, 8364.0, 8365.0, 8366.0, 8367.0, 8970.0, 121504.0 
GO:0046540 CC 6.61e-04 32/8533    40/16076 D06 U4/U6 x U5 tri-snRNP complex             4809.0, 6626.0, 6628.0, 6632.0, 6633.0, 6634.0, 6635.0, 6636.0, 6637.0, 6638.0, 8559.0, 9128.0, 9416.0, 10465.0, 10713.0, 10907.0, 11157.0, 23658.0, 24148.0, 25804.0, 26121.0, 26827.0, 26831.0, 26832.0, 26834.0, 26835.0, 27258.0, 51690.0, 51691.0, 54957.0, 57819.0, 153527.0 
GO:0097729 CC 7.03e-04 15/8533    16/16076 D06 9+2 motile cilium                        1069.0, 1767.0, 1770.0, 7802.0, 8701.0, 9696.0, 27019.0, 80217.0, 83538.0, 146845.0, 158067.0, 196385.0, 200373.0, 219670.0, 221421.0 
GO:0005753 CC 1.03e-03 17/8533    19/16076 D05 mitochondrial proton-transporting ATP synthase complex 498.0, 506.0, 509.0, 514.0, 515.0, 516.0, 517.0, 518.0, 522.0, 539.0, 4508.0, 4509.0, 9551.0, 9556.0, 10476.0, 10632.0, 84833.0 
GO:0005739 CC 1.29e-03 718/8533  1250/16076 D05 mitochondrion                            18.0, 22.0, 33.0, 34.0, 36.0, 38.0, 39.0, 48.0, 217.0, 219.0, 291.0, 292.0, 328.0, 384.0, 402.0, 411.0, 498.0, 501.0, 506.0, 509.0, 515.0, 516.0, 522.0, 539.0, 540.0, 549.0, 578.0, 581.0, 593.0, 594.0, 596.0, 598.0, 617.0, 637.0, 664.0, 665.0, 670.0, 706.0, 708.0, 740.0, 788.0, 842.0, 844.0, 983.0, 1149.0, 1159.0, 1160.0, 1191.0, 1327.0, 1329.0, 1337.0, 1340.0, 1345.0, 1346.0, 1350.0, 1352.0, 1353.0, 1355.0, 1374.0, 1375.0, 1407.0, 1545.0, 1565.0, 1583.0, 1666.0, 1716.0, 1719.0, 1743.0, 1757.0, 1763.0, 1841.0, 1854.0, 1891.0, 1892.0, 2021.0, 2040.0, 2066.0, 2081.0, 2100.0, 2108.0, 2109.0, 2189.0, 2232.0, 2237.0, 2271.0, 2309.0, 2395.0, 2534.0, 2645.0, 2646.0, 2653.0, 2690.0, 2710.0, 2731.0, 2747.0, 2806.0, 2820.0, 2874.0, 2936.0, 2950.0, 3028.0, 3033.0, 3035.0, 3141.0, 3155.0, 3396.0, 3417.0, 3420.0, 3429.0, 3712.0, 3720.0, 3735.0, 3980.0, 4007.0, 4129.0, 4191.0, 4199.0, 4257.0, 4285.0, 4358.0, 4482.0, 4513.0, 4514.0, 4519.0, 4521.0, 4522.0, 4528.0, 4541.0, 4594.0, 4694.0, 4696.0, 4697.0, 4701.0, 4702.0, 4704.0, 4705.0, 4706.0, 4707.0, 4710.0, 4712.0, 4714.0, 4715.0, 4718.0, 4722.0, 4724.0, 4725.0, 4729.0, 4731.0, 4817.0, 4836.0, 4923.0, 4942.0, 5071.0, 5095.0, 5106.0, 5160.0, 5162.0, 5163.0, 5188.0, 5202.0, 5203.0, 5245.0, 5250.0, 5264.0, 5315.0, 5366.0, 5521.0, 5533.0, 5535.0, 5537.0, 5578.0, 5580.0, 5594.0, 5595.0, 5599.0, 5601.0, 5625.0, 5692.0, 5805.0, 5825.0, 5827.0, 5830.0, 5831.0, 5832.0, 5889.0, 5894.0, 6150.0, 6198.0, 6240.0, 6271.0, 6341.0, 6342.0, 6389.0, 6390.0, 6391.0, 6583.0, 6622.0, 6659.0, 6742.0, 6821.0, 6832.0, 6834.0, 7019.0, 7022.0, 7037.0, 7084.0, 7284.0, 7352.0, 7374.0, 7385.0, 7386.0, 7388.0, 7390.0, 7417.0, 7419.0, 7428.0, 7764.0, 7818.0, 7915.0, 7978.0, 8034.0, 8165.0, 8192.0, 8209.0, 8228.0, 8402.0, 8508.0, 8520.0, 8560.0, 8604.0, 8659.0, 8678.0, 8725.0, 8737.0, 8739.0, 8799.0, 8801.0, 8802.0, 8834.0, 8846.0, 8878.0, 8895.0, 8934.0, 9001.0, 9016.0, 9054.0, 9093.0, 9131.0, 9172.0, 9481.0, 9489.0, 9551.0, 9553.0, 9617.0, 9673.0, 9692.0, 9804.0, 9812.0, 9927.0, 9941.0, 9949.0, 10018.0, 10058.0, 10059.0, 10102.0, 10134.0, 10166.0, 10201.0, 10240.0, 10270.0, 10352.0, 10367.0, 10399.0, 10449.0, 10455.0, 10456.0, 10476.0, 10531.0, 10562.0, 10573.0, 10588.0, 10630.0, 10632.0, 10651.0, 10652.0, 10667.0, 10845.0, 10849.0, 10899.0, 10901.0, 10928.0, 10939.0, 10953.0, 10965.0, 10989.0, 10993.0, 11019.0, 11022.0, 11102.0, 11112.0, 11162.0, 11262.0, 11315.0, 11321.0, 11331.0, 22906.0, 22921.0, 23022.0, 23078.0, 23107.0, 23395.0, 23408.0, 23409.0, 23417.0, 23435.0, 23438.0, 23456.0, 23474.0, 23479.0, 23530.0, 23564.0, 23593.0, 23597.0, 23600.0, 23710.0, 23787.0, 23788.0, 25813.0, 25819.0, 25821.0, 25824.0, 25828.0, 25874.0, 25875.0, 25880.0, 25902.0, 25934.0, 25953.0, 25961.0, 25973.0, 25983.0, 25994.0, 25996.0, 26024.0, 26073.0, 26284.0, 26292.0, 26355.0, 26519.0, 26589.0, 26995.0, 27068.0, 27069.0, 27089.0, 27113.0, 27166.0, 27247.0, 27301.0, 27429.0, 27440.0, 28957.0, 28958.0, 28960.0, 28973.0, 28976.0, 28982.0, 28998.0, 29083.0, 29088.0, 29093.0, 29957.0, 29958.0, 29960.0, 30968.0, 50486.0, 50507.0, 50717.0, 50808.0, 51001.0, 51004.0, 51021.0, 51022.0, 51027.0, 51031.0, 51067.0, 51069.0, 51075.0, 51097.0, 51099.0, 51103.0, 51107.0, 51142.0, 51204.0, 51218.0, 51250.0, 51253.0, 51258.0, 51263.0, 51264.0, 51300.0, 51309.0, 51312.0, 51409.0, 51499.0, 51503.0, 51542.0, 51601.0, 51603.0, 51642.0, 51649.0, 51650.0, 51651.0, 51654.0, 51657.0, 51706.0, 51741.0, 51751.0, 51754.0, 51805.0, 53349.0, 54148.0, 54470.0, 54516.0, 54541.0, 54543.0, 54602.0, 54675.0, 54802.0, 54881.0, 54888.0, 54902.0, 54927.0, 54931.0, 54936.0, 54938.0, 54948.0, 54949.0, 54968.0, 54974.0, 54977.0, 54978.0, 54984.0, 54995.0, 54996.0, 55005.0, 55006.0, 55013.0, 55014.0, 55017.0, 55037.0, 55052.0, 55066.0, 55082.0, 55127.0, 55149.0, 55157.0, 55173.0, 55177.0, 55178.0, 55186.0, 55217.0, 55218.0, 55245.0, 55278.0, 55316.0, 55326.0, 55335.0, 55347.0, 55471.0, 55486.0, 55526.0, 55527.0, 55669.0, 55699.0, 55722.0, 55744.0, 55750.0, 55760.0, 55794.0, 55811.0, 55812.0, 55825.0, 55851.0, 55863.0, 56267.0, 56616.0, 56624.0, 56652.0, 56658.0, 56922.0, 56942.0, 56943.0, 56945.0, 56947.0, 56993.0, 56997.0, 57017.0, 57019.0, 57110.0, 57128.0, 57153.0, 57380.0, 57546.0, 58487.0, 60386.0, 60491.0, 60492.0, 60528.0, 60558.0, 63875.0, 63899.0, 63931.0, 63933.0, 63970.0, 64064.0, 64065.0, 64087.0, 64172.0, 64216.0, 64318.0, 64342.0, 64432.0, 64756.0, 64757.0, 64928.0, 64960.0, 64963.0, 64965.0, 64969.0, 64976.0, 64979.0, 64981.0, 64983.0, 65003.0, 65005.0, 65080.0, 65083.0, 65260.0, 65981.0, 65991.0, 78988.0, 79048.0, 79064.0, 79072.0, 79077.0, 79133.0, 79135.0, 79145.0, 79366.0, 79590.0, 79594.0, 79671.0, 79675.0, 79691.0, 79693.0, 79705.0, 79731.0, 79736.0, 79746.0, 79783.0, 79810.0, 79814.0, 79828.0, 79843.0, 79863.0, 79944.0, 79979.0, 80025.0, 80119.0, 80201.0, 80224.0, 80273.0, 80298.0, 80309.0, 80726.0, 81570.0, 81855.0, 81889.0, 81892.0, 83451.0, 83636.0, 83693.0, 83787.0, 83858.0, 83875.0, 83982.0, 84129.0, 84269.0, 84273.0, 84311.0, 84649.0, 84705.0, 84709.0, 84769.0, 84816.0, 84833.0, 84881.0, 84883.0, 84947.0, 84987.0, 85476.0, 85865.0, 89876.0, 90362.0, 90480.0, 90529.0, 91574.0, 91647.0, 91689.0, 91875.0, 91942.0, 92014.0, 92259.0, 92399.0, 92609.0, 92667.0, 93974.0, 94081.0, 114112.0, 114971.0, 114990.0, 115286.0, 115416.0, 116151.0, 116228.0, 116447.0, 116540.0, 116541.0, 117145.0, 118487.0, 118980.0, 119559.0, 120892.0, 122509.0, 122704.0, 122961.0, 123263.0, 124045.0, 124995.0, 128240.0, 130916.0, 131076.0, 131118.0, 131474.0, 132001.0, 132671.0, 133522.0, 134145.0, 135154.0, 137682.0, 137835.0, 140823.0, 143689.0, 144363.0, 148022.0, 150209.0, 150274.0, 150763.0, 150962.0, 151393.0, 152100.0, 153328.0, 154791.0, 160428.0, 166378.0, 171425.0, 196074.0, 196294.0, 200205.0, 201164.0, 203245.0, 205251.0, 219293.0, 219402.0, 219927.0, 219970.0, 221120.0, 221154.0, 221264.0, 246269.0, 253512.0, 253827.0, 254042.0, 254552.0, 255027.0, 256356.0, 256643.0, 256815.0, 282808.0, 282991.0, 283459.0, 283514.0, 284184.0, 284427.0, 285343.0, 285367.0, 339479.0, 346389.0, 349565.0, 353322.0, 373156.0, 374887.0, 375748.0, 387787.0, 388753.0, 388962.0, 400916.0, 401505.0, 401612.0, 440574.0, 441024.0, 493753.0, 548596.0, 728489.0, 728568.0, 751071.0, 790955.0, 100303755.0 
GO:0005759 CC 1.44e-03 217/8533   353/16076 D05 mitochondrial matrix                     18.0, 33.0, 34.0, 36.0, 38.0, 217.0, 219.0, 318.0, 384.0, 402.0, 498.0, 501.0, 506.0, 509.0, 514.0, 515.0, 549.0, 593.0, 594.0, 598.0, 708.0, 844.0, 891.0, 983.0, 1583.0, 1666.0, 1716.0, 1743.0, 1757.0, 1892.0, 2066.0, 2108.0, 2109.0, 2110.0, 2232.0, 2271.0, 2309.0, 2395.0, 2647.0, 2653.0, 2731.0, 2747.0, 2806.0, 2908.0, 2936.0, 3028.0, 3033.0, 3155.0, 3396.0, 3420.0, 3712.0, 3735.0, 4191.0, 4285.0, 4521.0, 4594.0, 4704.0, 4705.0, 4706.0, 4714.0, 4722.0, 4942.0, 5095.0, 5106.0, 5160.0, 5162.0, 5163.0, 5303.0, 5625.0, 5831.0, 6041.0, 6188.0, 6742.0, 6821.0, 6832.0, 7019.0, 7084.0, 7156.0, 7915.0, 7923.0, 7978.0, 8192.0, 8659.0, 8801.0, 8802.0, 9054.0, 9093.0, 9692.0, 10102.0, 10352.0, 10449.0, 10531.0, 10588.0, 10667.0, 10845.0, 10965.0, 11019.0, 11112.0, 11315.0, 23395.0, 23408.0, 23409.0, 23417.0, 23424.0, 23438.0, 23474.0, 23479.0, 23568.0, 23590.0, 23597.0, 25824.0, 25828.0, 25902.0, 25961.0, 25973.0, 25996.0, 26024.0, 26073.0, 26284.0, 26995.0, 27034.0, 27068.0, 29958.0, 29960.0, 50808.0, 51022.0, 51025.0, 51067.0, 51103.0, 51106.0, 51110.0, 51166.0, 51218.0, 51250.0, 51601.0, 51657.0, 51805.0, 54516.0, 54802.0, 54931.0, 54936.0, 54938.0, 54949.0, 55006.0, 55066.0, 55157.0, 55178.0, 55217.0, 55218.0, 55347.0, 55471.0, 55526.0, 55699.0, 55739.0, 55856.0, 56652.0, 56922.0, 57001.0, 57107.0, 57128.0, 57546.0, 57570.0, 60528.0, 60558.0, 63899.0, 63970.0, 64064.0, 64087.0, 64216.0, 64745.0, 64863.0, 79072.0, 79568.0, 79587.0, 79675.0, 79731.0, 79736.0, 80017.0, 80222.0, 80224.0, 80273.0, 80298.0, 80308.0, 80347.0, 81889.0, 83875.0, 84274.0, 84693.0, 84706.0, 84869.0, 84881.0, 85476.0, 90480.0, 91689.0, 91875.0, 92399.0, 92935.0, 117145.0, 120892.0, 122961.0, 123688.0, 128240.0, 130916.0, 135154.0, 140886.0, 160428.0, 196074.0, 200205.0, 201973.0, 254013.0, 285367.0, 349565.0, 373156.0, 387338.0, 387787.0, 388962.0, 441024.0 
GO:0032391 CC 2.77e-03 26/8533    33/16076 D03 photoreceptor connecting cilium          403.0, 585.0, 1069.0, 1070.0, 4647.0, 4867.0, 6101.0, 6903.0, 7399.0, 9657.0, 23322.0, 51098.0, 51332.0, 55081.0, 55764.0, 55812.0, 56121.0, 56123.0, 57576.0, 57728.0, 65062.0, 80184.0, 84140.0, 90410.0, 123016.0, 167691.0 
GO:0005762 CC 2.85e-03 41/8533    56/16076 D06 mitochondrial large ribosomal subunit    740.0, 3396.0, 6150.0, 9553.0, 10573.0, 26589.0, 28998.0, 29088.0, 29093.0, 51069.0, 51253.0, 51258.0, 51263.0, 51264.0, 51642.0, 54148.0, 54948.0, 55052.0, 63875.0, 63899.0, 64928.0, 64976.0, 64979.0, 64981.0, 64983.0, 65003.0, 65005.0, 65008.0, 65080.0, 78988.0, 79590.0, 84311.0, 84769.0, 90480.0, 116540.0, 116541.0, 122704.0, 124995.0, 130916.0, 219927.0, 387338.0 
GO:0034719 CC 3.07e-03 15/8533    17/16076 D03 SMN-Sm protein complex                   6606.0, 6607.0, 6628.0, 6632.0, 6633.0, 6634.0, 6635.0, 6636.0, 6637.0, 8487.0, 11218.0, 25929.0, 50628.0, 79760.0, 79833.0 
GO:0005886 CC 3.96e-58 1442/8533  3508/16076 D03 plasma membrane                          19.0, 41.0, 90.0, 91.0, 92.0, 93.0, 101.0, 114.0, 117.0, 125.0, 132.0, 135.0, 146.0, 148.0, 152.0, 153.0, 177.0, 182.0, 221.0, 238.0, 249.0, 284.0, 291.0, 292.0, 301.0, 314.0, 324.0, 338.0, 348.0, 355.0, 357.0, 363.0, 364.0, 367.0, 379.0, 382.0, 388.0, 409.0, 419.0, 432.0, 433.0, 480.0, 481.0, 486.0, 498.0, 506.0, 539.0, 540.0, 552.0, 624.0, 645.0, 684.0, 685.0, 687.0, 708.0, 720.0, 721.0, 757.0, 771.0, 773.0, 776.0, 779.0, 824.0, 826.0, 857.0, 858.0, 887.0, 889.0, 905.0, 919.0, 923.0, 925.0, 948.0, 952.0, 961.0, 971.0, 975.0, 977.0, 987.0, 998.0, 1001.0, 1005.0, 1022.0, 1043.0, 1133.0, 1138.0, 1139.0, 1140.0, 1142.0, 1173.0, 1175.0, 1201.0, 1207.0, 1211.0, 1238.0, 1241.0, 1261.0, 1262.0, 1305.0, 1308.0, 1317.0, 1395.0, 1460.0, 1464.0, 1471.0, 1499.0, 1500.0, 1501.0, 1525.0, 1558.0, 1608.0, 1630.0, 1636.0, 1638.0, 1650.0, 1676.0, 1687.0, 1756.0, 1812.0, 1813.0, 1816.0, 1823.0, 1824.0, 1826.0, 1829.0, 1830.0, 1837.0, 1838.0, 1889.0, 1909.0, 1915.0, 1944.0, 1947.0, 1948.0, 1950.0, 1967.0, 2023.0, 2027.0, 2028.0, 2030.0, 2035.0, 2037.0, 2040.0, 2042.0, 2045.0, 2046.0, 2048.0, 2049.0, 2050.0, 2054.0, 2057.0, 2059.0, 2060.0, 2064.0, 2066.0, 2099.0, 2114.0, 2130.0, 2149.0, 2150.0, 2152.0, 2153.0, 2155.0, 2157.0, 2161.0, 2171.0, 2189.0, 2191.0, 2239.0, 2255.0, 2260.0, 2264.0, 2273.0, 2316.0, 2322.0, 2523.0, 2534.0, 2559.0, 2564.0, 2571.0, 2572.0, 2587.0, 2597.0, 2619.0, 2669.0, 2674.0, 2678.0, 2690.0, 2706.0, 2719.0, 2731.0, 2742.0, 2768.0, 2769.0, 2774.0, 2781.0, 2782.0, 2784.0, 2786.0, 2787.0, 2790.0, 2803.0, 2806.0, 2826.0, 2830.0, 2842.0, 2847.0, 2850.0, 2852.0, 2859.0, 2868.0, 2885.0, 2887.0, 2888.0, 2889.0, 2895.0, 2896.0, 2898.0, 2900.0, 2909.0, 2914.0, 2918.0, 2979.0, 2996.0, 3028.0, 3036.0, 3037.0, 3038.0, 3061.0, 3062.0, 3069.0, 3077.0, 3094.0, 3105.0, 3107.0, 3119.0, 3134.0, 3140.0, 3161.0, 3163.0, 3351.0, 3352.0, 3358.0, 3360.0, 3363.0, 3385.0, 3396.0, 3455.0, 3556.0, 3575.0, 3588.0, 3594.0, 3595.0, 3601.0, 3611.0, 3622.0, 3632.0, 3633.0, 3654.0, 3655.0, 3667.0, 3679.0, 3680.0, 3682.0, 3695.0, 3700.0, 3709.0, 3717.0, 3735.0, 3741.0, 3750.0, 3753.0, 3770.0, 3775.0, 3779.0, 3781.0, 3787.0, 3788.0, 3790.0, 3815.0, 3818.0, 3822.0, 3823.0, 3824.0, 3921.0, 3958.0, 4007.0, 4023.0, 4026.0, 4033.0, 4041.0, 4043.0, 4046.0, 4059.0, 4072.0, 4074.0, 4082.0, 4088.0, 4092.0, 4126.0, 4140.0, 4142.0, 4157.0, 4160.0, 4218.0, 4233.0, 4254.0, 4257.0, 4258.0, 4267.0, 4277.0, 4311.0, 4325.0, 4354.0, 4356.0, 4359.0, 4363.0, 4430.0, 4482.0, 4486.0, 4504.0, 4521.0, 4534.0, 4641.0, 4682.0, 4685.0, 4718.0, 4734.0, 4758.0, 4799.0, 4820.0, 4829.0, 4836.0, 4843.0, 4854.0, 4868.0, 4881.0, 4882.0, 4886.0, 4887.0, 4919.0, 4920.0, 4921.0, 4923.0, 4925.0, 4982.0, 4987.0, 4988.0, 4995.0, 5002.0, 5021.0, 5025.0, 5026.0, 5032.0, 5045.0, 5066.0, 5074.0, 5130.0, 5141.0, 5144.0, 5152.0, 5156.0, 5159.0, 5167.0, 5170.0, 5172.0, 5173.0, 5179.0, 5199.0, 5205.0, 5245.0, 5250.0, 5251.0, 5257.0, 5288.0, 5293.0, 5317.0, 5318.0, 5322.0, 5333.0, 5335.0, 5348.0, 5358.0, 5362.0, 5395.0, 5426.0, 5493.0, 5499.0, 5536.0, 5547.0, 5578.0, 5580.0, 5586.0, 5587.0, 5594.0, 5595.0, 5601.0, 5618.0, 5627.0, 5654.0, 5664.0, 5733.0, 5734.0, 5745.0, 5746.0, 5754.0, 5771.0, 5786.0, 5791.0, 5792.0, 5793.0, 5796.0, 5797.0, 5817.0, 5818.0, 5865.0, 5867.0, 5872.0, 5878.0, 5894.0, 5961.0, 5979.0, 5995.0, 6006.0, 6010.0, 6014.0, 6048.0, 6051.0, 6091.0, 6098.0, 6102.0, 6166.0, 6173.0, 6188.0, 6233.0, 6236.0, 6237.0, 6259.0, 6261.0, 6263.0, 6277.0, 6284.0, 6302.0, 6307.0, 6331.0, 6335.0, 6345.0, 6382.0, 6390.0, 6445.0, 6469.0, 6505.0, 6511.0, 6517.0, 6519.0, 6520.0, 6533.0, 6539.0, 6540.0, 6542.0, 6545.0, 6547.0, 6549.0, 6557.0, 6563.0, 6566.0, 6573.0, 6574.0, 6578.0, 6580.0, 6581.0, 6583.0, 6584.0, 6608.0, 6610.0, 6622.0, 6653.0, 6664.0, 6678.0, 6732.0, 6744.0, 6764.0, 6768.0, 6786.0, 6809.0, 6835.0, 6836.0, 6865.0, 6868.0, 6869.0, 6870.0, 6948.0, 6996.0, 7006.0, 7007.0, 7010.0, 7037.0, 7041.0, 7051.0, 7074.0, 7099.0, 7105.0, 7106.0, 7162.0, 7216.0, 7220.0, 7222.0, 7223.0, 7225.0, 7248.0, 7251.0, 7270.0, 7292.0, 7294.0, 7311.0, 7316.0, 7375.0, 7402.0, 7410.0, 7431.0, 7473.0, 7474.0, 7476.0, 7477.0, 7704.0, 7779.0, 7784.0, 7791.0, 7804.0, 7852.0, 7862.0, 7881.0, 7923.0, 7936.0, 8029.0, 8128.0, 8140.0, 8153.0, 8174.0, 8292.0, 8322.0, 8323.0, 8324.0, 8325.0, 8326.0, 8372.0, 8394.0, 8402.0, 8434.0, 8436.0, 8455.0, 8471.0, 8473.0, 8482.0, 8490.0, 8492.0, 8496.0, 8501.0, 8516.0, 8560.0, 8576.0, 8577.0, 8578.0, 8590.0, 8611.0, 8639.0, 8641.0, 8714.0, 8717.0, 8723.0, 8727.0, 8728.0, 8737.0, 8742.0, 8743.0, 8744.0, 8747.0, 8748.0, 8772.0, 8776.0, 8777.0, 8787.0, 8792.0, 8801.0, 8808.0, 8829.0, 8834.0, 8841.0, 8842.0, 8853.0, 8869.0, 8877.0, 8883.0, 8884.0, 8895.0, 8904.0, 8909.0, 8910.0, 8912.0, 8934.0, 8938.0, 8970.0, 8972.0, 8987.0, 8995.0, 9016.0, 9019.0, 9033.0, 9049.0, 9055.0, 9057.0, 9076.0, 9077.0, 9098.0, 9120.0, 9122.0, 9156.0, 9170.0, 9187.0, 9208.0, 9254.0, 9263.0, 9266.0, 9289.0, 9290.0, 9293.0, 9294.0, 9308.0, 9340.0, 9342.0, 9356.0, 9364.0, 9365.0, 9375.0, 9389.0, 9390.0, 9397.0, 9404.0, 9415.0, 9452.0, 9455.0, 9466.0, 9482.0, 9497.0, 9498.0, 9543.0, 9545.0, 9546.0, 9620.0, 9630.0, 9643.0, 9649.0, 9677.0, 9696.0, 9708.0, 9712.0, 9721.0, 9732.0, 9735.0, 9747.0, 9752.0, 9827.0, 9847.0, 9848.0, 9856.0, 9886.0, 9914.0, 9929.0, 9934.0, 9953.0, 9962.0, 9986.0, 10003.0, 10011.0, 10052.0, 10057.0, 10058.0, 10071.0, 10076.0, 10082.0, 10100.0, 10103.0, 10123.0, 10124.0, 10134.0, 10156.0, 10178.0, 10203.0, 10207.0, 10211.0, 10219.0, 10228.0, 10235.0, 10243.0, 10252.0, 10256.0, 10267.0, 10324.0, 10326.0, 10329.0, 10345.0, 10352.0, 10384.0, 10385.0, 10422.0, 10430.0, 10451.0, 10457.0, 10497.0, 10509.0, 10512.0, 10519.0, 10544.0, 10559.0, 10560.0, 10562.0, 10579.0, 10580.0, 10602.0, 10603.0, 10626.0, 10630.0, 10633.0, 10652.0, 10672.0, 10673.0, 10686.0, 10692.0, 10699.0, 10718.0, 10723.0, 10750.0, 10788.0, 10791.0, 10818.0, 10825.0, 10841.0, 10861.0, 10867.0, 10899.0, 10928.0, 10960.0, 10970.0, 11001.0, 11010.0, 11069.0, 11079.0, 11086.0, 11118.0, 11119.0, 11120.0, 11136.0, 11156.0, 11180.0, 11245.0, 11250.0, 11251.0, 11252.0, 11261.0, 11315.0, 11331.0, 11333.0, 11337.0, 22801.0, 22808.0, 22829.0, 22844.0, 22925.0, 22929.0, 22943.0, 22950.0, 22985.0, 22999.0, 23007.0, 23022.0, 23026.0, 23037.0, 23075.0, 23129.0, 23136.0, 23171.0, 23208.0, 23218.0, 23223.0, 23234.0, 23251.0, 23256.0, 23299.0, 23317.0, 23322.0, 23368.0, 23378.0, 23415.0, 23426.0, 23428.0, 23433.0, 23460.0, 23461.0, 23499.0, 23531.0, 23545.0, 23566.0, 23596.0, 23600.0, 23607.0, 23647.0, 23670.0, 23742.0, 23767.0, 23769.0, 24138.0, 24145.0, 25798.0, 25844.0, 25865.0, 25921.0, 25927.0, 25957.0, 25978.0, 26001.0, 26018.0, 26025.0, 26031.0, 26073.0, 26090.0, 26154.0, 26167.0, 26246.0, 26280.0, 26503.0, 26504.0, 26511.0, 26872.0, 27005.0, 27092.0, 27094.0, 27112.0, 27183.0, 27199.0, 27202.0, 27243.0, 27253.0, 27255.0, 27297.0, 27328.0, 27346.0, 28956.0, 28968.0, 28982.0, 29082.0, 29085.0, 29091.0, 29098.0, 29121.0, 29780.0, 29915.0, 29966.0, 29990.0, 29992.0, 30061.0, 30820.0, 30837.0, 30845.0, 30846.0, 30968.0, 50507.0, 50617.0, 50636.0, 50831.0, 50832.0, 50838.0, 50839.0, 50840.0, 50856.0, 50937.0, 51063.0, 51107.0, 51181.0, 51182.0, 51196.0, 51199.0, 51206.0, 51232.0, 51271.0, 51280.0, 51283.0, 51347.0, 51374.0, 51379.0, 51390.0, 51393.0, 51458.0, 51533.0, 51573.0, 51606.0, 51652.0, 51655.0, 51706.0, 51741.0, 51744.0, 51752.0, 51754.0, 51760.0, 51768.0, 53826.0, 53832.0, 53834.0, 53916.0, 54112.0, 54207.0, 54221.0, 54328.0, 54329.0, 54361.0, 54413.0, 54429.0, 54432.0, 54434.0, 54464.0, 54510.0, 54621.0, 54660.0, 54714.0, 54737.0, 54795.0, 54798.0, 54822.0, 54825.0, 54843.0, 54847.0, 54857.0, 54870.0, 54874.0, 54894.0, 54934.0, 54946.0, 54997.0, 55004.0, 55014.0, 55037.0, 55038.0, 55040.0, 55068.0, 55103.0, 55107.0, 55113.0, 55117.0, 55129.0, 55146.0, 55188.0, 55243.0, 55244.0, 55246.0, 55256.0, 55273.0, 55291.0, 55300.0, 55352.0, 55353.0, 55504.0, 55515.0, 55532.0, 55540.0, 55559.0, 55591.0, 55620.0, 55630.0, 55644.0, 55667.0, 55701.0, 55706.0, 55742.0, 55761.0, 55763.0, 55775.0, 55848.0, 55851.0, 55876.0, 55879.0, 55890.0, 55905.0, 55915.0, 55920.0, 55959.0, 55971.0, 55974.0, 56034.0, 56098.0, 56099.0, 56100.0, 56101.0, 56102.0, 56103.0, 56104.0, 56105.0, 56106.0, 56107.0, 56108.0, 56109.0, 56110.0, 56111.0, 56112.0, 56113.0, 56114.0, 56121.0, 56122.0, 56123.0, 56124.0, 56125.0, 56126.0, 56127.0, 56128.0, 56129.0, 56130.0, 56131.0, 56132.0, 56133.0, 56135.0, 56136.0, 56137.0, 56138.0, 56139.0, 56140.0, 56141.0, 56142.0, 56143.0, 56144.0, 56145.0, 56146.0, 56147.0, 56172.0, 56241.0, 56262.0, 56288.0, 56413.0, 56606.0, 56624.0, 56659.0, 56704.0, 56776.0, 56888.0, 56892.0, 56899.0, 56937.0, 56940.0, 56963.0, 56990.0, 57007.0, 57053.0, 57125.0, 57132.0, 57139.0, 57153.0, 57156.0, 57175.0, 57181.0, 57186.0, 57191.0, 57192.0, 57198.0, 57205.0, 57211.0, 57486.0, 57488.0, 57561.0, 57575.0, 57611.0, 57616.0, 57628.0, 57650.0, 57657.0, 57715.0, 57717.0, 57761.0, 58489.0, 58494.0, 58515.0, 58538.0, 59277.0, 59307.0, 59339.0, 60412.0, 60437.0, 60560.0, 60626.0, 63826.0, 64065.0, 64106.0, 64130.0, 64145.0, 64167.0, 64215.0, 64218.0, 64240.0, 64241.0, 64283.0, 64284.0, 64411.0, 64582.0, 64598.0, 64762.0, 64781.0, 64787.0, 64855.0, 64866.0, 64881.0, 65010.0, 65080.0, 65217.0, 65981.0, 79009.0, 79026.0, 79109.0, 79400.0, 79465.0, 79570.0, 79658.0, 79659.0, 79671.0, 79693.0, 79792.0, 79820.0, 79827.0, 79850.0, 79888.0, 79932.0, 79937.0, 79960.0, 80031.0, 80036.0, 80045.0, 80115.0, 80144.0, 80196.0, 80213.0, 80224.0, 80308.0, 80328.0, 80704.0, 80723.0, 80731.0, 80975.0, 81029.0, 81033.0, 81035.0, 81466.0, 81491.0, 81502.0, 81539.0, 81543.0, 81544.0, 81614.0, 81796.0, 81847.0, 83259.0, 83548.0, 83692.0, 83849.0, 83850.0, 83858.0, 83886.0, 83941.0, 83959.0, 83987.0, 83999.0, 84033.0, 84063.0, 84068.0, 84079.0, 84109.0, 84168.0, 84173.0, 84210.0, 84216.0, 84230.0, 84299.0, 84329.0, 84418.0, 84443.0, 84513.0, 84539.0, 84552.0, 84570.0, 84612.0, 84623.0, 84628.0, 84631.0, 84632.0, 84660.0, 84812.0, 84883.0, 84889.0, 84902.0, 84932.0, 84957.0, 84962.0, 84975.0, 85021.0, 85320.0, 85415.0, 85456.0, 85459.0, 89122.0, 89832.0, 89894.0, 90102.0, 90134.0, 90139.0, 90313.0, 90417.0, 91419.0, 91433.0, 91522.0, 91624.0, 91653.0, 91782.0, 92162.0, 92211.0, 92745.0, 93492.0, 93663.0, 94121.0, 94233.0, 113026.0, 113146.0, 113235.0, 114609.0, 114625.0, 114784.0, 114814.0, 114880.0, 114897.0, 114990.0, 115330.0, 115361.0, 115548.0, 115650.0, 115752.0, 116238.0, 116369.0, 116372.0, 116443.0, 116535.0, 117145.0, 117155.0, 117247.0, 117532.0, 118429.0, 120103.0, 120776.0, 120892.0, 121260.0, 122786.0, 123041.0, 123872.0, 123879.0, 124446.0, 124583.0, 124925.0, 124935.0, 125875.0, 126014.0, 126755.0, 126969.0, 127700.0, 127943.0, 128414.0, 128674.0, 128853.0, 129293.0, 129401.0, 130271.0, 130399.0, 130749.0, 130827.0, 131450.0, 131566.0, 132014.0, 133418.0, 134391.0, 135228.0, 137902.0, 138050.0, 138429.0, 138799.0, 139285.0, 139411.0, 140576.0, 140679.0, 140735.0, 140885.0, 142684.0, 143098.0, 143458.0, 144245.0, 144448.0, 145389.0, 145567.0, 145957.0, 146183.0, 148281.0, 150696.0, 151056.0, 151473.0, 152579.0, 153020.0, 153364.0, 153396.0, 154091.0, 154810.0, 157657.0, 157753.0, 159371.0, 160728.0, 160851.0, 161253.0, 161582.0, 162515.0, 163702.0, 163859.0, 163882.0, 164091.0, 164633.0, 165829.0, 166929.0, 169714.0, 171177.0, 195814.0, 196264.0, 196527.0, 196740.0, 199920.0, 200879.0, 200958.0, 201134.0, 201163.0, 201780.0, 202333.0, 202374.0, 203245.0, 204962.0, 206338.0, 219771.0, 219844.0, 220963.0, 221061.0, 221914.0, 221935.0, 221955.0, 222256.0, 222484.0, 222662.0, 222663.0, 246176.0, 246213.0, 253725.0, 254228.0, 254428.0, 255022.0, 255101.0, 255426.0, 257364.0, 259232.0, 259289.0, 259291.0, 259292.0, 259295.0, 259296.0, 260425.0, 266675.0, 266727.0, 282679.0, 282808.0, 283349.0, 283383.0, 283463.0, 283576.0, 283659.0, 284129.0, 284348.0, 284359.0, 284521.0, 284525.0, 285175.0, 285513.0, 285601.0, 285761.0, 285966.0, 286046.0, 286133.0, 338557.0, 339390.0, 340348.0, 342184.0, 342979.0, 343171.0, 343450.0, 343702.0, 344758.0, 344805.0, 347404.0, 347902.0, 374383.0, 374868.0, 375387.0, 375612.0, 387680.0, 387804.0, 388121.0, 388419.0, 388753.0, 389668.0, 391190.0, 391191.0, 391192.0, 400451.0, 401994.0, 402778.0, 403313.0, 414194.0, 440279.0, 440435.0, 441027.0, 441168.0, 441631.0, 445815.0, 644139.0, 646627.0, 653160.0, 727910.0, 728233.0, 729359.0, 100130733.0, 100271927.0, 100288413.0, 100506084.0, 100506658.0, 100507050.0, 100507436.0, 101060389.0, 102723859.0, 105378803.0 
GO:0005829 CC 2.64e-42 2100/8533  4696/16076 D02 cytosol                                  30.0, 39.0, 48.0, 52.0, 58.0, 70.0, 91.0, 125.0, 132.0, 148.0, 158.0, 178.0, 183.0, 191.0, 203.0, 215.0, 219.0, 220.0, 221.0, 223.0, 231.0, 267.0, 301.0, 308.0, 316.0, 317.0, 324.0, 338.0, 353.0, 355.0, 367.0, 382.0, 388.0, 395.0, 402.0, 409.0, 440.0, 445.0, 501.0, 529.0, 570.0, 571.0, 573.0, 578.0, 581.0, 582.0, 585.0, 595.0, 596.0, 598.0, 599.0, 635.0, 637.0, 641.0, 642.0, 644.0, 645.0, 669.0, 675.0, 687.0, 701.0, 705.0, 706.0, 708.0, 761.0, 788.0, 818.0, 824.0, 826.0, 831.0, 832.0, 836.0, 839.0, 840.0, 842.0, 874.0, 875.0, 891.0, 894.0, 896.0, 898.0, 899.0, 905.0, 977.0, 983.0, 987.0, 993.0, 994.0, 998.0, 1019.0, 1022.0, 1029.0, 1030.0, 1031.0, 1032.0, 1033.0, 1036.0, 1060.0, 1062.0, 1063.0, 1069.0, 1072.0, 1111.0, 1120.0, 1122.0, 1147.0, 1149.0, 1173.0, 1175.0, 1191.0, 1201.0, 1207.0, 1211.0, 1238.0, 1266.0, 1327.0, 1352.0, 1381.0, 1382.0, 1399.0, 1429.0, 1460.0, 1476.0, 1491.0, 1499.0, 1500.0, 1503.0, 1512.0, 1528.0, 1608.0, 1615.0, 1616.0, 1630.0, 1635.0, 1638.0, 1639.0, 1641.0, 1645.0, 1646.0, 1649.0, 1655.0, 1659.0, 1666.0, 1676.0, 1677.0, 1687.0, 1716.0, 1719.0, 1725.0, 1728.0, 1743.0, 1756.0, 1802.0, 1807.0, 1820.0, 1824.0, 1830.0, 1831.0, 1841.0, 1845.0, 1852.0, 1857.0, 1861.0, 1891.0, 1915.0, 1933.0, 1939.0, 1962.0, 1967.0, 1973.0, 1975.0, 1978.0, 1984.0, 2009.0, 2010.0, 2021.0, 2023.0, 2027.0, 2035.0, 2037.0, 2042.0, 2048.0, 2049.0, 2050.0, 2060.0, 2064.0, 2066.0, 2077.0, 2098.0, 2099.0, 2114.0, 2125.0, 2135.0, 2170.0, 2171.0, 2172.0, 2176.0, 2177.0, 2184.0, 2185.0, 2189.0, 2197.0, 2224.0, 2241.0, 2260.0, 2271.0, 2273.0, 2281.0, 2289.0, 2309.0, 2310.0, 2316.0, 2322.0, 2330.0, 2395.0, 2534.0, 2572.0, 2584.0, 2585.0, 2597.0, 2618.0, 2620.0, 2635.0, 2644.0, 2645.0, 2646.0, 2647.0, 2690.0, 2706.0, 2710.0, 2733.0, 2762.0, 2766.0, 2781.0, 2782.0, 2784.0, 2802.0, 2803.0, 2852.0, 2868.0, 2874.0, 2885.0, 2887.0, 2888.0, 2889.0, 2908.0, 2909.0, 2936.0, 2937.0, 2941.0, 2947.0, 2948.0, 2949.0, 2950.0, 2960.0, 2961.0, 2992.0, 2997.0, 2998.0, 3017.0, 3018.0, 3035.0, 3039.0, 3040.0, 3043.0, 3069.0, 3073.0, 3081.0, 3083.0, 3094.0, 3141.0, 3155.0, 3157.0, 3159.0, 3161.0, 3176.0, 3188.0, 3191.0, 3248.0, 3257.0, 3276.0, 3364.0, 3382.0, 3398.0, 3417.0, 3422.0, 3476.0, 3575.0, 3600.0, 3611.0, 3613.0, 3615.0, 3633.0, 3636.0, 3654.0, 3664.0, 3667.0, 3704.0, 3716.0, 3717.0, 3735.0, 3790.0, 3798.0, 3832.0, 3835.0, 3852.0, 3858.0, 3921.0, 3925.0, 3945.0, 3958.0, 3964.0, 4026.0, 4048.0, 4085.0, 4088.0, 4092.0, 4116.0, 4140.0, 4141.0, 4168.0, 4190.0, 4199.0, 4210.0, 4214.0, 4215.0, 4218.0, 4234.0, 4337.0, 4343.0, 4351.0, 4358.0, 4361.0, 4435.0, 4482.0, 4502.0, 4504.0, 4507.0, 4521.0, 4522.0, 4534.0, 4547.0, 4548.0, 4591.0, 4602.0, 4604.0, 4621.0, 4634.0, 4637.0, 4641.0, 4647.0, 4661.0, 4682.0, 4692.0, 4703.0, 4733.0, 4734.0, 4736.0, 4738.0, 4750.0, 4751.0, 4772.0, 4775.0, 4776.0, 4779.0, 4793.0, 4794.0, 4799.0, 4824.0, 4829.0, 4830.0, 4831.0, 4835.0, 4836.0, 4837.0, 4843.0, 4854.0, 4862.0, 4867.0, 4899.0, 4901.0, 4925.0, 4927.0, 4946.0, 4947.0, 4998.0, 5001.0, 5016.0, 5026.0, 5034.0, 5037.0, 5042.0, 5050.0, 5052.0, 5053.0, 5071.0, 5073.0, 5095.0, 5106.0, 5108.0, 5121.0, 5130.0, 5139.0, 5140.0, 5141.0, 5144.0, 5147.0, 5150.0, 5152.0, 5170.0, 5187.0, 5189.0, 5190.0, 5191.0, 5193.0, 5202.0, 5203.0, 5204.0, 5205.0, 5208.0, 5214.0, 5223.0, 5230.0, 5257.0, 5264.0, 5288.0, 5293.0, 5298.0, 5315.0, 5321.0, 5324.0, 5331.0, 5332.0, 5335.0, 5347.0, 5358.0, 5366.0, 5373.0, 5393.0, 5394.0, 5395.0, 5396.0, 5409.0, 5424.0, 5429.0, 5432.0, 5433.0, 5437.0, 5441.0, 5468.0, 5471.0, 5475.0, 5478.0, 5493.0, 5499.0, 5521.0, 5522.0, 5525.0, 5533.0, 5535.0, 5536.0, 5537.0, 5562.0, 5564.0, 5565.0, 5571.0, 5578.0, 5580.0, 5586.0, 5587.0, 5594.0, 5595.0, 5596.0, 5598.0, 5599.0, 5601.0, 5603.0, 5608.0, 5631.0, 5634.0, 5648.0, 5654.0, 5682.0, 5683.0, 5686.0, 5687.0, 5688.0, 5689.0, 5690.0, 5691.0, 5692.0, 5693.0, 5694.0, 5695.0, 5699.0, 5700.0, 5702.0, 5704.0, 5708.0, 5710.0, 5714.0, 5715.0, 5716.0, 5717.0, 5719.0, 5723.0, 5744.0, 5771.0, 5781.0, 5805.0, 5824.0, 5825.0, 5827.0, 5828.0, 5830.0, 5865.0, 5872.0, 5873.0, 5877.0, 5886.0, 5889.0, 5894.0, 5902.0, 5917.0, 5922.0, 5936.0, 5947.0, 5971.0, 5987.0, 6014.0, 6017.0, 6041.0, 6122.0, 6124.0, 6128.0, 6130.0, 6132.0, 6133.0, 6134.0, 6136.0, 6137.0, 6139.0, 6142.0, 6144.0, 6146.0, 6147.0, 6152.0, 6154.0, 6155.0, 6158.0, 6159.0, 6160.0, 6161.0, 6164.0, 6165.0, 6166.0, 6168.0, 6169.0, 6170.0, 6171.0, 6173.0, 6175.0, 6184.0, 6187.0, 6188.0, 6191.0, 6193.0, 6194.0, 6198.0, 6201.0, 6203.0, 6204.0, 6205.0, 6207.0, 6208.0, 6209.0, 6210.0, 6218.0, 6222.0, 6223.0, 6224.0, 6227.0, 6228.0, 6229.0, 6230.0, 6231.0, 6232.0, 6233.0, 6234.0, 6235.0, 6236.0, 6240.0, 6249.0, 6251.0, 6271.0, 6277.0, 6284.0, 6301.0, 6310.0, 6314.0, 6342.0, 6396.0, 6397.0, 6399.0, 6415.0, 6418.0, 6421.0, 6427.0, 6468.0, 6469.0, 6491.0, 6517.0, 6584.0, 6606.0, 6607.0, 6611.0, 6622.0, 6628.0, 6632.0, 6633.0, 6634.0, 6635.0, 6636.0, 6637.0, 6652.0, 6671.0, 6674.0, 6728.0, 6732.0, 6744.0, 6777.0, 6778.0, 6787.0, 6790.0, 6811.0, 6817.0, 6836.0, 6867.0, 6868.0, 6874.0, 6895.0, 6903.0, 6936.0, 6940.0, 6945.0, 6999.0, 7006.0, 7019.0, 7022.0, 7025.0, 7026.0, 7027.0, 7030.0, 7041.0, 7051.0, 7062.0, 7072.0, 7074.0, 7086.0, 7088.0, 7111.0, 7114.0, 7125.0, 7126.0, 7138.0, 7155.0, 7166.0, 7167.0, 7168.0, 7169.0, 7172.0, 7186.0, 7188.0, 7204.0, 7248.0, 7251.0, 7257.0, 7264.0, 7265.0, 7267.0, 7270.0, 7273.0, 7277.0, 7283.0, 7311.0, 7316.0, 7327.0, 7332.0, 7335.0, 7347.0, 7358.0, 7371.0, 7372.0, 7375.0, 7378.0, 7389.0, 7390.0, 7410.0, 7415.0, 7428.0, 7431.0, 7443.0, 7458.0, 7511.0, 7518.0, 7541.0, 7555.0, 7704.0, 7726.0, 7728.0, 7741.0, 7750.0, 7791.0, 7852.0, 7862.0, 7867.0, 7881.0, 7965.0, 8029.0, 8078.0, 8086.0, 8099.0, 8139.0, 8140.0, 8165.0, 8195.0, 8202.0, 8208.0, 8218.0, 8226.0, 8227.0, 8228.0, 8293.0, 8309.0, 8310.0, 8315.0, 8339.0, 8340.0, 8341.0, 8342.0, 8343.0, 8344.0, 8346.0, 8347.0, 8394.0, 8428.0, 8436.0, 8439.0, 8440.0, 8443.0, 8445.0, 8462.0, 8463.0, 8471.0, 8473.0, 8487.0, 8490.0, 8496.0, 8517.0, 8518.0, 8533.0, 8544.0, 8550.0, 8557.0, 8564.0, 8574.0, 8575.0, 8576.0, 8607.0, 8621.0, 8623.0, 8624.0, 8625.0, 8644.0, 8659.0, 8662.0, 8663.0, 8664.0, 8665.0, 8668.0, 8678.0, 8682.0, 8697.0, 8717.0, 8721.0, 8725.0, 8726.0, 8727.0, 8737.0, 8741.0, 8767.0, 8772.0, 8776.0, 8790.0, 8792.0, 8799.0, 8821.0, 8829.0, 8841.0, 8854.0, 8877.0, 8878.0, 8883.0, 8891.0, 8892.0, 8893.0, 8895.0, 8897.0, 8904.0, 8908.0, 8915.0, 8932.0, 8934.0, 8938.0, 8970.0, 9001.0, 9020.0, 9033.0, 9045.0, 9049.0, 9054.0, 9055.0, 9060.0, 9093.0, 9094.0, 9100.0, 9101.0, 9104.0, 9108.0, 9110.0, 9125.0, 9126.0, 9131.0, 9141.0, 9147.0, 9183.0, 9208.0, 9232.0, 9246.0, 9255.0, 9260.0, 9266.0, 9296.0, 9322.0, 9324.0, 9342.0, 9360.0, 9381.0, 9397.0, 9404.0, 9411.0, 9423.0, 9442.0, 9446.0, 9451.0, 9453.0, 9455.0, 9459.0, 9465.0, 9470.0, 9482.0, 9493.0, 9513.0, 9527.0, 9533.0, 9540.0, 9577.0, 9585.0, 9616.0, 9627.0, 9631.0, 9632.0, 9652.0, 9657.0, 9662.0, 9677.0, 9681.0, 9682.0, 9688.0, 9696.0, 9702.0, 9711.0, 9712.0, 9724.0, 9732.0, 9735.0, 9736.0, 9737.0, 9759.0, 9775.0, 9784.0, 9810.0, 9812.0, 9817.0, 9821.0, 9824.0, 9827.0, 9830.0, 9847.0, 9851.0, 9859.0, 9861.0, 9870.0, 9882.0, 9885.0, 9901.0, 9903.0, 9927.0, 9929.0, 9940.0, 9942.0, 9945.0, 9946.0, 9978.0, 9980.0, 9986.0, 9987.0, 10007.0, 10010.0, 10011.0, 10016.0, 10018.0, 10020.0, 10023.0, 10044.0, 10056.0, 10058.0, 10059.0, 10062.0, 10072.0, 10073.0, 10093.0, 10094.0, 10121.0, 10123.0, 10124.0, 10134.0, 10142.0, 10144.0, 10156.0, 10174.0, 10189.0, 10190.0, 10193.0, 10196.0, 10200.0, 10204.0, 10207.0, 10228.0, 10233.0, 10235.0, 10243.0, 10244.0, 10252.0, 10274.0, 10276.0, 10280.0, 10294.0, 10318.0, 10324.0, 10325.0, 10327.0, 10345.0, 10360.0, 10380.0, 10383.0, 10393.0, 10399.0, 10421.0, 10422.0, 10450.0, 10451.0, 10455.0, 10459.0, 10460.0, 10466.0, 10477.0, 10478.0, 10482.0, 10483.0, 10488.0, 10497.0, 10533.0, 10535.0, 10540.0, 10542.0, 10549.0, 10552.0, 10562.0, 10573.0, 10579.0, 10580.0, 10588.0, 10590.0, 10591.0, 10602.0, 10603.0, 10606.0, 10615.0, 10621.0, 10622.0, 10623.0, 10626.0, 10630.0, 10643.0, 10652.0, 10654.0, 10657.0, 10670.0, 10671.0, 10672.0, 10693.0, 10717.0, 10721.0, 10733.0, 10750.0, 10783.0, 10785.0, 10788.0, 10795.0, 10809.0, 10813.0, 10818.0, 10841.0, 10845.0, 10846.0, 10848.0, 10849.0, 10856.0, 10901.0, 10907.0, 10916.0, 10928.0, 10929.0, 10953.0, 10965.0, 10973.0, 10974.0, 10978.0, 10987.0, 10993.0, 11001.0, 11004.0, 11064.0, 11069.0, 11077.0, 11097.0, 11113.0, 11116.0, 11130.0, 11143.0, 11152.0, 11157.0, 11163.0, 11164.0, 11165.0, 11168.0, 11180.0, 11190.0, 11196.0, 11218.0, 11224.0, 11252.0, 11258.0, 11264.0, 11266.0, 11313.0, 11315.0, 11319.0, 11321.0, 11325.0, 11329.0, 11333.0, 11336.0, 11337.0, 11345.0, 22796.0, 22806.0, 22809.0, 22818.0, 22832.0, 22844.0, 22861.0, 22880.0, 22903.0, 22906.0, 22916.0, 22921.0, 22927.0, 22934.0, 22974.0, 22977.0, 22978.0, 22981.0, 22984.0, 22985.0, 22989.0, 22995.0, 22999.0, 23014.0, 23015.0, 23016.0, 23022.0, 23033.0, 23037.0, 23075.0, 23076.0, 23102.0, 23136.0, 23164.0, 23165.0, 23171.0, 23175.0, 23177.0, 23178.0, 23195.0, 23218.0, 23220.0, 23223.0, 23234.0, 23252.0, 23256.0, 23259.0, 23262.0, 23268.0, 23294.0, 23299.0, 23317.0, 23322.0, 23358.0, 23365.0, 23368.0, 23378.0, 23381.0, 23397.0, 23401.0, 23404.0, 23408.0, 23417.0, 23421.0, 23426.0, 23438.0, 23475.0, 23479.0, 23480.0, 23481.0, 23491.0, 23498.0, 23521.0, 23541.0, 23549.0, 23557.0, 23560.0, 23564.0, 23568.0, 23583.0, 23587.0, 23594.0, 23600.0, 23608.0, 23616.0, 23637.0, 23639.0, 23647.0, 23649.0, 23658.0, 23670.0, 23683.0, 23708.0, 23710.0, 23729.0, 23743.0, 23767.0, 24137.0, 24138.0, 24140.0, 24142.0, 25776.0, 25796.0, 25804.0, 25818.0, 25824.0, 25839.0, 25865.0, 25873.0, 25879.0, 25895.0, 25898.0, 25902.0, 25904.0, 25906.0, 25917.0, 25929.0, 25934.0, 25957.0, 25966.0, 25978.0, 26001.0, 26007.0, 26010.0, 26031.0, 26039.0, 26054.0, 26061.0, 26063.0, 26065.0, 26100.0, 26154.0, 26166.0, 26190.0, 26191.0, 26232.0, 26234.0, 26235.0, 26249.0, 26256.0, 26259.0, 26263.0, 26267.0, 26268.0, 26270.0, 26271.0, 26272.0, 26276.0, 26284.0, 26287.0, 26289.0, 26297.0, 26353.0, 26355.0, 26469.0, 26503.0, 26958.0, 27000.0, 27005.0, 27010.0, 27018.0, 27044.0, 27068.0, 27072.0, 27077.0, 27095.0, 27131.0, 27141.0, 27147.0, 27148.0, 27158.0, 27183.0, 27232.0, 27233.0, 27236.0, 27237.0, 27241.0, 27243.0, 27246.0, 27247.0, 27250.0, 27252.0, 27257.0, 27258.0, 27284.0, 27292.0, 27295.0, 27297.0, 27303.0, 27304.0, 27324.0, 27327.0, 27335.0, 27342.0, 27351.0, 27429.0, 28960.0, 28987.0, 28989.0, 28991.0, 29062.0, 29082.0, 29085.0, 29098.0, 29099.0, 29101.0, 29107.0, 29127.0, 29780.0, 29904.0, 29915.0, 29922.0, 29945.0, 30061.0, 30833.0, 30837.0, 30845.0, 30846.0, 30849.0, 50628.0, 50636.0, 50717.0, 50810.0, 50813.0, 51001.0, 51002.0, 51010.0, 51013.0, 51021.0, 51026.0, 51035.0, 51053.0, 51054.0, 51067.0, 51071.0, 51072.0, 51074.0, 51076.0, 51099.0, 51103.0, 51126.0, 51130.0, 51134.0, 51147.0, 51170.0, 51171.0, 51174.0, 51181.0, 51182.0, 51196.0, 51226.0, 51248.0, 51256.0, 51259.0, 51271.0, 51272.0, 51292.0, 51306.0, 51324.0, 51332.0, 51339.0, 51366.0, 51379.0, 51386.0, 51388.0, 51399.0, 51422.0, 51428.0, 51434.0, 51441.0, 51451.0, 51473.0, 51477.0, 51493.0, 51501.0, 51504.0, 51517.0, 51520.0, 51523.0, 51529.0, 51533.0, 51535.0, 51542.0, 51559.0, 51564.0, 51574.0, 51594.0, 51602.0, 51606.0, 51608.0, 51611.0, 51622.0, 51626.0, 51647.0, 51651.0, 51652.0, 51654.0, 51665.0, 51666.0, 51667.0, 51684.0, 51686.0, 51690.0, 51693.0, 51725.0, 51728.0, 51734.0, 51741.0, 51752.0, 51759.0, 51765.0, 51776.0, 51808.0, 53335.0, 53630.0, 54014.0, 54039.0, 54069.0, 54093.0, 54165.0, 54206.0, 54386.0, 54453.0, 54456.0, 54464.0, 54465.0, 54468.0, 54469.0, 54476.0, 54477.0, 54487.0, 54492.0, 54498.0, 54511.0, 54541.0, 54545.0, 54551.0, 54583.0, 54585.0, 54606.0, 54617.0, 54677.0, 54737.0, 54751.0, 54795.0, 54806.0, 54850.0, 54851.0, 54858.0, 54859.0, 54874.0, 54875.0, 54885.0, 54890.0, 54897.0, 54903.0, 54908.0, 54920.0, 54930.0, 54934.0, 54935.0, 54949.0, 54955.0, 54956.0, 54957.0, 54974.0, 54978.0, 54981.0, 54994.0, 54995.0, 54997.0, 55008.0, 55012.0, 55014.0, 55017.0, 55034.0, 55037.0, 55038.0, 55054.0, 55055.0, 55062.0, 55082.0, 55093.0, 55106.0, 55110.0, 55128.0, 55132.0, 55135.0, 55140.0, 55142.0, 55143.0, 55154.0, 55160.0, 55163.0, 55166.0, 55172.0, 55181.0, 55188.0, 55212.0, 55215.0, 55224.0, 55239.0, 55250.0, 55256.0, 55270.0, 55276.0, 55291.0, 55300.0, 55317.0, 55330.0, 55337.0, 55341.0, 55347.0, 55352.0, 55437.0, 55509.0, 55520.0, 55527.0, 55544.0, 55559.0, 55571.0, 55585.0, 55591.0, 55593.0, 55611.0, 55612.0, 55613.0, 55614.0, 55615.0, 55616.0, 55620.0, 55655.0, 55667.0, 55670.0, 55701.0, 55705.0, 55720.0, 55722.0, 55729.0, 55742.0, 55744.0, 55746.0, 55750.0, 55756.0, 55758.0, 55761.0, 55763.0, 55768.0, 55781.0, 55787.0, 55794.0, 55811.0, 55812.0, 55825.0, 55835.0, 55839.0, 55844.0, 55845.0, 55856.0, 55860.0, 55884.0, 55893.0, 55905.0, 55915.0, 55920.0, 55958.0, 55971.0, 56006.0, 56034.0, 56259.0, 56261.0, 56270.0, 56271.0, 56288.0, 56478.0, 56616.0, 56658.0, 56683.0, 56776.0, 56888.0, 56890.0, 56892.0, 56893.0, 56898.0, 56899.0, 56902.0, 56905.0, 56911.0, 56915.0, 56922.0, 56940.0, 56950.0, 56954.0, 56981.0, 56984.0, 56985.0, 56992.0, 57082.0, 57099.0, 57103.0, 57107.0, 57110.0, 57132.0, 57139.0, 57161.0, 57162.0, 57175.0, 57178.0, 57186.0, 57198.0, 57215.0, 57231.0, 57326.0, 57405.0, 57407.0, 57464.0, 57480.0, 57482.0, 57486.0, 57488.0, 57491.0, 57494.0, 57510.0, 57514.0, 57522.0, 57533.0, 57554.0, 57559.0, 57565.0, 57576.0, 57589.0, 57592.0, 57610.0, 57623.0, 57630.0, 57646.0, 57650.0, 57679.0, 57695.0, 57696.0, 57706.0, 57707.0, 57713.0, 57732.0, 57761.0, 57763.0, 57819.0, 58485.0, 58488.0, 58497.0, 58538.0, 59342.0, 59344.0, 60312.0, 60412.0, 60489.0, 60509.0, 60528.0, 60560.0, 60561.0, 60673.0, 60676.0, 60684.0, 63826.0, 63898.0, 63906.0, 63916.0, 63943.0, 64080.0, 64087.0, 64105.0, 64145.0, 64210.0, 64283.0, 64320.0, 64328.0, 64333.0, 64397.0, 64410.0, 64419.0, 64426.0, 64577.0, 64682.0, 64708.0, 64754.0, 64768.0, 64772.0, 64787.0, 64789.0, 64852.0, 64855.0, 64863.0, 64946.0, 65109.0, 65110.0, 65981.0, 65999.0, 79003.0, 79004.0, 79017.0, 79023.0, 79026.0, 79031.0, 79035.0, 79070.0, 79077.0, 79084.0, 79090.0, 79094.0, 79101.0, 79109.0, 79135.0, 79172.0, 79178.0, 79184.0, 79441.0, 79571.0, 79591.0, 79600.0, 79609.0, 79612.0, 79622.0, 79631.0, 79658.0, 79671.0, 79682.0, 79692.0, 79705.0, 79717.0, 79719.0, 79731.0, 79753.0, 79754.0, 79760.0, 79792.0, 79822.0, 79823.0, 79825.0, 79831.0, 79833.0, 79866.0, 79918.0, 79959.0, 79980.0, 80006.0, 80014.0, 80025.0, 80115.0, 80143.0, 80150.0, 80153.0, 80162.0, 80184.0, 80185.0, 80196.0, 80201.0, 80230.0, 80263.0, 80308.0, 80321.0, 80336.0, 80349.0, 80746.0, 80765.0, 80776.0, 80778.0, 80789.0, 80818.0, 80821.0, 80896.0, 81491.0, 81493.0, 81545.0, 81550.0, 81565.0, 81578.0, 81603.0, 81608.0, 81610.0, 81617.0, 81846.0, 81847.0, 81889.0, 83442.0, 83461.0, 83540.0, 83541.0, 83548.0, 83592.0, 83636.0, 83732.0, 83734.0, 83752.0, 83759.0, 83852.0, 83879.0, 83892.0, 83931.0, 83987.0, 84033.0, 84078.0, 84079.0, 84084.0, 84131.0, 84132.0, 84144.0, 84152.0, 84172.0, 84186.0, 84206.0, 84223.0, 84265.0, 84271.0, 84285.0, 84299.0, 84305.0, 84313.0, 84320.0, 84335.0, 84343.0, 84520.0, 84541.0, 84552.0, 84612.0, 84618.0, 84632.0, 84649.0, 84656.0, 84688.0, 84727.0, 84747.0, 84812.0, 84817.0, 84836.0, 84851.0, 84864.0, 84875.0, 84883.0, 84890.0, 84896.0, 84902.0, 84910.0, 84942.0, 84946.0, 84962.0, 85021.0, 85236.0, 85363.0, 85369.0, 85415.0, 85437.0, 85456.0, 85457.0, 85459.0, 87769.0, 89122.0, 89765.0, 89781.0, 89866.0, 89958.0, 89978.0, 90025.0, 90102.0, 90196.0, 90293.0, 90353.0, 90362.0, 90423.0, 90441.0, 91107.0, 91419.0, 91433.0, 91452.0, 91647.0, 91687.0, 91694.0, 91703.0, 91782.0, 91801.0, 91875.0, 92092.0, 92162.0, 92335.0, 92342.0, 92344.0, 92369.0, 92482.0, 92565.0, 92749.0, 92912.0, 93100.0, 93323.0, 93492.0, 93587.0, 93663.0, 94056.0, 96764.0, 112464.0, 112770.0, 113026.0, 113130.0, 113146.0, 113675.0, 114112.0, 114609.0, 114625.0, 114791.0, 114880.0, 114907.0, 115024.0, 115106.0, 115290.0, 115361.0, 115416.0, 115548.0, 115752.0, 116028.0, 117145.0, 117245.0, 118424.0, 118460.0, 118487.0, 119391.0, 119504.0, 119710.0, 120892.0, 121274.0, 121278.0, 121512.0, 121952.0, 122416.0, 122481.0, 122769.0, 122773.0, 122970.0, 123016.0, 123228.0, 123624.0, 123720.0, 123775.0, 123872.0, 124045.0, 124790.0, 126003.0, 126432.0, 126433.0, 126549.0, 127018.0, 127845.0, 128239.0, 128312.0, 128853.0, 129049.0, 129401.0, 130271.0, 130340.0, 130916.0, 132320.0, 132430.0, 133522.0, 134147.0, 134265.0, 134429.0, 134492.0, 135138.0, 135228.0, 136332.0, 138429.0, 139285.0, 139886.0, 140458.0, 140460.0, 140461.0, 140545.0, 140576.0, 140735.0, 140739.0, 140825.0, 140838.0, 140886.0, 140894.0, 143279.0, 144193.0, 144233.0, 144423.0, 144699.0, 145567.0, 147657.0, 147699.0, 147841.0, 148022.0, 148281.0, 149428.0, 150209.0, 150274.0, 150368.0, 150684.0, 150786.0, 151194.0, 151246.0, 151393.0, 151531.0, 152137.0, 152206.0, 153478.0, 154810.0, 157657.0, 157695.0, 158067.0, 161582.0, 161823.0, 163255.0, 163486.0, 163859.0, 165324.0, 165918.0, 166793.0, 167153.0, 168537.0, 169981.0, 170685.0, 192670.0, 196383.0, 196483.0, 196513.0, 196527.0, 196541.0, 200081.0, 200403.0, 200558.0, 200894.0, 200942.0, 201161.0, 201163.0, 201456.0, 201627.0, 202051.0, 202333.0, 203068.0, 203245.0, 219844.0, 220929.0, 221120.0, 221143.0, 221150.0, 221264.0, 222235.0, 245973.0, 246181.0, 246184.0, 246329.0, 246777.0, 253558.0, 253725.0, 253827.0, 255374.0, 255919.0, 255967.0, 257364.0, 259173.0, 260434.0, 282969.0, 282991.0, 283349.0, 283807.0, 283927.0, 284076.0, 284403.0, 284434.0, 285231.0, 285331.0, 285643.0, 339324.0, 340351.0, 345275.0, 347240.0, 348235.0, 348995.0, 353322.0, 373156.0, 377677.0, 378108.0, 378708.0, 378884.0, 387680.0, 387751.0, 387893.0, 388121.0, 388552.0, 388962.0, 389421.0, 390916.0, 399818.0, 401466.0, 401541.0, 415116.0, 440145.0, 440270.0, 440275.0, 440498.0, 440603.0, 440672.0, 440689.0, 474343.0, 494143.0, 541468.0, 641371.0, 642597.0, 643246.0, 644943.0, 652968.0, 653689.0, 728492.0, 729359.0, 729920.0, 790955.0, 100131187.0, 100137049.0, 100271927.0, 100287171.0, 100885848.0, 102724560.0, 107080638.0, 111240474.0 
GO:0098978 CC 4.00e-30 96/8533   386/16076 D04 glutamatergic synapse                    70.0, 114.0, 135.0, 148.0, 348.0, 382.0, 409.0, 708.0, 869.0, 998.0, 1173.0, 1488.0, 1499.0, 1500.0, 1812.0, 1813.0, 1948.0, 2045.0, 2048.0, 2059.0, 2066.0, 2185.0, 2239.0, 2895.0, 2898.0, 3556.0, 3717.0, 3911.0, 4218.0, 4885.0, 4920.0, 5073.0, 5499.0, 5533.0, 5595.0, 6198.0, 6511.0, 6790.0, 6809.0, 7143.0, 7204.0, 7415.0, 7425.0, 7474.0, 7476.0, 8224.0, 8322.0, 8326.0, 8404.0, 8473.0, 8516.0, 8787.0, 8829.0, 9101.0, 9170.0, 9455.0, 9498.0, 9775.0, 10142.0, 10211.0, 10509.0, 10718.0, 11252.0, 11329.0, 11331.0, 22885.0, 22986.0, 23129.0, 23767.0, 25921.0, 25983.0, 26232.0, 26280.0, 27091.0, 27092.0, 27253.0, 29904.0, 51086.0, 53826.0, 54477.0, 54487.0, 54583.0, 57460.0, 58489.0, 64284.0, 64840.0, 81873.0, 84628.0, 84631.0, 84896.0, 93664.0, 116443.0, 120892.0, 140735.0, 145773.0, 167153.0 
GO:0030424 CC 6.52e-25 73/8533   302/16076 D05 axon                                     34.0, 114.0, 720.0, 721.0, 1270.0, 1639.0, 1813.0, 1826.0, 2048.0, 2572.0, 2674.0, 2852.0, 4135.0, 4311.0, 4504.0, 4685.0, 4988.0, 5562.0, 5599.0, 5816.0, 5979.0, 6091.0, 6332.0, 6335.0, 6505.0, 6547.0, 6606.0, 6607.0, 6622.0, 6863.0, 7431.0, 7804.0, 8492.0, 8747.0, 8829.0, 8882.0, 9513.0, 9637.0, 10044.0, 10381.0, 10519.0, 10677.0, 11280.0, 11315.0, 11331.0, 22876.0, 23022.0, 23129.0, 23208.0, 23566.0, 23607.0, 25983.0, 27252.0, 27255.0, 51062.0, 54800.0, 55219.0, 57053.0, 57657.0, 79594.0, 81539.0, 81846.0, 84623.0, 84628.0, 91624.0, 91653.0, 94056.0, 94233.0, 120892.0, 133418.0, 284697.0, 285175.0, 387804.0 
GO:0005737 CC 3.66e-22 1964/8533  4208/16076 D02 cytoplasm                                33.0, 34.0, 39.0, 48.0, 52.0, 70.0, 92.0, 93.0, 101.0, 105.0, 148.0, 152.0, 165.0, 178.0, 203.0, 213.0, 215.0, 220.0, 221.0, 223.0, 301.0, 308.0, 310.0, 314.0, 324.0, 326.0, 328.0, 338.0, 348.0, 353.0, 364.0, 367.0, 379.0, 382.0, 384.0, 395.0, 402.0, 403.0, 405.0, 409.0, 439.0, 445.0, 463.0, 571.0, 573.0, 580.0, 581.0, 595.0, 596.0, 598.0, 639.0, 641.0, 642.0, 662.0, 664.0, 684.0, 701.0, 705.0, 708.0, 726.0, 767.0, 773.0, 779.0, 818.0, 819.0, 824.0, 831.0, 836.0, 839.0, 840.0, 842.0, 845.0, 875.0, 889.0, 891.0, 894.0, 896.0, 898.0, 899.0, 919.0, 948.0, 983.0, 984.0, 993.0, 994.0, 998.0, 1001.0, 1022.0, 1029.0, 1030.0, 1031.0, 1032.0, 1033.0, 1039.0, 1056.0, 1063.0, 1070.0, 1072.0, 1102.0, 1111.0, 1120.0, 1122.0, 1147.0, 1149.0, 1153.0, 1191.0, 1201.0, 1261.0, 1270.0, 1382.0, 1390.0, 1407.0, 1460.0, 1471.0, 1476.0, 1491.0, 1499.0, 1500.0, 1501.0, 1503.0, 1525.0, 1558.0, 1565.0, 1571.0, 1615.0, 1620.0, 1639.0, 1642.0, 1649.0, 1652.0, 1663.0, 1687.0, 1716.0, 1725.0, 1728.0, 1736.0, 1749.0, 1757.0, 1763.0, 1767.0, 1775.0, 1787.0, 1837.0, 1838.0, 1841.0, 1844.0, 1845.0, 1852.0, 1869.0, 1915.0, 1933.0, 1939.0, 1947.0, 1967.0, 1973.0, 1978.0, 1984.0, 2010.0, 2023.0, 2028.0, 2029.0, 2060.0, 2067.0, 2070.0, 2081.0, 2099.0, 2125.0, 2130.0, 2146.0, 2171.0, 2172.0, 2175.0, 2176.0, 2185.0, 2191.0, 2197.0, 2224.0, 2241.0, 2250.0, 2255.0, 2256.0, 2271.0, 2273.0, 2281.0, 2289.0, 2309.0, 2316.0, 2517.0, 2571.0, 2572.0, 2584.0, 2597.0, 2635.0, 2644.0, 2646.0, 2653.0, 2660.0, 2717.0, 2720.0, 2733.0, 2762.0, 2768.0, 2782.0, 2784.0, 2803.0, 2822.0, 2830.0, 2852.0, 2868.0, 2872.0, 2885.0, 2887.0, 2888.0, 2889.0, 2908.0, 2947.0, 2948.0, 2950.0, 2969.0, 2997.0, 2998.0, 3028.0, 3033.0, 3035.0, 3068.0, 3069.0, 3094.0, 3141.0, 3148.0, 3149.0, 3150.0, 3151.0, 3157.0, 3172.0, 3176.0, 3191.0, 3248.0, 3257.0, 3268.0, 3276.0, 3280.0, 3298.0, 3360.0, 3373.0, 3382.0, 3398.0, 3399.0, 3417.0, 3422.0, 3476.0, 3550.0, 3589.0, 3600.0, 3613.0, 3615.0, 3623.0, 3652.0, 3654.0, 3664.0, 3667.0, 3704.0, 3716.0, 3717.0, 3834.0, 3852.0, 3858.0, 3921.0, 3925.0, 3927.0, 3945.0, 3956.0, 3958.0, 3964.0, 3980.0, 4082.0, 4085.0, 4088.0, 4092.0, 4140.0, 4141.0, 4149.0, 4157.0, 4160.0, 4168.0, 4171.0, 4188.0, 4190.0, 4191.0, 4192.0, 4199.0, 4201.0, 4210.0, 4214.0, 4215.0, 4216.0, 4254.0, 4267.0, 4291.0, 4311.0, 4358.0, 4361.0, 4430.0, 4435.0, 4482.0, 4493.0, 4494.0, 4495.0, 4499.0, 4501.0, 4502.0, 4504.0, 4521.0, 4528.0, 4534.0, 4580.0, 4591.0, 4594.0, 4621.0, 4625.0, 4641.0, 4645.0, 4647.0, 4666.0, 4671.0, 4705.0, 4718.0, 4733.0, 4734.0, 4736.0, 4738.0, 4745.0, 4750.0, 4751.0, 4758.0, 4772.0, 4775.0, 4794.0, 4817.0, 4820.0, 4826.0, 4830.0, 4831.0, 4836.0, 4843.0, 4863.0, 4867.0, 4878.0, 4901.0, 4919.0, 4942.0, 4946.0, 4947.0, 5002.0, 5042.0, 5050.0, 5052.0, 5071.0, 5073.0, 5074.0, 5087.0, 5108.0, 5121.0, 5134.0, 5147.0, 5155.0, 5156.0, 5159.0, 5170.0, 5187.0, 5189.0, 5190.0, 5201.0, 5202.0, 5203.0, 5204.0, 5214.0, 5223.0, 5245.0, 5288.0, 5293.0, 5298.0, 5315.0, 5317.0, 5318.0, 5321.0, 5333.0, 5335.0, 5347.0, 5357.0, 5358.0, 5393.0, 5394.0, 5423.0, 5478.0, 5480.0, 5493.0, 5496.0, 5499.0, 5502.0, 5510.0, 5511.0, 5525.0, 5533.0, 5537.0, 5562.0, 5564.0, 5565.0, 5569.0, 5570.0, 5571.0, 5578.0, 5580.0, 5586.0, 5594.0, 5595.0, 5596.0, 5598.0, 5599.0, 5601.0, 5603.0, 5613.0, 5631.0, 5634.0, 5635.0, 5682.0, 5683.0, 5686.0, 5687.0, 5688.0, 5689.0, 5690.0, 5691.0, 5692.0, 5693.0, 5694.0, 5695.0, 5715.0, 5716.0, 5723.0, 5743.0, 5744.0, 5745.0, 5771.0, 5780.0, 5781.0, 5784.0, 5791.0, 5797.0, 5805.0, 5816.0, 5817.0, 5824.0, 5827.0, 5830.0, 5834.0, 5865.0, 5886.0, 5889.0, 5892.0, 5894.0, 5902.0, 5916.0, 5917.0, 5935.0, 5936.0, 5965.0, 5987.0, 6014.0, 6046.0, 6047.0, 6091.0, 6102.0, 6122.0, 6124.0, 6128.0, 6130.0, 6132.0, 6133.0, 6136.0, 6137.0, 6139.0, 6142.0, 6144.0, 6146.0, 6147.0, 6152.0, 6154.0, 6155.0, 6158.0, 6159.0, 6160.0, 6161.0, 6164.0, 6165.0, 6168.0, 6169.0, 6171.0, 6175.0, 6187.0, 6188.0, 6193.0, 6194.0, 6198.0, 6201.0, 6203.0, 6204.0, 6205.0, 6207.0, 6208.0, 6209.0, 6210.0, 6218.0, 6222.0, 6223.0, 6224.0, 6227.0, 6228.0, 6229.0, 6230.0, 6231.0, 6233.0, 6234.0, 6235.0, 6249.0, 6257.0, 6258.0, 6259.0, 6261.0, 6271.0, 6277.0, 6281.0, 6284.0, 6301.0, 6310.0, 6345.0, 6387.0, 6397.0, 6399.0, 6418.0, 6426.0, 6427.0, 6428.0, 6445.0, 6491.0, 6584.0, 6591.0, 6596.0, 6606.0, 6607.0, 6612.0, 6622.0, 6623.0, 6628.0, 6638.0, 6641.0, 6659.0, 6665.0, 6674.0, 6676.0, 6678.0, 6732.0, 6741.0, 6777.0, 6787.0, 6795.0, 6817.0, 6867.0, 6868.0, 6869.0, 6870.0, 6881.0, 6895.0, 6902.0, 6903.0, 6908.0, 6909.0, 6945.0, 6991.0, 6993.0, 7010.0, 7011.0, 7013.0, 7027.0, 7030.0, 7072.0, 7084.0, 7099.0, 7114.0, 7123.0, 7126.0, 7158.0, 7164.0, 7165.0, 7175.0, 7204.0, 7225.0, 7248.0, 7251.0, 7257.0, 7268.0, 7277.0, 7280.0, 7283.0, 7286.0, 7288.0, 7294.0, 7306.0, 7311.0, 7316.0, 7332.0, 7335.0, 7347.0, 7371.0, 7372.0, 7375.0, 7399.0, 7402.0, 7410.0, 7415.0, 7422.0, 7431.0, 7443.0, 7468.0, 7486.0, 7511.0, 7516.0, 7545.0, 7546.0, 7547.0, 7555.0, 7621.0, 7726.0, 7739.0, 7756.0, 7779.0, 7791.0, 7802.0, 7852.0, 7862.0, 7867.0, 7941.0, 8079.0, 8099.0, 8139.0, 8195.0, 8202.0, 8208.0, 8225.0, 8228.0, 8315.0, 8317.0, 8326.0, 8405.0, 8409.0, 8412.0, 8428.0, 8436.0, 8439.0, 8440.0, 8445.0, 8455.0, 8517.0, 8518.0, 8533.0, 8544.0, 8548.0, 8550.0, 8574.0, 8575.0, 8576.0, 8624.0, 8639.0, 8644.0, 8678.0, 8697.0, 8711.0, 8717.0, 8721.0, 8723.0, 8725.0, 8741.0, 8767.0, 8772.0, 8776.0, 8777.0, 8787.0, 8790.0, 8798.0, 8814.0, 8816.0, 8821.0, 8822.0, 8841.0, 8846.0, 8854.0, 8863.0, 8872.0, 8877.0, 8878.0, 8882.0, 8883.0, 8891.0, 8892.0, 8893.0, 8895.0, 8897.0, 8904.0, 8908.0, 8909.0, 8915.0, 8934.0, 8988.0, 8999.0, 9020.0, 9045.0, 9049.0, 9055.0, 9076.0, 9098.0, 9099.0, 9100.0, 9101.0, 9104.0, 9108.0, 9110.0, 9131.0, 9141.0, 9168.0, 9170.0, 9175.0, 9191.0, 9208.0, 9232.0, 9253.0, 9266.0, 9294.0, 9315.0, 9322.0, 9326.0, 9342.0, 9353.0, 9360.0, 9364.0, 9368.0, 9391.0, 9392.0, 9397.0, 9401.0, 9404.0, 9411.0, 9425.0, 9446.0, 9451.0, 9453.0, 9455.0, 9459.0, 9470.0, 9501.0, 9513.0, 9519.0, 9541.0, 9546.0, 9572.0, 9577.0, 9585.0, 9587.0, 9616.0, 9627.0, 9633.0, 9637.0, 9649.0, 9652.0, 9659.0, 9667.0, 9675.0, 9678.0, 9689.0, 9706.0, 9732.0, 9733.0, 9734.0, 9735.0, 9759.0, 9775.0, 9786.0, 9805.0, 9817.0, 9830.0, 9836.0, 9837.0, 9848.0, 9870.0, 9889.0, 9891.0, 9901.0, 9940.0, 9960.0, 9962.0, 9975.0, 10007.0, 10011.0, 10016.0, 10020.0, 10023.0, 10055.0, 10056.0, 10059.0, 10062.0, 10063.0, 10072.0, 10103.0, 10121.0, 10123.0, 10124.0, 10140.0, 10174.0, 10178.0, 10189.0, 10190.0, 10196.0, 10203.0, 10207.0, 10231.0, 10233.0, 10243.0, 10263.0, 10294.0, 10324.0, 10325.0, 10328.0, 10360.0, 10376.0, 10381.0, 10383.0, 10391.0, 10399.0, 10401.0, 10421.0, 10432.0, 10436.0, 10438.0, 10450.0, 10451.0, 10460.0, 10464.0, 10465.0, 10471.0, 10482.0, 10518.0, 10519.0, 10528.0, 10533.0, 10540.0, 10579.0, 10580.0, 10584.0, 10588.0, 10590.0, 10597.0, 10602.0, 10603.0, 10606.0, 10615.0, 10626.0, 10643.0, 10651.0, 10652.0, 10657.0, 10658.0, 10667.0, 10670.0, 10672.0, 10673.0, 10677.0, 10691.0, 10714.0, 10733.0, 10750.0, 10783.0, 10788.0, 10795.0, 10818.0, 10825.0, 10841.0, 10856.0, 10882.0, 10891.0, 10899.0, 10903.0, 10912.0, 10929.0, 10987.0, 11020.0, 11040.0, 11043.0, 11083.0, 11099.0, 11108.0, 11113.0, 11130.0, 11146.0, 11156.0, 11157.0, 11158.0, 11162.0, 11163.0, 11165.0, 11169.0, 11170.0, 11180.0, 11184.0, 11186.0, 11196.0, 11200.0, 11218.0, 11224.0, 11252.0, 11259.0, 11261.0, 11266.0, 11269.0, 11313.0, 11315.0, 11319.0, 11325.0, 11329.0, 11331.0, 11345.0, 22806.0, 22823.0, 22828.0, 22861.0, 22873.0, 22880.0, 22885.0, 22889.0, 22891.0, 22906.0, 22916.0, 22921.0, 22927.0, 22929.0, 22944.0, 22949.0, 22950.0, 22952.0, 22977.0, 22989.0, 23007.0, 23024.0, 23026.0, 23037.0, 23070.0, 23075.0, 23078.0, 23080.0, 23085.0, 23087.0, 23101.0, 23107.0, 23137.0, 23143.0, 23175.0, 23178.0, 23234.0, 23247.0, 23252.0, 23255.0, 23259.0, 23299.0, 23322.0, 23328.0, 23331.0, 23345.0, 23365.0, 23368.0, 23381.0, 23384.0, 23401.0, 23404.0, 23417.0, 23421.0, 23424.0, 23428.0, 23462.0, 23474.0, 23475.0, 23479.0, 23498.0, 23499.0, 23510.0, 23521.0, 23541.0, 23549.0, 23552.0, 23560.0, 23566.0, 23567.0, 23582.0, 23587.0, 23593.0, 23596.0, 23600.0, 23607.0, 23609.0, 23613.0, 23625.0, 23636.0, 23639.0, 23647.0, 23658.0, 23729.0, 24137.0, 24140.0, 24142.0, 24144.0, 25764.0, 25796.0, 25809.0, 25819.0, 25824.0, 25832.0, 25853.0, 25855.0, 25862.0, 25864.0, 25865.0, 25873.0, 25886.0, 25893.0, 25895.0, 25896.0, 25898.0, 25917.0, 25927.0, 25929.0, 25950.0, 25978.0, 25996.0, 25998.0, 26001.0, 26010.0, 26053.0, 26054.0, 26065.0, 26095.0, 26112.0, 26154.0, 26166.0, 26191.0, 26206.0, 26232.0, 26256.0, 26267.0, 26268.0, 26270.0, 26271.0, 26272.0, 26276.0, 26289.0, 26292.0, 26297.0, 26353.0, 26469.0, 26471.0, 26472.0, 26508.0, 26574.0, 26586.0, 26610.0, 27000.0, 27005.0, 27018.0, 27086.0, 27095.0, 27109.0, 27129.0, 27148.0, 27152.0, 27158.0, 27163.0, 27183.0, 27233.0, 27250.0, 27252.0, 27257.0, 27284.0, 27303.0, 27304.0, 27341.0, 28511.0, 28960.0, 28969.0, 28981.0, 28989.0, 29063.0, 29082.0, 29098.0, 29107.0, 29118.0, 29780.0, 29842.0, 29843.0, 29844.0, 29901.0, 29904.0, 29914.0, 29915.0, 29925.0, 29958.0, 29959.0, 29969.0, 29995.0, 30061.0, 30820.0, 30833.0, 30845.0, 30846.0, 49856.0, 50628.0, 50717.0, 50804.0, 50808.0, 50813.0, 50853.0, 51002.0, 51010.0, 51013.0, 51015.0, 51035.0, 51053.0, 51066.0, 51068.0, 51074.0, 51076.0, 51086.0, 51115.0, 51118.0, 51126.0, 51154.0, 51170.0, 51174.0, 51175.0, 51182.0, 51203.0, 51231.0, 51255.0, 51265.0, 51271.0, 51278.0, 51290.0, 51319.0, 51320.0, 51332.0, 51339.0, 51347.0, 51364.0, 51366.0, 51379.0, 51384.0, 51397.0, 51399.0, 51422.0, 51434.0, 51441.0, 51447.0, 51473.0, 51477.0, 51490.0, 51493.0, 51520.0, 51547.0, 51564.0, 51569.0, 51593.0, 51601.0, 51603.0, 51608.0, 51626.0, 51647.0, 51655.0, 51684.0, 51686.0, 51693.0, 51725.0, 51741.0, 51752.0, 51765.0, 51776.0, 51804.0, 51807.0, 53340.0, 53918.0, 54039.0, 54112.0, 54165.0, 54206.0, 54212.0, 54221.0, 54361.0, 54386.0, 54434.0, 54457.0, 54468.0, 54487.0, 54514.0, 54522.0, 54541.0, 54545.0, 54583.0, 54585.0, 54602.0, 54619.0, 54623.0, 54737.0, 54751.0, 54800.0, 54808.0, 54810.0, 54836.0, 54839.0, 54840.0, 54841.0, 54843.0, 54853.0, 54855.0, 54857.0, 54870.0, 54874.0, 54875.0, 54882.0, 54888.0, 54903.0, 54919.0, 54920.0, 54935.0, 54936.0, 54952.0, 54955.0, 54962.0, 54970.0, 54981.0, 54985.0, 54994.0, 54997.0, 55008.0, 55010.0, 55022.0, 55036.0, 55039.0, 55062.0, 55066.0, 55083.0, 55103.0, 55128.0, 55140.0, 55154.0, 55171.0, 55172.0, 55177.0, 55188.0, 55208.0, 55215.0, 55218.0, 55224.0, 55234.0, 55239.0, 55250.0, 55251.0, 55256.0, 55269.0, 55277.0, 55316.0, 55325.0, 55330.0, 55337.0, 55344.0, 55345.0, 55364.0, 55437.0, 55582.0, 55603.0, 55612.0, 55613.0, 55614.0, 55617.0, 55631.0, 55644.0, 55646.0, 55655.0, 55672.0, 55691.0, 55696.0, 55705.0, 55706.0, 55734.0, 55742.0, 55750.0, 55761.0, 55763.0, 55764.0, 55765.0, 55768.0, 55771.0, 55775.0, 55779.0, 55781.0, 55783.0, 55795.0, 55798.0, 55805.0, 55811.0, 55818.0, 55819.0, 55833.0, 55835.0, 55837.0, 55869.0, 55871.0, 55876.0, 55893.0, 55906.0, 55917.0, 55930.0, 56154.0, 56160.0, 56164.0, 56165.0, 56180.0, 56203.0, 56243.0, 56267.0, 56271.0, 56478.0, 56521.0, 56603.0, 56658.0, 56776.0, 56852.0, 56892.0, 56893.0, 56898.0, 56903.0, 56912.0, 56915.0, 56925.0, 56938.0, 56940.0, 56950.0, 56990.0, 57002.0, 57019.0, 57095.0, 57103.0, 57110.0, 57125.0, 57147.0, 57159.0, 57175.0, 57178.0, 57179.0, 57180.0, 57186.0, 57211.0, 57325.0, 57337.0, 57460.0, 57464.0, 57489.0, 57494.0, 57510.0, 57522.0, 57531.0, 57540.0, 57561.0, 57565.0, 57568.0, 57570.0, 57604.0, 57610.0, 57626.0, 57639.0, 57650.0, 57679.0, 57707.0, 57728.0, 57819.0, 58477.0, 58485.0, 58497.0, 58517.0, 59286.0, 59339.0, 60412.0, 60487.0, 60489.0, 60491.0, 60494.0, 60509.0, 60560.0, 60626.0, 60678.0, 60684.0, 63826.0, 63894.0, 63898.0, 63906.0, 63932.0, 63979.0, 64081.0, 64097.0, 64108.0, 64147.0, 64167.0, 64210.0, 64219.0, 64328.0, 64333.0, 64410.0, 64411.0, 64431.0, 64708.0, 64710.0, 64770.0, 64779.0, 64781.0, 64800.0, 64855.0, 64858.0, 64901.0, 65109.0, 65110.0, 65981.0, 65999.0, 78996.0, 79000.0, 79026.0, 79027.0, 79029.0, 79031.0, 79084.0, 79090.0, 79094.0, 79109.0, 79140.0, 79142.0, 79184.0, 79442.0, 79567.0, 79587.0, 79609.0, 79612.0, 79616.0, 79645.0, 79648.0, 79649.0, 79663.0, 79691.0, 79693.0, 79705.0, 79711.0, 79717.0, 79719.0, 79745.0, 79760.0, 79767.0, 79768.0, 79781.0, 79801.0, 79805.0, 79807.0, 79809.0, 79822.0, 79823.0, 79833.0, 79836.0, 79839.0, 79846.0, 79848.0, 79858.0, 79866.0, 79867.0, 79869.0, 79896.0, 79913.0, 79925.0, 79960.0, 80006.0, 80014.0, 80114.0, 80127.0, 80139.0, 80150.0, 80174.0, 80178.0, 80184.0, 80196.0, 80201.0, 80210.0, 80212.0, 80230.0, 80309.0, 80314.0, 80317.0, 80323.0, 80339.0, 80349.0, 80755.0, 80759.0, 80789.0, 80821.0, 80833.0, 80851.0, 81545.0, 81570.0, 81572.0, 81573.0, 81579.0, 81602.0, 81606.0, 81610.0, 81617.0, 81786.0, 81846.0, 81847.0, 81873.0, 83450.0, 83473.0, 83479.0, 83481.0, 83538.0, 83544.0, 83594.0, 83657.0, 83658.0, 83853.0, 83861.0, 83939.0, 83987.0, 83990.0, 84073.0, 84074.0, 84077.0, 84101.0, 84129.0, 84135.0, 84152.0, 84173.0, 84193.0, 84220.0, 84223.0, 84224.0, 84225.0, 84229.0, 84230.0, 84253.0, 84268.0, 84271.0, 84280.0, 84288.0, 84293.0, 84305.0, 84306.0, 84313.0, 84316.0, 84335.0, 84343.0, 84365.0, 84417.0, 84451.0, 84513.0, 84618.0, 84632.0, 84662.0, 84684.0, 84695.0, 84705.0, 84707.0, 84766.0, 84769.0, 84790.0, 84836.0, 84851.0, 84875.0, 84883.0, 84901.0, 84908.0, 84913.0, 84930.0, 84935.0, 84936.0, 84944.0, 84959.0, 84964.0, 84984.0, 85015.0, 85016.0, 85021.0, 85363.0, 85364.0, 85365.0, 85366.0, 85456.0, 85459.0, 89122.0, 89781.0, 89970.0, 90050.0, 90187.0, 90313.0, 90355.0, 90410.0, 90417.0, 90459.0, 90806.0, 90826.0, 91272.0, 91452.0, 91801.0, 91893.0, 92235.0, 92335.0, 92344.0, 92482.0, 92565.0, 92675.0, 93145.0, 93323.0, 93663.0, 94056.0, 96764.0, 112464.0, 112752.0, 112858.0, 113130.0, 113146.0, 113220.0, 113235.0, 113246.0, 113263.0, 113612.0, 113802.0, 113878.0, 114034.0, 114088.0, 114112.0, 114609.0, 114803.0, 114826.0, 114907.0, 115024.0, 115265.0, 115290.0, 115294.0, 115362.0, 115548.0, 115811.0, 116224.0, 117245.0, 118812.0, 119391.0, 120227.0, 120376.0, 120379.0, 120526.0, 120892.0, 121512.0, 121952.0, 122046.0, 122402.0, 122481.0, 122773.0, 122786.0, 123041.0, 123207.0, 123720.0, 123803.0, 123811.0, 123872.0, 123879.0, 124045.0, 124512.0, 124790.0, 124801.0, 124817.0, 125950.0, 126003.0, 126308.0, 126433.0, 126520.0, 126549.0, 126820.0, 127003.0, 127018.0, 127495.0, 127700.0, 127943.0, 128077.0, 128153.0, 128239.0, 128338.0, 129049.0, 129450.0, 129787.0, 129831.0, 130271.0, 130540.0, 130589.0, 130951.0, 131870.0, 131965.0, 132014.0, 132671.0, 132884.0, 133619.0, 134429.0, 134492.0, 134728.0, 135114.0, 135295.0, 136647.0, 136895.0, 137392.0, 137868.0, 138162.0, 140469.0, 140576.0, 140699.0, 140901.0, 143162.0, 143379.0, 143570.0, 143689.0, 144233.0, 144347.0, 144699.0, 144983.0, 145482.0, 145508.0, 146439.0, 146547.0, 146857.0, 147166.0, 147660.0, 147906.0, 147912.0, 149013.0, 149428.0, 149563.0, 150094.0, 150209.0, 150274.0, 150290.0, 150472.0, 150678.0, 150684.0, 150962.0, 151194.0, 151242.0, 151354.0, 151393.0, 151827.0, 152015.0, 152137.0, 152185.0, 152189.0, 152992.0, 153241.0, 153562.0, 153657.0, 154197.0, 155054.0, 157657.0, 157695.0, 157922.0, 158067.0, 159686.0, 160287.0, 160492.0, 160851.0, 161436.0, 161582.0, 163087.0, 163255.0, 163732.0, 163786.0, 166378.0, 166614.0, 166793.0, 167838.0, 168002.0, 168433.0, 168448.0, 170622.0, 170685.0, 192670.0, 196383.0, 196483.0, 196541.0, 199221.0, 199746.0, 200030.0, 200081.0, 200132.0, 200150.0, 200373.0, 200942.0, 201134.0, 201163.0, 201627.0, 201725.0, 202051.0, 202243.0, 202333.0, 202500.0, 203068.0, 206338.0, 219621.0, 219844.0, 219899.0, 220001.0, 220004.0, 220042.0, 220388.0, 220869.0, 221264.0, 221322.0, 221400.0, 221955.0, 222658.0, 225689.0, 246176.0, 246181.0, 246243.0, 246269.0, 246744.0, 252884.0, 252969.0, 253827.0, 254013.0, 255027.0, 255043.0, 255101.0, 255119.0, 255275.0, 255374.0, 255758.0, 255919.0, 259173.0, 259266.0, 260425.0, 282679.0, 282808.0, 283349.0, 283514.0, 284086.0, 284131.0, 284297.0, 284565.0, 284805.0, 284948.0, 284996.0, 285025.0, 285190.0, 285386.0, 285605.0, 285753.0, 286430.0, 286464.0, 286527.0, 338323.0, 338657.0, 339175.0, 339231.0, 339416.0, 339487.0, 339855.0, 340120.0, 340527.0, 340542.0, 340719.0, 341019.0, 341883.0, 342184.0, 342979.0, 344387.0, 345557.0, 346007.0, 346389.0, 347733.0, 353322.0, 359845.0, 374969.0, 375316.0, 375449.0, 375484.0, 375748.0, 377677.0, 378108.0, 378925.0, 387856.0, 388121.0, 388324.0, 388341.0, 388419.0, 388677.0, 389084.0, 389119.0, 389421.0, 389432.0, 390637.0, 399818.0, 399979.0, 400818.0, 400954.0, 401262.0, 402055.0, 404672.0, 406929.0, 415116.0, 440193.0, 440434.0, 440672.0, 440730.0, 440854.0, 441951.0, 445571.0, 493829.0, 493861.0, 494143.0, 494513.0, 541468.0, 552889.0, 553115.0, 619207.0, 642475.0, 643037.0, 644019.0, 647135.0, 653489.0, 653689.0, 727851.0, 728113.0, 728233.0, 728642.0, 728841.0, 729857.0, 730005.0, 100037417.0, 100101490.0, 100127983.0, 100129583.0, 100131187.0, 100132074.0, 100132406.0, 100137047.0, 100288142.0, 100506084.0, 100507436.0, 100533183.0, 101060226.0, 101060684.0, 102724428.0, 102724560.0 
GO:0016020 CC 1.64e-21 1270/8533  2826/16076 D02 membrane                                 22.0, 24.0, 30.0, 53.0, 70.0, 114.0, 135.0, 182.0, 215.0, 249.0, 267.0, 291.0, 292.0, 308.0, 310.0, 348.0, 363.0, 382.0, 481.0, 489.0, 498.0, 506.0, 509.0, 515.0, 533.0, 537.0, 540.0, 550.0, 573.0, 581.0, 596.0, 637.0, 665.0, 684.0, 705.0, 706.0, 708.0, 771.0, 773.0, 778.0, 813.0, 818.0, 819.0, 826.0, 831.0, 832.0, 857.0, 891.0, 948.0, 952.0, 975.0, 977.0, 983.0, 987.0, 998.0, 1043.0, 1062.0, 1072.0, 1139.0, 1142.0, 1191.0, 1198.0, 1201.0, 1211.0, 1291.0, 1306.0, 1327.0, 1374.0, 1499.0, 1503.0, 1528.0, 1595.0, 1603.0, 1608.0, 1615.0, 1638.0, 1639.0, 1650.0, 1655.0, 1687.0, 1743.0, 1798.0, 1823.0, 1826.0, 1861.0, 1889.0, 1891.0, 1915.0, 1967.0, 1973.0, 1984.0, 2010.0, 2023.0, 2027.0, 2030.0, 2040.0, 2054.0, 2060.0, 2064.0, 2091.0, 2099.0, 2125.0, 2131.0, 2132.0, 2152.0, 2153.0, 2172.0, 2191.0, 2237.0, 2260.0, 2277.0, 2281.0, 2289.0, 2316.0, 2327.0, 2523.0, 2526.0, 2584.0, 2587.0, 2590.0, 2591.0, 2597.0, 2619.0, 2620.0, 2650.0, 2651.0, 2677.0, 2690.0, 2733.0, 2782.0, 2787.0, 2802.0, 2896.0, 2907.0, 2908.0, 2969.0, 2992.0, 2997.0, 3038.0, 3039.0, 3040.0, 3073.0, 3074.0, 3082.0, 3105.0, 3107.0, 3119.0, 3134.0, 3161.0, 3163.0, 3188.0, 3191.0, 3268.0, 3290.0, 3360.0, 3547.0, 3556.0, 3588.0, 3608.0, 3611.0, 3615.0, 3632.0, 3633.0, 3695.0, 3703.0, 3709.0, 3716.0, 3741.0, 3750.0, 3775.0, 3781.0, 3787.0, 3788.0, 3790.0, 3798.0, 3832.0, 3852.0, 3858.0, 3921.0, 3925.0, 3945.0, 3958.0, 3964.0, 4001.0, 4017.0, 4033.0, 4046.0, 4074.0, 4141.0, 4160.0, 4168.0, 4172.0, 4173.0, 4191.0, 4233.0, 4240.0, 4245.0, 4247.0, 4249.0, 4253.0, 4255.0, 4257.0, 4258.0, 4259.0, 4311.0, 4354.0, 4363.0, 4436.0, 4437.0, 4513.0, 4519.0, 4522.0, 4534.0, 4580.0, 4637.0, 4641.0, 4685.0, 4733.0, 4736.0, 4758.0, 4830.0, 4841.0, 4867.0, 4924.0, 4999.0, 5002.0, 5025.0, 5045.0, 5050.0, 5066.0, 5108.0, 5122.0, 5125.0, 5139.0, 5140.0, 5141.0, 5156.0, 5159.0, 5167.0, 5170.0, 5172.0, 5214.0, 5223.0, 5228.0, 5230.0, 5245.0, 5250.0, 5277.0, 5288.0, 5293.0, 5298.0, 5318.0, 5331.0, 5394.0, 5424.0, 5476.0, 5478.0, 5493.0, 5496.0, 5525.0, 5557.0, 5571.0, 5664.0, 5690.0, 5700.0, 5702.0, 5704.0, 5708.0, 5717.0, 5719.0, 5725.0, 5733.0, 5734.0, 5738.0, 5786.0, 5796.0, 5817.0, 5818.0, 5825.0, 5826.0, 5827.0, 5828.0, 5830.0, 5834.0, 5877.0, 5916.0, 5917.0, 5918.0, 5961.0, 5965.0, 6010.0, 6098.0, 6124.0, 6128.0, 6130.0, 6132.0, 6133.0, 6134.0, 6136.0, 6137.0, 6142.0, 6144.0, 6152.0, 6154.0, 6155.0, 6158.0, 6159.0, 6160.0, 6161.0, 6165.0, 6175.0, 6184.0, 6187.0, 6188.0, 6191.0, 6193.0, 6194.0, 6201.0, 6203.0, 6204.0, 6205.0, 6207.0, 6208.0, 6209.0, 6210.0, 6218.0, 6222.0, 6223.0, 6224.0, 6228.0, 6229.0, 6231.0, 6233.0, 6259.0, 6263.0, 6302.0, 6307.0, 6331.0, 6342.0, 6391.0, 6489.0, 6505.0, 6511.0, 6517.0, 6519.0, 6520.0, 6533.0, 6539.0, 6545.0, 6547.0, 6549.0, 6557.0, 6566.0, 6574.0, 6578.0, 6580.0, 6581.0, 6588.0, 6596.0, 6608.0, 6610.0, 6622.0, 6652.0, 6653.0, 6734.0, 6746.0, 6809.0, 6811.0, 6867.0, 6868.0, 6988.0, 6991.0, 7037.0, 7051.0, 7074.0, 7111.0, 7162.0, 7225.0, 7248.0, 7284.0, 7402.0, 7417.0, 7419.0, 7422.0, 7424.0, 7428.0, 7458.0, 7779.0, 7804.0, 7920.0, 7922.0, 7965.0, 7982.0, 8029.0, 8079.0, 8086.0, 8140.0, 8161.0, 8165.0, 8174.0, 8218.0, 8228.0, 8269.0, 8273.0, 8294.0, 8310.0, 8323.0, 8324.0, 8325.0, 8326.0, 8350.0, 8353.0, 8357.0, 8359.0, 8360.0, 8361.0, 8362.0, 8363.0, 8364.0, 8365.0, 8366.0, 8367.0, 8412.0, 8434.0, 8443.0, 8482.0, 8504.0, 8509.0, 8560.0, 8575.0, 8578.0, 8590.0, 8602.0, 8604.0, 8607.0, 8611.0, 8639.0, 8641.0, 8642.0, 8664.0, 8665.0, 8702.0, 8711.0, 8714.0, 8723.0, 8739.0, 8741.0, 8760.0, 8776.0, 8799.0, 8813.0, 8869.0, 8877.0, 8884.0, 8897.0, 8904.0, 8912.0, 8987.0, 9033.0, 9045.0, 9076.0, 9099.0, 9108.0, 9110.0, 9117.0, 9120.0, 9122.0, 9125.0, 9175.0, 9183.0, 9187.0, 9236.0, 9255.0, 9266.0, 9289.0, 9296.0, 9340.0, 9353.0, 9368.0, 9375.0, 9381.0, 9392.0, 9401.0, 9404.0, 9415.0, 9440.0, 9451.0, 9482.0, 9488.0, 9497.0, 9498.0, 9513.0, 9526.0, 9527.0, 9536.0, 9537.0, 9570.0, 9583.0, 9620.0, 9631.0, 9687.0, 9688.0, 9689.0, 9704.0, 9709.0, 9732.0, 9744.0, 9775.0, 9777.0, 9782.0, 9784.0, 9785.0, 9791.0, 9810.0, 9827.0, 9856.0, 9884.0, 9885.0, 9914.0, 9929.0, 9934.0, 9950.0, 9962.0, 9986.0, 10001.0, 10003.0, 10056.0, 10057.0, 10058.0, 10059.0, 10061.0, 10090.0, 10094.0, 10100.0, 10103.0, 10113.0, 10134.0, 10162.0, 10166.0, 10186.0, 10189.0, 10198.0, 10211.0, 10219.0, 10228.0, 10270.0, 10280.0, 10282.0, 10294.0, 10319.0, 10328.0, 10345.0, 10349.0, 10350.0, 10384.0, 10390.0, 10391.0, 10402.0, 10446.0, 10455.0, 10457.0, 10466.0, 10478.0, 10497.0, 10519.0, 10528.0, 10540.0, 10548.0, 10554.0, 10559.0, 10560.0, 10606.0, 10630.0, 10654.0, 10657.0, 10658.0, 10672.0, 10673.0, 10683.0, 10712.0, 10715.0, 10809.0, 10818.0, 10825.0, 10856.0, 10861.0, 10899.0, 10903.0, 10916.0, 10928.0, 10953.0, 10961.0, 10970.0, 10973.0, 10989.0, 10994.0, 11004.0, 11010.0, 11061.0, 11064.0, 11069.0, 11094.0, 11113.0, 11118.0, 11138.0, 11161.0, 11184.0, 11218.0, 11224.0, 11236.0, 11259.0, 11269.0, 11270.0, 11311.0, 11325.0, 22801.0, 22829.0, 22986.0, 23080.0, 23117.0, 23141.0, 23165.0, 23195.0, 23218.0, 23259.0, 23302.0, 23310.0, 23317.0, 23333.0, 23344.0, 23345.0, 23365.0, 23397.0, 23420.0, 23421.0, 23463.0, 23480.0, 23481.0, 23499.0, 23509.0, 23521.0, 23527.0, 23530.0, 23531.0, 23550.0, 23560.0, 23563.0, 23585.0, 23594.0, 23596.0, 23659.0, 23670.0, 23683.0, 23753.0, 23780.0, 23787.0, 23788.0, 24137.0, 24145.0, 24148.0, 25775.0, 25804.0, 25813.0, 25864.0, 25873.0, 25902.0, 25904.0, 25907.0, 25921.0, 25929.0, 25953.0, 25966.0, 25975.0, 25979.0, 25998.0, 26031.0, 26032.0, 26090.0, 26100.0, 26154.0, 26156.0, 26167.0, 26175.0, 26206.0, 26232.0, 26354.0, 26503.0, 26750.0, 26872.0, 26984.0, 27044.0, 27069.0, 27077.0, 27199.0, 27241.0, 27243.0, 27335.0, 27429.0, 28969.0, 29057.0, 29121.0, 29842.0, 29880.0, 29889.0, 29914.0, 29916.0, 29927.0, 29929.0, 29957.0, 29959.0, 30061.0, 30849.0, 50507.0, 50515.0, 50624.0, 50628.0, 50831.0, 50832.0, 50838.0, 50839.0, 50840.0, 50939.0, 51026.0, 51062.0, 51068.0, 51097.0, 51107.0, 51151.0, 51182.0, 51192.0, 51202.0, 51232.0, 51234.0, 51249.0, 51259.0, 51272.0, 51283.0, 51290.0, 51303.0, 51304.0, 51332.0, 51363.0, 51366.0, 51386.0, 51390.0, 51428.0, 51542.0, 51573.0, 51594.0, 51596.0, 51602.0, 51606.0, 51614.0, 51635.0, 51643.0, 51651.0, 51706.0, 51726.0, 51751.0, 51752.0, 51765.0, 51809.0, 53349.0, 53827.0, 54020.0, 54065.0, 54344.0, 54413.0, 54429.0, 54431.0, 54464.0, 54477.0, 54503.0, 54511.0, 54545.0, 54606.0, 54623.0, 54674.0, 54682.0, 54733.0, 54795.0, 54808.0, 54814.0, 54836.0, 54838.0, 54843.0, 54857.0, 54872.0, 54879.0, 54884.0, 54892.0, 54901.0, 54903.0, 54914.0, 54916.0, 54929.0, 54953.0, 54956.0, 54978.0, 54982.0, 55002.0, 55007.0, 55013.0, 55014.0, 55028.0, 55076.0, 55092.0, 55113.0, 55116.0, 55117.0, 55127.0, 55129.0, 55147.0, 55212.0, 55215.0, 55226.0, 55244.0, 55266.0, 55300.0, 55334.0, 55341.0, 55345.0, 55365.0, 55374.0, 55454.0, 55504.0, 55532.0, 55540.0, 55613.0, 55631.0, 55650.0, 55669.0, 55705.0, 55706.0, 55741.0, 55746.0, 55750.0, 55763.0, 55764.0, 55771.0, 55818.0, 55819.0, 55830.0, 55831.0, 55851.0, 55920.0, 55974.0, 56052.0, 56122.0, 56123.0, 56125.0, 56126.0, 56127.0, 56130.0, 56131.0, 56132.0, 56133.0, 56172.0, 56259.0, 56262.0, 56413.0, 56478.0, 56606.0, 56897.0, 56927.0, 56935.0, 56937.0, 56951.0, 56971.0, 56992.0, 56993.0, 56994.0, 57003.0, 57053.0, 57089.0, 57099.0, 57110.0, 57136.0, 57150.0, 57153.0, 57157.0, 57192.0, 57205.0, 57211.0, 57326.0, 57488.0, 57523.0, 57540.0, 57559.0, 57589.0, 57628.0, 57633.0, 57679.0, 57696.0, 57707.0, 57717.0, 57763.0, 58477.0, 59307.0, 59339.0, 60412.0, 60681.0, 63905.0, 63916.0, 64072.0, 64091.0, 64108.0, 64174.0, 64175.0, 64208.0, 64210.0, 64215.0, 64224.0, 64225.0, 64240.0, 64241.0, 64397.0, 64418.0, 64420.0, 64430.0, 64699.0, 64781.0, 64840.0, 65010.0, 65062.0, 65250.0, 78987.0, 78991.0, 79009.0, 79026.0, 79086.0, 79087.0, 79134.0, 79137.0, 79157.0, 79161.0, 79183.0, 79567.0, 79594.0, 79600.0, 79613.0, 79627.0, 79649.0, 79707.0, 79711.0, 79796.0, 79815.0, 79869.0, 79877.0, 79879.0, 79888.0, 79932.0, 79937.0, 79939.0, 79944.0, 80003.0, 80021.0, 80153.0, 80184.0, 80195.0, 80228.0, 80255.0, 80306.0, 80339.0, 80381.0, 80704.0, 80723.0, 80759.0, 80775.0, 80776.0, 80777.0, 80789.0, 80833.0, 80856.0, 81035.0, 81037.0, 81502.0, 81539.0, 81544.0, 81614.0, 81615.0, 81846.0, 83440.0, 83460.0, 83468.0, 83481.0, 83540.0, 83658.0, 83752.0, 83857.0, 83985.0, 83999.0, 84063.0, 84073.0, 84077.0, 84079.0, 84109.0, 84162.0, 84171.0, 84179.0, 84187.0, 84230.0, 84278.0, 84284.0, 84306.0, 84314.0, 84317.0, 84329.0, 84336.0, 84342.0, 84547.0, 84548.0, 84561.0, 84570.0, 84623.0, 84641.0, 84649.0, 84695.0, 84696.0, 84766.0, 84804.0, 84826.0, 84896.0, 84900.0, 84910.0, 84947.0, 84975.0, 84976.0, 85013.0, 85014.0, 85019.0, 85025.0, 85027.0, 85320.0, 85365.0, 85406.0, 89781.0, 90407.0, 90693.0, 90956.0, 90993.0, 91452.0, 92293.0, 92579.0, 92691.0, 92703.0, 93109.0, 94005.0, 94160.0, 94233.0, 112770.0, 113189.0, 113235.0, 113444.0, 113452.0, 113540.0, 114659.0, 114794.0, 114880.0, 114926.0, 115209.0, 115294.0, 115362.0, 116151.0, 116236.0, 116441.0, 116443.0, 117247.0, 118881.0, 120406.0, 120776.0, 120939.0, 121457.0, 121504.0, 121551.0, 121793.0, 122509.0, 123041.0, 124583.0, 124842.0, 124936.0, 126133.0, 126661.0, 126792.0, 126969.0, 127845.0, 128497.0, 129293.0, 129642.0, 130733.0, 130814.0, 130951.0, 131118.0, 134285.0, 136853.0, 137695.0, 137835.0, 139411.0, 140679.0, 140735.0, 140885.0, 144110.0, 144321.0, 145407.0, 145447.0, 145748.0, 146223.0, 147015.0, 147184.0, 147276.0, 147645.0, 147670.0, 147685.0, 148281.0, 148641.0, 149345.0, 150709.0, 150771.0, 151258.0, 151393.0, 151473.0, 152189.0, 152519.0, 154091.0, 154467.0, 157693.0, 158584.0, 159371.0, 162427.0, 162494.0, 162515.0, 163702.0, 163882.0, 165082.0, 168507.0, 192670.0, 196383.0, 196513.0, 196527.0, 196740.0, 200081.0, 200150.0, 203102.0, 203260.0, 204962.0, 219623.0, 219738.0, 219854.0, 220963.0, 221060.0, 221091.0, 221303.0, 221496.0, 221786.0, 222662.0, 246213.0, 253152.0, 253558.0, 253982.0, 255043.0, 255104.0, 255252.0, 255275.0, 255520.0, 255743.0, 255783.0, 255928.0, 256471.0, 256691.0, 257019.0, 257364.0, 259236.0, 259289.0, 259291.0, 259292.0, 259295.0, 259296.0, 260425.0, 283232.0, 283383.0, 283521.0, 283537.0, 283951.0, 284129.0, 284161.0, 284217.0, 284297.0, 284353.0, 284359.0, 284422.0, 284613.0, 284996.0, 285093.0, 285126.0, 285315.0, 286006.0, 286046.0, 339804.0, 339883.0, 339977.0, 340596.0, 341346.0, 341880.0, 342865.0, 343450.0, 343702.0, 345757.0, 347051.0, 347902.0, 348013.0, 373156.0, 374462.0, 374819.0, 375057.0, 375346.0, 375612.0, 378925.0, 387104.0, 387775.0, 387804.0, 388335.0, 388394.0, 388531.0, 388730.0, 388789.0, 389084.0, 389668.0, 389791.0, 391059.0, 399474.0, 399697.0, 399948.0, 401097.0, 401498.0, 403313.0, 439921.0, 440138.0, 440345.0, 440353.0, 440400.0, 442213.0, 474170.0, 613212.0, 641649.0, 642987.0, 643677.0, 644538.0, 645191.0, 645369.0, 645426.0, 646658.0, 653082.0, 728229.0, 728233.0, 728577.0, 728661.0, 728888.0, 100129250.0, 100130519.0, 100132247.0, 100133941.0, 100505573.0, 100506540.0, 100506736.0, 100507050.0, 100507341.0, 100996492.0, 111089941.0, 112441426.0, 113523636.0 
GO:0030425 CC 1.64e-20 116/8533   387/16076 D05 dendrite                                 114.0, 135.0, 267.0, 348.0, 664.0, 720.0, 721.0, 824.0, 1133.0, 1261.0, 1395.0, 1501.0, 1620.0, 1728.0, 1813.0, 1826.0, 1838.0, 1948.0, 2045.0, 2048.0, 2049.0, 2185.0, 2534.0, 2644.0, 2781.0, 2784.0, 2852.0, 3351.0, 3352.0, 3358.0, 3360.0, 3363.0, 3632.0, 3770.0, 3775.0, 4135.0, 4140.0, 4149.0, 4311.0, 4920.0, 4988.0, 5122.0, 5173.0, 5179.0, 5562.0, 5818.0, 5873.0, 5935.0, 5979.0, 6158.0, 6194.0, 6505.0, 6533.0, 6547.0, 6608.0, 6809.0, 6869.0, 7162.0, 7349.0, 7466.0, 7804.0, 8322.0, 8492.0, 8678.0, 8725.0, 8777.0, 9001.0, 9455.0, 9498.0, 9572.0, 9775.0, 10243.0, 10381.0, 10399.0, 10401.0, 10590.0, 11130.0, 22876.0, 22906.0, 23208.0, 23426.0, 23607.0, 25828.0, 25921.0, 25983.0, 27252.0, 27342.0, 28976.0, 29966.0, 30820.0, 51022.0, 51199.0, 51218.0, 51399.0, 54464.0, 54942.0, 55811.0, 57125.0, 57231.0, 57626.0, 57657.0, 57679.0, 64284.0, 80262.0, 84548.0, 84623.0, 94056.0, 94233.0, 114088.0, 120892.0, 140679.0, 339479.0, 342371.0, 345193.0, 387804.0, 390598.0 
GO:0070062 CC 1.01e-18 726/8533  1692/16076 D06 extracellular exosome                    1.0, 38.0, 39.0, 48.0, 52.0, 53.0, 58.0, 70.0, 165.0, 183.0, 191.0, 203.0, 213.0, 217.0, 220.0, 221.0, 223.0, 231.0, 238.0, 249.0, 279.0, 280.0, 284.0, 301.0, 308.0, 310.0, 316.0, 317.0, 338.0, 348.0, 353.0, 355.0, 357.0, 382.0, 388.0, 403.0, 411.0, 415.0, 419.0, 427.0, 439.0, 445.0, 481.0, 486.0, 498.0, 501.0, 506.0, 529.0, 537.0, 550.0, 581.0, 635.0, 642.0, 644.0, 645.0, 669.0, 684.0, 706.0, 720.0, 721.0, 726.0, 727.0, 824.0, 826.0, 832.0, 952.0, 961.0, 975.0, 983.0, 998.0, 1056.0, 1072.0, 1173.0, 1191.0, 1200.0, 1291.0, 1303.0, 1306.0, 1382.0, 1429.0, 1460.0, 1464.0, 1471.0, 1476.0, 1491.0, 1499.0, 1500.0, 1512.0, 1615.0, 1622.0, 1636.0, 1642.0, 1645.0, 1652.0, 1655.0, 1663.0, 1773.0, 1777.0, 1807.0, 1823.0, 1824.0, 1829.0, 1830.0, 1854.0, 1861.0, 1889.0, 1891.0, 1893.0, 1915.0, 1947.0, 1950.0, 1973.0, 2023.0, 2027.0, 2028.0, 2037.0, 2040.0, 2050.0, 2059.0, 2091.0, 2098.0, 2125.0, 2132.0, 2161.0, 2170.0, 2171.0, 2184.0, 2192.0, 2239.0, 2271.0, 2289.0, 2316.0, 2517.0, 2584.0, 2591.0, 2597.0, 2618.0, 2629.0, 2674.0, 2678.0, 2710.0, 2717.0, 2720.0, 2762.0, 2774.0, 2782.0, 2784.0, 2786.0, 2787.0, 2803.0, 2806.0, 2822.0, 2878.0, 2885.0, 2896.0, 2936.0, 2937.0, 2947.0, 2950.0, 3012.0, 3014.0, 3015.0, 3017.0, 3020.0, 3039.0, 3040.0, 3043.0, 3073.0, 3074.0, 3081.0, 3094.0, 3105.0, 3107.0, 3176.0, 3191.0, 3248.0, 3250.0, 3263.0, 3373.0, 3385.0, 3417.0, 3485.0, 3490.0, 3615.0, 3664.0, 3695.0, 3698.0, 3700.0, 3818.0, 3852.0, 3858.0, 3909.0, 3910.0, 3911.0, 3913.0, 3915.0, 3921.0, 3925.0, 3931.0, 3945.0, 3956.0, 3958.0, 4046.0, 4048.0, 4059.0, 4072.0, 4082.0, 4140.0, 4141.0, 4190.0, 4191.0, 4218.0, 4240.0, 4245.0, 4249.0, 4311.0, 4351.0, 4353.0, 4363.0, 4430.0, 4482.0, 4507.0, 4522.0, 4621.0, 4637.0, 4641.0, 4645.0, 4703.0, 4734.0, 4736.0, 4738.0, 4758.0, 4830.0, 4831.0, 4835.0, 4868.0, 4899.0, 4924.0, 4925.0, 4958.0, 5025.0, 5034.0, 5037.0, 5042.0, 5045.0, 5052.0, 5066.0, 5134.0, 5169.0, 5172.0, 5176.0, 5184.0, 5189.0, 5214.0, 5223.0, 5230.0, 5245.0, 5250.0, 5274.0, 5276.0, 5315.0, 5333.0, 5345.0, 5357.0, 5393.0, 5476.0, 5478.0, 5480.0, 5493.0, 5499.0, 5510.0, 5547.0, 5549.0, 5578.0, 5580.0, 5627.0, 5654.0, 5682.0, 5683.0, 5686.0, 5687.0, 5688.0, 5689.0, 5690.0, 5691.0, 5692.0, 5693.0, 5694.0, 5708.0, 5725.0, 5786.0, 5792.0, 5793.0, 5834.0, 5865.0, 5867.0, 5872.0, 5873.0, 5878.0, 5917.0, 5918.0, 6051.0, 6102.0, 6122.0, 6124.0, 6136.0, 6146.0, 6147.0, 6152.0, 6154.0, 6155.0, 6158.0, 6160.0, 6164.0, 6165.0, 6168.0, 6175.0, 6187.0, 6188.0, 6191.0, 6193.0, 6203.0, 6205.0, 6207.0, 6208.0, 6210.0, 6222.0, 6223.0, 6224.0, 6230.0, 6231.0, 6233.0, 6234.0, 6235.0, 6237.0, 6251.0, 6261.0, 6277.0, 6281.0, 6301.0, 6382.0, 6387.0, 6396.0, 6462.0, 6505.0, 6517.0, 6519.0, 6520.0, 6540.0, 6557.0, 6566.0, 6584.0, 6608.0, 6611.0, 6623.0, 6633.0, 6649.0, 6652.0, 6653.0, 6734.0, 6742.0, 6748.0, 6809.0, 7007.0, 7037.0, 7051.0, 7060.0, 7086.0, 7105.0, 7123.0, 7148.0, 7167.0, 7251.0, 7264.0, 7273.0, 7277.0, 7280.0, 7284.0, 7290.0, 7311.0, 7316.0, 7335.0, 7358.0, 7402.0, 7415.0, 7419.0, 7431.0, 7448.0, 7473.0, 7474.0, 7476.0, 7477.0, 7511.0, 7837.0, 7852.0, 8029.0, 8140.0, 8202.0, 8218.0, 8294.0, 8330.0, 8334.0, 8338.0, 8339.0, 8340.0, 8341.0, 8342.0, 8343.0, 8344.0, 8346.0, 8347.0, 8350.0, 8353.0, 8357.0, 8359.0, 8360.0, 8361.0, 8362.0, 8363.0, 8364.0, 8365.0, 8366.0, 8367.0, 8428.0, 8455.0, 8574.0, 8607.0, 8611.0, 8644.0, 8662.0, 8668.0, 8741.0, 8743.0, 8804.0, 8814.0, 8836.0, 8842.0, 8878.0, 8895.0, 8904.0, 8934.0, 8969.0, 8972.0, 9045.0, 9141.0, 9289.0, 9296.0, 9317.0, 9322.0, 9353.0, 9356.0, 9365.0, 9368.0, 9374.0, 9375.0, 9390.0, 9416.0, 9446.0, 9545.0, 9555.0, 9562.0, 9630.0, 9657.0, 9667.0, 9687.0, 9696.0, 9699.0, 9980.0, 10007.0, 10016.0, 10058.0, 10067.0, 10068.0, 10072.0, 10093.0, 10094.0, 10103.0, 10121.0, 10189.0, 10204.0, 10207.0, 10211.0, 10217.0, 10294.0, 10327.0, 10381.0, 10383.0, 10399.0, 10402.0, 10406.0, 10417.0, 10422.0, 10443.0, 10447.0, 10512.0, 10516.0, 10519.0, 10540.0, 10544.0, 10549.0, 10552.0, 10562.0, 10591.0, 10606.0, 10654.0, 10672.0, 10788.0, 10791.0, 10841.0, 10856.0, 10903.0, 10924.0, 10960.0, 10970.0, 10974.0, 11001.0, 11043.0, 11098.0, 11117.0, 11164.0, 11167.0, 11190.0, 11252.0, 11261.0, 11269.0, 11280.0, 11313.0, 11315.0, 22837.0, 22949.0, 22977.0, 23171.0, 23317.0, 23324.0, 23365.0, 23433.0, 23475.0, 23491.0, 23541.0, 23564.0, 23593.0, 23607.0, 23659.0, 23670.0, 23743.0, 25796.0, 25797.0, 25813.0, 25824.0, 25878.0, 25978.0, 26007.0, 27044.0, 27069.0, 27163.0, 27183.0, 27243.0, 27348.0, 28970.0, 29071.0, 29085.0, 29105.0, 29127.0, 29992.0, 30833.0, 30846.0, 50617.0, 50628.0, 51031.0, 51050.0, 51121.0, 51181.0, 51206.0, 51279.0, 51458.0, 51596.0, 51606.0, 51652.0, 51706.0, 51752.0, 51765.0, 51768.0, 51809.0, 53405.0, 54039.0, 54361.0, 54414.0, 54587.0, 54622.0, 54680.0, 54732.0, 54810.0, 54825.0, 54875.0, 54888.0, 54927.0, 54978.0, 55004.0, 55020.0, 55028.0, 55040.0, 55107.0, 55118.0, 55276.0, 55293.0, 55506.0, 55611.0, 55845.0, 55890.0, 55930.0, 55971.0, 56034.0, 56101.0, 56241.0, 56477.0, 56624.0, 56898.0, 56954.0, 56975.0, 57132.0, 57134.0, 57153.0, 57175.0, 57180.0, 57544.0, 59342.0, 60676.0, 63979.0, 64081.0, 64145.0, 64175.0, 64222.0, 64284.0, 64518.0, 64577.0, 64787.0, 64855.0, 79017.0, 79026.0, 79073.0, 79153.0, 79567.0, 79612.0, 79659.0, 79807.0, 80210.0, 80336.0, 80347.0, 80781.0, 81029.0, 81539.0, 81567.0, 81691.0, 81873.0, 83442.0, 83690.0, 83854.0, 84064.0, 84171.0, 84223.0, 84226.0, 84313.0, 84418.0, 84612.0, 84817.0, 84836.0, 84932.0, 85320.0, 85369.0, 87769.0, 90649.0, 91703.0, 93100.0, 93587.0, 94056.0, 113189.0, 113220.0, 114990.0, 118491.0, 119391.0, 120892.0, 120939.0, 121504.0, 124583.0, 126014.0, 128240.0, 129531.0, 130589.0, 134147.0, 140576.0, 140885.0, 147685.0, 150696.0, 153364.0, 157310.0, 160287.0, 160428.0, 160728.0, 161436.0, 163071.0, 196527.0, 203068.0, 219681.0, 222389.0, 245973.0, 246181.0, 252983.0, 255252.0, 255743.0, 283537.0, 284129.0, 284207.0, 317772.0, 340706.0, 346007.0, 373156.0, 406911.0, 407019.0, 440434.0, 440689.0, 441531.0, 553115.0, 645974.0, 653689.0, 100037417.0, 100499483.0 
GO:0014069 CC 2.39e-18 63/8533   245/16076 D04 postsynaptic density                     114.0, 135.0, 409.0, 664.0, 832.0, 1501.0, 1813.0, 1838.0, 2059.0, 2171.0, 2185.0, 2534.0, 2852.0, 2898.0, 3188.0, 3750.0, 4218.0, 4504.0, 4536.0, 5025.0, 5071.0, 5170.0, 6128.0, 6132.0, 6136.0, 6169.0, 6175.0, 6188.0, 6207.0, 6208.0, 6222.0, 6223.0, 6230.0, 6232.0, 6547.0, 6790.0, 7248.0, 7804.0, 8224.0, 8440.0, 8777.0, 9045.0, 9101.0, 9455.0, 9513.0, 10243.0, 10280.0, 11331.0, 23208.0, 23426.0, 23767.0, 27091.0, 29904.0, 53335.0, 54477.0, 54487.0, 54583.0, 56899.0, 57554.0, 57679.0, 158866.0, 388336.0, 642938.0 
GO:0043005 CC 6.61e-18 88/8533   305/16076 D04 neuron projection                        18.0, 117.0, 818.0, 998.0, 1138.0, 1139.0, 1140.0, 1142.0, 1201.0, 1525.0, 1639.0, 1641.0, 2042.0, 2045.0, 2046.0, 2048.0, 2049.0, 2050.0, 2559.0, 2564.0, 2742.0, 2768.0, 2847.0, 2922.0, 3781.0, 3925.0, 4540.0, 4685.0, 4828.0, 4886.0, 4887.0, 4987.0, 4988.0, 5066.0, 5071.0, 5122.0, 5723.0, 5743.0, 5792.0, 5872.0, 6014.0, 6198.0, 6539.0, 6540.0, 6606.0, 6607.0, 6809.0, 7166.0, 7283.0, 7425.0, 7486.0, 8772.0, 8787.0, 8829.0, 8912.0, 9498.0, 9810.0, 10178.0, 10235.0, 10519.0, 10590.0, 10677.0, 11170.0, 11251.0, 23208.0, 23294.0, 23426.0, 23432.0, 53340.0, 55212.0, 55879.0, 57053.0, 57565.0, 57576.0, 65110.0, 79608.0, 79989.0, 84079.0, 89832.0, 116443.0, 120892.0, 121278.0, 135138.0, 140679.0, 161582.0, 285025.0, 344758.0, 388531.0 
GO:0043197 CC 2.98e-16 30/8533   148/16076 D06 dendritic spine                          409.0, 998.0, 1500.0, 1812.0, 1813.0, 2048.0, 2185.0, 2895.0, 3750.0, 3781.0, 4218.0, 4504.0, 4734.0, 4923.0, 5025.0, 5499.0, 6505.0, 6547.0, 9001.0, 9101.0, 9513.0, 9546.0, 9572.0, 23208.0, 26232.0, 29904.0, 56899.0, 57679.0, 58489.0, 124925.0 
GO:0043025 CC 5.64e-16 97/8533   316/16076 D03 neuronal cell body                       135.0, 267.0, 338.0, 348.0, 720.0, 773.0, 824.0, 836.0, 998.0, 1620.0, 1639.0, 1728.0, 1826.0, 2045.0, 2048.0, 2185.0, 2674.0, 2690.0, 2768.0, 3623.0, 3750.0, 3770.0, 3781.0, 3800.0, 4218.0, 4311.0, 4920.0, 5025.0, 5173.0, 5179.0, 5274.0, 5373.0, 5562.0, 5664.0, 5792.0, 5816.0, 5979.0, 6505.0, 6533.0, 6547.0, 6581.0, 6622.0, 6623.0, 6653.0, 6715.0, 6863.0, 7399.0, 7425.0, 7804.0, 8747.0, 8882.0, 9187.0, 9513.0, 9627.0, 9775.0, 10142.0, 10381.0, 10399.0, 10519.0, 10652.0, 11113.0, 11280.0, 22876.0, 23585.0, 25828.0, 29966.0, 51022.0, 51218.0, 51808.0, 54464.0, 54795.0, 55110.0, 55811.0, 55906.0, 57125.0, 57565.0, 57626.0, 57657.0, 57679.0, 63826.0, 64284.0, 64699.0, 65109.0, 79594.0, 79608.0, 80975.0, 81539.0, 83999.0, 84152.0, 114327.0, 116443.0, 120892.0, 124925.0, 148930.0, 339479.0, 390598.0, 494513.0 
GO:0043231 CC 1.49e-14 306/8533   773/16076 D04 intracellular membrane-bounded organelle 19.0, 24.0, 117.0, 148.0, 338.0, 406.0, 624.0, 645.0, 650.0, 662.0, 684.0, 688.0, 705.0, 706.0, 1062.0, 1111.0, 1175.0, 1191.0, 1238.0, 1285.0, 1512.0, 1513.0, 1528.0, 1543.0, 1545.0, 1558.0, 1565.0, 1571.0, 1638.0, 1650.0, 1798.0, 1829.0, 1861.0, 1875.0, 2054.0, 2060.0, 2100.0, 2117.0, 2517.0, 2597.0, 2720.0, 2822.0, 2852.0, 2888.0, 2889.0, 2962.0, 3073.0, 3290.0, 3382.0, 3667.0, 3704.0, 3775.0, 4218.0, 4258.0, 4259.0, 4353.0, 4758.0, 4820.0, 5016.0, 5159.0, 5321.0, 5325.0, 5427.0, 5468.0, 5476.0, 5478.0, 5480.0, 5509.0, 5536.0, 5547.0, 5625.0, 5743.0, 5796.0, 5810.0, 5818.0, 5825.0, 5865.0, 5872.0, 5886.0, 5889.0, 5959.0, 5993.0, 6342.0, 6345.0, 6396.0, 6399.0, 6566.0, 6598.0, 6608.0, 6678.0, 7037.0, 7415.0, 7425.0, 7448.0, 7482.0, 7516.0, 8140.0, 8309.0, 8324.0, 8463.0, 8490.0, 8608.0, 8798.0, 8799.0, 8814.0, 8877.0, 8878.0, 8934.0, 9020.0, 9033.0, 9044.0, 9093.0, 9322.0, 9360.0, 9374.0, 9392.0, 9545.0, 9667.0, 9711.0, 9784.0, 9856.0, 9885.0, 9896.0, 10023.0, 10059.0, 10067.0, 10103.0, 10142.0, 10219.0, 10220.0, 10237.0, 10239.0, 10349.0, 10350.0, 10455.0, 10460.0, 10465.0, 10597.0, 10673.0, 10715.0, 10825.0, 10891.0, 10953.0, 11154.0, 11196.0, 11252.0, 22873.0, 22876.0, 22934.0, 22944.0, 22950.0, 22952.0, 22989.0, 23007.0, 23037.0, 23059.0, 23070.0, 23223.0, 23283.0, 23317.0, 23460.0, 23461.0, 23545.0, 23600.0, 23659.0, 23670.0, 23742.0, 25824.0, 25844.0, 25898.0, 26031.0, 26061.0, 26154.0, 26287.0, 26504.0, 26511.0, 27131.0, 27301.0, 27327.0, 28999.0, 30845.0, 30846.0, 30849.0, 51022.0, 51099.0, 51231.0, 51271.0, 51290.0, 51302.0, 51324.0, 51374.0, 51491.0, 51493.0, 51622.0, 51693.0, 54498.0, 54520.0, 54602.0, 54677.0, 54897.0, 54978.0, 54982.0, 55013.0, 55040.0, 55129.0, 55149.0, 55540.0, 55616.0, 55631.0, 55655.0, 55667.0, 55683.0, 55711.0, 55750.0, 55775.0, 55776.0, 55890.0, 56478.0, 56937.0, 56994.0, 57007.0, 57192.0, 57231.0, 57333.0, 57533.0, 57679.0, 57706.0, 57713.0, 57834.0, 64145.0, 65110.0, 79442.0, 79608.0, 79705.0, 79745.0, 79991.0, 80174.0, 80212.0, 80230.0, 80314.0, 80328.0, 80777.0, 81796.0, 81932.0, 83693.0, 83891.0, 84079.0, 84285.0, 84313.0, 84549.0, 84649.0, 84925.0, 85403.0, 89866.0, 91419.0, 91949.0, 93664.0, 113612.0, 114880.0, 117247.0, 119559.0, 120227.0, 120892.0, 127495.0, 128338.0, 129531.0, 130340.0, 132671.0, 136647.0, 139285.0, 142684.0, 142910.0, 157695.0, 160851.0, 163255.0, 163486.0, 163882.0, 196513.0, 197370.0, 201627.0, 202333.0, 219738.0, 220002.0, 221960.0, 246777.0, 252839.0, 252969.0, 253725.0, 255027.0, 259173.0, 282808.0, 283358.0, 283970.0, 284129.0, 286430.0, 377677.0, 387680.0, 399818.0, 399979.0, 541468.0, 641649.0, 643246.0, 646658.0, 729085.0, 100133941.0, 111240474.0 
GO:0048471 CC 5.04e-14 246/8533   639/16076 D02 perinuclear region of cytoplasm          19.0, 215.0, 267.0, 324.0, 328.0, 433.0, 540.0, 701.0, 857.0, 858.0, 899.0, 905.0, 1022.0, 1033.0, 1063.0, 1191.0, 1499.0, 1889.0, 2009.0, 2040.0, 2064.0, 2185.0, 2534.0, 2572.0, 2590.0, 2591.0, 2597.0, 2635.0, 2706.0, 2720.0, 2852.0, 3077.0, 3148.0, 3191.0, 3624.0, 3625.0, 3741.0, 3787.0, 3788.0, 3798.0, 4074.0, 4085.0, 4135.0, 4172.0, 4212.0, 4216.0, 4245.0, 4291.0, 4430.0, 4504.0, 4591.0, 4734.0, 4745.0, 4831.0, 4843.0, 5025.0, 5066.0, 5071.0, 5122.0, 5141.0, 5144.0, 5152.0, 5169.0, 5176.0, 5251.0, 5298.0, 5578.0, 5580.0, 5586.0, 5664.0, 5797.0, 5865.0, 5867.0, 5889.0, 5922.0, 5936.0, 6194.0, 6198.0, 6277.0, 6284.0, 6331.0, 6399.0, 6418.0, 6517.0, 6547.0, 6622.0, 6623.0, 6715.0, 6790.0, 6881.0, 6895.0, 7037.0, 7099.0, 7164.0, 7248.0, 7257.0, 7415.0, 7458.0, 7584.0, 8099.0, 8128.0, 8326.0, 8533.0, 8575.0, 8576.0, 8614.0, 8742.0, 8854.0, 8882.0, 8915.0, 8934.0, 8987.0, 9099.0, 9131.0, 9227.0, 9322.0, 9368.0, 9404.0, 9451.0, 9453.0, 9482.0, 9536.0, 9546.0, 9585.0, 9681.0, 9914.0, 10059.0, 10103.0, 10178.0, 10193.0, 10207.0, 10228.0, 10293.0, 10335.0, 10399.0, 10483.0, 10519.0, 10544.0, 10562.0, 10597.0, 10673.0, 10791.0, 10970.0, 10987.0, 11011.0, 11064.0, 11116.0, 11190.0, 11258.0, 11315.0, 11336.0, 23026.0, 23545.0, 23557.0, 23560.0, 23607.0, 23769.0, 25798.0, 25819.0, 25824.0, 25924.0, 26191.0, 26234.0, 26259.0, 26276.0, 26471.0, 27131.0, 27141.0, 27158.0, 27183.0, 27252.0, 29098.0, 30845.0, 30846.0, 50507.0, 51167.0, 51366.0, 51374.0, 51504.0, 51542.0, 51655.0, 51693.0, 51765.0, 53349.0, 53916.0, 54511.0, 54514.0, 54602.0, 54836.0, 55024.0, 55040.0, 55113.0, 55128.0, 55243.0, 55273.0, 55749.0, 55763.0, 55811.0, 56180.0, 56776.0, 56893.0, 56897.0, 57175.0, 57407.0, 57608.0, 57630.0, 63979.0, 64419.0, 64848.0, 65082.0, 79031.0, 79153.0, 79654.0, 79658.0, 81493.0, 81544.0, 81573.0, 81846.0, 81892.0, 84649.0, 84688.0, 84944.0, 84957.0, 85365.0, 85415.0, 94056.0, 114049.0, 115361.0, 115362.0, 123879.0, 124925.0, 129685.0, 154091.0, 164633.0, 171392.0, 201931.0, 202333.0, 246744.0, 282679.0, 284161.0, 340719.0, 374868.0, 378884.0, 387849.0, 399664.0, 100131187.0 
GO:0005925 CC 1.87e-12 144/8533   403/16076 D05 focal adhesion                           70.0, 301.0, 308.0, 382.0, 388.0, 402.0, 726.0, 824.0, 857.0, 858.0, 975.0, 977.0, 998.0, 1072.0, 1264.0, 1266.0, 1464.0, 1499.0, 1948.0, 2037.0, 2185.0, 2191.0, 2273.0, 2275.0, 2316.0, 2768.0, 3159.0, 3611.0, 3655.0, 3695.0, 3716.0, 3717.0, 3927.0, 4026.0, 4082.0, 4267.0, 4311.0, 4736.0, 4868.0, 4921.0, 4988.0, 5034.0, 5159.0, 5170.0, 5478.0, 5594.0, 5595.0, 5754.0, 5786.0, 5817.0, 6122.0, 6124.0, 6128.0, 6130.0, 6132.0, 6133.0, 6136.0, 6146.0, 6155.0, 6160.0, 6168.0, 6169.0, 6175.0, 6187.0, 6188.0, 6191.0, 6193.0, 6201.0, 6203.0, 6204.0, 6205.0, 6207.0, 6208.0, 6209.0, 6218.0, 6222.0, 6223.0, 6235.0, 6237.0, 6251.0, 6641.0, 6868.0, 7010.0, 7041.0, 7106.0, 7431.0, 7739.0, 7791.0, 8394.0, 8412.0, 8462.0, 8496.0, 8516.0, 8829.0, 8895.0, 9019.0, 9260.0, 9404.0, 9493.0, 9815.0, 10094.0, 10174.0, 10211.0, 10391.0, 10544.0, 10580.0, 10672.0, 10673.0, 10677.0, 10867.0, 11170.0, 11252.0, 11261.0, 22801.0, 22823.0, 22888.0, 23022.0, 23164.0, 23521.0, 23545.0, 23767.0, 23769.0, 25996.0, 29780.0, 29843.0, 30845.0, 50507.0, 54751.0, 54914.0, 55612.0, 55616.0, 55742.0, 57175.0, 57514.0, 58497.0, 60312.0, 79026.0, 81873.0, 83692.0, 84962.0, 84964.0, 90102.0, 91624.0, 129804.0 
GO:0000139 CC 3.82e-12 233/8533   596/16076 D05 Golgi membrane                           28.0, 403.0, 540.0, 757.0, 857.0, 858.0, 863.0, 998.0, 1201.0, 1571.0, 1813.0, 2131.0, 2132.0, 2218.0, 2523.0, 2526.0, 2572.0, 2590.0, 2591.0, 2635.0, 2650.0, 2651.0, 2802.0, 2803.0, 2852.0, 3037.0, 3038.0, 3105.0, 3107.0, 3119.0, 3134.0, 3140.0, 3382.0, 3601.0, 4218.0, 4245.0, 4247.0, 4249.0, 4854.0, 5045.0, 5125.0, 5155.0, 5298.0, 5321.0, 5627.0, 5664.0, 6010.0, 6469.0, 6489.0, 6653.0, 6811.0, 6836.0, 6868.0, 7355.0, 8128.0, 8428.0, 8459.0, 8509.0, 8548.0, 8702.0, 8705.0, 8720.0, 8869.0, 9166.0, 9266.0, 9321.0, 9334.0, 9342.0, 9381.0, 9382.0, 9527.0, 9554.0, 9570.0, 9583.0, 9609.0, 9827.0, 9896.0, 9914.0, 9950.0, 9953.0, 9980.0, 10058.0, 10090.0, 10134.0, 10198.0, 10228.0, 10237.0, 10282.0, 10317.0, 10329.0, 10402.0, 10466.0, 10488.0, 10559.0, 10652.0, 10841.0, 10945.0, 10960.0, 11015.0, 11020.0, 11079.0, 11237.0, 11261.0, 11311.0, 11337.0, 11345.0, 22796.0, 22818.0, 23033.0, 23085.0, 23256.0, 23315.0, 23423.0, 23443.0, 23460.0, 23461.0, 23557.0, 23563.0, 25839.0, 25921.0, 25972.0, 26035.0, 26154.0, 26290.0, 26301.0, 26958.0, 27095.0, 27236.0, 29071.0, 29906.0, 29914.0, 50515.0, 51026.0, 51030.0, 51062.0, 51196.0, 51226.0, 51272.0, 51301.0, 51304.0, 51363.0, 51399.0, 51435.0, 51463.0, 51614.0, 51643.0, 51809.0, 54503.0, 54602.0, 54732.0, 54814.0, 55062.0, 55146.0, 55298.0, 55300.0, 55343.0, 55454.0, 55625.0, 55733.0, 55790.0, 55974.0, 56034.0, 56180.0, 56624.0, 56927.0, 56937.0, 56975.0, 56994.0, 57134.0, 57147.0, 57452.0, 57531.0, 57589.0, 63917.0, 64131.0, 64285.0, 64579.0, 64689.0, 64921.0, 79135.0, 79571.0, 79591.0, 79608.0, 79694.0, 79794.0, 79888.0, 79932.0, 83452.0, 83548.0, 84068.0, 84243.0, 84342.0, 84620.0, 84766.0, 84885.0, 84910.0, 84912.0, 84932.0, 89866.0, 90196.0, 90410.0, 91949.0, 92370.0, 92979.0, 93010.0, 93492.0, 113189.0, 113419.0, 113829.0, 114805.0, 115361.0, 115362.0, 120892.0, 123720.0, 126792.0, 127845.0, 128637.0, 130340.0, 148789.0, 157680.0, 158866.0, 166929.0, 169714.0, 170384.0, 201158.0, 205428.0, 283576.0, 285973.0, 338596.0, 340485.0, 374378.0, 653519.0, 111240474.0 
GO:0005765 CC 7.49e-12 110/8533   322/16076 D07 lysosomal membrane                       53.0, 215.0, 529.0, 533.0, 987.0, 1173.0, 1201.0, 1291.0, 1889.0, 1950.0, 2028.0, 2629.0, 2647.0, 2782.0, 2822.0, 2896.0, 3119.0, 3134.0, 4074.0, 4647.0, 4758.0, 5025.0, 5167.0, 5664.0, 5826.0, 5878.0, 6396.0, 6520.0, 7311.0, 8029.0, 8140.0, 8992.0, 9482.0, 9583.0, 9681.0, 9741.0, 10058.0, 10103.0, 10211.0, 10325.0, 10542.0, 10548.0, 10670.0, 10825.0, 11133.0, 23208.0, 23317.0, 23461.0, 23531.0, 23545.0, 25978.0, 26276.0, 26503.0, 27072.0, 27243.0, 28956.0, 29082.0, 29919.0, 50617.0, 51374.0, 51606.0, 51622.0, 51652.0, 53346.0, 54468.0, 54978.0, 55004.0, 55317.0, 55353.0, 55823.0, 56262.0, 56674.0, 57132.0, 57153.0, 57192.0, 57231.0, 57707.0, 64747.0, 65082.0, 79026.0, 83985.0, 84925.0, 89781.0, 91782.0, 92979.0, 112770.0, 114990.0, 121260.0, 128338.0, 130340.0, 138050.0, 144577.0, 157680.0, 157753.0, 158376.0, 201163.0, 201931.0, 220002.0, 220441.0, 221955.0, 221960.0, 245973.0, 252839.0, 256471.0, 283537.0, 283554.0, 284129.0, 338557.0, 441027.0, 100506658.0 
GO:0045211 CC 2.35e-11 43/8533   160/16076 D05 postsynaptic membrane                    135.0, 148.0, 409.0, 869.0, 1133.0, 1138.0, 1139.0, 1142.0, 1305.0, 1499.0, 1756.0, 1812.0, 1813.0, 2048.0, 2066.0, 2149.0, 2559.0, 2564.0, 2742.0, 2895.0, 2898.0, 2900.0, 3750.0, 4988.0, 6533.0, 7402.0, 8829.0, 9093.0, 10243.0, 23345.0, 23426.0, 23767.0, 27253.0, 51399.0, 53826.0, 54413.0, 55879.0, 55906.0, 56123.0, 84896.0, 94056.0, 386617.0, 388336.0 
GO:0000785 CC 3.00e-11 286/8533   701/16076 D02 chromatin                                367.0, 405.0, 406.0, 463.0, 466.0, 571.0, 687.0, 688.0, 824.0, 894.0, 1019.0, 1063.0, 1106.0, 1111.0, 1390.0, 1628.0, 1649.0, 1663.0, 1676.0, 1677.0, 1746.0, 1749.0, 1750.0, 1857.0, 1869.0, 1871.0, 1875.0, 1876.0, 2077.0, 2099.0, 2100.0, 2104.0, 2114.0, 2117.0, 2118.0, 2146.0, 2175.0, 2176.0, 2177.0, 2178.0, 2188.0, 2189.0, 2241.0, 2290.0, 2295.0, 2309.0, 2649.0, 2908.0, 3005.0, 3007.0, 3024.0, 3090.0, 3141.0, 3148.0, 3150.0, 3151.0, 3172.0, 3191.0, 3280.0, 3298.0, 3664.0, 3727.0, 3835.0, 4017.0, 4088.0, 4092.0, 4149.0, 4171.0, 4212.0, 4487.0, 4610.0, 4661.0, 4734.0, 4772.0, 4775.0, 4776.0, 4779.0, 4799.0, 4801.0, 4802.0, 4824.0, 4862.0, 4901.0, 5001.0, 5074.0, 5081.0, 5087.0, 5089.0, 5090.0, 5347.0, 5396.0, 5453.0, 5455.0, 5468.0, 5916.0, 5971.0, 5992.0, 5993.0, 6046.0, 6095.0, 6096.0, 6118.0, 6257.0, 6258.0, 6418.0, 6421.0, 6591.0, 6598.0, 6604.0, 6605.0, 6656.0, 6659.0, 6664.0, 6665.0, 6671.0, 6732.0, 6777.0, 6778.0, 6874.0, 6877.0, 6908.0, 6909.0, 6934.0, 6945.0, 7005.0, 7008.0, 7022.0, 7027.0, 7029.0, 7030.0, 7050.0, 7181.0, 7290.0, 7291.0, 7391.0, 7468.0, 7515.0, 7543.0, 7552.0, 7703.0, 7727.0, 8202.0, 8208.0, 8409.0, 8462.0, 8463.0, 8520.0, 8896.0, 8932.0, 9126.0, 9189.0, 9242.0, 9274.0, 9275.0, 9324.0, 9355.0, 9416.0, 9480.0, 9555.0, 9572.0, 9878.0, 9889.0, 9960.0, 9975.0, 10036.0, 10062.0, 10194.0, 10274.0, 10365.0, 10370.0, 10459.0, 10473.0, 10488.0, 10635.0, 10691.0, 10739.0, 10891.0, 10951.0, 10987.0, 11023.0, 11281.0, 11315.0, 22809.0, 23028.0, 23081.0, 23099.0, 23160.0, 23462.0, 23595.0, 25842.0, 26298.0, 26468.0, 26508.0, 27085.0, 27086.0, 27243.0, 27319.0, 27429.0, 28999.0, 29842.0, 30813.0, 51157.0, 51547.0, 51780.0, 51804.0, 54069.0, 54796.0, 54840.0, 54897.0, 54962.0, 54969.0, 55010.0, 55215.0, 55274.0, 55502.0, 55506.0, 55509.0, 55818.0, 55897.0, 56938.0, 56980.0, 57215.0, 57326.0, 57332.0, 57491.0, 57616.0, 57697.0, 58487.0, 63951.0, 64321.0, 64710.0, 64940.0, 65980.0, 79075.0, 79366.0, 79711.0, 79723.0, 80263.0, 80714.0, 83463.0, 83932.0, 84193.0, 84524.0, 84893.0, 84913.0, 84944.0, 85446.0, 90993.0, 91782.0, 92565.0, 93649.0, 94234.0, 113130.0, 114799.0, 114991.0, 116071.0, 122953.0, 128553.0, 134187.0, 139324.0, 147912.0, 149840.0, 150678.0, 170302.0, 195814.0, 201254.0, 221496.0, 252884.0, 256006.0, 266812.0, 283078.0, 283248.0, 283337.0, 376940.0, 378708.0, 390010.0, 403341.0, 440097.0, 642819.0, 644168.0, 728116.0, 731220.0, 100129583.0, 100131390.0, 100132074.0, 112441434.0 
GO:0005794 CC 3.47e-11 395/8533   929/16076 D05 Golgi apparatus                          19.0, 28.0, 41.0, 48.0, 213.0, 267.0, 324.0, 348.0, 382.0, 402.0, 403.0, 411.0, 415.0, 540.0, 545.0, 624.0, 649.0, 684.0, 688.0, 813.0, 824.0, 844.0, 857.0, 858.0, 919.0, 948.0, 987.0, 1191.0, 1200.0, 1201.0, 1471.0, 1622.0, 2048.0, 2099.0, 2131.0, 2132.0, 2149.0, 2150.0, 2153.0, 2218.0, 2264.0, 2523.0, 2526.0, 2590.0, 2591.0, 2629.0, 2651.0, 2674.0, 2717.0, 2720.0, 2802.0, 2803.0, 2852.0, 2885.0, 2896.0, 2907.0, 3005.0, 3036.0, 3037.0, 3038.0, 3105.0, 3107.0, 3382.0, 3397.0, 3489.0, 3600.0, 3633.0, 3636.0, 3741.0, 3753.0, 3790.0, 4043.0, 4245.0, 4247.0, 4249.0, 4547.0, 4734.0, 4923.0, 4924.0, 4925.0, 4988.0, 5071.0, 5125.0, 5140.0, 5152.0, 5156.0, 5159.0, 5205.0, 5251.0, 5298.0, 5321.0, 5322.0, 5325.0, 5587.0, 5594.0, 5595.0, 5664.0, 5738.0, 5744.0, 5830.0, 5865.0, 5873.0, 5886.0, 5894.0, 6010.0, 6014.0, 6102.0, 6271.0, 6397.0, 6469.0, 6511.0, 6608.0, 6653.0, 6811.0, 6836.0, 6882.0, 6993.0, 7099.0, 7257.0, 7267.0, 7355.0, 7425.0, 7779.0, 7922.0, 8029.0, 8325.0, 8326.0, 8428.0, 8459.0, 8509.0, 8548.0, 8574.0, 8576.0, 8614.0, 8621.0, 8624.0, 8639.0, 8702.0, 8720.0, 8728.0, 8841.0, 8910.0, 8934.0, 9255.0, 9321.0, 9322.0, 9334.0, 9375.0, 9382.0, 9390.0, 9397.0, 9452.0, 9527.0, 9570.0, 9583.0, 9609.0, 9659.0, 9702.0, 9732.0, 9741.0, 9777.0, 9784.0, 9832.0, 9950.0, 10046.0, 10058.0, 10059.0, 10142.0, 10178.0, 10198.0, 10228.0, 10239.0, 10252.0, 10270.0, 10317.0, 10328.0, 10329.0, 10390.0, 10422.0, 10447.0, 10466.0, 10497.0, 10519.0, 10559.0, 10584.0, 10652.0, 10721.0, 10791.0, 10841.0, 10960.0, 11020.0, 11079.0, 11137.0, 11196.0, 11200.0, 11237.0, 11311.0, 11336.0, 11341.0, 11345.0, 22977.0, 23015.0, 23062.0, 23169.0, 23259.0, 23268.0, 23275.0, 23299.0, 23315.0, 23345.0, 23423.0, 23443.0, 23461.0, 23499.0, 23531.0, 23563.0, 23613.0, 23710.0, 25844.0, 25865.0, 26035.0, 26175.0, 26259.0, 26276.0, 26290.0, 26298.0, 26301.0, 26511.0, 26574.0, 27072.0, 27095.0, 27252.0, 27327.0, 29099.0, 29966.0, 51004.0, 51062.0, 51107.0, 51134.0, 51272.0, 51280.0, 51290.0, 51304.0, 51324.0, 51533.0, 51535.0, 51542.0, 51626.0, 51741.0, 51765.0, 51809.0, 53349.0, 53405.0, 53834.0, 54432.0, 54602.0, 54732.0, 54795.0, 54808.0, 54814.0, 54890.0, 55012.0, 55081.0, 55128.0, 55146.0, 55343.0, 55532.0, 55625.0, 55655.0, 55667.0, 55733.0, 55830.0, 55851.0, 55974.0, 56005.0, 56624.0, 56927.0, 56975.0, 56994.0, 57089.0, 57147.0, 57192.0, 57198.0, 57452.0, 57533.0, 57630.0, 58515.0, 60684.0, 63894.0, 63917.0, 64065.0, 64421.0, 64579.0, 64689.0, 64801.0, 65258.0, 79084.0, 79109.0, 79174.0, 79188.0, 79567.0, 79571.0, 79656.0, 79659.0, 79683.0, 79694.0, 79823.0, 79844.0, 79888.0, 79925.0, 79932.0, 79939.0, 80031.0, 80129.0, 80318.0, 80723.0, 81550.0, 81786.0, 83452.0, 83468.0, 83548.0, 84068.0, 84084.0, 84243.0, 84287.0, 84342.0, 84541.0, 84620.0, 84691.0, 84875.0, 84885.0, 84910.0, 84912.0, 84932.0, 84962.0, 85019.0, 85462.0, 90410.0, 90411.0, 90441.0, 91949.0, 92344.0, 92370.0, 94056.0, 112703.0, 113829.0, 114625.0, 114805.0, 115361.0, 115362.0, 120892.0, 121512.0, 124583.0, 126792.0, 128338.0, 129049.0, 129080.0, 130026.0, 132299.0, 133619.0, 136647.0, 142684.0, 150786.0, 151393.0, 158866.0, 163859.0, 166929.0, 168391.0, 168433.0, 168537.0, 169714.0, 200162.0, 201164.0, 222068.0, 225689.0, 256309.0, 266727.0, 283358.0, 283576.0, 284129.0, 338382.0, 340485.0, 340895.0, 346653.0, 374378.0, 378925.0, 400451.0, 440270.0, 497190.0, 643866.0, 646658.0, 653082.0, 728661.0, 729085.0, 100506084.0 
GO:0010008 CC 1.00e-10 68/8533   217/16076 D06 endosome membrane                        338.0, 388.0, 533.0, 537.0, 1889.0, 2064.0, 2322.0, 2888.0, 3119.0, 3654.0, 4430.0, 5045.0, 5979.0, 6233.0, 6653.0, 7037.0, 7099.0, 7251.0, 7306.0, 7311.0, 7316.0, 8678.0, 8737.0, 8992.0, 9375.0, 9784.0, 9886.0, 9896.0, 10057.0, 10244.0, 11311.0, 23062.0, 23317.0, 23527.0, 23545.0, 26276.0, 26872.0, 27072.0, 27183.0, 28956.0, 30845.0, 30846.0, 50617.0, 51107.0, 51271.0, 51324.0, 55062.0, 55823.0, 55851.0, 56937.0, 57132.0, 57192.0, 58489.0, 64145.0, 64582.0, 65082.0, 79844.0, 81846.0, 83891.0, 84168.0, 84313.0, 113235.0, 118429.0, 148022.0, 150684.0, 171177.0, 338557.0, 387849.0 
GO:0098839 CC 1.69e-10 18/8533    90/16076 D06 postsynaptic density membrane            1630.0, 1948.0, 2045.0, 2066.0, 2895.0, 7779.0, 8516.0, 8787.0, 10280.0, 10509.0, 22829.0, 22986.0, 27091.0, 27092.0, 58489.0, 64130.0, 116443.0, 388336.0 
GO:0045202 CC 2.90e-10 149/8533   398/16076 D03 synapse                                  720.0, 721.0, 726.0, 773.0, 869.0, 1133.0, 1138.0, 1139.0, 1140.0, 1142.0, 1191.0, 1325.0, 1404.0, 1499.0, 1615.0, 1728.0, 1756.0, 1816.0, 1826.0, 1837.0, 1838.0, 1947.0, 2131.0, 2146.0, 2171.0, 2239.0, 2559.0, 2564.0, 2742.0, 2769.0, 2782.0, 2895.0, 2908.0, 3061.0, 3062.0, 3352.0, 3358.0, 3360.0, 3363.0, 3779.0, 3798.0, 4311.0, 4359.0, 4647.0, 5594.0, 5599.0, 5816.0, 5971.0, 6014.0, 6122.0, 6137.0, 6147.0, 6152.0, 6154.0, 6155.0, 6158.0, 6165.0, 6168.0, 6191.0, 6201.0, 6203.0, 6205.0, 6218.0, 6224.0, 6227.0, 6228.0, 6229.0, 6233.0, 6234.0, 6520.0, 6547.0, 6566.0, 6641.0, 6863.0, 7074.0, 7284.0, 8662.0, 8664.0, 8665.0, 8668.0, 9094.0, 9501.0, 9607.0, 9815.0, 10052.0, 10082.0, 10235.0, 10327.0, 10401.0, 10590.0, 10723.0, 10949.0, 11170.0, 11245.0, 11337.0, 22829.0, 23085.0, 23208.0, 23268.0, 23521.0, 23557.0, 23566.0, 25924.0, 26167.0, 27068.0, 29942.0, 51248.0, 51339.0, 51386.0, 51399.0, 51542.0, 54413.0, 54464.0, 55219.0, 55879.0, 56122.0, 56125.0, 56126.0, 56127.0, 56130.0, 56131.0, 56132.0, 56133.0, 56888.0, 57053.0, 57717.0, 60412.0, 64130.0, 65217.0, 79608.0, 84073.0, 84902.0, 85366.0, 89832.0, 91156.0, 93145.0, 94056.0, 116372.0, 116443.0, 133418.0, 139411.0, 163589.0, 221914.0, 221935.0, 246329.0, 345557.0, 375567.0, 402117.0, 643866.0 
GO:0043204 CC 1.76e-09 40/8533   142/16076 D02 perikaryon                               445.0, 778.0, 1261.0, 1501.0, 1813.0, 2021.0, 2316.0, 2534.0, 2898.0, 3775.0, 3798.0, 4692.0, 4878.0, 4923.0, 4988.0, 5066.0, 5122.0, 5152.0, 5179.0, 5274.0, 5499.0, 6505.0, 6547.0, 6606.0, 6607.0, 7349.0, 8516.0, 8882.0, 10399.0, 10519.0, 23208.0, 23426.0, 54800.0, 55273.0, 57053.0, 94056.0, 94233.0, 120892.0, 246213.0, 345193.0 
GO:0005769 CC 4.01e-09 91/8533   260/16076 D08 early endosome                           153.0, 338.0, 348.0, 388.0, 1201.0, 1238.0, 2042.0, 2064.0, 2149.0, 2150.0, 2647.0, 2852.0, 2889.0, 3038.0, 3077.0, 4311.0, 4430.0, 5245.0, 5594.0, 5595.0, 5664.0, 5878.0, 5979.0, 5987.0, 6653.0, 7037.0, 7099.0, 7251.0, 7852.0, 8128.0, 8153.0, 8372.0, 8639.0, 8723.0, 8829.0, 8934.0, 9001.0, 9100.0, 9101.0, 9392.0, 9482.0, 9711.0, 9777.0, 9784.0, 9856.0, 10211.0, 10228.0, 10239.0, 10807.0, 11156.0, 11252.0, 22876.0, 22906.0, 23102.0, 23355.0, 26750.0, 27183.0, 27342.0, 29934.0, 30845.0, 30846.0, 51107.0, 51375.0, 51652.0, 54492.0, 54520.0, 54551.0, 54982.0, 55353.0, 55532.0, 55614.0, 55823.0, 57007.0, 57561.0, 57679.0, 63894.0, 64284.0, 65082.0, 79666.0, 81614.0, 84079.0, 84343.0, 130340.0, 150368.0, 150684.0, 153020.0, 169166.0, 253725.0, 387680.0, 645811.0, 100287171.0 
GO:0030426 CC 4.39e-09 34/8533   125/16076 D03 growth cone                              267.0, 1072.0, 1500.0, 1525.0, 1826.0, 1861.0, 2059.0, 2185.0, 5664.0, 6622.0, 6809.0, 7248.0, 8882.0, 9001.0, 9266.0, 9513.0, 9585.0, 10280.0, 10381.0, 10519.0, 10540.0, 11336.0, 23022.0, 26053.0, 26958.0, 54942.0, 55811.0, 56104.0, 57616.0, 57679.0, 80228.0, 81544.0, 94056.0, 120892.0 
GO:0098982 CC 7.09e-09 16/8533    77/16076 D04 GABA-ergic synapse                       148.0, 708.0, 1488.0, 1812.0, 1813.0, 2066.0, 2571.0, 2572.0, 6533.0, 10211.0, 11331.0, 25921.0, 27253.0, 84631.0, 140679.0, 266727.0 
GO:0009986 CC 9.52e-09 178/8533   448/16076 D02 cell surface                             41.0, 91.0, 92.0, 101.0, 117.0, 177.0, 301.0, 355.0, 411.0, 498.0, 506.0, 650.0, 684.0, 708.0, 726.0, 948.0, 952.0, 961.0, 977.0, 1191.0, 1464.0, 1630.0, 1756.0, 1829.0, 2023.0, 2048.0, 2149.0, 2152.0, 2191.0, 2239.0, 2255.0, 2526.0, 2690.0, 2719.0, 2826.0, 3024.0, 3105.0, 3107.0, 3134.0, 3146.0, 3161.0, 3600.0, 3601.0, 3655.0, 3679.0, 3695.0, 3741.0, 3753.0, 3781.0, 3858.0, 3958.0, 4023.0, 4043.0, 4072.0, 4142.0, 4233.0, 4277.0, 4311.0, 4325.0, 4486.0, 4693.0, 4854.0, 4919.0, 4920.0, 4923.0, 5045.0, 5066.0, 5155.0, 5159.0, 5167.0, 5245.0, 5345.0, 5618.0, 5664.0, 5738.0, 5796.0, 5817.0, 6091.0, 6198.0, 6281.0, 6331.0, 6382.0, 6469.0, 6505.0, 6520.0, 6653.0, 6678.0, 6868.0, 6869.0, 7010.0, 7037.0, 7099.0, 7143.0, 7162.0, 7223.0, 7292.0, 7422.0, 7474.0, 7476.0, 7804.0, 7837.0, 7852.0, 8322.0, 8323.0, 8326.0, 8516.0, 8639.0, 8842.0, 8995.0, 9019.0, 9033.0, 9170.0, 9255.0, 10082.0, 10267.0, 10326.0, 10544.0, 10699.0, 10788.0, 10791.0, 10960.0, 10961.0, 11079.0, 11173.0, 11331.0, 22829.0, 22925.0, 27092.0, 27152.0, 29121.0, 51206.0, 51393.0, 51754.0, 54361.0, 54413.0, 54587.0, 55959.0, 56034.0, 56262.0, 56963.0, 56971.0, 57007.0, 57136.0, 57211.0, 57611.0, 57758.0, 58494.0, 79827.0, 80328.0, 80864.0, 81502.0, 83692.0, 84168.0, 91522.0, 93974.0, 113235.0, 114990.0, 118429.0, 131450.0, 131566.0, 135228.0, 140679.0, 140885.0, 146183.0, 150084.0, 150696.0, 161497.0, 170689.0, 196527.0, 221806.0, 221914.0, 222663.0, 282679.0, 340348.0, 340419.0, 375387.0, 100133941.0, 100507436.0 
GO:0031902 CC 1.35e-08 32/8533   118/16076 D07 late endosome membrane                   388.0, 1201.0, 3140.0, 6505.0, 7251.0, 8938.0, 9482.0, 9570.0, 9741.0, 9896.0, 10542.0, 23461.0, 23531.0, 26276.0, 27072.0, 27183.0, 28956.0, 29062.0, 29919.0, 54432.0, 55004.0, 55317.0, 55353.0, 55823.0, 57192.0, 57231.0, 65082.0, 129531.0, 158376.0, 168391.0, 220002.0, 338382.0 
GO:0030672 CC 1.76e-08 27/8533   105/16076 D08 synaptic vesicle membrane                529.0, 537.0, 598.0, 1211.0, 1813.0, 2572.0, 3382.0, 5865.0, 6622.0, 7466.0, 8224.0, 9296.0, 9381.0, 10059.0, 10228.0, 10497.0, 23557.0, 26503.0, 50617.0, 80262.0, 81615.0, 120892.0, 140679.0, 148281.0, 246213.0, 284612.0, 440279.0 
GO:0005768 CC 2.02e-08 99/8533   273/16076 D07 endosome                                 19.0, 117.0, 152.0, 301.0, 382.0, 409.0, 529.0, 552.0, 624.0, 857.0, 1636.0, 1889.0, 2264.0, 2534.0, 2885.0, 2896.0, 3146.0, 3360.0, 3600.0, 3601.0, 3716.0, 4043.0, 4074.0, 4218.0, 4988.0, 5298.0, 5865.0, 5867.0, 5872.0, 5878.0, 5987.0, 6653.0, 7037.0, 7126.0, 7251.0, 8029.0, 8678.0, 9110.0, 9375.0, 9482.0, 9545.0, 9784.0, 9980.0, 10016.0, 10058.0, 10203.0, 10211.0, 10244.0, 10279.0, 10311.0, 10652.0, 10807.0, 11252.0, 23033.0, 23086.0, 25978.0, 26001.0, 26276.0, 26750.0, 26872.0, 27131.0, 27183.0, 29082.0, 29916.0, 50617.0, 51272.0, 53916.0, 54551.0, 55040.0, 55300.0, 55353.0, 55614.0, 55823.0, 57007.0, 57559.0, 57561.0, 63894.0, 64145.0, 64284.0, 64582.0, 80230.0, 81552.0, 83452.0, 83891.0, 84317.0, 84440.0, 94121.0, 113235.0, 120892.0, 132299.0, 140545.0, 142684.0, 150684.0, 160851.0, 201931.0, 253725.0, 282808.0, 374868.0, 497190.0 
GO:0005789 CC 4.93e-08 414/8533   933/16076 D04 endoplasmic reticulum membrane           19.0, 215.0, 267.0, 310.0, 338.0, 489.0, 537.0, 550.0, 581.0, 596.0, 662.0, 757.0, 813.0, 819.0, 857.0, 983.0, 987.0, 998.0, 1047.0, 1201.0, 1528.0, 1543.0, 1545.0, 1558.0, 1565.0, 1571.0, 1595.0, 1603.0, 1650.0, 1798.0, 1812.0, 1984.0, 2052.0, 2081.0, 2131.0, 2132.0, 2135.0, 2286.0, 2327.0, 2330.0, 2590.0, 2677.0, 2852.0, 3037.0, 3105.0, 3107.0, 3119.0, 3140.0, 3156.0, 3163.0, 3290.0, 3429.0, 3601.0, 3638.0, 3703.0, 3709.0, 4033.0, 4253.0, 4257.0, 4258.0, 4259.0, 4779.0, 4854.0, 5130.0, 5156.0, 5277.0, 5279.0, 5283.0, 5321.0, 5627.0, 5664.0, 5738.0, 5740.0, 5743.0, 5826.0, 5959.0, 6048.0, 6184.0, 6233.0, 6307.0, 6396.0, 6441.0, 6469.0, 6547.0, 6653.0, 6715.0, 6734.0, 6746.0, 6747.0, 6786.0, 6811.0, 6836.0, 7086.0, 7311.0, 7316.0, 7415.0, 7466.0, 7844.0, 7922.0, 7993.0, 8323.0, 8326.0, 8560.0, 8608.0, 8678.0, 8720.0, 8760.0, 8813.0, 8818.0, 8879.0, 8987.0, 9117.0, 9183.0, 9200.0, 9227.0, 9249.0, 9381.0, 9415.0, 9451.0, 9487.0, 9488.0, 9524.0, 9526.0, 9536.0, 9554.0, 9570.0, 9632.0, 9695.0, 9697.0, 9709.0, 9789.0, 9791.0, 9821.0, 9986.0, 10016.0, 10052.0, 10058.0, 10059.0, 10113.0, 10134.0, 10162.0, 10195.0, 10237.0, 10280.0, 10282.0, 10324.0, 10335.0, 10390.0, 10430.0, 10483.0, 10488.0, 10554.0, 10558.0, 10613.0, 10682.0, 10715.0, 10745.0, 10901.0, 10945.0, 10954.0, 10956.0, 10960.0, 10970.0, 10994.0, 11001.0, 11015.0, 11068.0, 11153.0, 11161.0, 11236.0, 11345.0, 22818.0, 22845.0, 23141.0, 23169.0, 23175.0, 23256.0, 23275.0, 23344.0, 23420.0, 23423.0, 23426.0, 23463.0, 23767.0, 23769.0, 23780.0, 24145.0, 25979.0, 26002.0, 26031.0, 26090.0, 26608.0, 26958.0, 26984.0, 27429.0, 28972.0, 28978.0, 29095.0, 29097.0, 29100.0, 29880.0, 29914.0, 29927.0, 29929.0, 50507.0, 50814.0, 51061.0, 51062.0, 51075.0, 51107.0, 51109.0, 51136.0, 51144.0, 51167.0, 51226.0, 51227.0, 51234.0, 51246.0, 51283.0, 51290.0, 51302.0, 51398.0, 51435.0, 51478.0, 51493.0, 51594.0, 51614.0, 51635.0, 51669.0, 51706.0, 51752.0, 53349.0, 54020.0, 54344.0, 54511.0, 54732.0, 54872.0, 54884.0, 54894.0, 54901.0, 54956.0, 54965.0, 54982.0, 55014.0, 55146.0, 55298.0, 55300.0, 55326.0, 55650.0, 55733.0, 55780.0, 55831.0, 55850.0, 55851.0, 56052.0, 56180.0, 56603.0, 56605.0, 56704.0, 56776.0, 56893.0, 56994.0, 57003.0, 57146.0, 57190.0, 57198.0, 57205.0, 57211.0, 57488.0, 57540.0, 57565.0, 57834.0, 58477.0, 58515.0, 60561.0, 60673.0, 64167.0, 64215.0, 64285.0, 64598.0, 64699.0, 64801.0, 64816.0, 64840.0, 64900.0, 79001.0, 79022.0, 79053.0, 79087.0, 79135.0, 79153.0, 79188.0, 79400.0, 79608.0, 79683.0, 79796.0, 79844.0, 79888.0, 79947.0, 80235.0, 80270.0, 80339.0, 80856.0, 81037.0, 81502.0, 81573.0, 81790.0, 83440.0, 83460.0, 83787.0, 83850.0, 84068.0, 84230.0, 84236.0, 84255.0, 84287.0, 84522.0, 84649.0, 84650.0, 84803.0, 84812.0, 84885.0, 84892.0, 84912.0, 84920.0, 84932.0, 85365.0, 85406.0, 89866.0, 90411.0, 90701.0, 90993.0, 91012.0, 91147.0, 91319.0, 91445.0, 91869.0, 92579.0, 93492.0, 94005.0, 94101.0, 94160.0, 113419.0, 113612.0, 114880.0, 116443.0, 118424.0, 118429.0, 120227.0, 120892.0, 121457.0, 123099.0, 124491.0, 124583.0, 128486.0, 128637.0, 129642.0, 130733.0, 133022.0, 143244.0, 145173.0, 145226.0, 145447.0, 147007.0, 148789.0, 152002.0, 153364.0, 153830.0, 154197.0, 159371.0, 162515.0, 165679.0, 166929.0, 168433.0, 168448.0, 195814.0, 196410.0, 196446.0, 196996.0, 199857.0, 199974.0, 201895.0, 202052.0, 204219.0, 222068.0, 253558.0, 255022.0, 255043.0, 282679.0, 283576.0, 283820.0, 284098.0, 284161.0, 284359.0, 285440.0, 285525.0, 285671.0, 285973.0, 337867.0, 340665.0, 342184.0, 345193.0, 375346.0, 375387.0, 401152.0, 403313.0, 408050.0, 440138.0, 493913.0, 548645.0, 606495.0, 729238.0, 100128731.0, 111240474.0 
GO:0031410 CC 5.85e-08 95/8533   261/16076 D06 cytoplasmic vesicle                      24.0, 388.0, 409.0, 540.0, 550.0, 857.0, 858.0, 1173.0, 1211.0, 1824.0, 2028.0, 2098.0, 2260.0, 2635.0, 2914.0, 3037.0, 3077.0, 3257.0, 3373.0, 3485.0, 3964.0, 4210.0, 4311.0, 4987.0, 5147.0, 5159.0, 5170.0, 5872.0, 6102.0, 7037.0, 7425.0, 7852.0, 8153.0, 8372.0, 8492.0, 8829.0, 9001.0, 9033.0, 9583.0, 9712.0, 9784.0, 9856.0, 9886.0, 9914.0, 10016.0, 10211.0, 10280.0, 10548.0, 10630.0, 10682.0, 10758.0, 11037.0, 11337.0, 11345.0, 22906.0, 23299.0, 23426.0, 23769.0, 25824.0, 51256.0, 51458.0, 51652.0, 54874.0, 55245.0, 55630.0, 55667.0, 56893.0, 57234.0, 64149.0, 79109.0, 79629.0, 79932.0, 81611.0, 89781.0, 90342.0, 91875.0, 115361.0, 115362.0, 120892.0, 122416.0, 128344.0, 130540.0, 134429.0, 149951.0, 150696.0, 153562.0, 154810.0, 157753.0, 225689.0, 252983.0, 257364.0, 259173.0, 643246.0, 100506658.0, 107080638.0 
GO:0098794 CC 6.41e-08 33/8533   117/16076 D02 postsynapse                              177.0, 382.0, 1139.0, 1173.0, 1175.0, 2030.0, 2048.0, 2559.0, 2564.0, 3717.0, 4920.0, 5026.0, 5073.0, 5688.0, 6132.0, 6175.0, 6198.0, 6547.0, 6622.0, 6809.0, 7204.0, 7474.0, 8326.0, 9294.0, 9775.0, 25983.0, 57231.0, 64284.0, 89832.0, 120892.0, 140735.0, 158866.0, 167153.0 
GO:0030670 CC 9.54e-08 14/8533    67/16076 D07 phagocytic vesicle membrane              533.0, 3105.0, 3107.0, 3134.0, 3633.0, 4218.0, 8992.0, 9554.0, 23545.0, 30849.0, 50617.0, 57192.0, 84329.0, 338382.0 
GO:0098685 CC 1.18e-07 23/8533    90/16076 D04 Schaffer collateral - CA1 synapse        114.0, 153.0, 388.0, 832.0, 998.0, 1499.0, 1500.0, 1630.0, 1948.0, 2045.0, 2185.0, 2534.0, 5601.0, 5786.0, 6505.0, 6809.0, 7143.0, 7474.0, 7476.0, 7779.0, 84628.0, 252983.0, 347733.0 
GO:0030027 CC 1.46e-07 60/8533   179/16076 D04 lamellipodium                            58.0, 70.0, 324.0, 832.0, 1072.0, 1499.0, 1500.0, 2054.0, 2185.0, 2191.0, 2241.0, 3611.0, 3636.0, 4210.0, 4254.0, 4831.0, 5034.0, 5335.0, 5586.0, 5797.0, 5872.0, 6809.0, 7248.0, 8394.0, 9459.0, 10094.0, 10211.0, 10381.0, 10456.0, 10519.0, 10630.0, 10677.0, 10788.0, 11133.0, 22885.0, 23022.0, 23075.0, 23129.0, 23616.0, 23625.0, 29780.0, 29959.0, 51196.0, 54434.0, 54857.0, 54942.0, 54997.0, 55742.0, 55845.0, 55917.0, 57147.0, 57175.0, 57514.0, 57630.0, 57679.0, 64411.0, 84962.0, 121512.0, 130271.0, 348110.0 
GO:0035579 CC 1.46e-07 16/8533    72/16076 D07 specific granule membrane                101.0, 221.0, 948.0, 961.0, 2040.0, 3163.0, 8560.0, 10970.0, 11001.0, 28956.0, 55004.0, 57153.0, 84329.0, 121260.0, 138050.0, 196527.0 
GO:0045121 CC 1.90e-07 71/8533   203/16076 D04 membrane raft                            19.0, 114.0, 284.0, 355.0, 480.0, 498.0, 684.0, 824.0, 836.0, 857.0, 858.0, 948.0, 1200.0, 1201.0, 1525.0, 1756.0, 1820.0, 1947.0, 2040.0, 2185.0, 2534.0, 3717.0, 3741.0, 3753.0, 3945.0, 4311.0, 4641.0, 4923.0, 4988.0, 5045.0, 5230.0, 5664.0, 5979.0, 6014.0, 6281.0, 6469.0, 6505.0, 6517.0, 6778.0, 6868.0, 7010.0, 7143.0, 7186.0, 8436.0, 8611.0, 8717.0, 8737.0, 8772.0, 8915.0, 9289.0, 9368.0, 10211.0, 10580.0, 10613.0, 10630.0, 11261.0, 11315.0, 23433.0, 30968.0, 51206.0, 54982.0, 55004.0, 55107.0, 56624.0, 79026.0, 84790.0, 120892.0, 150696.0, 199920.0, 203068.0, 100133941.0 
GO:0030667 CC 2.28e-07 21/8533    84/16076 D06 secretory granule membrane               221.0, 952.0, 2171.0, 3107.0, 3382.0, 3709.0, 3958.0, 4311.0, 5066.0, 5873.0, 7425.0, 10326.0, 10788.0, 11336.0, 23317.0, 26002.0, 29106.0, 53916.0, 83858.0, 84329.0, 84443.0 
GO:0005770 CC 3.37e-07 42/8533   135/16076 D08 late endosome                            540.0, 1201.0, 1317.0, 1649.0, 2149.0, 2896.0, 4074.0, 4534.0, 5594.0, 5595.0, 5873.0, 7251.0, 7852.0, 8218.0, 8878.0, 9482.0, 9711.0, 10791.0, 23461.0, 25978.0, 26276.0, 27072.0, 27183.0, 28956.0, 30849.0, 51652.0, 54887.0, 55317.0, 55823.0, 57192.0, 57231.0, 63894.0, 65082.0, 84079.0, 153020.0, 168433.0, 201931.0, 252839.0, 338382.0, 378925.0, 404636.0, 100287171.0 
GO:0031901 CC 3.78e-07 55/8533   165/16076 D07 early endosome membrane                  301.0, 382.0, 857.0, 1201.0, 2046.0, 2060.0, 3105.0, 3107.0, 3134.0, 3140.0, 3633.0, 5867.0, 5878.0, 6505.0, 6653.0, 7251.0, 8723.0, 8877.0, 9110.0, 9856.0, 9896.0, 9980.0, 10058.0, 10457.0, 10825.0, 22876.0, 22943.0, 23062.0, 23317.0, 26276.0, 27072.0, 27342.0, 29062.0, 29934.0, 51019.0, 51375.0, 55300.0, 55614.0, 55920.0, 56674.0, 56937.0, 57732.0, 64145.0, 79666.0, 80230.0, 81615.0, 114880.0, 121260.0, 157680.0, 253725.0, 387680.0, 387849.0, 399979.0, 100137049.0, 100287171.0 
GO:0098793 CC 4.92e-07 46/8533   143/16076 D02 presynapse                               41.0, 382.0, 1138.0, 1142.0, 1175.0, 2030.0, 2185.0, 2914.0, 4311.0, 5071.0, 5499.0, 5533.0, 6505.0, 6517.0, 6539.0, 6540.0, 6580.0, 6581.0, 7476.0, 8877.0, 8938.0, 9241.0, 9342.0, 9498.0, 9501.0, 9513.0, 9805.0, 9815.0, 10239.0, 10750.0, 10882.0, 11315.0, 22829.0, 23208.0, 23268.0, 51248.0, 51606.0, 54413.0, 55107.0, 64130.0, 83452.0, 84162.0, 93664.0, 116443.0, 140679.0, 284697.0 
GO:0008021 CC 9.43e-07 34/8533   113/16076 D09 synaptic vesicle                         1201.0, 1731.0, 1861.0, 2054.0, 4218.0, 4311.0, 4504.0, 5664.0, 5865.0, 5872.0, 6809.0, 8224.0, 9001.0, 9498.0, 9545.0, 9627.0, 10987.0, 11037.0, 11311.0, 23157.0, 23208.0, 23557.0, 30061.0, 51107.0, 51399.0, 54732.0, 56947.0, 81565.0, 84623.0, 114088.0, 140679.0, 142684.0, 282808.0, 284697.0 
GO:0070821 CC 1.45e-06 12/8533    56/16076 D07 tertiary granule membrane                101.0, 961.0, 2040.0, 8972.0, 8987.0, 23218.0, 28956.0, 84418.0, 84443.0, 138050.0, 140885.0, 196527.0 
GO:1904115 CC 1.80e-06 15/8533    64/16076 D06 axon cytoplasm                           2647.0, 3798.0, 3800.0, 9001.0, 10239.0, 22906.0, 23557.0, 24137.0, 55330.0, 55860.0, 63915.0, 81565.0, 84709.0, 282991.0, 388552.0 
GO:0005856 CC 1.80e-06 150/8533   368/16076 D05 cytoskeleton                             357.0, 388.0, 832.0, 889.0, 1191.0, 1207.0, 1264.0, 1266.0, 1608.0, 1641.0, 1756.0, 1861.0, 2035.0, 2037.0, 2040.0, 2185.0, 2998.0, 3094.0, 3716.0, 3717.0, 3858.0, 4168.0, 4254.0, 4867.0, 5034.0, 5147.0, 5493.0, 5521.0, 5594.0, 5595.0, 5608.0, 5784.0, 6445.0, 6641.0, 6676.0, 6903.0, 7006.0, 7041.0, 7062.0, 7111.0, 7114.0, 7168.0, 7277.0, 7402.0, 7431.0, 8139.0, 8153.0, 8409.0, 8445.0, 8717.0, 8727.0, 8767.0, 8798.0, 8910.0, 8934.0, 9001.0, 9168.0, 9208.0, 9321.0, 9322.0, 9375.0, 9886.0, 10142.0, 10174.0, 10178.0, 10243.0, 10324.0, 10383.0, 10602.0, 10970.0, 11099.0, 11113.0, 11218.0, 11252.0, 22844.0, 23136.0, 23247.0, 23255.0, 23268.0, 23345.0, 23499.0, 26249.0, 26256.0, 27019.0, 27148.0, 27429.0, 30968.0, 51259.0, 54212.0, 54221.0, 54434.0, 54874.0, 55062.0, 55612.0, 55691.0, 55779.0, 55845.0, 56203.0, 56288.0, 56683.0, 56990.0, 57180.0, 57626.0, 57639.0, 57728.0, 57763.0, 64097.0, 64411.0, 64431.0, 64800.0, 79600.0, 79645.0, 79781.0, 79805.0, 79809.0, 79867.0, 83481.0, 83861.0, 84173.0, 84229.0, 84288.0, 84443.0, 85016.0, 85456.0, 85459.0, 114088.0, 120526.0, 121512.0, 122786.0, 127003.0, 132884.0, 137868.0, 140735.0, 143162.0, 159686.0, 166614.0, 202500.0, 203068.0, 219899.0, 222235.0, 256309.0, 257019.0, 283726.0, 286464.0, 286527.0, 339855.0, 347736.0, 374969.0, 375189.0, 440730.0 
GO:0005654 CC 3.77e-06 1728/8533  3483/16076 D02 nucleoplasm                              125.0, 132.0, 148.0, 219.0, 231.0, 301.0, 324.0, 328.0, 353.0, 367.0, 402.0, 403.0, 405.0, 406.0, 409.0, 439.0, 445.0, 463.0, 466.0, 545.0, 571.0, 573.0, 580.0, 594.0, 595.0, 596.0, 607.0, 639.0, 641.0, 645.0, 664.0, 675.0, 687.0, 688.0, 705.0, 818.0, 836.0, 839.0, 840.0, 863.0, 874.0, 891.0, 894.0, 896.0, 898.0, 902.0, 905.0, 983.0, 993.0, 994.0, 1019.0, 1022.0, 1032.0, 1060.0, 1063.0, 1069.0, 1111.0, 1122.0, 1147.0, 1153.0, 1161.0, 1163.0, 1198.0, 1207.0, 1238.0, 1327.0, 1355.0, 1382.0, 1399.0, 1460.0, 1464.0, 1477.0, 1478.0, 1479.0, 1499.0, 1513.0, 1525.0, 1616.0, 1642.0, 1643.0, 1655.0, 1659.0, 1663.0, 1665.0, 1666.0, 1676.0, 1677.0, 1736.0, 1743.0, 1763.0, 1787.0, 1789.0, 1820.0, 1837.0, 1844.0, 1845.0, 1854.0, 1869.0, 1871.0, 1875.0, 1876.0, 1911.0, 2010.0, 2029.0, 2037.0, 2042.0, 2048.0, 2066.0, 2067.0, 2071.0, 2072.0, 2073.0, 2074.0, 2077.0, 2091.0, 2099.0, 2100.0, 2104.0, 2114.0, 2117.0, 2118.0, 2130.0, 2135.0, 2146.0, 2171.0, 2175.0, 2176.0, 2177.0, 2178.0, 2188.0, 2189.0, 2197.0, 2224.0, 2237.0, 2289.0, 2290.0, 2309.0, 2553.0, 2644.0, 2645.0, 2646.0, 2649.0, 2731.0, 2802.0, 2803.0, 2852.0, 2872.0, 2874.0, 2885.0, 2908.0, 2958.0, 2960.0, 2961.0, 2962.0, 2963.0, 2965.0, 2966.0, 2967.0, 2968.0, 2969.0, 2971.0, 2976.0, 3005.0, 3014.0, 3017.0, 3018.0, 3020.0, 3024.0, 3033.0, 3068.0, 3077.0, 3090.0, 3094.0, 3146.0, 3148.0, 3150.0, 3159.0, 3172.0, 3176.0, 3188.0, 3191.0, 3248.0, 3276.0, 3280.0, 3298.0, 3364.0, 3396.0, 3397.0, 3398.0, 3399.0, 3550.0, 3575.0, 3600.0, 3608.0, 3611.0, 3622.0, 3642.0, 3654.0, 3664.0, 3667.0, 3704.0, 3709.0, 3712.0, 3717.0, 3720.0, 3727.0, 3921.0, 3958.0, 3980.0, 4001.0, 4004.0, 4005.0, 4013.0, 4017.0, 4048.0, 4085.0, 4088.0, 4092.0, 4116.0, 4149.0, 4171.0, 4172.0, 4173.0, 4175.0, 4210.0, 4234.0, 4236.0, 4255.0, 4331.0, 4353.0, 4361.0, 4435.0, 4436.0, 4437.0, 4482.0, 4487.0, 4507.0, 4528.0, 4602.0, 4610.0, 4641.0, 4661.0, 4664.0, 4692.0, 4706.0, 4710.0, 4712.0, 4733.0, 4738.0, 4750.0, 4751.0, 4772.0, 4775.0, 4779.0, 4794.0, 4798.0, 4799.0, 4801.0, 4802.0, 4809.0, 4824.0, 4835.0, 4839.0, 4841.0, 4843.0, 4854.0, 4862.0, 4863.0, 4899.0, 4901.0, 4927.0, 4942.0, 4998.0, 4999.0, 5001.0, 5087.0, 5108.0, 5141.0, 5152.0, 5156.0, 5162.0, 5187.0, 5205.0, 5208.0, 5245.0, 5303.0, 5317.0, 5318.0, 5324.0, 5325.0, 5347.0, 5356.0, 5373.0, 5393.0, 5394.0, 5395.0, 5396.0, 5423.0, 5424.0, 5425.0, 5426.0, 5427.0, 5429.0, 5432.0, 5433.0, 5437.0, 5438.0, 5439.0, 5441.0, 5453.0, 5455.0, 5468.0, 5496.0, 5499.0, 5511.0, 5536.0, 5537.0, 5557.0, 5558.0, 5562.0, 5564.0, 5565.0, 5571.0, 5578.0, 5580.0, 5586.0, 5594.0, 5595.0, 5596.0, 5598.0, 5599.0, 5601.0, 5608.0, 5613.0, 5625.0, 5648.0, 5682.0, 5683.0, 5686.0, 5687.0, 5688.0, 5689.0, 5690.0, 5691.0, 5692.0, 5693.0, 5694.0, 5695.0, 5699.0, 5700.0, 5702.0, 5704.0, 5708.0, 5710.0, 5714.0, 5715.0, 5716.0, 5717.0, 5719.0, 5725.0, 5744.0, 5771.0, 5780.0, 5781.0, 5784.0, 5810.0, 5822.0, 5824.0, 5884.0, 5886.0, 5889.0, 5892.0, 5893.0, 5896.0, 5916.0, 5917.0, 5935.0, 5936.0, 5947.0, 5965.0, 5971.0, 5980.0, 5982.0, 5983.0, 5984.0, 5985.0, 5987.0, 5993.0, 6014.0, 6017.0, 6046.0, 6047.0, 6095.0, 6096.0, 6102.0, 6117.0, 6118.0, 6119.0, 6154.0, 6155.0, 6187.0, 6188.0, 6191.0, 6193.0, 6194.0, 6198.0, 6201.0, 6203.0, 6204.0, 6205.0, 6207.0, 6208.0, 6209.0, 6210.0, 6218.0, 6222.0, 6223.0, 6224.0, 6227.0, 6228.0, 6229.0, 6230.0, 6231.0, 6232.0, 6233.0, 6234.0, 6235.0, 6257.0, 6258.0, 6271.0, 6284.0, 6310.0, 6314.0, 6331.0, 6342.0, 6390.0, 6396.0, 6397.0, 6399.0, 6418.0, 6421.0, 6426.0, 6427.0, 6428.0, 6429.0, 6434.0, 6520.0, 6591.0, 6596.0, 6598.0, 6604.0, 6605.0, 6606.0, 6607.0, 6612.0, 6613.0, 6617.0, 6619.0, 6626.0, 6627.0, 6628.0, 6631.0, 6632.0, 6633.0, 6634.0, 6635.0, 6636.0, 6637.0, 6638.0, 6659.0, 6664.0, 6671.0, 6732.0, 6744.0, 6749.0, 6777.0, 6778.0, 6790.0, 6827.0, 6835.0, 6838.0, 6839.0, 6873.0, 6874.0, 6877.0, 6881.0, 6882.0, 6895.0, 6907.0, 6908.0, 6932.0, 6934.0, 6936.0, 6940.0, 6942.0, 6945.0, 6996.0, 7005.0, 7013.0, 7022.0, 7025.0, 7026.0, 7027.0, 7029.0, 7030.0, 7050.0, 7072.0, 7086.0, 7088.0, 7090.0, 7155.0, 7156.0, 7158.0, 7175.0, 7181.0, 7186.0, 7257.0, 7267.0, 7268.0, 7270.0, 7290.0, 7291.0, 7307.0, 7311.0, 7316.0, 7332.0, 7335.0, 7343.0, 7347.0, 7355.0, 7358.0, 7374.0, 7378.0, 7385.0, 7389.0, 7391.0, 7402.0, 7415.0, 7428.0, 7443.0, 7468.0, 7486.0, 7515.0, 7516.0, 7518.0, 7541.0, 7543.0, 7545.0, 7546.0, 7547.0, 7564.0, 7570.0, 7596.0, 7597.0, 7639.0, 7690.0, 7693.0, 7702.0, 7703.0, 7737.0, 7741.0, 7756.0, 7764.0, 7767.0, 7818.0, 7862.0, 7867.0, 7913.0, 7922.0, 7936.0, 7993.0, 8028.0, 8086.0, 8089.0, 8099.0, 8161.0, 8202.0, 8208.0, 8233.0, 8294.0, 8315.0, 8317.0, 8334.0, 8339.0, 8340.0, 8341.0, 8342.0, 8343.0, 8344.0, 8346.0, 8347.0, 8350.0, 8353.0, 8357.0, 8359.0, 8360.0, 8361.0, 8362.0, 8363.0, 8364.0, 8365.0, 8366.0, 8367.0, 8394.0, 8405.0, 8409.0, 8428.0, 8436.0, 8438.0, 8445.0, 8446.0, 8462.0, 8463.0, 8464.0, 8473.0, 8487.0, 8504.0, 8517.0, 8520.0, 8533.0, 8535.0, 8544.0, 8548.0, 8550.0, 8575.0, 8576.0, 8602.0, 8607.0, 8621.0, 8624.0, 8625.0, 8634.0, 8682.0, 8683.0, 8697.0, 8721.0, 8725.0, 8726.0, 8732.0, 8741.0, 8799.0, 8814.0, 8816.0, 8819.0, 8841.0, 8846.0, 8878.0, 8882.0, 8895.0, 8896.0, 8904.0, 8930.0, 8932.0, 8970.0, 8999.0, 9013.0, 9014.0, 9015.0, 9020.0, 9031.0, 9044.0, 9049.0, 9054.0, 9055.0, 9063.0, 9070.0, 9099.0, 9100.0, 9126.0, 9128.0, 9156.0, 9169.0, 9189.0, 9203.0, 9242.0, 9246.0, 9260.0, 9277.0, 9284.0, 9295.0, 9321.0, 9322.0, 9324.0, 9338.0, 9342.0, 9360.0, 9401.0, 9416.0, 9423.0, 9439.0, 9440.0, 9441.0, 9442.0, 9443.0, 9453.0, 9477.0, 9480.0, 9493.0, 9533.0, 9555.0, 9572.0, 9577.0, 9584.0, 9585.0, 9587.0, 9616.0, 9620.0, 9627.0, 9643.0, 9652.0, 9657.0, 9667.0, 9668.0, 9682.0, 9687.0, 9692.0, 9711.0, 9733.0, 9734.0, 9759.0, 9775.0, 9785.0, 9790.0, 9797.0, 9810.0, 9815.0, 9817.0, 9830.0, 9837.0, 9848.0, 9861.0, 9866.0, 9877.0, 9880.0, 9889.0, 9891.0, 9913.0, 9933.0, 9937.0, 9949.0, 9960.0, 9975.0, 9978.0, 9987.0, 10001.0, 10011.0, 10016.0, 10038.0, 10046.0, 10055.0, 10058.0, 10062.0, 10073.0, 10100.0, 10102.0, 10103.0, 10106.0, 10124.0, 10137.0, 10171.0, 10172.0, 10189.0, 10199.0, 10200.0, 10204.0, 10220.0, 10228.0, 10252.0, 10270.0, 10272.0, 10274.0, 10283.0, 10286.0, 10293.0, 10302.0, 10318.0, 10324.0, 10329.0, 10336.0, 10352.0, 10360.0, 10370.0, 10393.0, 10399.0, 10401.0, 10421.0, 10432.0, 10436.0, 10438.0, 10450.0, 10459.0, 10465.0, 10466.0, 10474.0, 10477.0, 10482.0, 10488.0, 10519.0, 10528.0, 10535.0, 10556.0, 10557.0, 10562.0, 10579.0, 10597.0, 10620.0, 10621.0, 10622.0, 10623.0, 10635.0, 10656.0, 10657.0, 10658.0, 10664.0, 10670.0, 10691.0, 10713.0, 10714.0, 10721.0, 10739.0, 10741.0, 10750.0, 10762.0, 10771.0, 10775.0, 10783.0, 10785.0, 10799.0, 10813.0, 10845.0, 10848.0, 10849.0, 10856.0, 10885.0, 10891.0, 10907.0, 10915.0, 10916.0, 10926.0, 10929.0, 10940.0, 10943.0, 10949.0, 10951.0, 10973.0, 10974.0, 10978.0, 10987.0, 11066.0, 11091.0, 11097.0, 11102.0, 11130.0, 11143.0, 11157.0, 11168.0, 11169.0, 11193.0, 11200.0, 11201.0, 11218.0, 11266.0, 11269.0, 11315.0, 11319.0, 11321.0, 11325.0, 22806.0, 22809.0, 22823.0, 22828.0, 22832.0, 22861.0, 22873.0, 22880.0, 22888.0, 22889.0, 22916.0, 22932.0, 22938.0, 22944.0, 22950.0, 22955.0, 22974.0, 22976.0, 22984.0, 22985.0, 22992.0, 22995.0, 23016.0, 23026.0, 23028.0, 23029.0, 23059.0, 23060.0, 23070.0, 23076.0, 23081.0, 23082.0, 23117.0, 23135.0, 23137.0, 23160.0, 23168.0, 23175.0, 23177.0, 23186.0, 23195.0, 23212.0, 23220.0, 23234.0, 23272.0, 23283.0, 23294.0, 23310.0, 23322.0, 23326.0, 23345.0, 23350.0, 23358.0, 23368.0, 23378.0, 23379.0, 23397.0, 23404.0, 23421.0, 23435.0, 23451.0, 23460.0, 23462.0, 23474.0, 23481.0, 23514.0, 23515.0, 23517.0, 23522.0, 23541.0, 23552.0, 23560.0, 23567.0, 23568.0, 23582.0, 23583.0, 23587.0, 23588.0, 23594.0, 23595.0, 23613.0, 23636.0, 23649.0, 23658.0, 23659.0, 23683.0, 23741.0, 23742.0, 24137.0, 24144.0, 24148.0, 25764.0, 25776.0, 25804.0, 25819.0, 25842.0, 25855.0, 25862.0, 25865.0, 25875.0, 25879.0, 25885.0, 25888.0, 25895.0, 25896.0, 25898.0, 25906.0, 25913.0, 25929.0, 25949.0, 25957.0, 25983.0, 25994.0, 25998.0, 26010.0, 26017.0, 26039.0, 26054.0, 26061.0, 26094.0, 26095.0, 26100.0, 26121.0, 26256.0, 26271.0, 26277.0, 26292.0, 26297.0, 26298.0, 26353.0, 26469.0, 26471.0, 26502.0, 26508.0, 26574.0, 26589.0, 26610.0, 26747.0, 27000.0, 27005.0, 27042.0, 27086.0, 27129.0, 27158.0, 27166.0, 27238.0, 27247.0, 27258.0, 27292.0, 27297.0, 27301.0, 27309.0, 27324.0, 27327.0, 27341.0, 28960.0, 28970.0, 28973.0, 28987.0, 28989.0, 28991.0, 28999.0, 29080.0, 29085.0, 29098.0, 29099.0, 29101.0, 29105.0, 29107.0, 29127.0, 29843.0, 29844.0, 29915.0, 29935.0, 29945.0, 29959.0, 29966.0, 29995.0, 30061.0, 30832.0, 30834.0, 50485.0, 50628.0, 50717.0, 50810.0, 50813.0, 51003.0, 51010.0, 51013.0, 51022.0, 51035.0, 51043.0, 51053.0, 51068.0, 51069.0, 51071.0, 51076.0, 51077.0, 51096.0, 51099.0, 51111.0, 51118.0, 51131.0, 51147.0, 51157.0, 51163.0, 51174.0, 51193.0, 51199.0, 51202.0, 51231.0, 51244.0, 51278.0, 51300.0, 51317.0, 51333.0, 51339.0, 51340.0, 51362.0, 51366.0, 51367.0, 51385.0, 51386.0, 51388.0, 51397.0, 51422.0, 51434.0, 51447.0, 51451.0, 51455.0, 51460.0, 51491.0, 51493.0, 51499.0, 51501.0, 51503.0, 51504.0, 51523.0, 51529.0, 51530.0, 51533.0, 51535.0, 51542.0, 51547.0, 51564.0, 51574.0, 51575.0, 51592.0, 51593.0, 51602.0, 51605.0, 51608.0, 51616.0, 51639.0, 51647.0, 51659.0, 51667.0, 51684.0, 51686.0, 51690.0, 51691.0, 51692.0, 51720.0, 51728.0, 51741.0, 51747.0, 51759.0, 51780.0, 51808.0, 53335.0, 54014.0, 54033.0, 54069.0, 54107.0, 54165.0, 54221.0, 54386.0, 54432.0, 54433.0, 54454.0, 54465.0, 54468.0, 54476.0, 54477.0, 54487.0, 54494.0, 54498.0, 54556.0, 54617.0, 54623.0, 54629.0, 54663.0, 54737.0, 54795.0, 54796.0, 54815.0, 54840.0, 54845.0, 54853.0, 54855.0, 54856.0, 54870.0, 54875.0, 54881.0, 54883.0, 54888.0, 54890.0, 54892.0, 54897.0, 54913.0, 54921.0, 54931.0, 54934.0, 54935.0, 54936.0, 54955.0, 54957.0, 54962.0, 54968.0, 54971.0, 54978.0, 54980.0, 54984.0, 54985.0, 54994.0, 54997.0, 55008.0, 55010.0, 55012.0, 55013.0, 55037.0, 55038.0, 55040.0, 55082.0, 55107.0, 55110.0, 55127.0, 55128.0, 55135.0, 55143.0, 55149.0, 55157.0, 55166.0, 55170.0, 55174.0, 55215.0, 55226.0, 55239.0, 55250.0, 55269.0, 55272.0, 55274.0, 55286.0, 55290.0, 55291.0, 55317.0, 55319.0, 55320.0, 55337.0, 55339.0, 55341.0, 55352.0, 55505.0, 55506.0, 55509.0, 55520.0, 55534.0, 55588.0, 55591.0, 55596.0, 55599.0, 55602.0, 55608.0, 55611.0, 55616.0, 55625.0, 55644.0, 55646.0, 55651.0, 55656.0, 55683.0, 55693.0, 55696.0, 55720.0, 55722.0, 55729.0, 55749.0, 55756.0, 55758.0, 55759.0, 55765.0, 55775.0, 55781.0, 55794.0, 55812.0, 55813.0, 55814.0, 55818.0, 55839.0, 55840.0, 55869.0, 55892.0, 55893.0, 55915.0, 55924.0, 55954.0, 55971.0, 56160.0, 56254.0, 56259.0, 56271.0, 56311.0, 56413.0, 56655.0, 56672.0, 56704.0, 56849.0, 56852.0, 56892.0, 56893.0, 56899.0, 56902.0, 56915.0, 56916.0, 56938.0, 56943.0, 56950.0, 56978.0, 57019.0, 57082.0, 57109.0, 57132.0, 57149.0, 57178.0, 57187.0, 57192.0, 57205.0, 57215.0, 57332.0, 57407.0, 57460.0, 57480.0, 57491.0, 57510.0, 57533.0, 57592.0, 57616.0, 57646.0, 57673.0, 57684.0, 57695.0, 57696.0, 57697.0, 57707.0, 57713.0, 57721.0, 57727.0, 57761.0, 57804.0, 57819.0, 58487.0, 58490.0, 58493.0, 59348.0, 60528.0, 60560.0, 63906.0, 63920.0, 63935.0, 63977.0, 64105.0, 64207.0, 64210.0, 64318.0, 64321.0, 64328.0, 64421.0, 64425.0, 64426.0, 64682.0, 64708.0, 64710.0, 64745.0, 64754.0, 64768.0, 64776.0, 64782.0, 64783.0, 64789.0, 64800.0, 64802.0, 64852.0, 64855.0, 64858.0, 64946.0, 64960.0, 65080.0, 65083.0, 65109.0, 65110.0, 65258.0, 65260.0, 65980.0, 65981.0, 79004.0, 79023.0, 79031.0, 79035.0, 79042.0, 79048.0, 79070.0, 79072.0, 79075.0, 79077.0, 79080.0, 79084.0, 79101.0, 79109.0, 79142.0, 79172.0, 79184.0, 79228.0, 79366.0, 79621.0, 79622.0, 79648.0, 79650.0, 79677.0, 79682.0, 79685.0, 79692.0, 79697.0, 79707.0, 79723.0, 79728.0, 79731.0, 79753.0, 79760.0, 79768.0, 79792.0, 79823.0, 79831.0, 79833.0, 79843.0, 79858.0, 79869.0, 79894.0, 79897.0, 79913.0, 79918.0, 79960.0, 79980.0, 79991.0, 80013.0, 80115.0, 80119.0, 80174.0, 80185.0, 80196.0, 80212.0, 80263.0, 80273.0, 80306.0, 80314.0, 80317.0, 80344.0, 80349.0, 80746.0, 80778.0, 80789.0, 80818.0, 80854.0, 80856.0, 81491.0, 81550.0, 81556.0, 81608.0, 81620.0, 81847.0, 81889.0, 83443.0, 83540.0, 83695.0, 83699.0, 83732.0, 83759.0, 83852.0, 83879.0, 83892.0, 83931.0, 83932.0, 83940.0, 83987.0, 83990.0, 84060.0, 84081.0, 84083.0, 84101.0, 84108.0, 84128.0, 84132.0, 84135.0, 84142.0, 84148.0, 84164.0, 84172.0, 84193.0, 84206.0, 84240.0, 84265.0, 84268.0, 84271.0, 84280.0, 84285.0, 84289.0, 84299.0, 84305.0, 84313.0, 84316.0, 84321.0, 84324.0, 84335.0, 84365.0, 84441.0, 84515.0, 84520.0, 84524.0, 84622.0, 84656.0, 84660.0, 84662.0, 84688.0, 84733.0, 84759.0, 84836.0, 84844.0, 84864.0, 84881.0, 84897.0, 84913.0, 84930.0, 84946.0, 84950.0, 84957.0, 84962.0, 84964.0, 84967.0, 84969.0, 84984.0, 84991.0, 85015.0, 85236.0, 85363.0, 85403.0, 85437.0, 85457.0, 88745.0, 89797.0, 89958.0, 89978.0, 90390.0, 90441.0, 90480.0, 90780.0, 91368.0, 91452.0, 91603.0, 91687.0, 91689.0, 91750.0, 91782.0, 91801.0, 91875.0, 92335.0, 92344.0, 92565.0, 92609.0, 92856.0, 93145.0, 93587.0, 93664.0, 93953.0, 93973.0, 94056.0, 96764.0, 112495.0, 112858.0, 112950.0, 113130.0, 113174.0, 113878.0, 114034.0, 114049.0, 114112.0, 114785.0, 114799.0, 114803.0, 114907.0, 115196.0, 116028.0, 116092.0, 116447.0, 117246.0, 118460.0, 118487.0, 119504.0, 119559.0, 121274.0, 121504.0, 121642.0, 122704.0, 123169.0, 123775.0, 123811.0, 124739.0, 124790.0, 124995.0, 125476.0, 126272.0, 126382.0, 126526.0, 126549.0, 128312.0, 129401.0, 129685.0, 129831.0, 130271.0, 131870.0, 132660.0, 133383.0, 133522.0, 134430.0, 134637.0, 135293.0, 135295.0, 136647.0, 137209.0, 138799.0, 139886.0, 140733.0, 140901.0, 143098.0, 143570.0, 143689.0, 144108.0, 144233.0, 144715.0, 147645.0, 147657.0, 147841.0, 147923.0, 148479.0, 150274.0, 150290.0, 150678.0, 150684.0, 151194.0, 151246.0, 152189.0, 152206.0, 153769.0, 155054.0, 160428.0, 162989.0, 163087.0, 163126.0, 163255.0, 163259.0, 163732.0, 163859.0, 165918.0, 166793.0, 169714.0, 169981.0, 171023.0, 195828.0, 197370.0, 199746.0, 199870.0, 200403.0, 200558.0, 201161.0, 201254.0, 201931.0, 202051.0, 203245.0, 205564.0, 220929.0, 221120.0, 221264.0, 221443.0, 221711.0, 221955.0, 245711.0, 246184.0, 246329.0, 246777.0, 252969.0, 253769.0, 254048.0, 256309.0, 257218.0, 259282.0, 283383.0, 283514.0, 283899.0, 284129.0, 284697.0, 285643.0, 285989.0, 286053.0, 286826.0, 339324.0, 339448.0, 339487.0, 340152.0, 342371.0, 345895.0, 348654.0, 348995.0, 353322.0, 353497.0, 378708.0, 387032.0, 387103.0, 387893.0, 388121.0, 388324.0, 388566.0, 388695.0, 388753.0, 389333.0, 389421.0, 399818.0, 401466.0, 401541.0, 403341.0, 404672.0, 440345.0, 440348.0, 440353.0, 440689.0, 445815.0, 474343.0, 493861.0, 606495.0, 642659.0, 642799.0, 653689.0, 728489.0, 728888.0, 729978.0, 790955.0, 100125288.0, 100132247.0, 100144748.0, 100288332.0, 100861412.0, 101059938.0, 101059953.0, 102724159.0 
GO:0008076 CC 4.21e-06 16/8533    65/16076 D07 voltage-gated potassium channel complex  3741.0, 3750.0, 3753.0, 3770.0, 3775.0, 3779.0, 3787.0, 3788.0, 3790.0, 7881.0, 10142.0, 23415.0, 27094.0, 30820.0, 57628.0, 126755.0 
GO:0005802 CC 4.30e-06 63/8533   176/16076 D04 trans-Golgi network                      540.0, 1201.0, 2316.0, 2526.0, 2629.0, 2650.0, 2803.0, 2852.0, 2896.0, 4074.0, 4311.0, 5045.0, 5066.0, 5122.0, 5125.0, 5205.0, 5587.0, 5872.0, 6517.0, 6653.0, 7260.0, 8218.0, 8678.0, 8934.0, 9482.0, 9980.0, 10228.0, 10631.0, 10717.0, 11154.0, 23033.0, 23062.0, 23208.0, 23563.0, 25776.0, 27252.0, 51542.0, 51760.0, 54103.0, 54432.0, 55062.0, 55300.0, 55334.0, 56927.0, 57198.0, 57234.0, 57614.0, 64149.0, 79090.0, 79094.0, 80262.0, 84068.0, 90196.0, 92979.0, 120892.0, 127845.0, 128344.0, 150368.0, 163882.0, 285525.0, 285973.0, 338382.0, 374868.0 
GO:0042734 CC 5.44e-06 35/8533   111/16076 D05 presynaptic membrane                     114.0, 135.0, 148.0, 1499.0, 1812.0, 1813.0, 1948.0, 2048.0, 2064.0, 2066.0, 2572.0, 2852.0, 2898.0, 2900.0, 3351.0, 4988.0, 5664.0, 6511.0, 8787.0, 9498.0, 9627.0, 9699.0, 10497.0, 11336.0, 22999.0, 23085.0, 27253.0, 27255.0, 51107.0, 53826.0, 55851.0, 57706.0, 94056.0, 386617.0, 440279.0 
GO:0005764 CC 5.65e-06 98/8533   252/16076 D07 lysosome                                 53.0, 411.0, 414.0, 427.0, 445.0, 824.0, 1118.0, 1200.0, 1201.0, 1486.0, 1512.0, 1513.0, 1519.0, 1636.0, 1777.0, 2517.0, 2629.0, 2717.0, 2896.0, 3037.0, 3073.0, 3074.0, 3257.0, 3373.0, 3753.0, 4353.0, 4359.0, 4758.0, 5476.0, 5873.0, 6441.0, 6622.0, 7375.0, 7852.0, 8078.0, 8372.0, 8915.0, 9001.0, 9098.0, 9322.0, 9374.0, 9681.0, 9711.0, 9821.0, 10203.0, 10279.0, 10325.0, 10542.0, 10670.0, 11337.0, 22901.0, 23208.0, 23324.0, 23461.0, 23659.0, 25978.0, 26001.0, 26276.0, 26503.0, 26750.0, 27072.0, 27113.0, 27163.0, 27183.0, 27346.0, 51520.0, 54414.0, 54749.0, 54847.0, 55004.0, 55317.0, 55353.0, 55823.0, 56270.0, 57110.0, 57192.0, 57231.0, 57561.0, 64747.0, 65082.0, 79411.0, 84079.0, 84317.0, 89781.0, 89944.0, 92799.0, 112770.0, 112937.0, 120892.0, 128338.0, 132299.0, 144577.0, 147007.0, 201163.0, 201931.0, 220441.0, 252839.0, 338382.0 
GO:0010494 CC 7.03e-06 22/8533    79/16076 D07 cytoplasmic stress granule               1153.0, 4343.0, 5042.0, 5936.0, 7072.0, 7415.0, 8662.0, 10482.0, 10643.0, 10658.0, 11269.0, 22927.0, 23435.0, 26065.0, 29118.0, 51441.0, 55132.0, 55239.0, 80336.0, 132430.0, 140886.0, 284131.0 
GO:0055038 CC 7.14e-06 27/8533    91/16076 D07 recycling endosome membrane              382.0, 3105.0, 3107.0, 3134.0, 4218.0, 5867.0, 5872.0, 6505.0, 6653.0, 7037.0, 8324.0, 8938.0, 9744.0, 10067.0, 10228.0, 10825.0, 11252.0, 23208.0, 30845.0, 30846.0, 55630.0, 58489.0, 64284.0, 84440.0, 157680.0, 285973.0, 100287171.0 
GO:0005912 CC 8.25e-06 58/8533   163/16076 D05 adherens junction                        182.0, 301.0, 324.0, 357.0, 1001.0, 1005.0, 1266.0, 1499.0, 1500.0, 1501.0, 1525.0, 1824.0, 1948.0, 3909.0, 4092.0, 4867.0, 5021.0, 5317.0, 5318.0, 5499.0, 5796.0, 5797.0, 5817.0, 5818.0, 7422.0, 7791.0, 8642.0, 9260.0, 9266.0, 10211.0, 10580.0, 10818.0, 11315.0, 23336.0, 23616.0, 27295.0, 29091.0, 51248.0, 54800.0, 54806.0, 55591.0, 55691.0, 55971.0, 56288.0, 57608.0, 58538.0, 64236.0, 64855.0, 83461.0, 83692.0, 84962.0, 85456.0, 91624.0, 143098.0, 222256.0, 317762.0, 340348.0, 342184.0 
GO:0005938 CC 1.06e-05 50/8533   144/16076 D03 cell cortex                              364.0, 382.0, 388.0, 857.0, 1499.0, 1639.0, 2023.0, 2035.0, 2037.0, 2059.0, 2185.0, 2241.0, 2316.0, 2571.0, 2868.0, 2998.0, 3709.0, 4082.0, 4641.0, 4647.0, 4734.0, 5587.0, 5664.0, 6261.0, 6622.0, 6764.0, 7186.0, 7248.0, 8153.0, 9322.0, 9847.0, 9886.0, 10256.0, 10456.0, 22844.0, 22906.0, 23647.0, 29959.0, 30968.0, 53405.0, 54874.0, 55188.0, 56288.0, 56776.0, 83541.0, 84552.0, 84612.0, 143098.0, 375189.0, 642273.0 
GO:0060076 CC 1.07e-05  5/8533    33/16076 D04 excitatory synapse                       114.0, 23022.0, 23208.0, 54413.0, 246213.0 
GO:0033268 CC 1.17e-05  0/8533    15/16076 D02 node of Ranvier                           
GO:0032991 CC 1.75e-05 239/8533   543/16076 D01 protein-containing complex               93.0, 158.0, 213.0, 238.0, 267.0, 317.0, 367.0, 596.0, 641.0, 675.0, 842.0, 857.0, 858.0, 889.0, 998.0, 1111.0, 1161.0, 1191.0, 1291.0, 1353.0, 1399.0, 1499.0, 1525.0, 1642.0, 1643.0, 1676.0, 1677.0, 1756.0, 1802.0, 1837.0, 1869.0, 2035.0, 2054.0, 2073.0, 2099.0, 2237.0, 2309.0, 2644.0, 2887.0, 2908.0, 2962.0, 3020.0, 3148.0, 3155.0, 3280.0, 3398.0, 3654.0, 3832.0, 4092.0, 4645.0, 4692.0, 4734.0, 4751.0, 4809.0, 4878.0, 4880.0, 5034.0, 5108.0, 5121.0, 5156.0, 5331.0, 5423.0, 5478.0, 5536.0, 5586.0, 5664.0, 5743.0, 5781.0, 5816.0, 5824.0, 5827.0, 5830.0, 5886.0, 5893.0, 5971.0, 6122.0, 6134.0, 6201.0, 6271.0, 6342.0, 6382.0, 6418.0, 6434.0, 6598.0, 6605.0, 6622.0, 6641.0, 6874.0, 6908.0, 7019.0, 7248.0, 7290.0, 7335.0, 7402.0, 7415.0, 7556.0, 7704.0, 7852.0, 8028.0, 8202.0, 8208.0, 8293.0, 8294.0, 8350.0, 8353.0, 8357.0, 8359.0, 8360.0, 8361.0, 8362.0, 8363.0, 8364.0, 8365.0, 8366.0, 8367.0, 8438.0, 8473.0, 8504.0, 8517.0, 8520.0, 8550.0, 8723.0, 8737.0, 8767.0, 8799.0, 8800.0, 8883.0, 8915.0, 8932.0, 9076.0, 9100.0, 9125.0, 9356.0, 9411.0, 9465.0, 9541.0, 9584.0, 9784.0, 9827.0, 9941.0, 10010.0, 10036.0, 10059.0, 10220.0, 10370.0, 10430.0, 10491.0, 10542.0, 10562.0, 10613.0, 10635.0, 10656.0, 10657.0, 10723.0, 10783.0, 11190.0, 11331.0, 22844.0, 22944.0, 23028.0, 23328.0, 24145.0, 25764.0, 25804.0, 25842.0, 25895.0, 25994.0, 26010.0, 26100.0, 26504.0, 26747.0, 27166.0, 27351.0, 29070.0, 29901.0, 29966.0, 51025.0, 51026.0, 51184.0, 51366.0, 51499.0, 51504.0, 51593.0, 55143.0, 55698.0, 55757.0, 55906.0, 56893.0, 56947.0, 57589.0, 57646.0, 57679.0, 57763.0, 58496.0, 58538.0, 59339.0, 64175.0, 64787.0, 79031.0, 79609.0, 79691.0, 79711.0, 79728.0, 79823.0, 79959.0, 80139.0, 80184.0, 80741.0, 81606.0, 83759.0, 84134.0, 84262.0, 84274.0, 92342.0, 93974.0, 112464.0, 114769.0, 114803.0, 121504.0, 124245.0, 124512.0, 131118.0, 151194.0, 162427.0, 163882.0, 165918.0, 169166.0, 196483.0, 196541.0, 203068.0, 254013.0, 254428.0, 283820.0, 347240.0, 375748.0, 389362.0, 728492.0, 729475.0, 100506658.0 
GO:0045335 CC 1.94e-05 15/8533    59/16076 D08 phagocytic vesicle                       19.0, 948.0, 998.0, 4218.0, 4641.0, 7431.0, 7791.0, 8678.0, 9482.0, 9830.0, 10228.0, 23208.0, 25921.0, 252983.0, 338382.0 
GO:0043198 CC 2.28e-05  7/8533    38/16076 D02 dendritic shaft                          2852.0, 4923.0, 5664.0, 6505.0, 55243.0, 84623.0, 124925.0 
GO:0001726 CC 2.90e-05 28/8533    90/16076 D04 ruffle                                   382.0, 1464.0, 4210.0, 4534.0, 4831.0, 5335.0, 6249.0, 6277.0, 7099.0, 9260.0, 9368.0, 10324.0, 10630.0, 23022.0, 23527.0, 23607.0, 23647.0, 27131.0, 54822.0, 54997.0, 55616.0, 57679.0, 64411.0, 64419.0, 90417.0, 93663.0, 121512.0, 126432.0 
GO:0101003 CC 3.00e-05 11/8533    48/16076 D07 ficolin-1-rich granule membrane          101.0, 1823.0, 3958.0, 5317.0, 5547.0, 8972.0, 8987.0, 23218.0, 55004.0, 83858.0, 140885.0 
GO:0055037 CC 3.79e-05 40/8533   118/16076 D08 recycling endosome                       1200.0, 1201.0, 1238.0, 1317.0, 2852.0, 3077.0, 3775.0, 4645.0, 5322.0, 5867.0, 5872.0, 6653.0, 6764.0, 7037.0, 7283.0, 8128.0, 8934.0, 9098.0, 9482.0, 9896.0, 10228.0, 10807.0, 22876.0, 23080.0, 23208.0, 23432.0, 26276.0, 27342.0, 53916.0, 55532.0, 57007.0, 57533.0, 57614.0, 63894.0, 64284.0, 150368.0, 150684.0, 201627.0, 387849.0, 100287171.0 
GO:0015629 CC 3.84e-05 89/8533   226/16076 D06 actin cytoskeleton                       58.0, 114.0, 395.0, 832.0, 1072.0, 1266.0, 2042.0, 2241.0, 2316.0, 2909.0, 3005.0, 3652.0, 4046.0, 4082.0, 4430.0, 4482.0, 4641.0, 4645.0, 4647.0, 4703.0, 4854.0, 4921.0, 5074.0, 6622.0, 6868.0, 6877.0, 7168.0, 7169.0, 7739.0, 7791.0, 9001.0, 9033.0, 9260.0, 9368.0, 9423.0, 9480.0, 9696.0, 9735.0, 10094.0, 10360.0, 10391.0, 10456.0, 10552.0, 10602.0, 10677.0, 10699.0, 10788.0, 11170.0, 11337.0, 22885.0, 23022.0, 23075.0, 23164.0, 23384.0, 23499.0, 23607.0, 24138.0, 26053.0, 26166.0, 27129.0, 27147.0, 27252.0, 29780.0, 30968.0, 50853.0, 51734.0, 51778.0, 53405.0, 54492.0, 54934.0, 55166.0, 55706.0, 55742.0, 55761.0, 55917.0, 55930.0, 55971.0, 56776.0, 57565.0, 57727.0, 58529.0, 58538.0, 60312.0, 79026.0, 91624.0, 91977.0, 93587.0, 126432.0, 160851.0 
GO:0032809 CC 5.53e-05  4/8533    27/16076 D03 neuronal cell body membrane              114.0, 6870.0, 9498.0, 23769.0 
GO:0005783 CC 5.74e-05 436/8533   934/16076 D05 endoplasmic reticulum                    24.0, 48.0, 213.0, 267.0, 328.0, 341.0, 348.0, 445.0, 489.0, 550.0, 578.0, 581.0, 596.0, 598.0, 662.0, 664.0, 665.0, 706.0, 757.0, 813.0, 819.0, 824.0, 831.0, 844.0, 857.0, 1047.0, 1201.0, 1285.0, 1382.0, 1471.0, 1565.0, 1595.0, 1620.0, 1622.0, 1650.0, 1774.0, 1861.0, 1933.0, 2010.0, 2040.0, 2081.0, 2131.0, 2132.0, 2135.0, 2218.0, 2264.0, 2286.0, 2322.0, 2330.0, 2629.0, 2781.0, 2826.0, 2852.0, 2882.0, 2896.0, 2907.0, 3105.0, 3107.0, 3134.0, 3140.0, 3146.0, 3156.0, 3351.0, 3638.0, 3709.0, 3741.0, 3753.0, 3909.0, 4017.0, 4041.0, 4043.0, 4253.0, 4257.0, 4258.0, 4259.0, 4547.0, 4714.0, 4923.0, 4925.0, 4988.0, 5034.0, 5045.0, 5071.0, 5130.0, 5140.0, 5152.0, 5205.0, 5251.0, 5283.0, 5321.0, 5476.0, 5578.0, 5580.0, 5664.0, 5740.0, 5743.0, 5771.0, 5954.0, 5955.0, 6048.0, 6134.0, 6137.0, 6144.0, 6152.0, 6164.0, 6166.0, 6171.0, 6173.0, 6175.0, 6184.0, 6188.0, 6194.0, 6228.0, 6229.0, 6307.0, 6331.0, 6342.0, 6399.0, 6418.0, 6469.0, 6505.0, 6610.0, 6653.0, 6732.0, 6746.0, 6747.0, 6748.0, 6786.0, 6836.0, 7060.0, 7162.0, 7311.0, 7327.0, 7355.0, 7415.0, 7428.0, 7448.0, 7466.0, 7555.0, 7779.0, 7837.0, 7844.0, 7922.0, 7993.0, 8029.0, 8372.0, 8440.0, 8459.0, 8504.0, 8516.0, 8560.0, 8614.0, 8624.0, 8639.0, 8678.0, 8760.0, 8767.0, 8813.0, 8842.0, 8846.0, 8878.0, 8879.0, 8987.0, 9001.0, 9033.0, 9117.0, 9183.0, 9227.0, 9255.0, 9390.0, 9451.0, 9482.0, 9487.0, 9489.0, 9524.0, 9562.0, 9695.0, 9709.0, 9817.0, 9896.0, 9914.0, 9933.0, 10016.0, 10058.0, 10059.0, 10134.0, 10178.0, 10195.0, 10203.0, 10280.0, 10317.0, 10328.0, 10330.0, 10345.0, 10456.0, 10483.0, 10488.0, 10491.0, 10519.0, 10536.0, 10549.0, 10554.0, 10558.0, 10597.0, 10613.0, 10652.0, 10682.0, 10715.0, 10841.0, 10945.0, 10954.0, 10956.0, 10961.0, 10970.0, 11001.0, 11015.0, 11068.0, 11079.0, 11161.0, 11196.0, 11236.0, 11261.0, 11315.0, 22901.0, 23037.0, 23141.0, 23175.0, 23197.0, 23212.0, 23218.0, 23344.0, 23423.0, 23463.0, 23509.0, 23585.0, 23710.0, 23753.0, 24145.0, 25870.0, 25873.0, 26232.0, 26608.0, 26958.0, 27095.0, 27346.0, 27348.0, 27429.0, 29095.0, 29097.0, 29121.0, 29914.0, 50636.0, 50814.0, 51026.0, 51035.0, 51062.0, 51107.0, 51136.0, 51144.0, 51167.0, 51170.0, 51227.0, 51246.0, 51283.0, 51290.0, 51303.0, 51304.0, 51399.0, 51435.0, 51520.0, 51569.0, 51594.0, 51614.0, 51661.0, 51669.0, 51693.0, 51726.0, 51752.0, 51754.0, 53349.0, 54329.0, 54344.0, 54431.0, 54503.0, 54511.0, 54602.0, 54732.0, 54795.0, 54872.0, 54901.0, 54920.0, 54956.0, 54982.0, 55146.0, 55273.0, 55325.0, 55341.0, 55625.0, 55733.0, 55741.0, 55757.0, 55850.0, 55851.0, 55959.0, 56005.0, 56052.0, 56146.0, 56147.0, 56605.0, 56776.0, 56963.0, 56983.0, 57003.0, 57110.0, 57134.0, 57157.0, 57205.0, 57333.0, 57531.0, 57540.0, 57565.0, 58485.0, 58515.0, 60526.0, 60561.0, 60681.0, 64175.0, 64215.0, 64222.0, 64225.0, 64342.0, 64374.0, 64699.0, 64840.0, 64848.0, 65010.0, 79001.0, 79031.0, 79087.0, 79090.0, 79137.0, 79153.0, 79174.0, 79666.0, 79683.0, 79844.0, 79850.0, 79879.0, 79888.0, 79947.0, 80235.0, 80328.0, 80856.0, 81502.0, 81567.0, 81573.0, 83440.0, 83636.0, 83643.0, 83787.0, 83857.0, 84068.0, 84135.0, 84216.0, 84236.0, 84243.0, 84317.0, 84522.0, 84536.0, 84649.0, 84650.0, 84803.0, 84812.0, 84885.0, 84892.0, 84912.0, 84920.0, 84947.0, 90993.0, 91012.0, 91445.0, 92579.0, 94101.0, 94160.0, 114112.0, 115817.0, 118424.0, 120892.0, 121457.0, 124925.0, 126003.0, 127733.0, 127845.0, 127943.0, 128637.0, 129080.0, 134429.0, 137902.0, 144245.0, 147007.0, 148789.0, 150209.0, 153830.0, 154197.0, 158866.0, 165324.0, 168433.0, 168537.0, 195814.0, 201895.0, 204219.0, 219970.0, 221496.0, 221914.0, 222068.0, 253558.0, 253827.0, 256691.0, 282679.0, 283576.0, 284129.0, 284161.0, 285362.0, 337867.0, 339479.0, 345275.0, 375387.0, 378884.0, 378925.0, 439921.0, 497661.0, 553115.0, 643866.0, 653082.0, 729085.0, 111089941.0 
GO:0030864 CC 9.11e-05 14/8533    53/16076 D07 cortical actin cytoskeleton              357.0, 824.0, 1756.0, 1915.0, 2998.0, 3927.0, 7402.0, 10211.0, 25924.0, 55915.0, 64236.0, 80306.0, 130271.0, 494513.0 
GO:1990904 CC 9.45e-05 61/8533   162/16076 D02 ribonucleoprotein complex                1655.0, 1995.0, 2597.0, 3188.0, 3191.0, 3608.0, 5042.0, 6124.0, 6146.0, 6154.0, 6155.0, 6175.0, 6188.0, 6191.0, 6193.0, 6194.0, 6201.0, 6203.0, 6637.0, 6741.0, 7011.0, 7155.0, 7431.0, 8445.0, 8607.0, 10011.0, 10137.0, 10432.0, 10658.0, 10856.0, 10949.0, 23521.0, 23636.0, 27257.0, 27303.0, 50804.0, 51574.0, 51593.0, 51690.0, 51692.0, 51808.0, 54039.0, 54845.0, 56257.0, 60489.0, 60678.0, 79048.0, 79631.0, 79736.0, 80336.0, 81892.0, 84081.0, 120379.0, 120892.0, 124245.0, 124995.0, 129831.0, 132430.0, 140886.0, 149986.0, 200916.0 
GO:0042470 CC 1.05e-04 31/8533    94/16076 D08 melanosome                               191.0, 348.0, 813.0, 1200.0, 1638.0, 2040.0, 2644.0, 4647.0, 5034.0, 5052.0, 5176.0, 5873.0, 5878.0, 6184.0, 6520.0, 6809.0, 7037.0, 7306.0, 8836.0, 8934.0, 9554.0, 10211.0, 10672.0, 10961.0, 25924.0, 27044.0, 51393.0, 54843.0, 64284.0, 84079.0, 89781.0 
GO:0097060 CC 1.09e-04  8/8533    37/16076 D04 synaptic membrane                        3775.0, 5786.0, 8508.0, 10142.0, 10243.0, 23767.0, 84144.0, 85360.0 
GO:0031253 CC 1.13e-04  0/8533    12/16076 D04 cell projection membrane                  
GO:0030669 CC 1.21e-04 15/8533    55/16076 D08 clathrin-coated endocytic vesicle membrane 338.0, 348.0, 685.0, 1173.0, 1175.0, 1950.0, 3119.0, 3575.0, 4074.0, 4920.0, 7037.0, 7306.0, 7474.0, 8322.0, 9856.0 
GO:0005905 CC 1.32e-04 17/8533    60/16076 D04 clathrin-coated pit                      114.0, 409.0, 1173.0, 2060.0, 6517.0, 7037.0, 8029.0, 8218.0, 8877.0, 10059.0, 11037.0, 22876.0, 55040.0, 57007.0, 85021.0, 115548.0, 130340.0 
GO:0032588 CC 1.50e-04 31/8533    93/16076 D04 trans-Golgi network membrane             540.0, 1211.0, 3119.0, 3363.0, 4074.0, 4218.0, 4430.0, 8938.0, 9382.0, 9712.0, 9827.0, 9914.0, 10067.0, 10228.0, 10244.0, 10466.0, 10717.0, 11154.0, 22796.0, 23647.0, 25839.0, 27236.0, 51542.0, 57589.0, 83548.0, 84342.0, 84766.0, 90196.0, 91949.0, 130340.0, 164633.0 
GO:0005874 CC 1.55e-04 111/8533   267/16076 D06 microtubule                              324.0, 357.0, 1062.0, 1639.0, 1641.0, 1767.0, 1768.0, 1769.0, 1770.0, 2009.0, 2010.0, 3798.0, 3800.0, 3832.0, 3834.0, 3835.0, 3925.0, 4135.0, 4210.0, 4504.0, 4751.0, 4920.0, 5423.0, 6101.0, 6249.0, 6786.0, 6902.0, 6903.0, 6991.0, 7277.0, 7280.0, 7283.0, 7756.0, 8701.0, 9493.0, 9576.0, 9585.0, 9702.0, 9859.0, 10059.0, 10263.0, 10376.0, 10381.0, 10383.0, 10540.0, 10783.0, 11004.0, 11043.0, 11186.0, 11337.0, 22981.0, 23499.0, 23710.0, 25809.0, 26095.0, 26586.0, 27019.0, 29127.0, 51174.0, 51175.0, 51203.0, 51473.0, 51626.0, 51807.0, 54617.0, 54839.0, 55083.0, 55582.0, 55614.0, 55698.0, 55835.0, 55920.0, 56271.0, 56890.0, 56992.0, 57159.0, 57326.0, 57576.0, 64147.0, 79659.0, 79848.0, 80258.0, 81565.0, 83473.0, 83544.0, 83657.0, 83658.0, 84790.0, 85462.0, 113220.0, 114791.0, 123720.0, 127602.0, 140735.0, 146754.0, 157922.0, 161436.0, 196385.0, 200162.0, 203068.0, 283349.0, 284076.0, 285331.0, 285643.0, 285753.0, 341019.0, 347240.0, 347733.0, 400954.0, 642273.0, 643246.0 
GO:0042995 CC 1.57e-04 46/8533   127/16076 D02 cell projection                          388.0, 480.0, 773.0, 1756.0, 4192.0, 4692.0, 4868.0, 4878.0, 5170.0, 5335.0, 7204.0, 7402.0, 8153.0, 8473.0, 9322.0, 9381.0, 9404.0, 9699.0, 9886.0, 10093.0, 10630.0, 10677.0, 11037.0, 11116.0, 22999.0, 23247.0, 27148.0, 50939.0, 51004.0, 55107.0, 55353.0, 56990.0, 57180.0, 57192.0, 57706.0, 64800.0, 83481.0, 93492.0, 118812.0, 134265.0, 136332.0, 138429.0, 150696.0, 152206.0, 347736.0, 386617.0 
GO:0009898 CC 1.70e-04 18/8533    62/16076 D04 cytoplasmic side of plasma membrane      52.0, 1147.0, 1173.0, 1175.0, 2669.0, 3815.0, 4923.0, 7186.0, 7188.0, 9914.0, 26191.0, 27131.0, 27429.0, 29082.0, 30820.0, 56616.0, 84299.0, 140700.0 
GO:1903561 CC 1.88e-04 15/8533    54/16076 D05 extracellular vesicle                    348.0, 481.0, 1303.0, 2153.0, 2782.0, 3037.0, 4240.0, 4245.0, 5315.0, 5549.0, 7037.0, 7280.0, 10383.0, 406911.0, 407019.0 
GO:0002102 CC 1.88e-04  5/8533    28/16076 D05 podosome                                 101.0, 9404.0, 23022.0, 64147.0, 134265.0 
GO:0032590 CC 1.88e-04  5/8533    28/16076 D06 dendrite membrane                        2559.0, 2564.0, 4988.0, 6870.0, 8910.0 
GO:0030175 CC 2.16e-04 19/8533    64/16076 D05 filopodium                               58.0, 70.0, 998.0, 1525.0, 1756.0, 3636.0, 4254.0, 4430.0, 4534.0, 7402.0, 7802.0, 9368.0, 10123.0, 10381.0, 10630.0, 10788.0, 25983.0, 55585.0, 121512.0 
GO:0043194 CC 2.41e-04  2/8533    19/16076 D02 axon initial segment                     1261.0, 57554.0 
GO:0044305 CC 2.41e-04  2/8533    19/16076 D04 calyx of Held                            3351.0, 440279.0 
GO:0005634 CC 2.52e-04 2361/8533  4646/16076 D05 nucleus                                  34.0, 132.0, 148.0, 165.0, 178.0, 213.0, 267.0, 292.0, 301.0, 310.0, 317.0, 324.0, 326.0, 328.0, 348.0, 367.0, 388.0, 402.0, 403.0, 405.0, 406.0, 409.0, 427.0, 463.0, 466.0, 501.0, 506.0, 515.0, 539.0, 545.0, 571.0, 573.0, 580.0, 581.0, 585.0, 595.0, 596.0, 635.0, 639.0, 641.0, 642.0, 664.0, 665.0, 675.0, 687.0, 708.0, 773.0, 824.0, 836.0, 839.0, 840.0, 842.0, 858.0, 863.0, 875.0, 891.0, 894.0, 896.0, 898.0, 899.0, 902.0, 905.0, 952.0, 983.0, 984.0, 993.0, 994.0, 1019.0, 1022.0, 1029.0, 1030.0, 1031.0, 1032.0, 1062.0, 1063.0, 1072.0, 1106.0, 1111.0, 1122.0, 1149.0, 1153.0, 1161.0, 1191.0, 1198.0, 1201.0, 1207.0, 1381.0, 1382.0, 1390.0, 1407.0, 1460.0, 1476.0, 1479.0, 1488.0, 1499.0, 1500.0, 1501.0, 1545.0, 1616.0, 1628.0, 1639.0, 1642.0, 1643.0, 1649.0, 1655.0, 1659.0, 1662.0, 1663.0, 1665.0, 1666.0, 1676.0, 1677.0, 1716.0, 1736.0, 1743.0, 1746.0, 1749.0, 1750.0, 1763.0, 1773.0, 1774.0, 1775.0, 1787.0, 1789.0, 1812.0, 1820.0, 1831.0, 1838.0, 1841.0, 1844.0, 1845.0, 1852.0, 1854.0, 1869.0, 1871.0, 1876.0, 1911.0, 1915.0, 1947.0, 1984.0, 2021.0, 2023.0, 2064.0, 2066.0, 2070.0, 2071.0, 2072.0, 2073.0, 2074.0, 2077.0, 2079.0, 2091.0, 2099.0, 2100.0, 2114.0, 2117.0, 2118.0, 2130.0, 2146.0, 2170.0, 2171.0, 2172.0, 2175.0, 2176.0, 2177.0, 2178.0, 2185.0, 2218.0, 2237.0, 2239.0, 2241.0, 2255.0, 2256.0, 2260.0, 2271.0, 2273.0, 2275.0, 2290.0, 2295.0, 2309.0, 2316.0, 2322.0, 2534.0, 2553.0, 2597.0, 2644.0, 2669.0, 2690.0, 2852.0, 2872.0, 2874.0, 2885.0, 2908.0, 2909.0, 2947.0, 2950.0, 2958.0, 2960.0, 2962.0, 2963.0, 2966.0, 2967.0, 2968.0, 2969.0, 2971.0, 3005.0, 3006.0, 3007.0, 3008.0, 3012.0, 3014.0, 3015.0, 3017.0, 3018.0, 3020.0, 3024.0, 3038.0, 3068.0, 3069.0, 3070.0, 3090.0, 3094.0, 3146.0, 3148.0, 3149.0, 3150.0, 3151.0, 3159.0, 3172.0, 3188.0, 3191.0, 3276.0, 3280.0, 3298.0, 3364.0, 3397.0, 3398.0, 3399.0, 3420.0, 3475.0, 3486.0, 3550.0, 3608.0, 3615.0, 3622.0, 3636.0, 3642.0, 3654.0, 3664.0, 3667.0, 3716.0, 3717.0, 3720.0, 3727.0, 3735.0, 3832.0, 3835.0, 3852.0, 3858.0, 3911.0, 3921.0, 3958.0, 4001.0, 4004.0, 4005.0, 4015.0, 4017.0, 4026.0, 4048.0, 4085.0, 4088.0, 4092.0, 4116.0, 4149.0, 4160.0, 4171.0, 4172.0, 4173.0, 4175.0, 4188.0, 4191.0, 4210.0, 4212.0, 4234.0, 4236.0, 4255.0, 4291.0, 4337.0, 4343.0, 4353.0, 4361.0, 4435.0, 4436.0, 4437.0, 4439.0, 4487.0, 4493.0, 4494.0, 4495.0, 4499.0, 4501.0, 4502.0, 4504.0, 4521.0, 4602.0, 4661.0, 4664.0, 4666.0, 4682.0, 4692.0, 4704.0, 4733.0, 4734.0, 4736.0, 4738.0, 4750.0, 4751.0, 4772.0, 4775.0, 4776.0, 4779.0, 4793.0, 4798.0, 4799.0, 4801.0, 4802.0, 4809.0, 4817.0, 4820.0, 4824.0, 4830.0, 4831.0, 4841.0, 4843.0, 4862.0, 4863.0, 4878.0, 4899.0, 4901.0, 4946.0, 4947.0, 4998.0, 4999.0, 5001.0, 5037.0, 5042.0, 5052.0, 5071.0, 5073.0, 5074.0, 5081.0, 5087.0, 5089.0, 5090.0, 5121.0, 5130.0, 5134.0, 5141.0, 5144.0, 5156.0, 5159.0, 5160.0, 5162.0, 5170.0, 5178.0, 5187.0, 5202.0, 5203.0, 5204.0, 5214.0, 5245.0, 5303.0, 5315.0, 5317.0, 5318.0, 5321.0, 5326.0, 5331.0, 5347.0, 5356.0, 5366.0, 5378.0, 5393.0, 5394.0, 5395.0, 5396.0, 5423.0, 5424.0, 5425.0, 5426.0, 5429.0, 5432.0, 5433.0, 5437.0, 5438.0, 5439.0, 5441.0, 5453.0, 5455.0, 5468.0, 5475.0, 5478.0, 5496.0, 5499.0, 5510.0, 5511.0, 5525.0, 5536.0, 5562.0, 5564.0, 5565.0, 5569.0, 5570.0, 5571.0, 5580.0, 5586.0, 5587.0, 5594.0, 5595.0, 5596.0, 5598.0, 5599.0, 5601.0, 5603.0, 5612.0, 5613.0, 5664.0, 5682.0, 5683.0, 5686.0, 5687.0, 5688.0, 5689.0, 5690.0, 5691.0, 5692.0, 5693.0, 5694.0, 5695.0, 5699.0, 5700.0, 5702.0, 5704.0, 5708.0, 5710.0, 5714.0, 5715.0, 5716.0, 5717.0, 5719.0, 5725.0, 5740.0, 5745.0, 5763.0, 5771.0, 5781.0, 5784.0, 5791.0, 5810.0, 5816.0, 5884.0, 5886.0, 5889.0, 5892.0, 5893.0, 5894.0, 5896.0, 5902.0, 5916.0, 5917.0, 5935.0, 5936.0, 5947.0, 5965.0, 5971.0, 5980.0, 5982.0, 5983.0, 5984.0, 5985.0, 5987.0, 5992.0, 5993.0, 5994.0, 6014.0, 6018.0, 6046.0, 6047.0, 6095.0, 6096.0, 6100.0, 6117.0, 6118.0, 6122.0, 6124.0, 6128.0, 6130.0, 6133.0, 6134.0, 6137.0, 6139.0, 6146.0, 6147.0, 6155.0, 6166.0, 6168.0, 6175.0, 6187.0, 6188.0, 6194.0, 6198.0, 6201.0, 6203.0, 6207.0, 6209.0, 6222.0, 6229.0, 6230.0, 6232.0, 6233.0, 6249.0, 6257.0, 6259.0, 6271.0, 6277.0, 6284.0, 6301.0, 6310.0, 6314.0, 6322.0, 6387.0, 6399.0, 6418.0, 6419.0, 6421.0, 6426.0, 6427.0, 6429.0, 6434.0, 6447.0, 6591.0, 6596.0, 6598.0, 6604.0, 6605.0, 6606.0, 6607.0, 6612.0, 6613.0, 6619.0, 6622.0, 6626.0, 6627.0, 6628.0, 6631.0, 6632.0, 6633.0, 6634.0, 6635.0, 6636.0, 6637.0, 6649.0, 6656.0, 6659.0, 6664.0, 6665.0, 6732.0, 6741.0, 6742.0, 6749.0, 6777.0, 6790.0, 6795.0, 6809.0, 6827.0, 6832.0, 6839.0, 6867.0, 6870.0, 6871.0, 6873.0, 6874.0, 6877.0, 6881.0, 6882.0, 6894.0, 6895.0, 6907.0, 6908.0, 6909.0, 6920.0, 6932.0, 6934.0, 6936.0, 6940.0, 6941.0, 6942.0, 6945.0, 6996.0, 7008.0, 7013.0, 7019.0, 7022.0, 7025.0, 7026.0, 7027.0, 7029.0, 7030.0, 7037.0, 7072.0, 7078.0, 7088.0, 7090.0, 7114.0, 7126.0, 7155.0, 7156.0, 7158.0, 7167.0, 7175.0, 7216.0, 7248.0, 7257.0, 7267.0, 7268.0, 7270.0, 7280.0, 7283.0, 7290.0, 7291.0, 7294.0, 7311.0, 7316.0, 7332.0, 7335.0, 7343.0, 7358.0, 7372.0, 7374.0, 7375.0, 7391.0, 7415.0, 7417.0, 7419.0, 7428.0, 7443.0, 7468.0, 7486.0, 7515.0, 7518.0, 7539.0, 7541.0, 7545.0, 7546.0, 7547.0, 7549.0, 7552.0, 7553.0, 7554.0, 7555.0, 7556.0, 7561.0, 7564.0, 7565.0, 7566.0, 7567.0, 7569.0, 7570.0, 7571.0, 7574.0, 7576.0, 7579.0, 7580.0, 7581.0, 7582.0, 7584.0, 7589.0, 7592.0, 7594.0, 7596.0, 7617.0, 7620.0, 7626.0, 7627.0, 7633.0, 7637.0, 7638.0, 7639.0, 7644.0, 7652.0, 7673.0, 7675.0, 7678.0, 7691.0, 7692.0, 7695.0, 7697.0, 7699.0, 7700.0, 7703.0, 7704.0, 7710.0, 7711.0, 7712.0, 7718.0, 7726.0, 7727.0, 7728.0, 7733.0, 7737.0, 7741.0, 7743.0, 7745.0, 7746.0, 7748.0, 7750.0, 7752.0, 7756.0, 7757.0, 7761.0, 7762.0, 7764.0, 7766.0, 7767.0, 7768.0, 7769.0, 7770.0, 7771.0, 7772.0, 7773.0, 7776.0, 7791.0, 7852.0, 7862.0, 7866.0, 7867.0, 7913.0, 7936.0, 7957.0, 7965.0, 8028.0, 8078.0, 8079.0, 8086.0, 8089.0, 8099.0, 8161.0, 8195.0, 8202.0, 8208.0, 8214.0, 8220.0, 8227.0, 8293.0, 8294.0, 8317.0, 8330.0, 8334.0, 8338.0, 8339.0, 8340.0, 8341.0, 8342.0, 8343.0, 8344.0, 8346.0, 8347.0, 8350.0, 8353.0, 8357.0, 8359.0, 8360.0, 8361.0, 8362.0, 8363.0, 8364.0, 8365.0, 8366.0, 8367.0, 8394.0, 8402.0, 8405.0, 8409.0, 8428.0, 8438.0, 8445.0, 8446.0, 8462.0, 8463.0, 8464.0, 8473.0, 8487.0, 8517.0, 8518.0, 8520.0, 8533.0, 8535.0, 8544.0, 8548.0, 8550.0, 8559.0, 8575.0, 8607.0, 8621.0, 8624.0, 8625.0, 8634.0, 8644.0, 8717.0, 8721.0, 8725.0, 8726.0, 8728.0, 8732.0, 8772.0, 8798.0, 8813.0, 8814.0, 8819.0, 8836.0, 8841.0, 8846.0, 8863.0, 8877.0, 8882.0, 8893.0, 8895.0, 8896.0, 8904.0, 8915.0, 8926.0, 8930.0, 8932.0, 8969.0, 8970.0, 8988.0, 8999.0, 9014.0, 9031.0, 9054.0, 9055.0, 9063.0, 9070.0, 9093.0, 9100.0, 9101.0, 9104.0, 9125.0, 9126.0, 9128.0, 9131.0, 9141.0, 9147.0, 9156.0, 9183.0, 9189.0, 9204.0, 9208.0, 9232.0, 9242.0, 9246.0, 9255.0, 9263.0, 9295.0, 9310.0, 9315.0, 9319.0, 9324.0, 9326.0, 9338.0, 9355.0, 9360.0, 9401.0, 9404.0, 9416.0, 9425.0, 9439.0, 9440.0, 9441.0, 9442.0, 9443.0, 9457.0, 9465.0, 9477.0, 9480.0, 9493.0, 9513.0, 9524.0, 9534.0, 9541.0, 9552.0, 9555.0, 9572.0, 9576.0, 9577.0, 9585.0, 9587.0, 9616.0, 9633.0, 9652.0, 9658.0, 9659.0, 9667.0, 9668.0, 9675.0, 9678.0, 9682.0, 9686.0, 9702.0, 9733.0, 9734.0, 9735.0, 9736.0, 9737.0, 9753.0, 9759.0, 9760.0, 9775.0, 9782.0, 9785.0, 9805.0, 9810.0, 9824.0, 9831.0, 9837.0, 9841.0, 9848.0, 9849.0, 9878.0, 9889.0, 9891.0, 9913.0, 9923.0, 9941.0, 9949.0, 9960.0, 9975.0, 9978.0, 9985.0, 10001.0, 10011.0, 10016.0, 10023.0, 10036.0, 10038.0, 10055.0, 10062.0, 10082.0, 10093.0, 10094.0, 10113.0, 10123.0, 10124.0, 10127.0, 10140.0, 10168.0, 10172.0, 10174.0, 10178.0, 10180.0, 10189.0, 10190.0, 10194.0, 10200.0, 10217.0, 10224.0, 10229.0, 10231.0, 10263.0, 10270.0, 10272.0, 10274.0, 10276.0, 10286.0, 10293.0, 10302.0, 10311.0, 10325.0, 10336.0, 10363.0, 10365.0, 10370.0, 10381.0, 10383.0, 10388.0, 10389.0, 10399.0, 10421.0, 10428.0, 10432.0, 10436.0, 10438.0, 10443.0, 10450.0, 10459.0, 10464.0, 10473.0, 10474.0, 10477.0, 10482.0, 10488.0, 10519.0, 10520.0, 10549.0, 10552.0, 10556.0, 10580.0, 10589.0, 10590.0, 10591.0, 10597.0, 10620.0, 10622.0, 10635.0, 10643.0, 10656.0, 10657.0, 10658.0, 10664.0, 10670.0, 10672.0, 10691.0, 10713.0, 10733.0, 10742.0, 10758.0, 10771.0, 10783.0, 10785.0, 10793.0, 10795.0, 10799.0, 10838.0, 10848.0, 10856.0, 10891.0, 10901.0, 10907.0, 10912.0, 10915.0, 10916.0, 10926.0, 10928.0, 10943.0, 10949.0, 10951.0, 10953.0, 10973.0, 10974.0, 10978.0, 10987.0, 11004.0, 11011.0, 11020.0, 11023.0, 11066.0, 11083.0, 11091.0, 11092.0, 11097.0, 11098.0, 11108.0, 11113.0, 11116.0, 11137.0, 11143.0, 11144.0, 11156.0, 11157.0, 11162.0, 11163.0, 11164.0, 11165.0, 11168.0, 11170.0, 11179.0, 11186.0, 11193.0, 11200.0, 11218.0, 11259.0, 11261.0, 11262.0, 11266.0, 11269.0, 11281.0, 11315.0, 11319.0, 11325.0, 11329.0, 11331.0, 22806.0, 22809.0, 22823.0, 22828.0, 22835.0, 22861.0, 22869.0, 22873.0, 22880.0, 22888.0, 22889.0, 22903.0, 22906.0, 22913.0, 22916.0, 22927.0, 22938.0, 22944.0, 22955.0, 22974.0, 22976.0, 22984.0, 22985.0, 22993.0, 23016.0, 23022.0, 23028.0, 23037.0, 23060.0, 23070.0, 23075.0, 23076.0, 23081.0, 23082.0, 23087.0, 23099.0, 23135.0, 23137.0, 23142.0, 23175.0, 23178.0, 23186.0, 23195.0, 23216.0, 23234.0, 23300.0, 23345.0, 23350.0, 23358.0, 23361.0, 23368.0, 23381.0, 23401.0, 23404.0, 23408.0, 23421.0, 23435.0, 23451.0, 23462.0, 23479.0, 23515.0, 23517.0, 23521.0, 23522.0, 23541.0, 23549.0, 23552.0, 23560.0, 23567.0, 23582.0, 23587.0, 23588.0, 23609.0, 23613.0, 23616.0, 23619.0, 23648.0, 23658.0, 23660.0, 23676.0, 23788.0, 24148.0, 25764.0, 25776.0, 25788.0, 25798.0, 25804.0, 25819.0, 25824.0, 25842.0, 25855.0, 25865.0, 25871.0, 25874.0, 25888.0, 25896.0, 25898.0, 25904.0, 25911.0, 25915.0, 25929.0, 25934.0, 25949.0, 25950.0, 25953.0, 25966.0, 25979.0, 25996.0, 26007.0, 26039.0, 26053.0, 26054.0, 26073.0, 26098.0, 26112.0, 26121.0, 26123.0, 26149.0, 26152.0, 26166.0, 26191.0, 26206.0, 26256.0, 26263.0, 26271.0, 26287.0, 26292.0, 26297.0, 26298.0, 26353.0, 26354.0, 26468.0, 26469.0, 26471.0, 26508.0, 26574.0, 26747.0, 26974.0, 27000.0, 27018.0, 27044.0, 27086.0, 27097.0, 27098.0, 27129.0, 27148.0, 27183.0, 27238.0, 27247.0, 27250.0, 27257.0, 27258.0, 27285.0, 27300.0, 27301.0, 27303.0, 27309.0, 27319.0, 27324.0, 27335.0, 27351.0, 27429.0, 28960.0, 28970.0, 28976.0, 28986.0, 28989.0, 28991.0, 28999.0, 29082.0, 29087.0, 29098.0, 29107.0, 29118.0, 29127.0, 29777.0, 29799.0, 29842.0, 29843.0, 29844.0, 29889.0, 29901.0, 29914.0, 29915.0, 29935.0, 29942.0, 29945.0, 29946.0, 29969.0, 29994.0, 29995.0, 30813.0, 30832.0, 30833.0, 30837.0, 30845.0, 30846.0, 50485.0, 50507.0, 50511.0, 50717.0, 50804.0, 50810.0, 50813.0, 51002.0, 51003.0, 51010.0, 51013.0, 51022.0, 51035.0, 51053.0, 51058.0, 51066.0, 51068.0, 51072.0, 51076.0, 51086.0, 51096.0, 51097.0, 51105.0, 51111.0, 51126.0, 51131.0, 51142.0, 51147.0, 51157.0, 51163.0, 51181.0, 51182.0, 51188.0, 51193.0, 51202.0, 51218.0, 51231.0, 51244.0, 51265.0, 51276.0, 51277.0, 51278.0, 51290.0, 51307.0, 51319.0, 51320.0, 51333.0, 51339.0, 51340.0, 51351.0, 51366.0, 51379.0, 51385.0, 51422.0, 51427.0, 51428.0, 51434.0, 51441.0, 51444.0, 51447.0, 51460.0, 51493.0, 51499.0, 51501.0, 51503.0, 51507.0, 51523.0, 51529.0, 51530.0, 51533.0, 51545.0, 51547.0, 51550.0, 51564.0, 51569.0, 51574.0, 51592.0, 51603.0, 51605.0, 51619.0, 51634.0, 51639.0, 51647.0, 51655.0, 51659.0, 51684.0, 51686.0, 51690.0, 51691.0, 51693.0, 51720.0, 51726.0, 51734.0, 51741.0, 51747.0, 51754.0, 51759.0, 51776.0, 51804.0, 51808.0, 53335.0, 53918.0, 54014.0, 54033.0, 54039.0, 54059.0, 54069.0, 54093.0, 54107.0, 54112.0, 54165.0, 54206.0, 54212.0, 54386.0, 54454.0, 54464.0, 54476.0, 54487.0, 54494.0, 54514.0, 54517.0, 54522.0, 54551.0, 54556.0, 54583.0, 54587.0, 54617.0, 54619.0, 54663.0, 54680.0, 54737.0, 54796.0, 54797.0, 54807.0, 54811.0, 54815.0, 54816.0, 54823.0, 54840.0, 54841.0, 54845.0, 54850.0, 54851.0, 54855.0, 54856.0, 54859.0, 54861.0, 54870.0, 54881.0, 54883.0, 54888.0, 54890.0, 54892.0, 54897.0, 54908.0, 54927.0, 54931.0, 54936.0, 54942.0, 54952.0, 54955.0, 54962.0, 54969.0, 54980.0, 54993.0, 54994.0, 54997.0, 55023.0, 55038.0, 55040.0, 55070.0, 55084.0, 55090.0, 55093.0, 55094.0, 55100.0, 55106.0, 55110.0, 55128.0, 55132.0, 55140.0, 55147.0, 55166.0, 55170.0, 55174.0, 55177.0, 55196.0, 55208.0, 55212.0, 55218.0, 55219.0, 55226.0, 55234.0, 55256.0, 55269.0, 55272.0, 55290.0, 55291.0, 55319.0, 55325.0, 55337.0, 55339.0, 55352.0, 55437.0, 55486.0, 55502.0, 55509.0, 55520.0, 55534.0, 55544.0, 55552.0, 55571.0, 55585.0, 55588.0, 55593.0, 55596.0, 55599.0, 55609.0, 55611.0, 55628.0, 55635.0, 55644.0, 55646.0, 55656.0, 55659.0, 55689.0, 55693.0, 55696.0, 55713.0, 55727.0, 55729.0, 55734.0, 55742.0, 55749.0, 55756.0, 55765.0, 55768.0, 55769.0, 55771.0, 55775.0, 55781.0, 55783.0, 55795.0, 55811.0, 55818.0, 55833.0, 55835.0, 55837.0, 55856.0, 55869.0, 55871.0, 55888.0, 55893.0, 55897.0, 55900.0, 55905.0, 55906.0, 55915.0, 55924.0, 56034.0, 56146.0, 56154.0, 56160.0, 56180.0, 56242.0, 56254.0, 56256.0, 56257.0, 56259.0, 56271.0, 56478.0, 56655.0, 56658.0, 56683.0, 56776.0, 56849.0, 56852.0, 56890.0, 56892.0, 56893.0, 56897.0, 56903.0, 56911.0, 56915.0, 56916.0, 56938.0, 56948.0, 56950.0, 56978.0, 56980.0, 56981.0, 56984.0, 56986.0, 57002.0, 57007.0, 57082.0, 57095.0, 57103.0, 57109.0, 57110.0, 57162.0, 57178.0, 57186.0, 57209.0, 57232.0, 57325.0, 57326.0, 57332.0, 57335.0, 57336.0, 57337.0, 57343.0, 57396.0, 57405.0, 57460.0, 57474.0, 57491.0, 57510.0, 57523.0, 57531.0, 57538.0, 57541.0, 57547.0, 57567.0, 57570.0, 57604.0, 57610.0, 57615.0, 57616.0, 57623.0, 57646.0, 57677.0, 57679.0, 57693.0, 57695.0, 57711.0, 57713.0, 57721.0, 57761.0, 57763.0, 57819.0, 57862.0, 58487.0, 58490.0, 58491.0, 58492.0, 58493.0, 58495.0, 58497.0, 58500.0, 58529.0, 59286.0, 59339.0, 59348.0, 60313.0, 60386.0, 60489.0, 60491.0, 60509.0, 60528.0, 60678.0, 63906.0, 63932.0, 63934.0, 63935.0, 63951.0, 63977.0, 63979.0, 64062.0, 64080.0, 64110.0, 64207.0, 64210.0, 64236.0, 64288.0, 64320.0, 64321.0, 64395.0, 64426.0, 64431.0, 64518.0, 64708.0, 64710.0, 64754.0, 64763.0, 64768.0, 64782.0, 64783.0, 64789.0, 64802.0, 64848.0, 64855.0, 64863.0, 64900.0, 64940.0, 64946.0, 64976.0, 65109.0, 65110.0, 65243.0, 65980.0, 65991.0, 78996.0, 79000.0, 79003.0, 79005.0, 79023.0, 79026.0, 79027.0, 79029.0, 79035.0, 79047.0, 79075.0, 79077.0, 79080.0, 79081.0, 79084.0, 79088.0, 79142.0, 79149.0, 79175.0, 79177.0, 79184.0, 79228.0, 79230.0, 79364.0, 79366.0, 79612.0, 79616.0, 79622.0, 79639.0, 79650.0, 79673.0, 79677.0, 79682.0, 79685.0, 79697.0, 79707.0, 79711.0, 79717.0, 79723.0, 79728.0, 79744.0, 79745.0, 79750.0, 79753.0, 79768.0, 79780.0, 79788.0, 79797.0, 79818.0, 79831.0, 79858.0, 79862.0, 79866.0, 79869.0, 79879.0, 79891.0, 79894.0, 79898.0, 79912.0, 79913.0, 79915.0, 79918.0, 79960.0, 79968.0, 79973.0, 79986.0, 79991.0, 80011.0, 80025.0, 80063.0, 80108.0, 80139.0, 80150.0, 80173.0, 80174.0, 80184.0, 80185.0, 80196.0, 80256.0, 80264.0, 80306.0, 80312.0, 80314.0, 80317.0, 80336.0, 80349.0, 80714.0, 80726.0, 80755.0, 80776.0, 80778.0, 80789.0, 80854.0, 81545.0, 81550.0, 81556.0, 81557.0, 81602.0, 81603.0, 81606.0, 81611.0, 81620.0, 81691.0, 81786.0, 81789.0, 81847.0, 81856.0, 81875.0, 81892.0, 81931.0, 81932.0, 83443.0, 83448.0, 83479.0, 83541.0, 83594.0, 83607.0, 83640.0, 83659.0, 83695.0, 83744.0, 83752.0, 83852.0, 83879.0, 83932.0, 83990.0, 84072.0, 84078.0, 84081.0, 84084.0, 84101.0, 84105.0, 84107.0, 84108.0, 84124.0, 84129.0, 84132.0, 84142.0, 84148.0, 84152.0, 84153.0, 84162.0, 84164.0, 84215.0, 84226.0, 84265.0, 84268.0, 84271.0, 84285.0, 84289.0, 84313.0, 84316.0, 84324.0, 84436.0, 84441.0, 84450.0, 84498.0, 84503.0, 84515.0, 84520.0, 84524.0, 84527.0, 84552.0, 84612.0, 84622.0, 84660.0, 84662.0, 84684.0, 84688.0, 84695.0, 84707.0, 84733.0, 84759.0, 84775.0, 84790.0, 84792.0, 84812.0, 84836.0, 84838.0, 84844.0, 84851.0, 84858.0, 84874.0, 84875.0, 84883.0, 84893.0, 84897.0, 84901.0, 84905.0, 84911.0, 84913.0, 84914.0, 84930.0, 84944.0, 84946.0, 84948.0, 84950.0, 84959.0, 84962.0, 84964.0, 84969.0, 85012.0, 85015.0, 85236.0, 85365.0, 85366.0, 85369.0, 85446.0, 85456.0, 85457.0, 85463.0, 89765.0, 90025.0, 90075.0, 90121.0, 90204.0, 90233.0, 90317.0, 90321.0, 90333.0, 90378.0, 90390.0, 90417.0, 90459.0, 90485.0, 90523.0, 90529.0, 90576.0, 90589.0, 90592.0, 90649.0, 90843.0, 90987.0, 90993.0, 91107.0, 91133.0, 91151.0, 91156.0, 91392.0, 91603.0, 91664.0, 91801.0, 92002.0, 92283.0, 92335.0, 92342.0, 92565.0, 92675.0, 92806.0, 92912.0, 93134.0, 93145.0, 93166.0, 93474.0, 93492.0, 93587.0, 93649.0, 93953.0, 93973.0, 94039.0, 94056.0, 94234.0, 96764.0, 112770.0, 112858.0, 112869.0, 112942.0, 112950.0, 113130.0, 113146.0, 113174.0, 113510.0, 113802.0, 113835.0, 114049.0, 114785.0, 114799.0, 114803.0, 114826.0, 114907.0, 114971.0, 114991.0, 115361.0, 115509.0, 115560.0, 116028.0, 116071.0, 116092.0, 116224.0, 117154.0, 117608.0, 118424.0, 118460.0, 118472.0, 118924.0, 120376.0, 121274.0, 121504.0, 121642.0, 122402.0, 122769.0, 122953.0, 123036.0, 123169.0, 123803.0, 123879.0, 124045.0, 124512.0, 124790.0, 124817.0, 124961.0, 125150.0, 125893.0, 125919.0, 125950.0, 126017.0, 126068.0, 126069.0, 126070.0, 126074.0, 126231.0, 126272.0, 126295.0, 126308.0, 126375.0, 126520.0, 126526.0, 126549.0, 127396.0, 128312.0, 128344.0, 128387.0, 128553.0, 129685.0, 129831.0, 131375.0, 131870.0, 131965.0, 132160.0, 132430.0, 132660.0, 132851.0, 132884.0, 133522.0, 134187.0, 134701.0, 134728.0, 135114.0, 135138.0, 136051.0, 136647.0, 137209.0, 137392.0, 137682.0, 138162.0, 139081.0, 139324.0, 139599.0, 139735.0, 140290.0, 140576.0, 140597.0, 140612.0, 140733.0, 140735.0, 140739.0, 140886.0, 140901.0, 143379.0, 143570.0, 143689.0, 144715.0, 145282.0, 146050.0, 146198.0, 146434.0, 146540.0, 147657.0, 147658.0, 147660.0, 147686.0, 147687.0, 147694.0, 147699.0, 147807.0, 147808.0, 147837.0, 147912.0, 147923.0, 147948.0, 147949.0, 148156.0, 148198.0, 148206.0, 148213.0, 148254.0, 148398.0, 148418.0, 148479.0, 148523.0, 149076.0, 149428.0, 149563.0, 150094.0, 150290.0, 150472.0, 150678.0, 150684.0, 150962.0, 152098.0, 152687.0, 153527.0, 153769.0, 155054.0, 157695.0, 158399.0, 158431.0, 161582.0, 162655.0, 162962.0, 162963.0, 162966.0, 162967.0, 162968.0, 162972.0, 162993.0, 163033.0, 163049.0, 163050.0, 163051.0, 163059.0, 163071.0, 163115.0, 163126.0, 163131.0, 163223.0, 163227.0, 163255.0, 163732.0, 163859.0, 164045.0, 164684.0, 165324.0, 165918.0, 166793.0, 166815.0, 168544.0, 169270.0, 169792.0, 169834.0, 169841.0, 170082.0, 170302.0, 170622.0, 170685.0, 170958.0, 170960.0, 171017.0, 171222.0, 171392.0, 192670.0, 195814.0, 195828.0, 196441.0, 196446.0, 196513.0, 196541.0, 197320.0, 197370.0, 197407.0, 199692.0, 199704.0, 199777.0, 200558.0, 200765.0, 201161.0, 201163.0, 201181.0, 201501.0, 201514.0, 201798.0, 201973.0, 202051.0, 202333.0, 203068.0, 203245.0, 203523.0, 205564.0, 219541.0, 219749.0, 219771.0, 219844.0, 220042.0, 220388.0, 220869.0, 220929.0, 220992.0, 221120.0, 221264.0, 221336.0, 221481.0, 221785.0, 222696.0, 222698.0, 225689.0, 245711.0, 246744.0, 252884.0, 254048.0, 254394.0, 255119.0, 255374.0, 255403.0, 256006.0, 256051.0, 256380.0, 257068.0, 259266.0, 260425.0, 260434.0, 266812.0, 282996.0, 283078.0, 283337.0, 283385.0, 283417.0, 283807.0, 284086.0, 284306.0, 284307.0, 284309.0, 284338.0, 284346.0, 284349.0, 284358.0, 284371.0, 284390.0, 284391.0, 284403.0, 284406.0, 284443.0, 284459.0, 284697.0, 285346.0, 285349.0, 285605.0, 285676.0, 285989.0, 286053.0, 286430.0, 317772.0, 338699.0, 339230.0, 339318.0, 339324.0, 339487.0, 339559.0, 340120.0, 340152.0, 340543.0, 342132.0, 342184.0, 342357.0, 342371.0, 342892.0, 342908.0, 342909.0, 342926.0, 342945.0, 344387.0, 344787.0, 345462.0, 346157.0, 346389.0, 347733.0, 347902.0, 348327.0, 349565.0, 353088.0, 353274.0, 353322.0, 353355.0, 353497.0, 374655.0, 374879.0, 374899.0, 374900.0, 374928.0, 375748.0, 375757.0, 376940.0, 378884.0, 387082.0, 387751.0, 387893.0, 388324.0, 388523.0, 388536.0, 388558.0, 388561.0, 388566.0, 388567.0, 388610.0, 389114.0, 389119.0, 389136.0, 389421.0, 389493.0, 390010.0, 390598.0, 390927.0, 390980.0, 399664.0, 399818.0, 400569.0, 400713.0, 400720.0, 400916.0, 401541.0, 402055.0, 404281.0, 440097.0, 440498.0, 440519.0, 440603.0, 440672.0, 440689.0, 441951.0, 442319.0, 445571.0, 493861.0, 641339.0, 642273.0, 642280.0, 642819.0, 643836.0, 644019.0, 644168.0, 644353.0, 645996.0, 647309.0, 653121.0, 654254.0, 728116.0, 728492.0, 728642.0, 728927.0, 729288.0, 729967.0, 730051.0, 730087.0, 731220.0, 100125288.0, 100129543.0, 100129583.0, 100129842.0, 100131187.0, 100131390.0, 100131827.0, 100132074.0, 100137047.0, 100289635.0, 100293516.0, 100861412.0, 100885848.0, 101060200.0, 102724560.0, 109504726.0, 110116772.0, 110354863.0, 111064647.0 
GO:0099634 CC 3.28e-04  5/8533    27/16076 D05 postsynaptic specialization membrane     1140.0, 10243.0, 22829.0, 54413.0, 57053.0 
GO:0030136 CC 3.86e-04 18/8533    60/16076 D08 clathrin-coated vesicle                  6517.0, 8218.0, 10134.0, 10228.0, 10456.0, 11037.0, 23062.0, 26276.0, 27072.0, 55040.0, 55062.0, 55823.0, 57706.0, 65082.0, 115548.0, 150368.0, 163486.0, 284697.0 
GO:0005884 CC 4.66e-04 27/8533    81/16076 D06 actin filament                           58.0, 70.0, 301.0, 395.0, 1238.0, 2534.0, 2620.0, 4430.0, 5074.0, 5357.0, 5358.0, 7010.0, 7111.0, 7168.0, 7169.0, 7248.0, 9093.0, 9817.0, 10677.0, 23022.0, 23433.0, 29844.0, 54857.0, 57175.0, 85462.0, 246176.0, 342184.0 
GO:0042641 CC 5.16e-04  0/8533    10/16076 D02 actomyosin                                
GO:0034707 CC 6.11e-04 10/8533    39/16076 D05 chloride channel complex                 2559.0, 2564.0, 2742.0, 53405.0, 55107.0, 55879.0, 65010.0, 196527.0, 246213.0, 266675.0 
GO:0030054 CC 8.40e-04 61/8533   154/16076 D02 cell junction                            177.0, 899.0, 1001.0, 1499.0, 1525.0, 1643.0, 1756.0, 1829.0, 1837.0, 2035.0, 2037.0, 2241.0, 2958.0, 2962.0, 3664.0, 4758.0, 5025.0, 5156.0, 5318.0, 5796.0, 5872.0, 5889.0, 6542.0, 6566.0, 7402.0, 8292.0, 8895.0, 9848.0, 10103.0, 10207.0, 10630.0, 10848.0, 23136.0, 23137.0, 23177.0, 23767.0, 25879.0, 26589.0, 28973.0, 51447.0, 54468.0, 54623.0, 54751.0, 54994.0, 55286.0, 55612.0, 56288.0, 57554.0, 79671.0, 83481.0, 84305.0, 91419.0, 117247.0, 143098.0, 153562.0, 157657.0, 260425.0, 285331.0, 285966.0, 440193.0, 100506658.0 
GO:0048787 CC 8.59e-04  7/8533    31/16076 D05 presynaptic active zone membrane         2054.0, 5818.0, 6809.0, 9170.0, 9381.0, 23208.0, 84628.0 
GO:0031594 CC 8.64e-04 20/8533    63/16076 D04 neuromuscular junction                   1140.0, 1399.0, 2045.0, 2064.0, 2066.0, 2149.0, 3908.0, 3911.0, 3913.0, 5664.0, 6547.0, 7402.0, 8292.0, 9093.0, 10497.0, 10518.0, 23024.0, 23607.0, 81493.0, 440279.0 
GO:0043209 CC 9.25e-04  6/8533    28/16076 D02 myelin sheath                            596.0, 2064.0, 4359.0, 6715.0, 10100.0, 377677.0 
GO:0031252 CC 9.27e-04 13/8533    46/16076 D02 cell leading edge                        1639.0, 7283.0, 7431.0, 7852.0, 10011.0, 11037.0, 23607.0, 23616.0, 54836.0, 57175.0, 81565.0, 90102.0, 100506658.0 
GO:0016324 CC 9.85e-04 114/8533   265/16076 D04 apical plasma membrane                   114.0, 177.0, 182.0, 301.0, 357.0, 363.0, 481.0, 529.0, 684.0, 948.0, 1464.0, 1513.0, 2028.0, 2030.0, 2064.0, 3485.0, 3753.0, 3775.0, 4072.0, 4363.0, 4647.0, 4921.0, 5002.0, 5021.0, 5144.0, 5159.0, 5169.0, 5172.0, 5205.0, 5348.0, 5562.0, 5664.0, 5745.0, 5873.0, 6505.0, 6519.0, 6520.0, 6533.0, 6557.0, 6566.0, 6573.0, 6580.0, 6583.0, 6584.0, 6809.0, 6868.0, 7010.0, 7399.0, 8029.0, 8140.0, 8323.0, 8501.0, 8611.0, 8777.0, 8842.0, 8884.0, 8972.0, 9076.0, 9365.0, 9368.0, 9390.0, 9497.0, 9962.0, 10057.0, 10207.0, 10327.0, 10456.0, 10519.0, 10630.0, 11136.0, 23255.0, 23428.0, 50617.0, 51364.0, 51458.0, 51765.0, 53405.0, 54825.0, 55107.0, 55244.0, 55630.0, 55811.0, 56288.0, 56606.0, 60676.0, 64240.0, 64241.0, 64284.0, 65010.0, 79629.0, 83959.0, 84329.0, 84417.0, 84552.0, 84612.0, 85320.0, 89958.0, 91703.0, 91749.0, 113235.0, 123041.0, 128338.0, 130749.0, 146183.0, 148930.0, 150084.0, 150696.0, 151056.0, 153562.0, 160728.0, 200958.0, 222662.0, 259266.0, 100506658.0 
GO:0001725 CC 1.04e-03 21/8533    65/16076 D04 stress fiber                             58.0, 2275.0, 3611.0, 4026.0, 4486.0, 4625.0, 4919.0, 7010.0, 7168.0, 7791.0, 9260.0, 10580.0, 11170.0, 22885.0, 23022.0, 27295.0, 54751.0, 57175.0, 59274.0, 64236.0, 246176.0 
GO:0014704 CC 1.09e-03 12/8533    43/16076 D06 intercalated disc                        481.0, 1317.0, 1525.0, 1824.0, 1829.0, 3741.0, 5318.0, 5348.0, 6331.0, 10052.0, 10791.0, 29098.0 
GO:0044294 CC 1.10e-03  0/8533     9/16076 D04 dendritic growth cone                     
GO:0099524 CC 1.10e-03  1/8533    13/16076 D04 postsynaptic cytosol                     5331.0 
GO:0032587 CC 1.20e-03 34/8533    94/16076 D05 ruffle membrane                          324.0, 1072.0, 1915.0, 2059.0, 2064.0, 2191.0, 4641.0, 4830.0, 5141.0, 5152.0, 5335.0, 6188.0, 6868.0, 7168.0, 8394.0, 9847.0, 10044.0, 10235.0, 10519.0, 10630.0, 11170.0, 11252.0, 23499.0, 23550.0, 24138.0, 26751.0, 54212.0, 54997.0, 55612.0, 57608.0, 64787.0, 83442.0, 114609.0, 117145.0 
GO:0030141 CC 1.27e-03 16/8533    52/16076 D08 secretory granule                        675.0, 998.0, 1861.0, 4353.0, 4880.0, 5650.0, 5873.0, 6447.0, 7422.0, 7466.0, 9166.0, 9607.0, 23557.0, 25818.0, 83854.0, 152579.0 
GO:0005635 CC 1.36e-03 72/8533   176/16076 D04 nuclear envelope                         581.0, 662.0, 664.0, 665.0, 1063.0, 1639.0, 1773.0, 1861.0, 2010.0, 2733.0, 2781.0, 2852.0, 3429.0, 4001.0, 4033.0, 4258.0, 4259.0, 4745.0, 4925.0, 4927.0, 5002.0, 5130.0, 5321.0, 5595.0, 5733.0, 5902.0, 6277.0, 6396.0, 6676.0, 7175.0, 8086.0, 9631.0, 9688.0, 10280.0, 10456.0, 10682.0, 10762.0, 11097.0, 11270.0, 23165.0, 23175.0, 23299.0, 23306.0, 23345.0, 23636.0, 27243.0, 27348.0, 29057.0, 51374.0, 51493.0, 53371.0, 54894.0, 54956.0, 55326.0, 55329.0, 55613.0, 55705.0, 55706.0, 55746.0, 64222.0, 79023.0, 81565.0, 90523.0, 91782.0, 124491.0, 127845.0, 129401.0, 160492.0, 221496.0, 255919.0, 285671.0, 348995.0 
GO:0044853 CC 1.69e-03  5/8533    24/16076 D05 plasma membrane raft                     114.0, 925.0, 1139.0, 3037.0, 6786.0 
GO:0012507 CC 1.80e-03 14/8533    47/16076 D07 ER to Golgi transport vesicle membrane   3105.0, 3107.0, 3119.0, 3134.0, 6396.0, 6811.0, 9554.0, 9570.0, 9632.0, 11196.0, 55014.0, 89866.0, 90411.0, 111240474.0 
GO:0001931 CC 2.15e-03  1/8533    12/16076 D04 uropod                                   10211.0 
GO:0097449 CC 2.15e-03  1/8533    12/16076 D05 astrocyte projection                     2706.0 
GO:0031982 CC 2.22e-03 53/8533   133/16076 D04 vesicle                                  28.0, 221.0, 301.0, 649.0, 975.0, 1072.0, 1471.0, 1889.0, 2040.0, 2059.0, 2155.0, 2597.0, 2950.0, 3024.0, 4430.0, 4547.0, 4637.0, 4641.0, 4645.0, 4647.0, 5315.0, 5478.0, 5865.0, 5867.0, 6233.0, 6811.0, 7086.0, 7106.0, 7311.0, 7316.0, 8767.0, 8842.0, 9368.0, 9482.0, 9882.0, 10103.0, 10519.0, 10540.0, 11068.0, 23208.0, 23607.0, 26301.0, 55244.0, 55890.0, 55930.0, 57679.0, 64147.0, 64787.0, 65010.0, 79026.0, 84790.0, 123041.0, 135138.0 
GO:0032839 CC 2.30e-03  7/8533    29/16076 D06 dendrite cytoplasm                       2898.0, 3798.0, 3800.0, 4988.0, 26090.0, 57576.0, 120892.0 
GO:0005776 CC 2.41e-03 24/8533    69/16076 D06 autophagosome                            550.0, 1201.0, 4210.0, 5178.0, 8678.0, 8878.0, 9001.0, 9342.0, 11337.0, 11345.0, 23710.0, 30849.0, 53349.0, 55014.0, 55054.0, 55823.0, 56893.0, 57533.0, 65082.0, 148022.0, 225689.0, 285973.0, 643246.0, 100287171.0 
GO:0016581 CC 2.85e-03  2/8533    15/16076 D06 NuRD complex                             8932.0, 54815.0 
GO:0098688 CC 3.14e-03  4/8533    20/16076 D05 parallel fiber to Purkinje cell synapse  869.0, 2895.0, 27255.0, 440279.0 
GO:0031234 CC 3.34e-03 17/8533    52/16076 D04 extrinsic component of cytoplasmic side of plasma membrane 858.0, 2185.0, 2241.0, 2534.0, 6277.0, 7074.0, 7881.0, 8711.0, 9885.0, 23344.0, 29127.0, 54206.0, 57488.0, 83850.0, 94056.0, 196996.0, 246329.0 
GO:0003735 MF 5.65e-10 119/8533   154/16076 D02 structural constituent of ribosome       740.0, 2197.0, 3921.0, 4701.0, 4736.0, 6122.0, 6124.0, 6128.0, 6130.0, 6132.0, 6133.0, 6134.0, 6136.0, 6137.0, 6139.0, 6142.0, 6144.0, 6146.0, 6147.0, 6150.0, 6152.0, 6154.0, 6155.0, 6158.0, 6159.0, 6160.0, 6161.0, 6164.0, 6165.0, 6166.0, 6168.0, 6169.0, 6170.0, 6171.0, 6173.0, 6175.0, 6183.0, 6187.0, 6188.0, 6191.0, 6193.0, 6194.0, 6201.0, 6203.0, 6204.0, 6205.0, 6207.0, 6208.0, 6209.0, 6210.0, 6218.0, 6222.0, 6223.0, 6224.0, 6227.0, 6228.0, 6229.0, 6230.0, 6231.0, 6232.0, 6233.0, 6234.0, 6235.0, 7311.0, 7818.0, 9045.0, 9553.0, 10240.0, 10573.0, 11224.0, 23521.0, 25873.0, 26589.0, 28973.0, 28998.0, 29088.0, 29093.0, 51021.0, 51023.0, 51069.0, 51081.0, 51121.0, 51253.0, 51258.0, 51263.0, 51264.0, 51373.0, 51649.0, 51650.0, 54460.0, 54948.0, 55052.0, 55133.0, 56945.0, 60488.0, 63875.0, 63931.0, 64432.0, 64928.0, 64960.0, 64963.0, 64965.0, 64969.0, 64979.0, 64981.0, 64983.0, 65003.0, 65005.0, 65008.0, 65080.0, 78988.0, 79590.0, 116541.0, 116832.0, 122704.0, 124995.0, 200916.0, 219927.0, 285855.0 
GO:0030527 MF 4.30e-07 45/8533    52/16076 D02 structural constituent of chromatin      3005.0, 3006.0, 3007.0, 3008.0, 3012.0, 3014.0, 3015.0, 3017.0, 3018.0, 3020.0, 3024.0, 3159.0, 8294.0, 8330.0, 8334.0, 8338.0, 8339.0, 8340.0, 8341.0, 8342.0, 8343.0, 8344.0, 8346.0, 8347.0, 8350.0, 8353.0, 8357.0, 8359.0, 8360.0, 8361.0, 8362.0, 8363.0, 8364.0, 8365.0, 8366.0, 8367.0, 8969.0, 8970.0, 9555.0, 55506.0, 85236.0, 121504.0, 128312.0, 317772.0, 440689.0 
GO:0005515 MF 1.25e-59 4976/8533 10303/16076 D02 protein binding                          19.0, 22.0, 30.0, 33.0, 39.0, 41.0, 48.0, 52.0, 53.0, 56.0, 58.0, 90.0, 91.0, 92.0, 93.0, 98.0, 101.0, 117.0, 135.0, 146.0, 148.0, 152.0, 153.0, 176.0, 177.0, 178.0, 182.0, 183.0, 191.0, 213.0, 215.0, 221.0, 231.0, 238.0, 249.0, 267.0, 284.0, 291.0, 292.0, 301.0, 308.0, 310.0, 314.0, 317.0, 318.0, 324.0, 326.0, 328.0, 338.0, 341.0, 348.0, 353.0, 355.0, 357.0, 363.0, 364.0, 367.0, 379.0, 382.0, 384.0, 388.0, 402.0, 403.0, 405.0, 406.0, 409.0, 427.0, 432.0, 433.0, 439.0, 440.0, 445.0, 463.0, 466.0, 480.0, 481.0, 489.0, 498.0, 501.0, 506.0, 509.0, 514.0, 515.0, 516.0, 517.0, 518.0, 522.0, 529.0, 533.0, 537.0, 539.0, 540.0, 545.0, 550.0, 552.0, 570.0, 571.0, 573.0, 578.0, 580.0, 581.0, 582.0, 585.0, 593.0, 594.0, 595.0, 596.0, 598.0, 599.0, 607.0, 617.0, 624.0, 637.0, 639.0, 641.0, 642.0, 644.0, 645.0, 649.0, 650.0, 652.0, 662.0, 664.0, 665.0, 669.0, 675.0, 684.0, 685.0, 688.0, 701.0, 705.0, 706.0, 708.0, 727.0, 740.0, 741.0, 744.0, 757.0, 761.0, 767.0, 773.0, 776.0, 779.0, 788.0, 813.0, 818.0, 819.0, 824.0, 826.0, 831.0, 832.0, 836.0, 839.0, 840.0, 842.0, 844.0, 845.0, 857.0, 858.0, 863.0, 869.0, 874.0, 875.0, 887.0, 889.0, 891.0, 894.0, 896.0, 898.0, 899.0, 902.0, 905.0, 919.0, 923.0, 925.0, 948.0, 961.0, 971.0, 975.0, 977.0, 983.0, 984.0, 987.0, 993.0, 994.0, 998.0, 1019.0, 1022.0, 1029.0, 1030.0, 1031.0, 1032.0, 1033.0, 1039.0, 1056.0, 1060.0, 1062.0, 1063.0, 1069.0, 1070.0, 1072.0, 1102.0, 1106.0, 1111.0, 1133.0, 1138.0, 1139.0, 1140.0, 1147.0, 1153.0, 1159.0, 1160.0, 1161.0, 1163.0, 1164.0, 1173.0, 1175.0, 1191.0, 1198.0, 1200.0, 1201.0, 1207.0, 1211.0, 1238.0, 1261.0, 1264.0, 1270.0, 1285.0, 1288.0, 1289.0, 1297.0, 1300.0, 1305.0, 1308.0, 1327.0, 1329.0, 1337.0, 1345.0, 1346.0, 1347.0, 1350.0, 1353.0, 1355.0, 1375.0, 1381.0, 1382.0, 1390.0, 1395.0, 1399.0, 1407.0, 1414.0, 1427.0, 1460.0, 1471.0, 1477.0, 1478.0, 1479.0, 1488.0, 1489.0, 1491.0, 1499.0, 1500.0, 1501.0, 1503.0, 1512.0, 1513.0, 1519.0, 1525.0, 1528.0, 1543.0, 1545.0, 1558.0, 1583.0, 1615.0, 1616.0, 1620.0, 1628.0, 1630.0, 1635.0, 1638.0, 1639.0, 1641.0, 1642.0, 1643.0, 1645.0, 1649.0, 1650.0, 1655.0, 1659.0, 1663.0, 1665.0, 1676.0, 1677.0, 1687.0, 1690.0, 1725.0, 1728.0, 1731.0, 1736.0, 1743.0, 1746.0, 1756.0, 1763.0, 1770.0, 1773.0, 1774.0, 1789.0, 1798.0, 1802.0, 1805.0, 1807.0, 1812.0, 1813.0, 1816.0, 1820.0, 1823.0, 1824.0, 1826.0, 1829.0, 1830.0, 1831.0, 1837.0, 1838.0, 1844.0, 1845.0, 1852.0, 1854.0, 1857.0, 1861.0, 1869.0, 1871.0, 1875.0, 1876.0, 1889.0, 1891.0, 1892.0, 1893.0, 1909.0, 1911.0, 1915.0, 1933.0, 1944.0, 1947.0, 1948.0, 1950.0, 1962.0, 1967.0, 1973.0, 1975.0, 1978.0, 1984.0, 2006.0, 2009.0, 2010.0, 2021.0, 2023.0, 2029.0, 2035.0, 2037.0, 2040.0, 2042.0, 2045.0, 2048.0, 2049.0, 2050.0, 2052.0, 2054.0, 2057.0, 2059.0, 2060.0, 2064.0, 2066.0, 2067.0, 2070.0, 2071.0, 2072.0, 2073.0, 2074.0, 2077.0, 2079.0, 2081.0, 2091.0, 2098.0, 2099.0, 2100.0, 2104.0, 2108.0, 2109.0, 2110.0, 2114.0, 2118.0, 2130.0, 2131.0, 2132.0, 2135.0, 2146.0, 2149.0, 2150.0, 2152.0, 2153.0, 2155.0, 2157.0, 2161.0, 2170.0, 2171.0, 2175.0, 2176.0, 2177.0, 2184.0, 2185.0, 2188.0, 2189.0, 2191.0, 2197.0, 2200.0, 2201.0, 2218.0, 2224.0, 2237.0, 2239.0, 2241.0, 2255.0, 2256.0, 2260.0, 2264.0, 2267.0, 2271.0, 2273.0, 2275.0, 2277.0, 2281.0, 2286.0, 2289.0, 2290.0, 2309.0, 2316.0, 2322.0, 2395.0, 2483.0, 2517.0, 2534.0, 2553.0, 2571.0, 2572.0, 2584.0, 2587.0, 2590.0, 2597.0, 2619.0, 2629.0, 2635.0, 2644.0, 2645.0, 2646.0, 2647.0, 2650.0, 2653.0, 2660.0, 2669.0, 2678.0, 2690.0, 2706.0, 2709.0, 2710.0, 2717.0, 2719.0, 2720.0, 2733.0, 2762.0, 2768.0, 2774.0, 2781.0, 2782.0, 2784.0, 2786.0, 2787.0, 2790.0, 2802.0, 2803.0, 2826.0, 2852.0, 2872.0, 2874.0, 2878.0, 2882.0, 2885.0, 2887.0, 2888.0, 2889.0, 2895.0, 2896.0, 2907.0, 2908.0, 2922.0, 2937.0, 2941.0, 2947.0, 2948.0, 2949.0, 2950.0, 2958.0, 2960.0, 2961.0, 2962.0, 2963.0, 2965.0, 2966.0, 2967.0, 2968.0, 2969.0, 2976.0, 2978.0, 2979.0, 2992.0, 2997.0, 3005.0, 3006.0, 3008.0, 3012.0, 3014.0, 3015.0, 3017.0, 3018.0, 3020.0, 3024.0, 3028.0, 3036.0, 3037.0, 3038.0, 3039.0, 3040.0, 3043.0, 3062.0, 3069.0, 3070.0, 3073.0, 3074.0, 3077.0, 3081.0, 3082.0, 3083.0, 3090.0, 3094.0, 3105.0, 3107.0, 3119.0, 3134.0, 3140.0, 3141.0, 3146.0, 3148.0, 3149.0, 3150.0, 3151.0, 3156.0, 3159.0, 3161.0, 3163.0, 3172.0, 3188.0, 3191.0, 3257.0, 3263.0, 3270.0, 3276.0, 3280.0, 3298.0, 3351.0, 3358.0, 3360.0, 3363.0, 3364.0, 3382.0, 3385.0, 3397.0, 3398.0, 3399.0, 3417.0, 3429.0, 3455.0, 3476.0, 3479.0, 3485.0, 3486.0, 3487.0, 3489.0, 3490.0, 3547.0, 3550.0, 3575.0, 3588.0, 3589.0, 3598.0, 3600.0, 3601.0, 3608.0, 3611.0, 3613.0, 3615.0, 3622.0, 3623.0, 3624.0, 3625.0, 3632.0, 3633.0, 3636.0, 3638.0, 3654.0, 3655.0, 3664.0, 3667.0, 3679.0, 3695.0, 3698.0, 3700.0, 3703.0, 3712.0, 3716.0, 3717.0, 3727.0, 3735.0, 3741.0, 3753.0, 3775.0, 3781.0, 3787.0, 3788.0, 3798.0, 3800.0, 3815.0, 3818.0, 3822.0, 3824.0, 3832.0, 3835.0, 3852.0, 3858.0, 3913.0, 3914.0, 3921.0, 3925.0, 3927.0, 3931.0, 3945.0, 3953.0, 3956.0, 3958.0, 3964.0, 3980.0, 3990.0, 4001.0, 4004.0, 4005.0, 4007.0, 4013.0, 4015.0, 4017.0, 4018.0, 4023.0, 4026.0, 4041.0, 4043.0, 4048.0, 4059.0, 4072.0, 4074.0, 4085.0, 4088.0, 4092.0, 4116.0, 4129.0, 4135.0, 4140.0, 4142.0, 4148.0, 4149.0, 4157.0, 4160.0, 4168.0, 4171.0, 4172.0, 4173.0, 4175.0, 4188.0, 4190.0, 4192.0, 4199.0, 4201.0, 4210.0, 4212.0, 4214.0, 4215.0, 4216.0, 4218.0, 4233.0, 4234.0, 4236.0, 4245.0, 4253.0, 4254.0, 4257.0, 4258.0, 4259.0, 4267.0, 4291.0, 4299.0, 4311.0, 4331.0, 4343.0, 4353.0, 4354.0, 4356.0, 4361.0, 4430.0, 4435.0, 4436.0, 4437.0, 4439.0, 4482.0, 4486.0, 4487.0, 4493.0, 4494.0, 4495.0, 4499.0, 4501.0, 4502.0, 4504.0, 4507.0, 4508.0, 4509.0, 4512.0, 4513.0, 4514.0, 4521.0, 4522.0, 4534.0, 4535.0, 4536.0, 4537.0, 4547.0, 4548.0, 4580.0, 4591.0, 4594.0, 4602.0, 4604.0, 4625.0, 4637.0, 4641.0, 4645.0, 4647.0, 4671.0, 4682.0, 4692.0, 4693.0, 4696.0, 4697.0, 4701.0, 4702.0, 4703.0, 4704.0, 4706.0, 4712.0, 4715.0, 4716.0, 4718.0, 4722.0, 4724.0, 4725.0, 4729.0, 4731.0, 4733.0, 4734.0, 4736.0, 4738.0, 4745.0, 4750.0, 4751.0, 4758.0, 4772.0, 4775.0, 4776.0, 4779.0, 4793.0, 4794.0, 4798.0, 4799.0, 4801.0, 4802.0, 4809.0, 4824.0, 4828.0, 4830.0, 4831.0, 4835.0, 4836.0, 4839.0, 4841.0, 4843.0, 4854.0, 4862.0, 4863.0, 4867.0, 4868.0, 4878.0, 4882.0, 4885.0, 4886.0, 4887.0, 4892.0, 4899.0, 4901.0, 4919.0, 4920.0, 4921.0, 4923.0, 4924.0, 4925.0, 4927.0, 4942.0, 4946.0, 4947.0, 4982.0, 4987.0, 4988.0, 4998.0, 4999.0, 5001.0, 5002.0, 5025.0, 5034.0, 5037.0, 5042.0, 5045.0, 5050.0, 5052.0, 5066.0, 5069.0, 5071.0, 5073.0, 5074.0, 5081.0, 5087.0, 5089.0, 5095.0, 5106.0, 5108.0, 5121.0, 5125.0, 5130.0, 5134.0, 5139.0, 5140.0, 5141.0, 5144.0, 5147.0, 5152.0, 5155.0, 5156.0, 5159.0, 5160.0, 5162.0, 5163.0, 5167.0, 5170.0, 5176.0, 5184.0, 5187.0, 5188.0, 5189.0, 5190.0, 5191.0, 5193.0, 5199.0, 5201.0, 5202.0, 5203.0, 5204.0, 5205.0, 5208.0, 5214.0, 5223.0, 5228.0, 5229.0, 5230.0, 5245.0, 5251.0, 5257.0, 5264.0, 5276.0, 5277.0, 5279.0, 5283.0, 5293.0, 5298.0, 5303.0, 5315.0, 5317.0, 5318.0, 5325.0, 5326.0, 5331.0, 5332.0, 5333.0, 5335.0, 5345.0, 5347.0, 5356.0, 5362.0, 5366.0, 5373.0, 5378.0, 5393.0, 5394.0, 5395.0, 5396.0, 5409.0, 5423.0, 5424.0, 5425.0, 5426.0, 5427.0, 5429.0, 5432.0, 5433.0, 5438.0, 5439.0, 5441.0, 5468.0, 5475.0, 5478.0, 5480.0, 5493.0, 5496.0, 5499.0, 5502.0, 5504.0, 5509.0, 5510.0, 5511.0, 5521.0, 5522.0, 5525.0, 5533.0, 5535.0, 5536.0, 5537.0, 5547.0, 5554.0, 5557.0, 5558.0, 5562.0, 5564.0, 5565.0, 5569.0, 5571.0, 5578.0, 5580.0, 5586.0, 5587.0, 5594.0, 5595.0, 5596.0, 5598.0, 5599.0, 5601.0, 5603.0, 5608.0, 5612.0, 5613.0, 5618.0, 5627.0, 5631.0, 5634.0, 5635.0, 5646.0, 5648.0, 5654.0, 5664.0, 5682.0, 5683.0, 5686.0, 5687.0, 5688.0, 5689.0, 5690.0, 5691.0, 5692.0, 5693.0, 5694.0, 5695.0, 5699.0, 5700.0, 5702.0, 5704.0, 5708.0, 5710.0, 5714.0, 5715.0, 5716.0, 5717.0, 5725.0, 5734.0, 5738.0, 5740.0, 5743.0, 5744.0, 5745.0, 5746.0, 5754.0, 5771.0, 5780.0, 5781.0, 5784.0, 5786.0, 5791.0, 5793.0, 5796.0, 5797.0, 5805.0, 5810.0, 5817.0, 5818.0, 5824.0, 5825.0, 5826.0, 5827.0, 5828.0, 5830.0, 5831.0, 5832.0, 5834.0, 5865.0, 5867.0, 5872.0, 5873.0, 5877.0, 5878.0, 5884.0, 5886.0, 5889.0, 5892.0, 5893.0, 5894.0, 5896.0, 5902.0, 5916.0, 5917.0, 5918.0, 5919.0, 5935.0, 5936.0, 5947.0, 5954.0, 5955.0, 5961.0, 5965.0, 5971.0, 5979.0, 5980.0, 5982.0, 5983.0, 5984.0, 5985.0, 5987.0, 5992.0, 5993.0, 5994.0, 5995.0, 6010.0, 6014.0, 6017.0, 6018.0, 6041.0, 6046.0, 6047.0, 6048.0, 6091.0, 6095.0, 6096.0, 6098.0, 6100.0, 6101.0, 6102.0, 6117.0, 6118.0, 6119.0, 6122.0, 6124.0, 6128.0, 6130.0, 6132.0, 6133.0, 6134.0, 6136.0, 6137.0, 6139.0, 6142.0, 6144.0, 6146.0, 6147.0, 6150.0, 6152.0, 6154.0, 6155.0, 6158.0, 6160.0, 6164.0, 6165.0, 6166.0, 6168.0, 6169.0, 6171.0, 6173.0, 6175.0, 6183.0, 6184.0, 6187.0, 6188.0, 6191.0, 6193.0, 6194.0, 6198.0, 6201.0, 6203.0, 6204.0, 6205.0, 6207.0, 6208.0, 6209.0, 6210.0, 6222.0, 6223.0, 6224.0, 6227.0, 6228.0, 6230.0, 6231.0, 6232.0, 6233.0, 6234.0, 6236.0, 6237.0, 6240.0, 6249.0, 6251.0, 6257.0, 6258.0, 6259.0, 6271.0, 6277.0, 6281.0, 6284.0, 6301.0, 6302.0, 6307.0, 6310.0, 6314.0, 6331.0, 6341.0, 6342.0, 6374.0, 6382.0, 6387.0, 6389.0, 6390.0, 6391.0, 6396.0, 6397.0, 6399.0, 6418.0, 6419.0, 6421.0, 6426.0, 6427.0, 6428.0, 6429.0, 6434.0, 6441.0, 6445.0, 6447.0, 6452.0, 6462.0, 6468.0, 6469.0, 6489.0, 6491.0, 6505.0, 6517.0, 6519.0, 6520.0, 6539.0, 6566.0, 6580.0, 6581.0, 6583.0, 6584.0, 6585.0, 6588.0, 6591.0, 6596.0, 6598.0, 6605.0, 6606.0, 6607.0, 6608.0, 6610.0, 6612.0, 6613.0, 6617.0, 6619.0, 6622.0, 6623.0, 6626.0, 6627.0, 6628.0, 6631.0, 6632.0, 6633.0, 6634.0, 6635.0, 6636.0, 6637.0, 6638.0, 6641.0, 6649.0, 6653.0, 6656.0, 6659.0, 6665.0, 6671.0, 6676.0, 6678.0, 6728.0, 6732.0, 6741.0, 6742.0, 6746.0, 6747.0, 6749.0, 6764.0, 6777.0, 6778.0, 6786.0, 6790.0, 6795.0, 6809.0, 6811.0, 6817.0, 6821.0, 6827.0, 6832.0, 6834.0, 6836.0, 6838.0, 6839.0, 6865.0, 6867.0, 6868.0, 6869.0, 6870.0, 6871.0, 6873.0, 6874.0, 6877.0, 6881.0, 6882.0, 6895.0, 6902.0, 6903.0, 6907.0, 6908.0, 6909.0, 6920.0, 6932.0, 6934.0, 6936.0, 6941.0, 6942.0, 6945.0, 6948.0, 6988.0, 6991.0, 6993.0, 6996.0, 6999.0, 7005.0, 7006.0, 7008.0, 7010.0, 7011.0, 7013.0, 7019.0, 7022.0, 7025.0, 7026.0, 7027.0, 7029.0, 7030.0, 7037.0, 7038.0, 7041.0, 7050.0, 7051.0, 7060.0, 7072.0, 7074.0, 7078.0, 7086.0, 7088.0, 7090.0, 7099.0, 7105.0, 7106.0, 7114.0, 7125.0, 7126.0, 7127.0, 7130.0, 7138.0, 7148.0, 7156.0, 7158.0, 7164.0, 7165.0, 7166.0, 7167.0, 7168.0, 7172.0, 7175.0, 7181.0, 7186.0, 7188.0, 7204.0, 7216.0, 7220.0, 7222.0, 7223.0, 7225.0, 7248.0, 7251.0, 7257.0, 7260.0, 7264.0, 7265.0, 7267.0, 7268.0, 7270.0, 7273.0, 7277.0, 7280.0, 7283.0, 7284.0, 7286.0, 7290.0, 7291.0, 7292.0, 7294.0, 7306.0, 7307.0, 7311.0, 7316.0, 7327.0, 7332.0, 7335.0, 7343.0, 7347.0, 7349.0, 7352.0, 7355.0, 7374.0, 7375.0, 7385.0, 7386.0, 7388.0, 7389.0, 7391.0, 7399.0, 7402.0, 7410.0, 7415.0, 7417.0, 7419.0, 7422.0, 7424.0, 7428.0, 7431.0, 7443.0, 7448.0, 7458.0, 7464.0, 7466.0, 7468.0, 7473.0, 7474.0, 7476.0, 7477.0, 7483.0, 7486.0, 7515.0, 7516.0, 7518.0, 7541.0, 7545.0, 7547.0, 7549.0, 7552.0, 7554.0, 7555.0, 7556.0, 7564.0, 7565.0, 7566.0, 7567.0, 7571.0, 7574.0, 7580.0, 7582.0, 7584.0, 7589.0, 7592.0, 7597.0, 7620.0, 7621.0, 7627.0, 7633.0, 7637.0, 7638.0, 7675.0, 7678.0, 7692.0, 7693.0, 7695.0, 7697.0, 7699.0, 7702.0, 7703.0, 7704.0, 7711.0, 7718.0, 7726.0, 7728.0, 7733.0, 7737.0, 7739.0, 7741.0, 7745.0, 7746.0, 7750.0, 7752.0, 7753.0, 7756.0, 7764.0, 7766.0, 7767.0, 7768.0, 7770.0, 7772.0, 7773.0, 7776.0, 7779.0, 7784.0, 7791.0, 7802.0, 7804.0, 7818.0, 7844.0, 7852.0, 7862.0, 7866.0, 7867.0, 7913.0, 7918.0, 7920.0, 7922.0, 7923.0, 7936.0, 7957.0, 7965.0, 7978.0, 7982.0, 7993.0, 8028.0, 8029.0, 8078.0, 8079.0, 8086.0, 8089.0, 8099.0, 8139.0, 8140.0, 8153.0, 8161.0, 8165.0, 8192.0, 8195.0, 8202.0, 8208.0, 8214.0, 8218.0, 8220.0, 8226.0, 8227.0, 8233.0, 8269.0, 8292.0, 8293.0, 8294.0, 8309.0, 8315.0, 8317.0, 8322.0, 8323.0, 8324.0, 8325.0, 8330.0, 8334.0, 8339.0, 8340.0, 8343.0, 8344.0, 8346.0, 8347.0, 8350.0, 8353.0, 8357.0, 8359.0, 8360.0, 8361.0, 8362.0, 8363.0, 8364.0, 8365.0, 8366.0, 8367.0, 8372.0, 8382.0, 8394.0, 8402.0, 8404.0, 8405.0, 8409.0, 8412.0, 8428.0, 8434.0, 8436.0, 8438.0, 8439.0, 8440.0, 8445.0, 8462.0, 8463.0, 8471.0, 8473.0, 8482.0, 8487.0, 8490.0, 8496.0, 8501.0, 8504.0, 8508.0, 8517.0, 8518.0, 8520.0, 8533.0, 8535.0, 8544.0, 8548.0, 8550.0, 8557.0, 8559.0, 8560.0, 8562.0, 8574.0, 8575.0, 8576.0, 8578.0, 8604.0, 8607.0, 8611.0, 8621.0, 8623.0, 8624.0, 8625.0, 8639.0, 8659.0, 8662.0, 8663.0, 8664.0, 8665.0, 8668.0, 8678.0, 8682.0, 8683.0, 8697.0, 8702.0, 8711.0, 8717.0, 8720.0, 8721.0, 8723.0, 8725.0, 8726.0, 8727.0, 8728.0, 8732.0, 8736.0, 8737.0, 8739.0, 8742.0, 8743.0, 8747.0, 8760.0, 8767.0, 8772.0, 8777.0, 8792.0, 8798.0, 8799.0, 8800.0, 8801.0, 8802.0, 8813.0, 8816.0, 8818.0, 8819.0, 8821.0, 8822.0, 8829.0, 8834.0, 8836.0, 8841.0, 8842.0, 8853.0, 8863.0, 8877.0, 8878.0, 8879.0, 8882.0, 8883.0, 8884.0, 8891.0, 8892.0, 8893.0, 8895.0, 8896.0, 8897.0, 8904.0, 8912.0, 8915.0, 8930.0, 8932.0, 8934.0, 8938.0, 8969.0, 8970.0, 8972.0, 8987.0, 8992.0, 8995.0, 9001.0, 9013.0, 9014.0, 9015.0, 9019.0, 9020.0, 9031.0, 9033.0, 9045.0, 9049.0, 9054.0, 9055.0, 9057.0, 9060.0, 9063.0, 9070.0, 9076.0, 9077.0, 9093.0, 9094.0, 9098.0, 9099.0, 9100.0, 9101.0, 9108.0, 9110.0, 9117.0, 9120.0, 9125.0, 9126.0, 9128.0, 9131.0, 9141.0, 9156.0, 9166.0, 9168.0, 9169.0, 9170.0, 9172.0, 9175.0, 9183.0, 9187.0, 9189.0, 9191.0, 9200.0, 9203.0, 9208.0, 9227.0, 9232.0, 9236.0, 9241.0, 9242.0, 9246.0, 9253.0, 9255.0, 9260.0, 9266.0, 9275.0, 9289.0, 9293.0, 9294.0, 9295.0, 9296.0, 9308.0, 9315.0, 9317.0, 9319.0, 9321.0, 9322.0, 9324.0, 9326.0, 9338.0, 9342.0, 9353.0, 9355.0, 9356.0, 9360.0, 9364.0, 9368.0, 9377.0, 9382.0, 9389.0, 9391.0, 9392.0, 9397.0, 9401.0, 9403.0, 9404.0, 9416.0, 9423.0, 9425.0, 9439.0, 9440.0, 9441.0, 9442.0, 9443.0, 9446.0, 9451.0, 9452.0, 9453.0, 9455.0, 9457.0, 9459.0, 9465.0, 9466.0, 9470.0, 9477.0, 9482.0, 9493.0, 9497.0, 9501.0, 9513.0, 9519.0, 9524.0, 9526.0, 9533.0, 9536.0, 9541.0, 9545.0, 9546.0, 9552.0, 9554.0, 9555.0, 9562.0, 9570.0, 9572.0, 9577.0, 9584.0, 9585.0, 9587.0, 9607.0, 9609.0, 9616.0, 9627.0, 9630.0, 9631.0, 9632.0, 9637.0, 9643.0, 9652.0, 9657.0, 9658.0, 9659.0, 9662.0, 9667.0, 9668.0, 9675.0, 9678.0, 9682.0, 9686.0, 9688.0, 9690.0, 9695.0, 9696.0, 9697.0, 9699.0, 9702.0, 9704.0, 9706.0, 9709.0, 9711.0, 9721.0, 9724.0, 9729.0, 9732.0, 9733.0, 9734.0, 9735.0, 9736.0, 9737.0, 9741.0, 9744.0, 9747.0, 9753.0, 9759.0, 9760.0, 9775.0, 9777.0, 9782.0, 9784.0, 9785.0, 9786.0, 9789.0, 9804.0, 9805.0, 9810.0, 9812.0, 9815.0, 9817.0, 9821.0, 9827.0, 9830.0, 9831.0, 9832.0, 9836.0, 9841.0, 9848.0, 9851.0, 9856.0, 9859.0, 9861.0, 9870.0, 9877.0, 9878.0, 9880.0, 9882.0, 9885.0, 9886.0, 9889.0, 9891.0, 9896.0, 9901.0, 9903.0, 9913.0, 9914.0, 9923.0, 9927.0, 9929.0, 9933.0, 9940.0, 9945.0, 9949.0, 9975.0, 9978.0, 9980.0, 9985.0, 9987.0, 10001.0, 10003.0, 10007.0, 10010.0, 10011.0, 10016.0, 10018.0, 10020.0, 10023.0, 10036.0, 10038.0, 10044.0, 10052.0, 10055.0, 10056.0, 10059.0, 10062.0, 10063.0, 10069.0, 10072.0, 10073.0, 10076.0, 10082.0, 10093.0, 10094.0, 10100.0, 10102.0, 10103.0, 10106.0, 10113.0, 10121.0, 10123.0, 10124.0, 10127.0, 10134.0, 10137.0, 10140.0, 10142.0, 10171.0, 10172.0, 10174.0, 10180.0, 10189.0, 10190.0, 10193.0, 10194.0, 10195.0, 10196.0, 10198.0, 10199.0, 10200.0, 10201.0, 10203.0, 10204.0, 10207.0, 10211.0, 10217.0, 10219.0, 10220.0, 10228.0, 10229.0, 10233.0, 10237.0, 10240.0, 10243.0, 10244.0, 10245.0, 10252.0, 10256.0, 10263.0, 10267.0, 10270.0, 10272.0, 10274.0, 10276.0, 10280.0, 10282.0, 10286.0, 10293.0, 10294.0, 10302.0, 10311.0, 10317.0, 10318.0, 10324.0, 10325.0, 10326.0, 10327.0, 10328.0, 10329.0, 10330.0, 10335.0, 10336.0, 10345.0, 10360.0, 10363.0, 10365.0, 10367.0, 10370.0, 10376.0, 10381.0, 10383.0, 10385.0, 10389.0, 10390.0, 10391.0, 10393.0, 10399.0, 10401.0, 10406.0, 10417.0, 10421.0, 10422.0, 10430.0, 10432.0, 10436.0, 10438.0, 10443.0, 10447.0, 10449.0, 10450.0, 10451.0, 10455.0, 10456.0, 10457.0, 10459.0, 10460.0, 10464.0, 10465.0, 10466.0, 10471.0, 10473.0, 10474.0, 10476.0, 10477.0, 10478.0, 10482.0, 10483.0, 10488.0, 10491.0, 10497.0, 10516.0, 10518.0, 10519.0, 10528.0, 10533.0, 10540.0, 10542.0, 10544.0, 10549.0, 10554.0, 10556.0, 10557.0, 10558.0, 10559.0, 10560.0, 10562.0, 10573.0, 10578.0, 10580.0, 10584.0, 10589.0, 10590.0, 10591.0, 10597.0, 10602.0, 10603.0, 10606.0, 10613.0, 10615.0, 10620.0, 10621.0, 10622.0, 10623.0, 10626.0, 10630.0, 10631.0, 10632.0, 10635.0, 10643.0, 10650.0, 10651.0, 10654.0, 10656.0, 10657.0, 10658.0, 10664.0, 10667.0, 10670.0, 10672.0, 10673.0, 10677.0, 10682.0, 10686.0, 10691.0, 10692.0, 10695.0, 10699.0, 10712.0, 10713.0, 10714.0, 10717.0, 10721.0, 10733.0, 10741.0, 10742.0, 10750.0, 10758.0, 10762.0, 10771.0, 10775.0, 10783.0, 10785.0, 10791.0, 10793.0, 10799.0, 10807.0, 10809.0, 10813.0, 10818.0, 10825.0, 10827.0, 10838.0, 10841.0, 10845.0, 10848.0, 10856.0, 10874.0, 10882.0, 10891.0, 10907.0, 10912.0, 10915.0, 10916.0, 10924.0, 10926.0, 10928.0, 10929.0, 10939.0, 10940.0, 10943.0, 10945.0, 10951.0, 10953.0, 10954.0, 10956.0, 10960.0, 10961.0, 10965.0, 10969.0, 10970.0, 10973.0, 10974.0, 10978.0, 10987.0, 10989.0, 10993.0, 10994.0, 11004.0, 11010.0, 11011.0, 11020.0, 11022.0, 11040.0, 11064.0, 11068.0, 11069.0, 11077.0, 11079.0, 11091.0, 11092.0, 11094.0, 11096.0, 11097.0, 11098.0, 11099.0, 11102.0, 11108.0, 11112.0, 11113.0, 11116.0, 11117.0, 11118.0, 11119.0, 11130.0, 11136.0, 11138.0, 11143.0, 11144.0, 11146.0, 11147.0, 11152.0, 11153.0, 11156.0, 11157.0, 11158.0, 11161.0, 11163.0, 11164.0, 11165.0, 11167.0, 11168.0, 11169.0, 11170.0, 11173.0, 11180.0, 11184.0, 11186.0, 11190.0, 11193.0, 11196.0, 11200.0, 11201.0, 11218.0, 11236.0, 11237.0, 11250.0, 11252.0, 11258.0, 11261.0, 11262.0, 11264.0, 11266.0, 11269.0, 11270.0, 11272.0, 11281.0, 11311.0, 11313.0, 11315.0, 11319.0, 11321.0, 11325.0, 11329.0, 11331.0, 11333.0, 11336.0, 11337.0, 11341.0, 11345.0, 22796.0, 22806.0, 22808.0, 22809.0, 22828.0, 22829.0, 22832.0, 22844.0, 22845.0, 22852.0, 22861.0, 22873.0, 22876.0, 22880.0, 22885.0, 22888.0, 22889.0, 22891.0, 22903.0, 22906.0, 22913.0, 22916.0, 22921.0, 22927.0, 22929.0, 22934.0, 22938.0, 22943.0, 22944.0, 22949.0, 22950.0, 22955.0, 22974.0, 22976.0, 22977.0, 22978.0, 22981.0, 22984.0, 22985.0, 22986.0, 22992.0, 22995.0, 22999.0, 23016.0, 23022.0, 23026.0, 23028.0, 23059.0, 23060.0, 23062.0, 23075.0, 23076.0, 23078.0, 23085.0, 23099.0, 23102.0, 23107.0, 23117.0, 23129.0, 23135.0, 23136.0, 23137.0, 23141.0, 23142.0, 23143.0, 23157.0, 23160.0, 23164.0, 23165.0, 23168.0, 23174.0, 23175.0, 23177.0, 23178.0, 23186.0, 23195.0, 23197.0, 23199.0, 23201.0, 23208.0, 23212.0, 23216.0, 23218.0, 23234.0, 23251.0, 23252.0, 23256.0, 23268.0, 23272.0, 23276.0, 23283.0, 23294.0, 23299.0, 23300.0, 23310.0, 23315.0, 23317.0, 23322.0, 23324.0, 23326.0, 23328.0, 23336.0, 23344.0, 23345.0, 23350.0, 23355.0, 23358.0, 23360.0, 23361.0, 23365.0, 23368.0, 23378.0, 23379.0, 23381.0, 23384.0, 23397.0, 23404.0, 23409.0, 23420.0, 23421.0, 23424.0, 23426.0, 23428.0, 23432.0, 23433.0, 23435.0, 23438.0, 23443.0, 23451.0, 23456.0, 23462.0, 23463.0, 23474.0, 23475.0, 23479.0, 23480.0, 23481.0, 23483.0, 23498.0, 23499.0, 23514.0, 23515.0, 23517.0, 23522.0, 23531.0, 23545.0, 23549.0, 23552.0, 23557.0, 23560.0, 23564.0, 23566.0, 23567.0, 23568.0, 23582.0, 23583.0, 23585.0, 23587.0, 23588.0, 23590.0, 23593.0, 23594.0, 23595.0, 23596.0, 23607.0, 23608.0, 23609.0, 23613.0, 23616.0, 23619.0, 23636.0, 23637.0, 23639.0, 23647.0, 23648.0, 23649.0, 23658.0, 23660.0, 23683.0, 23708.0, 23710.0, 23741.0, 23753.0, 23767.0, 23780.0, 23787.0, 23788.0, 24137.0, 24138.0, 24140.0, 24144.0, 24145.0, 24148.0, 25764.0, 25771.0, 25776.0, 25788.0, 25796.0, 25797.0, 25798.0, 25804.0, 25813.0, 25818.0, 25824.0, 25828.0, 25832.0, 25839.0, 25842.0, 25844.0, 25853.0, 25855.0, 25862.0, 25865.0, 25870.0, 25874.0, 25875.0, 25879.0, 25880.0, 25885.0, 25886.0, 25888.0, 25895.0, 25896.0, 25898.0, 25901.0, 25904.0, 25906.0, 25911.0, 25913.0, 25915.0, 25917.0, 25921.0, 25924.0, 25927.0, 25929.0, 25934.0, 25949.0, 25950.0, 25953.0, 25972.0, 25975.0, 25978.0, 25983.0, 26001.0, 26002.0, 26007.0, 26017.0, 26018.0, 26024.0, 26031.0, 26039.0, 26053.0, 26054.0, 26061.0, 26063.0, 26065.0, 26071.0, 26073.0, 26094.0, 26098.0, 26100.0, 26121.0, 26123.0, 26146.0, 26152.0, 26154.0, 26190.0, 26191.0, 26206.0, 26232.0, 26234.0, 26235.0, 26249.0, 26259.0, 26263.0, 26267.0, 26268.0, 26270.0, 26271.0, 26272.0, 26276.0, 26277.0, 26284.0, 26287.0, 26292.0, 26297.0, 26353.0, 26354.0, 26355.0, 26468.0, 26469.0, 26471.0, 26504.0, 26508.0, 26511.0, 26515.0, 26519.0, 26574.0, 26578.0, 26610.0, 26747.0, 26750.0, 26751.0, 26821.0, 26974.0, 26984.0, 27000.0, 27005.0, 27010.0, 27018.0, 27019.0, 27042.0, 27044.0, 27069.0, 27072.0, 27077.0, 27086.0, 27095.0, 27097.0, 27113.0, 27123.0, 27129.0, 27131.0, 27141.0, 27148.0, 27152.0, 27156.0, 27158.0, 27166.0, 27183.0, 27202.0, 27232.0, 27236.0, 27237.0, 27238.0, 27241.0, 27243.0, 27246.0, 27247.0, 27250.0, 27252.0, 27253.0, 27257.0, 27258.0, 27284.0, 27291.0, 27295.0, 27297.0, 27300.0, 27301.0, 27304.0, 27309.0, 27324.0, 27327.0, 27335.0, 27341.0, 27342.0, 27346.0, 27348.0, 27351.0, 27429.0, 28955.0, 28956.0, 28958.0, 28959.0, 28960.0, 28966.0, 28969.0, 28970.0, 28972.0, 28973.0, 28976.0, 28978.0, 28981.0, 28982.0, 28985.0, 28986.0, 28987.0, 28989.0, 28990.0, 28991.0, 28998.0, 28999.0, 29015.0, 29057.0, 29062.0, 29070.0, 29071.0, 29080.0, 29082.0, 29083.0, 29085.0, 29088.0, 29095.0, 29097.0, 29099.0, 29100.0, 29101.0, 29103.0, 29105.0, 29106.0, 29107.0, 29118.0, 29127.0, 29777.0, 29780.0, 29796.0, 29843.0, 29844.0, 29901.0, 29906.0, 29914.0, 29915.0, 29916.0, 29919.0, 29922.0, 29925.0, 29927.0, 29928.0, 29934.0, 29935.0, 29945.0, 29946.0, 29948.0, 29959.0, 29966.0, 29969.0, 29990.0, 29992.0, 29994.0, 29995.0, 30061.0, 30811.0, 30813.0, 30820.0, 30834.0, 30837.0, 30845.0, 30846.0, 30849.0, 30968.0, 49856.0, 50485.0, 50486.0, 50507.0, 50511.0, 50617.0, 50628.0, 50717.0, 50808.0, 50813.0, 50814.0, 50839.0, 50937.0, 51001.0, 51002.0, 51003.0, 51004.0, 51010.0, 51011.0, 51013.0, 51015.0, 51019.0, 51020.0, 51021.0, 51022.0, 51025.0, 51026.0, 51027.0, 51030.0, 51035.0, 51043.0, 51053.0, 51058.0, 51061.0, 51062.0, 51067.0, 51071.0, 51072.0, 51074.0, 51075.0, 51076.0, 51077.0, 51086.0, 51098.0, 51099.0, 51103.0, 51105.0, 51106.0, 51107.0, 51109.0, 51110.0, 51111.0, 51118.0, 51121.0, 51126.0, 51129.0, 51130.0, 51131.0, 51134.0, 51142.0, 51144.0, 51147.0, 51154.0, 51157.0, 51170.0, 51171.0, 51181.0, 51182.0, 51184.0, 51188.0, 51192.0, 51193.0, 51196.0, 51199.0, 51202.0, 51203.0, 51204.0, 51206.0, 51218.0, 51227.0, 51231.0, 51233.0, 51234.0, 51241.0, 51244.0, 51246.0, 51248.0, 51249.0, 51250.0, 51255.0, 51256.0, 51258.0, 51259.0, 51264.0, 51265.0, 51271.0, 51277.0, 51278.0, 51280.0, 51283.0, 51290.0, 51292.0, 51300.0, 51307.0, 51309.0, 51312.0, 51317.0, 51319.0, 51320.0, 51324.0, 51334.0, 51339.0, 51340.0, 51347.0, 51362.0, 51363.0, 51364.0, 51366.0, 51367.0, 51373.0, 51374.0, 51375.0, 51379.0, 51386.0, 51388.0, 51390.0, 51393.0, 51397.0, 51398.0, 51399.0, 51409.0, 51422.0, 51427.0, 51428.0, 51435.0, 51441.0, 51444.0, 51447.0, 51451.0, 51455.0, 51458.0, 51460.0, 51463.0, 51473.0, 51477.0, 51490.0, 51493.0, 51499.0, 51501.0, 51503.0, 51504.0, 51507.0, 51517.0, 51520.0, 51522.0, 51529.0, 51530.0, 51531.0, 51533.0, 51535.0, 51538.0, 51542.0, 51545.0, 51547.0, 51550.0, 51564.0, 51569.0, 51573.0, 51574.0, 51592.0, 51593.0, 51594.0, 51596.0, 51601.0, 51602.0, 51603.0, 51605.0, 51606.0, 51608.0, 51614.0, 51616.0, 51619.0, 51622.0, 51626.0, 51631.0, 51634.0, 51635.0, 51639.0, 51642.0, 51643.0, 51647.0, 51649.0, 51651.0, 51652.0, 51655.0, 51657.0, 51659.0, 51661.0, 51665.0, 51667.0, 51668.0, 51669.0, 51684.0, 51686.0, 51690.0, 51691.0, 51692.0, 51693.0, 51706.0, 51720.0, 51726.0, 51728.0, 51734.0, 51741.0, 51744.0, 51747.0, 51752.0, 51754.0, 51759.0, 51760.0, 51765.0, 51776.0, 51778.0, 51805.0, 51807.0, 51808.0, 53340.0, 53349.0, 53371.0, 53405.0, 53826.0, 53827.0, 53832.0, 53916.0, 53918.0, 53938.0, 54033.0, 54065.0, 54069.0, 54103.0, 54107.0, 54165.0, 54206.0, 54212.0, 54221.0, 54329.0, 54344.0, 54386.0, 54413.0, 54429.0, 54431.0, 54432.0, 54433.0, 54434.0, 54455.0, 54457.0, 54464.0, 54465.0, 54468.0, 54469.0, 54476.0, 54477.0, 54487.0, 54492.0, 54510.0, 54520.0, 54532.0, 54541.0, 54543.0, 54545.0, 54551.0, 54556.0, 54583.0, 54585.0, 54587.0, 54602.0, 54606.0, 54617.0, 54622.0, 54623.0, 54663.0, 54680.0, 54682.0, 54707.0, 54732.0, 54737.0, 54749.0, 54751.0, 54758.0, 54795.0, 54796.0, 54797.0, 54800.0, 54806.0, 54808.0, 54810.0, 54815.0, 54825.0, 54838.0, 54840.0, 54841.0, 54843.0, 54845.0, 54850.0, 54851.0, 54855.0, 54865.0, 54870.0, 54874.0, 54881.0, 54882.0, 54883.0, 54885.0, 54887.0, 54892.0, 54894.0, 54901.0, 54902.0, 54903.0, 54908.0, 54913.0, 54914.0, 54920.0, 54923.0, 54927.0, 54929.0, 54930.0, 54931.0, 54934.0, 54935.0, 54936.0, 54938.0, 54942.0, 54943.0, 54946.0, 54949.0, 54952.0, 54955.0, 54956.0, 54957.0, 54962.0, 54964.0, 54968.0, 54969.0, 54971.0, 54974.0, 54978.0, 54980.0, 54981.0, 54982.0, 54984.0, 54987.0, 54994.0, 54997.0, 55003.0, 55004.0, 55005.0, 55006.0, 55007.0, 55010.0, 55012.0, 55014.0, 55017.0, 55022.0, 55023.0, 55024.0, 55028.0, 55033.0, 55034.0, 55035.0, 55037.0, 55038.0, 55039.0, 55040.0, 55052.0, 55054.0, 55055.0, 55062.0, 55068.0, 55070.0, 55076.0, 55081.0, 55082.0, 55086.0, 55090.0, 55092.0, 55093.0, 55103.0, 55106.0, 55107.0, 55110.0, 55112.0, 55117.0, 55118.0, 55127.0, 55128.0, 55130.0, 55132.0, 55135.0, 55140.0, 55142.0, 55143.0, 55146.0, 55147.0, 55149.0, 55150.0, 55154.0, 55157.0, 55163.0, 55166.0, 55170.0, 55171.0, 55172.0, 55174.0, 55177.0, 55178.0, 55181.0, 55196.0, 55208.0, 55212.0, 55215.0, 55216.0, 55218.0, 55219.0, 55220.0, 55224.0, 55226.0, 55231.0, 55234.0, 55239.0, 55243.0, 55244.0, 55245.0, 55246.0, 55251.0, 55256.0, 55259.0, 55266.0, 55269.0, 55270.0, 55272.0, 55273.0, 55276.0, 55278.0, 55280.0, 55282.0, 55286.0, 55291.0, 55299.0, 55317.0, 55319.0, 55320.0, 55322.0, 55325.0, 55326.0, 55328.0, 55329.0, 55330.0, 55334.0, 55337.0, 55352.0, 55353.0, 55364.0, 55365.0, 55374.0, 55437.0, 55454.0, 55471.0, 55486.0, 55502.0, 55504.0, 55505.0, 55506.0, 55509.0, 55515.0, 55526.0, 55527.0, 55532.0, 55534.0, 55540.0, 55544.0, 55559.0, 55571.0, 55582.0, 55585.0, 55588.0, 55592.0, 55596.0, 55602.0, 55603.0, 55608.0, 55609.0, 55611.0, 55613.0, 55615.0, 55616.0, 55620.0, 55631.0, 55633.0, 55635.0, 55644.0, 55646.0, 55650.0, 55651.0, 55655.0, 55656.0, 55661.0, 55669.0, 55670.0, 55672.0, 55689.0, 55692.0, 55693.0, 55696.0, 55698.0, 55702.0, 55705.0, 55713.0, 55720.0, 55721.0, 55722.0, 55729.0, 55733.0, 55734.0, 55739.0, 55742.0, 55744.0, 55746.0, 55749.0, 55750.0, 55756.0, 55757.0, 55758.0, 55759.0, 55760.0, 55761.0, 55763.0, 55764.0, 55765.0, 55768.0, 55769.0, 55775.0, 55779.0, 55781.0, 55795.0, 55798.0, 55805.0, 55812.0, 55813.0, 55814.0, 55818.0, 55823.0, 55831.0, 55833.0, 55835.0, 55837.0, 55840.0, 55844.0, 55845.0, 55848.0, 55850.0, 55851.0, 55856.0, 55860.0, 55863.0, 55869.0, 55871.0, 55879.0, 55888.0, 55892.0, 55897.0, 55900.0, 55905.0, 55906.0, 55915.0, 55917.0, 55920.0, 55954.0, 55969.0, 55971.0, 55974.0, 56005.0, 56006.0, 56034.0, 56111.0, 56122.0, 56124.0, 56132.0, 56144.0, 56158.0, 56160.0, 56180.0, 56203.0, 56204.0, 56241.0, 56254.0, 56256.0, 56257.0, 56259.0, 56262.0, 56270.0, 56271.0, 56288.0, 56477.0, 56478.0, 56521.0, 56603.0, 56605.0, 56616.0, 56655.0, 56658.0, 56672.0, 56674.0, 56683.0, 56704.0, 56852.0, 56884.0, 56890.0, 56892.0, 56893.0, 56897.0, 56898.0, 56902.0, 56906.0, 56911.0, 56915.0, 56916.0, 56922.0, 56925.0, 56927.0, 56935.0, 56937.0, 56941.0, 56942.0, 56943.0, 56947.0, 56950.0, 56961.0, 56963.0, 56971.0, 56975.0, 56978.0, 56980.0, 56981.0, 56984.0, 56990.0, 56992.0, 56993.0, 56994.0, 56997.0, 57002.0, 57003.0, 57007.0, 57017.0, 57019.0, 57035.0, 57037.0, 57045.0, 57082.0, 57099.0, 57103.0, 57107.0, 57109.0, 57110.0, 57125.0, 57128.0, 57132.0, 57134.0, 57136.0, 57139.0, 57146.0, 57147.0, 57159.0, 57161.0, 57162.0, 57175.0, 57179.0, 57184.0, 57186.0, 57187.0, 57190.0, 57192.0, 57198.0, 57205.0, 57209.0, 57215.0, 57325.0, 57326.0, 57332.0, 57333.0, 57335.0, 57337.0, 57343.0, 57396.0, 57405.0, 57407.0, 57460.0, 57470.0, 57474.0, 57482.0, 57488.0, 57491.0, 57493.0, 57510.0, 57514.0, 57522.0, 57531.0, 57533.0, 57539.0, 57541.0, 57544.0, 57547.0, 57554.0, 57559.0, 57561.0, 57567.0, 57589.0, 57592.0, 57610.0, 57611.0, 57616.0, 57626.0, 57630.0, 57633.0, 57639.0, 57646.0, 57650.0, 57657.0, 57673.0, 57677.0, 57679.0, 57684.0, 57693.0, 57695.0, 57696.0, 57697.0, 57707.0, 57713.0, 57715.0, 57721.0, 57727.0, 57728.0, 57730.0, 57732.0, 57758.0, 57761.0, 57763.0, 57804.0, 57819.0, 57820.0, 57827.0, 57834.0, 57862.0, 58485.0, 58487.0, 58488.0, 58489.0, 58490.0, 58491.0, 58492.0, 58493.0, 58494.0, 58495.0, 58497.0, 58515.0, 58517.0, 58529.0, 58538.0, 59274.0, 59277.0, 59286.0, 59307.0, 59339.0, 59344.0, 59348.0, 60313.0, 60370.0, 60412.0, 60437.0, 60487.0, 60489.0, 60491.0, 60492.0, 60494.0, 60560.0, 60561.0, 60626.0, 60673.0, 60681.0, 60684.0, 60685.0, 63826.0, 63875.0, 63877.0, 63894.0, 63898.0, 63905.0, 63906.0, 63915.0, 63916.0, 63920.0, 63926.0, 63931.0, 63932.0, 63933.0, 63934.0, 63943.0, 63951.0, 63979.0, 64062.0, 64065.0, 64072.0, 64080.0, 64081.0, 64087.0, 64094.0, 64105.0, 64106.0, 64108.0, 64110.0, 64130.0, 64145.0, 64147.0, 64149.0, 64175.0, 64207.0, 64210.0, 64215.0, 64218.0, 64219.0, 64224.0, 64225.0, 64236.0, 64240.0, 64241.0, 64284.0, 64285.0, 64320.0, 64321.0, 64328.0, 64333.0, 64342.0, 64374.0, 64395.0, 64411.0, 64419.0, 64421.0, 64425.0, 64426.0, 64430.0, 64431.0, 64434.0, 64518.0, 64582.0, 64598.0, 64689.0, 64708.0, 64745.0, 64754.0, 64756.0, 64757.0, 64762.0, 64768.0, 64770.0, 64776.0, 64781.0, 64782.0, 64783.0, 64787.0, 64801.0, 64802.0, 64848.0, 64852.0, 64855.0, 64858.0, 64860.0, 64866.0, 64927.0, 64946.0, 64963.0, 64965.0, 64976.0, 64979.0, 64983.0, 65003.0, 65005.0, 65008.0, 65062.0, 65080.0, 65082.0, 65083.0, 65109.0, 65110.0, 65117.0, 65243.0, 65258.0, 65260.0, 65265.0, 65980.0, 65981.0, 65987.0, 65988.0, 65991.0, 65997.0, 65999.0, 78987.0, 78988.0, 78989.0, 78996.0, 79000.0, 79001.0, 79002.0, 79003.0, 79004.0, 79005.0, 79020.0, 79022.0, 79023.0, 79026.0, 79027.0, 79029.0, 79031.0, 79035.0, 79036.0, 79047.0, 79048.0, 79053.0, 79072.0, 79073.0, 79075.0, 79077.0, 79078.0, 79080.0, 79084.0, 79088.0, 79090.0, 79094.0, 79101.0, 79109.0, 79133.0, 79135.0, 79137.0, 79140.0, 79142.0, 79149.0, 79157.0, 79159.0, 79161.0, 79165.0, 79172.0, 79173.0, 79174.0, 79175.0, 79177.0, 79178.0, 79184.0, 79188.0, 79364.0, 79441.0, 79446.0, 79465.0, 79567.0, 79568.0, 79571.0, 79583.0, 79591.0, 79594.0, 79607.0, 79609.0, 79612.0, 79616.0, 79622.0, 79635.0, 79637.0, 79648.0, 79650.0, 79654.0, 79656.0, 79658.0, 79659.0, 79663.0, 79665.0, 79666.0, 79671.0, 79673.0, 79675.0, 79677.0, 79682.0, 79685.0, 79691.0, 79693.0, 79696.0, 79697.0, 79705.0, 79707.0, 79711.0, 79714.0, 79719.0, 79723.0, 79728.0, 79736.0, 79744.0, 79745.0, 79753.0, 79754.0, 79760.0, 79767.0, 79768.0, 79770.0, 79786.0, 79792.0, 79794.0, 79797.0, 79801.0, 79805.0, 79807.0, 79809.0, 79810.0, 79818.0, 79827.0, 79831.0, 79833.0, 79836.0, 79839.0, 79843.0, 79844.0, 79848.0, 79850.0, 79858.0, 79862.0, 79863.0, 79866.0, 79869.0, 79879.0, 79894.0, 79897.0, 79898.0, 79912.0, 79913.0, 79915.0, 79918.0, 79932.0, 79939.0, 79947.0, 79959.0, 79960.0, 79968.0, 79979.0, 79980.0, 79986.0, 79991.0, 80006.0, 80011.0, 80013.0, 80017.0, 80019.0, 80020.0, 80108.0, 80129.0, 80139.0, 80143.0, 80153.0, 80173.0, 80174.0, 80178.0, 80184.0, 80195.0, 80196.0, 80210.0, 80212.0, 80222.0, 80224.0, 80228.0, 80230.0, 80256.0, 80258.0, 80262.0, 80270.0, 80273.0, 80298.0, 80306.0, 80308.0, 80309.0, 80314.0, 80317.0, 80318.0, 80321.0, 80323.0, 80328.0, 80344.0, 80347.0, 80349.0, 80350.0, 80381.0, 80704.0, 80714.0, 80723.0, 80726.0, 80731.0, 80742.0, 80745.0, 80746.0, 80775.0, 80776.0, 80777.0, 80778.0, 80789.0, 80818.0, 80821.0, 80851.0, 80854.0, 80864.0, 80896.0, 81035.0, 81037.0, 81493.0, 81502.0, 81539.0, 81543.0, 81544.0, 81545.0, 81550.0, 81556.0, 81557.0, 81565.0, 81567.0, 81570.0, 81572.0, 81573.0, 81579.0, 81603.0, 81606.0, 81608.0, 81610.0, 81611.0, 81617.0, 81620.0, 81621.0, 81629.0, 81786.0, 81790.0, 81792.0, 81846.0, 81847.0, 81853.0, 81855.0, 81873.0, 81875.0, 81888.0, 81892.0, 81932.0, 83442.0, 83443.0, 83448.0, 83450.0, 83452.0, 83460.0, 83461.0, 83463.0, 83473.0, 83481.0, 83538.0, 83540.0, 83541.0, 83544.0, 83548.0, 83594.0, 83606.0, 83640.0, 83658.0, 83659.0, 83692.0, 83693.0, 83695.0, 83732.0, 83734.0, 83752.0, 83759.0, 83850.0, 83852.0, 83853.0, 83861.0, 83879.0, 83892.0, 83931.0, 83932.0, 83939.0, 83940.0, 83941.0, 83985.0, 83987.0, 83990.0, 83999.0, 84033.0, 84060.0, 84063.0, 84064.0, 84071.0, 84072.0, 84073.0, 84074.0, 84078.0, 84079.0, 84080.0, 84081.0, 84083.0, 84084.0, 84101.0, 84105.0, 84108.0, 84109.0, 84124.0, 84129.0, 84132.0, 84135.0, 84140.0, 84142.0, 84148.0, 84152.0, 84153.0, 84162.0, 84164.0, 84167.0, 84168.0, 84171.0, 84172.0, 84173.0, 84186.0, 84193.0, 84215.0, 84217.0, 84221.0, 84229.0, 84230.0, 84236.0, 84262.0, 84265.0, 84267.0, 84268.0, 84269.0, 84271.0, 84273.0, 84274.0, 84277.0, 84278.0, 84280.0, 84285.0, 84287.0, 84289.0, 84294.0, 84298.0, 84299.0, 84305.0, 84306.0, 84311.0, 84313.0, 84314.0, 84316.0, 84317.0, 84319.0, 84320.0, 84324.0, 84332.0, 84335.0, 84336.0, 84337.0, 84342.0, 84343.0, 84365.0, 84417.0, 84418.0, 84440.0, 84441.0, 84450.0, 84451.0, 84465.0, 84498.0, 84513.0, 84515.0, 84520.0, 84522.0, 84524.0, 84527.0, 84541.0, 84547.0, 84548.0, 84549.0, 84552.0, 84561.0, 84612.0, 84618.0, 84623.0, 84628.0, 84641.0, 84645.0, 84649.0, 84656.0, 84660.0, 84662.0, 84680.0, 84688.0, 84690.0, 84693.0, 84695.0, 84696.0, 84705.0, 84707.0, 84709.0, 84727.0, 84733.0, 84747.0, 84759.0, 84766.0, 84775.0, 84790.0, 84792.0, 84812.0, 84816.0, 84817.0, 84836.0, 84838.0, 84844.0, 84858.0, 84864.0, 84869.0, 84875.0, 84881.0, 84883.0, 84889.0, 84890.0, 84892.0, 84893.0, 84897.0, 84902.0, 84905.0, 84908.0, 84912.0, 84914.0, 84920.0, 84923.0, 84932.0, 84935.0, 84936.0, 84946.0, 84950.0, 84957.0, 84959.0, 84962.0, 84964.0, 84967.0, 84968.0, 84975.0, 84976.0, 84984.0, 84987.0, 84991.0, 84996.0, 85013.0, 85014.0, 85015.0, 85016.0, 85019.0, 85021.0, 85025.0, 85027.0, 85236.0, 85363.0, 85364.0, 85365.0, 85366.0, 85369.0, 85403.0, 85437.0, 85446.0, 85456.0, 85457.0, 85463.0, 85476.0, 85865.0, 87769.0, 89765.0, 89781.0, 89797.0, 89866.0, 89876.0, 89927.0, 89944.0, 89958.0, 90025.0, 90102.0, 90121.0, 90141.0, 90187.0, 90196.0, 90288.0, 90293.0, 90313.0, 90321.0, 90326.0, 90353.0, 90355.0, 90362.0, 90378.0, 90390.0, 90407.0, 90410.0, 90411.0, 90416.0, 90417.0, 90423.0, 90441.0, 90459.0, 90480.0, 90485.0, 90589.0, 90701.0, 90780.0, 90826.0, 90843.0, 90956.0, 90957.0, 90987.0, 90993.0, 91133.0, 91147.0, 91151.0, 91156.0, 91283.0, 91319.0, 91368.0, 91392.0, 91419.0, 91433.0, 91445.0, 91522.0, 91523.0, 91574.0, 91603.0, 91612.0, 91647.0, 91653.0, 91687.0, 91689.0, 91694.0, 91703.0, 91749.0, 91750.0, 91782.0, 91801.0, 91869.0, 91875.0, 91893.0, 91942.0, 91949.0, 91966.0, 91977.0, 92002.0, 92106.0, 92162.0, 92283.0, 92335.0, 92342.0, 92344.0, 92369.0, 92370.0, 92399.0, 92482.0, 92565.0, 92609.0, 92667.0, 92703.0, 92799.0, 92856.0, 92912.0, 93010.0, 93099.0, 93100.0, 93145.0, 93166.0, 93323.0, 93426.0, 93474.0, 93587.0, 93594.0, 93622.0, 93649.0, 93953.0, 93973.0, 93974.0, 94005.0, 94039.0, 94056.0, 94081.0, 94101.0, 94121.0, 94233.0, 96764.0, 112464.0, 112495.0, 112611.0, 112752.0, 112858.0, 112869.0, 112942.0, 112950.0, 112970.0, 113130.0, 113146.0, 113246.0, 113444.0, 113452.0, 113510.0, 113802.0, 113828.0, 113829.0, 113878.0, 114034.0, 114049.0, 114088.0, 114112.0, 114327.0, 114609.0, 114625.0, 114769.0, 114785.0, 114791.0, 114803.0, 114826.0, 114880.0, 114897.0, 114898.0, 114904.0, 114907.0, 114926.0, 114932.0, 114971.0, 114990.0, 114991.0, 115024.0, 115106.0, 115196.0, 115265.0, 115290.0, 115294.0, 115361.0, 115362.0, 115416.0, 115548.0, 115560.0, 115752.0, 115817.0, 115948.0, 116028.0, 116071.0, 116092.0, 116143.0, 116151.0, 116224.0, 116228.0, 116236.0, 116238.0, 116369.0, 116441.0, 116443.0, 116540.0, 116541.0, 116832.0, 117145.0, 117155.0, 117166.0, 117246.0, 117247.0, 118424.0, 118429.0, 118472.0, 118487.0, 118490.0, 118812.0, 118881.0, 118924.0, 118980.0, 119032.0, 119391.0, 119504.0, 119710.0, 120376.0, 120379.0, 120406.0, 120892.0, 120939.0, 121260.0, 121457.0, 121504.0, 121642.0, 121793.0, 122509.0, 122769.0, 122786.0, 122953.0, 122961.0, 123016.0, 123169.0, 123228.0, 123803.0, 123811.0, 123879.0, 124045.0, 124245.0, 124411.0, 124446.0, 124491.0, 124512.0, 124583.0, 124790.0, 124801.0, 124923.0, 124925.0, 124935.0, 124936.0, 124961.0, 124995.0, 125113.0, 125150.0, 125476.0, 125875.0, 125919.0, 125950.0, 126003.0, 126068.0, 126069.0, 126070.0, 126074.0, 126133.0, 126272.0, 126295.0, 126298.0, 126375.0, 126382.0, 126433.0, 126526.0, 126549.0, 126820.0, 126969.0, 127018.0, 127255.0, 127495.0, 127733.0, 127845.0, 128153.0, 128239.0, 128240.0, 128344.0, 128414.0, 128486.0, 128497.0, 128553.0, 128637.0, 128674.0, 128710.0, 128853.0, 128977.0, 129401.0, 129530.0, 129531.0, 129685.0, 129831.0, 130026.0, 130162.0, 130271.0, 130340.0, 130355.0, 130540.0, 130813.0, 130827.0, 130916.0, 130940.0, 130951.0, 131118.0, 131405.0, 131450.0, 131474.0, 131566.0, 131583.0, 131965.0, 132001.0, 132014.0, 132321.0, 132660.0, 132671.0, 132851.0, 133015.0, 133022.0, 133619.0, 134121.0, 134145.0, 134187.0, 134265.0, 134285.0, 134391.0, 134429.0, 134492.0, 134637.0, 134701.0, 134728.0, 135154.0, 135293.0, 136051.0, 136332.0, 136647.0, 136895.0, 137209.0, 137392.0, 138162.0, 138428.0, 139285.0, 139324.0, 139341.0, 139886.0, 140290.0, 140460.0, 140461.0, 140469.0, 140545.0, 140576.0, 140706.0, 140735.0, 140739.0, 140823.0, 140831.0, 140876.0, 140886.0, 140901.0, 143098.0, 143162.0, 143458.0, 143684.0, 143884.0, 144110.0, 144233.0, 144245.0, 144347.0, 144363.0, 144608.0, 144699.0, 144715.0, 145226.0, 145282.0, 145389.0, 145482.0, 145483.0, 145567.0, 145773.0, 145788.0, 145957.0, 146198.0, 146223.0, 146434.0, 146439.0, 146540.0, 146845.0, 147007.0, 147372.0, 147463.0, 147657.0, 147658.0, 147660.0, 147685.0, 147686.0, 147687.0, 147807.0, 147808.0, 147837.0, 147841.0, 147912.0, 147923.0, 148022.0, 148156.0, 148254.0, 148304.0, 148398.0, 148523.0, 148789.0, 149345.0, 149428.0, 149563.0, 149840.0, 149951.0, 149986.0, 150082.0, 150094.0, 150274.0, 150290.0, 150368.0, 150383.0, 150590.0, 150678.0, 150684.0, 150696.0, 150737.0, 150771.0, 150962.0, 151188.0, 151194.0, 151242.0, 151246.0, 151258.0, 151354.0, 151393.0, 151449.0, 151531.0, 151651.0, 151903.0, 152015.0, 152098.0, 152137.0, 152185.0, 152189.0, 152206.0, 152217.0, 152687.0, 152756.0, 153241.0, 153328.0, 153364.0, 153478.0, 153527.0, 153562.0, 153657.0, 153733.0, 153743.0, 153769.0, 154075.0, 154313.0, 154467.0, 154791.0, 154810.0, 154865.0, 155054.0, 155368.0, 157310.0, 157657.0, 157753.0, 157773.0, 157777.0, 158067.0, 158219.0, 158293.0, 158326.0, 158427.0, 158787.0, 158866.0, 159013.0, 159371.0, 159686.0, 160428.0, 161253.0, 161502.0, 161582.0, 162333.0, 162427.0, 162515.0, 162966.0, 162967.0, 162968.0, 162972.0, 162989.0, 162993.0, 163049.0, 163050.0, 163059.0, 163071.0, 163087.0, 163126.0, 163227.0, 163255.0, 163702.0, 163786.0, 163859.0, 163882.0, 164091.0, 164633.0, 164684.0, 164781.0, 165324.0, 165679.0, 165918.0, 166378.0, 166379.0, 166614.0, 166793.0, 166929.0, 167153.0, 167555.0, 167691.0, 167838.0, 168507.0, 168537.0, 168544.0, 169166.0, 169270.0, 169792.0, 169834.0, 169841.0, 169981.0, 170082.0, 170302.0, 170384.0, 170622.0, 170685.0, 171023.0, 171177.0, 171392.0, 192670.0, 195814.0, 196264.0, 196383.0, 196441.0, 196483.0, 196513.0, 196527.0, 196541.0, 196740.0, 196792.0, 196996.0, 197320.0, 197370.0, 197407.0, 199221.0, 199692.0, 199786.0, 199920.0, 200081.0, 200132.0, 200205.0, 200558.0, 200728.0, 200765.0, 200894.0, 200916.0, 201161.0, 201163.0, 201164.0, 201181.0, 201254.0, 201456.0, 201725.0, 201780.0, 201798.0, 201895.0, 201965.0, 201973.0, 202051.0, 202243.0, 203068.0, 203102.0, 203111.0, 203245.0, 203260.0, 203523.0, 204219.0, 204962.0, 205251.0, 205564.0, 219348.0, 219402.0, 219541.0, 219621.0, 219670.0, 219738.0, 219749.0, 219771.0, 219833.0, 219844.0, 219854.0, 219899.0, 220001.0, 220002.0, 220004.0, 220136.0, 220388.0, 220441.0, 220929.0, 220963.0, 220992.0, 221061.0, 221120.0, 221150.0, 221154.0, 221322.0, 221421.0, 221443.0, 221481.0, 221496.0, 221786.0, 221914.0, 221955.0, 222234.0, 222255.0, 222256.0, 222389.0, 222484.0, 222662.0, 222663.0, 222696.0, 222698.0, 225689.0, 245711.0, 245812.0, 246176.0, 246184.0, 246243.0, 246269.0, 246329.0, 246744.0, 252839.0, 252969.0, 252983.0, 253152.0, 253314.0, 253512.0, 253558.0, 253725.0, 253769.0, 253827.0, 254170.0, 254295.0, 254394.0, 254428.0, 254956.0, 255022.0, 255043.0, 255101.0, 255104.0, 255119.0, 255275.0, 255631.0, 255758.0, 255919.0, 255928.0, 255967.0, 256051.0, 256309.0, 256691.0, 256815.0, 257019.0, 257218.0, 257236.0, 257364.0, 259173.0, 259232.0, 259282.0, 260425.0, 260434.0, 266812.0, 282991.0, 282996.0, 283212.0, 283219.0, 283232.0, 283237.0, 283248.0, 283310.0, 283337.0, 283349.0, 283383.0, 283385.0, 283459.0, 283514.0, 283576.0, 283726.0, 283807.0, 283820.0, 283899.0, 283933.0, 284040.0, 284076.0, 284086.0, 284129.0, 284131.0, 284184.0, 284217.0, 284297.0, 284306.0, 284307.0, 284309.0, 284338.0, 284346.0, 284348.0, 284359.0, 284390.0, 284391.0, 284403.0, 284521.0, 284613.0, 284618.0, 285025.0, 285093.0, 285141.0, 285315.0, 285331.0, 285349.0, 285362.0, 285367.0, 285386.0, 285521.0, 285596.0, 285600.0, 285753.0, 285855.0, 285989.0, 286006.0, 286053.0, 286343.0, 286464.0, 286499.0, 286826.0, 317671.0, 317772.0, 333926.0, 337867.0, 338382.0, 338657.0, 339175.0, 339210.0, 339230.0, 339231.0, 339324.0, 339366.0, 339390.0, 339416.0, 339448.0, 339487.0, 339804.0, 339834.0, 340152.0, 340156.0, 340348.0, 340419.0, 340527.0, 340542.0, 340543.0, 340547.0, 340596.0, 340665.0, 340706.0, 340719.0, 341019.0, 342132.0, 342371.0, 342908.0, 342945.0, 342979.0, 343263.0, 344558.0, 344787.0, 345079.0, 345275.0, 345557.0, 345757.0, 347240.0, 347733.0, 347902.0, 348013.0, 348110.0, 348235.0, 348487.0, 348995.0, 353322.0, 353497.0, 373156.0, 374383.0, 374618.0, 374655.0, 374879.0, 374887.0, 374920.0, 374928.0, 374946.0, 374969.0, 375057.0, 375287.0, 375341.0, 375346.0, 375484.0, 375567.0, 375612.0, 375748.0, 375757.0, 377677.0, 378708.0, 378884.0, 386617.0, 387032.0, 387103.0, 387338.0, 387496.0, 387680.0, 387849.0, 387856.0, 387893.0, 388121.0, 388324.0, 388335.0, 388336.0, 388372.0, 388552.0, 388677.0, 388695.0, 388753.0, 388962.0, 389084.0, 389119.0, 389203.0, 389289.0, 389421.0, 389791.0, 389812.0, 391356.0, 399979.0, 400569.0, 400720.0, 400818.0, 400916.0, 401067.0, 401541.0, 401994.0, 402117.0, 403313.0, 403341.0, 404550.0, 404672.0, 408050.0, 415116.0, 440097.0, 440145.0, 440193.0, 440295.0, 440400.0, 440435.0, 440498.0, 440574.0, 440603.0, 441150.0, 441168.0, 441250.0, 441376.0, 441478.0, 441518.0, 445571.0, 445815.0, 474343.0, 493753.0, 493829.0, 493861.0, 493911.0, 497661.0, 541468.0, 548596.0, 552889.0, 553115.0, 554251.0, 613212.0, 642273.0, 642597.0, 642938.0, 644943.0, 645455.0, 647087.0, 647309.0, 652968.0, 653121.0, 653140.0, 653247.0, 728047.0, 728116.0, 728340.0, 728492.0, 728568.0, 728689.0, 729238.0, 729475.0, 729515.0, 729830.0, 729967.0, 729991.0, 751071.0, 100048912.0, 100128731.0, 100129583.0, 100129792.0, 100131997.0, 100132074.0, 100133941.0, 100137047.0, 100287171.0, 100288142.0, 100506658.0, 100507436.0, 100533183.0, 100861412.0, 101059938.0, 101060226.0, 102724428.0, 102724560.0, 107080638.0, 111240474.0, 112441434.0 
GO:0005524 MF 3.25e-14 564/8533  1311/16076 D08 ATP binding                              19.0, 22.0, 24.0, 58.0, 70.0, 90.0, 91.0, 92.0, 93.0, 114.0, 132.0, 203.0, 215.0, 238.0, 317.0, 439.0, 440.0, 445.0, 480.0, 489.0, 498.0, 506.0, 540.0, 545.0, 617.0, 641.0, 701.0, 818.0, 983.0, 984.0, 1019.0, 1022.0, 1062.0, 1106.0, 1111.0, 1120.0, 1147.0, 1159.0, 1160.0, 1198.0, 1503.0, 1608.0, 1615.0, 1655.0, 1659.0, 1662.0, 1663.0, 1665.0, 1716.0, 1763.0, 1767.0, 1768.0, 1769.0, 1770.0, 1841.0, 1861.0, 1973.0, 2042.0, 2045.0, 2046.0, 2048.0, 2049.0, 2050.0, 2064.0, 2066.0, 2071.0, 2074.0, 2081.0, 2185.0, 2241.0, 2260.0, 2264.0, 2322.0, 2534.0, 2584.0, 2585.0, 2618.0, 2645.0, 2710.0, 2868.0, 2872.0, 2937.0, 3035.0, 3070.0, 3141.0, 3611.0, 3654.0, 3716.0, 3717.0, 3735.0, 3798.0, 3800.0, 3815.0, 3832.0, 3834.0, 3835.0, 3980.0, 4140.0, 4141.0, 4171.0, 4172.0, 4173.0, 4175.0, 4214.0, 4215.0, 4216.0, 4233.0, 4343.0, 4363.0, 4430.0, 4436.0, 4437.0, 4439.0, 4486.0, 4522.0, 4621.0, 4625.0, 4641.0, 4645.0, 4647.0, 4671.0, 4682.0, 4750.0, 4751.0, 4830.0, 4831.0, 4881.0, 4882.0, 4919.0, 4920.0, 4921.0, 4998.0, 5001.0, 5025.0, 5026.0, 5037.0, 5095.0, 5156.0, 5159.0, 5163.0, 5167.0, 5170.0, 5188.0, 5189.0, 5190.0, 5205.0, 5208.0, 5214.0, 5230.0, 5288.0, 5293.0, 5298.0, 5315.0, 5347.0, 5378.0, 5395.0, 5536.0, 5562.0, 5571.0, 5578.0, 5580.0, 5586.0, 5587.0, 5594.0, 5595.0, 5596.0, 5598.0, 5599.0, 5601.0, 5603.0, 5608.0, 5613.0, 5631.0, 5634.0, 5700.0, 5702.0, 5704.0, 5754.0, 5825.0, 5826.0, 5832.0, 5884.0, 5889.0, 5892.0, 5894.0, 5917.0, 5965.0, 5979.0, 5982.0, 5984.0, 5985.0, 6041.0, 6098.0, 6198.0, 6240.0, 6259.0, 6261.0, 6301.0, 6583.0, 6584.0, 6596.0, 6732.0, 6787.0, 6790.0, 6795.0, 6832.0, 6996.0, 7006.0, 7010.0, 7011.0, 7084.0, 7155.0, 7204.0, 7273.0, 7294.0, 7327.0, 7332.0, 7371.0, 7415.0, 7443.0, 7486.0, 7516.0, 7867.0, 8195.0, 8224.0, 8317.0, 8394.0, 8428.0, 8438.0, 8445.0, 8550.0, 8576.0, 8607.0, 8621.0, 8634.0, 8701.0, 8711.0, 8714.0, 8732.0, 8737.0, 8767.0, 8798.0, 8801.0, 8814.0, 8877.0, 8892.0, 8999.0, 9020.0, 9031.0, 9044.0, 9060.0, 9064.0, 9093.0, 9126.0, 9175.0, 9263.0, 9319.0, 9401.0, 9416.0, 9451.0, 9489.0, 9493.0, 9585.0, 9677.0, 9704.0, 9706.0, 9775.0, 9785.0, 9790.0, 9891.0, 9914.0, 9942.0, 10020.0, 10056.0, 10057.0, 10058.0, 10061.0, 10121.0, 10201.0, 10243.0, 10294.0, 10349.0, 10350.0, 10352.0, 10477.0, 10588.0, 10606.0, 10654.0, 10667.0, 10693.0, 10721.0, 10733.0, 10783.0, 10845.0, 10856.0, 10928.0, 10939.0, 10973.0, 10978.0, 11001.0, 11004.0, 11011.0, 11040.0, 11113.0, 11144.0, 11153.0, 11184.0, 11200.0, 11218.0, 11269.0, 11325.0, 11329.0, 22861.0, 22880.0, 22929.0, 22978.0, 22989.0, 23026.0, 23075.0, 23078.0, 23137.0, 23178.0, 23195.0, 23262.0, 23395.0, 23438.0, 23456.0, 23460.0, 23461.0, 23517.0, 23552.0, 23683.0, 23729.0, 24137.0, 25788.0, 25809.0, 25865.0, 25902.0, 25973.0, 26007.0, 26061.0, 26154.0, 26289.0, 26750.0, 27010.0, 27148.0, 27183.0, 27304.0, 27348.0, 29118.0, 29904.0, 29922.0, 29959.0, 30811.0, 30845.0, 30846.0, 30849.0, 50485.0, 50808.0, 51067.0, 51086.0, 51182.0, 51202.0, 51231.0, 51265.0, 51347.0, 51422.0, 51428.0, 51447.0, 51520.0, 51619.0, 51765.0, 51776.0, 54454.0, 54456.0, 54514.0, 54606.0, 54617.0, 54795.0, 54802.0, 54822.0, 54861.0, 54938.0, 54974.0, 54981.0, 54986.0, 55083.0, 55149.0, 55157.0, 55224.0, 55226.0, 55278.0, 55300.0, 55351.0, 55437.0, 55582.0, 55585.0, 55614.0, 55655.0, 55661.0, 55699.0, 55739.0, 55750.0, 55760.0, 55781.0, 55794.0, 55811.0, 55915.0, 55930.0, 56164.0, 56652.0, 56897.0, 56903.0, 56916.0, 56922.0, 56975.0, 56992.0, 56997.0, 57147.0, 57180.0, 57198.0, 57205.0, 57396.0, 57494.0, 57538.0, 57576.0, 57696.0, 57697.0, 57761.0, 60625.0, 63826.0, 63979.0, 64080.0, 64087.0, 64147.0, 64222.0, 64240.0, 64241.0, 64768.0, 64781.0, 64802.0, 64848.0, 64852.0, 79009.0, 79029.0, 79587.0, 79659.0, 79665.0, 79671.0, 79677.0, 79705.0, 79707.0, 79717.0, 79731.0, 79781.0, 79858.0, 79877.0, 79915.0, 80025.0, 80119.0, 80201.0, 80222.0, 80224.0, 80308.0, 80347.0, 80755.0, 81570.0, 81629.0, 83473.0, 83479.0, 83732.0, 83752.0, 83858.0, 83931.0, 83990.0, 84033.0, 84083.0, 84284.0, 84451.0, 84515.0, 84893.0, 84896.0, 84930.0, 85320.0, 85366.0, 89795.0, 89797.0, 89978.0, 90956.0, 90957.0, 91646.0, 92335.0, 92912.0, 92935.0, 93973.0, 94160.0, 112858.0, 112970.0, 113220.0, 113510.0, 118424.0, 118672.0, 120892.0, 122402.0, 122481.0, 124923.0, 126520.0, 127602.0, 130399.0, 132949.0, 136332.0, 138429.0, 140469.0, 140739.0, 140901.0, 146754.0, 146857.0, 150094.0, 150465.0, 157777.0, 158067.0, 160851.0, 164045.0, 166378.0, 166379.0, 166614.0, 167153.0, 167359.0, 169436.0, 171222.0, 196385.0, 200172.0, 202374.0, 219293.0, 221264.0, 225689.0, 246269.0, 254394.0, 255967.0, 256356.0, 257218.0, 260425.0, 283459.0, 284076.0, 284086.0, 284434.0, 285643.0, 338323.0, 340156.0, 341676.0, 342979.0, 343450.0, 344387.0, 347240.0, 349565.0, 374868.0, 375449.0, 375748.0, 414328.0, 415116.0, 440275.0, 548596.0, 728642.0, 102724428.0 
GO:0004674 MF 7.94e-10 119/8533   328/16076 D06 protein serine/threonine kinase activity 90.0, 91.0, 92.0, 93.0, 545.0, 701.0, 983.0, 984.0, 1022.0, 1111.0, 1147.0, 1198.0, 1460.0, 2081.0, 2872.0, 3611.0, 3654.0, 4140.0, 4214.0, 4215.0, 4750.0, 4751.0, 5170.0, 5347.0, 5562.0, 5578.0, 5580.0, 5586.0, 5587.0, 5594.0, 5595.0, 5596.0, 5598.0, 5599.0, 5601.0, 5603.0, 5608.0, 5894.0, 6046.0, 6198.0, 6732.0, 6787.0, 6790.0, 7204.0, 7273.0, 7443.0, 7867.0, 8317.0, 8428.0, 8445.0, 8550.0, 8576.0, 8737.0, 8767.0, 8798.0, 8878.0, 8895.0, 9020.0, 9175.0, 9263.0, 9451.0, 9706.0, 9891.0, 10733.0, 10783.0, 11011.0, 11040.0, 11113.0, 11184.0, 11200.0, 11329.0, 23178.0, 25865.0, 26750.0, 27148.0, 29904.0, 30811.0, 30849.0, 51086.0, 51231.0, 51347.0, 51765.0, 51776.0, 54822.0, 54861.0, 54986.0, 55351.0, 55781.0, 56164.0, 56975.0, 57396.0, 57538.0, 79705.0, 79858.0, 81629.0, 83732.0, 83931.0, 84033.0, 84930.0, 90956.0, 112858.0, 120892.0, 124923.0, 130399.0, 140469.0, 140901.0, 150094.0, 166614.0, 167359.0, 169436.0, 202374.0, 225689.0, 284086.0, 341676.0, 375449.0, 415116.0, 440275.0, 728642.0, 102724428.0 
GO:0106310 MF 1.20e-09 120/8533   329/16076 D06 protein serine kinase activity           545.0, 701.0, 818.0, 983.0, 984.0, 1019.0, 1022.0, 1111.0, 1198.0, 2081.0, 2872.0, 3611.0, 3654.0, 4140.0, 4214.0, 4215.0, 4216.0, 4750.0, 4751.0, 5170.0, 5347.0, 5562.0, 5578.0, 5580.0, 5586.0, 5587.0, 5594.0, 5595.0, 5596.0, 5598.0, 5599.0, 5601.0, 5603.0, 5608.0, 5613.0, 5894.0, 6198.0, 6732.0, 6787.0, 6790.0, 6795.0, 7204.0, 7273.0, 7443.0, 7867.0, 8317.0, 8428.0, 8445.0, 8550.0, 8576.0, 8621.0, 8737.0, 8767.0, 8798.0, 8814.0, 8999.0, 9020.0, 9064.0, 9175.0, 9263.0, 9451.0, 9706.0, 9891.0, 10733.0, 10783.0, 11011.0, 11040.0, 11113.0, 11184.0, 11200.0, 11329.0, 23178.0, 23552.0, 23683.0, 25865.0, 26750.0, 27148.0, 30811.0, 30849.0, 51086.0, 51265.0, 51347.0, 51765.0, 51776.0, 54822.0, 54861.0, 54986.0, 55351.0, 55781.0, 56164.0, 56975.0, 57396.0, 57538.0, 79705.0, 79858.0, 81629.0, 83732.0, 83931.0, 84033.0, 84451.0, 84930.0, 112858.0, 120892.0, 124923.0, 140469.0, 140901.0, 150094.0, 166614.0, 167359.0, 202374.0, 225689.0, 284086.0, 340156.0, 341676.0, 344387.0, 375449.0, 415116.0, 440275.0, 728642.0, 102724428.0 
GO:0051015 MF 2.78e-09 58/8533   185/16076 D05 actin filament binding                   357.0, 832.0, 1072.0, 1756.0, 2316.0, 2483.0, 2620.0, 3927.0, 4082.0, 4430.0, 4621.0, 4625.0, 4641.0, 4645.0, 4647.0, 4703.0, 4892.0, 5357.0, 5358.0, 6744.0, 7111.0, 7125.0, 7168.0, 7169.0, 7273.0, 7402.0, 7464.0, 7739.0, 8727.0, 8736.0, 9172.0, 10093.0, 10094.0, 10391.0, 10552.0, 10677.0, 10788.0, 11133.0, 22885.0, 22989.0, 23026.0, 23164.0, 23345.0, 23499.0, 24145.0, 50853.0, 51332.0, 54942.0, 55612.0, 55930.0, 57175.0, 57180.0, 81873.0, 84168.0, 84962.0, 91624.0, 128239.0, 246176.0 
GO:0031267 MF 8.11e-09 94/8533   265/16076 D05 small GTPase binding                     19.0, 117.0, 537.0, 857.0, 1122.0, 1857.0, 2059.0, 2241.0, 2316.0, 2803.0, 4218.0, 4641.0, 4645.0, 5147.0, 5586.0, 5830.0, 5902.0, 6653.0, 7126.0, 8934.0, 9321.0, 9501.0, 9699.0, 9712.0, 9732.0, 9735.0, 9815.0, 9827.0, 9950.0, 10059.0, 10193.0, 10204.0, 10497.0, 10519.0, 10788.0, 10928.0, 11069.0, 22999.0, 23062.0, 23085.0, 23086.0, 23299.0, 23637.0, 23647.0, 25924.0, 27237.0, 27342.0, 29098.0, 29107.0, 29966.0, 51196.0, 51256.0, 54206.0, 54432.0, 54453.0, 54843.0, 55705.0, 55845.0, 55920.0, 56990.0, 57510.0, 57531.0, 57589.0, 57679.0, 57819.0, 60412.0, 64145.0, 64901.0, 79109.0, 79571.0, 79711.0, 80143.0, 84079.0, 84440.0, 85369.0, 89781.0, 90410.0, 94121.0, 120379.0, 120892.0, 121512.0, 123720.0, 126432.0, 128239.0, 128344.0, 128637.0, 129049.0, 146439.0, 163486.0, 220441.0, 259173.0, 404636.0, 727851.0, 107080638.0 
GO:0038023 MF 1.17e-08 48/8533   157/16076 D02 signaling receptor activity              117.0, 177.0, 267.0, 355.0, 1939.0, 2150.0, 2674.0, 2895.0, 2898.0, 2900.0, 3588.0, 3695.0, 4854.0, 4887.0, 4982.0, 4995.0, 5032.0, 5817.0, 5979.0, 6574.0, 7010.0, 7099.0, 7181.0, 8029.0, 8322.0, 8455.0, 8792.0, 8829.0, 10219.0, 10446.0, 10544.0, 11236.0, 22829.0, 22925.0, 23531.0, 27199.0, 51206.0, 51744.0, 54413.0, 55504.0, 115650.0, 116443.0, 131450.0, 131566.0, 164091.0, 283659.0, 285761.0, 389289.0 
GO:0045296 MF 1.49e-08 110/8533   299/16076 D04 cadherin binding                         90.0, 831.0, 832.0, 1001.0, 1005.0, 1399.0, 1499.0, 1500.0, 1501.0, 2010.0, 2023.0, 2060.0, 2125.0, 2241.0, 2316.0, 2802.0, 3069.0, 3417.0, 3655.0, 3927.0, 4361.0, 4430.0, 4854.0, 5025.0, 5052.0, 5214.0, 5315.0, 5317.0, 5318.0, 5331.0, 5493.0, 5586.0, 5694.0, 5781.0, 5797.0, 5902.0, 5917.0, 6128.0, 6130.0, 6147.0, 6152.0, 6159.0, 6164.0, 6187.0, 6231.0, 6520.0, 6811.0, 7223.0, 7458.0, 8350.0, 8353.0, 8357.0, 8428.0, 8496.0, 8607.0, 8642.0, 8727.0, 8842.0, 9045.0, 9101.0, 9208.0, 9689.0, 10190.0, 10399.0, 10528.0, 10562.0, 10606.0, 10652.0, 10848.0, 11252.0, 11313.0, 11315.0, 11329.0, 11336.0, 22837.0, 23075.0, 23085.0, 23164.0, 23499.0, 23607.0, 23647.0, 23670.0, 25978.0, 26156.0, 27044.0, 27131.0, 27237.0, 28969.0, 51031.0, 53827.0, 54874.0, 55082.0, 55742.0, 55833.0, 56061.0, 57175.0, 57488.0, 57650.0, 60437.0, 64072.0, 64787.0, 64855.0, 79026.0, 83939.0, 85456.0, 90102.0, 93663.0, 114990.0, 143098.0, 222256.0 
GO:0005096 MF 1.56e-08 89/8533   252/16076 D05 GTPase activator activity                395.0, 1122.0, 2909.0, 3268.0, 5902.0, 5922.0, 6102.0, 8490.0, 8787.0, 8829.0, 8853.0, 9098.0, 9411.0, 9459.0, 9681.0, 9712.0, 9732.0, 9744.0, 9815.0, 9824.0, 9882.0, 9901.0, 10059.0, 10113.0, 10144.0, 10156.0, 10451.0, 10483.0, 10788.0, 10928.0, 11138.0, 23102.0, 23216.0, 23365.0, 23527.0, 23616.0, 23637.0, 25771.0, 29127.0, 51256.0, 51306.0, 51520.0, 54206.0, 54453.0, 54885.0, 55160.0, 55616.0, 55633.0, 55635.0, 55789.0, 57186.0, 57514.0, 57522.0, 57533.0, 57568.0, 57679.0, 64333.0, 64411.0, 79658.0, 79774.0, 79822.0, 84079.0, 84144.0, 84220.0, 84253.0, 85360.0, 93663.0, 119016.0, 120892.0, 126432.0, 128239.0, 128637.0, 129049.0, 146923.0, 158763.0, 201163.0, 255520.0, 259173.0, 285190.0, 353149.0, 414189.0, 642517.0, 653489.0, 727851.0, 729857.0, 100271927.0, 101060389.0, 102723859.0, 107080638.0 
GO:0019901 MF 5.23e-08 163/8533   410/16076 D05 protein kinase binding                   324.0, 388.0, 481.0, 595.0, 598.0, 842.0, 857.0, 858.0, 891.0, 894.0, 896.0, 898.0, 923.0, 987.0, 993.0, 994.0, 998.0, 1029.0, 1030.0, 1031.0, 1032.0, 1163.0, 1164.0, 1407.0, 1464.0, 1488.0, 1499.0, 1616.0, 1639.0, 1641.0, 1845.0, 1869.0, 1915.0, 2099.0, 2309.0, 2690.0, 2885.0, 2908.0, 2997.0, 3455.0, 3595.0, 3601.0, 3611.0, 3654.0, 3717.0, 3741.0, 3832.0, 4088.0, 4214.0, 4436.0, 4536.0, 5037.0, 5066.0, 5071.0, 5073.0, 5159.0, 5208.0, 5223.0, 5335.0, 5347.0, 5564.0, 5565.0, 5571.0, 5580.0, 5596.0, 5608.0, 5618.0, 5771.0, 5781.0, 5796.0, 5971.0, 5987.0, 6188.0, 6194.0, 6201.0, 6223.0, 6331.0, 6790.0, 6934.0, 7037.0, 7186.0, 7273.0, 7277.0, 7391.0, 7402.0, 7443.0, 8153.0, 8621.0, 8678.0, 8705.0, 8829.0, 8878.0, 8915.0, 9055.0, 9093.0, 9175.0, 9465.0, 9541.0, 9555.0, 9821.0, 9830.0, 9886.0, 10018.0, 10540.0, 10723.0, 10783.0, 10899.0, 10949.0, 11113.0, 11116.0, 11152.0, 11190.0, 11200.0, 22974.0, 22995.0, 23177.0, 23218.0, 23328.0, 25998.0, 26271.0, 26574.0, 26608.0, 29127.0, 29844.0, 51002.0, 51422.0, 51444.0, 51530.0, 51564.0, 51654.0, 51684.0, 53335.0, 54206.0, 54875.0, 54923.0, 55014.0, 55128.0, 55250.0, 55835.0, 55920.0, 55924.0, 57533.0, 57695.0, 57761.0, 57763.0, 79109.0, 79866.0, 80143.0, 80174.0, 81610.0, 85363.0, 85369.0, 113828.0, 128344.0, 148022.0, 150094.0, 219771.0, 245711.0, 375748.0, 389119.0, 414194.0, 100133941.0, 100505767.0 
GO:0004672 MF 5.96e-08 63/8533   188/16076 D05 protein kinase activity                  90.0, 545.0, 595.0, 701.0, 983.0, 984.0, 1022.0, 1111.0, 1147.0, 2868.0, 3654.0, 3717.0, 4214.0, 4215.0, 4750.0, 4751.0, 4881.0, 4882.0, 5156.0, 5163.0, 5347.0, 5562.0, 5564.0, 5571.0, 5578.0, 5580.0, 5586.0, 5754.0, 5894.0, 6041.0, 6198.0, 6732.0, 6790.0, 6795.0, 7010.0, 7443.0, 8317.0, 8428.0, 8621.0, 8737.0, 8999.0, 9020.0, 9064.0, 9451.0, 23531.0, 25865.0, 29904.0, 30849.0, 51086.0, 51265.0, 51765.0, 55781.0, 56975.0, 84451.0, 120892.0, 124923.0, 126520.0, 140901.0, 225689.0, 255967.0, 341676.0, 440275.0, 728642.0 
GO:1990837 MF 9.01e-08 126/8533   328/16076 D06 sequence-specific double-stranded DNA binding 405.0, 406.0, 639.0, 688.0, 1390.0, 1628.0, 1746.0, 1749.0, 1750.0, 1869.0, 1871.0, 2099.0, 2104.0, 2114.0, 2117.0, 2118.0, 2290.0, 2309.0, 2649.0, 2908.0, 3090.0, 3172.0, 3280.0, 3298.0, 3664.0, 3727.0, 4001.0, 4149.0, 4212.0, 4487.0, 4772.0, 4775.0, 4776.0, 4824.0, 4862.0, 4901.0, 5081.0, 5087.0, 5453.0, 5916.0, 5992.0, 5993.0, 6096.0, 6257.0, 6258.0, 6591.0, 6659.0, 6909.0, 6932.0, 6945.0, 7008.0, 7022.0, 7025.0, 7030.0, 7050.0, 7181.0, 7391.0, 7541.0, 7545.0, 7547.0, 7571.0, 7580.0, 7627.0, 7699.0, 7727.0, 7746.0, 8462.0, 8463.0, 9189.0, 9242.0, 9480.0, 9572.0, 9975.0, 10127.0, 10365.0, 10488.0, 10691.0, 11023.0, 11108.0, 23099.0, 23462.0, 26468.0, 27086.0, 27319.0, 28999.0, 29842.0, 30813.0, 51043.0, 51157.0, 51333.0, 51804.0, 55502.0, 55509.0, 57684.0, 57862.0, 58495.0, 58500.0, 63951.0, 64288.0, 79149.0, 79175.0, 79750.0, 84107.0, 84662.0, 90993.0, 94234.0, 115560.0, 122953.0, 127396.0, 146050.0, 146434.0, 147807.0, 147808.0, 170302.0, 171017.0, 203523.0, 222696.0, 252884.0, 283337.0, 285349.0, 285676.0, 389421.0, 390598.0, 404281.0, 644168.0, 100131390.0 
GO:0042802 MF 1.51e-07 584/8533  1270/16076 D03 identical protein binding                18.0, 33.0, 34.0, 36.0, 38.0, 98.0, 135.0, 146.0, 158.0, 177.0, 213.0, 215.0, 238.0, 267.0, 284.0, 316.0, 317.0, 326.0, 348.0, 355.0, 409.0, 432.0, 445.0, 466.0, 501.0, 578.0, 581.0, 596.0, 598.0, 599.0, 641.0, 642.0, 649.0, 664.0, 665.0, 675.0, 684.0, 818.0, 839.0, 844.0, 857.0, 869.0, 875.0, 919.0, 923.0, 952.0, 998.0, 1060.0, 1198.0, 1317.0, 1374.0, 1399.0, 1429.0, 1460.0, 1471.0, 1491.0, 1503.0, 1622.0, 1635.0, 1649.0, 1659.0, 1666.0, 1677.0, 1725.0, 1728.0, 1731.0, 1798.0, 1807.0, 1813.0, 1820.0, 1861.0, 1967.0, 2040.0, 2048.0, 2057.0, 2064.0, 2072.0, 2081.0, 2098.0, 2099.0, 2130.0, 2171.0, 2191.0, 2192.0, 2200.0, 2260.0, 2277.0, 2534.0, 2571.0, 2597.0, 2635.0, 2660.0, 2690.0, 2706.0, 2733.0, 2762.0, 2878.0, 2885.0, 2895.0, 2898.0, 2908.0, 2937.0, 2941.0, 2947.0, 2949.0, 3033.0, 3035.0, 3036.0, 3037.0, 3038.0, 3074.0, 3081.0, 3082.0, 3248.0, 3276.0, 3298.0, 3358.0, 3397.0, 3417.0, 3429.0, 3489.0, 3550.0, 3615.0, 3624.0, 3654.0, 3704.0, 3712.0, 3717.0, 3735.0, 3775.0, 3945.0, 4082.0, 4085.0, 4088.0, 4129.0, 4149.0, 4175.0, 4188.0, 4199.0, 4210.0, 4233.0, 4258.0, 4259.0, 4361.0, 4594.0, 4685.0, 4733.0, 4779.0, 4830.0, 4841.0, 4854.0, 4882.0, 4923.0, 4942.0, 5025.0, 5050.0, 5052.0, 5066.0, 5071.0, 5108.0, 5122.0, 5130.0, 5155.0, 5214.0, 5228.0, 5347.0, 5362.0, 5468.0, 5536.0, 5587.0, 5594.0, 5595.0, 5631.0, 5634.0, 5635.0, 5654.0, 5688.0, 5702.0, 5710.0, 5723.0, 5793.0, 5797.0, 5805.0, 5816.0, 5818.0, 5826.0, 5831.0, 5832.0, 5893.0, 5894.0, 5971.0, 5987.0, 6047.0, 6048.0, 6091.0, 6146.0, 6198.0, 6223.0, 6240.0, 6271.0, 6310.0, 6374.0, 6382.0, 6396.0, 6434.0, 6441.0, 6491.0, 6505.0, 6566.0, 6580.0, 6598.0, 6606.0, 6607.0, 6622.0, 6626.0, 6652.0, 6671.0, 6742.0, 6777.0, 6778.0, 6786.0, 6832.0, 6877.0, 6881.0, 6895.0, 6993.0, 6999.0, 7008.0, 7010.0, 7013.0, 7037.0, 7038.0, 7051.0, 7088.0, 7099.0, 7126.0, 7164.0, 7168.0, 7169.0, 7186.0, 7188.0, 7264.0, 7273.0, 7283.0, 7327.0, 7358.0, 7371.0, 7375.0, 7378.0, 7391.0, 7399.0, 7415.0, 7422.0, 7431.0, 7448.0, 7518.0, 7704.0, 7784.0, 7915.0, 8161.0, 8192.0, 8233.0, 8315.0, 8339.0, 8343.0, 8344.0, 8346.0, 8347.0, 8517.0, 8575.0, 8604.0, 8608.0, 8639.0, 8659.0, 8665.0, 8678.0, 8717.0, 8726.0, 8736.0, 8737.0, 8743.0, 8767.0, 8772.0, 8799.0, 8878.0, 8904.0, 8915.0, 8995.0, 9033.0, 9076.0, 9099.0, 9175.0, 9189.0, 9319.0, 9322.0, 9353.0, 9356.0, 9368.0, 9451.0, 9453.0, 9513.0, 9627.0, 9667.0, 9759.0, 9782.0, 9817.0, 9889.0, 10007.0, 10016.0, 10036.0, 10059.0, 10193.0, 10204.0, 10243.0, 10293.0, 10318.0, 10363.0, 10367.0, 10436.0, 10488.0, 10540.0, 10549.0, 10589.0, 10591.0, 10606.0, 10656.0, 10657.0, 10682.0, 10686.0, 10691.0, 10733.0, 10848.0, 10856.0, 10901.0, 10915.0, 10951.0, 11011.0, 11096.0, 11117.0, 11144.0, 11153.0, 11161.0, 11164.0, 11200.0, 11252.0, 11315.0, 11331.0, 22806.0, 22903.0, 22929.0, 22934.0, 22977.0, 22978.0, 23208.0, 23344.0, 23417.0, 23435.0, 23438.0, 23474.0, 23475.0, 23549.0, 23607.0, 23647.0, 24148.0, 25776.0, 25798.0, 25870.0, 25874.0, 26061.0, 26121.0, 26353.0, 26747.0, 27010.0, 27018.0, 27072.0, 27086.0, 27141.0, 27232.0, 27348.0, 27351.0, 27429.0, 28960.0, 29082.0, 30061.0, 30833.0, 30846.0, 51062.0, 51074.0, 51075.0, 51129.0, 51171.0, 51181.0, 51278.0, 51332.0, 51379.0, 51458.0, 51538.0, 51765.0, 53371.0, 53834.0, 54069.0, 54487.0, 54585.0, 54680.0, 54749.0, 54806.0, 54810.0, 54887.0, 54931.0, 54974.0, 55007.0, 55054.0, 55107.0, 55128.0, 55135.0, 55149.0, 55178.0, 55216.0, 55329.0, 55617.0, 55646.0, 55669.0, 55692.0, 55835.0, 55845.0, 56006.0, 56128.0, 56130.0, 56141.0, 56144.0, 56254.0, 56262.0, 56652.0, 56658.0, 56852.0, 56893.0, 56897.0, 56947.0, 57132.0, 57147.0, 57175.0, 57192.0, 57407.0, 57460.0, 57488.0, 57679.0, 57684.0, 57820.0, 58487.0, 58490.0, 58496.0, 58515.0, 59274.0, 60489.0, 60491.0, 60673.0, 63826.0, 63951.0, 64080.0, 64081.0, 64147.0, 64225.0, 64374.0, 64395.0, 64802.0, 78989.0, 79047.0, 79077.0, 79078.0, 79101.0, 79159.0, 79188.0, 79594.0, 79607.0, 79648.0, 79705.0, 79717.0, 79797.0, 80153.0, 80184.0, 80212.0, 80273.0, 80308.0, 80318.0, 80321.0, 80741.0, 80856.0, 80896.0, 81565.0, 81603.0, 81846.0, 81853.0, 83853.0, 83892.0, 84063.0, 84105.0, 84140.0, 84329.0, 84542.0, 84547.0, 84680.0, 84864.0, 84959.0, 85027.0, 85363.0, 89122.0, 90187.0, 91522.0, 91703.0, 92799.0, 93166.0, 93974.0, 113675.0, 114609.0, 114769.0, 114897.0, 114904.0, 114932.0, 114991.0, 115361.0, 115362.0, 115548.0, 116443.0, 119391.0, 120892.0, 122961.0, 123811.0, 124790.0, 126272.0, 126375.0, 128240.0, 129401.0, 129531.0, 130951.0, 131870.0, 132671.0, 134391.0, 135114.0, 135293.0, 137209.0, 140290.0, 145282.0, 147906.0, 149428.0, 150274.0, 150684.0, 151176.0, 151449.0, 151531.0, 154810.0, 163071.0, 168537.0, 196383.0, 197407.0, 200958.0, 202051.0, 202243.0, 221935.0, 222484.0, 222663.0, 245973.0, 246329.0, 255022.0, 255043.0, 257364.0, 283219.0, 283349.0, 283659.0, 285148.0, 285362.0, 285753.0, 340706.0, 347240.0, 387032.0, 388324.0, 392255.0, 440193.0, 493829.0, 553115.0, 645455.0, 652968.0, 100131187.0, 100861412.0, 102724560.0 
GO:0031625 MF 1.67e-07 108/8533   286/16076 D05 ubiquitin protein ligase binding         91.0, 292.0, 324.0, 409.0, 550.0, 573.0, 596.0, 637.0, 819.0, 875.0, 1191.0, 1616.0, 2185.0, 2898.0, 3716.0, 4088.0, 4092.0, 4157.0, 4160.0, 4591.0, 4738.0, 5002.0, 5071.0, 5187.0, 6118.0, 6233.0, 6331.0, 6596.0, 6613.0, 6790.0, 7167.0, 7186.0, 7188.0, 7251.0, 7311.0, 7316.0, 7332.0, 7415.0, 7466.0, 7852.0, 8322.0, 8323.0, 8325.0, 8405.0, 8517.0, 8548.0, 8678.0, 8737.0, 8863.0, 8878.0, 8883.0, 8915.0, 9063.0, 9099.0, 9246.0, 9470.0, 9482.0, 9627.0, 9682.0, 9810.0, 9927.0, 9978.0, 10010.0, 10059.0, 10067.0, 10376.0, 10613.0, 10670.0, 10783.0, 10891.0, 11146.0, 11200.0, 11337.0, 11345.0, 22888.0, 23197.0, 23208.0, 23381.0, 23710.0, 26191.0, 51035.0, 51619.0, 51666.0, 54838.0, 55070.0, 55135.0, 55353.0, 55611.0, 56254.0, 56852.0, 57761.0, 57763.0, 64236.0, 79594.0, 79677.0, 80196.0, 81502.0, 84959.0, 118424.0, 135138.0, 152137.0, 171222.0, 171392.0, 203068.0, 257218.0, 643246.0, 100287171.0, 102724560.0 
GO:0019904 MF 3.99e-07 77/8533   215/16076 D03 protein domain specific binding          409.0, 1111.0, 1460.0, 1676.0, 1677.0, 2067.0, 2114.0, 2962.0, 3148.0, 3382.0, 3399.0, 3781.0, 4074.0, 4291.0, 4647.0, 4734.0, 4988.0, 5873.0, 6331.0, 6434.0, 6907.0, 6996.0, 7027.0, 7029.0, 7291.0, 7415.0, 7431.0, 7473.0, 7474.0, 7704.0, 7881.0, 8294.0, 8359.0, 8360.0, 8361.0, 8362.0, 8363.0, 8364.0, 8365.0, 8366.0, 8367.0, 8517.0, 8683.0, 8932.0, 9125.0, 10193.0, 10240.0, 10370.0, 10474.0, 10656.0, 10657.0, 11190.0, 11218.0, 22861.0, 23129.0, 23177.0, 23613.0, 23647.0, 25978.0, 27183.0, 27236.0, 27243.0, 30846.0, 54875.0, 55823.0, 55835.0, 55920.0, 57132.0, 63875.0, 64130.0, 114088.0, 121504.0, 129531.0, 130026.0, 143098.0, 203068.0, 100506658.0 
GO:0003700 MF 5.01e-07 124/8533   317/16076 D02 DNA-binding transcription factor activity 367.0, 405.0, 463.0, 466.0, 571.0, 639.0, 687.0, 1649.0, 1746.0, 1750.0, 1869.0, 1871.0, 1875.0, 2099.0, 2114.0, 2295.0, 2309.0, 2310.0, 2908.0, 2969.0, 3090.0, 3172.0, 3298.0, 3642.0, 3664.0, 4088.0, 4149.0, 4661.0, 4772.0, 4779.0, 4801.0, 4802.0, 4824.0, 4862.0, 5081.0, 5087.0, 5324.0, 5326.0, 5453.0, 5455.0, 5468.0, 5916.0, 6095.0, 6096.0, 6656.0, 6659.0, 6664.0, 6665.0, 6777.0, 6778.0, 6934.0, 6945.0, 7005.0, 7022.0, 7025.0, 7026.0, 7027.0, 7030.0, 7050.0, 7539.0, 7541.0, 7545.0, 7546.0, 7547.0, 7581.0, 7584.0, 7597.0, 7644.0, 7692.0, 7727.0, 7728.0, 7741.0, 7762.0, 7764.0, 8462.0, 8463.0, 9242.0, 9841.0, 10127.0, 10365.0, 10664.0, 10795.0, 11281.0, 22806.0, 22809.0, 23462.0, 23660.0, 26468.0, 26508.0, 30813.0, 51058.0, 51193.0, 51351.0, 51545.0, 53335.0, 55502.0, 55509.0, 55893.0, 55897.0, 56938.0, 59348.0, 63934.0, 79891.0, 79898.0, 80317.0, 81931.0, 84911.0, 84913.0, 90485.0, 114991.0, 115560.0, 147807.0, 149076.0, 162968.0, 163050.0, 163087.0, 195828.0, 196446.0, 283337.0, 284390.0, 285349.0, 374655.0, 389114.0, 109504726.0 
GO:0003779 MF 6.50e-07 84/8533   229/16076 D04 actin binding                            114.0, 357.0, 832.0, 1264.0, 1266.0, 1756.0, 1773.0, 2010.0, 2035.0, 2037.0, 2059.0, 2241.0, 2275.0, 2764.0, 3636.0, 3652.0, 4046.0, 4210.0, 4604.0, 4892.0, 5034.0, 5071.0, 5074.0, 6622.0, 6641.0, 7111.0, 7125.0, 7168.0, 7169.0, 7402.0, 7852.0, 9260.0, 9275.0, 9455.0, 9696.0, 10391.0, 10552.0, 10580.0, 10677.0, 10788.0, 11170.0, 22921.0, 23022.0, 23136.0, 23345.0, 23499.0, 25924.0, 26249.0, 27252.0, 27295.0, 29780.0, 51332.0, 51734.0, 51778.0, 53827.0, 54212.0, 54221.0, 54434.0, 54617.0, 54822.0, 55364.0, 55742.0, 55971.0, 56776.0, 57626.0, 58529.0, 59274.0, 60312.0, 64236.0, 64787.0, 79805.0, 80306.0, 84193.0, 85462.0, 91977.0, 120892.0, 121512.0, 123720.0, 130271.0, 135138.0, 140469.0, 286187.0, 342184.0, 100287171.0 
GO:0005516 MF 1.37e-06 64/8533   182/16076 D03 calmodulin binding                       114.0, 165.0, 355.0, 779.0, 818.0, 1264.0, 1266.0, 1491.0, 1636.0, 2035.0, 2130.0, 2669.0, 2872.0, 3781.0, 4082.0, 4135.0, 4430.0, 4621.0, 4625.0, 4641.0, 4645.0, 4647.0, 4843.0, 5121.0, 5130.0, 5257.0, 5331.0, 5533.0, 6014.0, 6236.0, 6261.0, 6263.0, 6331.0, 6547.0, 6641.0, 7273.0, 7466.0, 7867.0, 8550.0, 8721.0, 8877.0, 9098.0, 9657.0, 10497.0, 10788.0, 22989.0, 29904.0, 29966.0, 53340.0, 54795.0, 55930.0, 84033.0, 84223.0, 85366.0, 93974.0, 123041.0, 128153.0, 128239.0, 157922.0, 200373.0, 219670.0, 259266.0, 401067.0, 440279.0 
GO:0001618 MF 3.63e-06 13/8533    57/16076 D03 virus receptor activity                  975.0, 983.0, 1525.0, 1948.0, 3695.0, 3921.0, 5817.0, 5818.0, 7037.0, 7852.0, 9076.0, 222256.0, 339390.0 
GO:0004842 MF 5.01e-06 81/8533   216/16076 D04 ubiquitin-protein transferase activity   267.0, 580.0, 1161.0, 1643.0, 4591.0, 5071.0, 5193.0, 5896.0, 5987.0, 6047.0, 6048.0, 7126.0, 7186.0, 7267.0, 7327.0, 7332.0, 7428.0, 7844.0, 8315.0, 8697.0, 9246.0, 9810.0, 9870.0, 9903.0, 9978.0, 10193.0, 10293.0, 10477.0, 10739.0, 11236.0, 23014.0, 23024.0, 23220.0, 25898.0, 26001.0, 26190.0, 26232.0, 26234.0, 26259.0, 26263.0, 26267.0, 26268.0, 26272.0, 27246.0, 27252.0, 29945.0, 51255.0, 51529.0, 51592.0, 51619.0, 51666.0, 54551.0, 54894.0, 55128.0, 55819.0, 55958.0, 56254.0, 57531.0, 64320.0, 79594.0, 79654.0, 80263.0, 81847.0, 83892.0, 85363.0, 89122.0, 89970.0, 90293.0, 91107.0, 92912.0, 92979.0, 131405.0, 144699.0, 151525.0, 165918.0, 197370.0, 220441.0, 222484.0, 257218.0, 283755.0, 378884.0 
GO:0140662 MF 9.00e-06  4/8533    30/16076 D02 ATP-dependent protein folding chaperone  1861.0, 10693.0, 10845.0, 51182.0 
GO:0000976 MF 1.09e-05 63/8533   173/16076 D07 transcription cis-regulatory region binding 367.0, 406.0, 1649.0, 1749.0, 2066.0, 2309.0, 2553.0, 3146.0, 3148.0, 3172.0, 3191.0, 3727.0, 4088.0, 4801.0, 4802.0, 4824.0, 5087.0, 5187.0, 5468.0, 6421.0, 6622.0, 6659.0, 6664.0, 6839.0, 6873.0, 6907.0, 6908.0, 6932.0, 6934.0, 7019.0, 7030.0, 7541.0, 7727.0, 7764.0, 8462.0, 8535.0, 8863.0, 9070.0, 9555.0, 9572.0, 9759.0, 9889.0, 10062.0, 10127.0, 10664.0, 22809.0, 23300.0, 26149.0, 28999.0, 30813.0, 51001.0, 51193.0, 55506.0, 55897.0, 57491.0, 58487.0, 64321.0, 79723.0, 84662.0, 90993.0, 163033.0, 374900.0, 653121.0 
GO:0043565 MF 2.01e-05 63/8533   171/16076 D05 sequence-specific DNA binding            405.0, 406.0, 596.0, 1869.0, 1871.0, 2074.0, 2077.0, 2295.0, 2309.0, 2310.0, 2649.0, 3090.0, 3280.0, 3664.0, 4088.0, 4824.0, 5326.0, 5453.0, 5455.0, 5468.0, 5896.0, 5993.0, 6095.0, 6591.0, 6617.0, 6671.0, 6909.0, 6934.0, 7019.0, 7025.0, 7026.0, 7257.0, 7391.0, 7468.0, 7541.0, 7547.0, 7552.0, 7584.0, 7699.0, 7727.0, 7767.0, 9189.0, 9667.0, 9759.0, 10127.0, 10664.0, 10891.0, 22806.0, 22809.0, 51142.0, 51523.0, 54815.0, 79177.0, 79894.0, 80317.0, 80714.0, 84944.0, 166793.0, 196446.0, 267002.0, 404281.0, 100125288.0, 100131187.0 
GO:0003924 MF 2.03e-05 116/8533   286/16076 D07 GTPase activity                          24.0, 379.0, 382.0, 388.0, 402.0, 403.0, 998.0, 1731.0, 1915.0, 2635.0, 2669.0, 2768.0, 2769.0, 2774.0, 2781.0, 2782.0, 2784.0, 2787.0, 2790.0, 2909.0, 4218.0, 4528.0, 4594.0, 4733.0, 5865.0, 5867.0, 5872.0, 5873.0, 5878.0, 6014.0, 6236.0, 6237.0, 6734.0, 6903.0, 7280.0, 7284.0, 8153.0, 8490.0, 8787.0, 8934.0, 9077.0, 9364.0, 9545.0, 9583.0, 9609.0, 9630.0, 9790.0, 9886.0, 9927.0, 10059.0, 10123.0, 10124.0, 10325.0, 10376.0, 10381.0, 10383.0, 10633.0, 10670.0, 10672.0, 11020.0, 11158.0, 11159.0, 11321.0, 22808.0, 23157.0, 23433.0, 23560.0, 23708.0, 28511.0, 29889.0, 51062.0, 51184.0, 51277.0, 51655.0, 53916.0, 54622.0, 54707.0, 55341.0, 55669.0, 55720.0, 57089.0, 60558.0, 60678.0, 64225.0, 64284.0, 64792.0, 79631.0, 83452.0, 84084.0, 84284.0, 84705.0, 84766.0, 84932.0, 85476.0, 85865.0, 115361.0, 115362.0, 119016.0, 120892.0, 132946.0, 142684.0, 150786.0, 161253.0, 168537.0, 171177.0, 196968.0, 200894.0, 203068.0, 255308.0, 282808.0, 338382.0, 339231.0, 347733.0, 414189.0, 642517.0, 100506084.0 
GO:0048156 MF 2.09e-05  9/8533    43/16076 D04 tau protein binding                      348.0, 1191.0, 1639.0, 2534.0, 4140.0, 5536.0, 5562.0, 6622.0, 26574.0 
GO:0030276 MF 2.23e-05  8/8533    40/16076 D03 clathrin binding                         10717.0, 23208.0, 51760.0, 55040.0, 83849.0, 120892.0, 132320.0, 148281.0 
GO:0061629 MF 2.82e-05 50/8533   141/16076 D05 RNA polymerase II-specific DNA-binding transcription factor binding 367.0, 405.0, 582.0, 585.0, 1399.0, 1460.0, 1499.0, 1616.0, 1649.0, 2114.0, 2958.0, 2969.0, 3146.0, 3172.0, 3280.0, 3398.0, 3429.0, 4005.0, 4088.0, 4772.0, 5393.0, 5396.0, 6934.0, 6945.0, 7005.0, 7158.0, 7290.0, 8195.0, 9063.0, 9734.0, 9759.0, 9817.0, 9978.0, 10370.0, 10459.0, 10915.0, 23028.0, 23462.0, 26287.0, 51339.0, 55212.0, 55502.0, 60491.0, 64321.0, 84148.0, 84193.0, 93649.0, 123016.0, 195814.0, 653121.0 
GO:0019829 MF 3.68e-05  1/8533    18/16076 D06 ATPase-coupled cation transmembrane transporter activity 480.0 
GO:0017124 MF 5.49e-05 38/8533   112/16076 D04 SH3 domain binding                       395.0, 842.0, 2060.0, 2885.0, 2889.0, 3636.0, 5071.0, 6452.0, 6868.0, 8728.0, 9101.0, 9232.0, 9732.0, 10656.0, 10657.0, 11113.0, 23607.0, 23616.0, 26191.0, 26256.0, 26578.0, 30837.0, 51517.0, 54206.0, 57514.0, 60312.0, 63916.0, 64397.0, 79767.0, 80230.0, 83699.0, 84632.0, 85021.0, 134265.0, 140885.0, 219670.0, 225689.0, 342184.0 
GO:0019003 MF 6.31e-05 19/8533    67/16076 D08 GDP binding                              382.0, 388.0, 402.0, 403.0, 2669.0, 4218.0, 4831.0, 5634.0, 5865.0, 5867.0, 5873.0, 5878.0, 6014.0, 6237.0, 8934.0, 9077.0, 9364.0, 22808.0, 64284.0 
GO:0005085 MF 6.38e-05 82/8533   209/16076 D05 guanyl-nucleotide exchange factor activity 153.0, 1102.0, 1933.0, 1950.0, 1967.0, 2889.0, 3257.0, 4168.0, 4924.0, 4925.0, 5877.0, 6764.0, 7074.0, 7204.0, 7410.0, 8412.0, 8891.0, 8892.0, 8893.0, 9266.0, 9459.0, 9649.0, 9732.0, 9827.0, 10044.0, 10113.0, 10235.0, 10276.0, 10451.0, 10542.0, 10672.0, 11069.0, 23075.0, 23101.0, 23268.0, 23365.0, 23550.0, 26269.0, 26297.0, 27147.0, 27237.0, 27342.0, 28956.0, 29098.0, 51196.0, 51622.0, 54453.0, 54974.0, 55004.0, 55103.0, 55160.0, 55188.0, 55667.0, 55701.0, 55920.0, 57139.0, 57480.0, 57589.0, 57679.0, 57706.0, 60626.0, 64283.0, 64787.0, 80851.0, 81846.0, 84033.0, 84079.0, 84812.0, 89781.0, 121512.0, 126432.0, 153020.0, 153478.0, 163259.0, 163486.0, 201627.0, 255426.0, 259173.0, 390637.0, 404636.0, 440193.0, 100271715.0 
GO:0008139 MF 8.97e-05  3/8533    23/16076 D05 nuclear localization sequence binding    8315.0, 23742.0, 79711.0 
GO:0005249 MF 1.14e-04 12/8533    48/16076 D09 voltage-gated potassium channel activity 3741.0, 3750.0, 3753.0, 3787.0, 3788.0, 3790.0, 7881.0, 23415.0, 57657.0, 81033.0, 90134.0, 126755.0 
GO:0004888 MF 1.56e-04 29/8533    88/16076 D03 transmembrane signaling receptor activity 177.0, 919.0, 971.0, 1630.0, 2064.0, 2742.0, 3822.0, 3823.0, 3824.0, 3953.0, 4059.0, 4074.0, 5026.0, 6259.0, 6653.0, 7099.0, 7804.0, 8578.0, 8792.0, 9466.0, 29121.0, 50856.0, 51206.0, 55879.0, 57053.0, 84168.0, 118429.0, 127943.0, 165829.0 
GO:0050321 MF 1.67e-04  3/8533    22/16076 D06 tau-protein kinase activity              2534.0, 4140.0, 5562.0 
GO:0005251 MF 1.81e-04  4/8533    25/16076 D10 delayed rectifier potassium channel activity 3741.0, 3753.0, 3787.0, 3790.0 
GO:0097110 MF 2.16e-04 19/8533    64/16076 D03 scaffold protein binding                 858.0, 1147.0, 2534.0, 2895.0, 2898.0, 3709.0, 3741.0, 3852.0, 5144.0, 6331.0, 7343.0, 7431.0, 8440.0, 8912.0, 11113.0, 11315.0, 22829.0, 24145.0, 54413.0 
GO:0001540 MF 2.29e-04 25/8533    78/16076 D04 amyloid-beta binding                     177.0, 348.0, 773.0, 948.0, 1139.0, 1191.0, 1471.0, 2048.0, 4043.0, 5201.0, 5202.0, 5203.0, 5204.0, 6653.0, 7099.0, 7804.0, 8322.0, 9452.0, 9546.0, 10471.0, 26232.0, 54103.0, 83941.0, 84570.0, 143458.0 
GO:0005254 MF 2.50e-04 13/8533    49/16076 D07 chloride channel activity                2559.0, 2564.0, 2742.0, 5348.0, 50636.0, 53405.0, 55107.0, 55879.0, 65010.0, 116369.0, 196527.0, 246213.0, 266675.0 
GO:0005267 MF 3.09e-04  3/8533    21/16076 D08 potassium channel activity               3775.0, 30820.0, 54207.0 
GO:0005178 MF 3.59e-04 48/8533   129/16076 D04 integrin binding                         310.0, 975.0, 977.0, 1285.0, 1289.0, 1525.0, 2191.0, 2192.0, 2200.0, 2674.0, 3146.0, 3385.0, 3479.0, 3655.0, 3679.0, 3680.0, 3682.0, 3695.0, 3909.0, 3911.0, 3913.0, 3964.0, 4240.0, 5034.0, 5478.0, 5578.0, 5771.0, 6387.0, 6868.0, 7060.0, 7106.0, 7148.0, 7402.0, 7448.0, 8482.0, 8516.0, 9294.0, 10457.0, 10516.0, 10518.0, 11095.0, 11096.0, 22801.0, 25975.0, 55612.0, 58494.0, 60437.0, 255743.0 
GO:0008022 MF 5.00e-04 68/8533   171/16076 D03 protein C-terminus binding               481.0, 675.0, 1022.0, 1063.0, 1261.0, 1499.0, 1893.0, 2035.0, 2064.0, 2067.0, 2071.0, 2072.0, 2074.0, 2185.0, 2192.0, 2847.0, 3397.0, 3717.0, 4059.0, 4085.0, 4361.0, 4435.0, 4436.0, 4641.0, 4863.0, 4987.0, 4988.0, 5189.0, 5190.0, 5193.0, 5245.0, 5468.0, 5562.0, 6310.0, 6382.0, 6907.0, 7155.0, 7518.0, 7704.0, 8089.0, 8161.0, 8777.0, 8915.0, 9662.0, 9784.0, 10055.0, 10401.0, 10516.0, 11190.0, 11331.0, 23328.0, 23421.0, 23426.0, 23607.0, 25927.0, 27129.0, 27183.0, 51086.0, 51098.0, 51332.0, 54212.0, 55670.0, 56912.0, 84759.0, 114327.0, 132320.0, 153241.0, 284217.0 
GO:0099508 MF 5.16e-04  0/8533    10/16076 D08 voltage-gated ion channel activity involved in regulation of presynaptic membrane potential  
