# Supplementary material for: Analysis of gene expression in the postmortem brain of neurotypical Black Americans reveals contributions of genetic ancestry
Source: Nat Neurosci. 2024 May 20;27(6):1064–74. doi: 10.1038/s41593-024-01636-0 (PMC11156587; doi:10.1038/s41593-024-01636-0)
Supplement: Supplementary file 5 — Compressed directory of ancestry-associated DEGs enriched for WGCNA module functional enrichment results (that is, GO term enrichment) for the caudate nucleus, dentate gyrus, DLPFC and hippocampus. [file 41593_2024_1636_MOESM5_ESM.gz › wgcna_functional_enrichment/dlpfc/GO_analysis_mash_brown.txt]

GO:0006511 BP 2.83e-06  22/513   223/16076 D08 ubiquitin-dependent protein catabolic process 6477.0, 7321.0, 7324.0, 7337.0, 7398.0, 9604.0, 10210.0, 23032.0, 26994.0, 29761.0, 54542.0, 57534.0, 57563.0, 64854.0, 80311.0, 84640.0, 143384.0, 147339.0, 154214.0, 200845.0, 200933.0, 219333.0 
GO:0043161 BP 3.49e-06  20/513   192/16076 D09 proteasome-mediated ubiquitin-dependent protein catabolic process 5527.0, 5887.0, 6451.0, 6477.0, 7323.0, 9575.0, 10116.0, 10206.0, 10210.0, 10513.0, 23291.0, 23411.0, 51185.0, 55284.0, 57092.0, 79718.0, 89890.0, 200933.0, 223082.0, 339745.0 
GO:0005654 CC 2.57e-06 156/513  3483/16076 D02 nucleoplasm                              196.0, 331.0, 648.0, 892.0, 900.0, 904.0, 1024.0, 1054.0, 1385.0, 1386.0, 1633.0, 1859.0, 2551.0, 2739.0, 2957.0, 3281.0, 3841.0, 4089.0, 4090.0, 4154.0, 4205.0, 4289.0, 4300.0, 4659.0, 5440.0, 5494.0, 5500.0, 5527.0, 5567.0, 5584.0, 5597.0, 5728.0, 5775.0, 5814.0, 5887.0, 5926.0, 5932.0, 6045.0, 6498.0, 6645.0, 6670.0, 6738.0, 6815.0, 6917.0, 6935.0, 7247.0, 7321.0, 7323.0, 7324.0, 7398.0, 7528.0, 7559.0, 7707.0, 8204.0, 8505.0, 8545.0, 8880.0, 9140.0, 9194.0, 9318.0, 9406.0, 9575.0, 9604.0, 9716.0, 9969.0, 10009.0, 10054.0, 10116.0, 10138.0, 10179.0, 10210.0, 10254.0, 10499.0, 10513.0, 10592.0, 10746.0, 10773.0, 10776.0, 10920.0, 10923.0, 10927.0, 11051.0, 11052.0, 11103.0, 11244.0, 11279.0, 11335.0, 22841.0, 22890.0, 23032.0, 23063.0, 23253.0, 23411.0, 23512.0, 25909.0, 26273.0, 26512.0, 29028.0, 51251.0, 51322.0, 51562.0, 51727.0, 53339.0, 54700.0, 54812.0, 54951.0, 55183.0, 55197.0, 55284.0, 55623.0, 55629.0, 55660.0, 55791.0, 55832.0, 56907.0, 57092.0, 57223.0, 57563.0, 57599.0, 57665.0, 57703.0, 57708.0, 60592.0, 64168.0, 64393.0, 64769.0, 64924.0, 65986.0, 79074.0, 79718.0, 80010.0, 80012.0, 80205.0, 84248.0, 84333.0, 84955.0, 92400.0, 92597.0, 117143.0, 120534.0, 133746.0, 137492.0, 140890.0, 149420.0, 151987.0, 153222.0, 166968.0, 167227.0, 168451.0, 202018.0, 204851.0, 219333.0, 221830.0, 223082.0, 253430.0, 102157402.0 
GO:0000139 CC 3.92e-06  41/513   596/16076 D05 Golgi membrane                           373.0, 1182.0, 2804.0, 4893.0, 5584.0, 5862.0, 6009.0, 8674.0, 8905.0, 9218.0, 9445.0, 9528.0, 10175.0, 10678.0, 10890.0, 10905.0, 10959.0, 11235.0, 11320.0, 22800.0, 22862.0, 23390.0, 27314.0, 51014.0, 51100.0, 51124.0, 51201.0, 55032.0, 55676.0, 56900.0, 57120.0, 60592.0, 64083.0, 65977.0, 93380.0, 148867.0, 152559.0, 201475.0, 258010.0, 286451.0, 340481.0 
GO:0005789 CC 4.87e-06  56/513   933/16076 D04 endoplasmic reticulum membrane           2181.0, 4189.0, 4893.0, 5352.0, 5862.0, 6009.0, 6309.0, 7095.0, 7485.0, 9218.0, 10026.0, 10175.0, 10206.0, 10479.0, 10890.0, 10959.0, 22931.0, 23204.0, 23471.0, 23507.0, 27230.0, 50640.0, 51014.0, 51124.0, 51201.0, 51495.0, 51528.0, 51714.0, 54495.0, 55161.0, 55788.0, 55973.0, 57515.0, 57620.0, 57665.0, 60559.0, 64924.0, 79982.0, 80055.0, 81537.0, 81542.0, 92140.0, 93380.0, 114882.0, 116150.0, 163590.0, 171546.0, 201562.0, 202018.0, 203547.0, 203859.0, 258010.0, 286144.0, 440026.0, 493856.0, 100996939.0 
GO:0005783 CC 2.05e-05  54/513   934/16076 D05 endoplasmic reticulum                    2181.0, 4189.0, 4690.0, 5352.0, 6782.0, 7095.0, 7163.0, 7247.0, 7485.0, 9107.0, 9218.0, 10006.0, 10434.0, 10463.0, 10857.0, 10905.0, 10959.0, 11320.0, 22800.0, 23200.0, 23471.0, 27230.0, 28512.0, 29761.0, 51014.0, 51108.0, 51124.0, 51201.0, 51251.0, 51495.0, 51714.0, 54495.0, 55161.0, 55754.0, 57620.0, 57665.0, 60559.0, 66036.0, 79982.0, 80055.0, 80267.0, 80315.0, 83989.0, 84272.0, 92140.0, 122553.0, 148534.0, 160418.0, 163590.0, 171546.0, 201562.0, 286451.0, 340481.0, 493856.0 
GO:0005829 CC 2.10e-05 194/513  4696/16076 D02 cytosol                                  196.0, 331.0, 648.0, 663.0, 830.0, 904.0, 1121.0, 1633.0, 1964.0, 1977.0, 2739.0, 2804.0, 2957.0, 3267.0, 3281.0, 3841.0, 3842.0, 4089.0, 4090.0, 4154.0, 4205.0, 4289.0, 4300.0, 4659.0, 4690.0, 4893.0, 5049.0, 5194.0, 5289.0, 5290.0, 5295.0, 5440.0, 5494.0, 5500.0, 5501.0, 5527.0, 5538.0, 5567.0, 5584.0, 5597.0, 5728.0, 5756.0, 5775.0, 5862.0, 5887.0, 5911.0, 5912.0, 5926.0, 6009.0, 6138.0, 6451.0, 6477.0, 6670.0, 6726.0, 6738.0, 6815.0, 6935.0, 7247.0, 7321.0, 7323.0, 7324.0, 7337.0, 7398.0, 7411.0, 8065.0, 8204.0, 8505.0, 8540.0, 8905.0, 9107.0, 9140.0, 9218.0, 9318.0, 9474.0, 9475.0, 9530.0, 9550.0, 9575.0, 9604.0, 9748.0, 9908.0, 10006.0, 10009.0, 10116.0, 10138.0, 10254.0, 10434.0, 10480.0, 10592.0, 10640.0, 10746.0, 10787.0, 10890.0, 10892.0, 10920.0, 10927.0, 10935.0, 10988.0, 11235.0, 11279.0, 22862.0, 22931.0, 23012.0, 23032.0, 23063.0, 23172.0, 23204.0, 23253.0, 23291.0, 23411.0, 25843.0, 25909.0, 26046.0, 26060.0, 26127.0, 26224.0, 26258.0, 26273.0, 27230.0, 27249.0, 28512.0, 28962.0, 29761.0, 29883.0, 51100.0, 51185.0, 51251.0, 51562.0, 51582.0, 51715.0, 51727.0, 53339.0, 54534.0, 54536.0, 54812.0, 54951.0, 55312.0, 55432.0, 55435.0, 55500.0, 55629.0, 55632.0, 55664.0, 55745.0, 55773.0, 55832.0, 56907.0, 57534.0, 57590.0, 57599.0, 57665.0, 57703.0, 58478.0, 60496.0, 60592.0, 64083.0, 64168.0, 64844.0, 64854.0, 65977.0, 66036.0, 79646.0, 80205.0, 80218.0, 84085.0, 84640.0, 84955.0, 89890.0, 92400.0, 92597.0, 113251.0, 114882.0, 117143.0, 120534.0, 122553.0, 122830.0, 132789.0, 137492.0, 142940.0, 154214.0, 154743.0, 167227.0, 200845.0, 201475.0, 202018.0, 203228.0, 204851.0, 219333.0, 223082.0, 253943.0, 261726.0, 285172.0, 374354.0, 102157402.0 
GO:0005634 CC 2.45e-05 192/513  4646/16076 D05 nucleus                                  196.0, 331.0, 373.0, 648.0, 892.0, 900.0, 904.0, 1024.0, 1054.0, 1112.0, 1121.0, 1385.0, 1386.0, 1389.0, 1859.0, 1977.0, 2551.0, 2957.0, 3281.0, 3621.0, 3841.0, 3842.0, 4089.0, 4090.0, 4154.0, 4205.0, 4300.0, 4690.0, 5295.0, 5440.0, 5494.0, 5500.0, 5501.0, 5527.0, 5538.0, 5567.0, 5584.0, 5597.0, 5728.0, 5814.0, 5862.0, 5887.0, 5926.0, 5932.0, 6045.0, 6138.0, 6451.0, 6477.0, 6498.0, 6660.0, 6670.0, 6815.0, 6917.0, 6935.0, 7112.0, 7247.0, 7321.0, 7323.0, 7324.0, 7337.0, 7398.0, 7411.0, 7485.0, 7528.0, 7559.0, 8031.0, 8204.0, 8505.0, 8545.0, 8880.0, 9318.0, 9412.0, 9475.0, 9530.0, 9575.0, 9604.0, 9716.0, 9852.0, 9969.0, 9991.0, 10000.0, 10006.0, 10009.0, 10116.0, 10138.0, 10179.0, 10210.0, 10463.0, 10499.0, 10513.0, 10592.0, 10773.0, 10892.0, 10920.0, 10923.0, 10927.0, 11051.0, 11052.0, 11101.0, 11244.0, 11335.0, 22890.0, 23036.0, 23063.0, 23172.0, 23291.0, 23411.0, 23512.0, 23635.0, 25909.0, 26060.0, 26092.0, 26122.0, 26224.0, 26278.0, 26512.0, 26994.0, 29028.0, 29068.0, 29761.0, 29883.0, 51185.0, 51322.0, 51582.0, 51727.0, 54439.0, 54665.0, 54700.0, 55183.0, 55197.0, 55279.0, 55284.0, 55629.0, 55632.0, 55832.0, 57092.0, 57590.0, 57599.0, 57665.0, 57703.0, 57708.0, 58478.0, 64769.0, 64844.0, 64854.0, 65986.0, 79074.0, 79646.0, 79718.0, 79882.0, 80010.0, 80012.0, 80110.0, 80218.0, 80311.0, 80315.0, 83989.0, 84333.0, 84437.0, 84640.0, 84924.0, 89890.0, 92140.0, 92597.0, 92906.0, 117143.0, 122830.0, 132789.0, 133746.0, 142940.0, 147947.0, 148266.0, 148268.0, 149420.0, 151987.0, 153222.0, 162239.0, 163081.0, 166968.0, 168374.0, 168451.0, 203228.0, 204851.0, 219333.0, 222194.0, 253430.0, 284323.0, 285237.0, 339745.0, 340252.0, 360023.0, 102157402.0 
GO:0005794 CC 7.09e-05  52/513   929/16076 D05 Golgi apparatus                          1182.0, 2181.0, 2776.0, 2804.0, 4893.0, 5527.0, 5538.0, 5862.0, 6645.0, 7707.0, 8674.0, 8905.0, 9445.0, 10890.0, 10905.0, 10959.0, 11235.0, 22862.0, 22871.0, 22931.0, 23032.0, 23390.0, 25843.0, 51014.0, 51124.0, 51201.0, 54812.0, 55435.0, 55629.0, 55632.0, 55676.0, 55681.0, 55754.0, 55773.0, 55832.0, 56681.0, 56900.0, 57120.0, 57590.0, 60592.0, 64083.0, 64924.0, 65977.0, 84272.0, 84333.0, 93380.0, 116068.0, 148867.0, 152559.0, 201475.0, 340481.0, 730094.0 
GO:0000151 CC 1.29e-04  12/513   105/16076 D04 ubiquitin ligase complex                 648.0, 4289.0, 6045.0, 7321.0, 7324.0, 9604.0, 10210.0, 23291.0, 26224.0, 26994.0, 55832.0, 154214.0 
GO:0005615 CC 6.64e-10   3/513   907/16076 D02 extracellular space                      6451.0, 9445.0, 203228.0 
GO:0005576 CC 1.20e-05  13/513  1107/16076 D02 extracellular region                     830.0, 3572.0, 5049.0, 5538.0, 5728.0, 9445.0, 55109.0, 55664.0, 55832.0, 59084.0, 374354.0, 387263.0, 492311.0 
GO:0062023 CC 1.34e-04   0/513   287/16076 D04 collagen-containing extracellular matrix  
GO:0005515 MF 2.36e-09 391/513 10303/16076 D02 protein binding                          196.0, 331.0, 373.0, 648.0, 657.0, 663.0, 830.0, 892.0, 900.0, 904.0, 1024.0, 1054.0, 1112.0, 1121.0, 1182.0, 1349.0, 1385.0, 1386.0, 1389.0, 1859.0, 1964.0, 1977.0, 2181.0, 2551.0, 2739.0, 2776.0, 2804.0, 2957.0, 3267.0, 3281.0, 3572.0, 3621.0, 3841.0, 3842.0, 4089.0, 4090.0, 4154.0, 4189.0, 4205.0, 4289.0, 4300.0, 4659.0, 4690.0, 4698.0, 4893.0, 5049.0, 5194.0, 5289.0, 5290.0, 5295.0, 5412.0, 5440.0, 5494.0, 5500.0, 5501.0, 5527.0, 5538.0, 5567.0, 5584.0, 5597.0, 5728.0, 5756.0, 5775.0, 5814.0, 5862.0, 5887.0, 5898.0, 5911.0, 5912.0, 5932.0, 6009.0, 6045.0, 6138.0, 6392.0, 6477.0, 6498.0, 6645.0, 6660.0, 6670.0, 6726.0, 6782.0, 6815.0, 6917.0, 6935.0, 7112.0, 7163.0, 7247.0, 7321.0, 7323.0, 7324.0, 7337.0, 7398.0, 7411.0, 7485.0, 7528.0, 7559.0, 7707.0, 7763.0, 7976.0, 8050.0, 8065.0, 8204.0, 8417.0, 8491.0, 8505.0, 8540.0, 8545.0, 8649.0, 8674.0, 8825.0, 8880.0, 8905.0, 9107.0, 9140.0, 9194.0, 9202.0, 9218.0, 9318.0, 9406.0, 9412.0, 9419.0, 9445.0, 9474.0, 9475.0, 9522.0, 9528.0, 9530.0, 9550.0, 9575.0, 9604.0, 9716.0, 9748.0, 9818.0, 9852.0, 9908.0, 10000.0, 10006.0, 10009.0, 10026.0, 10054.0, 10116.0, 10138.0, 10175.0, 10179.0, 10206.0, 10210.0, 10254.0, 10434.0, 10480.0, 10499.0, 10513.0, 10592.0, 10640.0, 10678.0, 10746.0, 10773.0, 10776.0, 10787.0, 10857.0, 10890.0, 10892.0, 10920.0, 10923.0, 10927.0, 10935.0, 10959.0, 10988.0, 11051.0, 11052.0, 11101.0, 11103.0, 11235.0, 11244.0, 11335.0, 22800.0, 22841.0, 22890.0, 22931.0, 23012.0, 23032.0, 23063.0, 23116.0, 23172.0, 23200.0, 23204.0, 23219.0, 23291.0, 23390.0, 23411.0, 23471.0, 23484.0, 23507.0, 23512.0, 23548.0, 23592.0, 25843.0, 25847.0, 26046.0, 26049.0, 26060.0, 26092.0, 26127.0, 26224.0, 26258.0, 26273.0, 26512.0, 26994.0, 27230.0, 27248.0, 27249.0, 27314.0, 28962.0, 29028.0, 29068.0, 29078.0, 29761.0, 29883.0, 51029.0, 51100.0, 51108.0, 51122.0, 51124.0, 51185.0, 51251.0, 51322.0, 51439.0, 51449.0, 51495.0, 51562.0, 51582.0, 51633.0, 51715.0, 53339.0, 54407.0, 54495.0, 54536.0, 54664.0, 54812.0, 54819.0, 54951.0, 55032.0, 55109.0, 55161.0, 55183.0, 55197.0, 55284.0, 55288.0, 55312.0, 55327.0, 55333.0, 55432.0, 55500.0, 55529.0, 55623.0, 55629.0, 55632.0, 55660.0, 55664.0, 55676.0, 55681.0, 55752.0, 55754.0, 55773.0, 55788.0, 55791.0, 55832.0, 56681.0, 56900.0, 56907.0, 56910.0, 57092.0, 57120.0, 57213.0, 57226.0, 57456.0, 57515.0, 57534.0, 57590.0, 57599.0, 57620.0, 57631.0, 57703.0, 57708.0, 58478.0, 60496.0, 60559.0, 60592.0, 64083.0, 64168.0, 64343.0, 64393.0, 64417.0, 64769.0, 64844.0, 64854.0, 64968.0, 65977.0, 65986.0, 66036.0, 79074.0, 79699.0, 79718.0, 79882.0, 80010.0, 80012.0, 80110.0, 80218.0, 80311.0, 80315.0, 81542.0, 81689.0, 83989.0, 84056.0, 84100.0, 84102.0, 84248.0, 84272.0, 84333.0, 84437.0, 84640.0, 84888.0, 84924.0, 84955.0, 89890.0, 90624.0, 92140.0, 92181.0, 92597.0, 92906.0, 93380.0, 113251.0, 114882.0, 116150.0, 116931.0, 120534.0, 122553.0, 122809.0, 122830.0, 132789.0, 133746.0, 134553.0, 137492.0, 139231.0, 140890.0, 143384.0, 144402.0, 147339.0, 148266.0, 148362.0, 148534.0, 149420.0, 150864.0, 151987.0, 152559.0, 152926.0, 153222.0, 157378.0, 160418.0, 162239.0, 163081.0, 163590.0, 167227.0, 168374.0, 171546.0, 200845.0, 200933.0, 201475.0, 201562.0, 203228.0, 203547.0, 204851.0, 219333.0, 221079.0, 253430.0, 253943.0, 258010.0, 261726.0, 284323.0, 285172.0, 285282.0, 285672.0, 286451.0, 339745.0, 340481.0, 374354.0, 440026.0, 493856.0, 550643.0, 729852.0, 100113407.0, 102157402.0 
GO:0019003 MF 8.00e-06  11/513    67/16076 D08 GDP binding                              373.0, 4893.0, 5862.0, 5898.0, 5911.0, 5912.0, 6009.0, 10890.0, 22800.0, 22931.0, 201475.0 
