# Supplementary material for: Analysis of gene expression in the postmortem brain of neurotypical Black Americans reveals contributions of genetic ancestry
Source: Nat Neurosci. 2024 May 20;27(6):1064–74. doi: 10.1038/s41593-024-01636-0 (PMC11156587; doi:10.1038/s41593-024-01636-0)
Supplement: Supplementary file 5 — Compressed directory of ancestry-associated DEGs enriched for WGCNA module functional enrichment results (that is, GO term enrichment) for the caudate nucleus, dentate gyrus, DLPFC and hippocampus. [file 41593_2024_1636_MOESM5_ESM.gz › wgcna_functional_enrichment/dlpfc/GO_analysis_mash_black.xlsx]

## Sheet: Sheet1
GO	NS	enrichment	name	ratio_in_study	ratio_in_pop	p_uncorrected	depth	study_count	p_fdr_bh	study_items
GO:0007268	BP	e	chemical synaptic transmission	31/325	201/16076	8.80887e-19	7	31	1.03399e-14	40.0, 273.0, 777.0, 785.0, 1131.0, 2257.0, 2554.0, 2556.0, 2557.0, 2561.0, 2562.0, 2566.0, 2567.0, 2743.0, 2890.0, 2903.0, 2904.0, 2915.0, 3269.0, 3356.0, 3361.0, 4889.0, 6327.0, 6854.0, 9229.0, 9378.0, 9568.0, 9899.0, 26050.0, 57369.0, 57502.0
GO:0034765	BP	e	regulation of ion transmembrane transport	17/325	79/16076	2.66838e-13	6	17	1.56607e-09	40.0, 777.0, 3738.0, 3739.0, 3745.0, 3752.0, 3760.0, 3763.0, 3778.0, 6326.0, 6334.0, 9312.0, 23327.0, 27012.0, 27133.0, 55799.0, 56479.0
GO:0007214	BP	e	gamma-aminobutyric acid signaling pathway	10/325	25/16076	2.48223e-11	4	10	9.71216e-08	785.0, 2554.0, 2556.0, 2557.0, 2561.0, 2562.0, 2566.0, 2567.0, 9568.0, 23228.0
GO:0051932	BP	e	synaptic transmission, GABAergic	9/325	23/16076	3.21822e-10	8	9	9.44388e-07	2554.0, 2556.0, 2557.0, 2561.0, 2562.0, 2566.0, 2567.0, 9568.0, 22865.0
GO:0007399	BP	e	nervous system development	27/325	336/16076	1.12755e-09	4	27	2.64703e-06	1131.0, 1400.0, 1946.0, 1949.0, 2257.0, 2259.0, 2743.0, 4208.0, 5126.0, 6326.0, 6327.0, 6334.0, 7224.0, 8507.0, 8997.0, 9079.0, 9615.0, 23040.0, 23543.0, 55800.0, 55859.0, 56134.0, 57118.0, 84530.0, 140767.0, 152330.0, 340533.0
GO:0060078	BP	e	regulation of postsynaptic membrane potential	9/325	27/16076	1.71874e-09	4	9	3.36242e-06	2554.0, 2556.0, 2557.0, 2566.0, 2567.0, 2890.0, 2892.0, 2915.0, 348980.0
GO:0042391	BP	e	regulation of membrane potential	13/325	77/16076	4.26261e-09	3	13	7.14778e-06	40.0, 2554.0, 2556.0, 2557.0, 2561.0, 2562.0, 2566.0, 2567.0, 2743.0, 3778.0, 23327.0, 27133.0, 348980.0
GO:0060079	BP	e	excitatory postsynaptic potential	12/325	64/16076	4.87687e-09	5	12	7.15559e-06	2554.0, 2556.0, 2557.0, 2561.0, 2562.0, 2566.0, 2567.0, 2743.0, 2903.0, 2904.0, 4208.0, 5530.0
GO:0099505	BP	e	regulation of presynaptic membrane potential	8/325	26/16076	2.91305e-08	4	8	3.79926e-05	2556.0, 2561.0, 2890.0, 2892.0, 2904.0, 3739.0, 3747.0, 3760.0
GO:0034220	BP	e	ion transmembrane transport	13/325	106/16076	2.18178e-07	5	13	0.000244188	490.0, 2554.0, 2556.0, 2557.0, 2561.0, 2562.0, 2566.0, 2567.0, 2743.0, 2890.0, 2892.0, 23327.0, 63982.0
GO:0050877	BP	e	nervous system process	8/325	33/16076	2.28835e-07	3	8	0.000244188	2554.0, 2556.0, 2557.0, 2561.0, 2562.0, 2566.0, 2567.0, 2743.0
GO:0007165	BP	e	signal transduction	40/325	848/16076	5.46978e-07	4	40	0.000535036	814.0, 885.0, 1040.0, 1114.0, 1131.0, 2257.0, 2259.0, 2554.0, 2556.0, 2557.0, 2561.0, 2562.0, 2566.0, 2567.0, 2743.0, 2890.0, 2977.0, 3708.0, 4856.0, 5563.0, 5579.0, 5801.0, 8622.0, 8945.0, 8997.0, 9462.0, 9890.0, 10486.0, 10681.0, 10752.0, 11122.0, 23236.0, 29953.0, 55859.0, 57144.0, 57569.0, 118427.0, 163404.0, 219790.0, 285704.0
GO:0030534	BP	e	adult behavior	7/325	28/16076	1.06337e-06	3	7	0.000960137	2566.0, 9369.0, 9378.0, 22941.0, 26047.0, 26050.0, 57502.0
GO:0071420	BP	e	cellular response to histamine	4/325	6/16076	2.38255e-06	6	4	0.0019976	2561.0, 2562.0, 2566.0, 3269.0
GO:0048013	BP	e	ephrin receptor signaling pathway	8/325	45/16076	2.87647e-06	8	8	0.00225093	1123.0, 1946.0, 1949.0, 2043.0, 4916.0, 5058.0, 5063.0, 8997.0
GO:0007613	BP	e	memory	9/325	68/16076	8.72301e-06	6	9	0.00617018	2903.0, 3269.0, 3356.0, 6326.0, 6860.0, 10769.0, 23236.0, 57144.0, 64478.0
GO:0071805	BP	e	potassium ion transmembrane transport	11/325	105/16076	8.9362e-06	8	11	0.00617018	3738.0, 3739.0, 3745.0, 3747.0, 3752.0, 3778.0, 9312.0, 27012.0, 27133.0, 56479.0, 348980.0
GO:0007612	BP	e	learning	8/325	54/16076	1.1855e-05	6	8	0.00665688	2915.0, 9369.0, 9378.0, 22941.0, 23236.0, 26047.0, 57144.0, 57502.0
GO:0051965	BP	e	positive regulation of synapse assembly	8/325	54/16076	1.1855e-05	7	8	0.00665688	40.0, 1946.0, 9378.0, 22865.0, 26050.0, 139065.0, 147381.0, 100528062.0
GO:0007158	BP	e	neuron cell-cell adhesion	5/325	16/16076	1.19096e-05	4	5	0.00665688	460.0, 9369.0, 9378.0, 57502.0, 152330.0
GO:0071625	BP	e	vocalization behavior	5/325	16/16076	1.19096e-05	3	5	0.00665688	9369.0, 9378.0, 22941.0, 26047.0, 57502.0
GO:0006813	BP	e	potassium ion transport	8/325	56/16076	1.56271e-05	7	8	0.00833775	3738.0, 3739.0, 3752.0, 3760.0, 3763.0, 3778.0, 9312.0, 27012.0
GO:0007215	BP	e	glutamate receptor signaling pathway	5/325	17/16076	1.65933e-05	6	5	0.00846834	2892.0, 2903.0, 2904.0, 3745.0, 23236.0
GO:1902476	BP	e	chloride transmembrane transport	9/325	74/16076	1.75925e-05	8	9	0.0086042	2554.0, 2556.0, 2557.0, 2561.0, 2562.0, 2566.0, 2567.0, 2743.0, 63982.0
GO:0001764	BP	e	neuron migration	10/325	95/16076	2.19363e-05	4	10	0.0102995	460.0, 885.0, 2823.0, 4139.0, 4208.0, 4916.0, 6792.0, 10752.0, 23284.0, 23314.0
GO:0007411	BP	e	axon guidance	12/325	153/16076	6.58378e-05	8	12	0.0297232	1272.0, 1400.0, 1946.0, 1949.0, 2043.0, 6092.0, 8997.0, 9369.0, 9378.0, 10752.0, 137970.0, 152330.0
GO:0086091	BP	e	regulation of heart rate by cardiac conduction	6/325	38/16076	0.000104277	8	6	0.0453334	775.0, 3752.0, 3760.0, 6327.0, 55800.0, 348980.0
GO:0005886	CC	e	plasma membrane	143/325	3508/16076	2.11429e-19	3	143	2.87856e-16	40.0, 108.0, 119.0, 273.0, 377.0, 490.0, 775.0, 777.0, 801.0, 956.0, 1008.0, 1010.0, 1012.0, 1131.0, 1272.0, 1741.0, 1821.0, 1946.0, 1949.0, 2043.0, 2554.0, 2556.0, 2557.0, 2561.0, 2562.0, 2566.0, 2567.0, 2596.0, 2743.0, 2823.0, 2845.0, 2890.0, 2892.0, 2903.0, 2904.0, 2915.0, 3269.0, 3356.0, 3361.0, 3708.0, 3738.0, 3739.0, 3745.0, 3747.0, 3752.0, 3760.0, 3763.0, 3778.0, 4139.0, 4889.0, 4916.0, 50…
GO:0098978	CC	e	glutamatergic synapse	42/325	386/16076	3.33167e-19	4	42	2.87856e-16	490.0, 785.0, 814.0, 1008.0, 1741.0, 1821.0, 1949.0, 1996.0, 2043.0, 2561.0, 2566.0, 2823.0, 2890.0, 2903.0, 2915.0, 2983.0, 3356.0, 3738.0, 4916.0, 5063.0, 5530.0, 6326.0, 6792.0, 6854.0, 6860.0, 8526.0, 9228.0, 9229.0, 9890.0, 9900.0, 10368.0, 10369.0, 22866.0, 22941.0, 23236.0, 23284.0, 114569.0, 139065.0, 147381.0, 348980.0, 389941.0, 729993.0
GO:0098982	CC	e	GABA-ergic synapse	18/325	77/16076	1.10594e-14	4	18	6.37023e-12	490.0, 1008.0, 1946.0, 2554.0, 2556.0, 2557.0, 2561.0, 2566.0, 2567.0, 2596.0, 2743.0, 3747.0, 3752.0, 4889.0, 9900.0, 22865.0, 23229.0, 23236.0
GO:0030425	CC	e	dendrite	33/325	387/16076	2.86382e-12	5	33	1.23717e-09	108.0, 775.0, 1131.0, 1821.0, 1996.0, 2043.0, 2596.0, 2743.0, 2890.0, 3269.0, 3356.0, 3361.0, 3745.0, 3747.0, 4139.0, 4856.0, 5058.0, 5126.0, 5563.0, 6860.0, 7224.0, 8470.0, 9312.0, 9371.0, 9900.0, 10368.0, 10752.0, 10769.0, 26047.0, 57282.0, 57502.0, 120114.0, 348980.0
GO:0045211	CC	e	postsynaptic membrane	21/325	160/16076	1.04335e-11	5	21	3.60582e-09	1131.0, 1272.0, 2554.0, 2562.0, 2567.0, 2743.0, 2892.0, 2903.0, 2904.0, 3356.0, 3738.0, 3745.0, 3747.0, 3752.0, 3778.0, 4916.0, 9568.0, 22941.0, 57528.0, 348980.0, 729993.0
GO:0045202	CC	e	synapse	32/325	398/16076	2.94313e-11	3	32	8.47622e-09	777.0, 1131.0, 1960.0, 2257.0, 2554.0, 2556.0, 2557.0, 2561.0, 2562.0, 2566.0, 2567.0, 2743.0, 3269.0, 3747.0, 6327.0, 6854.0, 6860.0, 8470.0, 9162.0, 23057.0, 26050.0, 26575.0, 51299.0, 57144.0, 57282.0, 57369.0, 57502.0, 57586.0, 118427.0, 147381.0, 221692.0, 729993.0
GO:0099634	CC	e	postsynaptic specialization membrane	10/325	27/16076	6.18035e-11	5	10	1.52566e-08	1008.0, 2556.0, 2557.0, 2561.0, 2566.0, 3361.0, 3745.0, 3752.0, 22865.0, 57502.0
GO:0008076	CC	e	voltage-gated potassium channel complex	13/325	65/16076	4.7367e-10	7	13	1.01965e-07	801.0, 3738.0, 3739.0, 3745.0, 3747.0, 3752.0, 3760.0, 3763.0, 3778.0, 9312.0, 26047.0, 27012.0, 56479.0
GO:0030424	CC	e	axon	26/325	302/16076	5.31067e-10	5	26	1.01965e-07	885.0, 1272.0, 1996.0, 2043.0, 2566.0, 3356.0, 3738.0, 3739.0, 3745.0, 3747.0, 4856.0, 4916.0, 5058.0, 5563.0, 6092.0, 6326.0, 6334.0, 6860.0, 9162.0, 23057.0, 23284.0, 26047.0, 57586.0, 152330.0, 220202.0, 348980.0
GO:0043005	CC	e	neuron projection	26/325	305/16076	6.57442e-10	4	26	1.13606e-07	1012.0, 2043.0, 2554.0, 2556.0, 2557.0, 2561.0, 2562.0, 2566.0, 2567.0, 2743.0, 2823.0, 2904.0, 4889.0, 5126.0, 6453.0, 6855.0, 9568.0, 9899.0, 9900.0, 22866.0, 22941.0, 26575.0, 55964.0, 57172.0, 132204.0, 140767.0
GO:0042734	CC	e	presynaptic membrane	15/325	111/16076	6.5872e-09	5	15	1.03479e-06	490.0, 1272.0, 1949.0, 2043.0, 2903.0, 3356.0, 3738.0, 3747.0, 3760.0, 6326.0, 6453.0, 6855.0, 9378.0, 57528.0, 57863.0
GO:1902711	CC	e	GABA-A receptor complex	7/325	15/16076	7.24707e-09	4	7	1.04358e-06	2554.0, 2556.0, 2557.0, 2561.0, 2562.0, 2566.0, 2567.0
GO:0014069	CC	e	postsynaptic density	21/325	245/16076	2.76834e-08	4	21	3.67976e-06	119.0, 775.0, 1821.0, 2596.0, 2890.0, 2903.0, 2904.0, 3708.0, 3752.0, 5063.0, 6854.0, 8997.0, 9162.0, 9228.0, 9229.0, 9743.0, 10486.0, 22941.0, 23229.0, 23362.0, 729993.0
GO:0098839	CC	e	postsynaptic density membrane	13/325	90/16076	3.01134e-08	6	13	3.71686e-06	775.0, 1949.0, 2043.0, 2890.0, 2903.0, 2904.0, 2915.0, 9890.0, 10368.0, 10369.0, 22865.0, 57502.0, 729993.0
GO:0043204	CC	e	perikaryon	15/325	142/16076	1.88492e-07	2	15	2.17143e-05	460.0, 775.0, 1400.0, 1821.0, 1996.0, 2043.0, 2596.0, 3361.0, 3745.0, 3747.0, 5126.0, 9312.0, 26047.0, 57282.0, 220202.0
GO:0043197	CC	e	dendritic spine	15/325	148/16076	3.24656e-07	6	15	3.50628e-05	40.0, 2043.0, 2823.0, 2890.0, 2892.0, 2903.0, 2915.0, 3739.0, 3752.0, 5530.0, 9162.0, 9371.0, 9743.0, 9758.0, 22941.0
GO:0043025	CC	e	neuronal cell body	22/325	316/16076	5.02283e-07	3	22	5.10556e-05	40.0, 777.0, 2823.0, 2890.0, 3356.0, 3752.0, 4856.0, 5563.0, 6860.0, 7224.0, 7345.0, 8470.0, 8507.0, 9312.0, 9378.0, 9900.0, 22866.0, 22941.0, 23544.0, 26047.0, 57282.0, 140767.0
GO:0032281	CC	e	AMPA glutamate receptor complex	7/325	26/16076	6.11664e-07	7	7	5.87197e-05	1741.0, 2890.0, 2892.0, 10368.0, 10369.0, 118427.0, 729993.0
GO:0032590	CC	e	dendrite membrane	7/325	28/16076	1.06337e-06	6	7	9.67103e-05	2554.0, 2556.0, 2557.0, 2566.0, 2567.0, 3745.0, 3747.0
GO:0030672	CC	e	synaptic vesicle membrane	12/325	105/16076	1.38164e-06	8	12	0.000119374	273.0, 490.0, 2890.0, 5874.0, 6854.0, 6855.0, 6860.0, 9162.0, 9899.0, 9900.0, 114569.0, 132204.0
GO:0005891	CC	e	voltage-gated calcium channel complex	6/325	26/16076	1.06667e-05	7	6	0.000845671	775.0, 777.0, 785.0, 10368.0, 10369.0, 55799.0
GO:0099572	CC	e	postsynaptic specialization	4/325	8/16076	1.07666e-05	3	4	0.000845671	2743.0, 9228.0, 9229.0, 23229.0
GO:0034707	CC	e	chloride channel complex	7/325	39/16076	1.14122e-05	5	7	0.000857404	2554.0, 2556.0, 2557.0, 2561.0, 2562.0, 2566.0, 2567.0
GO:0048787	CC	e	presynaptic active zone membrane	6/325	31/16076	3.13263e-05	5	6	0.00216528	490.0, 1008.0, 2556.0, 2561.0, 2823.0, 348980.0
GO:0030659	CC	e	cytoplasmic vesicle membrane	10/325	111/16076	8.41702e-05	5	10	0.0053869	2554.0, 2561.0, 2562.0, 2566.0, 2903.0, 3708.0, 6262.0, 10947.0, 23057.0, 441061.0
GO:0098686	CC	e	hippocampal mossy fiber to CA3 synapse	6/325	39/16076	0.000121161	5	6	0.00747738	1949.0, 10369.0, 22941.0, 114569.0, 134957.0, 389941.0
GO:0098793	CC	e	presynapse	11/325	143/16076	0.000156927	2	11	0.00903897	785.0, 2596.0, 2890.0, 4889.0, 6453.0, 10681.0, 10947.0, 25977.0, 51560.0, 55964.0, 57502.0
GO:0001518	CC	e	voltage-gated sodium channel complex	4/325	15/16076	0.000187658	7	4	0.0104604	6326.0, 6327.0, 6334.0, 55800.0
GO:1902710	CC	e	GABA receptor complex	2/325	2/16076	0.000407474	3	2	0.0213368	2554.0, 9568.0
GO:0098685	CC	e	Schaffer collateral - CA1 synapse	8/325	90/16076	0.000470804	4	8	0.0239279	2043.0, 2915.0, 3708.0, 5530.0, 6854.0, 6855.0, 10368.0, 10369.0
GO:0098794	CC	e	postsynapse	9/325	117/16076	0.000616098	2	9	0.0304176	814.0, 1996.0, 2554.0, 2556.0, 2557.0, 2566.0, 2567.0, 4208.0, 57282.0
GO:0005739	CC	p	mitochondrion	7/325	1250/16076	2.13558e-05	5	7	0.00153762	1428.0, 5530.0, 7991.0, 25830.0, 54704.0, 55294.0, 57144.0
GO:0005654	CC	p	nucleoplasm	42/325	3483/16076	5.56751e-05	2	42	0.00370025	490.0, 801.0, 814.0, 862.0, 1960.0, 1993.0, 3097.0, 3131.0, 4208.0, 5058.0, 5126.0, 5530.0, 5563.0, 5579.0, 6304.0, 6775.0, 6792.0, 7259.0, 7345.0, 8507.0, 8526.0, 8900.0, 8945.0, 8997.0, 9079.0, 9743.0, 10659.0, 23314.0, 23327.0, 23414.0, 23543.0, 25849.0, 26040.0, 51155.0, 51761.0, 55294.0, 55827.0, 57144.0, 138046.0, 202559.0, 286205.0, 340533.0
GO:0005634	CC	p	nucleus	64/325	4646/16076	0.000154766	5	64	0.00903897	801.0, 814.0, 862.0, 1428.0, 2257.0, 2259.0, 3097.0, 3131.0, 4008.0, 4208.0, 4628.0, 4674.0, 4675.0, 5563.0, 5579.0, 5999.0, 6304.0, 6792.0, 7259.0, 8470.0, 8507.0, 8543.0, 8900.0, 9079.0, 9162.0, 10659.0, 10681.0, 10769.0, 22881.0, 22884.0, 23040.0, 23236.0, 23414.0, 23543.0, 26575.0, 29114.0, 51155.0, 53354.0, 55190.0, 55294.0, 55827.0, 55859.0, 55885.0, 57118.0, 57496.0, 63974.0, 79698.0, 8003…
GO:0005743	CC	p	mitochondrial inner membrane	0/325	424/16076	0.000308184	5	0	0.0166419
GO:0030594	MF	e	neurotransmitter receptor activity	12/325	49/16076	1.79751e-10	3	12	7.55854e-07	1131.0, 2554.0, 2556.0, 2557.0, 2561.0, 2562.0, 2566.0, 2567.0, 2743.0, 3269.0, 3356.0, 3361.0
GO:0022851	MF	e	GABA-gated chloride ion channel activity	7/325	13/16076	2.00115e-09	10	7	3.1658e-06	2554.0, 2556.0, 2557.0, 2561.0, 2562.0, 2566.0, 2567.0
GO:0005249	MF	e	voltage-gated potassium channel activity	11/325	48/16076	2.2586e-09	9	11	3.1658e-06	3738.0, 3739.0, 3745.0, 3747.0, 3752.0, 3778.0, 9312.0, 27012.0, 27133.0, 56479.0, 348980.0
GO:1904315	MF	e	transmitter-gated ion channel activity involved in regulation of postsynaptic membrane potential	10/325	41/16076	6.3887e-09	10	10	6.09478e-06	2554.0, 2556.0, 2557.0, 2561.0, 2562.0, 2566.0, 2567.0, 2743.0, 2890.0, 2892.0
GO:0004890	MF	e	GABA-A receptor activity	7/325	15/16076	7.24707e-09	5	7	6.09478e-06	2554.0, 2556.0, 2557.0, 2561.0, 2562.0, 2566.0, 2567.0
GO:0005237	MF	e	inhibitory extracellular ligand-gated ion channel activity	6/325	11/16076	2.76617e-08	9	6	1.93862e-05	2554.0, 2556.0, 2557.0, 2561.0, 2566.0, 2567.0
GO:0005231	MF	e	excitatory extracellular ligand-gated ion channel activity	8/325	30/16076	1.01703e-07	9	8	6.10944e-05	2554.0, 2556.0, 2557.0, 2561.0, 2562.0, 2566.0, 2567.0, 2743.0
GO:0005254	MF	e	chloride channel activity	9/325	49/16076	5.09384e-07	7	9	0.000267745	2554.0, 2556.0, 2557.0, 2561.0, 2562.0, 2566.0, 2567.0, 2743.0, 63982.0
GO:0005516	MF	e	calmodulin binding	16/325	182/16076	9.14626e-07	3	16	0.000427334	119.0, 490.0, 775.0, 814.0, 2596.0, 4628.0, 5530.0, 5999.0, 6262.0, 10777.0, 23236.0, 25827.0, 27133.0, 56479.0, 57118.0, 57172.0
GO:0008503	MF	e	benzodiazepine receptor activity	5/325	11/16076	1.36918e-06	4	5	0.000523401	2554.0, 2556.0, 2557.0, 2566.0, 2567.0
GO:0099507	MF	e	ligand-gated ion channel activity involved in regulation of presynaptic membrane potential	5/325	14/16076	5.64352e-06	8	5	0.00197758	2556.0, 2561.0, 2890.0, 2892.0, 2904.0
GO:0005251	MF	e	delayed rectifier potassium channel activity	6/325	25/16076	8.34628e-06	10	6	0.0026997	3738.0, 3739.0, 3745.0, 3747.0, 9312.0, 56479.0
GO:0017080	MF	e	sodium channel regulator activity	6/325	28/16076	1.68694e-05	4	6	0.00506685	2257.0, 2259.0, 5774.0, 6327.0, 23327.0, 55800.0
GO:0005245	MF	e	voltage-gated calcium channel activity	6/325	33/16076	4.55464e-05	9	6	0.0127682	775.0, 777.0, 785.0, 10368.0, 10369.0, 55799.0
GO:0003723	MF	p	RNA binding	6/325	1322/16076	1.12705e-06	4	6	0.000473923	1993.0, 8470.0, 10659.0, 23543.0, 57535.0, 138046.0
