# Supplementary material for: Analysis of gene expression in the postmortem brain of neurotypical Black Americans reveals contributions of genetic ancestry
Source: Nat Neurosci. 2024 May 20;27(6):1064–74. doi: 10.1038/s41593-024-01636-0 (PMC11156587; doi:10.1038/s41593-024-01636-0)
Supplement: Supplementary file 5 — Compressed directory of ancestry-associated DEGs enriched for WGCNA module functional enrichment results (that is, GO term enrichment) for the caudate nucleus, dentate gyrus, DLPFC and hippocampus. [file 41593_2024_1636_MOESM5_ESM.gz › wgcna_functional_enrichment/dlpfc/GO_analysis_mash_magenta.xlsx]

## Sheet: Sheet1
GO	NS	enrichment	name	ratio_in_study	ratio_in_pop	p_uncorrected	depth	study_count	p_fdr_bh	study_items
GO:0006457	BP	e	protein folding	35/258	133/16076	5.75834e-33	2	35	6.75914e-29	811.0, 2288.0, 2923.0, 3301.0, 3308.0, 3312.0, 3320.0, 3326.0, 3329.0, 3336.0, 5479.0, 5481.0, 5903.0, 6767.0, 6950.0, 7184.0, 7203.0, 9531.0, 9532.0, 9601.0, 10049.0, 10130.0, 10574.0, 10575.0, 10598.0, 10728.0, 10808.0, 10963.0, 22824.0, 22948.0, 23071.0, 51645.0, 81562.0, 134218.0, 285755.0
GO:0006986	BP	e	response to unfolded protein	19/258	49/16076	5.04397e-22	5	19	2.9603e-18	871.0, 3301.0, 3303.0, 3305.0, 3308.0, 3312.0, 3315.0, 3320.0, 3326.0, 3329.0, 3336.0, 3337.0, 5611.0, 7873.0, 10808.0, 11080.0, 22824.0, 23071.0, 79139.0
GO:0051085	BP	e	chaperone cofactor-dependent protein refolding	12/258	29/16076	9.21182e-15	5	12	3.60428e-11	3303.0, 3304.0, 3305.0, 3309.0, 3312.0, 3336.0, 3337.0, 6388.0, 6767.0, 10728.0, 10808.0, 11080.0
GO:0061077	BP	e	chaperone-mediated protein folding	12/258	33/16076	5.94975e-14	3	12	1.74595e-10	2288.0, 3315.0, 5479.0, 5481.0, 6950.0, 7203.0, 9601.0, 10049.0, 10574.0, 10575.0, 22948.0, 26973.0
GO:0042026	BP	e	protein refolding	10/258	20/16076	1.52819e-13	3	10	3.58757e-10	3301.0, 3303.0, 3304.0, 3305.0, 3309.0, 3312.0, 3315.0, 3320.0, 3329.0, 55466.0
GO:0050821	BP	e	protein stabilization	19/258	190/16076	2.29404e-10	4	19	4.48791e-07	811.0, 3303.0, 3304.0, 3320.0, 3326.0, 3329.0, 5479.0, 6789.0, 6950.0, 7203.0, 7320.0, 9531.0, 9532.0, 10574.0, 10575.0, 10728.0, 10910.0, 22948.0, 51701.0
GO:0051131	BP	e	chaperone-mediated protein complex assembly	7/258	20/16076	1.63985e-08	6	7	2.74979e-05	3303.0, 3308.0, 3320.0, 3326.0, 3329.0, 10728.0, 79738.0
GO:0090084	BP	e	negative regulation of inclusion body assembly	5/258	9/16076	1.22458e-07	6	5	0.000179677	3303.0, 3304.0, 3337.0, 10049.0, 55466.0
GO:1904851	BP	e	positive regulation of establishment of protein localization to telomere	5/258	10/16076	2.41708e-07	9	5	0.000315241	6950.0, 7203.0, 10574.0, 10575.0, 22948.0
GO:0007339	BP	e	binding of sperm to zona pellucida	6/258	19/16076	3.67124e-07	5	6	0.000427779	3305.0, 6950.0, 7203.0, 10574.0, 10575.0, 22948.0
GO:0034975	BP	e	protein folding in endoplasmic reticulum	5/258	11/16076	4.37327e-07	3	5	0.000427779	811.0, 2923.0, 3309.0, 5611.0, 7184.0
GO:1904871	BP	e	positive regulation of protein localization to Cajal body	5/258	11/16076	4.37327e-07	8	5	0.000427779	6950.0, 7203.0, 10574.0, 10575.0, 22948.0
GO:1901998	BP	e	toxin transport	7/258	35/16076	1.158e-06	4	7	0.00104559	3301.0, 3309.0, 6950.0, 7203.0, 10574.0, 10575.0, 22948.0
GO:0000413	BP	e	protein peptidyl-prolyl isomerization	6/258	24/16076	1.70248e-06	8	6	0.00133225	2288.0, 5479.0, 5481.0, 5903.0, 51645.0, 285755.0
GO:0034620	BP	e	cellular response to unfolded protein	6/258	24/16076	1.70248e-06	6	6	0.00133225	3303.0, 3304.0, 3305.0, 3309.0, 3312.0, 9531.0
GO:0034605	BP	e	cellular response to heat	7/258	39/16076	2.50753e-06	5	7	0.00183959	3066.0, 3303.0, 3304.0, 3320.0, 3326.0, 3337.0, 9531.0
GO:1904874	BP	e	positive regulation of telomerase RNA localization to Cajal body	5/258	15/16076	2.69672e-06	5	5	0.00186201	6950.0, 7203.0, 10574.0, 10575.0, 22948.0
GO:0009408	BP	e	response to heat	7/258	43/16076	4.97369e-06	4	7	0.0032434	3301.0, 3315.0, 3320.0, 6647.0, 11080.0, 55466.0, 84918.0
GO:0031396	BP	e	regulation of protein ubiquitination	5/258	17/16076	5.41254e-06	8	5	0.00334381	3303.0, 3304.0, 3320.0, 3326.0, 6478.0
GO:1905323	BP	e	telomerase holoenzyme complex assembly	3/258	4/16076	1.61511e-05	7	3	0.00947906	3320.0, 3326.0, 10728.0
GO:0005829	CC	e	cytosol	130/258	4696/16076	7.2907e-13	2	130	1.25983e-09	16.0, 31.0, 224.0, 311.0, 661.0, 811.0, 890.0, 1398.0, 1432.0, 1660.0, 2288.0, 2512.0, 3183.0, 3187.0, 3301.0, 3303.0, 3304.0, 3305.0, 3308.0, 3309.0, 3312.0, 3315.0, 3320.0, 3326.0, 3329.0, 3337.0, 4076.0, 4084.0, 4086.0, 4649.0, 4686.0, 4850.0, 4953.0, 5092.0, 5481.0, 5611.0, 5621.0, 5903.0, 5997.0, 6478.0, 6647.0, 6697.0, 6727.0, 6767.0, 6789.0, 6950.0, 7178.0, 7184.0, 7189.0, 7203.0, 7314.0, …
GO:0005737	CC	e	cytoplasm	109/258	4208/16076	1.76596e-08	2	109	1.52579e-05	16.0, 224.0, 311.0, 811.0, 890.0, 988.0, 1104.0, 1398.0, 1432.0, 1660.0, 2140.0, 2288.0, 2512.0, 3066.0, 3181.0, 3301.0, 3303.0, 3304.0, 3305.0, 3309.0, 3312.0, 3315.0, 3320.0, 3326.0, 3329.0, 3337.0, 4076.0, 4086.0, 4238.0, 4686.0, 4953.0, 5479.0, 5481.0, 5611.0, 5621.0, 5903.0, 5997.0, 6432.0, 6478.0, 6647.0, 6727.0, 6767.0, 6789.0, 6875.0, 7178.0, 7189.0, 7314.0, 7320.0, 7514.0, 7884.0, 8087.0…
GO:0005832	CC	e	chaperonin-containing T-complex	5/258	9/16076	1.22458e-07	4	5	7.0536e-05	6950.0, 7203.0, 10574.0, 10575.0, 22948.0
GO:0042470	CC	e	melanosome	11/258	94/16076	3.13312e-07	8	11	0.000135351	311.0, 2923.0, 3309.0, 3312.0, 3320.0, 3326.0, 5479.0, 7184.0, 9601.0, 10130.0, 10575.0
GO:0002199	CC	e	zona pellucida receptor complex	4/258	6/16076	9.48037e-07	2	4	0.000327642	3305.0, 6950.0, 7203.0, 10575.0
GO:0070062	CC	e	extracellular exosome	53/258	1692/16076	1.69659e-06	6	53	0.000447704	16.0, 311.0, 811.0, 1398.0, 2288.0, 2512.0, 2923.0, 3181.0, 3183.0, 3301.0, 3303.0, 3304.0, 3308.0, 3309.0, 3312.0, 3315.0, 3320.0, 3326.0, 3329.0, 3336.0, 3337.0, 5092.0, 5351.0, 5479.0, 5611.0, 5621.0, 6432.0, 6647.0, 6697.0, 6767.0, 6950.0, 7178.0, 7184.0, 7203.0, 7314.0, 8724.0, 10130.0, 10574.0, 10575.0, 10598.0, 10808.0, 22948.0, 23071.0, 26135.0, 27101.0, 51506.0, 53343.0, 55737.0, 56886.0…
GO:0005654	CC	e	nucleoplasm	89/258	3483/16076	1.86184e-06	2	89	0.000447704	311.0, 661.0, 890.0, 988.0, 1104.0, 1432.0, 1660.0, 2140.0, 2288.0, 2959.0, 3066.0, 3181.0, 3183.0, 3187.0, 3303.0, 3304.0, 3305.0, 3312.0, 3320.0, 3326.0, 3337.0, 4084.0, 4086.0, 4686.0, 5092.0, 5479.0, 5481.0, 5903.0, 5929.0, 6432.0, 6478.0, 6647.0, 6697.0, 6789.0, 6875.0, 6883.0, 6944.0, 7150.0, 7178.0, 7314.0, 7320.0, 7514.0, 7884.0, 8444.0, 8480.0, 8815.0, 8974.0, 9270.0, 9646.0, 10049.0, 10…
GO:0005634	CC	e	nucleus	110/258	4646/16076	2.14827e-06	5	110	0.000447704	811.0, 890.0, 988.0, 1104.0, 1398.0, 1432.0, 1660.0, 2140.0, 2923.0, 2959.0, 3066.0, 3181.0, 3183.0, 3187.0, 3301.0, 3303.0, 3304.0, 3305.0, 3308.0, 3309.0, 3312.0, 3315.0, 3320.0, 3326.0, 3337.0, 4086.0, 4238.0, 4438.0, 4686.0, 4850.0, 5479.0, 5481.0, 5621.0, 5929.0, 5997.0, 6432.0, 6647.0, 6727.0, 6789.0, 6875.0, 6883.0, 6944.0, 7150.0, 7178.0, 7184.0, 7189.0, 7314.0, 7320.0, 7514.0, 7873.0, 78…
GO:0032991	CC	e	protein-containing complex	25/258	543/16076	2.33179e-06	1	25	0.000447704	1104.0, 1398.0, 1660.0, 2288.0, 3066.0, 3183.0, 3303.0, 3304.0, 3309.0, 3320.0, 3326.0, 3329.0, 4086.0, 5479.0, 6647.0, 6789.0, 6944.0, 7184.0, 7189.0, 7514.0, 10728.0, 10808.0, 10910.0, 10963.0, 56886.0
GO:0101031	CC	e	chaperone complex	6/258	30/16076	6.92759e-06	3	6	0.00119709	3312.0, 6388.0, 9531.0, 9532.0, 10728.0, 10963.0
GO:0034663	CC	e	endoplasmic reticulum chaperone complex	4/258	9/16076	7.66569e-06	3	4	0.00120421	3309.0, 5479.0, 7184.0, 10130.0
GO:1990904	CC	e	ribonucleoprotein complex	12/258	162/16076	1.2078e-05	2	12	0.00173923	1660.0, 3181.0, 3187.0, 3303.0, 3304.0, 3312.0, 4686.0, 7514.0, 7884.0, 23210.0, 152485.0, 389677.0
GO:0005642	CC	e	annulate lamellae	3/258	5/16076	3.98976e-05	3	3	0.00510352	5903.0, 7514.0, 23534.0
GO:0071682	CC	e	endocytic vesicle lumen	4/258	13/16076	4.13479e-05	5	4	0.00510352	811.0, 3320.0, 7184.0, 10808.0
GO:0005788	CC	e	endoplasmic reticulum lumen	14/258	247/16076	4.72935e-05	5	14	0.00544821	811.0, 871.0, 2923.0, 3309.0, 5033.0, 5479.0, 5611.0, 7184.0, 7873.0, 8974.0, 9601.0, 10130.0, 23071.0, 56886.0
GO:0016234	CC	e	inclusion body	4/258	19/16076	0.000207761	3	4	0.0224382	3303.0, 3304.0, 3326.0, 5621.0
GO:0048471	CC	e	perinuclear region of cytoplasm	23/258	639/16076	0.000290272	2	23	0.0295053	811.0, 2288.0, 3301.0, 3303.0, 3304.0, 3312.0, 3320.0, 3326.0, 5479.0, 6526.0, 7184.0, 7189.0, 7873.0, 8087.0, 9270.0, 10049.0, 26135.0, 54497.0, 55662.0, 55737.0, 55975.0, 83698.0, 200576.0
GO:0033018	CC	e	sarcoplasmic reticulum lumen	3/258	9/16076	0.000319512	6	3	0.0306731	811.0, 7184.0, 7873.0
GO:0005790	CC	e	smooth endoplasmic reticulum	4/258	22/16076	0.000377528	6	4	0.0343352	811.0, 3309.0, 5479.0, 5611.0
GO:0044295	CC	e	axonal growth cone	4/258	24/16076	0.000534756	4	4	0.0462029	2288.0, 3320.0, 3326.0, 4649.0
GO:0044297	CC	e	cell body	6/258	65/16076	0.000603026	2	6	0.0496204	3305.0, 6950.0, 7203.0, 10574.0, 10575.0, 22948.0
GO:0140662	MF	e	ATP-dependent protein folding chaperone	18/258	30/16076	2.00063e-25	2	18	8.41263e-22	3303.0, 3304.0, 3305.0, 3308.0, 3309.0, 3312.0, 3320.0, 3326.0, 3329.0, 3336.0, 6950.0, 7184.0, 7203.0, 10574.0, 10575.0, 10808.0, 22824.0, 22948.0
GO:0051082	MF	e	unfolded protein binding	26/258	99/16076	1.13043e-24	3	26	2.37673e-21	811.0, 871.0, 3301.0, 3303.0, 3304.0, 3305.0, 3309.0, 3312.0, 3315.0, 3320.0, 3326.0, 3329.0, 3336.0, 3337.0, 5479.0, 6950.0, 7184.0, 7203.0, 10049.0, 10574.0, 10575.0, 10728.0, 11080.0, 22948.0, 55466.0, 56886.0
GO:0003723	MF	e	RNA binding	64/258	1322/16076	4.60878e-16	4	64	6.45998e-13	311.0, 811.0, 871.0, 988.0, 1660.0, 2288.0, 2923.0, 3066.0, 3181.0, 3183.0, 3187.0, 3303.0, 3304.0, 3312.0, 3315.0, 3320.0, 3326.0, 3329.0, 3336.0, 4076.0, 4686.0, 4850.0, 5479.0, 5903.0, 6432.0, 6727.0, 6950.0, 7150.0, 7178.0, 7184.0, 7203.0, 7514.0, 7873.0, 7884.0, 8087.0, 8187.0, 8480.0, 9601.0, 10153.0, 10575.0, 10914.0, 10963.0, 23196.0, 23210.0, 25926.0, 26135.0, 51663.0, 54726.0, 54915.0, …
GO:0044183	MF	e	protein folding chaperone	14/258	40/16076	8.45485e-16	1	14	8.88816e-13	811.0, 3303.0, 3304.0, 3305.0, 3309.0, 3312.0, 3315.0, 3337.0, 6950.0, 7203.0, 10049.0, 10574.0, 10575.0, 22948.0
GO:0051087	MF	e	chaperone binding	18/258	93/16076	6.85499e-15	3	18	5.76505e-12	811.0, 3301.0, 3309.0, 3312.0, 3329.0, 3336.0, 3337.0, 5611.0, 5621.0, 6647.0, 9531.0, 9532.0, 10049.0, 10598.0, 10728.0, 10910.0, 11080.0, 55466.0
GO:0031072	MF	e	heat shock protein binding	11/258	53/16076	6.17888e-10	3	11	4.33036e-07	2288.0, 3066.0, 3303.0, 3304.0, 3305.0, 3309.0, 3312.0, 3326.0, 5481.0, 9532.0, 10049.0
GO:0051787	MF	e	misfolded protein binding	8/258	27/16076	6.73398e-09	3	8	4.0452e-06	3303.0, 3304.0, 3305.0, 3309.0, 3312.0, 5611.0, 6388.0, 79139.0
GO:0031625	MF	e	ubiquitin protein ligase binding	20/258	286/16076	3.83913e-08	5	20	2.01794e-05	811.0, 1398.0, 3301.0, 3303.0, 3304.0, 3305.0, 3309.0, 3312.0, 3320.0, 3326.0, 3329.0, 6950.0, 7189.0, 7314.0, 7320.0, 9532.0, 23111.0, 27101.0, 51701.0, 79139.0
GO:0055131	MF	e	C3HC4-type RING finger domain binding	4/258	6/16076	9.48037e-07	4	4	0.000442944	3301.0, 3303.0, 3304.0, 3312.0
GO:0001671	MF	e	ATPase activator activity	6/258	25/16076	2.21012e-06	3	6	0.000929357	3301.0, 3337.0, 10049.0, 10598.0, 11080.0, 55922.0
GO:0005524	MF	e	ATP binding	43/258	1311/16076	8.61546e-06	8	43	0.00329345	16.0, 31.0, 1432.0, 1660.0, 2288.0, 3301.0, 3303.0, 3304.0, 3305.0, 3308.0, 3309.0, 3312.0, 3320.0, 3326.0, 3329.0, 3336.0, 4438.0, 4649.0, 6789.0, 6950.0, 7150.0, 7184.0, 7203.0, 7320.0, 8444.0, 10574.0, 10575.0, 10808.0, 10914.0, 22824.0, 22948.0, 25778.0, 26973.0, 27032.0, 51095.0, 51701.0, 53944.0, 55466.0, 79738.0, 79837.0, 124454.0, 200576.0, 653857.0
GO:0016887	MF	e	ATP hydrolysis activity	16/258	313/16076	4.79414e-05	7	16	0.0167995	1660.0, 3303.0, 3304.0, 3305.0, 3309.0, 3312.0, 3320.0, 3326.0, 3329.0, 6950.0, 7184.0, 7203.0, 10574.0, 10575.0, 22948.0, 27032.0
GO:0030544	MF	e	Hsp70 protein binding	6/258	44/16076	6.824e-05	4	6	0.022073	3301.0, 3337.0, 5481.0, 6767.0, 10963.0, 55466.0
GO:0140545	MF	e	ATP-dependent protein disaggregase activity	3/258	6/16076	7.88471e-05	2	3	0.0236823	3303.0, 3304.0, 3312.0
GO:0003756	MF	e	protein disulfide isomerase activity	4/258	16/16076	0.000101327	5	4	0.0284052	2923.0, 9601.0, 10130.0, 23071.0
GO:0030235	MF	e	nitric-oxide synthase regulator activity	3/258	7/16076	0.000136344	3	3	0.035833	3320.0, 3326.0, 8655.0
GO:0042802	MF	e	identical protein binding	38/258	1270/16076	0.000168687	3	38	0.0417253	31.0, 988.0, 2512.0, 2923.0, 3183.0, 3187.0, 3315.0, 3320.0, 3326.0, 4086.0, 5033.0, 5092.0, 5621.0, 6647.0, 6789.0, 7189.0, 7884.0, 8655.0, 8669.0, 8815.0, 9532.0, 10419.0, 10982.0, 11275.0, 23002.0, 23023.0, 23077.0, 23210.0, 23534.0, 51094.0, 55145.0, 55975.0, 57621.0, 59349.0, 79139.0, 79837.0, 84456.0, 166785.0
