# Supplementary material for: Analysis of gene expression in the postmortem brain of neurotypical Black Americans reveals contributions of genetic ancestry
Source: Nat Neurosci. 2024 May 20;27(6):1064–74. doi: 10.1038/s41593-024-01636-0 (PMC11156587; doi:10.1038/s41593-024-01636-0)
Supplement: Supplementary file 5 — Compressed directory of ancestry-associated DEGs enriched for WGCNA module functional enrichment results (that is, GO term enrichment) for the caudate nucleus, dentate gyrus, DLPFC and hippocampus. [file 41593_2024_1636_MOESM5_ESM.gz › wgcna_functional_enrichment/dlpfc/GO_analysis_mash_darkgreen.txt]

GO:0030424 CC 1.08e-07   11/73   302/16076 D05 axon                                     60.0, 476.0, 478.0, 2664.0, 3748.0, 3897.0, 4130.0, 5864.0, 6853.0, 8567.0, 8927.0 
GO:0030672 CC 4.74e-07    7/73   105/16076 D08 synaptic vesicle membrane                535.0, 5864.0, 6853.0, 8927.0, 22895.0, 57030.0, 80863.0 
GO:0044305 CC 1.44e-06    4/73    19/16076 D04 calyx of Held                            60.0, 71.0, 478.0, 5582.0 
GO:0005829 CC 1.73e-06   41/73  4696/16076 D02 cytosol                                  47.0, 50.0, 60.0, 71.0, 87.0, 104.0, 161.0, 226.0, 320.0, 375.0, 535.0, 1523.0, 2036.0, 2664.0, 2778.0, 2821.0, 3098.0, 4130.0, 4204.0, 5297.0, 5528.0, 5550.0, 5566.0, 5582.0, 5709.0, 5864.0, 5923.0, 6709.0, 6853.0, 7317.0, 8237.0, 8567.0, 8775.0, 8831.0, 8907.0, 11332.0, 22820.0, 22895.0, 26999.0, 63893.0, 80790.0 
GO:0098685 CC 3.28e-06    6/73    90/16076 D04 Schaffer collateral - CA1 synapse        60.0, 71.0, 320.0, 6853.0, 8927.0, 23096.0 
GO:0098978 CC 9.16e-06   10/73   386/16076 D04 glutamatergic synapse                    60.0, 87.0, 320.0, 5566.0, 8775.0, 8831.0, 8927.0, 9921.0, 22839.0, 22883.0 
GO:0014069 CC 1.49e-05    8/73   245/16076 D04 postsynaptic density                     375.0, 476.0, 5582.0, 6853.0, 8831.0, 8927.0, 22883.0, 59283.0 
GO:0005886 CC 2.46e-05   32/73  3508/16076 D03 plasma membrane                          60.0, 71.0, 87.0, 161.0, 320.0, 375.0, 476.0, 478.0, 535.0, 1209.0, 2036.0, 2821.0, 3748.0, 3897.0, 5097.0, 5297.0, 5582.0, 5864.0, 5923.0, 6709.0, 8567.0, 8775.0, 8831.0, 8907.0, 9500.0, 22839.0, 26470.0, 56097.0, 57030.0, 57692.0, 59283.0, 83660.0 
GO:0048786 CC 3.16e-05    4/73    40/16076 D02 presynaptic active zone                  5864.0, 6853.0, 8927.0, 57030.0 
GO:0043005 CC 7.06e-05    8/73   305/16076 D04 neuron projection                        375.0, 2821.0, 4130.0, 5923.0, 22883.0, 22895.0, 26999.0, 57030.0 
GO:1903561 CC 1.04e-04    4/73    54/16076 D05 extracellular vesicle                    476.0, 478.0, 5864.0, 6709.0 
GO:0060342 CC 1.21e-04    2/73     4/16076 D04 photoreceptor inner segment membrane     476.0, 478.0 
GO:0060203 CC 1.21e-04    2/73     4/16076 D08 clathrin-sculpted glutamate transport vesicle membrane 5864.0, 57030.0 
GO:0097433 CC 1.21e-04    2/73     4/16076 D02 dense body                               60.0, 71.0 
GO:0070062 CC 1.44e-04   19/73  1692/16076 D06 extracellular exosome                    47.0, 60.0, 71.0, 87.0, 226.0, 375.0, 476.0, 535.0, 2778.0, 2821.0, 5297.0, 5566.0, 5709.0, 6709.0, 7317.0, 8775.0, 8907.0, 11332.0, 26999.0 
GO:0008021 CC 1.61e-04    5/73   113/16076 D09 synaptic vesicle                         320.0, 5864.0, 6853.0, 8927.0, 22895.0 
GO:0098871 CC 2.02e-04    2/73     5/16076 D07 postsynaptic actin cytoskeleton          60.0, 71.0 
