# Supplementary material for: Analysis of gene expression in the postmortem brain of neurotypical Black Americans reveals contributions of genetic ancestry
Source: Nat Neurosci. 2024 May 20;27(6):1064–74. doi: 10.1038/s41593-024-01636-0 (PMC11156587; doi:10.1038/s41593-024-01636-0)
Supplement: Supplementary file 5 — Compressed directory of ancestry-associated DEGs enriched for WGCNA module functional enrichment results (that is, GO term enrichment) for the caudate nucleus, dentate gyrus, DLPFC and hippocampus. [file 41593_2024_1636_MOESM5_ESM.gz › wgcna_functional_enrichment/dlpfc/GO_analysis_mash_midnightblue.xlsx]

## Sheet: Sheet1
GO	NS	enrichment	name	ratio_in_study	ratio_in_pop	p_uncorrected	depth	study_count	p_fdr_bh	study_items
GO:0005654	CC	e	nucleoplasm	62/165	3483/16076	3.67266e-06	2	62	0.00634635	1453.0, 1822.0, 2011.0, 2901.0, 2975.0, 3054.0, 3508.0, 3619.0, 4221.0, 4335.0, 4782.0, 5467.0, 5585.0, 5976.0, 6497.0, 6597.0, 6829.0, 6878.0, 7916.0, 7917.0, 8085.0, 8175.0, 8178.0, 8242.0, 9092.0, 9612.0, 9739.0, 9909.0, 10025.0, 10155.0, 10523.0, 10743.0, 10844.0, 22893.0, 23038.0, 23067.0, 23094.0, 23152.0, 23211.0, 23309.0, 23523.0, 23558.0, 23644.0, 26173.0, 29123.0, 29855.0, 29894.0, 5158…
GO:0030425	CC	e	dendrite	15/165	387/16076	1.10079e-05	5	15	0.00951083	547.0, 610.0, 1137.0, 2011.0, 2901.0, 5339.0, 5518.0, 23162.0, 28988.0, 50488.0, 55201.0, 57521.0, 57787.0, 79414.0, 126129.0
GO:0016020	CC	e	membrane	51/165	2826/16076	3.01632e-05	2	51	0.017374	29.0, 160.0, 396.0, 752.0, 823.0, 1137.0, 1727.0, 1952.0, 1954.0, 1981.0, 2011.0, 2194.0, 2539.0, 2580.0, 2783.0, 2975.0, 3054.0, 3508.0, 4035.0, 5195.0, 5339.0, 5447.0, 5518.0, 6597.0, 6892.0, 7916.0, 7917.0, 8943.0, 9612.0, 9922.0, 9993.0, 10025.0, 10452.0, 10523.0, 10844.0, 10908.0, 10999.0, 22859.0, 23274.0, 23295.0, 23400.0, 23644.0, 26173.0, 50651.0, 51586.0, 56894.0, 56949.0, 57555.0, 5851…
GO:0035097	CC	e	histone methyltransferase complex	4/165	23/16076	8.1367e-05	5	4	0.0351505	3054.0, 4221.0, 9739.0, 23067.0
GO:0005515	MF	e	protein binding	132/165	10303/16076	9.15476e-06	2	132	0.0384958	29.0, 160.0, 162.0, 396.0, 547.0, 610.0, 752.0, 823.0, 1137.0, 1445.0, 1453.0, 1727.0, 1822.0, 1954.0, 1981.0, 2011.0, 2194.0, 2539.0, 2580.0, 2783.0, 2801.0, 2975.0, 3054.0, 3421.0, 3508.0, 3619.0, 3954.0, 4035.0, 4221.0, 4335.0, 4782.0, 4784.0, 5195.0, 5339.0, 5428.0, 5447.0, 5467.0, 5518.0, 5585.0, 5976.0, 6448.0, 6497.0, 6597.0, 6829.0, 6878.0, 6892.0, 7407.0, 7760.0, 7916.0, 7917.0, 8085.0, …
GO:0003713	MF	e	transcription coactivator activity	11/165	229/16076	2.47983e-05	3	11	0.0462965	1822.0, 3054.0, 6597.0, 6878.0, 8085.0, 10025.0, 10155.0, 23125.0, 23558.0, 57591.0, 283149.0
GO:0003682	MF	e	chromatin binding	14/165	375/16076	3.30296e-05	2	14	0.0462965	3054.0, 4221.0, 4335.0, 5428.0, 5585.0, 5976.0, 6829.0, 9612.0, 10155.0, 22893.0, 22907.0, 23125.0, 23309.0, 57585.0
