# Supplementary material for: Analysis of gene expression in the postmortem brain of neurotypical Black Americans reveals contributions of genetic ancestry
Source: Nat Neurosci. 2024 May 20;27(6):1064–74. doi: 10.1038/s41593-024-01636-0 (PMC11156587; doi:10.1038/s41593-024-01636-0)
Supplement: Supplementary file 5 — Compressed directory of ancestry-associated DEGs enriched for WGCNA module functional enrichment results (that is, GO term enrichment) for the caudate nucleus, dentate gyrus, DLPFC and hippocampus. [file 41593_2024_1636_MOESM5_ESM.gz › wgcna_functional_enrichment/dlpfc/GO_analysis_mash_darkgrey.txt]

GO:0005654 CC 5.19e-06   32/69  3483/16076 D02 nucleoplasm                              868.0, 2186.0, 3189.0, 3796.0, 4928.0, 5520.0, 5927.0, 7024.0, 7073.0, 7994.0, 8243.0, 9252.0, 9611.0, 9792.0, 10250.0, 22803.0, 22936.0, 23001.0, 23049.0, 23054.0, 23243.0, 25836.0, 29072.0, 55193.0, 55209.0, 55904.0, 56252.0, 57492.0, 58508.0, 84196.0, 158471.0, 222236.0 
GO:0070210 CC 1.82e-05    2/69     2/16076 D04 Rpd3L-Expanded complex                   55209.0, 55904.0 
GO:0034967 CC 1.82e-05    2/69     2/16076 D04 Set3 complex                             55209.0, 55904.0 
GO:0003713 MF 5.94e-06    8/69   229/16076 D03 transcription coactivator activity       4928.0, 5927.0, 7994.0, 9792.0, 23054.0, 55904.0, 57492.0, 58508.0 
GO:0005515 MF 6.94e-06   61/69 10303/16076 D02 protein binding                          288.0, 868.0, 1740.0, 1827.0, 2186.0, 2495.0, 3189.0, 3796.0, 4684.0, 4928.0, 5062.0, 5520.0, 5879.0, 5927.0, 6311.0, 6651.0, 6695.0, 7024.0, 7073.0, 7813.0, 7994.0, 8243.0, 8476.0, 8675.0, 9252.0, 9472.0, 9611.0, 9792.0, 10015.0, 10250.0, 11276.0, 22803.0, 22936.0, 23001.0, 23019.0, 23049.0, 23054.0, 23095.0, 23131.0, 23233.0, 23243.0, 23506.0, 23603.0, 25836.0, 25940.0, 26005.0, 26052.0, 29072.0, 55193.0, 55904.0, 56252.0, 56995.0, 57448.0, 57492.0, 58508.0, 64398.0, 84196.0, 84669.0, 91404.0, 123606.0, 158471.0 
