# Supplementary material for: Analysis of gene expression in the postmortem brain of neurotypical Black Americans reveals contributions of genetic ancestry
Source: Nat Neurosci. 2024 May 20;27(6):1064–74. doi: 10.1038/s41593-024-01636-0 (PMC11156587; doi:10.1038/s41593-024-01636-0)
Supplement: Supplementary file 5 — Compressed directory of ancestry-associated DEGs enriched for WGCNA module functional enrichment results (that is, GO term enrichment) for the caudate nucleus, dentate gyrus, DLPFC and hippocampus. [file 41593_2024_1636_MOESM5_ESM.gz › wgcna_functional_enrichment/dlpfc/GO_analysis_mash_cyan.txt]

GO:0005634 CC 2.10e-08  86/176  4646/16076 D05 nucleus                                  473.0, 1431.0, 1729.0, 1994.0, 2547.0, 3064.0, 3192.0, 3480.0, 3837.0, 4691.0, 4783.0, 4952.0, 5036.0, 5306.0, 5469.0, 5591.0, 5607.0, 5713.0, 6202.0, 6733.0, 6879.0, 6992.0, 7014.0, 7531.0, 7799.0, 7874.0, 8609.0, 8658.0, 9025.0, 9343.0, 9683.0, 9887.0, 9967.0, 10133.0, 10238.0, 10262.0, 10724.0, 10794.0, 10946.0, 10950.0, 10980.0, 11044.0, 11128.0, 11198.0, 22850.0, 22864.0, 22926.0, 22954.0, 23450.0, 23633.0, 23641.0, 23786.0, 25999.0, 26011.0, 26057.0, 26523.0, 27336.0, 29102.0, 29978.0, 51119.0, 51729.0, 51755.0, 55810.0, 55870.0, 55907.0, 55968.0, 56919.0, 56977.0, 57050.0, 59269.0, 59343.0, 64324.0, 79068.0, 79618.0, 79921.0, 81566.0, 83860.0, 84062.0, 84159.0, 85313.0, 85453.0, 128866.0, 135112.0, 221092.0, 283489.0, 340554.0 
GO:0005654 CC 5.32e-08  70/176  3483/16076 D02 nucleoplasm                              1994.0, 2547.0, 3064.0, 3192.0, 3837.0, 4691.0, 5469.0, 5591.0, 5713.0, 6135.0, 6202.0, 6217.0, 6733.0, 6812.0, 6879.0, 6924.0, 7014.0, 7266.0, 7799.0, 7874.0, 8609.0, 8658.0, 8661.0, 9025.0, 9221.0, 9343.0, 9491.0, 9825.0, 9967.0, 10133.0, 10238.0, 10262.0, 10618.0, 10726.0, 10946.0, 10980.0, 11044.0, 11128.0, 11198.0, 22926.0, 23248.0, 23450.0, 23633.0, 23641.0, 26057.0, 26523.0, 27336.0, 29102.0, 51119.0, 51400.0, 51729.0, 51755.0, 55810.0, 55870.0, 55907.0, 56919.0, 57050.0, 57709.0, 59343.0, 64324.0, 64744.0, 79068.0, 79618.0, 83860.0, 84159.0, 84916.0, 85313.0, 93621.0, 221092.0, 283489.0 
GO:0005829 CC 2.36e-06  81/176  4696/16076 D02 cytosol                                  163.0, 287.0, 351.0, 1314.0, 1729.0, 1809.0, 1994.0, 2547.0, 3064.0, 3192.0, 3837.0, 4131.0, 4952.0, 5306.0, 5591.0, 5607.0, 5713.0, 6135.0, 6157.0, 6176.0, 6202.0, 6217.0, 6730.0, 6733.0, 6812.0, 6844.0, 7266.0, 7531.0, 7874.0, 7879.0, 8609.0, 8658.0, 8660.0, 8661.0, 8672.0, 8867.0, 8925.0, 9025.0, 9343.0, 9491.0, 9669.0, 9683.0, 9793.0, 9829.0, 9887.0, 10133.0, 10238.0, 10724.0, 10726.0, 10980.0, 11128.0, 22872.0, 22926.0, 22928.0, 22954.0, 23332.0, 23633.0, 25999.0, 26523.0, 29102.0, 29978.0, 30011.0, 51119.0, 51729.0, 55175.0, 55275.0, 55968.0, 57600.0, 57709.0, 59343.0, 64744.0, 79068.0, 79618.0, 80254.0, 84062.0, 85313.0, 127544.0, 128866.0, 143187.0, 283455.0, 644150.0 
GO:0005684 CC 3.77e-05   4/176    18/16076 D04 U2-type spliceosomal complex             10262.0, 10946.0, 23450.0, 27336.0 
GO:0005737 CC 1.38e-04  69/176  4208/16076 D02 cytoplasm                                351.0, 1314.0, 1729.0, 1994.0, 3064.0, 3480.0, 3837.0, 4952.0, 5036.0, 5306.0, 6135.0, 6157.0, 6176.0, 6202.0, 6217.0, 6733.0, 6812.0, 6879.0, 6992.0, 7266.0, 7531.0, 8522.0, 8658.0, 8661.0, 8925.0, 9217.0, 9221.0, 9669.0, 9793.0, 9825.0, 9829.0, 9887.0, 10133.0, 10238.0, 10726.0, 10950.0, 10980.0, 22872.0, 22928.0, 22954.0, 23235.0, 23339.0, 25999.0, 26011.0, 26057.0, 26523.0, 27102.0, 27242.0, 29978.0, 30011.0, 51119.0, 55607.0, 55968.0, 56919.0, 56977.0, 57600.0, 57724.0, 59269.0, 79068.0, 79618.0, 79834.0, 80146.0, 84062.0, 127544.0, 128866.0, 221477.0, 283455.0, 283489.0, 389072.0 
GO:0005686 CC 1.47e-04   4/176    25/16076 D05 U2 snRNP                                 10262.0, 10946.0, 23450.0, 27336.0 
GO:0005730 CC 1.57e-04  23/176   893/16076 D05 nucleolus                                2547.0, 4691.0, 5036.0, 5469.0, 5591.0, 6135.0, 6730.0, 6733.0, 8661.0, 9221.0, 9683.0, 9793.0, 11044.0, 23450.0, 23641.0, 29102.0, 51119.0, 56919.0, 57050.0, 57062.0, 80335.0, 84916.0, 221477.0 
GO:0005515 MF 5.63e-10 150/176 10303/16076 D02 protein binding                          163.0, 287.0, 351.0, 473.0, 488.0, 1183.0, 1314.0, 1678.0, 1729.0, 1809.0, 1994.0, 2547.0, 3064.0, 3192.0, 3480.0, 3837.0, 4131.0, 4691.0, 4783.0, 4952.0, 5036.0, 5306.0, 5469.0, 5591.0, 5607.0, 5660.0, 5713.0, 5869.0, 5899.0, 6135.0, 6157.0, 6176.0, 6202.0, 6217.0, 6541.0, 6730.0, 6733.0, 6812.0, 6844.0, 6879.0, 6924.0, 6992.0, 7014.0, 7266.0, 7531.0, 7874.0, 7879.0, 8522.0, 8658.0, 8660.0, 8661.0, 8672.0, 9025.0, 9217.0, 9221.0, 9343.0, 9491.0, 9669.0, 9683.0, 9793.0, 9825.0, 9887.0, 9967.0, 10079.0, 10098.0, 10133.0, 10238.0, 10262.0, 10313.0, 10618.0, 10726.0, 10794.0, 10946.0, 10950.0, 10955.0, 10980.0, 11128.0, 11198.0, 22850.0, 22864.0, 22872.0, 22926.0, 22954.0, 23235.0, 23332.0, 23339.0, 23450.0, 23633.0, 23641.0, 23786.0, 25999.0, 26003.0, 26011.0, 26057.0, 26520.0, 26523.0, 27102.0, 27242.0, 27336.0, 29102.0, 29978.0, 30011.0, 51119.0, 51400.0, 51729.0, 51755.0, 54471.0, 54842.0, 55175.0, 55275.0, 55346.0, 55607.0, 55810.0, 55968.0, 56919.0, 57050.0, 57062.0, 57148.0, 57600.0, 57709.0, 57724.0, 59269.0, 59343.0, 64324.0, 64744.0, 79618.0, 79834.0, 79921.0, 80254.0, 80335.0, 81566.0, 83860.0, 84062.0, 84159.0, 84197.0, 84916.0, 85313.0, 85453.0, 93621.0, 127544.0, 128866.0, 135112.0, 143187.0, 146395.0, 196500.0, 221477.0, 283455.0, 283489.0, 401474.0, 643853.0 
GO:0003723 MF 7.05e-10  41/176  1322/16076 D04 RNA binding                              1431.0, 1729.0, 1994.0, 2547.0, 3192.0, 3837.0, 4691.0, 5036.0, 5591.0, 6135.0, 6157.0, 6202.0, 6217.0, 6730.0, 6733.0, 6812.0, 7531.0, 8661.0, 8672.0, 8867.0, 9221.0, 9343.0, 9669.0, 9967.0, 10262.0, 10946.0, 11198.0, 22864.0, 22954.0, 26057.0, 26523.0, 27336.0, 29102.0, 51119.0, 51729.0, 56919.0, 57050.0, 57062.0, 84916.0, 85313.0, 221092.0 
GO:0042162 MF 5.33e-06   5/176    24/16076 D06 telomeric DNA binding                    2547.0, 4691.0, 7014.0, 9887.0, 79618.0 
