# Supplementary material for: Analysis of gene expression in the postmortem brain of neurotypical Black Americans reveals contributions of genetic ancestry
Source: Nat Neurosci. 2024 May 20;27(6):1064–74. doi: 10.1038/s41593-024-01636-0 (PMC11156587; doi:10.1038/s41593-024-01636-0)
Supplement: Supplementary file 5 — Compressed directory of ancestry-associated DEGs enriched for WGCNA module functional enrichment results (that is, GO term enrichment) for the caudate nucleus, dentate gyrus, DLPFC and hippocampus. [file 41593_2024_1636_MOESM5_ESM.gz › wgcna_functional_enrichment/dentateGyrus/GO_analysis_mash_darkorange.xlsx]

## Sheet: Sheet1
GO	NS	enrichment	name	ratio_in_study	ratio_in_pop	p_uncorrected	depth	study_count	p_fdr_bh	study_items
GO:0003723	MF	e	RNA binding	28/108	1296/14777	1.17025e-07	4	28	0.000471143	3178.0, 4691.0, 5036.0, 5591.0, 5901.0, 6134.0, 6171.0, 6231.0, 6294.0, 6780.0, 7536.0, 7818.0, 8362.0, 8367.0, 8672.0, 9221.0, 9669.0, 10181.0, 51493.0, 51691.0, 55052.0, 55147.0, 79009.0, 79670.0, 80145.0, 83479.0, 90441.0, 642659.0
