# Supplementary material for: Analysis of gene expression in the postmortem brain of neurotypical Black Americans reveals contributions of genetic ancestry
Source: Nat Neurosci. 2024 May 20;27(6):1064–74. doi: 10.1038/s41593-024-01636-0 (PMC11156587; doi:10.1038/s41593-024-01636-0)
Supplement: Supplementary file 5 — Compressed directory of ancestry-associated DEGs enriched for WGCNA module functional enrichment results (that is, GO term enrichment) for the caudate nucleus, dentate gyrus, DLPFC and hippocampus. [file 41593_2024_1636_MOESM5_ESM.gz › wgcna_functional_enrichment/dentateGyrus/GO_analysis_mash_plum1.xlsx]

## Sheet: Sheet1
GO	NS	enrichment	name	ratio_in_study	ratio_in_pop	p_uncorrected	depth	study_count	p_fdr_bh	study_items
GO:0002181	BP	e	cytoplasmic translation	12/32	87/14777	1.61804e-19	8	12	1.82126e-15	4736.0, 6135.0, 6152.0, 6155.0, 6157.0, 6165.0, 6201.0, 6202.0, 6207.0, 6218.0, 6222.0, 51121.0
GO:0006412	BP	e	translation	11/32	161/14777	1.92711e-14	7	11	1.08458e-10	4736.0, 6135.0, 6152.0, 6155.0, 6157.0, 6165.0, 6201.0, 6202.0, 6207.0, 6218.0, 6222.0
GO:0006364	BP	e	rRNA processing	5/32	114/14777	4.26654e-06	9	5	0.0160081	6135.0, 6155.0, 6165.0, 6201.0, 6218.0
GO:0022626	CC	e	cytosolic ribosome	11/32	76/14777	3.7072e-18	6	11	6.28742e-15	4736.0, 6135.0, 6152.0, 6155.0, 6157.0, 6165.0, 6201.0, 6202.0, 6207.0, 6218.0, 6222.0
GO:0022625	CC	e	cytosolic large ribosomal subunit	8/32	54/14777	1.81937e-13	5	8	1.54283e-10	4736.0, 6135.0, 6152.0, 6155.0, 6157.0, 6165.0, 51121.0, 285855.0
GO:0022627	CC	e	cytosolic small ribosomal subunit	5/32	39/14777	1.87619e-08	5	5	7.95506e-06	6201.0, 6202.0, 6207.0, 6218.0, 6222.0
GO:0005840	CC	e	ribosome	5/32	39/14777	1.87619e-08	5	5	7.95506e-06	6155.0, 6201.0, 6207.0, 6218.0, 6222.0
GO:0005925	CC	e	focal adhesion	9/32	373/14777	6.34153e-08	5	9	2.15105e-05	387.0, 3190.0, 4736.0, 6155.0, 6201.0, 6202.0, 6207.0, 6218.0, 6222.0
GO:0042788	CC	e	polysomal ribosome	4/32	30/14777	4.77045e-07	6	4	0.000134845	689.0, 4736.0, 6135.0, 6152.0
GO:0070062	CC	e	extracellular exosome	14/32	1540/14777	1.29278e-06	6	14	0.000313221	387.0, 529.0, 3190.0, 4736.0, 5684.0, 6135.0, 6152.0, 6155.0, 6165.0, 6202.0, 6207.0, 6222.0, 6742.0, 51121.0
GO:0045202	CC	e	synapse	7/32	358/14777	9.22163e-06	3	7	0.00195499	5684.0, 6152.0, 6155.0, 6157.0, 6165.0, 6201.0, 6218.0
GO:0005854	CC	e	nascent polypeptide-associated complex	2/32	3/14777	1.36114e-05	2	2	0.00256499	689.0, 4666.0
GO:0005829	CC	e	cytosol	21/32	4436/14777	4.41484e-05	2	21	0.00748757	387.0, 529.0, 689.0, 1716.0, 4736.0, 5073.0, 5684.0, 6135.0, 6152.0, 6155.0, 6157.0, 6165.0, 6201.0, 6202.0, 6207.0, 6218.0, 6222.0, 7265.0, 11345.0, 22826.0, 55860.0
GO:0003735	MF	e	structural constituent of ribosome	13/32	154/14777	2.99607e-18	2	13	1.20622e-14	4736.0, 6135.0, 6152.0, 6155.0, 6157.0, 6165.0, 6201.0, 6202.0, 6207.0, 6218.0, 6222.0, 51121.0, 285855.0
GO:0003723	MF	e	RNA binding	19/32	1296/14777	8.35251e-13	4	19	1.68136e-09	509.0, 689.0, 3190.0, 4736.0, 5073.0, 6135.0, 6152.0, 6155.0, 6157.0, 6165.0, 6201.0, 6202.0, 6207.0, 6218.0, 6222.0, 6742.0, 51121.0, 64976.0, 285855.0
