# Supplementary material for: Analysis of gene expression in the postmortem brain of neurotypical Black Americans reveals contributions of genetic ancestry
Source: Nat Neurosci. 2024 May 20;27(6):1064–74. doi: 10.1038/s41593-024-01636-0 (PMC11156587; doi:10.1038/s41593-024-01636-0)
Supplement: Supplementary file 5 — Compressed directory of ancestry-associated DEGs enriched for WGCNA module functional enrichment results (that is, GO term enrichment) for the caudate nucleus, dentate gyrus, DLPFC and hippocampus. [file 41593_2024_1636_MOESM5_ESM.gz › wgcna_functional_enrichment/dentateGyrus/GO_analysis_mash_darkgreen.xlsx]

## Sheet: Sheet1
GO	NS	enrichment	name	ratio_in_study	ratio_in_pop	p_uncorrected	depth	study_count	p_fdr_bh	study_items
GO:0006695	BP	e	cholesterol biosynthetic process	14/160	30/14777	2.13832e-20	7	14	2.40689e-16	1595.0, 1717.0, 1718.0, 2222.0, 2224.0, 3156.0, 3157.0, 3422.0, 3638.0, 4597.0, 4598.0, 6307.0, 10682.0, 50814.0
GO:0016126	BP	e	sterol biosynthetic process	7/160	15/14777	9.15139e-11	6	7	5.1504e-07	1717.0, 3156.0, 3638.0, 6307.0, 6309.0, 6713.0, 10682.0
GO:0033490	BP	e	cholesterol biosynthetic process via lathosterol	4/160	4/14777	1.32405e-08	8	4	3.72588e-05	1717.0, 1718.0, 6309.0, 10682.0
GO:0033489	BP	e	cholesterol biosynthetic process via desmosterol	4/160	4/14777	1.32405e-08	8	4	3.72588e-05	1717.0, 1718.0, 6309.0, 10682.0
