# Supplementary material for: Analysis of gene expression in the postmortem brain of neurotypical Black Americans reveals contributions of genetic ancestry
Source: Nat Neurosci. 2024 May 20;27(6):1064–74. doi: 10.1038/s41593-024-01636-0 (PMC11156587; doi:10.1038/s41593-024-01636-0)
Supplement: Supplementary file 5 — Compressed directory of ancestry-associated DEGs enriched for WGCNA module functional enrichment results (that is, GO term enrichment) for the caudate nucleus, dentate gyrus, DLPFC and hippocampus. [file 41593_2024_1636_MOESM5_ESM.gz › wgcna_functional_enrichment/dentateGyrus/GO_analysis_mash_darkred.txt]

GO:0005886 CC 1.90e-05  15/173  3097/14777 D03 plasma membrane                          246.0, 728.0, 3818.0, 4284.0, 6327.0, 7048.0, 8777.0, 9122.0, 23111.0, 23210.0, 25769.0, 64170.0, 79930.0, 130749.0, 200958.0 
GO:0005515 MF 2.87e-06  82/173  9564/14777 D02 protein binding                          246.0, 1875.0, 2313.0, 3066.0, 3263.0, 3275.0, 3661.0, 3818.0, 4053.0, 4284.0, 4292.0, 4438.0, 4678.0, 4731.0, 5193.0, 5557.0, 5635.0, 5990.0, 5994.0, 6419.0, 6431.0, 6815.0, 7048.0, 7184.0, 7753.0, 8777.0, 9184.0, 10062.0, 10282.0, 10390.0, 10406.0, 10482.0, 11116.0, 23049.0, 23076.0, 23111.0, 23210.0, 25929.0, 26751.0, 27341.0, 29896.0, 51001.0, 51227.0, 51241.0, 51249.0, 55646.0, 55871.0, 57102.0, 57474.0, 63920.0, 64170.0, 64801.0, 79184.0, 79675.0, 79696.0, 79930.0, 84074.0, 84320.0, 84343.0, 84520.0, 84661.0, 84795.0, 90326.0, 121793.0, 123169.0, 124923.0, 125150.0, 126003.0, 129530.0, 134145.0, 134701.0, 138199.0, 145282.0, 145482.0, 151531.0, 152098.0, 169166.0, 201164.0, 283212.0, 353497.0, 373156.0, 389677.0 
