# Supplementary material for: Analysis of gene expression in the postmortem brain of neurotypical Black Americans reveals contributions of genetic ancestry
Source: Nat Neurosci. 2024 May 20;27(6):1064–74. doi: 10.1038/s41593-024-01636-0 (PMC11156587; doi:10.1038/s41593-024-01636-0)
Supplement: Supplementary file 5 — Compressed directory of ancestry-associated DEGs enriched for WGCNA module functional enrichment results (that is, GO term enrichment) for the caudate nucleus, dentate gyrus, DLPFC and hippocampus. [file 41593_2024_1636_MOESM5_ESM.gz › wgcna_functional_enrichment/dentateGyrus/GO_analysis_mash_blue.xlsx]

## Sheet: Sheet1
GO	NS	enrichment	name	ratio_in_study	ratio_in_pop	p_uncorrected	depth	study_count	p_fdr_bh	study_items
GO:0005886	CC	p	plasma membrane	104/836	3097/14777	5.6733e-11	3	104	9.62192e-08	81.0, 86.0, 101.0, 112.0, 135.0, 208.0, 391.0, 1201.0, 1312.0, 1445.0, 1729.0, 1760.0, 2317.0, 3028.0, 3177.0, 3339.0, 3675.0, 4157.0, 4359.0, 4363.0, 4882.0, 5245.0, 6753.0, 7051.0, 7070.0, 7216.0, 7442.0, 8292.0, 8501.0, 8578.0, 8718.0, 8764.0, 8842.0, 8907.0, 9127.0, 9138.0, 9145.0, 9311.0, 9429.0, 9546.0, 9564.0, 10211.0, 10256.0, 10296.0, 10347.0, 11120.0, 11136.0, 11180.0, 11182.0, 11267.0,…
