# Supplementary material for: Analysis of gene expression in the postmortem brain of neurotypical Black Americans reveals contributions of genetic ancestry
Source: Nat Neurosci. 2024 May 20;27(6):1064–74. doi: 10.1038/s41593-024-01636-0 (PMC11156587; doi:10.1038/s41593-024-01636-0)
Supplement: Supplementary file 5 — Compressed directory of ancestry-associated DEGs enriched for WGCNA module functional enrichment results (that is, GO term enrichment) for the caudate nucleus, dentate gyrus, DLPFC and hippocampus. [file 41593_2024_1636_MOESM5_ESM.gz › wgcna_functional_enrichment/dentateGyrus/GO_analysis_mash_black.txt]

GO:0006357 BP 3.28e-06  65/447  1188/14777 D10 regulation of transcription by RNA polymerase II 3660.0, 4800.0, 7576.0, 7579.0, 7621.0, 7633.0, 7638.0, 7652.0, 7716.0, 7745.0, 7769.0, 7773.0, 8028.0, 8187.0, 9831.0, 9988.0, 23269.0, 26149.0, 26152.0, 51351.0, 54816.0, 55578.0, 55659.0, 55713.0, 56242.0, 79177.0, 79788.0, 80108.0, 83744.0, 84307.0, 84436.0, 90075.0, 90317.0, 90333.0, 90338.0, 91664.0, 93134.0, 124961.0, 126017.0, 126231.0, 133746.0, 140883.0, 147837.0, 147947.0, 148198.0, 152518.0, 158431.0, 162962.0, 162963.0, 162967.0, 284306.0, 284443.0, 286826.0, 339318.0, 339327.0, 342908.0, 342909.0, 345462.0, 353088.0, 388536.0, 388558.0, 390927.0, 100129842.0, 100381270.0, 109504726.0 
GO:0005886 CC 1.60e-11  41/447  3097/14777 D03 plasma membrane                          355.0, 847.0, 867.0, 1514.0, 1676.0, 2057.0, 2130.0, 2560.0, 3824.0, 4012.0, 4140.0, 4238.0, 5863.0, 7782.0, 8001.0, 8490.0, 9367.0, 9708.0, 10329.0, 10434.0, 23118.0, 23596.0, 23768.0, 50832.0, 50835.0, 50836.0, 55248.0, 56103.0, 56105.0, 56106.0, 56108.0, 56110.0, 56143.0, 64582.0, 84068.0, 84307.0, 84329.0, 84660.0, 84812.0, 120534.0, 341350.0 
GO:0016020 CC 1.25e-07  39/447  2588/14777 D02 membrane                                 847.0, 1982.0, 1996.0, 4012.0, 4253.0, 6643.0, 6991.0, 7357.0, 8086.0, 8269.0, 8366.0, 8443.0, 9884.0, 10015.0, 10198.0, 23596.0, 25912.0, 50832.0, 50835.0, 50836.0, 51259.0, 51651.0, 53349.0, 54820.0, 55650.0, 57472.0, 64430.0, 66036.0, 81562.0, 84073.0, 84329.0, 84826.0, 84976.0, 115209.0, 128346.0, 137695.0, 150709.0, 152518.0, 374819.0 
GO:0070062 CC 1.35e-05  21/447  1540/14777 D06 extracellular exosome                    355.0, 847.0, 1514.0, 1854.0, 4140.0, 6189.0, 7203.0, 7360.0, 8366.0, 9367.0, 10015.0, 10434.0, 10627.0, 11164.0, 23768.0, 29071.0, 29127.0, 53343.0, 56886.0, 84817.0, 129531.0 
GO:0000981 MF 2.24e-07  52/447   807/14777 D03 DNA-binding transcription factor activity, RNA polymerase II-specific 3660.0, 4800.0, 7576.0, 7579.0, 7621.0, 7633.0, 7638.0, 7716.0, 7745.0, 7773.0, 8187.0, 9831.0, 9988.0, 23269.0, 26152.0, 51351.0, 54816.0, 55659.0, 55713.0, 56242.0, 79177.0, 79788.0, 80108.0, 84307.0, 84436.0, 90075.0, 90317.0, 90333.0, 90338.0, 93134.0, 124961.0, 126017.0, 126231.0, 140883.0, 147837.0, 147947.0, 148198.0, 152518.0, 162963.0, 162967.0, 284306.0, 339318.0, 339327.0, 342908.0, 342909.0, 345462.0, 353088.0, 388536.0, 390927.0, 100129842.0, 100381270.0, 109504726.0 
GO:0000978 MF 5.10e-07  52/447   825/14777 D09 RNA polymerase II cis-regulatory region sequence-specific DNA binding 3660.0, 4800.0, 7576.0, 7579.0, 7638.0, 7652.0, 7745.0, 7769.0, 7773.0, 8187.0, 9831.0, 9988.0, 23269.0, 26149.0, 51351.0, 54816.0, 55659.0, 55713.0, 56242.0, 64324.0, 79788.0, 80108.0, 83744.0, 84307.0, 84436.0, 90075.0, 90317.0, 90333.0, 90338.0, 91664.0, 93134.0, 126017.0, 126231.0, 140883.0, 147947.0, 148198.0, 158431.0, 162962.0, 162963.0, 162967.0, 284306.0, 284443.0, 339318.0, 339327.0, 342909.0, 345462.0, 353088.0, 388536.0, 388558.0, 390927.0, 100129842.0, 109504726.0 
GO:0046872 MF 2.30e-06  94/447  1939/14777 D04 metal ion binding                        847.0, 1763.0, 2130.0, 7360.0, 7576.0, 7579.0, 7621.0, 7633.0, 7638.0, 7652.0, 7716.0, 7745.0, 7769.0, 7773.0, 7782.0, 8001.0, 8028.0, 8187.0, 8226.0, 9014.0, 9692.0, 9831.0, 22873.0, 26149.0, 26152.0, 26271.0, 29127.0, 51147.0, 51321.0, 54482.0, 54816.0, 55012.0, 55659.0, 55713.0, 56242.0, 57452.0, 57472.0, 79177.0, 79596.0, 79788.0, 79871.0, 80108.0, 81562.0, 81627.0, 83591.0, 83744.0, 83940.0, 84191.0, 84307.0, 84436.0, 84759.0, 84864.0, 90075.0, 90317.0, 90333.0, 90338.0, 91664.0, 93134.0, 115209.0, 118472.0, 124961.0, 126017.0, 126231.0, 128611.0, 140691.0, 140883.0, 147837.0, 147947.0, 148198.0, 150274.0, 150962.0, 152100.0, 154007.0, 158135.0, 158431.0, 162962.0, 162963.0, 162967.0, 197370.0, 219539.0, 284306.0, 284443.0, 339318.0, 339327.0, 341350.0, 342908.0, 342909.0, 345462.0, 353088.0, 388536.0, 388558.0, 390927.0, 100129842.0, 100381270.0 
