# Supplementary material for: Analysis of gene expression in the postmortem brain of neurotypical Black Americans reveals contributions of genetic ancestry
Source: Nat Neurosci. 2024 May 20;27(6):1064–74. doi: 10.1038/s41593-024-01636-0 (PMC11156587; doi:10.1038/s41593-024-01636-0)
Supplement: Supplementary file 5 — Compressed directory of ancestry-associated DEGs enriched for WGCNA module functional enrichment results (that is, GO term enrichment) for the caudate nucleus, dentate gyrus, DLPFC and hippocampus. [file 41593_2024_1636_MOESM5_ESM.gz › wgcna_functional_enrichment/dentateGyrus/GO_analysis_mash_lightyellow.txt]

GO:0050911 BP 1.55e-09   7/221    16/14777 D05 detection of chemical stimulus involved in sensory perception of smell 4992.0, 26246.0, 81466.0, 284521.0, 391190.0, 391191.0, 391192.0 
GO:0004984 MF 4.78e-10   7/221    14/14777 D04 olfactory receptor activity              4992.0, 26246.0, 81466.0, 284521.0, 391190.0, 391191.0, 391192.0 
