# Supplementary material for: Analysis of gene expression in the postmortem brain of neurotypical Black Americans reveals contributions of genetic ancestry
Source: Nat Neurosci. 2024 May 20;27(6):1064–74. doi: 10.1038/s41593-024-01636-0 (PMC11156587; doi:10.1038/s41593-024-01636-0)
Supplement: Supplementary file 5 — Compressed directory of ancestry-associated DEGs enriched for WGCNA module functional enrichment results (that is, GO term enrichment) for the caudate nucleus, dentate gyrus, DLPFC and hippocampus. [file 41593_2024_1636_MOESM5_ESM.gz › wgcna_functional_enrichment/dentateGyrus/GO_analysis_mash_darkmagenta.xlsx]

## Sheet: Sheet1
GO	NS	enrichment	name	ratio_in_study	ratio_in_pop	p_uncorrected	depth	study_count	p_fdr_bh	study_items
GO:0005886	CC	e	plasma membrane	30/55	3097/14777	4.45938e-08	3	30	7.56311e-05	491.0, 1020.0, 1128.0, 1952.0, 2036.0, 2563.0, 2821.0, 2894.0, 2902.0, 4061.0, 4884.0, 6712.0, 8851.0, 9312.0, 9466.0, 9545.0, 9638.0, 9826.0, 11188.0, 23221.0, 30837.0, 50512.0, 51257.0, 55362.0, 57586.0, 65268.0, 81618.0, 84502.0, 128434.0, 136227.0
GO:0016533	CC	e	protein kinase 5 complex	2/55	3/14777	4.07094e-05	7	2	0.0345216	1020.0, 8851.0
GO:0043005	CC	e	neuron projection	7/55	282/14777	7.93134e-05	4	7	0.0448385	1020.0, 2563.0, 2821.0, 2902.0, 4884.0, 8851.0, 28964.0
GO:0043025	CC	e	neuronal cell body	7/55	299/14777	0.000114309	3	7	0.0484672	1020.0, 2563.0, 5153.0, 6712.0, 8851.0, 9312.0, 9638.0
