# Supplementary material for: Analysis of gene expression in the postmortem brain of neurotypical Black Americans reveals contributions of genetic ancestry
Source: Nat Neurosci. 2024 May 20;27(6):1064–74. doi: 10.1038/s41593-024-01636-0 (PMC11156587; doi:10.1038/s41593-024-01636-0)
Supplement: Supplementary file 5 — Compressed directory of ancestry-associated DEGs enriched for WGCNA module functional enrichment results (that is, GO term enrichment) for the caudate nucleus, dentate gyrus, DLPFC and hippocampus. [file 41593_2024_1636_MOESM5_ESM.gz › wgcna_functional_enrichment/dentateGyrus/GO_analysis_mash_black.xlsx]

## Sheet: Sheet1
GO	NS	enrichment	name	ratio_in_study	ratio_in_pop	p_uncorrected	depth	study_count	p_fdr_bh	study_items
GO:0006357	BP	e	regulation of transcription by RNA polymerase II	65/447	1188/14777	3.28092e-06	10	65	0.0369301	3660.0, 4800.0, 7576.0, 7579.0, 7621.0, 7633.0, 7638.0, 7652.0, 7716.0, 7745.0, 7769.0, 7773.0, 8028.0, 8187.0, 9831.0, 9988.0, 23269.0, 26149.0, 26152.0, 51351.0, 54816.0, 55578.0, 55659.0, 55713.0, 56242.0, 79177.0, 79788.0, 80108.0, 83744.0, 84307.0, 84436.0, 90075.0, 90317.0, 90333.0, 90338.0, 91664.0, 93134.0, 124961.0, 126017.0, 126231.0, 133746.0, 140883.0, 147837.0, 147947.0, 148198.0, 15…
GO:0005886	CC	p	plasma membrane	41/447	3097/14777	1.60095e-11	3	41	2.71522e-08	355.0, 847.0, 867.0, 1514.0, 1676.0, 2057.0, 2130.0, 2560.0, 3824.0, 4012.0, 4140.0, 4238.0, 5863.0, 7782.0, 8001.0, 8490.0, 9367.0, 9708.0, 10329.0, 10434.0, 23118.0, 23596.0, 23768.0, 50832.0, 50835.0, 50836.0, 55248.0, 56103.0, 56105.0, 56106.0, 56108.0, 56110.0, 56143.0, 64582.0, 84068.0, 84307.0, 84329.0, 84660.0, 84812.0, 120534.0, 341350.0
GO:0016020	CC	p	membrane	39/447	2588/14777	1.24589e-07	2	39	0.000105652	847.0, 1982.0, 1996.0, 4012.0, 4253.0, 6643.0, 6991.0, 7357.0, 8086.0, 8269.0, 8366.0, 8443.0, 9884.0, 10015.0, 10198.0, 23596.0, 25912.0, 50832.0, 50835.0, 50836.0, 51259.0, 51651.0, 53349.0, 54820.0, 55650.0, 57472.0, 64430.0, 66036.0, 81562.0, 84073.0, 84329.0, 84826.0, 84976.0, 115209.0, 128346.0, 137695.0, 150709.0, 152518.0, 374819.0
GO:0070062	CC	p	extracellular exosome	21/447	1540/14777	1.34819e-05	6	21	0.00762176	355.0, 847.0, 1514.0, 1854.0, 4140.0, 6189.0, 7203.0, 7360.0, 8366.0, 9367.0, 10015.0, 10434.0, 10627.0, 11164.0, 23768.0, 29071.0, 29127.0, 53343.0, 56886.0, 84817.0, 129531.0
GO:0000981	MF	e	DNA-binding transcription factor activity, RNA polymerase II-specific	52/447	807/14777	2.24293e-07	3	52	0.000903004	3660.0, 4800.0, 7576.0, 7579.0, 7621.0, 7633.0, 7638.0, 7716.0, 7745.0, 7773.0, 8187.0, 9831.0, 9988.0, 23269.0, 26152.0, 51351.0, 54816.0, 55659.0, 55713.0, 56242.0, 79177.0, 79788.0, 80108.0, 84307.0, 84436.0, 90075.0, 90317.0, 90333.0, 90338.0, 93134.0, 124961.0, 126017.0, 126231.0, 140883.0, 147837.0, 147947.0, 148198.0, 152518.0, 162963.0, 162967.0, 284306.0, 339318.0, 339327.0, 342908.0, 34…
GO:0000978	MF	e	RNA polymerase II cis-regulatory region sequence-specific DNA binding	52/447	825/14777	5.10151e-07	9	52	0.00102693	3660.0, 4800.0, 7576.0, 7579.0, 7638.0, 7652.0, 7745.0, 7769.0, 7773.0, 8187.0, 9831.0, 9988.0, 23269.0, 26149.0, 51351.0, 54816.0, 55659.0, 55713.0, 56242.0, 64324.0, 79788.0, 80108.0, 83744.0, 84307.0, 84436.0, 90075.0, 90317.0, 90333.0, 90338.0, 91664.0, 93134.0, 126017.0, 126231.0, 140883.0, 147947.0, 148198.0, 158431.0, 162962.0, 162963.0, 162967.0, 284306.0, 284443.0, 339318.0, 339327.0, 34…
GO:0046872	MF	e	metal ion binding	94/447	1939/14777	2.29633e-06	4	94	0.00308168	847.0, 1763.0, 2130.0, 7360.0, 7576.0, 7579.0, 7621.0, 7633.0, 7638.0, 7652.0, 7716.0, 7745.0, 7769.0, 7773.0, 7782.0, 8001.0, 8028.0, 8187.0, 8226.0, 9014.0, 9692.0, 9831.0, 22873.0, 26149.0, 26152.0, 26271.0, 29127.0, 51147.0, 51321.0, 54482.0, 54816.0, 55012.0, 55659.0, 55713.0, 56242.0, 57452.0, 57472.0, 79177.0, 79596.0, 79788.0, 79871.0, 80108.0, 81562.0, 81627.0, 83591.0, 83744.0, 83940.0,…
