# Supplementary material for: Analysis of gene expression in the postmortem brain of neurotypical Black Americans reveals contributions of genetic ancestry
Source: Nat Neurosci. 2024 May 20;27(6):1064–74. doi: 10.1038/s41593-024-01636-0 (PMC11156587; doi:10.1038/s41593-024-01636-0)
Supplement: Supplementary file 5 — Compressed directory of ancestry-associated DEGs enriched for WGCNA module functional enrichment results (that is, GO term enrichment) for the caudate nucleus, dentate gyrus, DLPFC and hippocampus. [file 41593_2024_1636_MOESM5_ESM.gz › wgcna_functional_enrichment/dentateGyrus/GO_analysis_mash_saddlebrown.xlsx]

## Sheet: Sheet1
GO	NS	enrichment	name	ratio_in_study	ratio_in_pop	p_uncorrected	depth	study_count	p_fdr_bh	study_items
GO:0006954	BP	e	inflammatory response	15/92	196/14777	1.08143e-12	4	15	6.4797e-09	718.0, 837.0, 929.0, 1436.0, 1535.0, 1536.0, 3689.0, 4261.0, 5742.0, 6696.0, 7040.0, 7096.0, 10312.0, 23166.0, 84868.0
GO:0006955	BP	e	immune response	13/92	129/14777	1.15133e-12	2	13	6.4797e-09	714.0, 718.0, 920.0, 1520.0, 1524.0, 2533.0, 3113.0, 3122.0, 3394.0, 4055.0, 4261.0, 7096.0, 10346.0
GO:0002250	BP	e	adaptive immune response	10/92	70/14777	1.5478e-11	3	10	5.80736e-08	920.0, 1520.0, 1524.0, 3108.0, 3113.0, 3122.0, 6494.0, 7462.0, 84868.0, 89790.0
GO:0045087	BP	e	innate immune response	15/92	257/14777	5.31917e-11	6	15	1.49681e-07	713.0, 714.0, 837.0, 929.0, 1436.0, 1524.0, 1535.0, 1536.0, 2242.0, 3684.0, 7096.0, 10346.0, 10475.0, 84868.0, 89790.0
GO:0019886	BP	e	antigen processing and presentation of exogenous peptide antigen via MHC class II	5/92	18/14777	6.73632e-08	5	5	0.000151648	972.0, 1520.0, 3108.0, 3113.0, 3122.0
GO:0032760	BP	e	positive regulation of tumor necrosis factor production	7/92	65/14777	1.49321e-07	9	7	0.000280127	929.0, 1535.0, 1536.0, 5336.0, 5788.0, 7096.0, 84868.0
GO:0050853	BP	e	B cell receptor signaling pathway	5/92	25/14777	4.03595e-07	10	5	0.000648981	3071.0, 5336.0, 5777.0, 5788.0, 7462.0
GO:0032930	BP	e	positive regulation of superoxide anion generation	4/92	12/14777	6.70363e-07	8	4	0.000943201	1535.0, 3684.0, 3689.0, 7040.0
GO:0045060	BP	e	negative thymic T cell selection	3/92	5/14777	2.31456e-06	4	3	0.00260527	972.0, 1794.0, 5788.0
GO:0098883	BP	e	synapse pruning	3/92	5/14777	2.31456e-06	6	3	0.00260527	713.0, 714.0, 1524.0
GO:0050870	BP	e	positive regulation of T cell activation	4/92	18/14777	4.02715e-06	8	4	0.00386298	920.0, 3108.0, 3113.0, 3122.0
GO:0045059	BP	e	positive thymic T cell selection	3/92	6/14777	4.60821e-06	4	3	0.00386298	972.0, 1794.0, 5788.0
GO:0019722	BP	e	calcium-mediated signaling	5/92	40/14777	4.64366e-06	7	5	0.00386298	920.0, 1524.0, 5336.0, 7462.0, 64805.0
GO:0007155	BP	e	cell adhesion	11/92	321/14777	4.80471e-06	2	11	0.00386298	920.0, 1441.0, 1524.0, 2242.0, 3684.0, 3687.0, 3689.0, 6404.0, 6696.0, 23166.0, 89790.0
GO:0050852	BP	e	T cell receptor signaling pathway	6/92	76/14777	7.60737e-06	10	6	0.00502016	2533.0, 3635.0, 5336.0, 5777.0, 5788.0, 84106.0
GO:0032743	BP	e	positive regulation of interleukin-2 production	4/92	21/14777	7.7648e-06	8	4	0.00502016	861.0, 920.0, 5336.0, 5788.0
GO:0002503	BP	e	peptide antigen assembly with MHC class II protein complex	3/92	7/14777	8.02797e-06	7	3	0.00502016	3108.0, 3113.0, 3122.0
GO:0002381	BP	e	immunoglobulin production involved in immunoglobulin-mediated immune response	3/92	7/14777	8.02797e-06	7	3	0.00502016	3108.0, 3113.0, 3122.0
GO:0016064	BP	e	immunoglobulin mediated immune response	3/92	8/14777	1.27868e-05	6	3	0.0071964	972.0, 3635.0, 10312.0
GO:0060100	BP	e	positive regulation of phagocytosis, engulfment	3/92	8/14777	1.27868e-05	8	3	0.0071964	718.0, 3071.0, 5336.0
GO:0045657	BP	e	positive regulation of monocyte differentiation	3/92	9/14777	1.90936e-05	10	3	0.0102342	920.0, 972.0, 2242.0
GO:0033630	BP	e	positive regulation of cell adhesion mediated by integrin	3/92	10/14777	2.71535e-05	6	3	0.0118412	3071.0, 5777.0, 64805.0
GO:0097242	BP	e	amyloid-beta clearance	3/92	10/14777	2.71535e-05	2	3	0.0118412	718.0, 3684.0, 3689.0
GO:0045766	BP	e	positive regulation of angiogenesis	6/92	96/14777	2.9199e-05	7	6	0.0118412	358.0, 718.0, 861.0, 1524.0, 1536.0, 3687.0
GO:0042102	BP	e	positive regulation of T cell proliferation	4/92	29/14777	2.96621e-05	9	4	0.0118412	3071.0, 3113.0, 5788.0, 84868.0
GO:0046598	BP	e	positive regulation of viral entry into host cell	3/92	11/14777	3.71677e-05	6	3	0.0118412	920.0, 972.0, 10475.0
GO:0002291	BP	e	T cell activation via T cell receptor contact with antigen bound to MHC molecule on antigen presenting cell	2/92	2/14777	3.8343e-05	7	2	0.0118412	10875.0, 54518.0
GO:0043315	BP	e	positive regulation of neutrophil degranulation	2/92	2/14777	3.8343e-05	11	2	0.0118412	3684.0, 3689.0
GO:0150062	BP	e	complement-mediated synapse pruning	2/92	2/14777	3.8343e-05	7	2	0.0118412	718.0, 3684.0
GO:0150064	BP	e	vertebrate eye-specific patterning	2/92	2/14777	3.8343e-05	4	2	0.0118412	718.0, 3684.0
GO:0045058	BP	e	T cell selection	2/92	2/14777	3.8343e-05	2	2	0.0118412	920.0, 972.0
GO:0002316	BP	e	follicular B cell differentiation	2/92	2/14777	3.8343e-05	10	2	0.0118412	3394.0, 5336.0
GO:2000363	BP	e	positive regulation of prostaglandin-E synthase activity	2/92	2/14777	3.8343e-05	6	2	0.0118412	3684.0, 3689.0
GO:1904139	BP	e	regulation of microglial cell migration	2/92	2/14777	3.8343e-05	8	2	0.0118412	1524.0, 64805.0
GO:0071727	BP	e	cellular response to triacyl bacterial lipopeptide	2/92	2/14777	3.8343e-05	8	2	0.0118412	929.0, 7096.0
GO:0045963	BP	e	negative regulation of dopamine metabolic process	2/92	2/14777	3.8343e-05	8	2	0.0118412	3684.0, 3689.0
GO:0032715	BP	e	negative regulation of interleukin-6 production	4/92	31/14777	3.89237e-05	8	4	0.0118412	3071.0, 3635.0, 5777.0, 84868.0
GO:0051056	BP	e	regulation of small GTPase mediated signal transduction	6/92	102/14777	4.11636e-05	7	6	0.0121931	1794.0, 6494.0, 23526.0, 81704.0, 201176.0, 221472.0
GO:0050731	BP	e	positive regulation of peptidyl-tyrosine phosphorylation	5/92	63/14777	4.43165e-05	10	5	0.0127904	920.0, 972.0, 5336.0, 5788.0, 7040.0
GO:0006898	BP	e	receptor-mediated endocytosis	5/92	64/14777	4.78374e-05	6	5	0.0134615	929.0, 3684.0, 3689.0, 23166.0, 201176.0
GO:0001516	BP	e	prostaglandin biosynthetic process	3/92	12/14777	4.93335e-05	11	3	0.0135438	972.0, 5742.0, 6916.0
GO:0007229	BP	e	integrin-mediated signaling pathway	5/92	70/14777	7.37393e-05	6	5	0.0197621	2533.0, 3684.0, 3687.0, 3689.0, 84106.0
GO:0032729	BP	e	positive regulation of type II interferon production	4/92	37/14777	7.94022e-05	8	4	0.0207849	929.0, 3113.0, 3394.0, 84868.0
GO:0034341	BP	e	response to type II interferon	3/92	15/14777	0.000100657	5	3	0.0247982	972.0, 4261.0, 6672.0
GO:0032703	BP	e	negative regulation of interleukin-2 production	3/92	15/14777	0.000100657	8	3	0.0247982	5788.0, 7805.0, 84868.0
GO:0070374	BP	e	positive regulation of ERK1 and ERK2 cascade	6/92	121/14777	0.000106891	9	6	0.0247982	920.0, 972.0, 1436.0, 5788.0, 7040.0, 84868.0
GO:0006935	BP	e	chemotaxis	4/92	40/14777	0.000108318	3	4	0.0247982	1524.0, 1794.0, 2242.0, 3071.0
GO:0034154	BP	e	toll-like receptor 7 signaling pathway	2/92	3/14777	0.000114562	13	2	0.0247982	84868.0, 118788.0
GO:0046633	BP	e	alpha-beta T cell proliferation	2/92	3/14777	0.000114562	7	2	0.0247982	1794.0, 5788.0
GO:1905114	BP	e	cell surface receptor signaling pathway involved in cell-cell signaling	2/92	3/14777	0.000114562	6	2	0.0247982	718.0, 3684.0
GO:1904845	BP	e	cellular response to L-glutamine	2/92	3/14777	0.000114562	7	2	0.0247982	1535.0, 1536.0
GO:0043378	BP	e	positive regulation of CD8-positive, alpha-beta T cell differentiation	2/92	3/14777	0.000114562	12	2	0.0247982	861.0, 3071.0
GO:0002224	BP	e	toll-like receptor signaling pathway	3/92	16/14777	0.000123328	11	3	0.025707	1520.0, 5336.0, 7096.0
GO:0006958	BP	e	complement activation, classical pathway	3/92	16/14777	0.000123328	8	3	0.025707	713.0, 714.0, 718.0
GO:0060907	BP	e	positive regulation of macrophage cytokine production	3/92	18/14777	0.000178092	10	3	0.0364473	972.0, 5336.0, 7805.0
GO:0034113	BP	e	heterotypic cell-cell adhesion	3/92	19/14777	0.000210532	4	3	0.0423169	3687.0, 3689.0, 5788.0
GO:0030097	BP	e	hemopoiesis	4/92	48/14777	0.000222024	4	4	0.0438439	861.0, 1436.0, 6404.0, 6886.0
GO:0005886	CC	e	plasma membrane	50/92	3097/14777	1.83807e-12	3	50	3.11736e-09	113.0, 358.0, 718.0, 837.0, 920.0, 929.0, 972.0, 1436.0, 1441.0, 1524.0, 1535.0, 1536.0, 1794.0, 2533.0, 3071.0, 3113.0, 3122.0, 3597.0, 3635.0, 3684.0, 3687.0, 3689.0, 3936.0, 4055.0, 4542.0, 5330.0, 5336.0, 5788.0, 6404.0, 6518.0, 7040.0, 7096.0, 7462.0, 7805.0, 10161.0, 10312.0, 10863.0, 11309.0, 23166.0, 23526.0, 26509.0, 27128.0, 54518.0, 54947.0, 64098.0, 64805.0, 79651.0, 84106.0, 89790.0,…
GO:0009986	CC	e	cell surface	14/92	369/14777	6.18327e-08	2	14	4.98188e-05	718.0, 972.0, 1436.0, 1524.0, 3108.0, 3113.0, 3122.0, 3684.0, 3687.0, 3689.0, 5788.0, 7040.0, 64805.0, 84868.0
GO:0042613	CC	e	MHC class II protein complex	4/92	8/14777	9.66261e-08	5	4	4.98188e-05	972.0, 3108.0, 3113.0, 3122.0
GO:0009897	CC	e	external side of plasma membrane	10/92	173/14777	1.17497e-07	3	10	4.98188e-05	920.0, 929.0, 972.0, 1441.0, 1524.0, 3597.0, 3684.0, 3687.0, 3689.0, 5788.0
GO:0070821	CC	e	tertiary granule membrane	5/92	46/14777	9.39312e-06	7	5	0.00318615	1535.0, 1536.0, 3684.0, 3687.0, 3689.0
GO:0030666	CC	e	endocytic vesicle membrane	5/92	55/14777	2.28097e-05	6	5	0.00591179	972.0, 1441.0, 3113.0, 3122.0, 23166.0
GO:0035579	CC	e	specific granule membrane	5/92	59/14777	3.21893e-05	7	5	0.00591179	1535.0, 1536.0, 3684.0, 3689.0, 6518.0
GO:0034689	CC	e	integrin alphaX-beta2 complex	2/92	2/14777	3.8343e-05	6	2	0.00591179	3687.0, 3689.0
GO:0034688	CC	e	integrin alphaM-beta2 complex	2/92	2/14777	3.8343e-05	6	2	0.00591179	3684.0, 3689.0
GO:0005602	CC	e	complement component C1 complex	2/92	2/14777	3.8343e-05	2	2	0.00591179	713.0, 714.0
GO:0062167	CC	e	complement component C1q complex	2/92	2/14777	3.8343e-05	2	2	0.00591179	713.0, 714.0
GO:0101003	CC	e	ficolin-1-rich granule membrane	4/92	40/14777	0.000108318	7	4	0.0153089	3071.0, 3687.0, 3689.0, 10312.0
GO:0030669	CC	e	clathrin-coated endocytic vesicle membrane	4/92	44/14777	0.000157867	8	4	0.0205956	920.0, 972.0, 3113.0, 3122.0
GO:0044853	CC	e	plasma membrane raft	3/92	19/14777	0.000210532	5	3	0.0255044	3684.0, 3689.0, 6404.0
GO:0042101	CC	e	T cell receptor complex	2/92	4/14777	0.000228194	5	2	0.0258011	920.0, 54518.0
GO:0008305	CC	e	integrin complex	3/92	21/14777	0.000286371	5	3	0.0303553	3684.0, 3687.0, 3689.0
GO:0072562	CC	e	blood microparticle	4/92	55/14777	0.000376449	2	4	0.0356069	713.0, 714.0, 718.0, 7040.0
GO:0030658	CC	e	transport vesicle membrane	3/92	23/14777	0.000377904	6	3	0.0356069	972.0, 3113.0, 3122.0
GO:0005576	CC	e	extracellular region	15/92	902/14777	0.000426919	2	15	0.0381082	713.0, 714.0, 718.0, 837.0, 929.0, 1441.0, 1520.0, 1794.0, 5777.0, 6696.0, 7040.0, 10863.0, 10875.0, 23526.0, 89790.0
GO:0030670	CC	e	phagocytic vesicle membrane	4/92	60/14777	0.000525637	7	4	0.044574	1535.0, 1536.0, 7096.0, 10312.0
GO:0043020	CC	e	NADPH oxidase complex	2/92	6/14777	0.000565866	4	2	0.0457004	1535.0, 1536.0
GO:0023026	MF	e	MHC class II protein complex binding	5/92	17/14777	4.88909e-08	4	5	0.000196835	920.0, 972.0, 3108.0, 3113.0, 3122.0
