# Supplementary material for: Analysis of gene expression in the postmortem brain of neurotypical Black Americans reveals contributions of genetic ancestry
Source: Nat Neurosci. 2024 May 20;27(6):1064–74. doi: 10.1038/s41593-024-01636-0 (PMC11156587; doi:10.1038/s41593-024-01636-0)
Supplement: Supplementary file 5 — Compressed directory of ancestry-associated DEGs enriched for WGCNA module functional enrichment results (that is, GO term enrichment) for the caudate nucleus, dentate gyrus, DLPFC and hippocampus. [file 41593_2024_1636_MOESM5_ESM.gz › wgcna_functional_enrichment/dentateGyrus/GO_analysis_mash_orangered4.xlsx]

## Sheet: Sheet1
GO	NS	enrichment	name	ratio_in_study	ratio_in_pop	p_uncorrected	depth	study_count	p_fdr_bh	study_items
GO:0042776	BP	e	proton motive force-driven mitochondrial ATP synthesis	7/25	63/14777	8.2182e-12	13	7	7.239e-08	4508.0, 4509.0, 4535.0, 4536.0, 4538.0, 4539.0, 4540.0
GO:0009060	BP	e	aerobic respiration	7/25	67/14777	1.28625e-11	6	7	7.239e-08	4512.0, 4514.0, 4535.0, 4536.0, 4538.0, 4539.0, 4540.0
GO:0006120	BP	e	mitochondrial electron transport, NADH to ubiquinone	5/25	45/14777	1.05742e-08	8	5	3.96745e-05	4535.0, 4536.0, 4538.0, 4539.0, 4540.0
GO:0015990	BP	e	electron transport coupled proton transport	3/25	4/14777	1.70916e-08	10	3	4.80958e-05	4512.0, 4538.0, 4540.0
GO:0045333	BP	e	cellular respiration	4/25	38/14777	4.52349e-07	5	4	0.00101833	4512.0, 4513.0, 4514.0, 4519.0
GO:1902600	BP	e	proton transmembrane transport	5/25	101/14777	6.43478e-07	8	5	0.00120716	4508.0, 4509.0, 4513.0, 4514.0, 4519.0
GO:0032981	BP	e	mitochondrial respiratory chain complex I assembly	4/25	59/14777	2.7232e-06	7	4	0.0043789	4535.0, 4536.0, 4538.0, 4540.0
GO:0006123	BP	e	mitochondrial electron transport, cytochrome c to oxygen	3/25	19/14777	4.07163e-06	8	3	0.00572879	4512.0, 4513.0, 4514.0
GO:0005743	CC	e	mitochondrial inner membrane	11/25	418/14777	2.54149e-11	5	11	4.31036e-08	4508.0, 4509.0, 4512.0, 4513.0, 4514.0, 4519.0, 4535.0, 4536.0, 4538.0, 4539.0, 4540.0
GO:0005747	CC	e	mitochondrial respiratory chain complex I	5/25	48/14777	1.47697e-08	6	5	1.25247e-05	4535.0, 4536.0, 4538.0, 4539.0, 4540.0
GO:0045277	CC	e	respiratory chain complex IV	3/25	7/14777	1.49051e-07	4	3	8.42636e-05	4512.0, 4513.0, 4514.0
GO:0005751	CC	e	mitochondrial respiratory chain complex IV	3/25	19/14777	4.07163e-06	5	3	0.00172637	4512.0, 4513.0, 4514.0
GO:0008137	MF	e	NADH dehydrogenase (ubiquinone) activity	5/25	41/14777	6.51536e-09	7	5	2.62308e-05	4535.0, 4536.0, 4538.0, 4539.0, 4540.0
GO:0003954	MF	e	NADH dehydrogenase activity	3/25	10/14777	5.09322e-07	4	3	0.00102527	4535.0, 4538.0, 4540.0
GO:0004129	MF	e	cytochrome-c oxidase activity	3/25	14/14777	1.53806e-06	7	3	0.00206407	4512.0, 4513.0, 4514.0
