# Supplementary material for: Analysis of gene expression in the postmortem brain of neurotypical Black Americans reveals contributions of genetic ancestry
Source: Nat Neurosci. 2024 May 20;27(6):1064–74. doi: 10.1038/s41593-024-01636-0 (PMC11156587; doi:10.1038/s41593-024-01636-0)
Supplement: Supplementary file 5 — Compressed directory of ancestry-associated DEGs enriched for WGCNA module functional enrichment results (that is, GO term enrichment) for the caudate nucleus, dentate gyrus, DLPFC and hippocampus. [file 41593_2024_1636_MOESM5_ESM.gz › wgcna_functional_enrichment/dentateGyrus/GO_analysis_mash_grey.txt]

GO:0006396 BP 1.41e-10 65/2586   170/14777 D07 RNA processing                           3185.0, 3187.0, 8732.0, 10180.0, 10978.0, 11340.0, 22803.0, 26747.0, 26767.0, 26768.0, 26773.0, 54512.0, 85028.0, 114599.0, 115752.0, 283596.0, 319103.0, 338433.0, 594839.0, 677763.0, 677772.0, 677775.0, 677800.0, 677811.0, 677819.0, 677828.0, 677829.0, 677833.0, 677841.0, 692086.0, 767565.0, 767566.0, 767568.0, 767582.0, 767585.0, 767588.0, 767589.0, 767591.0, 767592.0, 767596.0, 767605.0, 767609.0, 100033423.0, 100033440.0, 100033441.0, 100033442.0, 100033443.0, 100033445.0, 100033446.0, 100033448.0, 100033451.0, 100033453.0, 100033455.0, 100033460.0, 100033800.0, 100033812.0, 100033813.0, 100033814.0, 100033815.0, 100033816.0, 100033822.0, 100036564.0, 100873856.0, 109616978.0, 109617000.0 
GO:0022626 CC 3.94e-04 26/2586    76/14777 D06 cytosolic ribosome                       347.0, 6124.0, 6125.0, 6129.0, 6137.0, 6142.0, 6144.0, 6147.0, 6154.0, 6156.0, 6160.0, 6161.0, 6169.0, 6176.0, 6191.0, 6194.0, 6206.0, 6210.0, 6217.0, 6223.0, 6229.0, 6230.0, 6233.0, 7311.0, 9045.0, 23521.0 
GO:0016020 CC 1.99e-11 338/2586  2588/14777 D02 membrane                                 109.0, 343.0, 487.0, 581.0, 583.0, 753.0, 771.0, 821.0, 835.0, 952.0, 977.0, 1203.0, 1394.0, 1638.0, 1660.0, 1759.0, 1808.0, 1889.0, 1891.0, 1915.0, 1967.0, 1973.0, 2172.0, 2319.0, 2487.0, 2512.0, 2591.0, 2620.0, 2651.0, 2665.0, 2787.0, 3038.0, 3052.0, 3099.0, 3105.0, 3106.0, 3119.0, 3183.0, 3185.0, 3187.0, 3295.0, 3306.0, 3321.0, 3329.0, 3336.0, 3338.0, 3588.0, 3672.0, 3676.0, 3739.0, 3750.0, 3831.0, 3945.0, 3992.0, 4017.0, 4037.0, 4071.0, 4137.0, 4174.0, 4248.0, 4580.0, 4670.0, 4893.0, 4924.0, 4931.0, 4938.0, 4999.0, 5046.0, 5167.0, 5272.0, 5277.0, 5295.0, 5538.0, 5663.0, 5817.0, 5819.0, 5877.0, 5961.0, 6124.0, 6125.0, 6129.0, 6137.0, 6142.0, 6144.0, 6154.0, 6156.0, 6160.0, 6161.0, 6191.0, 6194.0, 6206.0, 6210.0, 6217.0, 6223.0, 6229.0, 6233.0, 6302.0, 6519.0, 6522.0, 6557.0, 6608.0, 6652.0, 6891.0, 7098.0, 7122.0, 7133.0, 7248.0, 7422.0, 7458.0, 7504.0, 7532.0, 7855.0, 7920.0, 8228.0, 8324.0, 8360.0, 8363.0, 8365.0, 8575.0, 8590.0, 8641.0, 8665.0, 8702.0, 8886.0, 8987.0, 9045.0, 9110.0, 9117.0, 9341.0, 9368.0, 9392.0, 9482.0, 9538.0, 9570.0, 9583.0, 9685.0, 9782.0, 9793.0, 9844.0, 9914.0, 9936.0, 10184.0, 10269.0, 10280.0, 10294.0, 10350.0, 10411.0, 10423.0, 10548.0, 10559.0, 10683.0, 10767.0, 10800.0, 10864.0, 10894.0, 10899.0, 10981.0, 10985.0, 11000.0, 11122.0, 11149.0, 22803.0, 22829.0, 23181.0, 23231.0, 23242.0, 23305.0, 23344.0, 23376.0, 23420.0, 23421.0, 23480.0, 23521.0, 23594.0, 23657.0, 24145.0, 25804.0, 25825.0, 25827.0, 25904.0, 25979.0, 25998.0, 26092.0, 26175.0, 26229.0, 26529.0, 26984.0, 27130.0, 27429.0, 29121.0, 29923.0, 29957.0, 29988.0, 30001.0, 50831.0, 51009.0, 51097.0, 51185.0, 51272.0, 51286.0, 51304.0, 51332.0, 51390.0, 51594.0, 51643.0, 51726.0, 51809.0, 53827.0, 54344.0, 54413.0, 54429.0, 54538.0, 54552.0, 55007.0, 55013.0, 55117.0, 55254.0, 55300.0, 55314.0, 55356.0, 55466.0, 55613.0, 55705.0, 55717.0, 55763.0, 55770.0, 55802.0, 55818.0, 55852.0, 56052.0, 56125.0, 56130.0, 56133.0, 56935.0, 56951.0, 57089.0, 57122.0, 57185.0, 57404.0, 57502.0, 57508.0, 57559.0, 57582.0, 57633.0, 57665.0, 57674.0, 57763.0, 60401.0, 64123.0, 64397.0, 64746.0, 64778.0, 65018.0, 79143.0, 79157.0, 79600.0, 79613.0, 79643.0, 79649.0, 79690.0, 79879.0, 79888.0, 79937.0, 79939.0, 80332.0, 80339.0, 80723.0, 80757.0, 83468.0, 83650.0, 83877.0, 83985.0, 84077.0, 84278.0, 84318.0, 84342.0, 84514.0, 84548.0, 84553.0, 85025.0, 85450.0, 89782.0, 89792.0, 90527.0, 90956.0, 93380.0, 95681.0, 113655.0, 116135.0, 120776.0, 121504.0, 122509.0, 123920.0, 128497.0, 129285.0, 130814.0, 140735.0, 147184.0, 148281.0, 152519.0, 163590.0, 196513.0, 200726.0, 203102.0, 203260.0, 219743.0, 221060.0, 221395.0, 221491.0, 254359.0, 254863.0, 255783.0, 257019.0, 259236.0, 259289.0, 259291.0, 260425.0, 283232.0, 285315.0, 339804.0, 342372.0, 375612.0, 387104.0, 387804.0, 388789.0, 401397.0, 474170.0, 613037.0, 641649.0, 645369.0, 653082.0, 728229.0, 728233.0, 728577.0, 728888.0, 100129250.0, 100996492.0, 112441426.0 
GO:0098978 CC 1.19e-09 25/2586   373/14777 D04 glutamatergic synapse                    136.0, 821.0, 1004.0, 1742.0, 1759.0, 2047.0, 2319.0, 3337.0, 3678.0, 3911.0, 4916.0, 5327.0, 5663.0, 6710.0, 6714.0, 6790.0, 8224.0, 9455.0, 9722.0, 27020.0, 55914.0, 58533.0, 81609.0, 127262.0, 140735.0 
GO:0005829 CC 2.13e-08 659/2586  4436/14777 D02 cytosol                                  48.0, 128.0, 132.0, 159.0, 196.0, 216.0, 316.0, 353.0, 369.0, 402.0, 443.0, 445.0, 570.0, 581.0, 583.0, 595.0, 641.0, 648.0, 669.0, 745.0, 825.0, 829.0, 835.0, 840.0, 898.0, 908.0, 977.0, 990.0, 1031.0, 1032.0, 1033.0, 1060.0, 1111.0, 1203.0, 1207.0, 1238.0, 1316.0, 1326.0, 1476.0, 1496.0, 1601.0, 1613.0, 1638.0, 1660.0, 1742.0, 1807.0, 1808.0, 1824.0, 1840.0, 1841.0, 1845.0, 1891.0, 1915.0, 1967.0, 1973.0, 2021.0, 2042.0, 2047.0, 2077.0, 2122.0, 2172.0, 2173.0, 2176.0, 2177.0, 2184.0, 2241.0, 2272.0, 2310.0, 2324.0, 2342.0, 2444.0, 2512.0, 2618.0, 2620.0, 2634.0, 2665.0, 2670.0, 2730.0, 2739.0, 2766.0, 2879.0, 2887.0, 2946.0, 2987.0, 3052.0, 3096.0, 3099.0, 3145.0, 3183.0, 3185.0, 3187.0, 3295.0, 3303.0, 3304.0, 3306.0, 3315.0, 3329.0, 3337.0, 3398.0, 3416.0, 3434.0, 3437.0, 3587.0, 3728.0, 3735.0, 3831.0, 3937.0, 3945.0, 3988.0, 4000.0, 4089.0, 4091.0, 4116.0, 4137.0, 4154.0, 4282.0, 4297.0, 4303.0, 4507.0, 4647.0, 4682.0, 4683.0, 4690.0, 4692.0, 4738.0, 4751.0, 4772.0, 4775.0, 4776.0, 4832.0, 4843.0, 4855.0, 4893.0, 4899.0, 4904.0, 4928.0, 4938.0, 4946.0, 5143.0, 5191.0, 5204.0, 5208.0, 5224.0, 5238.0, 5239.0, 5272.0, 5295.0, 5346.0, 5372.0, 5433.0, 5437.0, 5470.0, 5507.0, 5526.0, 5538.0, 5579.0, 5580.0, 5583.0, 5587.0, 5588.0, 5598.0, 5607.0, 5685.0, 5689.0, 5696.0, 5757.0, 5860.0, 5877.0, 6093.0, 6124.0, 6125.0, 6129.0, 6137.0, 6142.0, 6144.0, 6147.0, 6154.0, 6156.0, 6160.0, 6161.0, 6169.0, 6176.0, 6191.0, 6194.0, 6206.0, 6210.0, 6217.0, 6223.0, 6229.0, 6230.0, 6233.0, 6234.0, 6249.0, 6256.0, 6271.0, 6284.0, 6399.0, 6491.0, 6606.0, 6607.0, 6634.0, 6635.0, 6636.0, 6647.0, 6652.0, 6655.0, 6710.0, 6714.0, 6727.0, 6728.0, 6778.0, 6788.0, 6790.0, 6813.0, 6840.0, 6897.0, 6903.0, 6935.0, 7016.0, 7054.0, 7126.0, 7128.0, 7138.0, 7157.0, 7168.0, 7248.0, 7311.0, 7314.0, 7319.0, 7347.0, 7353.0, 7410.0, 7411.0, 7458.0, 7532.0, 7726.0, 7813.0, 7994.0, 8036.0, 8099.0, 8227.0, 8228.0, 8243.0, 8293.0, 8340.0, 8436.0, 8490.0, 8495.0, 8503.0, 8505.0, 8518.0, 8569.0, 8575.0, 8576.0, 8623.0, 8636.0, 8665.0, 8692.0, 8737.0, 8738.0, 8767.0, 8780.0, 8841.0, 8878.0, 8881.0, 8893.0, 8915.0, 8935.0, 8970.0, 8975.0, 9025.0, 9045.0, 9049.0, 9110.0, 9337.0, 9341.0, 9342.0, 9397.0, 9455.0, 9482.0, 9521.0, 9525.0, 9533.0, 9538.0, 9550.0, 9590.0, 9618.0, 9641.0, 9650.0, 9652.0, 9657.0, 9684.0, 9685.0, 9698.0, 9722.0, 9735.0, 9738.0, 9765.0, 9793.0, 9844.0, 9851.0, 9871.0, 9882.0, 10011.0, 10023.0, 10083.0, 10092.0, 10124.0, 10156.0, 10169.0, 10190.0, 10221.0, 10235.0, 10252.0, 10274.0, 10280.0, 10284.0, 10294.0, 10324.0, 10325.0, 10421.0, 10450.0, 10483.0, 10539.0, 10542.0, 10623.0, 10628.0, 10645.0, 10694.0, 10726.0, 10746.0, 10767.0, 10841.0, 10901.0, 10978.0, 10981.0, 10985.0, 11127.0, 11130.0, 11157.0, 11160.0, 11163.0, 11168.0, 11216.0, 11221.0, 11240.0, 11321.0, 11340.0, 22909.0, 22930.0, 22934.0, 22974.0, 22977.0, 22978.0, 22984.0, 23034.0, 23102.0, 23112.0, 23126.0, 23234.0, 23258.0, 23279.0, 23376.0, 23421.0, 23480.0, 23521.0, 23557.0, 23587.0, 23594.0, 23647.0, 23649.0, 23766.0, 25782.0, 25804.0, 25839.0, 25865.0, 25904.0, 25917.0, 25934.0, 26010.0, 26019.0, 26040.0, 26119.0, 26127.0, 26191.0, 26233.0, 26256.0, 26268.0, 26524.0, 27141.0, 27175.0, 27246.0, 27247.0, 27249.0, 27250.0, 27257.0, 27258.0, 27429.0, 28512.0, 28987.0, 29062.0, 29107.0, 29116.0, 29763.0, 29903.0, 29923.0, 29945.0, 30833.0, 30851.0, 50855.0, 51021.0, 51028.0, 51054.0, 51067.0, 51076.0, 51103.0, 51114.0, 51134.0, 51138.0, 51185.0, 51209.0, 51228.0, 51230.0, 51251.0, 51272.0, 51332.0, 51433.0, 51473.0, 51501.0, 51529.0, 51540.0, 51594.0, 51622.0, 51647.0, 51654.0, 51699.0, 51704.0, 51715.0, 51776.0, 53917.0, 54443.0, 54453.0, 54456.0, 54465.0, 54468.0, 54476.0, 54512.0, 54552.0, 54734.0, 54737.0, 54875.0, 54899.0, 54908.0, 54960.0, 54995.0, 55017.0, 55054.0, 55075.0, 55093.0, 55166.0, 55172.0, 55175.0, 55300.0, 55347.0, 55466.0, 55520.0, 55521.0, 55527.0, 55613.0, 55620.0, 55662.0, 55705.0, 55717.0, 55722.0, 55729.0, 55740.0, 55763.0, 55768.0, 55770.0, 55802.0, 55812.0, 55967.0, 56658.0, 56893.0, 56905.0, 57026.0, 57082.0, 57122.0, 57144.0, 57215.0, 57482.0, 57559.0, 57571.0, 57658.0, 57665.0, 57674.0, 57703.0, 57718.0, 57763.0, 58480.0, 58533.0, 60312.0, 64077.0, 64105.0, 64397.0, 64400.0, 64410.0, 64577.0, 64759.0, 64787.0, 64841.0, 65018.0, 65109.0, 79017.0, 79023.0, 79101.0, 79176.0, 79571.0, 79576.0, 79591.0, 79600.0, 79622.0, 79643.0, 79664.0, 79682.0, 79692.0, 79705.0, 79754.0, 79792.0, 79822.0, 79841.0, 79890.0, 79980.0, 80018.0, 80025.0, 80254.0, 80329.0, 80336.0, 80765.0, 80778.0, 81603.0, 81608.0, 81609.0, 81844.0, 83475.0, 83541.0, 83547.0, 83549.0, 83592.0, 83732.0, 83734.0, 84084.0, 84131.0, 84271.0, 84285.0, 84618.0, 84632.0, 84727.0, 84735.0, 84859.0, 84902.0, 84946.0, 85415.0, 85437.0, 89122.0, 89782.0, 90135.0, 90423.0, 91419.0, 91687.0, 91768.0, 91782.0, 91801.0, 92092.0, 93100.0, 93323.0, 93343.0, 93587.0, 93611.0, 95681.0, 113026.0, 113130.0, 114112.0, 115024.0, 115106.0, 115361.0, 115752.0, 115939.0, 118424.0, 118487.0, 121441.0, 123920.0, 127281.0, 130916.0, 134359.0, 134957.0, 135138.0, 140460.0, 140545.0, 140578.0, 140735.0, 140825.0, 140894.0, 144699.0, 144717.0, 145567.0, 147841.0, 148281.0, 150684.0, 151246.0, 152273.0, 158234.0, 161582.0, 161823.0, 165918.0, 196483.0, 196513.0, 200734.0, 201163.0, 201255.0, 202051.0, 202333.0, 203245.0, 219743.0, 219844.0, 220929.0, 221150.0, 221662.0, 246181.0, 246777.0, 253714.0, 253725.0, 255374.0, 255488.0, 257397.0, 261729.0, 283349.0, 283807.0, 284119.0, 285643.0, 347273.0, 374354.0, 374569.0, 378708.0, 387751.0, 388962.0, 390916.0, 401036.0, 401466.0, 440307.0, 440498.0, 474343.0, 494143.0, 641371.0, 652968.0, 653784.0, 728492.0, 100287171.0, 100885848.0 
GO:0042734 CC 6.79e-06  3/2586   105/14777 D05 presynaptic membrane                     5663.0, 27020.0, 27255.0 
GO:0005794 CC 7.65e-06 105/2586   869/14777 D05 Golgi apparatus                          48.0, 109.0, 402.0, 545.0, 745.0, 1203.0, 2591.0, 2634.0, 2651.0, 2665.0, 3036.0, 3038.0, 3105.0, 3106.0, 3678.0, 3753.0, 3791.0, 4091.0, 4166.0, 4893.0, 4924.0, 5272.0, 5538.0, 5587.0, 5663.0, 6102.0, 6206.0, 6271.0, 6608.0, 8459.0, 8576.0, 8702.0, 8720.0, 8841.0, 8910.0, 9348.0, 9397.0, 9538.0, 9570.0, 9583.0, 9685.0, 10252.0, 10313.0, 10333.0, 10404.0, 10423.0, 10447.0, 10559.0, 10726.0, 10749.0, 10841.0, 10947.0, 11079.0, 11221.0, 11322.0, 22930.0, 22977.0, 23062.0, 25825.0, 25865.0, 26175.0, 26229.0, 26985.0, 51114.0, 51134.0, 51201.0, 51272.0, 51304.0, 51540.0, 51809.0, 54734.0, 55081.0, 56975.0, 57089.0, 57147.0, 64398.0, 64746.0, 64841.0, 65258.0, 79571.0, 79695.0, 79844.0, 79888.0, 79925.0, 79939.0, 80018.0, 80723.0, 81786.0, 83468.0, 84084.0, 84342.0, 91461.0, 93377.0, 93380.0, 115361.0, 142684.0, 152273.0, 166929.0, 254359.0, 340485.0, 340895.0, 388743.0, 442117.0, 653082.0, 100506084.0 
GO:0043197 CC 7.72e-06  7/2586   144/14777 D06 dendritic spine                          821.0, 1742.0, 3337.0, 3739.0, 3750.0, 4137.0, 23181.0 
GO:0014069 CC 1.02e-05 18/2586   239/14777 D04 postsynaptic density                     1501.0, 1742.0, 3337.0, 3750.0, 6129.0, 6156.0, 6169.0, 6223.0, 6230.0, 6714.0, 6790.0, 7248.0, 8224.0, 9045.0, 9455.0, 10280.0, 10313.0, 51201.0 
GO:0005886 CC 1.83e-05 462/2586  3097/14777 D03 plasma membrane                          94.0, 109.0, 117.0, 132.0, 136.0, 153.0, 177.0, 187.0, 307.0, 343.0, 364.0, 432.0, 539.0, 720.0, 721.0, 771.0, 776.0, 808.0, 825.0, 947.0, 952.0, 977.0, 1002.0, 1004.0, 1131.0, 1140.0, 1207.0, 1238.0, 1241.0, 1271.0, 1394.0, 1501.0, 1522.0, 1558.0, 1601.0, 1638.0, 1742.0, 1759.0, 1808.0, 1824.0, 1889.0, 1903.0, 1915.0, 1967.0, 2042.0, 2047.0, 2161.0, 2272.0, 2319.0, 2324.0, 2335.0, 2532.0, 2739.0, 2787.0, 2791.0, 2842.0, 2850.0, 2861.0, 2863.0, 2887.0, 2897.0, 2914.0, 2979.0, 3036.0, 3038.0, 3099.0, 3105.0, 3106.0, 3119.0, 3133.0, 3140.0, 3185.0, 3303.0, 3304.0, 3306.0, 3329.0, 3354.0, 3362.0, 3396.0, 3460.0, 3566.0, 3587.0, 3588.0, 3672.0, 3673.0, 3676.0, 3678.0, 3728.0, 3735.0, 3739.0, 3750.0, 3753.0, 3782.0, 3791.0, 4037.0, 4059.0, 4071.0, 4099.0, 4137.0, 4179.0, 4254.0, 4282.0, 4340.0, 4682.0, 4690.0, 4843.0, 4855.0, 4889.0, 4893.0, 4904.0, 4916.0, 4919.0, 4974.0, 4993.0, 5010.0, 5021.0, 5046.0, 5167.0, 5168.0, 5175.0, 5295.0, 5354.0, 5579.0, 5580.0, 5583.0, 5587.0, 5588.0, 5649.0, 5663.0, 5745.0, 5792.0, 5795.0, 5797.0, 5803.0, 5817.0, 5819.0, 5961.0, 5979.0, 6051.0, 6093.0, 6102.0, 6233.0, 6261.0, 6284.0, 6302.0, 6335.0, 6444.0, 6519.0, 6522.0, 6540.0, 6542.0, 6556.0, 6557.0, 6579.0, 6608.0, 6647.0, 6655.0, 6710.0, 6714.0, 6813.0, 6840.0, 6865.0, 6869.0, 6975.0, 7010.0, 7018.0, 7098.0, 7100.0, 7122.0, 7133.0, 7248.0, 7289.0, 7292.0, 7311.0, 7314.0, 7368.0, 7410.0, 7504.0, 7855.0, 7923.0, 8153.0, 8324.0, 8436.0, 8490.0, 8576.0, 8590.0, 8641.0, 8692.0, 8737.0, 8742.0, 8748.0, 8773.0, 8795.0, 8834.0, 8841.0, 8910.0, 8935.0, 8970.0, 8972.0, 8987.0, 9019.0, 9049.0, 9254.0, 9263.0, 9341.0, 9342.0, 9397.0, 9424.0, 9455.0, 9482.0, 9525.0, 9550.0, 9590.0, 9618.0, 9649.0, 9650.0, 9685.0, 9735.0, 9793.0, 9844.0, 9860.0, 9914.0, 10008.0, 10011.0, 10083.0, 10124.0, 10156.0, 10165.0, 10184.0, 10235.0, 10252.0, 10266.0, 10313.0, 10324.0, 10333.0, 10351.0, 10352.0, 10411.0, 10423.0, 10559.0, 10692.0, 10723.0, 10800.0, 10841.0, 10864.0, 10894.0, 10899.0, 11079.0, 11086.0, 11122.0, 11149.0, 11160.0, 11213.0, 11216.0, 11322.0, 22829.0, 22953.0, 23120.0, 23181.0, 23184.0, 23234.0, 23242.0, 23305.0, 23415.0, 23460.0, 23551.0, 23647.0, 23657.0, 23742.0, 24145.0, 25782.0, 25792.0, 25798.0, 25825.0, 25865.0, 25945.0, 26119.0, 26133.0, 26529.0, 26716.0, 27020.0, 27255.0, 28232.0, 28514.0, 29116.0, 29121.0, 29763.0, 29988.0, 29990.0, 29992.0, 30851.0, 50617.0, 50831.0, 50848.0, 50855.0, 51148.0, 51201.0, 51206.0, 51209.0, 51390.0, 51704.0, 51715.0, 53917.0, 54207.0, 54407.0, 54413.0, 54429.0, 54510.0, 54538.0, 54567.0, 54734.0, 54737.0, 54847.0, 54899.0, 55004.0, 55117.0, 55300.0, 55620.0, 55644.0, 55716.0, 55740.0, 55763.0, 55770.0, 55848.0, 55914.0, 56100.0, 56102.0, 56104.0, 56107.0, 56109.0, 56111.0, 56112.0, 56113.0, 56121.0, 56125.0, 56129.0, 56130.0, 56133.0, 56146.0, 56147.0, 56963.0, 57007.0, 57026.0, 57101.0, 57144.0, 57191.0, 57217.0, 57497.0, 57502.0, 57561.0, 57582.0, 57620.0, 58480.0, 58494.0, 59277.0, 60401.0, 60626.0, 64116.0, 64123.0, 64398.0, 64400.0, 64403.0, 64787.0, 65108.0, 79400.0, 79581.0, 79628.0, 79643.0, 79674.0, 79792.0, 79888.0, 79937.0, 79957.0, 80329.0, 80723.0, 81029.0, 81839.0, 83604.0, 83858.0, 84133.0, 84210.0, 84281.0, 84443.0, 84632.0, 84902.0, 84918.0, 85407.0, 85415.0, 85450.0, 89122.0, 90139.0, 90527.0, 91419.0, 91624.0, 91782.0, 92745.0, 93377.0, 93380.0, 113026.0, 115361.0, 115752.0, 116841.0, 117155.0, 118442.0, 120776.0, 121227.0, 124446.0, 124935.0, 126321.0, 127700.0, 131450.0, 131566.0, 134111.0, 134957.0, 137902.0, 140735.0, 142684.0, 143425.0, 143458.0, 143662.0, 145567.0, 145957.0, 148281.0, 150159.0, 151835.0, 152273.0, 157378.0, 161582.0, 162514.0, 163404.0, 166929.0, 196264.0, 200734.0, 201163.0, 201255.0, 202333.0, 203245.0, 203859.0, 219844.0, 221061.0, 221184.0, 221395.0, 253725.0, 257397.0, 259289.0, 259291.0, 260425.0, 261729.0, 282808.0, 283349.0, 284119.0, 284525.0, 338755.0, 342372.0, 347273.0, 375612.0, 387804.0, 402415.0, 728233.0, 100506084.0, 101060389.0, 102723859.0 
GO:0043231 CC 5.85e-05 88/2586   725/14777 D04 intracellular membrane-bounded organelle 117.0, 753.0, 1111.0, 1238.0, 1316.0, 1513.0, 1522.0, 1545.0, 1558.0, 1565.0, 1601.0, 1638.0, 2319.0, 2897.0, 3099.0, 3988.0, 3992.0, 4904.0, 5538.0, 5685.0, 5810.0, 5932.0, 6206.0, 6399.0, 6608.0, 7411.0, 8324.0, 8490.0, 8505.0, 8798.0, 8878.0, 9341.0, 9392.0, 9685.0, 9765.0, 9871.0, 10023.0, 10220.0, 10350.0, 10351.0, 10404.0, 10597.0, 10668.0, 11067.0, 11340.0, 22934.0, 22952.0, 23059.0, 23460.0, 23742.0, 30001.0, 30851.0, 51022.0, 51491.0, 51622.0, 51699.0, 51704.0, 54512.0, 55013.0, 55149.0, 55726.0, 57007.0, 57188.0, 57477.0, 57658.0, 79442.0, 79660.0, 79705.0, 80174.0, 81932.0, 83693.0, 84285.0, 84549.0, 91419.0, 93343.0, 119559.0, 120227.0, 142684.0, 142910.0, 196513.0, 202333.0, 221960.0, 246777.0, 253725.0, 282808.0, 284119.0, 389541.0, 641649.0 
GO:0005654 CC 8.22e-05 508/2586  3333/14777 D02 nucleoplasm                              132.0, 196.0, 353.0, 402.0, 405.0, 445.0, 545.0, 595.0, 641.0, 648.0, 745.0, 840.0, 898.0, 990.0, 1004.0, 1032.0, 1060.0, 1111.0, 1163.0, 1207.0, 1238.0, 1263.0, 1316.0, 1376.0, 1468.0, 1513.0, 1613.0, 1660.0, 1663.0, 1840.0, 1845.0, 1911.0, 1993.0, 2042.0, 2073.0, 2077.0, 2122.0, 2146.0, 2176.0, 2177.0, 2186.0, 2324.0, 2444.0, 2634.0, 2649.0, 2739.0, 2958.0, 2967.0, 3014.0, 3024.0, 3033.0, 3068.0, 3096.0, 3150.0, 3183.0, 3185.0, 3187.0, 3303.0, 3304.0, 3337.0, 3396.0, 3398.0, 3566.0, 3988.0, 4000.0, 4017.0, 4089.0, 4091.0, 4116.0, 4149.0, 4154.0, 4174.0, 4282.0, 4297.0, 4303.0, 4507.0, 4670.0, 4683.0, 4692.0, 4710.0, 4711.0, 4712.0, 4738.0, 4751.0, 4772.0, 4775.0, 4843.0, 4855.0, 4899.0, 4904.0, 4913.0, 4928.0, 4931.0, 4938.0, 4999.0, 5208.0, 5272.0, 5425.0, 5433.0, 5437.0, 5439.0, 5514.0, 5579.0, 5580.0, 5598.0, 5663.0, 5685.0, 5689.0, 5696.0, 5757.0, 5810.0, 5822.0, 5884.0, 5932.0, 6102.0, 6119.0, 6125.0, 6154.0, 6191.0, 6194.0, 6206.0, 6210.0, 6217.0, 6223.0, 6229.0, 6230.0, 6233.0, 6234.0, 6256.0, 6258.0, 6271.0, 6284.0, 6399.0, 6434.0, 6599.0, 6606.0, 6607.0, 6617.0, 6626.0, 6629.0, 6634.0, 6635.0, 6636.0, 6647.0, 6659.0, 6663.0, 6667.0, 6714.0, 6778.0, 6790.0, 6917.0, 6929.0, 6932.0, 6935.0, 7157.0, 7268.0, 7289.0, 7290.0, 7307.0, 7311.0, 7314.0, 7319.0, 7347.0, 7353.0, 7570.0, 7596.0, 7702.0, 7994.0, 8036.0, 8089.0, 8099.0, 8243.0, 8270.0, 8340.0, 8360.0, 8363.0, 8365.0, 8409.0, 8436.0, 8505.0, 8555.0, 8569.0, 8575.0, 8576.0, 8732.0, 8773.0, 8841.0, 8878.0, 8881.0, 8935.0, 8970.0, 8971.0, 8975.0, 9025.0, 9031.0, 9049.0, 9169.0, 9284.0, 9342.0, 9443.0, 9521.0, 9533.0, 9592.0, 9618.0, 9641.0, 9646.0, 9652.0, 9657.0, 9685.0, 9698.0, 9734.0, 9797.0, 9880.0, 9937.0, 10011.0, 10124.0, 10147.0, 10171.0, 10220.0, 10236.0, 10252.0, 10274.0, 10284.0, 10302.0, 10324.0, 10352.0, 10420.0, 10421.0, 10436.0, 10440.0, 10450.0, 10557.0, 10572.0, 10597.0, 10623.0, 10645.0, 10668.0, 10694.0, 10726.0, 10734.0, 10746.0, 10776.0, 10885.0, 10951.0, 10978.0, 11066.0, 11130.0, 11157.0, 11168.0, 11221.0, 11321.0, 11340.0, 22803.0, 22893.0, 22909.0, 22932.0, 22938.0, 22974.0, 22984.0, 23059.0, 23112.0, 23126.0, 23231.0, 23234.0, 23421.0, 23435.0, 23460.0, 23474.0, 23524.0, 23587.0, 23594.0, 23649.0, 23742.0, 25792.0, 25804.0, 25865.0, 25926.0, 25949.0, 25998.0, 26009.0, 26010.0, 26017.0, 26040.0, 26097.0, 26108.0, 26145.0, 26168.0, 26240.0, 26256.0, 26277.0, 26471.0, 26747.0, 27166.0, 27247.0, 27258.0, 27309.0, 27343.0, 28973.0, 28987.0, 29107.0, 29903.0, 29923.0, 29935.0, 29945.0, 51003.0, 51022.0, 51043.0, 51076.0, 51077.0, 51111.0, 51118.0, 51138.0, 51149.0, 51176.0, 51230.0, 51244.0, 51251.0, 51278.0, 51433.0, 51491.0, 51501.0, 51529.0, 51639.0, 51647.0, 51704.0, 51773.0, 54443.0, 54465.0, 54468.0, 54476.0, 54494.0, 54512.0, 54552.0, 54556.0, 54737.0, 54840.0, 54855.0, 54875.0, 54880.0, 54891.0, 54936.0, 54960.0, 54985.0, 55013.0, 55075.0, 55149.0, 55166.0, 55174.0, 55290.0, 55520.0, 55599.0, 55608.0, 55644.0, 55662.0, 55677.0, 55722.0, 55726.0, 55729.0, 55812.0, 55818.0, 55892.0, 55922.0, 56311.0, 56339.0, 56655.0, 56849.0, 56852.0, 56893.0, 57082.0, 57101.0, 57117.0, 57144.0, 57215.0, 57332.0, 57477.0, 57508.0, 57665.0, 57673.0, 57703.0, 58190.0, 63901.0, 64105.0, 64207.0, 64412.0, 64776.0, 64802.0, 64858.0, 64949.0, 65057.0, 65109.0, 65258.0, 65260.0, 65980.0, 79016.0, 79023.0, 79072.0, 79101.0, 79142.0, 79576.0, 79622.0, 79664.0, 79682.0, 79692.0, 79710.0, 79723.0, 79728.0, 79792.0, 79858.0, 79897.0, 79913.0, 79980.0, 80095.0, 80174.0, 80273.0, 80317.0, 80778.0, 81608.0, 81844.0, 83444.0, 83595.0, 83732.0, 84083.0, 84126.0, 84128.0, 84135.0, 84148.0, 84271.0, 84285.0, 84316.0, 84321.0, 84733.0, 84878.0, 84881.0, 84946.0, 84950.0, 84967.0, 85437.0, 88745.0, 90390.0, 91603.0, 91687.0, 91750.0, 91782.0, 91801.0, 93587.0, 112398.0, 113130.0, 113174.0, 114034.0, 114049.0, 114112.0, 115708.0, 116447.0, 118487.0, 119559.0, 121441.0, 121504.0, 121642.0, 123811.0, 125476.0, 129607.0, 134111.0, 134359.0, 138046.0, 143570.0, 147841.0, 147923.0, 150684.0, 151246.0, 155054.0, 158234.0, 163126.0, 165918.0, 168451.0, 201254.0, 201255.0, 202051.0, 203245.0, 220929.0, 221443.0, 221656.0, 221662.0, 221711.0, 246777.0, 253714.0, 254048.0, 283514.0, 284058.0, 284119.0, 285643.0, 286053.0, 339487.0, 378708.0, 387032.0, 389333.0, 401466.0, 403341.0, 474343.0, 493861.0, 613037.0, 642799.0, 653784.0, 728489.0, 728888.0, 100288332.0, 100507607.0, 101059953.0, 102724159.0 
GO:0045211 CC 1.40e-04  9/2586   143/14777 D05 postsynaptic membrane                    821.0, 1131.0, 1742.0, 2897.0, 3678.0, 3750.0, 4916.0, 54413.0, 55906.0 
GO:0098982 CC 1.61e-04  2/2586    73/14777 D04 GABA-ergic synapse                       4889.0, 27020.0 
GO:0005737 CC 1.96e-04 613/2586  3935/14777 D02 cytoplasm                                34.0, 48.0, 109.0, 159.0, 196.0, 216.0, 307.0, 347.0, 353.0, 364.0, 384.0, 402.0, 405.0, 445.0, 581.0, 595.0, 641.0, 808.0, 825.0, 828.0, 835.0, 840.0, 898.0, 908.0, 947.0, 990.0, 1031.0, 1032.0, 1033.0, 1111.0, 1263.0, 1326.0, 1373.0, 1466.0, 1476.0, 1496.0, 1501.0, 1558.0, 1565.0, 1594.0, 1601.0, 1613.0, 1652.0, 1660.0, 1663.0, 1742.0, 1759.0, 1840.0, 1841.0, 1845.0, 1903.0, 1915.0, 1967.0, 1973.0, 2146.0, 2172.0, 2176.0, 2186.0, 2241.0, 2272.0, 2487.0, 2512.0, 2634.0, 2660.0, 2665.0, 2670.0, 2739.0, 2861.0, 2887.0, 2946.0, 3033.0, 3068.0, 3145.0, 3150.0, 3303.0, 3304.0, 3306.0, 3315.0, 3329.0, 3337.0, 3398.0, 3416.0, 3434.0, 3437.0, 3623.0, 3728.0, 3782.0, 3831.0, 3945.0, 3956.0, 4089.0, 4091.0, 4099.0, 4137.0, 4149.0, 4154.0, 4189.0, 4201.0, 4254.0, 4282.0, 4303.0, 4493.0, 4494.0, 4495.0, 4499.0, 4580.0, 4625.0, 4647.0, 4668.0, 4670.0, 4671.0, 4690.0, 4738.0, 4751.0, 4772.0, 4775.0, 4843.0, 4889.0, 4904.0, 4916.0, 4919.0, 4938.0, 4946.0, 5134.0, 5204.0, 5272.0, 5295.0, 5327.0, 5510.0, 5526.0, 5579.0, 5580.0, 5583.0, 5598.0, 5641.0, 5649.0, 5685.0, 5689.0, 5745.0, 5797.0, 5817.0, 5860.0, 6093.0, 6102.0, 6124.0, 6125.0, 6129.0, 6137.0, 6142.0, 6144.0, 6147.0, 6154.0, 6156.0, 6160.0, 6161.0, 6169.0, 6176.0, 6194.0, 6206.0, 6210.0, 6217.0, 6223.0, 6229.0, 6230.0, 6233.0, 6234.0, 6249.0, 6258.0, 6261.0, 6271.0, 6284.0, 6320.0, 6399.0, 6491.0, 6599.0, 6606.0, 6607.0, 6623.0, 6647.0, 6659.0, 6665.0, 6667.0, 6714.0, 6727.0, 6781.0, 6788.0, 6837.0, 6840.0, 6869.0, 6876.0, 6903.0, 6929.0, 7010.0, 7016.0, 7054.0, 7098.0, 7123.0, 7126.0, 7128.0, 7157.0, 7248.0, 7268.0, 7311.0, 7314.0, 7347.0, 7410.0, 7411.0, 7422.0, 7532.0, 7726.0, 8036.0, 8099.0, 8225.0, 8228.0, 8270.0, 8409.0, 8436.0, 8505.0, 8518.0, 8555.0, 8569.0, 8575.0, 8576.0, 8692.0, 8738.0, 8767.0, 8773.0, 8798.0, 8841.0, 8878.0, 8881.0, 8893.0, 8915.0, 8935.0, 9045.0, 9049.0, 9110.0, 9326.0, 9342.0, 9368.0, 9392.0, 9397.0, 9455.0, 9521.0, 9525.0, 9541.0, 9590.0, 9592.0, 9618.0, 9641.0, 9649.0, 9652.0, 9675.0, 9684.0, 9698.0, 9734.0, 9735.0, 9788.0, 9793.0, 9844.0, 9860.0, 10008.0, 10011.0, 10023.0, 10083.0, 10092.0, 10124.0, 10190.0, 10221.0, 10266.0, 10294.0, 10309.0, 10324.0, 10325.0, 10404.0, 10420.0, 10421.0, 10436.0, 10450.0, 10464.0, 10539.0, 10561.0, 10572.0, 10597.0, 10628.0, 10651.0, 10667.0, 10694.0, 10726.0, 10744.0, 10746.0, 10753.0, 10776.0, 10782.0, 10841.0, 10899.0, 10964.0, 10985.0, 11007.0, 11067.0, 11104.0, 11130.0, 11157.0, 11158.0, 11163.0, 11213.0, 11221.0, 11232.0, 11240.0, 11322.0, 11340.0, 11344.0, 22952.0, 22977.0, 23039.0, 23126.0, 23234.0, 23281.0, 23328.0, 23331.0, 23376.0, 23421.0, 23474.0, 23521.0, 23587.0, 23647.0, 25778.0, 25806.0, 25827.0, 25865.0, 25886.0, 25917.0, 25959.0, 25998.0, 26010.0, 26019.0, 26168.0, 26191.0, 26256.0, 26268.0, 26471.0, 26472.0, 27130.0, 27152.0, 27175.0, 27249.0, 27250.0, 27257.0, 27296.0, 28511.0, 28971.0, 28981.0, 29107.0, 29118.0, 29763.0, 30833.0, 30851.0, 50865.0, 51076.0, 51078.0, 51115.0, 51118.0, 51138.0, 51176.0, 51185.0, 51251.0, 51265.0, 51278.0, 51332.0, 51473.0, 51647.0, 51663.0, 51715.0, 51776.0, 53340.0, 54407.0, 54468.0, 54512.0, 54514.0, 54522.0, 54619.0, 54737.0, 54784.0, 54810.0, 54840.0, 54855.0, 54875.0, 54899.0, 54936.0, 54937.0, 54960.0, 54985.0, 55172.0, 55179.0, 55182.0, 55218.0, 55325.0, 55344.0, 55466.0, 55521.0, 55582.0, 55613.0, 55644.0, 55662.0, 55672.0, 55705.0, 55717.0, 55726.0, 55763.0, 55768.0, 55802.0, 55815.0, 55818.0, 55857.0, 55906.0, 55914.0, 55998.0, 56164.0, 56243.0, 56339.0, 56658.0, 56852.0, 56893.0, 57026.0, 57144.0, 57147.0, 57189.0, 57217.0, 57471.0, 57477.0, 57508.0, 57519.0, 57561.0, 57604.0, 57674.0, 57718.0, 57724.0, 57728.0, 58533.0, 60491.0, 60626.0, 60677.0, 63901.0, 64398.0, 64410.0, 64412.0, 64858.0, 65018.0, 65094.0, 65108.0, 65109.0, 65979.0, 79029.0, 79132.0, 79142.0, 79176.0, 79442.0, 79645.0, 79649.0, 79705.0, 79807.0, 79817.0, 79822.0, 79846.0, 79858.0, 79890.0, 79913.0, 79925.0, 80018.0, 80174.0, 80206.0, 80317.0, 80339.0, 80705.0, 80763.0, 81786.0, 81844.0, 83450.0, 83543.0, 83547.0, 83549.0, 83595.0, 83657.0, 83872.0, 84077.0, 84135.0, 84220.0, 84271.0, 84316.0, 84417.0, 84451.0, 84514.0, 84525.0, 84529.0, 84553.0, 84618.0, 84632.0, 84700.0, 84769.0, 84790.0, 84859.0, 85407.0, 89122.0, 89782.0, 89970.0, 90637.0, 91351.0, 91801.0, 91893.0, 91978.0, 92715.0, 93323.0, 93611.0, 112398.0, 112487.0, 113130.0, 113802.0, 114034.0, 114112.0, 114821.0, 115024.0, 115811.0, 116987.0, 120227.0, 123811.0, 124044.0, 124512.0, 126820.0, 127262.0, 127281.0, 127700.0, 128077.0, 128153.0, 129450.0, 129607.0, 131965.0, 134957.0, 137868.0, 140578.0, 143570.0, 144699.0, 144983.0, 147166.0, 147660.0, 147906.0, 149013.0, 150684.0, 152273.0, 152992.0, 153562.0, 153657.0, 154197.0, 155054.0, 160287.0, 161582.0, 166614.0, 196483.0, 199221.0, 201163.0, 201725.0, 202051.0, 202333.0, 219621.0, 219844.0, 220042.0, 220869.0, 221184.0, 221458.0, 246181.0, 254013.0, 255374.0, 255488.0, 260425.0, 282808.0, 283349.0, 283514.0, 284119.0, 284131.0, 285753.0, 286527.0, 339487.0, 339855.0, 341883.0, 344387.0, 347273.0, 374969.0, 375316.0, 375484.0, 387119.0, 388743.0, 389432.0, 390790.0, 400673.0, 402055.0, 440193.0, 440434.0, 440854.0, 493861.0, 494143.0, 494513.0, 542767.0, 642475.0, 642574.0, 643037.0, 653489.0, 728233.0, 729540.0, 729857.0, 100037417.0, 100101490.0, 100129583.0, 100130086.0, 100506084.0 
GO:0000785 CC 2.16e-04 77/2586   632/14777 D02 chromatin                                196.0, 405.0, 1111.0, 1316.0, 1663.0, 2077.0, 2146.0, 2176.0, 2177.0, 2186.0, 2241.0, 2649.0, 3024.0, 3150.0, 3183.0, 4017.0, 4089.0, 4091.0, 4149.0, 4303.0, 4772.0, 4775.0, 4776.0, 5514.0, 6256.0, 6258.0, 6599.0, 6659.0, 6663.0, 6665.0, 6667.0, 6778.0, 6929.0, 6935.0, 7112.0, 7157.0, 7290.0, 7319.0, 7727.0, 8409.0, 10274.0, 10734.0, 10951.0, 22850.0, 23126.0, 25806.0, 27085.0, 27429.0, 54537.0, 54840.0, 54937.0, 55818.0, 57215.0, 57332.0, 57658.0, 63901.0, 64940.0, 65018.0, 65980.0, 79723.0, 81844.0, 83595.0, 84525.0, 91782.0, 113130.0, 134187.0, 149840.0, 168451.0, 201254.0, 256006.0, 283078.0, 349334.0, 378708.0, 403341.0, 440097.0, 100129583.0, 100130086.0 
GO:0030133 CC 3.18e-04  3/2586    80/14777 D07 transport vesicle                        9341.0, 79666.0, 80763.0 
GO:0005515 MF 2.40e-15 1497/2586  9564/14777 D02 protein binding                          2.0, 48.0, 94.0, 98.0, 117.0, 136.0, 153.0, 159.0, 177.0, 187.0, 196.0, 216.0, 307.0, 343.0, 347.0, 353.0, 364.0, 369.0, 384.0, 402.0, 405.0, 432.0, 443.0, 445.0, 487.0, 517.0, 539.0, 545.0, 570.0, 581.0, 583.0, 595.0, 641.0, 648.0, 669.0, 716.0, 776.0, 808.0, 821.0, 825.0, 829.0, 835.0, 840.0, 871.0, 898.0, 908.0, 947.0, 977.0, 990.0, 1031.0, 1032.0, 1033.0, 1060.0, 1111.0, 1131.0, 1140.0, 1159.0, 1160.0, 1163.0, 1203.0, 1207.0, 1238.0, 1263.0, 1271.0, 1278.0, 1298.0, 1316.0, 1326.0, 1337.0, 1346.0, 1347.0, 1351.0, 1353.0, 1373.0, 1376.0, 1394.0, 1466.0, 1468.0, 1496.0, 1501.0, 1513.0, 1522.0, 1545.0, 1558.0, 1601.0, 1613.0, 1634.0, 1638.0, 1660.0, 1663.0, 1678.0, 1742.0, 1759.0, 1770.0, 1805.0, 1807.0, 1808.0, 1824.0, 1840.0, 1845.0, 1889.0, 1891.0, 1892.0, 1903.0, 1911.0, 1915.0, 1967.0, 1973.0, 1993.0, 2021.0, 2042.0, 2047.0, 2073.0, 2077.0, 2122.0, 2146.0, 2161.0, 2173.0, 2176.0, 2177.0, 2184.0, 2186.0, 2241.0, 2272.0, 2319.0, 2324.0, 2334.0, 2335.0, 2342.0, 2444.0, 2487.0, 2512.0, 2634.0, 2660.0, 2665.0, 2670.0, 2730.0, 2739.0, 2787.0, 2791.0, 2861.0, 2863.0, 2878.0, 2879.0, 2887.0, 2946.0, 2958.0, 2967.0, 2979.0, 2987.0, 3014.0, 3024.0, 3032.0, 3036.0, 3038.0, 3052.0, 3075.0, 3096.0, 3099.0, 3105.0, 3106.0, 3119.0, 3133.0, 3140.0, 3145.0, 3150.0, 3183.0, 3185.0, 3187.0, 3303.0, 3304.0, 3306.0, 3315.0, 3329.0, 3336.0, 3337.0, 3338.0, 3354.0, 3362.0, 3398.0, 3416.0, 3434.0, 3437.0, 3460.0, 3566.0, 3587.0, 3588.0, 3623.0, 3672.0, 3673.0, 3676.0, 3678.0, 3728.0, 3735.0, 3739.0, 3753.0, 3791.0, 3831.0, 3937.0, 3945.0, 3956.0, 4000.0, 4017.0, 4052.0, 4059.0, 4071.0, 4089.0, 4091.0, 4116.0, 4137.0, 4149.0, 4154.0, 4174.0, 4179.0, 4189.0, 4201.0, 4248.0, 4254.0, 4282.0, 4297.0, 4303.0, 4439.0, 4485.0, 4493.0, 4494.0, 4495.0, 4499.0, 4507.0, 4580.0, 4625.0, 4647.0, 4670.0, 4671.0, 4682.0, 4683.0, 4690.0, 4692.0, 4711.0, 4712.0, 4729.0, 4738.0, 4751.0, 4772.0, 4775.0, 4776.0, 4814.0, 4832.0, 4843.0, 4855.0, 4893.0, 4899.0, 4904.0, 4913.0, 4916.0, 4919.0, 4924.0, 4928.0, 4931.0, 4938.0, 4946.0, 4999.0, 5010.0, 5046.0, 5134.0, 5167.0, 5175.0, 5191.0, 5192.0, 5204.0, 5208.0, 5224.0, 5272.0, 5277.0, 5279.0, 5281.0, 5295.0, 5327.0, 5346.0, 5354.0, 5372.0, 5425.0, 5433.0, 5439.0, 5507.0, 5510.0, 5514.0, 5523.0, 5526.0, 5538.0, 5579.0, 5580.0, 5583.0, 5587.0, 5588.0, 5598.0, 5607.0, 5646.0, 5663.0, 5685.0, 5689.0, 5696.0, 5745.0, 5757.0, 5795.0, 5797.0, 5803.0, 5810.0, 5817.0, 5819.0, 5832.0, 5877.0, 5884.0, 5932.0, 5955.0, 5961.0, 5979.0, 6035.0, 6093.0, 6102.0, 6119.0, 6124.0, 6125.0, 6129.0, 6137.0, 6142.0, 6144.0, 6147.0, 6154.0, 6156.0, 6160.0, 6169.0, 6176.0, 6182.0, 6183.0, 6191.0, 6194.0, 6206.0, 6210.0, 6217.0, 6223.0, 6230.0, 6233.0, 6234.0, 6249.0, 6253.0, 6256.0, 6258.0, 6271.0, 6284.0, 6302.0, 6320.0, 6399.0, 6434.0, 6487.0, 6491.0, 6519.0, 6599.0, 6606.0, 6607.0, 6608.0, 6617.0, 6623.0, 6626.0, 6629.0, 6634.0, 6635.0, 6636.0, 6647.0, 6655.0, 6659.0, 6663.0, 6665.0, 6667.0, 6710.0, 6714.0, 6727.0, 6728.0, 6778.0, 6781.0, 6788.0, 6790.0, 6813.0, 6834.0, 6837.0, 6840.0, 6865.0, 6869.0, 6876.0, 6891.0, 6897.0, 6903.0, 6917.0, 6929.0, 6932.0, 6935.0, 7010.0, 7016.0, 7018.0, 7054.0, 7058.0, 7098.0, 7100.0, 7112.0, 7122.0, 7126.0, 7128.0, 7133.0, 7138.0, 7148.0, 7157.0, 7168.0, 7248.0, 7260.0, 7268.0, 7289.0, 7290.0, 7292.0, 7307.0, 7311.0, 7314.0, 7319.0, 7347.0, 7349.0, 7352.0, 7353.0, 7410.0, 7411.0, 7422.0, 7458.0, 7504.0, 7532.0, 7551.0, 7571.0, 7580.0, 7589.0, 7592.0, 7627.0, 7702.0, 7711.0, 7726.0, 7746.0, 7760.0, 7770.0, 7813.0, 7855.0, 7918.0, 7920.0, 7923.0, 7994.0, 8036.0, 8089.0, 8099.0, 8153.0, 8214.0, 8227.0, 8243.0, 8270.0, 8293.0, 8324.0, 8335.0, 8340.0, 8360.0, 8363.0, 8365.0, 8409.0, 8436.0, 8490.0, 8495.0, 8503.0, 8505.0, 8508.0, 8518.0, 8555.0, 8569.0, 8575.0, 8576.0, 8623.0, 8636.0, 8665.0, 8692.0, 8702.0, 8720.0, 8732.0, 8737.0, 8738.0, 8742.0, 8767.0, 8773.0, 8780.0, 8795.0, 8798.0, 8834.0, 8841.0, 8878.0, 8881.0, 8886.0, 8893.0, 8915.0, 8935.0, 8970.0, 8972.0, 8975.0, 8987.0, 9019.0, 9025.0, 9031.0, 9045.0, 9049.0, 9110.0, 9117.0, 9166.0, 9169.0, 9172.0, 9209.0, 9317.0, 9326.0, 9337.0, 9341.0, 9342.0, 9368.0, 9392.0, 9397.0, 9443.0, 9455.0, 9482.0, 9521.0, 9525.0, 9533.0, 9538.0, 9541.0, 9550.0, 9570.0, 9590.0, 9592.0, 9618.0, 9641.0, 9646.0, 9650.0, 9652.0, 9657.0, 9675.0, 9684.0, 9685.0, 9697.0, 9698.0, 9722.0, 9734.0, 9735.0, 9738.0, 9765.0, 9782.0, 9788.0, 9793.0, 9841.0, 9844.0, 9851.0, 9860.0, 9871.0, 9880.0, 9882.0, 9914.0, 9936.0, 9989.0, 10008.0, 10011.0, 10023.0, 10069.0, 10083.0, 10092.0, 10124.0, 10171.0, 10175.0, 10180.0, 10184.0, 10190.0, 10201.0, 10220.0, 10221.0, 10236.0, 10252.0, 10266.0, 10269.0, 10274.0, 10280.0, 10284.0, 10294.0, 10295.0, 10302.0, 10309.0, 10313.0, 10324.0, 10325.0, 10333.0, 10411.0, 10417.0, 10420.0, 10421.0, 10423.0, 10436.0, 10447.0, 10450.0, 10464.0, 10483.0, 10529.0, 10539.0, 10542.0, 10557.0, 10558.0, 10559.0, 10561.0, 10572.0, 10577.0, 10597.0, 10623.0, 10628.0, 10631.0, 10632.0, 10651.0, 10667.0, 10668.0, 10692.0, 10694.0, 10726.0, 10746.0, 10749.0, 10767.0, 10776.0, 10781.0, 10782.0, 10793.0, 10841.0, 10864.0, 10894.0, 10951.0, 10978.0, 10981.0, 11007.0, 11079.0, 11104.0, 11112.0, 11122.0, 11127.0, 11130.0, 11147.0, 11149.0, 11155.0, 11157.0, 11158.0, 11160.0, 11163.0, 11168.0, 11213.0, 11216.0, 11221.0, 11232.0, 11321.0, 11322.0, 11340.0, 11344.0, 22803.0, 22829.0, 22850.0, 22893.0, 22909.0, 22930.0, 22934.0, 22938.0, 22974.0, 22977.0, 22978.0, 22984.0, 23034.0, 23039.0, 23059.0, 23062.0, 23102.0, 23112.0, 23120.0, 23126.0, 23138.0, 23157.0, 23181.0, 23184.0, 23197.0, 23234.0, 23242.0, 23258.0, 23279.0, 23281.0, 23328.0, 23344.0, 23376.0, 23403.0, 23412.0, 23420.0, 23421.0, 23435.0, 23474.0, 23478.0, 23480.0, 23483.0, 23500.0, 23524.0, 23557.0, 23559.0, 23587.0, 23594.0, 23647.0, 23649.0, 23657.0, 24145.0, 25782.0, 25792.0, 25797.0, 25798.0, 25804.0, 25806.0, 25825.0, 25827.0, 25828.0, 25839.0, 25865.0, 25886.0, 25904.0, 25917.0, 25926.0, 25934.0, 25945.0, 25949.0, 25959.0, 26009.0, 26017.0, 26019.0, 26024.0, 26040.0, 26092.0, 26097.0, 26098.0, 26108.0, 26119.0, 26127.0, 26133.0, 26145.0, 26168.0, 26191.0, 26229.0, 26231.0, 26240.0, 26268.0, 26277.0, 26471.0, 26519.0, 26524.0, 26747.0, 26984.0, 26985.0, 27020.0, 27113.0, 27130.0, 27141.0, 27152.0, 27166.0, 27246.0, 27247.0, 27249.0, 27250.0, 27257.0, 27258.0, 27291.0, 27296.0, 27309.0, 27343.0, 27429.0, 28514.0, 28958.0, 28966.0, 28971.0, 28972.0, 28973.0, 28981.0, 28987.0, 28998.0, 29062.0, 29100.0, 29106.0, 29107.0, 29116.0, 29118.0, 29763.0, 29777.0, 29903.0, 29923.0, 29934.0, 29935.0, 29945.0, 29946.0, 29990.0, 29992.0, 30001.0, 30851.0, 50617.0, 50848.0, 50855.0, 51003.0, 51009.0, 51021.0, 51022.0, 51028.0, 51043.0, 51058.0, 51061.0, 51067.0, 51076.0, 51077.0, 51078.0, 51098.0, 51103.0, 51111.0, 51114.0, 51118.0, 51125.0, 51134.0, 51138.0, 51148.0, 51149.0, 51162.0, 51176.0, 51184.0, 51185.0, 51204.0, 51206.0, 51209.0, 51218.0, 51228.0, 51230.0, 51244.0, 51251.0, 51265.0, 51278.0, 51286.0, 51309.0, 51312.0, 51334.0, 51390.0, 51398.0, 51473.0, 51501.0, 51506.0, 51529.0, 51540.0, 51594.0, 51622.0, 51639.0, 51643.0, 51647.0, 51663.0, 51699.0, 51715.0, 51726.0, 51773.0, 51776.0, 51805.0, 53340.0, 53827.0, 53917.0, 54103.0, 54108.0, 54344.0, 54407.0, 54413.0, 54429.0, 54465.0, 54468.0, 54476.0, 54510.0, 54512.0, 54537.0, 54538.0, 54543.0, 54552.0, 54556.0, 54567.0, 54734.0, 54737.0, 54784.0, 54790.0, 54810.0, 54840.0, 54855.0, 54880.0, 54908.0, 54927.0, 54936.0, 54942.0, 54960.0, 54987.0, 55004.0, 55007.0, 55017.0, 55032.0, 55054.0, 55075.0, 55081.0, 55093.0, 55117.0, 55130.0, 55149.0, 55151.0, 55152.0, 55166.0, 55172.0, 55174.0, 55175.0, 55178.0, 55179.0, 55182.0, 55216.0, 55218.0, 55219.0, 55254.0, 55299.0, 55304.0, 55314.0, 55325.0, 55328.0, 55329.0, 55466.0, 55521.0, 55527.0, 55582.0, 55608.0, 55613.0, 55620.0, 55633.0, 55644.0, 55662.0, 55672.0, 55677.0, 55686.0, 55689.0, 55698.0, 55705.0, 55716.0, 55717.0, 55722.0, 55726.0, 55729.0, 55740.0, 55757.0, 55763.0, 55768.0, 55770.0, 55802.0, 55812.0, 55815.0, 55818.0, 55848.0, 55857.0, 55892.0, 55900.0, 55906.0, 55914.0, 55922.0, 55967.0, 55969.0, 55998.0, 56111.0, 56339.0, 56605.0, 56655.0, 56658.0, 56852.0, 56893.0, 56931.0, 56935.0, 56963.0, 56975.0, 57007.0, 57026.0, 57038.0, 57082.0, 57101.0, 57117.0, 57122.0, 57134.0, 57144.0, 57147.0, 57185.0, 57188.0, 57213.0, 57215.0, 57226.0, 57332.0, 57335.0, 57471.0, 57482.0, 57502.0, 57508.0, 57547.0, 57559.0, 57561.0, 57620.0, 57633.0, 57658.0, 57673.0, 57677.0, 57703.0, 57718.0, 57724.0, 57728.0, 57730.0, 57763.0, 57820.0, 57862.0, 58190.0, 58480.0, 58494.0, 58533.0, 59274.0, 59277.0, 60370.0, 60401.0, 60484.0, 60491.0, 60626.0, 60686.0, 63901.0, 63910.0, 64077.0, 64094.0, 64105.0, 64207.0, 64398.0, 64400.0, 64746.0, 64759.0, 64773.0, 64776.0, 64787.0, 64802.0, 64841.0, 64858.0, 65003.0, 65018.0, 65057.0, 65082.0, 65094.0, 65108.0, 65109.0, 65243.0, 65251.0, 65258.0, 65260.0, 65980.0, 65982.0, 79002.0, 79016.0, 79023.0, 79029.0, 79072.0, 79101.0, 79132.0, 79142.0, 79143.0, 79149.0, 79157.0, 79173.0, 79175.0, 79176.0, 79447.0, 79568.0, 79571.0, 79576.0, 79581.0, 79583.0, 79591.0, 79622.0, 79635.0, 79643.0, 79660.0, 79664.0, 79666.0, 79674.0, 79682.0, 79705.0, 79710.0, 79714.0, 79723.0, 79728.0, 79744.0, 79754.0, 79786.0, 79792.0, 79794.0, 79797.0, 79807.0, 79810.0, 79817.0, 79841.0, 79844.0, 79856.0, 79858.0, 79879.0, 79890.0, 79897.0, 79913.0, 79921.0, 79922.0, 79939.0, 79943.0, 79957.0, 79980.0, 80011.0, 80018.0, 80135.0, 80174.0, 80206.0, 80222.0, 80254.0, 80258.0, 80262.0, 80273.0, 80317.0, 80329.0, 80345.0, 80705.0, 80723.0, 80757.0, 80763.0, 80778.0, 81557.0, 81603.0, 81608.0, 81609.0, 81629.0, 81786.0, 81839.0, 81844.0, 81932.0, 83444.0, 83450.0, 83475.0, 83541.0, 83547.0, 83595.0, 83604.0, 83606.0, 83640.0, 83650.0, 83693.0, 83732.0, 83734.0, 83872.0, 83877.0, 83985.0, 84002.0, 84083.0, 84084.0, 84124.0, 84126.0, 84133.0, 84135.0, 84140.0, 84148.0, 84221.0, 84266.0, 84269.0, 84271.0, 84273.0, 84274.0, 84278.0, 84281.0, 84285.0, 84316.0, 84319.0, 84340.0, 84342.0, 84417.0, 84451.0, 84498.0, 84525.0, 84527.0, 84529.0, 84530.0, 84545.0, 84548.0, 84549.0, 84618.0, 84727.0, 84733.0, 84775.0, 84790.0, 84792.0, 84859.0, 84878.0, 84881.0, 84892.0, 84902.0, 84924.0, 84946.0, 84950.0, 84967.0, 84996.0, 85025.0, 85377.0, 85407.0, 85437.0, 85450.0, 85476.0, 89792.0, 89876.0, 90321.0, 90378.0, 90390.0, 90423.0, 90580.0, 90589.0, 90637.0, 90956.0, 91392.0, 91419.0, 91526.0, 91603.0, 91661.0, 91687.0, 91750.0, 91768.0, 91782.0, 91801.0, 91869.0, 91893.0, 92002.0, 92106.0, 92715.0, 92815.0, 92840.0, 93100.0, 93323.0, 93343.0, 93380.0, 93426.0, 93474.0, 93587.0, 93611.0, 93974.0, 95681.0, 112398.0, 112487.0, 113130.0, 113655.0, 113802.0, 113828.0, 114034.0, 114049.0, 114112.0, 114818.0, 114821.0, 115024.0, 115106.0, 115361.0, 115560.0, 115708.0, 115752.0, 116135.0, 116832.0, 116841.0, 116987.0, 117155.0, 118424.0, 118442.0, 118487.0, 121227.0, 121441.0, 121504.0, 121642.0, 122509.0, 123811.0, 123920.0, 124044.0, 124359.0, 124446.0, 124512.0, 124935.0, 125170.0, 125476.0, 125919.0, 126069.0, 126295.0, 126328.0, 126374.0, 126375.0, 126820.0, 126823.0, 127281.0, 128153.0, 128486.0, 128497.0, 130813.0, 130916.0, 131450.0, 131566.0, 131965.0, 134111.0, 134121.0, 134187.0, 134359.0, 138046.0, 139341.0, 140460.0, 140545.0, 140578.0, 140706.0, 140730.0, 140735.0, 143425.0, 143458.0, 143662.0, 144699.0, 144717.0, 145483.0, 145567.0, 145957.0, 146434.0, 147007.0, 147660.0, 147687.0, 147808.0, 147841.0, 147923.0, 148103.0, 148254.0, 148979.0, 149483.0, 149840.0, 150483.0, 150684.0, 150737.0, 151246.0, 151254.0, 152273.0, 152687.0, 152756.0, 153562.0, 153657.0, 153733.0, 154791.0, 155054.0, 157310.0, 157378.0, 157697.0, 158234.0, 158293.0, 158326.0, 158427.0, 159195.0, 161502.0, 161582.0, 161829.0, 162333.0, 162966.0, 163126.0, 163227.0, 163590.0, 165918.0, 166614.0, 166929.0, 169270.0, 169792.0, 196264.0, 196483.0, 196513.0, 196792.0, 197320.0, 199221.0, 200734.0, 200765.0, 200916.0, 201163.0, 201254.0, 201255.0, 201725.0, 201798.0, 201965.0, 201973.0, 202051.0, 203102.0, 203245.0, 203260.0, 204219.0, 205251.0, 219402.0, 219541.0, 219621.0, 219670.0, 219844.0, 220136.0, 220359.0, 220929.0, 220992.0, 221061.0, 221150.0, 221184.0, 221395.0, 221443.0, 221458.0, 221656.0, 221662.0, 252983.0, 253635.0, 253714.0, 253725.0, 254251.0, 254295.0, 254359.0, 254394.0, 255488.0, 256815.0, 257019.0, 257397.0, 260425.0, 283232.0, 283237.0, 283349.0, 283377.0, 283514.0, 283726.0, 283807.0, 283933.0, 284058.0, 284119.0, 284131.0, 284184.0, 284309.0, 284346.0, 284390.0, 284992.0, 285315.0, 285349.0, 285362.0, 285753.0, 286053.0, 286451.0, 317662.0, 317671.0, 317772.0, 339344.0, 339487.0, 339804.0, 340277.0, 340547.0, 342372.0, 347273.0, 348110.0, 349334.0, 374354.0, 374569.0, 374659.0, 374920.0, 374969.0, 375484.0, 375612.0, 375757.0, 378708.0, 387032.0, 387338.0, 387923.0, 388962.0, 389541.0, 400673.0, 400916.0, 403341.0, 408050.0, 440097.0, 440193.0, 440498.0, 440574.0, 441150.0, 474343.0, 493861.0, 542767.0, 548596.0, 550631.0, 652968.0, 653140.0, 653784.0, 728239.0, 728340.0, 728492.0, 729238.0, 729515.0, 100128731.0, 100129583.0, 100130086.0, 100131997.0, 100287171.0, 100287932.0, 102724023.0 
