# Supplementary material for: Analysis of gene expression in the postmortem brain of neurotypical Black Americans reveals contributions of genetic ancestry
Source: Nat Neurosci. 2024 May 20;27(6):1064–74. doi: 10.1038/s41593-024-01636-0 (PMC11156587; doi:10.1038/s41593-024-01636-0)
Supplement: Supplementary file 5 — Compressed directory of ancestry-associated DEGs enriched for WGCNA module functional enrichment results (that is, GO term enrichment) for the caudate nucleus, dentate gyrus, DLPFC and hippocampus. [file 41593_2024_1636_MOESM5_ESM.gz › wgcna_functional_enrichment/dentateGyrus/GO_analysis_mash_plum1.txt]

GO:0002181 BP 1.62e-19   12/32    87/14777 D08 cytoplasmic translation                  4736.0, 6135.0, 6152.0, 6155.0, 6157.0, 6165.0, 6201.0, 6202.0, 6207.0, 6218.0, 6222.0, 51121.0 
GO:0006412 BP 1.93e-14   11/32   161/14777 D07 translation                              4736.0, 6135.0, 6152.0, 6155.0, 6157.0, 6165.0, 6201.0, 6202.0, 6207.0, 6218.0, 6222.0 
GO:0006364 BP 4.27e-06    5/32   114/14777 D09 rRNA processing                          6135.0, 6155.0, 6165.0, 6201.0, 6218.0 
GO:0022626 CC 3.71e-18   11/32    76/14777 D06 cytosolic ribosome                       4736.0, 6135.0, 6152.0, 6155.0, 6157.0, 6165.0, 6201.0, 6202.0, 6207.0, 6218.0, 6222.0 
GO:0022625 CC 1.82e-13    8/32    54/14777 D05 cytosolic large ribosomal subunit        4736.0, 6135.0, 6152.0, 6155.0, 6157.0, 6165.0, 51121.0, 285855.0 
GO:0022627 CC 1.88e-08    5/32    39/14777 D05 cytosolic small ribosomal subunit        6201.0, 6202.0, 6207.0, 6218.0, 6222.0 
GO:0005840 CC 1.88e-08    5/32    39/14777 D05 ribosome                                 6155.0, 6201.0, 6207.0, 6218.0, 6222.0 
GO:0005925 CC 6.34e-08    9/32   373/14777 D05 focal adhesion                           387.0, 3190.0, 4736.0, 6155.0, 6201.0, 6202.0, 6207.0, 6218.0, 6222.0 
GO:0042788 CC 4.77e-07    4/32    30/14777 D06 polysomal ribosome                       689.0, 4736.0, 6135.0, 6152.0 
GO:0070062 CC 1.29e-06   14/32  1540/14777 D06 extracellular exosome                    387.0, 529.0, 3190.0, 4736.0, 5684.0, 6135.0, 6152.0, 6155.0, 6165.0, 6202.0, 6207.0, 6222.0, 6742.0, 51121.0 
GO:0045202 CC 9.22e-06    7/32   358/14777 D03 synapse                                  5684.0, 6152.0, 6155.0, 6157.0, 6165.0, 6201.0, 6218.0 
GO:0005854 CC 1.36e-05    2/32     3/14777 D02 nascent polypeptide-associated complex   689.0, 4666.0 
GO:0005829 CC 4.41e-05   21/32  4436/14777 D02 cytosol                                  387.0, 529.0, 689.0, 1716.0, 4736.0, 5073.0, 5684.0, 6135.0, 6152.0, 6155.0, 6157.0, 6165.0, 6201.0, 6202.0, 6207.0, 6218.0, 6222.0, 7265.0, 11345.0, 22826.0, 55860.0 
GO:0003735 MF 3.00e-18   13/32   154/14777 D02 structural constituent of ribosome       4736.0, 6135.0, 6152.0, 6155.0, 6157.0, 6165.0, 6201.0, 6202.0, 6207.0, 6218.0, 6222.0, 51121.0, 285855.0 
GO:0003723 MF 8.35e-13   19/32  1296/14777 D04 RNA binding                              509.0, 689.0, 3190.0, 4736.0, 5073.0, 6135.0, 6152.0, 6155.0, 6157.0, 6165.0, 6201.0, 6202.0, 6207.0, 6218.0, 6222.0, 6742.0, 51121.0, 64976.0, 285855.0 
