# Supplementary material for: Analysis of gene expression in the postmortem brain of neurotypical Black Americans reveals contributions of genetic ancestry
Source: Nat Neurosci. 2024 May 20;27(6):1064–74. doi: 10.1038/s41593-024-01636-0 (PMC11156587; doi:10.1038/s41593-024-01636-0)
Supplement: Supplementary file 5 — Compressed directory of ancestry-associated DEGs enriched for WGCNA module functional enrichment results (that is, GO term enrichment) for the caudate nucleus, dentate gyrus, DLPFC and hippocampus. [file 41593_2024_1636_MOESM5_ESM.gz › wgcna_functional_enrichment/dentateGyrus/GO_analysis_mash_greenyellow.txt]

GO:0043197 CC 2.06e-06  17/454   144/14777 D06 dendritic spine                          320.0, 793.0, 2332.0, 2823.0, 2891.0, 2893.0, 2903.0, 2915.0, 5577.0, 6801.0, 22871.0, 25843.0, 26052.0, 29904.0, 51104.0, 55607.0, 91752.0 
GO:0031965 CC 8.18e-06  20/454   211/14777 D04 nuclear membrane                         596.0, 2776.0, 3840.0, 6272.0, 8658.0, 9378.0, 9589.0, 9821.0, 10927.0, 23165.0, 23236.0, 23369.0, 23592.0, 25909.0, 53371.0, 59343.0, 79982.0, 83699.0, 114882.0, 255919.0 
