# Supplementary material for: Analysis of gene expression in the postmortem brain of neurotypical Black Americans reveals contributions of genetic ancestry
Source: Nat Neurosci. 2024 May 20;27(6):1064–74. doi: 10.1038/s41593-024-01636-0 (PMC11156587; doi:10.1038/s41593-024-01636-0)
Supplement: Supplementary file 5 — Compressed directory of ancestry-associated DEGs enriched for WGCNA module functional enrichment results (that is, GO term enrichment) for the caudate nucleus, dentate gyrus, DLPFC and hippocampus. [file 41593_2024_1636_MOESM5_ESM.gz › wgcna_functional_enrichment/dentateGyrus/GO_analysis_mash_brown.xlsx]

## Sheet: Sheet1
GO	NS	enrichment	name	ratio_in_study	ratio_in_pop	p_uncorrected	depth	study_count	p_fdr_bh	study_items
GO:0005886	CC	e	plasma membrane	241/896	3097/14777	1.23475e-05	3	241	0.0116509	91.0, 93.0, 108.0, 111.0, 114.0, 148.0, 156.0, 302.0, 351.0, 389.0, 421.0, 645.0, 824.0, 887.0, 921.0, 967.0, 975.0, 1012.0, 1363.0, 1435.0, 1604.0, 1606.0, 1607.0, 1608.0, 1896.0, 1942.0, 1946.0, 1947.0, 1949.0, 2171.0, 2181.0, 2239.0, 2316.0, 2555.0, 2693.0, 2770.0, 2771.0, 2825.0, 2885.0, 2899.0, 2900.0, 3059.0, 3084.0, 3115.0, 3134.0, 3269.0, 3274.0, 3309.0, 3356.0, 3482.0, 3568.0, 3611.0, 36…
GO:0005576	CC	e	extracellular region	87/896	902/14777	1.37392e-05	2	87	0.0116509	1.0, 210.0, 272.0, 302.0, 308.0, 317.0, 351.0, 710.0, 1012.0, 1116.0, 1282.0, 1284.0, 1435.0, 1604.0, 1690.0, 1774.0, 1942.0, 1953.0, 2171.0, 2199.0, 2316.0, 2950.0, 3082.0, 3084.0, 3146.0, 3371.0, 3598.0, 3959.0, 4018.0, 5125.0, 5211.0, 5627.0, 5818.0, 5950.0, 6277.0, 6387.0, 6441.0, 6447.0, 6993.0, 7043.0, 7060.0, 7077.0, 7286.0, 7295.0, 7414.0, 7473.0, 8407.0, 8804.0, 9332.0, 9353.0, 9358.0, 9…
GO:0070062	CC	e	extracellular exosome	132/896	1540/14777	3.564e-05	6	132	0.0153262	1.0, 204.0, 210.0, 217.0, 302.0, 308.0, 317.0, 351.0, 389.0, 435.0, 644.0, 645.0, 710.0, 824.0, 967.0, 975.0, 1012.0, 1116.0, 1152.0, 1284.0, 1314.0, 1363.0, 1428.0, 1604.0, 1622.0, 1947.0, 2171.0, 2239.0, 2316.0, 2770.0, 2771.0, 2885.0, 2950.0, 3309.0, 3482.0, 3801.0, 3925.0, 3959.0, 4072.0, 4124.0, 4232.0, 4430.0, 4522.0, 4637.0, 4645.0, 4703.0, 4925.0, 5025.0, 5052.0, 5092.0, 5172.0, 5211.0, 5…
GO:0005615	CC	e	extracellular space	70/896	719/14777	7.76481e-05	2	70	0.0188589	1.0, 302.0, 351.0, 710.0, 967.0, 1012.0, 1116.0, 1152.0, 1282.0, 1284.0, 1314.0, 1363.0, 1435.0, 1809.0, 1896.0, 2950.0, 3082.0, 3084.0, 3134.0, 3146.0, 3151.0, 3371.0, 3568.0, 3598.0, 3959.0, 4018.0, 4925.0, 5052.0, 5125.0, 5126.0, 5627.0, 5740.0, 5801.0, 5918.0, 5950.0, 6441.0, 7043.0, 7049.0, 7060.0, 7077.0, 7473.0, 7804.0, 7857.0, 8349.0, 8646.0, 8751.0, 8804.0, 9353.0, 9508.0, 10491.0, 10512…
GO:0016459	CC	e	myosin complex	7/896	19/14777	7.78375e-05	2	7	0.0188589	4430.0, 4637.0, 4645.0, 23026.0, 51168.0, 55930.0, 140469.0
GO:0005654	CC	p	nucleoplasm	153/896	3333/14777	3.61467e-05	2	153	0.0153262	35.0, 148.0, 463.0, 571.0, 645.0, 688.0, 694.0, 817.0, 894.0, 967.0, 1643.0, 2002.0, 2100.0, 2171.0, 2644.0, 2771.0, 2825.0, 2885.0, 3084.0, 3146.0, 3428.0, 3611.0, 3642.0, 3725.0, 3727.0, 4013.0, 4093.0, 4163.0, 4173.0, 4175.0, 4842.0, 4927.0, 5092.0, 5126.0, 5393.0, 5394.0, 5395.0, 5432.0, 5595.0, 5600.0, 5606.0, 5931.0, 5985.0, 6118.0, 6188.0, 6314.0, 6340.0, 6470.0, 6662.0, 6664.0, 6671.0, 70…
GO:0005730	CC	p	nucleolus	27/896	876/14777	5.35247e-05	5	27	0.0181556	894.0, 2316.0, 2885.0, 3428.0, 5393.0, 5394.0, 6188.0, 6314.0, 8493.0, 9643.0, 10916.0, 10984.0, 23016.0, 23107.0, 23404.0, 27042.0, 27292.0, 55509.0, 64769.0, 81691.0, 85439.0, 140733.0, 151827.0, 387496.0, 677843.0, 100033422.0, 100033818.0
GO:0003723	MF	p	RNA binding	41/896	1296/14777	9.53322e-07	4	41	0.00383807	302.0, 678.0, 2316.0, 2885.0, 3146.0, 3151.0, 3428.0, 3725.0, 5052.0, 5393.0, 5394.0, 5931.0, 6188.0, 6238.0, 7295.0, 7329.0, 8761.0, 8871.0, 10656.0, 11269.0, 23016.0, 23089.0, 23255.0, 23404.0, 23438.0, 23499.0, 27042.0, 27044.0, 27079.0, 27292.0, 55135.0, 55651.0, 56829.0, 57060.0, 64283.0, 64975.0, 65981.0, 81691.0, 81892.0, 92906.0, 143689.0
