# Supplementary material for: Analysis of gene expression in the postmortem brain of neurotypical Black Americans reveals contributions of genetic ancestry
Source: Nat Neurosci. 2024 May 20;27(6):1064–74. doi: 10.1038/s41593-024-01636-0 (PMC11156587; doi:10.1038/s41593-024-01636-0)
Supplement: Supplementary file 5 — Compressed directory of ancestry-associated DEGs enriched for WGCNA module functional enrichment results (that is, GO term enrichment) for the caudate nucleus, dentate gyrus, DLPFC and hippocampus. [file 41593_2024_1636_MOESM5_ESM.gz › wgcna_functional_enrichment/dentateGyrus/GO_analysis_mash_lightgreen.txt]

GO:0005654 CC 3.23e-10 100/249  3333/14777 D02 nucleoplasm                              466.0, 546.0, 667.0, 988.0, 1399.0, 1654.0, 2803.0, 2959.0, 3646.0, 4208.0, 4603.0, 4686.0, 4750.0, 5356.0, 5586.0, 5775.0, 5889.0, 5903.0, 5926.0, 6224.0, 6228.0, 6432.0, 6877.0, 7175.0, 7178.0, 7320.0, 7323.0, 7543.0, 7572.0, 8454.0, 8467.0, 8726.0, 9015.0, 9321.0, 9440.0, 9453.0, 9716.0, 9743.0, 9848.0, 9877.0, 9994.0, 10133.0, 10179.0, 10210.0, 10565.0, 11056.0, 11218.0, 11244.0, 22832.0, 23001.0, 23253.0, 23345.0, 23350.0, 23411.0, 23451.0, 23517.0, 25836.0, 25957.0, 26054.0, 26057.0, 27107.0, 27332.0, 27340.0, 29915.0, 51010.0, 51096.0, 51300.0, 51340.0, 51535.0, 51585.0, 51747.0, 54477.0, 54700.0, 54957.0, 55145.0, 55291.0, 55629.0, 55671.0, 55719.0, 55832.0, 55870.0, 56916.0, 57149.0, 57223.0, 58508.0, 64795.0, 65986.0, 79648.0, 79677.0, 83932.0, 84265.0, 84280.0, 84955.0, 91746.0, 159963.0, 257218.0, 259282.0, 284697.0, 339324.0, 404672.0 
GO:0005634 CC 1.14e-09 120/249  4415/14777 D05 nucleus                                  466.0, 546.0, 667.0, 988.0, 989.0, 1062.0, 1654.0, 1832.0, 2287.0, 2959.0, 3646.0, 4208.0, 4603.0, 4686.0, 4750.0, 4850.0, 5203.0, 5356.0, 5586.0, 5889.0, 5926.0, 6432.0, 6451.0, 6877.0, 7039.0, 7175.0, 7178.0, 7320.0, 7323.0, 7569.0, 7572.0, 7644.0, 7697.0, 8467.0, 8559.0, 8726.0, 8899.0, 9039.0, 9204.0, 9255.0, 9352.0, 9440.0, 9465.0, 9716.0, 9848.0, 9849.0, 9852.0, 9994.0, 10133.0, 10179.0, 10210.0, 10260.0, 10780.0, 11218.0, 11244.0, 23345.0, 23350.0, 23411.0, 23451.0, 23517.0, 25836.0, 26054.0, 26057.0, 26135.0, 27332.0, 29915.0, 51010.0, 51096.0, 51319.0, 51320.0, 51340.0, 51747.0, 54700.0, 55145.0, 55236.0, 55291.0, 55629.0, 55719.0, 55832.0, 55854.0, 55870.0, 56916.0, 57209.0, 57396.0, 57573.0, 58508.0, 60313.0, 63979.0, 64431.0, 64795.0, 65056.0, 65986.0, 79027.0, 79677.0, 80110.0, 80184.0, 81624.0, 83752.0, 83932.0, 84146.0, 84162.0, 84265.0, 84460.0, 85460.0, 91746.0, 94239.0, 120376.0, 166815.0, 170622.0, 253959.0, 284406.0, 284697.0, 339324.0, 340252.0, 360023.0, 375748.0, 387082.0, 400713.0, 730087.0, 100289635.0 
GO:0016607 CC 5.17e-07  22/249   381/14777 D03 nuclear speck                            988.0, 4208.0, 5356.0, 6432.0, 8559.0, 8899.0, 9321.0, 10210.0, 23451.0, 23517.0, 25957.0, 27332.0, 51319.0, 51340.0, 51747.0, 54497.0, 55086.0, 55671.0, 57223.0, 79677.0, 83932.0, 91746.0 
GO:0003723 MF 1.74e-07  48/249  1296/14777 D04 RNA binding                              988.0, 1399.0, 1654.0, 1832.0, 2287.0, 3646.0, 3895.0, 4686.0, 4850.0, 5586.0, 5903.0, 6170.0, 6224.0, 6228.0, 6432.0, 7175.0, 7178.0, 8899.0, 9716.0, 9877.0, 10179.0, 11056.0, 11218.0, 23345.0, 23350.0, 23451.0, 23517.0, 25957.0, 26057.0, 26135.0, 26156.0, 27332.0, 27340.0, 51010.0, 51096.0, 51320.0, 51340.0, 51535.0, 51747.0, 55086.0, 55854.0, 58508.0, 60313.0, 65056.0, 79736.0, 84294.0, 91746.0, 494115.0 
