# Supplementary material for: Analysis of gene expression in the postmortem brain of neurotypical Black Americans reveals contributions of genetic ancestry
Source: Nat Neurosci. 2024 May 20;27(6):1064–74. doi: 10.1038/s41593-024-01636-0 (PMC11156587; doi:10.1038/s41593-024-01636-0)
Supplement: Supplementary file 5 — Compressed directory of ancestry-associated DEGs enriched for WGCNA module functional enrichment results (that is, GO term enrichment) for the caudate nucleus, dentate gyrus, DLPFC and hippocampus. [file 41593_2024_1636_MOESM5_ESM.gz › wgcna_functional_enrichment/dentateGyrus/GO_analysis_mash_green.xlsx]

## Sheet: Sheet1
GO	NS	enrichment	name	ratio_in_study	ratio_in_pop	p_uncorrected	depth	study_count	p_fdr_bh	study_items
GO:0016579	BP	e	protein deubiquitination	14/726	73/14777	1.0484e-05	8	14	0.0402944	4287.0, 7874.0, 8239.0, 9097.0, 9099.0, 9100.0, 9736.0, 9929.0, 9958.0, 10213.0, 23032.0, 23252.0, 80124.0, 84640.0
GO:0070934	BP	e	CRD-mediated mRNA stabilization	5/726	8/14777	1.39702e-05	11	5	0.0402944	3192.0, 7812.0, 10492.0, 10605.0, 26986.0
GO:1900152	BP	e	negative regulation of nuclear-transcribed mRNA catabolic process, deadenylation-dependent decay	5/726	8/14777	1.39702e-05	11	5	0.0402944	3192.0, 7812.0, 10492.0, 10605.0, 26986.0
GO:0006397	BP	e	mRNA processing	22/726	162/14777	1.43193e-05	8	22	0.0402944	1665.0, 3181.0, 4841.0, 6426.0, 6429.0, 6651.0, 8683.0, 8882.0, 9406.0, 10150.0, 10285.0, 10657.0, 10946.0, 11044.0, 11319.0, 54890.0, 57466.0, 58517.0, 60493.0, 64062.0, 201626.0, 255967.0
GO:0005634	CC	e	nucleus	320/726	4415/14777	1.07601e-16	5	320	1.57751e-13	178.0, 665.0, 673.0, 892.0, 902.0, 905.0, 996.0, 1052.0, 1105.0, 1390.0, 1407.0, 1408.0, 1647.0, 1665.0, 1739.0, 1843.0, 1859.0, 1876.0, 1965.0, 1977.0, 1998.0, 2113.0, 2117.0, 2271.0, 2353.0, 2354.0, 2553.0, 2963.0, 3094.0, 3164.0, 3181.0, 3188.0, 3192.0, 3475.0, 3480.0, 3622.0, 3720.0, 3726.0, 3836.0, 3837.0, 3921.0, 4155.0, 4170.0, 4205.0, 4287.0, 4437.0, 4616.0, 4783.0, 4801.0, 4841.0, 4863.0…
GO:0005654	CC	e	nucleoplasm	259/726	3333/14777	1.86028e-16	2	259	1.57751e-13	523.0, 892.0, 902.0, 905.0, 996.0, 1052.0, 1105.0, 1647.0, 1665.0, 1848.0, 1859.0, 1876.0, 1960.0, 1961.0, 1998.0, 2113.0, 2117.0, 2353.0, 2354.0, 2553.0, 2961.0, 2963.0, 3094.0, 3164.0, 3181.0, 3188.0, 3192.0, 3622.0, 3720.0, 3726.0, 3836.0, 3837.0, 3921.0, 3980.0, 4170.0, 4205.0, 4287.0, 4437.0, 4552.0, 4659.0, 4801.0, 4841.0, 4863.0, 4869.0, 5000.0, 5325.0, 5422.0, 5431.0, 5440.0, 5534.0, 5537…
GO:0016607	CC	e	nuclear speck	53/726	381/14777	5.72e-12	3	53	3.23371e-09	627.0, 665.0, 1408.0, 1647.0, 1665.0, 1859.0, 2961.0, 3192.0, 4841.0, 4869.0, 5562.0, 6426.0, 6429.0, 6446.0, 6651.0, 7341.0, 8204.0, 8394.0, 8446.0, 8621.0, 8683.0, 9063.0, 9343.0, 9774.0, 9775.0, 10250.0, 10285.0, 10521.0, 10569.0, 10933.0, 10946.0, 10973.0, 11193.0, 23137.0, 23198.0, 23360.0, 26051.0, 51631.0, 54883.0, 54890.0, 55269.0, 55421.0, 55660.0, 55904.0, 57018.0, 58517.0, 64783.0, 795…
GO:0005829	CC	e	cytosol	288/726	4436/14777	1.44678e-08	2	288	6.13434e-06	164.0, 178.0, 230.0, 262.0, 378.0, 400.0, 523.0, 673.0, 905.0, 996.0, 998.0, 1213.0, 1408.0, 1600.0, 1739.0, 1848.0, 1965.0, 1975.0, 1977.0, 1983.0, 1998.0, 2107.0, 2271.0, 2353.0, 2935.0, 2961.0, 3094.0, 3164.0, 3188.0, 3192.0, 3418.0, 3658.0, 3836.0, 3837.0, 3921.0, 4144.0, 4155.0, 4170.0, 4205.0, 4287.0, 4552.0, 4644.0, 4659.0, 4869.0, 4952.0, 5000.0, 5037.0, 5048.0, 5082.0, 5110.0, 5130.0, 51…
GO:0000502	CC	e	proteasome complex	12/726	51/14777	4.88992e-06	5	12	0.00165866	5683.0, 5700.0, 5701.0, 5706.0, 5707.0, 5718.0, 7337.0, 9097.0, 9861.0, 10213.0, 23392.0, 197131.0
GO:0022624	CC	e	proteasome accessory complex	7/726	17/14777	8.46989e-06	2	7	0.00239416	5700.0, 5701.0, 5706.0, 5707.0, 5718.0, 9861.0, 10213.0
GO:0106002	CC	e	mCRD-mediated mRNA stability complex	4/726	5/14777	2.77736e-05	2	4	0.00672914	7812.0, 10492.0, 10605.0, 26986.0
GO:0071013	CC	e	catalytic step 2 spliceosome	14/726	88/14777	9.22167e-05	4	14	0.0173777	3181.0, 3192.0, 6426.0, 6632.0, 9343.0, 9775.0, 10250.0, 10283.0, 10492.0, 10569.0, 10946.0, 26986.0, 53938.0, 55696.0
GO:0018444	CC	e	translation release factor complex	3/726	3/14777	0.000118125	2	3	0.020034	2107.0, 2935.0, 23708.0
GO:0005615	CC	p	extracellular space	15/726	719/14777	9.06567e-05	2	15	0.0173777	627.0, 957.0, 1515.0, 5552.0, 6386.0, 7037.0, 7092.0, 7316.0, 8621.0, 8829.0, 10418.0, 23019.0, 26354.0, 196441.0, 200407.0
GO:0003723	MF	e	RNA binding	118/726	1296/14777	2.44457e-11	4	118	9.84185e-08	1213.0, 1665.0, 1965.0, 1975.0, 1977.0, 1983.0, 2107.0, 2935.0, 2961.0, 3181.0, 3188.0, 3192.0, 3658.0, 3837.0, 3921.0, 4644.0, 4841.0, 4869.0, 5037.0, 5431.0, 5700.0, 5770.0, 5814.0, 6122.0, 6133.0, 6146.0, 6164.0, 6203.0, 6232.0, 6301.0, 6426.0, 6429.0, 6632.0, 6651.0, 7037.0, 7316.0, 7334.0, 7341.0, 7520.0, 7812.0, 8125.0, 8446.0, 8621.0, 8664.0, 8683.0, 8715.0, 9100.0, 9343.0, 9406.0, 9689.0,…
GO:0005515	MF	e	protein binding	550/726	9564/14777	6.92625e-11	2	550	1.39426e-07	164.0, 178.0, 230.0, 262.0, 378.0, 400.0, 523.0, 540.0, 627.0, 665.0, 673.0, 819.0, 892.0, 902.0, 905.0, 957.0, 996.0, 998.0, 1052.0, 1105.0, 1213.0, 1390.0, 1407.0, 1408.0, 1515.0, 1600.0, 1647.0, 1665.0, 1737.0, 1739.0, 1843.0, 1848.0, 1859.0, 1876.0, 1961.0, 1965.0, 1975.0, 1977.0, 1983.0, 1998.0, 2055.0, 2107.0, 2113.0, 2271.0, 2353.0, 2354.0, 2553.0, 2717.0, 2768.0, 2935.0, 2961.0, 2963.0, 3…
GO:0003677	MF	e	DNA binding	61/726	720/14777	2.80289e-05	4	61	0.0376148	1105.0, 1390.0, 1407.0, 1408.0, 2113.0, 2354.0, 2961.0, 2963.0, 3164.0, 3192.0, 3622.0, 3720.0, 3726.0, 3980.0, 4801.0, 4841.0, 5325.0, 5422.0, 5431.0, 5440.0, 5612.0, 5927.0, 6018.0, 6232.0, 6651.0, 6996.0, 7110.0, 7520.0, 7584.0, 7705.0, 7763.0, 7862.0, 9044.0, 9063.0, 9774.0, 9972.0, 9987.0, 10001.0, 10042.0, 10250.0, 10657.0, 10795.0, 11169.0, 23013.0, 23014.0, 23036.0, 26994.0, 51592.0, 5172…
