# Supplementary material for: Analysis of gene expression in the postmortem brain of neurotypical Black Americans reveals contributions of genetic ancestry
Source: Nat Neurosci. 2024 May 20;27(6):1064–74. doi: 10.1038/s41593-024-01636-0 (PMC11156587; doi:10.1038/s41593-024-01636-0)
Supplement: Supplementary file 5 — Compressed directory of ancestry-associated DEGs enriched for WGCNA module functional enrichment results (that is, GO term enrichment) for the caudate nucleus, dentate gyrus, DLPFC and hippocampus. [file 41593_2024_1636_MOESM5_ESM.gz › wgcna_functional_enrichment/dentateGyrus/GO_analysis_mash_midnightblue.xlsx]

## Sheet: Sheet1
GO	NS	enrichment	name	ratio_in_study	ratio_in_pop	p_uncorrected	depth	study_count	p_fdr_bh	study_items
GO:1902600	BP	e	proton transmembrane transport	12/338	101/14777	3.24388e-06	8	12	0.0365131	292.0, 506.0, 518.0, 526.0, 535.0, 1327.0, 1340.0, 1355.0, 6548.0, 7386.0, 9377.0, 133308.0
GO:0030672	CC	e	synaptic vesicle membrane	15/338	102/14777	1.03868e-08	8	15	1.76161e-05	535.0, 598.0, 5864.0, 5869.0, 6844.0, 6853.0, 7879.0, 8675.0, 8927.0, 9900.0, 57030.0, 80863.0, 118426.0, 133308.0, 192683.0
GO:0016020	CC	e	membrane	100/338	2588/14777	3.93239e-08	2	100	3.33467e-05	60.0, 71.0, 163.0, 292.0, 396.0, 506.0, 535.0, 832.0, 1072.0, 1327.0, 1605.0, 1639.0, 1981.0, 1994.0, 2280.0, 2683.0, 2734.0, 3939.0, 4191.0, 5093.0, 5094.0, 5216.0, 5478.0, 5566.0, 5708.0, 5713.0, 5830.0, 5869.0, 6143.0, 6181.0, 6184.0, 6541.0, 6548.0, 6745.0, 6844.0, 6892.0, 7416.0, 7417.0, 7436.0, 7531.0, 8079.0, 8675.0, 8729.0, 9371.0, 9491.0, 9766.0, 9827.0, 9900.0, 9962.0, 10075.0, 10097.0,…
GO:0071005	CC	e	U2-type precatalytic spliceosome	8/338	50/14777	1.60222e-05	5	8	0.00685129	4809.0, 9092.0, 10262.0, 10291.0, 10594.0, 10992.0, 23020.0, 84844.0
GO:0005654	CC	e	nucleoplasm	110/338	3333/14777	2.2586e-05	2	110	0.00685129	60.0, 118.0, 607.0, 639.0, 1327.0, 1355.0, 1453.0, 1605.0, 1822.0, 1994.0, 2145.0, 2290.0, 2521.0, 2962.0, 3184.0, 4204.0, 4779.0, 4809.0, 5093.0, 5094.0, 5430.0, 5528.0, 5546.0, 5565.0, 5566.0, 5694.0, 5708.0, 5713.0, 5886.0, 5887.0, 6046.0, 6117.0, 6548.0, 6598.0, 6631.0, 6638.0, 6668.0, 6812.0, 6829.0, 6830.0, 6934.0, 7014.0, 7703.0, 8021.0, 9092.0, 9295.0, 9320.0, 9442.0, 9491.0, 9733.0, 9889…
GO:0016607	CC	e	nuclear speck	23/338	381/14777	2.3372e-05	3	23	0.00685129	535.0, 5093.0, 5546.0, 5566.0, 6046.0, 9092.0, 9295.0, 9320.0, 9733.0, 9967.0, 10291.0, 10594.0, 10992.0, 11273.0, 23067.0, 27111.0, 27339.0, 56478.0, 57459.0, 80764.0, 84164.0, 84844.0, 135295.0
GO:0005634	CC	e	nucleus	137/338	4415/14777	2.42381e-05	5	137	0.00685129	60.0, 71.0, 118.0, 292.0, 396.0, 473.0, 506.0, 639.0, 984.0, 1072.0, 1431.0, 1453.0, 1639.0, 1738.0, 1822.0, 1981.0, 1994.0, 2145.0, 2290.0, 2521.0, 2909.0, 2931.0, 2962.0, 3008.0, 3184.0, 3939.0, 4191.0, 4204.0, 4779.0, 4809.0, 4858.0, 4967.0, 5062.0, 5093.0, 5094.0, 5216.0, 5306.0, 5430.0, 5478.0, 5516.0, 5528.0, 5546.0, 5565.0, 5566.0, 5694.0, 5708.0, 5713.0, 5886.0, 5887.0, 6046.0, 6117.0, 65…
GO:0060203	CC	e	clathrin-sculpted glutamate transport vesicle membrane	3/338	4/14777	4.66472e-05	8	3	0.011302	5864.0, 6844.0, 57030.0
GO:0005829	CC	e	cytosol	136/338	4436/14777	5.42712e-05	2	136	0.0115055	27.0, 58.0, 60.0, 71.0, 118.0, 163.0, 396.0, 526.0, 535.0, 598.0, 832.0, 1072.0, 1173.0, 1327.0, 1453.0, 1605.0, 1639.0, 1795.0, 1981.0, 1994.0, 2280.0, 2909.0, 2931.0, 2936.0, 3098.0, 3184.0, 3939.0, 4204.0, 4779.0, 5062.0, 5093.0, 5094.0, 5216.0, 5306.0, 5478.0, 5516.0, 5528.0, 5565.0, 5566.0, 5694.0, 5708.0, 5713.0, 5830.0, 5864.0, 5886.0, 5887.0, 6143.0, 6181.0, 6184.0, 6468.0, 6730.0, 6812.0…
GO:0048471	CC	e	perinuclear region of cytoplasm	29/338	591/14777	0.000108587	2	29	0.0204626	377.0, 535.0, 1453.0, 1822.0, 2720.0, 5062.0, 5566.0, 5864.0, 6548.0, 6812.0, 6844.0, 8675.0, 9491.0, 10079.0, 10193.0, 10397.0, 10519.0, 10955.0, 23191.0, 23357.0, 25814.0, 26276.0, 27183.0, 30845.0, 51655.0, 55626.0, 64419.0, 83698.0, 93621.0
GO:0031966	CC	e	mitochondrial membrane	10/338	109/14777	0.000197038	4	10	0.030828	506.0, 2550.0, 4967.0, 5018.0, 7416.0, 7417.0, 7879.0, 23786.0, 26355.0, 133308.0
GO:0046540	CC	e	U4/U6 x U5 tri-snRNP complex	6/338	38/14777	0.000203825	6	6	0.030828	4809.0, 6638.0, 9092.0, 10594.0, 23020.0, 79171.0
GO:0005686	CC	e	U2 snRNP	5/338	25/14777	0.00022154	5	5	0.030828	6638.0, 10262.0, 10291.0, 10992.0, 84844.0
GO:0048786	CC	e	presynaptic active zone	6/338	39/14777	0.0002363	2	6	0.030828	5864.0, 6853.0, 8927.0, 9900.0, 11331.0, 57030.0
GO:0005515	MF	e	protein binding	276/338	9564/14777	6.16155e-12	2	276	2.48064e-08	27.0, 58.0, 60.0, 71.0, 118.0, 163.0, 292.0, 377.0, 396.0, 473.0, 506.0, 518.0, 526.0, 535.0, 598.0, 607.0, 639.0, 832.0, 984.0, 1072.0, 1173.0, 1327.0, 1355.0, 1453.0, 1605.0, 1639.0, 1738.0, 1795.0, 1822.0, 1981.0, 1994.0, 2137.0, 2145.0, 2280.0, 2290.0, 2521.0, 2550.0, 2720.0, 2931.0, 2962.0, 3008.0, 3098.0, 3184.0, 3939.0, 4204.0, 4356.0, 4715.0, 4779.0, 4809.0, 4967.0, 5018.0, 5062.0, 5093.0…
GO:0003723	MF	e	RNA binding	65/338	1296/14777	1.14848e-09	4	65	2.31188e-06	118.0, 292.0, 984.0, 1431.0, 1981.0, 1994.0, 2521.0, 2962.0, 3008.0, 3184.0, 4191.0, 4204.0, 4809.0, 4858.0, 5093.0, 5094.0, 5216.0, 5430.0, 5478.0, 6143.0, 6184.0, 6631.0, 6638.0, 6730.0, 6812.0, 6829.0, 6830.0, 7145.0, 7531.0, 8668.0, 9092.0, 9295.0, 9733.0, 9889.0, 9898.0, 9967.0, 10075.0, 10209.0, 10262.0, 10291.0, 10594.0, 10949.0, 10992.0, 11100.0, 11231.0, 11273.0, 11333.0, 22864.0, 23020.…
