# Supplementary material for: Analysis of gene expression in the postmortem brain of neurotypical Black Americans reveals contributions of genetic ancestry
Source: Nat Neurosci. 2024 May 20;27(6):1064–74. doi: 10.1038/s41593-024-01636-0 (PMC11156587; doi:10.1038/s41593-024-01636-0)
Supplement: Supplementary file 5 — Compressed directory of ancestry-associated DEGs enriched for WGCNA module functional enrichment results (that is, GO term enrichment) for the caudate nucleus, dentate gyrus, DLPFC and hippocampus. [file 41593_2024_1636_MOESM5_ESM.gz › wgcna_functional_enrichment/dentateGyrus/GO_analysis_mash_pink.txt]

GO:0007275 BP 1.03e-06  13/556    67/14777 D03 multicellular organism development       558.0, 1956.0, 2066.0, 2261.0, 2263.0, 4915.0, 4921.0, 5156.0, 5159.0, 8642.0, 10461.0, 11167.0, 56884.0 
GO:0045669 BP 1.91e-06  11/556    50/14777 D06 positive regulation of osteoblast differentiation 655.0, 658.0, 2247.0, 2737.0, 4041.0, 4921.0, 10413.0, 10979.0, 25937.0, 55603.0, 255743.0 
GO:0042060 BP 2.31e-06  12/556    61/14777 D04 wound healing                            2246.0, 2247.0, 2263.0, 5156.0, 5159.0, 5465.0, 6385.0, 7042.0, 7046.0, 8613.0, 10413.0, 90865.0 
GO:0016477 BP 2.45e-06  23/556   203/14777 D03 cell migration                           324.0, 558.0, 960.0, 1793.0, 1901.0, 2013.0, 2066.0, 2195.0, 2262.0, 3691.0, 3913.0, 5159.0, 5364.0, 6385.0, 7042.0, 10082.0, 10461.0, 10630.0, 22919.0, 23022.0, 23286.0, 57326.0, 83666.0 
GO:0070374 BP 2.78e-06  17/556   121/14777 D09 positive regulation of ERK1 and ERK2 cascade 284.0, 348.0, 960.0, 1956.0, 2066.0, 2246.0, 2247.0, 2261.0, 2263.0, 4851.0, 4921.0, 5028.0, 5156.0, 5159.0, 7099.0, 10979.0, 255743.0 
GO:0010718 BP 3.20e-06   9/556    34/14777 D06 positive regulation of epithelial to mesenchymal transition 655.0, 7042.0, 7046.0, 10630.0, 10979.0, 25937.0, 28984.0, 80139.0, 286204.0 
GO:0050768 BP 3.49e-06   7/556    19/14777 D07 negative regulation of neurogenesis      567.0, 655.0, 4851.0, 5080.0, 5978.0, 9355.0, 283659.0 
GO:0030335 BP 5.70e-06  20/556   169/14777 D06 positive regulation of cell migration    324.0, 1901.0, 1956.0, 2152.0, 2246.0, 3655.0, 4067.0, 4323.0, 4638.0, 4851.0, 5156.0, 5159.0, 5962.0, 7046.0, 7205.0, 7869.0, 10371.0, 10630.0, 10979.0, 80139.0 
GO:0010628 BP 6.02e-06  28/556   293/14777 D06 positive regulation of gene expression   284.0, 655.0, 658.0, 1191.0, 2053.0, 2152.0, 2246.0, 2247.0, 2697.0, 2934.0, 3400.0, 4094.0, 4478.0, 4851.0, 4915.0, 5074.0, 5080.0, 5962.0, 7046.0, 7099.0, 7430.0, 8736.0, 8805.0, 9444.0, 10413.0, 28984.0, 90865.0, 284434.0 
GO:0048839 BP 6.10e-06   8/556    28/14777 D03 inner ear development                    4094.0, 5159.0, 6657.0, 7042.0, 10804.0, 26020.0, 84059.0, 341640.0 
GO:0032060 BP 8.23e-06   5/556     9/14777 D07 bleb assembly                            2012.0, 2013.0, 4638.0, 5376.0, 196527.0 
GO:0008360 BP 9.67e-06  16/556   119/14777 D06 regulation of cell shape                 2059.0, 4478.0, 4651.0, 5028.0, 5364.0, 5365.0, 5881.0, 5962.0, 7430.0, 10395.0, 10630.0, 10979.0, 55785.0, 57381.0, 57619.0, 161176.0 
GO:0060045 BP 1.60e-05   6/556    16/14777 D09 positive regulation of cardiac muscle cell proliferation 2066.0, 2247.0, 2263.0, 4851.0, 10413.0, 23493.0 
GO:0007389 BP 2.40e-05   6/556    17/14777 D02 pattern specification process            324.0, 2138.0, 4281.0, 7545.0, 8642.0, 57619.0 
GO:0048762 BP 2.80e-05   4/556     6/14777 D04 mesenchymal cell differentiation         655.0, 2263.0, 7046.0, 25937.0 
GO:0030198 BP 3.04e-05  13/556    90/14777 D05 extracellular matrix organization        1287.0, 2192.0, 4323.0, 5156.0, 7101.0, 50509.0, 56999.0, 64093.0, 79148.0, 89932.0, 151887.0, 170691.0, 255743.0 
GO:0050679 BP 3.09e-05   9/556    44/14777 D06 positive regulation of epithelial cell proliferation 1956.0, 2138.0, 2246.0, 2247.0, 2263.0, 2752.0, 4851.0, 5654.0, 10413.0 
GO:0001501 BP 3.22e-05  12/556    78/14777 D04 skeletal system development              655.0, 1404.0, 2121.0, 2261.0, 4323.0, 5549.0, 7042.0, 7046.0, 7227.0, 9770.0, 53834.0, 63827.0 
GO:0045665 BP 3.74e-05   9/556    45/14777 D06 negative regulation of neuron differentiation 429.0, 655.0, 2737.0, 3400.0, 5080.0, 5978.0, 6657.0, 7101.0, 9283.0 
GO:0033674 BP 4.60e-05  10/556    57/14777 D09 positive regulation of kinase activity   558.0, 1956.0, 2066.0, 2261.0, 2263.0, 4915.0, 4921.0, 5156.0, 5159.0, 10461.0 
GO:0001654 BP 4.73e-05   7/556    27/14777 D05 eye development                          658.0, 5080.0, 6657.0, 7042.0, 64093.0, 91851.0, 341640.0 
GO:0003416 BP 6.34e-05   4/556     7/14777 D05 endochondral bone growth                 2121.0, 2261.0, 2263.0, 4921.0 
GO:1902966 BP 6.34e-05   4/556     7/14777 D08 positive regulation of protein localization to early endosome 4478.0, 5962.0, 7430.0, 151636.0 
GO:0008347 BP 6.34e-05   4/556     7/14777 D04 glial cell migration                     928.0, 1464.0, 5028.0, 7042.0 
GO:0010594 BP 6.34e-05   4/556     7/14777 D07 regulation of endothelial cell migration 2013.0, 2752.0, 5764.0, 57381.0 
GO:0014068 BP 1.05e-04   9/556    51/14777 D08 positive regulation of phosphatidylinositol 3-kinase signaling 183.0, 284.0, 2066.0, 2247.0, 4915.0, 5156.0, 5159.0, 5364.0, 7042.0 
GO:0062023 CC 5.80e-16  38/556   211/14777 D04 collagen-containing extracellular matrix 165.0, 183.0, 284.0, 348.0, 655.0, 1191.0, 1287.0, 1291.0, 1303.0, 1404.0, 1464.0, 2152.0, 2192.0, 2202.0, 2262.0, 2263.0, 3490.0, 3910.0, 3913.0, 3958.0, 4240.0, 4693.0, 4811.0, 5270.0, 5549.0, 5654.0, 6678.0, 7042.0, 7869.0, 8404.0, 10082.0, 30008.0, 50509.0, 51435.0, 56999.0, 79148.0, 255743.0, 341640.0 
GO:0005886 CC 9.94e-15 194/556  3097/14777 D03 plasma membrane                          19.0, 123.0, 284.0, 286.0, 324.0, 348.0, 361.0, 477.0, 482.0, 558.0, 567.0, 658.0, 760.0, 928.0, 960.0, 1268.0, 1464.0, 1471.0, 1793.0, 1901.0, 1910.0, 1956.0, 2012.0, 2013.0, 2040.0, 2059.0, 2066.0, 2152.0, 2195.0, 2261.0, 2262.0, 2263.0, 2565.0, 2587.0, 2697.0, 2731.0, 2752.0, 2934.0, 3655.0, 3691.0, 3709.0, 3730.0, 3766.0, 3958.0, 4026.0, 4038.0, 4041.0, 4067.0, 4323.0, 4478.0, 4638.0, 4643.0, 4646.0, 4651.0, 4811.0, 4851.0, 4907.0, 4915.0, 4921.0, 5028.0, 5074.0, 5156.0, 5159.0, 5305.0, 5333.0, 5338.0, 5358.0, 5364.0, 5365.0, 5376.0, 5445.0, 5654.0, 5764.0, 5789.0, 5881.0, 5962.0, 6016.0, 6263.0, 6385.0, 6506.0, 6507.0, 6529.0, 6539.0, 6560.0, 6563.0, 6565.0, 6678.0, 6856.0, 7046.0, 7099.0, 7205.0, 7225.0, 7402.0, 7412.0, 7430.0, 7869.0, 8082.0, 8613.0, 8853.0, 9071.0, 9283.0, 9293.0, 9413.0, 9414.0, 9516.0, 9770.0, 9780.0, 9843.0, 10060.0, 10082.0, 10371.0, 10461.0, 10630.0, 10979.0, 10991.0, 11031.0, 11255.0, 23007.0, 23022.0, 23189.0, 23205.0, 23209.0, 23554.0, 23620.0, 24138.0, 25932.0, 25937.0, 26020.0, 26022.0, 27092.0, 27132.0, 27242.0, 30061.0, 51196.0, 51285.0, 51741.0, 53834.0, 53919.0, 54625.0, 54756.0, 54762.0, 54798.0, 54918.0, 55504.0, 55540.0, 55701.0, 55890.0, 55970.0, 56099.0, 56301.0, 57088.0, 57381.0, 57486.0, 57580.0, 57722.0, 64065.0, 64106.0, 64114.0, 64344.0, 79026.0, 79901.0, 79971.0, 83464.0, 83987.0, 84059.0, 84061.0, 84168.0, 84239.0, 84466.0, 84888.0, 85397.0, 91851.0, 94015.0, 94121.0, 117145.0, 126969.0, 130132.0, 130271.0, 152503.0, 154796.0, 166647.0, 196051.0, 196527.0, 220963.0, 221074.0, 256987.0, 257364.0, 283659.0, 284111.0, 286204.0, 286410.0, 341640.0, 344905.0, 729359.0 
GO:0005615 CC 2.12e-12  68/556   719/14777 D02 extracellular space                      165.0, 183.0, 284.0, 348.0, 558.0, 567.0, 655.0, 715.0, 885.0, 928.0, 1191.0, 1287.0, 1291.0, 1303.0, 1471.0, 1956.0, 2040.0, 2152.0, 2192.0, 2202.0, 2217.0, 2246.0, 2247.0, 2262.0, 2923.0, 2934.0, 3490.0, 3730.0, 3958.0, 4240.0, 4323.0, 4478.0, 4693.0, 5270.0, 5276.0, 5360.0, 5549.0, 5654.0, 5730.0, 5764.0, 5962.0, 6285.0, 6678.0, 7042.0, 7412.0, 7423.0, 7430.0, 7869.0, 8404.0, 8991.0, 9244.0, 9547.0, 10082.0, 10371.0, 10461.0, 11167.0, 11341.0, 26022.0, 50509.0, 51435.0, 53342.0, 56999.0, 64093.0, 79006.0, 79148.0, 90865.0, 93145.0, 283659.0 
GO:0005576 CC 8.50e-11  75/556   902/14777 D02 extracellular region                     123.0, 165.0, 183.0, 284.0, 348.0, 361.0, 567.0, 655.0, 715.0, 885.0, 1191.0, 1287.0, 1291.0, 1303.0, 1404.0, 1464.0, 1471.0, 2066.0, 2192.0, 2202.0, 2246.0, 2247.0, 2261.0, 2262.0, 2263.0, 2760.0, 2934.0, 3490.0, 3730.0, 3910.0, 3913.0, 3955.0, 3958.0, 4048.0, 4240.0, 4811.0, 4851.0, 5236.0, 5270.0, 5360.0, 5364.0, 5445.0, 5549.0, 5654.0, 5730.0, 5764.0, 6285.0, 6414.0, 6678.0, 7042.0, 7423.0, 8404.0, 9244.0, 10371.0, 11167.0, 25840.0, 30008.0, 30010.0, 50509.0, 51248.0, 55540.0, 56884.0, 57486.0, 63827.0, 80301.0, 84293.0, 89932.0, 90865.0, 91851.0, 93145.0, 147015.0, 151887.0, 170691.0, 255743.0, 339479.0 
GO:0009986 CC 5.67e-09  39/556   369/14777 D02 cell surface                             558.0, 960.0, 1191.0, 1464.0, 1956.0, 2013.0, 2152.0, 2261.0, 2262.0, 2263.0, 2923.0, 3655.0, 3691.0, 3730.0, 3958.0, 4038.0, 4478.0, 4693.0, 4851.0, 4907.0, 5028.0, 5159.0, 5365.0, 6385.0, 6506.0, 6507.0, 6529.0, 6678.0, 7046.0, 7099.0, 7412.0, 10082.0, 10979.0, 25932.0, 27092.0, 56999.0, 84059.0, 84168.0, 196527.0 
GO:0043235 CC 2.03e-07  21/556   150/14777 D02 receptor complex                         558.0, 658.0, 1956.0, 2066.0, 2261.0, 2263.0, 3691.0, 3709.0, 4041.0, 4851.0, 4915.0, 4921.0, 5156.0, 5159.0, 7046.0, 7099.0, 9244.0, 9283.0, 10461.0, 55890.0, 84059.0 
GO:0070062 CC 5.83e-07  96/556  1540/14777 D06 extracellular exosome                    143.0, 165.0, 183.0, 284.0, 348.0, 501.0, 558.0, 567.0, 715.0, 760.0, 928.0, 960.0, 1191.0, 1291.0, 1303.0, 1464.0, 1465.0, 1471.0, 1573.0, 1777.0, 2040.0, 2053.0, 2059.0, 2192.0, 2195.0, 2202.0, 2752.0, 2760.0, 2923.0, 2934.0, 3490.0, 3691.0, 3910.0, 3913.0, 3958.0, 4048.0, 4067.0, 4240.0, 4478.0, 4643.0, 4646.0, 4811.0, 4907.0, 5236.0, 5276.0, 5333.0, 5375.0, 5549.0, 5654.0, 5730.0, 5789.0, 5837.0, 5881.0, 5962.0, 6385.0, 6414.0, 6565.0, 6767.0, 6856.0, 7402.0, 7412.0, 7430.0, 8424.0, 8644.0, 8991.0, 9562.0, 10247.0, 10840.0, 11167.0, 23576.0, 25932.0, 26022.0, 27132.0, 30008.0, 55118.0, 55890.0, 55970.0, 56898.0, 57381.0, 57447.0, 59345.0, 64114.0, 79026.0, 79901.0, 79971.0, 83871.0, 84059.0, 84617.0, 84888.0, 144100.0, 146556.0, 196527.0, 255743.0, 256987.0, 286204.0, 341640.0 
GO:0005902 CC 9.85e-07  11/556    47/14777 D05 microvillus                              284.0, 960.0, 4478.0, 4643.0, 4646.0, 5156.0, 5962.0, 7412.0, 7430.0, 25932.0, 51741.0 
GO:0005604 CC 1.04e-05  12/556    70/14777 D05 basement membrane                        1287.0, 2192.0, 3691.0, 3910.0, 3913.0, 4811.0, 6678.0, 30008.0, 64093.0, 151887.0, 255743.0, 341640.0 
GO:0030175 CC 1.47e-05  11/556    61/14777 D05 filopodium                               2195.0, 3636.0, 4478.0, 4646.0, 4651.0, 5962.0, 7402.0, 7412.0, 7430.0, 7802.0, 10630.0 
GO:1903561 CC 1.67e-05  10/556    51/14777 D05 extracellular vesicle                    348.0, 477.0, 928.0, 1303.0, 3955.0, 4240.0, 5270.0, 5549.0, 30008.0, 221074.0 
GO:0005925 CC 2.08e-05  32/556   373/14777 D05 focal adhesion                           567.0, 928.0, 960.0, 1266.0, 1464.0, 1465.0, 1956.0, 2195.0, 2261.0, 2697.0, 2923.0, 2934.0, 3655.0, 3691.0, 4026.0, 4323.0, 4478.0, 4921.0, 5159.0, 5962.0, 6385.0, 6641.0, 7205.0, 7430.0, 8412.0, 10395.0, 10979.0, 22919.0, 23022.0, 57514.0, 79026.0, 171024.0 
GO:0031258 CC 2.40e-05   6/556    17/14777 D05 lamellipodium membrane                   960.0, 1464.0, 9780.0, 10630.0, 10979.0, 84168.0 
GO:0016323 CC 2.83e-05  19/556   173/14777 D04 basolateral plasma membrane              286.0, 361.0, 960.0, 1956.0, 2066.0, 3766.0, 4478.0, 5028.0, 6563.0, 7430.0, 8613.0, 9843.0, 10630.0, 10991.0, 23209.0, 30061.0, 51248.0, 53919.0, 143162.0 
GO:0009897 CC 2.83e-05  19/556   173/14777 D03 external side of plasma membrane         19.0, 361.0, 482.0, 567.0, 928.0, 1901.0, 2152.0, 2217.0, 3655.0, 4240.0, 4907.0, 5156.0, 7099.0, 7412.0, 9244.0, 84168.0, 114908.0, 154796.0, 166647.0 
GO:0031012 CC 2.93e-05  17/556   144/14777 D03 extracellular matrix                     348.0, 1287.0, 1404.0, 2192.0, 2202.0, 2246.0, 3730.0, 4323.0, 4693.0, 5549.0, 30008.0, 50509.0, 56999.0, 63827.0, 79148.0, 89932.0, 170691.0 
GO:0045121 CC 6.16e-05  19/556   183/14777 D04 membrane raft                            19.0, 284.0, 1268.0, 1901.0, 1910.0, 1956.0, 2013.0, 2040.0, 2697.0, 4067.0, 4118.0, 6385.0, 6506.0, 7046.0, 8613.0, 10395.0, 10630.0, 23209.0, 79026.0 
GO:0016324 CC 7.08e-05  22/556   233/14777 D04 apical plasma membrane                   482.0, 960.0, 1464.0, 2013.0, 2195.0, 2697.0, 4118.0, 4478.0, 4851.0, 4921.0, 5028.0, 5159.0, 5593.0, 5962.0, 6565.0, 7430.0, 10630.0, 10804.0, 10991.0, 57619.0, 79901.0, 286204.0 
GO:0032587 CC 1.21e-04  12/556    89/14777 D05 ruffle membrane                          324.0, 1956.0, 2059.0, 4646.0, 7430.0, 10395.0, 10630.0, 23189.0, 23286.0, 24138.0, 84249.0, 117145.0 
GO:0045177 CC 2.91e-04   9/556    58/14777 D02 apical part of cell                      760.0, 2013.0, 4478.0, 5962.0, 7412.0, 7430.0, 8642.0, 24138.0, 25932.0 
GO:0001726 CC 3.32e-04  11/556    85/14777 D04 ruffle                                   1464.0, 4646.0, 4651.0, 6285.0, 7099.0, 7430.0, 7456.0, 10630.0, 23022.0, 55785.0, 154796.0 
GO:0005796 CC 4.41e-04   8/556    49/14777 D05 Golgi lumen                              1464.0, 2262.0, 4323.0, 5549.0, 6385.0, 10082.0, 27333.0, 63827.0 
GO:0005912 CC 5.35e-04  15/556   150/14777 D05 adherens junction                        324.0, 1266.0, 4067.0, 4478.0, 4643.0, 4851.0, 5962.0, 7430.0, 8613.0, 8642.0, 9414.0, 10979.0, 27295.0, 51248.0, 57619.0 
GO:0005654 CC 1.24e-04  89/556  3333/14777 D02 nucleoplasm                              143.0, 324.0, 580.0, 1464.0, 1793.0, 1901.0, 2066.0, 2138.0, 2246.0, 2697.0, 2731.0, 2737.0, 3400.0, 3709.0, 3958.0, 4048.0, 4487.0, 4646.0, 4851.0, 4907.0, 5080.0, 5156.0, 5305.0, 5396.0, 5414.0, 5454.0, 5465.0, 5613.0, 5625.0, 5978.0, 6096.0, 6285.0, 6299.0, 6657.0, 7050.0, 7101.0, 7159.0, 7227.0, 7402.0, 7545.0, 7546.0, 7867.0, 8556.0, 8805.0, 8850.0, 9414.0, 9516.0, 9770.0, 10362.0, 10413.0, 10979.0, 11030.0, 11107.0, 23090.0, 23493.0, 23683.0, 25842.0, 25937.0, 26353.0, 28984.0, 30061.0, 51163.0, 51701.0, 51741.0, 51808.0, 54498.0, 54756.0, 55553.0, 55796.0, 55916.0, 63976.0, 64067.0, 64344.0, 79685.0, 80010.0, 83666.0, 83987.0, 90865.0, 91452.0, 93145.0, 93664.0, 112399.0, 130271.0, 144100.0, 151636.0, 152503.0, 154796.0, 171024.0, 284111.0 
GO:0005201 MF 3.44e-07  15/556    82/14777 D02 extracellular matrix structural constituent 165.0, 1287.0, 2192.0, 2202.0, 3490.0, 3730.0, 3910.0, 3913.0, 4240.0, 4811.0, 5549.0, 6678.0, 30008.0, 50509.0, 255743.0 
GO:0008201 MF 8.15e-07  16/556    99/14777 D04 heparin binding                          348.0, 655.0, 2246.0, 2247.0, 2263.0, 3730.0, 5270.0, 5549.0, 5764.0, 7423.0, 11167.0, 30008.0, 50509.0, 53834.0, 64093.0, 151887.0 
GO:0004714 MF 9.57e-07  10/556    38/14777 D07 transmembrane receptor protein tyrosine kinase activity 558.0, 1956.0, 2066.0, 2261.0, 2263.0, 4915.0, 4921.0, 5156.0, 5159.0, 10461.0 
GO:0005178 MF 1.19e-06  17/556   114/14777 D04 integrin binding                         928.0, 2013.0, 2192.0, 2246.0, 2247.0, 3655.0, 3691.0, 3913.0, 4067.0, 4240.0, 4323.0, 5764.0, 7402.0, 7412.0, 8613.0, 10979.0, 255743.0 
GO:0005006 MF 5.30e-05   3/556     3/14777 D08 epidermal growth factor receptor activity 1956.0, 2066.0, 2202.0 
