# Supplementary material for: Analysis of gene expression in the postmortem brain of neurotypical Black Americans reveals contributions of genetic ancestry
Source: Nat Neurosci. 2024 May 20;27(6):1064–74. doi: 10.1038/s41593-024-01636-0 (PMC11156587; doi:10.1038/s41593-024-01636-0)
Supplement: Supplementary file 5 — Compressed directory of ancestry-associated DEGs enriched for WGCNA module functional enrichment results (that is, GO term enrichment) for the caudate nucleus, dentate gyrus, DLPFC and hippocampus. [file 41593_2024_1636_MOESM5_ESM.gz › wgcna_functional_enrichment/dentateGyrus/GO_analysis_mash_red.xlsx]

## Sheet: Sheet1
GO	NS	enrichment	name	ratio_in_study	ratio_in_pop	p_uncorrected	depth	study_count	p_fdr_bh	study_items
GO:0005765	CC	e	lysosomal membrane	38/699	302/14777	3.51273e-08	7	38	5.95759e-05	21.0, 162.0, 527.0, 533.0, 1185.0, 1186.0, 1497.0, 1509.0, 2548.0, 2767.0, 2783.0, 2896.0, 3916.0, 5660.0, 5664.0, 8131.0, 8943.0, 9114.0, 23207.0, 23334.0, 23339.0, 23400.0, 23646.0, 29082.0, 51479.0, 54896.0, 54978.0, 55238.0, 55652.0, 56848.0, 56928.0, 57521.0, 57617.0, 58986.0, 80331.0, 84219.0, 90809.0, 252839.0
GO:0005515	MF	e	protein binding	521/699	9564/14777	1.54104e-08	2	521	6.20421e-05	14.0, 25.0, 29.0, 160.0, 162.0, 166.0, 226.0, 322.0, 333.0, 381.0, 392.0, 478.0, 513.0, 527.0, 533.0, 547.0, 572.0, 649.0, 682.0, 738.0, 823.0, 826.0, 997.0, 1155.0, 1175.0, 1186.0, 1209.0, 1212.0, 1400.0, 1454.0, 1509.0, 1627.0, 1785.0, 1801.0, 1857.0, 1869.0, 1877.0, 1912.0, 1917.0, 1951.0, 1954.0, 2011.0, 2026.0, 2071.0, 2109.0, 2193.0, 2571.0, 2580.0, 2622.0, 2664.0, 2686.0, 2767.0, 2783.0, 2…
