# Supplementary material for: Analysis of gene expression in the postmortem brain of neurotypical Black Americans reveals contributions of genetic ancestry
Source: Nat Neurosci. 2024 May 20;27(6):1064–74. doi: 10.1038/s41593-024-01636-0 (PMC11156587; doi:10.1038/s41593-024-01636-0)
Supplement: Supplementary file 5 — Compressed directory of ancestry-associated DEGs enriched for WGCNA module functional enrichment results (that is, GO term enrichment) for the caudate nucleus, dentate gyrus, DLPFC and hippocampus. [file 41593_2024_1636_MOESM5_ESM.gz › wgcna_functional_enrichment/dentateGyrus/GO_analysis_mash_skyblue3.txt]

GO:0005886 CC 1.07e-06   21/36  3097/14777 D03 plasma membrane                          1139.0, 3767.0, 4092.0, 4988.0, 5141.0, 6573.0, 6609.0, 6833.0, 9196.0, 9394.0, 10500.0, 23769.0, 56623.0, 57156.0, 64837.0, 81544.0, 83873.0, 84258.0, 146206.0, 285613.0, 503542.0 
GO:0008282 CC 1.73e-05    2/36     3/14777 D07 inward rectifying potassium channel      3767.0, 6833.0 
