# Supplementary material for: Analysis of gene expression in the postmortem brain of neurotypical Black Americans reveals contributions of genetic ancestry
Source: Nat Neurosci. 2024 May 20;27(6):1064–74. doi: 10.1038/s41593-024-01636-0 (PMC11156587; doi:10.1038/s41593-024-01636-0)
Supplement: Supplementary file 5 — Compressed directory of ancestry-associated DEGs enriched for WGCNA module functional enrichment results (that is, GO term enrichment) for the caudate nucleus, dentate gyrus, DLPFC and hippocampus. [file 41593_2024_1636_MOESM5_ESM.gz › wgcna_functional_enrichment/dentateGyrus/GO_analysis_mash_darkmagenta.txt]

GO:0005886 CC 4.46e-08   30/55  3097/14777 D03 plasma membrane                          491.0, 1020.0, 1128.0, 1952.0, 2036.0, 2563.0, 2821.0, 2894.0, 2902.0, 4061.0, 4884.0, 6712.0, 8851.0, 9312.0, 9466.0, 9545.0, 9638.0, 9826.0, 11188.0, 23221.0, 30837.0, 50512.0, 51257.0, 55362.0, 57586.0, 65268.0, 81618.0, 84502.0, 128434.0, 136227.0 
GO:0016533 CC 4.07e-05    2/55     3/14777 D07 protein kinase 5 complex                 1020.0, 8851.0 
GO:0043005 CC 7.93e-05    7/55   282/14777 D04 neuron projection                        1020.0, 2563.0, 2821.0, 2902.0, 4884.0, 8851.0, 28964.0 
GO:0043025 CC 1.14e-04    7/55   299/14777 D03 neuronal cell body                       1020.0, 2563.0, 5153.0, 6712.0, 8851.0, 9312.0, 9638.0 
