# Supplementary material for: Analysis of gene expression in the postmortem brain of neurotypical Black Americans reveals contributions of genetic ancestry
Source: Nat Neurosci. 2024 May 20;27(6):1064–74. doi: 10.1038/s41593-024-01636-0 (PMC11156587; doi:10.1038/s41593-024-01636-0)
Supplement: Supplementary file 5 — Compressed directory of ancestry-associated DEGs enriched for WGCNA module functional enrichment results (that is, GO term enrichment) for the caudate nucleus, dentate gyrus, DLPFC and hippocampus. [file 41593_2024_1636_MOESM5_ESM.gz › wgcna_functional_enrichment/dentateGyrus/GO_analysis_mash_tan.xlsx]

## Sheet: Sheet1
GO	NS	enrichment	name	ratio_in_study	ratio_in_pop	p_uncorrected	depth	study_count	p_fdr_bh	study_items
GO:0006457	BP	e	protein folding	20/369	131/14777	8.38758e-11	2	20	9.44106e-07	2288.0, 3301.0, 3308.0, 3312.0, 3320.0, 3326.0, 6950.0, 9532.0, 10130.0, 10575.0, 10598.0, 10808.0, 10963.0, 22824.0, 23071.0, 25764.0, 51645.0, 90624.0, 130872.0, 285755.0
GO:0006986	BP	e	response to unfolded protein	11/369	48/14777	2.00283e-08	5	11	0.000112719	3301.0, 3305.0, 3308.0, 3312.0, 3320.0, 3326.0, 5611.0, 10808.0, 22824.0, 23071.0, 89890.0
GO:0140662	MF	e	ATP-dependent protein folding chaperone	9/369	30/14777	3.0825e-08	2	9	0.000124102	3305.0, 3308.0, 3312.0, 3320.0, 3326.0, 6950.0, 10575.0, 10808.0, 22824.0
