# Supplementary material for: Analysis of gene expression in the postmortem brain of neurotypical Black Americans reveals contributions of genetic ancestry
Source: Nat Neurosci. 2024 May 20;27(6):1064–74. doi: 10.1038/s41593-024-01636-0 (PMC11156587; doi:10.1038/s41593-024-01636-0)
Supplement: Supplementary file 5 — Compressed directory of ancestry-associated DEGs enriched for WGCNA module functional enrichment results (that is, GO term enrichment) for the caudate nucleus, dentate gyrus, DLPFC and hippocampus. [file 41593_2024_1636_MOESM5_ESM.gz › wgcna_functional_enrichment/dentateGyrus/GO_analysis_mash_midnightblue.txt]

GO:1902600 BP 3.24e-06  12/338   101/14777 D08 proton transmembrane transport           292.0, 506.0, 518.0, 526.0, 535.0, 1327.0, 1340.0, 1355.0, 6548.0, 7386.0, 9377.0, 133308.0 
GO:0030672 CC 1.04e-08  15/338   102/14777 D08 synaptic vesicle membrane                535.0, 598.0, 5864.0, 5869.0, 6844.0, 6853.0, 7879.0, 8675.0, 8927.0, 9900.0, 57030.0, 80863.0, 118426.0, 133308.0, 192683.0 
GO:0016020 CC 3.93e-08 100/338  2588/14777 D02 membrane                                 60.0, 71.0, 163.0, 292.0, 396.0, 506.0, 535.0, 832.0, 1072.0, 1327.0, 1605.0, 1639.0, 1981.0, 1994.0, 2280.0, 2683.0, 2734.0, 3939.0, 4191.0, 5093.0, 5094.0, 5216.0, 5478.0, 5566.0, 5708.0, 5713.0, 5830.0, 5869.0, 6143.0, 6181.0, 6184.0, 6541.0, 6548.0, 6745.0, 6844.0, 6892.0, 7416.0, 7417.0, 7436.0, 7531.0, 8079.0, 8675.0, 8729.0, 9371.0, 9491.0, 9766.0, 9827.0, 9900.0, 9962.0, 10075.0, 10097.0, 10197.0, 10519.0, 10540.0, 10594.0, 10955.0, 10971.0, 10972.0, 11128.0, 11231.0, 11273.0, 23020.0, 23080.0, 23193.0, 23274.0, 23352.0, 23367.0, 23621.0, 23633.0, 23786.0, 25814.0, 25902.0, 26003.0, 26100.0, 27243.0, 27339.0, 29057.0, 29880.0, 29927.0, 55122.0, 55334.0, 56262.0, 56478.0, 56851.0, 57030.0, 57555.0, 57720.0, 79139.0, 79594.0, 79932.0, 80153.0, 80863.0, 84439.0, 94005.0, 118426.0, 121665.0, 147685.0, 192683.0, 196500.0, 100131755.0 
GO:0071005 CC 1.60e-05   8/338    50/14777 D05 U2-type precatalytic spliceosome         4809.0, 9092.0, 10262.0, 10291.0, 10594.0, 10992.0, 23020.0, 84844.0 
GO:0005654 CC 2.26e-05 110/338  3333/14777 D02 nucleoplasm                              60.0, 118.0, 607.0, 639.0, 1327.0, 1355.0, 1453.0, 1605.0, 1822.0, 1994.0, 2145.0, 2290.0, 2521.0, 2962.0, 3184.0, 4204.0, 4779.0, 4809.0, 5093.0, 5094.0, 5430.0, 5528.0, 5546.0, 5565.0, 5566.0, 5694.0, 5708.0, 5713.0, 5886.0, 5887.0, 6046.0, 6117.0, 6548.0, 6598.0, 6631.0, 6638.0, 6668.0, 6812.0, 6829.0, 6830.0, 6934.0, 7014.0, 7703.0, 8021.0, 9092.0, 9295.0, 9320.0, 9442.0, 9491.0, 9733.0, 9889.0, 9967.0, 10046.0, 10075.0, 10197.0, 10262.0, 10291.0, 10519.0, 10594.0, 10670.0, 10949.0, 10962.0, 10992.0, 11100.0, 11128.0, 11332.0, 22861.0, 23020.0, 23060.0, 23067.0, 23352.0, 23387.0, 23468.0, 23476.0, 23543.0, 23633.0, 26043.0, 26100.0, 27111.0, 27125.0, 27339.0, 29105.0, 51400.0, 51729.0, 51780.0, 54458.0, 55122.0, 55693.0, 55718.0, 55794.0, 56919.0, 57459.0, 57720.0, 58490.0, 63935.0, 64708.0, 79084.0, 79171.0, 80764.0, 80790.0, 80895.0, 84164.0, 84172.0, 84844.0, 92335.0, 93621.0, 116092.0, 116138.0, 118460.0, 135295.0 
GO:0016607 CC 2.34e-05  23/338   381/14777 D03 nuclear speck                            535.0, 5093.0, 5546.0, 5566.0, 6046.0, 9092.0, 9295.0, 9320.0, 9733.0, 9967.0, 10291.0, 10594.0, 10992.0, 11273.0, 23067.0, 27111.0, 27339.0, 56478.0, 57459.0, 80764.0, 84164.0, 84844.0, 135295.0 
GO:0005634 CC 2.42e-05 137/338  4415/14777 D05 nucleus                                  60.0, 71.0, 118.0, 292.0, 396.0, 473.0, 506.0, 639.0, 984.0, 1072.0, 1431.0, 1453.0, 1639.0, 1738.0, 1822.0, 1981.0, 1994.0, 2145.0, 2290.0, 2521.0, 2909.0, 2931.0, 2962.0, 3008.0, 3184.0, 3939.0, 4191.0, 4204.0, 4779.0, 4809.0, 4858.0, 4967.0, 5062.0, 5093.0, 5094.0, 5216.0, 5306.0, 5430.0, 5478.0, 5516.0, 5528.0, 5546.0, 5565.0, 5566.0, 5694.0, 5708.0, 5713.0, 5886.0, 5887.0, 6046.0, 6117.0, 6598.0, 6631.0, 6829.0, 6934.0, 7014.0, 7416.0, 7417.0, 7531.0, 7703.0, 8079.0, 8527.0, 8927.0, 9092.0, 9295.0, 9320.0, 9442.0, 9500.0, 9552.0, 9640.0, 9733.0, 9878.0, 9889.0, 9898.0, 9921.0, 9967.0, 10075.0, 10097.0, 10197.0, 10209.0, 10262.0, 10277.0, 10291.0, 10397.0, 10473.0, 10519.0, 10594.0, 10670.0, 10949.0, 10992.0, 11100.0, 11128.0, 11165.0, 11331.0, 22861.0, 22864.0, 23020.0, 23060.0, 23132.0, 23357.0, 23361.0, 23468.0, 23476.0, 23543.0, 23633.0, 23786.0, 25999.0, 26043.0, 26073.0, 27183.0, 27339.0, 29978.0, 30845.0, 51655.0, 51729.0, 55122.0, 55626.0, 55693.0, 56478.0, 56919.0, 58490.0, 63935.0, 64708.0, 79084.0, 79171.0, 80764.0, 80895.0, 84164.0, 84844.0, 90523.0, 92335.0, 116092.0, 118460.0, 170261.0, 221692.0, 374879.0, 644019.0 
GO:0060203 CC 4.66e-05   3/338     4/14777 D08 clathrin-sculpted glutamate transport vesicle membrane 5864.0, 6844.0, 57030.0 
GO:0005829 CC 5.43e-05 136/338  4436/14777 D02 cytosol                                  27.0, 58.0, 60.0, 71.0, 118.0, 163.0, 396.0, 526.0, 535.0, 598.0, 832.0, 1072.0, 1173.0, 1327.0, 1453.0, 1605.0, 1639.0, 1795.0, 1981.0, 1994.0, 2280.0, 2909.0, 2931.0, 2936.0, 3098.0, 3184.0, 3939.0, 4204.0, 4779.0, 5062.0, 5093.0, 5094.0, 5216.0, 5306.0, 5478.0, 5516.0, 5528.0, 5565.0, 5566.0, 5694.0, 5708.0, 5713.0, 5830.0, 5864.0, 5886.0, 5887.0, 6143.0, 6181.0, 6184.0, 6468.0, 6730.0, 6812.0, 6844.0, 6853.0, 7531.0, 7879.0, 8021.0, 8527.0, 8574.0, 8668.0, 8675.0, 8729.0, 9092.0, 9320.0, 9371.0, 9442.0, 9491.0, 9827.0, 10075.0, 10097.0, 10193.0, 10197.0, 10397.0, 10540.0, 10670.0, 10962.0, 10971.0, 11128.0, 11165.0, 11273.0, 11332.0, 11333.0, 11337.0, 22861.0, 22863.0, 22928.0, 23057.0, 23191.0, 23274.0, 23352.0, 23357.0, 23367.0, 23608.0, 23633.0, 25814.0, 25902.0, 25999.0, 26043.0, 26100.0, 26272.0, 26276.0, 26355.0, 27111.0, 27183.0, 27243.0, 29978.0, 30845.0, 51271.0, 51292.0, 51510.0, 51729.0, 54458.0, 54926.0, 55626.0, 55718.0, 55794.0, 56478.0, 58485.0, 64087.0, 64419.0, 64708.0, 79084.0, 80153.0, 80790.0, 80895.0, 83696.0, 84172.0, 84747.0, 84961.0, 92335.0, 116138.0, 118460.0, 140465.0, 148022.0, 221692.0, 283455.0 
GO:0048471 CC 1.09e-04  29/338   591/14777 D02 perinuclear region of cytoplasm          377.0, 535.0, 1453.0, 1822.0, 2720.0, 5062.0, 5566.0, 5864.0, 6548.0, 6812.0, 6844.0, 8675.0, 9491.0, 10079.0, 10193.0, 10397.0, 10519.0, 10955.0, 23191.0, 23357.0, 25814.0, 26276.0, 27183.0, 30845.0, 51655.0, 55626.0, 64419.0, 83698.0, 93621.0 
GO:0031966 CC 1.97e-04  10/338   109/14777 D04 mitochondrial membrane                   506.0, 2550.0, 4967.0, 5018.0, 7416.0, 7417.0, 7879.0, 23786.0, 26355.0, 133308.0 
GO:0046540 CC 2.04e-04   6/338    38/14777 D06 U4/U6 x U5 tri-snRNP complex             4809.0, 6638.0, 9092.0, 10594.0, 23020.0, 79171.0 
GO:0005686 CC 2.22e-04   5/338    25/14777 D05 U2 snRNP                                 6638.0, 10262.0, 10291.0, 10992.0, 84844.0 
GO:0048786 CC 2.36e-04   6/338    39/14777 D02 presynaptic active zone                  5864.0, 6853.0, 8927.0, 9900.0, 11331.0, 57030.0 
GO:0005515 MF 6.16e-12 276/338  9564/14777 D02 protein binding                          27.0, 58.0, 60.0, 71.0, 118.0, 163.0, 292.0, 377.0, 396.0, 473.0, 506.0, 518.0, 526.0, 535.0, 598.0, 607.0, 639.0, 832.0, 984.0, 1072.0, 1173.0, 1327.0, 1355.0, 1453.0, 1605.0, 1639.0, 1738.0, 1795.0, 1822.0, 1981.0, 1994.0, 2137.0, 2145.0, 2280.0, 2290.0, 2521.0, 2550.0, 2720.0, 2931.0, 2962.0, 3008.0, 3098.0, 3184.0, 3939.0, 4204.0, 4356.0, 4715.0, 4779.0, 4809.0, 4967.0, 5018.0, 5062.0, 5093.0, 5094.0, 5216.0, 5306.0, 5362.0, 5430.0, 5478.0, 5516.0, 5528.0, 5546.0, 5565.0, 5566.0, 5694.0, 5708.0, 5713.0, 5830.0, 5864.0, 5869.0, 5886.0, 5887.0, 6046.0, 6117.0, 6143.0, 6181.0, 6184.0, 6468.0, 6541.0, 6548.0, 6598.0, 6631.0, 6638.0, 6668.0, 6730.0, 6745.0, 6812.0, 6829.0, 6830.0, 6844.0, 6853.0, 6892.0, 6934.0, 7014.0, 7145.0, 7386.0, 7416.0, 7417.0, 7436.0, 7531.0, 7703.0, 7879.0, 8021.0, 8079.0, 8527.0, 8574.0, 8668.0, 8675.0, 8729.0, 8927.0, 9092.0, 9295.0, 9320.0, 9371.0, 9377.0, 9442.0, 9491.0, 9500.0, 9552.0, 9568.0, 9640.0, 9733.0, 9766.0, 9789.0, 9806.0, 9827.0, 9878.0, 9889.0, 9898.0, 9921.0, 9967.0, 10075.0, 10079.0, 10097.0, 10193.0, 10197.0, 10209.0, 10262.0, 10291.0, 10397.0, 10473.0, 10519.0, 10540.0, 10594.0, 10670.0, 10939.0, 10945.0, 10955.0, 10962.0, 10971.0, 10972.0, 10992.0, 11100.0, 11128.0, 11146.0, 11165.0, 11231.0, 11237.0, 11250.0, 11273.0, 11331.0, 11332.0, 11333.0, 11334.0, 11337.0, 22861.0, 22863.0, 22864.0, 22876.0, 22924.0, 23020.0, 23060.0, 23067.0, 23095.0, 23132.0, 23140.0, 23191.0, 23193.0, 23352.0, 23361.0, 23367.0, 23387.0, 23399.0, 23468.0, 23476.0, 23543.0, 23608.0, 23621.0, 23633.0, 23786.0, 25814.0, 25999.0, 26003.0, 26043.0, 26073.0, 26100.0, 26272.0, 26276.0, 26355.0, 27111.0, 27125.0, 27183.0, 27243.0, 27339.0, 29057.0, 29105.0, 29927.0, 29978.0, 30845.0, 51271.0, 51292.0, 51400.0, 51510.0, 51655.0, 51729.0, 54458.0, 54926.0, 55122.0, 55245.0, 55334.0, 55626.0, 55693.0, 56005.0, 56262.0, 56478.0, 56851.0, 56900.0, 56919.0, 57459.0, 58485.0, 58490.0, 64087.0, 64419.0, 64708.0, 79084.0, 79139.0, 79171.0, 79594.0, 79932.0, 80153.0, 80764.0, 80790.0, 80895.0, 83696.0, 83698.0, 83941.0, 84164.0, 84172.0, 84418.0, 84747.0, 84844.0, 84961.0, 92335.0, 93621.0, 94005.0, 94081.0, 116092.0, 116138.0, 118426.0, 121665.0, 126298.0, 133308.0, 140465.0, 140823.0, 147685.0, 148022.0, 170261.0, 192683.0, 196500.0, 221477.0, 221692.0, 246243.0, 283455.0, 337867.0, 374879.0, 399979.0 
GO:0003723 MF 1.15e-09  65/338  1296/14777 D04 RNA binding                              118.0, 292.0, 984.0, 1431.0, 1981.0, 1994.0, 2521.0, 2962.0, 3008.0, 3184.0, 4191.0, 4204.0, 4809.0, 4858.0, 5093.0, 5094.0, 5216.0, 5430.0, 5478.0, 6143.0, 6184.0, 6631.0, 6638.0, 6730.0, 6812.0, 6829.0, 6830.0, 7145.0, 7531.0, 8668.0, 9092.0, 9295.0, 9733.0, 9889.0, 9898.0, 9967.0, 10075.0, 10209.0, 10262.0, 10291.0, 10594.0, 10949.0, 10992.0, 11100.0, 11231.0, 11273.0, 11333.0, 22864.0, 23020.0, 23067.0, 23193.0, 23367.0, 23543.0, 23608.0, 29105.0, 51729.0, 55794.0, 56478.0, 56919.0, 79171.0, 84844.0, 118460.0, 135295.0, 155435.0, 246243.0 
