# Supplementary material for: Analysis of gene expression in the postmortem brain of neurotypical Black Americans reveals contributions of genetic ancestry
Source: Nat Neurosci. 2024 May 20;27(6):1064–74. doi: 10.1038/s41593-024-01636-0 (PMC11156587; doi:10.1038/s41593-024-01636-0)
Supplement: Supplementary file 5 — Compressed directory of ancestry-associated DEGs enriched for WGCNA module functional enrichment results (that is, GO term enrichment) for the caudate nucleus, dentate gyrus, DLPFC and hippocampus. [file 41593_2024_1636_MOESM5_ESM.gz › wgcna_functional_enrichment/dentateGyrus/GO_analysis_mash_darkgreen.txt]

GO:0006695 BP 2.14e-20  14/160    30/14777 D07 cholesterol biosynthetic process         1595.0, 1717.0, 1718.0, 2222.0, 2224.0, 3156.0, 3157.0, 3422.0, 3638.0, 4597.0, 4598.0, 6307.0, 10682.0, 50814.0 
GO:0016126 BP 9.15e-11   7/160    15/14777 D06 sterol biosynthetic process              1717.0, 3156.0, 3638.0, 6307.0, 6309.0, 6713.0, 10682.0 
GO:0033490 BP 1.32e-08   4/160     4/14777 D08 cholesterol biosynthetic process via lathosterol 1717.0, 1718.0, 6309.0, 10682.0 
GO:0033489 BP 1.32e-08   4/160     4/14777 D08 cholesterol biosynthetic process via desmosterol 1717.0, 1718.0, 6309.0, 10682.0 
