# Supplementary material for: Analysis of gene expression in the postmortem brain of neurotypical Black Americans reveals contributions of genetic ancestry
Source: Nat Neurosci. 2024 May 20;27(6):1064–74. doi: 10.1038/s41593-024-01636-0 (PMC11156587; doi:10.1038/s41593-024-01636-0)
Supplement: Supplementary file 5 — Compressed directory of ancestry-associated DEGs enriched for WGCNA module functional enrichment results (that is, GO term enrichment) for the caudate nucleus, dentate gyrus, DLPFC and hippocampus. [file 41593_2024_1636_MOESM5_ESM.gz › wgcna_functional_enrichment/dentateGyrus/GO_analysis_mash_green.txt]

GO:0016579 BP 1.05e-05  14/726    73/14777 D08 protein deubiquitination                 4287.0, 7874.0, 8239.0, 9097.0, 9099.0, 9100.0, 9736.0, 9929.0, 9958.0, 10213.0, 23032.0, 23252.0, 80124.0, 84640.0 
GO:0070934 BP 1.40e-05   5/726     8/14777 D11 CRD-mediated mRNA stabilization          3192.0, 7812.0, 10492.0, 10605.0, 26986.0 
GO:1900152 BP 1.40e-05   5/726     8/14777 D11 negative regulation of nuclear-transcribed mRNA catabolic process, deadenylation-dependent decay 3192.0, 7812.0, 10492.0, 10605.0, 26986.0 
GO:0006397 BP 1.43e-05  22/726   162/14777 D08 mRNA processing                          1665.0, 3181.0, 4841.0, 6426.0, 6429.0, 6651.0, 8683.0, 8882.0, 9406.0, 10150.0, 10285.0, 10657.0, 10946.0, 11044.0, 11319.0, 54890.0, 57466.0, 58517.0, 60493.0, 64062.0, 201626.0, 255967.0 
GO:0005634 CC 1.08e-16 320/726  4415/14777 D05 nucleus                                  178.0, 665.0, 673.0, 892.0, 902.0, 905.0, 996.0, 1052.0, 1105.0, 1390.0, 1407.0, 1408.0, 1647.0, 1665.0, 1739.0, 1843.0, 1859.0, 1876.0, 1965.0, 1977.0, 1998.0, 2113.0, 2117.0, 2271.0, 2353.0, 2354.0, 2553.0, 2963.0, 3094.0, 3164.0, 3181.0, 3188.0, 3192.0, 3475.0, 3480.0, 3622.0, 3720.0, 3726.0, 3836.0, 3837.0, 3921.0, 4155.0, 4170.0, 4205.0, 4287.0, 4437.0, 4616.0, 4783.0, 4801.0, 4841.0, 4863.0, 4869.0, 4952.0, 5000.0, 5037.0, 5128.0, 5130.0, 5422.0, 5431.0, 5440.0, 5515.0, 5562.0, 5584.0, 5604.0, 5612.0, 5683.0, 5700.0, 5701.0, 5706.0, 5707.0, 5747.0, 5781.0, 5814.0, 5927.0, 5966.0, 6002.0, 6018.0, 6122.0, 6133.0, 6146.0, 6203.0, 6232.0, 6301.0, 6322.0, 6386.0, 6426.0, 6429.0, 6446.0, 6477.0, 6500.0, 6591.0, 6612.0, 6632.0, 6670.0, 6789.0, 6873.0, 6996.0, 7037.0, 7090.0, 7110.0, 7316.0, 7334.0, 7337.0, 7341.0, 7468.0, 7520.0, 7541.0, 7552.0, 7556.0, 7559.0, 7561.0, 7574.0, 7584.0, 7699.0, 7705.0, 7750.0, 7803.0, 7862.0, 7874.0, 8073.0, 8125.0, 8161.0, 8202.0, 8204.0, 8239.0, 8301.0, 8394.0, 8446.0, 8452.0, 8520.0, 8621.0, 8813.0, 8882.0, 9055.0, 9063.0, 9100.0, 9310.0, 9318.0, 9343.0, 9373.0, 9441.0, 9587.0, 9645.0, 9659.0, 9683.0, 9730.0, 9736.0, 9774.0, 9775.0, 9792.0, 9958.0, 10001.0, 10055.0, 10109.0, 10114.0, 10127.0, 10128.0, 10213.0, 10250.0, 10253.0, 10285.0, 10308.0, 10492.0, 10521.0, 10569.0, 10657.0, 10691.0, 10795.0, 10923.0, 10946.0, 10950.0, 10973.0, 11011.0, 11017.0, 11044.0, 11101.0, 11137.0, 11193.0, 11319.0, 22926.0, 23013.0, 23019.0, 23036.0, 23063.0, 23099.0, 23137.0, 23142.0, 23186.0, 23198.0, 23287.0, 23392.0, 23512.0, 23549.0, 23560.0, 23613.0, 25820.0, 26036.0, 26051.0, 26354.0, 26512.0, 26986.0, 26994.0, 27000.0, 27086.0, 27161.0, 27443.0, 29072.0, 29079.0, 50810.0, 51086.0, 51119.0, 51182.0, 51188.0, 51193.0, 51276.0, 51277.0, 51307.0, 51366.0, 51441.0, 51460.0, 51527.0, 51566.0, 51569.0, 51582.0, 51592.0, 51634.0, 51720.0, 51742.0, 51763.0, 53944.0, 54205.0, 54332.0, 54386.0, 54454.0, 54617.0, 54665.0, 54778.0, 54828.0, 54861.0, 54883.0, 54890.0, 55132.0, 55167.0, 55269.0, 55279.0, 55421.0, 55571.0, 55628.0, 55680.0, 55696.0, 55904.0, 56180.0, 57018.0, 57050.0, 57162.0, 57343.0, 57448.0, 57466.0, 57711.0, 58487.0, 59348.0, 63934.0, 64062.0, 64426.0, 64651.0, 64710.0, 64783.0, 64784.0, 64839.0, 64844.0, 79595.0, 79647.0, 79707.0, 79800.0, 79893.0, 79915.0, 80124.0, 80155.0, 80204.0, 80218.0, 80271.0, 80314.0, 80315.0, 81611.0, 84152.0, 84441.0, 84515.0, 84612.0, 84640.0, 84930.0, 85365.0, 90233.0, 92283.0, 94056.0, 112942.0, 117154.0, 129138.0, 132660.0, 147694.0, 147949.0, 148479.0, 157695.0, 163049.0, 163081.0, 163255.0, 163859.0, 166793.0, 196441.0, 200424.0, 205564.0, 219749.0, 219771.0, 253430.0, 284349.0, 339488.0, 340554.0, 353274.0, 374899.0, 399818.0, 401190.0 
GO:0005654 CC 1.86e-16 259/726  3333/14777 D02 nucleoplasm                              523.0, 892.0, 902.0, 905.0, 996.0, 1052.0, 1105.0, 1647.0, 1665.0, 1848.0, 1859.0, 1876.0, 1960.0, 1961.0, 1998.0, 2113.0, 2117.0, 2353.0, 2354.0, 2553.0, 2961.0, 2963.0, 3094.0, 3164.0, 3181.0, 3188.0, 3192.0, 3622.0, 3720.0, 3726.0, 3836.0, 3837.0, 3921.0, 3980.0, 4170.0, 4205.0, 4287.0, 4437.0, 4552.0, 4659.0, 4801.0, 4841.0, 4863.0, 4869.0, 5000.0, 5325.0, 5422.0, 5431.0, 5440.0, 5534.0, 5537.0, 5562.0, 5584.0, 5683.0, 5700.0, 5701.0, 5706.0, 5707.0, 5718.0, 5781.0, 5814.0, 5927.0, 5966.0, 6002.0, 6203.0, 6232.0, 6342.0, 6386.0, 6426.0, 6429.0, 6446.0, 6500.0, 6591.0, 6612.0, 6632.0, 6670.0, 6675.0, 6773.0, 6789.0, 6873.0, 6921.0, 6996.0, 7090.0, 7182.0, 7316.0, 7334.0, 7341.0, 7468.0, 7520.0, 7541.0, 7559.0, 7690.0, 7862.0, 7874.0, 8125.0, 8161.0, 8202.0, 8204.0, 8394.0, 8446.0, 8452.0, 8453.0, 8520.0, 8621.0, 8683.0, 8882.0, 9044.0, 9055.0, 9063.0, 9099.0, 9100.0, 9318.0, 9343.0, 9406.0, 9441.0, 9587.0, 9730.0, 9774.0, 9775.0, 9792.0, 9861.0, 9958.0, 9972.0, 9987.0, 10001.0, 10055.0, 10109.0, 10128.0, 10137.0, 10150.0, 10213.0, 10228.0, 10250.0, 10283.0, 10285.0, 10492.0, 10521.0, 10569.0, 10657.0, 10691.0, 10762.0, 10845.0, 10923.0, 10933.0, 10946.0, 10973.0, 11017.0, 11044.0, 11169.0, 11193.0, 11319.0, 22926.0, 22936.0, 23013.0, 23029.0, 23032.0, 23063.0, 23137.0, 23186.0, 23198.0, 23392.0, 23446.0, 23512.0, 23560.0, 23613.0, 23673.0, 23741.0, 25820.0, 25983.0, 25994.0, 26512.0, 27000.0, 27086.0, 27161.0, 29072.0, 29079.0, 29080.0, 29966.0, 30834.0, 30836.0, 50810.0, 51119.0, 51193.0, 51194.0, 51366.0, 51388.0, 51460.0, 51496.0, 51592.0, 51602.0, 51720.0, 51742.0, 51761.0, 53838.0, 54386.0, 54454.0, 54617.0, 54778.0, 54812.0, 54853.0, 54883.0, 54890.0, 54934.0, 55010.0, 55167.0, 55269.0, 55591.0, 55660.0, 55696.0, 55904.0, 57050.0, 57466.0, 57492.0, 57697.0, 58487.0, 59348.0, 60592.0, 64328.0, 64426.0, 64682.0, 64710.0, 64783.0, 64784.0, 64839.0, 79647.0, 79707.0, 79870.0, 80204.0, 80314.0, 80818.0, 80856.0, 84248.0, 84365.0, 84441.0, 84515.0, 84516.0, 84722.0, 84930.0, 84957.0, 85403.0, 91368.0, 91833.0, 92345.0, 94056.0, 121536.0, 129401.0, 132660.0, 144108.0, 148479.0, 163255.0, 163859.0, 166793.0, 205564.0, 221037.0, 221830.0, 253430.0, 345895.0, 348654.0, 399818.0 
GO:0016607 CC 5.72e-12  53/726   381/14777 D03 nuclear speck                            627.0, 665.0, 1408.0, 1647.0, 1665.0, 1859.0, 2961.0, 3192.0, 4841.0, 4869.0, 5562.0, 6426.0, 6429.0, 6446.0, 6651.0, 7341.0, 8204.0, 8394.0, 8446.0, 8621.0, 8683.0, 9063.0, 9343.0, 9774.0, 9775.0, 10250.0, 10285.0, 10521.0, 10569.0, 10933.0, 10946.0, 10973.0, 11193.0, 23137.0, 23198.0, 23360.0, 26051.0, 51631.0, 54883.0, 54890.0, 55269.0, 55421.0, 55660.0, 55904.0, 57018.0, 58517.0, 64783.0, 79595.0, 80271.0, 84248.0, 84441.0, 85403.0, 163859.0 
GO:0005829 CC 1.45e-08 288/726  4436/14777 D02 cytosol                                  164.0, 178.0, 230.0, 262.0, 378.0, 400.0, 523.0, 673.0, 905.0, 996.0, 998.0, 1213.0, 1408.0, 1600.0, 1739.0, 1848.0, 1965.0, 1975.0, 1977.0, 1983.0, 1998.0, 2107.0, 2271.0, 2353.0, 2935.0, 2961.0, 3094.0, 3164.0, 3188.0, 3192.0, 3418.0, 3658.0, 3836.0, 3837.0, 3921.0, 4144.0, 4155.0, 4170.0, 4205.0, 4287.0, 4552.0, 4644.0, 4659.0, 4869.0, 4952.0, 5000.0, 5037.0, 5048.0, 5082.0, 5110.0, 5130.0, 5150.0, 5223.0, 5422.0, 5440.0, 5515.0, 5534.0, 5537.0, 5562.0, 5584.0, 5604.0, 5683.0, 5700.0, 5701.0, 5706.0, 5707.0, 5718.0, 5747.0, 5770.0, 5781.0, 5861.0, 5966.0, 6002.0, 6009.0, 6122.0, 6133.0, 6146.0, 6164.0, 6203.0, 6232.0, 6301.0, 6303.0, 6342.0, 6386.0, 6446.0, 6477.0, 6500.0, 6616.0, 6632.0, 6670.0, 6675.0, 6773.0, 6789.0, 6921.0, 7110.0, 7172.0, 7316.0, 7334.0, 7337.0, 7341.0, 7520.0, 7541.0, 7705.0, 7750.0, 7812.0, 7862.0, 7874.0, 8073.0, 8202.0, 8204.0, 8239.0, 8301.0, 8394.0, 8452.0, 8453.0, 8621.0, 8664.0, 8766.0, 8776.0, 8829.0, 8925.0, 9055.0, 9061.0, 9097.0, 9100.0, 9218.0, 9318.0, 9343.0, 9456.0, 9462.0, 9631.0, 9683.0, 9732.0, 9736.0, 9775.0, 9792.0, 9861.0, 9929.0, 9958.0, 9972.0, 9987.0, 10059.0, 10109.0, 10114.0, 10213.0, 10228.0, 10243.0, 10244.0, 10250.0, 10253.0, 10426.0, 10478.0, 10480.0, 10492.0, 10521.0, 10533.0, 10569.0, 10605.0, 10657.0, 10671.0, 10795.0, 10802.0, 10818.0, 10845.0, 10952.0, 10973.0, 11319.0, 22926.0, 22931.0, 23012.0, 23014.0, 23019.0, 23032.0, 23033.0, 23063.0, 23074.0, 23122.0, 23185.0, 23190.0, 23198.0, 23252.0, 23259.0, 23262.0, 23268.0, 23287.0, 23446.0, 23549.0, 23560.0, 23637.0, 23645.0, 23708.0, 23710.0, 25820.0, 25977.0, 26005.0, 26046.0, 26118.0, 26986.0, 27000.0, 27161.0, 50650.0, 50810.0, 51074.0, 51088.0, 51119.0, 51182.0, 51194.0, 51366.0, 51388.0, 51441.0, 51474.0, 51566.0, 51582.0, 51602.0, 51606.0, 51742.0, 51763.0, 53944.0, 54205.0, 54332.0, 54386.0, 54617.0, 54778.0, 54806.0, 54812.0, 54878.0, 54890.0, 54934.0, 55132.0, 55142.0, 55571.0, 55591.0, 55664.0, 55670.0, 55845.0, 56888.0, 57162.0, 57448.0, 57488.0, 57492.0, 57554.0, 57650.0, 60592.0, 64328.0, 64426.0, 64682.0, 64784.0, 64839.0, 64844.0, 65059.0, 65977.0, 79870.0, 80155.0, 80204.0, 80218.0, 80271.0, 80818.0, 80821.0, 81565.0, 83548.0, 84152.0, 84376.0, 84516.0, 84541.0, 84612.0, 84640.0, 84722.0, 84871.0, 85021.0, 90362.0, 92610.0, 94056.0, 123720.0, 129401.0, 132320.0, 140838.0, 149371.0, 154214.0, 157695.0, 163255.0, 163859.0, 166793.0, 197131.0, 200894.0, 201626.0, 255967.0, 285172.0, 399818.0 
GO:0000502 CC 4.89e-06  12/726    51/14777 D05 proteasome complex                       5683.0, 5700.0, 5701.0, 5706.0, 5707.0, 5718.0, 7337.0, 9097.0, 9861.0, 10213.0, 23392.0, 197131.0 
GO:0022624 CC 8.47e-06   7/726    17/14777 D02 proteasome accessory complex             5700.0, 5701.0, 5706.0, 5707.0, 5718.0, 9861.0, 10213.0 
GO:0106002 CC 2.78e-05   4/726     5/14777 D02 mCRD-mediated mRNA stability complex     7812.0, 10492.0, 10605.0, 26986.0 
GO:0071013 CC 9.22e-05  14/726    88/14777 D04 catalytic step 2 spliceosome             3181.0, 3192.0, 6426.0, 6632.0, 9343.0, 9775.0, 10250.0, 10283.0, 10492.0, 10569.0, 10946.0, 26986.0, 53938.0, 55696.0 
GO:0018444 CC 1.18e-04   3/726     3/14777 D02 translation release factor complex       2107.0, 2935.0, 23708.0 
GO:0005615 CC 9.07e-05  15/726   719/14777 D02 extracellular space                      627.0, 957.0, 1515.0, 5552.0, 6386.0, 7037.0, 7092.0, 7316.0, 8621.0, 8829.0, 10418.0, 23019.0, 26354.0, 196441.0, 200407.0 
GO:0003723 MF 2.44e-11 118/726  1296/14777 D04 RNA binding                              1213.0, 1665.0, 1965.0, 1975.0, 1977.0, 1983.0, 2107.0, 2935.0, 2961.0, 3181.0, 3188.0, 3192.0, 3658.0, 3837.0, 3921.0, 4644.0, 4841.0, 4869.0, 5037.0, 5431.0, 5700.0, 5770.0, 5814.0, 6122.0, 6133.0, 6146.0, 6164.0, 6203.0, 6232.0, 6301.0, 6426.0, 6429.0, 6632.0, 6651.0, 7037.0, 7316.0, 7334.0, 7341.0, 7520.0, 7812.0, 8125.0, 8446.0, 8621.0, 8664.0, 8683.0, 8715.0, 9100.0, 9343.0, 9406.0, 9689.0, 9728.0, 9774.0, 9775.0, 9987.0, 10128.0, 10137.0, 10150.0, 10250.0, 10285.0, 10492.0, 10521.0, 10605.0, 10657.0, 10923.0, 10946.0, 10952.0, 10969.0, 10973.0, 10989.0, 11193.0, 11222.0, 23013.0, 23019.0, 23029.0, 23185.0, 23560.0, 23708.0, 25983.0, 26354.0, 26986.0, 27000.0, 27161.0, 29080.0, 30836.0, 51119.0, 51154.0, 51366.0, 51388.0, 51441.0, 51602.0, 51631.0, 51634.0, 54882.0, 54890.0, 55132.0, 55269.0, 55345.0, 55421.0, 55660.0, 55696.0, 57003.0, 57050.0, 57466.0, 58517.0, 60488.0, 60493.0, 63931.0, 64062.0, 64710.0, 64783.0, 79707.0, 79954.0, 80155.0, 80315.0, 80745.0, 84248.0, 84365.0, 92345.0 
GO:0005515 MF 6.93e-11 550/726  9564/14777 D02 protein binding                          164.0, 178.0, 230.0, 262.0, 378.0, 400.0, 523.0, 540.0, 627.0, 665.0, 673.0, 819.0, 892.0, 902.0, 905.0, 957.0, 996.0, 998.0, 1052.0, 1105.0, 1213.0, 1390.0, 1407.0, 1408.0, 1515.0, 1600.0, 1647.0, 1665.0, 1737.0, 1739.0, 1843.0, 1848.0, 1859.0, 1876.0, 1961.0, 1965.0, 1975.0, 1977.0, 1983.0, 1998.0, 2055.0, 2107.0, 2113.0, 2271.0, 2353.0, 2354.0, 2553.0, 2717.0, 2768.0, 2935.0, 2961.0, 2963.0, 3094.0, 3164.0, 3181.0, 3188.0, 3192.0, 3360.0, 3480.0, 3622.0, 3658.0, 3726.0, 3836.0, 3837.0, 3921.0, 3980.0, 4144.0, 4155.0, 4170.0, 4205.0, 4287.0, 4437.0, 4552.0, 4616.0, 4644.0, 4659.0, 4783.0, 4801.0, 4841.0, 4863.0, 4869.0, 4952.0, 5000.0, 5037.0, 5048.0, 5082.0, 5110.0, 5128.0, 5130.0, 5223.0, 5325.0, 5422.0, 5431.0, 5440.0, 5515.0, 5519.0, 5534.0, 5537.0, 5552.0, 5562.0, 5584.0, 5604.0, 5612.0, 5636.0, 5683.0, 5700.0, 5701.0, 5706.0, 5707.0, 5718.0, 5747.0, 5770.0, 5781.0, 5814.0, 5861.0, 5898.0, 5927.0, 5966.0, 6002.0, 6009.0, 6018.0, 6122.0, 6133.0, 6146.0, 6164.0, 6203.0, 6232.0, 6301.0, 6303.0, 6342.0, 6386.0, 6426.0, 6429.0, 6446.0, 6477.0, 6500.0, 6515.0, 6532.0, 6566.0, 6591.0, 6612.0, 6616.0, 6632.0, 6651.0, 6670.0, 6773.0, 6789.0, 6873.0, 6921.0, 6996.0, 7037.0, 7090.0, 7110.0, 7172.0, 7182.0, 7316.0, 7334.0, 7337.0, 7341.0, 7468.0, 7520.0, 7541.0, 7552.0, 7556.0, 7559.0, 7574.0, 7584.0, 7699.0, 7705.0, 7750.0, 7763.0, 7803.0, 7812.0, 7862.0, 7874.0, 8073.0, 8125.0, 8161.0, 8202.0, 8204.0, 8239.0, 8301.0, 8394.0, 8452.0, 8453.0, 8520.0, 8621.0, 8649.0, 8664.0, 8683.0, 8723.0, 8766.0, 8774.0, 8803.0, 8813.0, 8829.0, 8882.0, 9055.0, 9063.0, 9097.0, 9099.0, 9100.0, 9218.0, 9318.0, 9343.0, 9373.0, 9406.0, 9441.0, 9448.0, 9456.0, 9462.0, 9497.0, 9587.0, 9631.0, 9645.0, 9659.0, 9683.0, 9728.0, 9730.0, 9732.0, 9736.0, 9774.0, 9775.0, 9792.0, 9818.0, 9861.0, 9929.0, 9958.0, 9972.0, 9987.0, 10001.0, 10042.0, 10055.0, 10059.0, 10109.0, 10127.0, 10128.0, 10137.0, 10213.0, 10228.0, 10243.0, 10244.0, 10250.0, 10253.0, 10285.0, 10299.0, 10418.0, 10426.0, 10478.0, 10480.0, 10492.0, 10521.0, 10533.0, 10569.0, 10605.0, 10657.0, 10691.0, 10730.0, 10762.0, 10802.0, 10818.0, 10845.0, 10923.0, 10933.0, 10946.0, 10950.0, 10952.0, 10969.0, 10973.0, 10989.0, 11011.0, 11017.0, 11034.0, 11101.0, 11169.0, 11183.0, 11193.0, 11236.0, 11319.0, 22800.0, 22865.0, 22866.0, 22926.0, 22929.0, 22931.0, 22936.0, 23012.0, 23013.0, 23019.0, 23032.0, 23063.0, 23074.0, 23099.0, 23122.0, 23137.0, 23142.0, 23185.0, 23186.0, 23190.0, 23198.0, 23235.0, 23252.0, 23268.0, 23303.0, 23360.0, 23392.0, 23471.0, 23507.0, 23512.0, 23549.0, 23560.0, 23613.0, 23637.0, 23645.0, 23673.0, 23708.0, 23710.0, 23741.0, 25820.0, 25977.0, 25983.0, 26005.0, 26036.0, 26046.0, 26051.0, 26118.0, 26354.0, 26511.0, 26512.0, 26986.0, 26994.0, 27000.0, 27086.0, 27161.0, 29070.0, 29072.0, 29079.0, 29080.0, 29948.0, 29966.0, 30834.0, 30836.0, 50650.0, 50862.0, 51019.0, 51062.0, 51074.0, 51086.0, 51088.0, 51119.0, 51154.0, 51182.0, 51188.0, 51193.0, 51194.0, 51277.0, 51307.0, 51363.0, 51366.0, 51388.0, 51441.0, 51460.0, 51474.0, 51496.0, 51527.0, 51566.0, 51569.0, 51582.0, 51592.0, 51602.0, 51606.0, 51631.0, 51634.0, 51720.0, 51742.0, 51761.0, 51763.0, 53838.0, 53938.0, 53944.0, 54205.0, 54332.0, 54386.0, 54431.0, 54495.0, 54557.0, 54602.0, 54617.0, 54708.0, 54778.0, 54806.0, 54812.0, 54828.0, 54878.0, 54882.0, 54883.0, 54901.0, 54902.0, 54934.0, 55006.0, 55010.0, 55039.0, 55132.0, 55142.0, 55167.0, 55269.0, 55421.0, 55571.0, 55631.0, 55660.0, 55664.0, 55669.0, 55670.0, 55681.0, 55696.0, 55845.0, 55863.0, 55904.0, 56180.0, 56681.0, 56942.0, 57003.0, 57018.0, 57037.0, 57050.0, 57162.0, 57343.0, 57448.0, 57488.0, 57492.0, 57554.0, 57650.0, 57697.0, 58487.0, 58515.0, 58517.0, 59348.0, 60481.0, 60487.0, 60493.0, 60592.0, 63877.0, 63908.0, 63931.0, 63934.0, 64062.0, 64225.0, 64327.0, 64328.0, 64426.0, 64478.0, 64651.0, 64783.0, 64784.0, 64839.0, 64844.0, 65059.0, 65977.0, 79133.0, 79647.0, 79656.0, 79707.0, 79770.0, 79800.0, 79809.0, 79915.0, 80155.0, 80204.0, 80218.0, 80314.0, 80315.0, 80745.0, 80818.0, 80821.0, 81565.0, 81573.0, 81611.0, 81671.0, 83548.0, 84102.0, 84152.0, 84248.0, 84365.0, 84376.0, 84441.0, 84515.0, 84516.0, 84541.0, 84612.0, 84640.0, 84722.0, 84957.0, 85019.0, 85021.0, 85352.0, 85365.0, 85403.0, 90362.0, 91368.0, 91833.0, 91966.0, 92283.0, 92345.0, 92610.0, 93622.0, 94056.0, 112942.0, 114088.0, 115825.0, 119032.0, 121260.0, 122786.0, 122809.0, 123606.0, 127703.0, 129138.0, 129401.0, 132660.0, 133015.0, 144347.0, 145581.0, 147339.0, 149371.0, 163049.0, 163081.0, 163255.0, 163859.0, 166793.0, 167691.0, 170850.0, 196441.0, 197131.0, 200424.0, 200894.0, 205564.0, 219749.0, 219771.0, 220441.0, 221037.0, 221079.0, 253430.0, 255967.0, 259232.0, 285172.0, 286499.0, 340348.0, 400120.0, 440026.0, 100533183.0, 112441434.0 
GO:0003677 MF 2.80e-05  61/726   720/14777 D04 DNA binding                              1105.0, 1390.0, 1407.0, 1408.0, 2113.0, 2354.0, 2961.0, 2963.0, 3164.0, 3192.0, 3622.0, 3720.0, 3726.0, 3980.0, 4801.0, 4841.0, 5325.0, 5422.0, 5431.0, 5440.0, 5612.0, 5927.0, 6018.0, 6232.0, 6651.0, 6996.0, 7110.0, 7520.0, 7584.0, 7705.0, 7763.0, 7862.0, 9044.0, 9063.0, 9774.0, 9972.0, 9987.0, 10001.0, 10042.0, 10250.0, 10657.0, 10795.0, 11169.0, 23013.0, 23014.0, 23036.0, 26994.0, 51592.0, 51720.0, 54617.0, 55010.0, 55279.0, 55628.0, 57492.0, 58487.0, 59348.0, 79656.0, 79800.0, 79915.0, 121536.0, 144108.0 
