# Supplementary material for: Analysis of gene expression in the postmortem brain of neurotypical Black Americans reveals contributions of genetic ancestry
Source: Nat Neurosci. 2024 May 20;27(6):1064–74. doi: 10.1038/s41593-024-01636-0 (PMC11156587; doi:10.1038/s41593-024-01636-0)
Supplement: Supplementary file 5 — Compressed directory of ancestry-associated DEGs enriched for WGCNA module functional enrichment results (that is, GO term enrichment) for the caudate nucleus, dentate gyrus, DLPFC and hippocampus. [file 41593_2024_1636_MOESM5_ESM.gz › wgcna_functional_enrichment/dentateGyrus/GO_analysis_mash_lightyellow.xlsx]

## Sheet: Sheet1
GO	NS	enrichment	name	ratio_in_study	ratio_in_pop	p_uncorrected	depth	study_count	p_fdr_bh	study_items
GO:0050911	BP	e	detection of chemical stimulus involved in sensory perception of smell	7/221	16/14777	1.55298e-09	5	7	1.74804e-05	4992.0, 26246.0, 81466.0, 284521.0, 391190.0, 391191.0, 391192.0
GO:0004984	MF	e	olfactory receptor activity	7/221	14/14777	4.77923e-10	4	7	1.92412e-06	4992.0, 26246.0, 81466.0, 284521.0, 391190.0, 391191.0, 391192.0
