# Supplementary material for: Analysis of gene expression in the postmortem brain of neurotypical Black Americans reveals contributions of genetic ancestry
Source: Nat Neurosci. 2024 May 20;27(6):1064–74. doi: 10.1038/s41593-024-01636-0 (PMC11156587; doi:10.1038/s41593-024-01636-0)
Supplement: Supplementary file 5 — Compressed directory of ancestry-associated DEGs enriched for WGCNA module functional enrichment results (that is, GO term enrichment) for the caudate nucleus, dentate gyrus, DLPFC and hippocampus. [file 41593_2024_1636_MOESM5_ESM.gz › wgcna_functional_enrichment/dentateGyrus/GO_analysis_mash_pink.xlsx]

## Sheet: Sheet1
GO	NS	enrichment	name	ratio_in_study	ratio_in_pop	p_uncorrected	depth	study_count	p_fdr_bh	study_items
GO:0007275	BP	e	multicellular organism development	13/556	67/14777	1.03422e-06	3	13	0.00561479	558.0, 1956.0, 2066.0, 2261.0, 2263.0, 4915.0, 4921.0, 5156.0, 5159.0, 8642.0, 10461.0, 11167.0, 56884.0
GO:0045669	BP	e	positive regulation of osteoblast differentiation	11/556	50/14777	1.907e-06	6	11	0.00561479	655.0, 658.0, 2247.0, 2737.0, 4041.0, 4921.0, 10413.0, 10979.0, 25937.0, 55603.0, 255743.0
GO:0042060	BP	e	wound healing	12/556	61/14777	2.30967e-06	4	12	0.00561479	2246.0, 2247.0, 2263.0, 5156.0, 5159.0, 5465.0, 6385.0, 7042.0, 7046.0, 8613.0, 10413.0, 90865.0
GO:0016477	BP	e	cell migration	23/556	203/14777	2.44929e-06	3	23	0.00561479	324.0, 558.0, 960.0, 1793.0, 1901.0, 2013.0, 2066.0, 2195.0, 2262.0, 3691.0, 3913.0, 5159.0, 5364.0, 6385.0, 7042.0, 10082.0, 10461.0, 10630.0, 22919.0, 23022.0, 23286.0, 57326.0, 83666.0
GO:0070374	BP	e	positive regulation of ERK1 and ERK2 cascade	17/556	121/14777	2.78126e-06	9	17	0.00561479	284.0, 348.0, 960.0, 1956.0, 2066.0, 2246.0, 2247.0, 2261.0, 2263.0, 4851.0, 4921.0, 5028.0, 5156.0, 5159.0, 7099.0, 10979.0, 255743.0
GO:0010718	BP	e	positive regulation of epithelial to mesenchymal transition	9/556	34/14777	3.20034e-06	6	9	0.00561479	655.0, 7042.0, 7046.0, 10630.0, 10979.0, 25937.0, 28984.0, 80139.0, 286204.0
GO:0050768	BP	e	negative regulation of neurogenesis	7/556	19/14777	3.49178e-06	7	7	0.00561479	567.0, 655.0, 4851.0, 5080.0, 5978.0, 9355.0, 283659.0
GO:0030335	BP	e	positive regulation of cell migration	20/556	169/14777	5.70186e-06	6	20	0.00686125	324.0, 1901.0, 1956.0, 2152.0, 2246.0, 3655.0, 4067.0, 4323.0, 4638.0, 4851.0, 5156.0, 5159.0, 5962.0, 7046.0, 7205.0, 7869.0, 10371.0, 10630.0, 10979.0, 80139.0
GO:0010628	BP	e	positive regulation of gene expression	28/556	293/14777	6.02024e-06	6	28	0.00686125	284.0, 655.0, 658.0, 1191.0, 2053.0, 2152.0, 2246.0, 2247.0, 2697.0, 2934.0, 3400.0, 4094.0, 4478.0, 4851.0, 4915.0, 5074.0, 5080.0, 5962.0, 7046.0, 7099.0, 7430.0, 8736.0, 8805.0, 9444.0, 10413.0, 28984.0, 90865.0, 284434.0
GO:0048839	BP	e	inner ear development	8/556	28/14777	6.09564e-06	3	8	0.00686125	4094.0, 5159.0, 6657.0, 7042.0, 10804.0, 26020.0, 84059.0, 341640.0
GO:0032060	BP	e	bleb assembly	5/556	9/14777	8.23175e-06	7	5	0.00842333	2012.0, 2013.0, 4638.0, 5376.0, 196527.0
GO:0008360	BP	e	regulation of cell shape	16/556	119/14777	9.6737e-06	6	16	0.00907393	2059.0, 4478.0, 4651.0, 5028.0, 5364.0, 5365.0, 5881.0, 5962.0, 7430.0, 10395.0, 10630.0, 10979.0, 55785.0, 57381.0, 57619.0, 161176.0
GO:0060045	BP	e	positive regulation of cardiac muscle cell proliferation	6/556	16/14777	1.60208e-05	9	6	0.0138715	2066.0, 2247.0, 2263.0, 4851.0, 10413.0, 23493.0
GO:0007389	BP	e	pattern specification process	6/556	17/14777	2.39743e-05	2	6	0.0192753	324.0, 2138.0, 4281.0, 7545.0, 8642.0, 57619.0
GO:0048762	BP	e	mesenchymal cell differentiation	4/556	6/14777	2.80015e-05	4	4	0.0201168	655.0, 2263.0, 7046.0, 25937.0
GO:0030198	BP	e	extracellular matrix organization	13/556	90/14777	3.03592e-05	5	13	0.0201168	1287.0, 2192.0, 4323.0, 5156.0, 7101.0, 50509.0, 56999.0, 64093.0, 79148.0, 89932.0, 151887.0, 170691.0, 255743.0
GO:0050679	BP	e	positive regulation of epithelial cell proliferation	9/556	44/14777	3.09169e-05	6	9	0.0201168	1956.0, 2138.0, 2246.0, 2247.0, 2263.0, 2752.0, 4851.0, 5654.0, 10413.0
GO:0001501	BP	e	skeletal system development	12/556	78/14777	3.21697e-05	4	12	0.0201168	655.0, 1404.0, 2121.0, 2261.0, 4323.0, 5549.0, 7042.0, 7046.0, 7227.0, 9770.0, 53834.0, 63827.0
GO:0045665	BP	e	negative regulation of neuron differentiation	9/556	45/14777	3.73723e-05	6	9	0.0221402	429.0, 655.0, 2737.0, 3400.0, 5080.0, 5978.0, 6657.0, 7101.0, 9283.0
GO:0033674	BP	e	positive regulation of kinase activity	10/556	57/14777	4.59601e-05	9	10	0.025371	558.0, 1956.0, 2066.0, 2261.0, 2263.0, 4915.0, 4921.0, 5156.0, 5159.0, 10461.0
GO:0001654	BP	e	eye development	7/556	27/14777	4.7334e-05	5	7	0.025371	658.0, 5080.0, 6657.0, 7042.0, 64093.0, 91851.0, 341640.0
GO:0003416	BP	e	endochondral bone growth	4/556	7/14777	6.33886e-05	5	4	0.0285401	2121.0, 2261.0, 2263.0, 4921.0
GO:1902966	BP	e	positive regulation of protein localization to early endosome	4/556	7/14777	6.33886e-05	8	4	0.0285401	4478.0, 5962.0, 7430.0, 151636.0
GO:0008347	BP	e	glial cell migration	4/556	7/14777	6.33886e-05	4	4	0.0285401	928.0, 1464.0, 5028.0, 7042.0
GO:0010594	BP	e	regulation of endothelial cell migration	4/556	7/14777	6.33886e-05	7	4	0.0285401	2013.0, 2752.0, 5764.0, 57381.0
GO:0014068	BP	e	positive regulation of phosphatidylinositol 3-kinase signaling	9/556	51/14777	0.000104959	8	9	0.0454392	183.0, 284.0, 2066.0, 2247.0, 4915.0, 5156.0, 5159.0, 5364.0, 7042.0
GO:0062023	CC	e	collagen-containing extracellular matrix	38/556	211/14777	5.79727e-16	4	38	9.83216e-13	165.0, 183.0, 284.0, 348.0, 655.0, 1191.0, 1287.0, 1291.0, 1303.0, 1404.0, 1464.0, 2152.0, 2192.0, 2202.0, 2262.0, 2263.0, 3490.0, 3910.0, 3913.0, 3958.0, 4240.0, 4693.0, 4811.0, 5270.0, 5549.0, 5654.0, 6678.0, 7042.0, 7869.0, 8404.0, 10082.0, 30008.0, 50509.0, 51435.0, 56999.0, 79148.0, 255743.0, 341640.0
GO:0005886	CC	e	plasma membrane	194/556	3097/14777	9.94438e-15	3	194	8.43283e-12	19.0, 123.0, 284.0, 286.0, 324.0, 348.0, 361.0, 477.0, 482.0, 558.0, 567.0, 658.0, 760.0, 928.0, 960.0, 1268.0, 1464.0, 1471.0, 1793.0, 1901.0, 1910.0, 1956.0, 2012.0, 2013.0, 2040.0, 2059.0, 2066.0, 2152.0, 2195.0, 2261.0, 2262.0, 2263.0, 2565.0, 2587.0, 2697.0, 2731.0, 2752.0, 2934.0, 3655.0, 3691.0, 3709.0, 3730.0, 3766.0, 3958.0, 4026.0, 4038.0, 4041.0, 4067.0, 4323.0, 4478.0, 4638.0, 4643.0,…
GO:0005615	CC	e	extracellular space	68/556	719/14777	2.12132e-12	2	68	1.19925e-09	165.0, 183.0, 284.0, 348.0, 558.0, 567.0, 655.0, 715.0, 885.0, 928.0, 1191.0, 1287.0, 1291.0, 1303.0, 1471.0, 1956.0, 2040.0, 2152.0, 2192.0, 2202.0, 2217.0, 2246.0, 2247.0, 2262.0, 2923.0, 2934.0, 3490.0, 3730.0, 3958.0, 4240.0, 4323.0, 4478.0, 4693.0, 5270.0, 5276.0, 5360.0, 5549.0, 5654.0, 5730.0, 5764.0, 5962.0, 6285.0, 6678.0, 7042.0, 7412.0, 7423.0, 7430.0, 7869.0, 8404.0, 8991.0, 9244.0, 9…
GO:0005576	CC	e	extracellular region	75/556	902/14777	8.50293e-11	2	75	3.60524e-08	123.0, 165.0, 183.0, 284.0, 348.0, 361.0, 567.0, 655.0, 715.0, 885.0, 1191.0, 1287.0, 1291.0, 1303.0, 1404.0, 1464.0, 1471.0, 2066.0, 2192.0, 2202.0, 2246.0, 2247.0, 2261.0, 2262.0, 2263.0, 2760.0, 2934.0, 3490.0, 3730.0, 3910.0, 3913.0, 3955.0, 3958.0, 4048.0, 4240.0, 4811.0, 4851.0, 5236.0, 5270.0, 5360.0, 5364.0, 5445.0, 5549.0, 5654.0, 5730.0, 5764.0, 6285.0, 6414.0, 6678.0, 7042.0, 7423.0, 8…
GO:0009986	CC	e	cell surface	39/556	369/14777	5.67031e-09	2	39	1.92337e-06	558.0, 960.0, 1191.0, 1464.0, 1956.0, 2013.0, 2152.0, 2261.0, 2262.0, 2263.0, 2923.0, 3655.0, 3691.0, 3730.0, 3958.0, 4038.0, 4478.0, 4693.0, 4851.0, 4907.0, 5028.0, 5159.0, 5365.0, 6385.0, 6506.0, 6507.0, 6529.0, 6678.0, 7046.0, 7099.0, 7412.0, 10082.0, 10979.0, 25932.0, 27092.0, 56999.0, 84059.0, 84168.0, 196527.0
GO:0043235	CC	e	receptor complex	21/556	150/14777	2.02566e-07	2	21	5.72587e-05	558.0, 658.0, 1956.0, 2066.0, 2261.0, 2263.0, 3691.0, 3709.0, 4041.0, 4851.0, 4915.0, 4921.0, 5156.0, 5159.0, 7046.0, 7099.0, 9244.0, 9283.0, 10461.0, 55890.0, 84059.0
GO:0070062	CC	e	extracellular exosome	96/556	1540/14777	5.83464e-07	6	96	0.000141365	143.0, 165.0, 183.0, 284.0, 348.0, 501.0, 558.0, 567.0, 715.0, 760.0, 928.0, 960.0, 1191.0, 1291.0, 1303.0, 1464.0, 1465.0, 1471.0, 1573.0, 1777.0, 2040.0, 2053.0, 2059.0, 2192.0, 2195.0, 2202.0, 2752.0, 2760.0, 2923.0, 2934.0, 3490.0, 3691.0, 3910.0, 3913.0, 3958.0, 4048.0, 4067.0, 4240.0, 4478.0, 4643.0, 4646.0, 4811.0, 4907.0, 5236.0, 5276.0, 5333.0, 5375.0, 5549.0, 5654.0, 5730.0, 5789.0, 583…
GO:0005902	CC	e	microvillus	11/556	47/14777	9.85125e-07	5	11	0.000208847	284.0, 960.0, 4478.0, 4643.0, 4646.0, 5156.0, 5962.0, 7412.0, 7430.0, 25932.0, 51741.0
GO:0005604	CC	e	basement membrane	12/556	70/14777	1.03612e-05	5	12	0.00195251	1287.0, 2192.0, 3691.0, 3910.0, 3913.0, 4811.0, 6678.0, 30008.0, 64093.0, 151887.0, 255743.0, 341640.0
GO:0030175	CC	e	filopodium	11/556	61/14777	1.46694e-05	5	11	0.00248794	2195.0, 3636.0, 4478.0, 4646.0, 4651.0, 5962.0, 7402.0, 7412.0, 7430.0, 7802.0, 10630.0
GO:1903561	CC	e	extracellular vesicle	10/556	51/14777	1.66564e-05	5	10	0.00256811	348.0, 477.0, 928.0, 1303.0, 3955.0, 4240.0, 5270.0, 5549.0, 30008.0, 221074.0
GO:0005925	CC	e	focal adhesion	32/556	373/14777	2.07653e-05	5	32	0.00293483	567.0, 928.0, 960.0, 1266.0, 1464.0, 1465.0, 1956.0, 2195.0, 2261.0, 2697.0, 2923.0, 2934.0, 3655.0, 3691.0, 4026.0, 4323.0, 4478.0, 4921.0, 5159.0, 5962.0, 6385.0, 6641.0, 7205.0, 7430.0, 8412.0, 10395.0, 10979.0, 22919.0, 23022.0, 57514.0, 79026.0, 171024.0
GO:0031258	CC	e	lamellipodium membrane	6/556	17/14777	2.39743e-05	5	6	0.0031046	960.0, 1464.0, 9780.0, 10630.0, 10979.0, 84168.0
GO:0016323	CC	e	basolateral plasma membrane	19/556	173/14777	2.8296e-05	4	19	0.0031046	286.0, 361.0, 960.0, 1956.0, 2066.0, 3766.0, 4478.0, 5028.0, 6563.0, 7430.0, 8613.0, 9843.0, 10630.0, 10991.0, 23209.0, 30061.0, 51248.0, 53919.0, 143162.0
GO:0009897	CC	e	external side of plasma membrane	19/556	173/14777	2.8296e-05	3	19	0.0031046	19.0, 361.0, 482.0, 567.0, 928.0, 1901.0, 2152.0, 2217.0, 3655.0, 4240.0, 4907.0, 5156.0, 7099.0, 7412.0, 9244.0, 84168.0, 114908.0, 154796.0, 166647.0
GO:0031012	CC	e	extracellular matrix	17/556	144/14777	2.92886e-05	3	17	0.0031046	348.0, 1287.0, 1404.0, 2192.0, 2202.0, 2246.0, 3730.0, 4323.0, 4693.0, 5549.0, 30008.0, 50509.0, 56999.0, 63827.0, 79148.0, 89932.0, 170691.0
GO:0045121	CC	e	membrane raft	19/556	183/14777	6.15516e-05	4	19	0.00614068	19.0, 284.0, 1268.0, 1901.0, 1910.0, 1956.0, 2013.0, 2040.0, 2697.0, 4067.0, 4118.0, 6385.0, 6506.0, 7046.0, 8613.0, 10395.0, 10630.0, 23209.0, 79026.0
GO:0016324	CC	e	apical plasma membrane	22/556	233/14777	7.08186e-05	4	22	0.00667268	482.0, 960.0, 1464.0, 2013.0, 2195.0, 2697.0, 4118.0, 4478.0, 4851.0, 4921.0, 5028.0, 5159.0, 5593.0, 5962.0, 6565.0, 7430.0, 10630.0, 10804.0, 10991.0, 57619.0, 79901.0, 286204.0
GO:0032587	CC	e	ruffle membrane	12/556	89/14777	0.000120783	5	12	0.0105232	324.0, 1956.0, 2059.0, 4646.0, 7430.0, 10395.0, 10630.0, 23189.0, 23286.0, 24138.0, 84249.0, 117145.0
GO:0045177	CC	e	apical part of cell	9/556	58/14777	0.000290816	2	9	0.0234868	760.0, 2013.0, 4478.0, 5962.0, 7412.0, 7430.0, 8642.0, 24138.0, 25932.0
GO:0001726	CC	e	ruffle	11/556	85/14777	0.000331517	4	11	0.0255569	1464.0, 4646.0, 4651.0, 6285.0, 7099.0, 7430.0, 7456.0, 10630.0, 23022.0, 55785.0, 154796.0
GO:0005796	CC	e	Golgi lumen	8/556	49/14777	0.000441146	5	8	0.0325298	1464.0, 2262.0, 4323.0, 5549.0, 6385.0, 10082.0, 27333.0, 63827.0
GO:0005912	CC	e	adherens junction	15/556	150/14777	0.000534783	5	15	0.0377913	324.0, 1266.0, 4067.0, 4478.0, 4643.0, 4851.0, 5962.0, 7430.0, 8613.0, 8642.0, 9414.0, 10979.0, 27295.0, 51248.0, 57619.0
GO:0005654	CC	p	nucleoplasm	89/556	3333/14777	0.000124094	2	89	0.0105232	143.0, 324.0, 580.0, 1464.0, 1793.0, 1901.0, 2066.0, 2138.0, 2246.0, 2697.0, 2731.0, 2737.0, 3400.0, 3709.0, 3958.0, 4048.0, 4487.0, 4646.0, 4851.0, 4907.0, 5080.0, 5156.0, 5305.0, 5396.0, 5414.0, 5454.0, 5465.0, 5613.0, 5625.0, 5978.0, 6096.0, 6285.0, 6299.0, 6657.0, 7050.0, 7101.0, 7159.0, 7227.0, 7402.0, 7545.0, 7546.0, 7867.0, 8556.0, 8805.0, 8850.0, 9414.0, 9516.0, 9770.0, 10362.0, 10413.0, …
GO:0005201	MF	e	extracellular matrix structural constituent	15/556	82/14777	3.44341e-07	2	15	0.00120201	165.0, 1287.0, 2192.0, 2202.0, 3490.0, 3730.0, 3910.0, 3913.0, 4240.0, 4811.0, 5549.0, 6678.0, 30008.0, 50509.0, 255743.0
GO:0008201	MF	e	heparin binding	16/556	99/14777	8.14572e-07	4	16	0.00120201	348.0, 655.0, 2246.0, 2247.0, 2263.0, 3730.0, 5270.0, 5549.0, 5764.0, 7423.0, 11167.0, 30008.0, 50509.0, 53834.0, 64093.0, 151887.0
GO:0004714	MF	e	transmembrane receptor protein tyrosine kinase activity	10/556	38/14777	9.57372e-07	7	10	0.00120201	558.0, 1956.0, 2066.0, 2261.0, 2263.0, 4915.0, 4921.0, 5156.0, 5159.0, 10461.0
GO:0005178	MF	e	integrin binding	17/556	114/14777	1.19425e-06	4	17	0.00120201	928.0, 2013.0, 2192.0, 2246.0, 2247.0, 3655.0, 3691.0, 3913.0, 4067.0, 4240.0, 4323.0, 5764.0, 7402.0, 7412.0, 8613.0, 10979.0, 255743.0
GO:0005006	MF	e	epidermal growth factor receptor activity	3/556	3/14777	5.29916e-05	8	3	0.0426688	1956.0, 2066.0, 2202.0
