# Supplementary material for: Analysis of gene expression in the postmortem brain of neurotypical Black Americans reveals contributions of genetic ancestry
Source: Nat Neurosci. 2024 May 20;27(6):1064–74. doi: 10.1038/s41593-024-01636-0 (PMC11156587; doi:10.1038/s41593-024-01636-0)
Supplement: Supplementary file 5 — Compressed directory of ancestry-associated DEGs enriched for WGCNA module functional enrichment results (that is, GO term enrichment) for the caudate nucleus, dentate gyrus, DLPFC and hippocampus. [file 41593_2024_1636_MOESM5_ESM.gz › wgcna_functional_enrichment/dentateGyrus/GO_analysis_mash_grey.xlsx]

## Sheet: Sheet1
GO	NS	enrichment	name	ratio_in_study	ratio_in_pop	p_uncorrected	depth	study_count	p_fdr_bh	study_items
GO:0006396	BP	e	RNA processing	65/2586	170/14777	1.4084e-10	7	65	1.58529e-06	3185.0, 3187.0, 8732.0, 10180.0, 10978.0, 11340.0, 22803.0, 26747.0, 26767.0, 26768.0, 26773.0, 54512.0, 85028.0, 114599.0, 115752.0, 283596.0, 319103.0, 338433.0, 594839.0, 677763.0, 677772.0, 677775.0, 677800.0, 677811.0, 677819.0, 677828.0, 677829.0, 677833.0, 677841.0, 692086.0, 767565.0, 767566.0, 767568.0, 767582.0, 767585.0, 767588.0, 767589.0, 767591.0, 767592.0, 767596.0, 767605.0, 76760…
GO:0022626	CC	e	cytosolic ribosome	26/2586	76/14777	0.000394472	6	26	0.041814	347.0, 6124.0, 6125.0, 6129.0, 6137.0, 6142.0, 6144.0, 6147.0, 6154.0, 6156.0, 6160.0, 6161.0, 6169.0, 6176.0, 6191.0, 6194.0, 6206.0, 6210.0, 6217.0, 6223.0, 6229.0, 6230.0, 6233.0, 7311.0, 9045.0, 23521.0
GO:0016020	CC	p	membrane	338/2586	2588/14777	1.98668e-11	2	338	3.36942e-08	109.0, 343.0, 487.0, 581.0, 583.0, 753.0, 771.0, 821.0, 835.0, 952.0, 977.0, 1203.0, 1394.0, 1638.0, 1660.0, 1759.0, 1808.0, 1889.0, 1891.0, 1915.0, 1967.0, 1973.0, 2172.0, 2319.0, 2487.0, 2512.0, 2591.0, 2620.0, 2651.0, 2665.0, 2787.0, 3038.0, 3052.0, 3099.0, 3105.0, 3106.0, 3119.0, 3183.0, 3185.0, 3187.0, 3295.0, 3306.0, 3321.0, 3329.0, 3336.0, 3338.0, 3588.0, 3672.0, 3676.0, 3739.0, 3750.0, 38…
GO:0098978	CC	p	glutamatergic synapse	25/2586	373/14777	1.18592e-09	4	25	1.00566e-06	136.0, 821.0, 1004.0, 1742.0, 1759.0, 2047.0, 2319.0, 3337.0, 3678.0, 3911.0, 4916.0, 5327.0, 5663.0, 6710.0, 6714.0, 6790.0, 8224.0, 9455.0, 9722.0, 27020.0, 55914.0, 58533.0, 81609.0, 127262.0, 140735.0
GO:0005829	CC	p	cytosol	659/2586	4436/14777	2.13092e-08	2	659	1.20468e-05	48.0, 128.0, 132.0, 159.0, 196.0, 216.0, 316.0, 353.0, 369.0, 402.0, 443.0, 445.0, 570.0, 581.0, 583.0, 595.0, 641.0, 648.0, 669.0, 745.0, 825.0, 829.0, 835.0, 840.0, 898.0, 908.0, 977.0, 990.0, 1031.0, 1032.0, 1033.0, 1060.0, 1111.0, 1203.0, 1207.0, 1238.0, 1316.0, 1326.0, 1476.0, 1496.0, 1601.0, 1613.0, 1638.0, 1660.0, 1742.0, 1807.0, 1808.0, 1824.0, 1840.0, 1841.0, 1845.0, 1891.0, 1915.0, 1967…
GO:0042734	CC	p	presynaptic membrane	3/2586	105/14777	6.78926e-06	5	3	0.00218185	5663.0, 27020.0, 27255.0
GO:0005794	CC	p	Golgi apparatus	105/2586	869/14777	7.64584e-06	5	105	0.00218185	48.0, 109.0, 402.0, 545.0, 745.0, 1203.0, 2591.0, 2634.0, 2651.0, 2665.0, 3036.0, 3038.0, 3105.0, 3106.0, 3678.0, 3753.0, 3791.0, 4091.0, 4166.0, 4893.0, 4924.0, 5272.0, 5538.0, 5587.0, 5663.0, 6102.0, 6206.0, 6271.0, 6608.0, 8459.0, 8576.0, 8702.0, 8720.0, 8841.0, 8910.0, 9348.0, 9397.0, 9538.0, 9570.0, 9583.0, 9685.0, 10252.0, 10313.0, 10333.0, 10404.0, 10423.0, 10447.0, 10559.0, 10726.0, 10749…
GO:0043197	CC	p	dendritic spine	7/2586	144/14777	7.71879e-06	6	7	0.00218185	821.0, 1742.0, 3337.0, 3739.0, 3750.0, 4137.0, 23181.0
GO:0014069	CC	p	postsynaptic density	18/2586	239/14777	1.01609e-05	4	18	0.00246184	1501.0, 1742.0, 3337.0, 3750.0, 6129.0, 6156.0, 6169.0, 6223.0, 6230.0, 6714.0, 6790.0, 7248.0, 8224.0, 9045.0, 9455.0, 10280.0, 10313.0, 51201.0
GO:0005886	CC	p	plasma membrane	462/2586	3097/14777	1.82654e-05	3	462	0.00387226	94.0, 109.0, 117.0, 132.0, 136.0, 153.0, 177.0, 187.0, 307.0, 343.0, 364.0, 432.0, 539.0, 720.0, 721.0, 771.0, 776.0, 808.0, 825.0, 947.0, 952.0, 977.0, 1002.0, 1004.0, 1131.0, 1140.0, 1207.0, 1238.0, 1241.0, 1271.0, 1394.0, 1501.0, 1522.0, 1558.0, 1601.0, 1638.0, 1742.0, 1759.0, 1808.0, 1824.0, 1889.0, 1903.0, 1915.0, 1967.0, 2042.0, 2047.0, 2161.0, 2272.0, 2319.0, 2324.0, 2335.0, 2532.0, 2739.0…
GO:0043231	CC	p	intracellular membrane-bounded organelle	88/2586	725/14777	5.85083e-05	4	88	0.0110256	117.0, 753.0, 1111.0, 1238.0, 1316.0, 1513.0, 1522.0, 1545.0, 1558.0, 1565.0, 1601.0, 1638.0, 2319.0, 2897.0, 3099.0, 3988.0, 3992.0, 4904.0, 5538.0, 5685.0, 5810.0, 5932.0, 6206.0, 6399.0, 6608.0, 7411.0, 8324.0, 8490.0, 8505.0, 8798.0, 8878.0, 9341.0, 9392.0, 9685.0, 9765.0, 9871.0, 10023.0, 10220.0, 10350.0, 10351.0, 10404.0, 10597.0, 10668.0, 11067.0, 11340.0, 22934.0, 22952.0, 23059.0, 23460…
GO:0005654	CC	p	nucleoplasm	508/2586	3333/14777	8.21913e-05	2	508	0.0139396	132.0, 196.0, 353.0, 402.0, 405.0, 445.0, 545.0, 595.0, 641.0, 648.0, 745.0, 840.0, 898.0, 990.0, 1004.0, 1032.0, 1060.0, 1111.0, 1163.0, 1207.0, 1238.0, 1263.0, 1316.0, 1376.0, 1468.0, 1513.0, 1613.0, 1660.0, 1663.0, 1840.0, 1845.0, 1911.0, 1993.0, 2042.0, 2073.0, 2077.0, 2122.0, 2146.0, 2176.0, 2177.0, 2186.0, 2324.0, 2444.0, 2634.0, 2649.0, 2739.0, 2958.0, 2967.0, 3014.0, 3024.0, 3033.0, 3068.…
GO:0045211	CC	p	postsynaptic membrane	9/2586	143/14777	0.000139577	5	9	0.0215202	821.0, 1131.0, 1742.0, 2897.0, 3678.0, 3750.0, 4916.0, 54413.0, 55906.0
GO:0098982	CC	p	GABA-ergic synapse	2/2586	73/14777	0.000160837	4	2	0.0227317	4889.0, 27020.0
GO:0005737	CC	p	cytoplasm	613/2586	3935/14777	0.000196388	2	613	0.025621	34.0, 48.0, 109.0, 159.0, 196.0, 216.0, 307.0, 347.0, 353.0, 364.0, 384.0, 402.0, 405.0, 445.0, 581.0, 595.0, 641.0, 808.0, 825.0, 828.0, 835.0, 840.0, 898.0, 908.0, 947.0, 990.0, 1031.0, 1032.0, 1033.0, 1111.0, 1263.0, 1326.0, 1373.0, 1466.0, 1476.0, 1496.0, 1501.0, 1558.0, 1565.0, 1594.0, 1601.0, 1613.0, 1652.0, 1660.0, 1663.0, 1742.0, 1759.0, 1840.0, 1841.0, 1845.0, 1903.0, 1915.0, 1967.0, 197…
GO:0000785	CC	p	chromatin	77/2586	632/14777	0.000215808	2	77	0.0261436	196.0, 405.0, 1111.0, 1316.0, 1663.0, 2077.0, 2146.0, 2176.0, 2177.0, 2186.0, 2241.0, 2649.0, 3024.0, 3150.0, 3183.0, 4017.0, 4089.0, 4091.0, 4149.0, 4303.0, 4772.0, 4775.0, 4776.0, 5514.0, 6256.0, 6258.0, 6599.0, 6659.0, 6663.0, 6665.0, 6667.0, 6778.0, 6929.0, 6935.0, 7112.0, 7157.0, 7290.0, 7319.0, 7727.0, 8409.0, 10274.0, 10734.0, 10951.0, 22850.0, 23126.0, 25806.0, 27085.0, 27429.0, 54537.0, …
GO:0030133	CC	p	transport vesicle	3/2586	80/14777	0.000317578	7	3	0.0359075	9341.0, 79666.0, 80763.0
GO:0005515	MF	p	protein binding	1497/2586	9564/14777	2.40318e-15	2	1497	9.67522e-12	2.0, 48.0, 94.0, 98.0, 117.0, 136.0, 153.0, 159.0, 177.0, 187.0, 196.0, 216.0, 307.0, 343.0, 347.0, 353.0, 364.0, 369.0, 384.0, 402.0, 405.0, 432.0, 443.0, 445.0, 487.0, 517.0, 539.0, 545.0, 570.0, 581.0, 583.0, 595.0, 641.0, 648.0, 669.0, 716.0, 776.0, 808.0, 821.0, 825.0, 829.0, 835.0, 840.0, 871.0, 898.0, 908.0, 947.0, 977.0, 990.0, 1031.0, 1032.0, 1033.0, 1060.0, 1111.0, 1131.0, 1140.0, 1159.…
