# Supplementary material for: Analysis of gene expression in the postmortem brain of neurotypical Black Americans reveals contributions of genetic ancestry
Source: Nat Neurosci. 2024 May 20;27(6):1064–74. doi: 10.1038/s41593-024-01636-0 (PMC11156587; doi:10.1038/s41593-024-01636-0)
Supplement: Supplementary file 5 — Compressed directory of ancestry-associated DEGs enriched for WGCNA module functional enrichment results (that is, GO term enrichment) for the caudate nucleus, dentate gyrus, DLPFC and hippocampus. [file 41593_2024_1636_MOESM5_ESM.gz › wgcna_functional_enrichment/dentateGyrus/GO_analysis_mash_tan.txt]

GO:0006457 BP 8.39e-11  20/369   131/14777 D02 protein folding                          2288.0, 3301.0, 3308.0, 3312.0, 3320.0, 3326.0, 6950.0, 9532.0, 10130.0, 10575.0, 10598.0, 10808.0, 10963.0, 22824.0, 23071.0, 25764.0, 51645.0, 90624.0, 130872.0, 285755.0 
GO:0006986 BP 2.00e-08  11/369    48/14777 D05 response to unfolded protein             3301.0, 3305.0, 3308.0, 3312.0, 3320.0, 3326.0, 5611.0, 10808.0, 22824.0, 23071.0, 89890.0 
GO:0140662 MF 3.08e-08   9/369    30/14777 D02 ATP-dependent protein folding chaperone  3305.0, 3308.0, 3312.0, 3320.0, 3326.0, 6950.0, 10575.0, 10808.0, 22824.0 
