# Supplementary material for: Analysis of gene expression in the postmortem brain of neurotypical Black Americans reveals contributions of genetic ancestry
Source: Nat Neurosci. 2024 May 20;27(6):1064–74. doi: 10.1038/s41593-024-01636-0 (PMC11156587; doi:10.1038/s41593-024-01636-0)
Supplement: Supplementary file 5 — Compressed directory of ancestry-associated DEGs enriched for WGCNA module functional enrichment results (that is, GO term enrichment) for the caudate nucleus, dentate gyrus, DLPFC and hippocampus. [file 41593_2024_1636_MOESM5_ESM.gz › wgcna_functional_enrichment/dentateGyrus/GO_analysis_mash_steelblue.txt]

GO:0098978 CC 2.02e-05   10/76   373/14777 D04 glutamatergic synapse                    1487.0, 6711.0, 9256.0, 10458.0, 10636.0, 22883.0, 23373.0, 79012.0, 80725.0, 114798.0 
