# Supplementary material for: Analysis of gene expression in the postmortem brain of neurotypical Black Americans reveals contributions of genetic ancestry
Source: Nat Neurosci. 2024 May 20;27(6):1064–74. doi: 10.1038/s41593-024-01636-0 (PMC11156587; doi:10.1038/s41593-024-01636-0)
Supplement: Supplementary file 5 — Compressed directory of ancestry-associated DEGs enriched for WGCNA module functional enrichment results (that is, GO term enrichment) for the caudate nucleus, dentate gyrus, DLPFC and hippocampus. [file 41593_2024_1636_MOESM5_ESM.gz › wgcna_functional_enrichment/dentateGyrus/GO_analysis_mash_brown.txt]

GO:0005886 CC 1.23e-05 241/896  3097/14777 D03 plasma membrane                          91.0, 93.0, 108.0, 111.0, 114.0, 148.0, 156.0, 302.0, 351.0, 389.0, 421.0, 645.0, 824.0, 887.0, 921.0, 967.0, 975.0, 1012.0, 1363.0, 1435.0, 1604.0, 1606.0, 1607.0, 1608.0, 1896.0, 1942.0, 1946.0, 1947.0, 1949.0, 2171.0, 2181.0, 2239.0, 2316.0, 2555.0, 2693.0, 2770.0, 2771.0, 2825.0, 2885.0, 2899.0, 2900.0, 3059.0, 3084.0, 3115.0, 3134.0, 3269.0, 3274.0, 3309.0, 3356.0, 3482.0, 3568.0, 3611.0, 3633.0, 3656.0, 3725.0, 3987.0, 4072.0, 4163.0, 4430.0, 4534.0, 4718.0, 4820.0, 4842.0, 4925.0, 5025.0, 5032.0, 5099.0, 5172.0, 5293.0, 5395.0, 5547.0, 5595.0, 5627.0, 5733.0, 5787.0, 5793.0, 5801.0, 5818.0, 5908.0, 5998.0, 6006.0, 6188.0, 6277.0, 6330.0, 6340.0, 6383.0, 6464.0, 6509.0, 6534.0, 6538.0, 6547.0, 6578.0, 6583.0, 6610.0, 6664.0, 6751.0, 6764.0, 6814.0, 6854.0, 6860.0, 7043.0, 7049.0, 7075.0, 7105.0, 7253.0, 7414.0, 7431.0, 7473.0, 7533.0, 7804.0, 8396.0, 8560.0, 8601.0, 8605.0, 8633.0, 8728.0, 8751.0, 8787.0, 8801.0, 8808.0, 8825.0, 8826.0, 8871.0, 9148.0, 9185.0, 9231.0, 9332.0, 9358.0, 9643.0, 9651.0, 9718.0, 9781.0, 9846.0, 9948.0, 10019.0, 10154.0, 10159.0, 10207.0, 10430.0, 10497.0, 10512.0, 10579.0, 10580.0, 10653.0, 10788.0, 10867.0, 22854.0, 22925.0, 22941.0, 23026.0, 23075.0, 23239.0, 23371.0, 23428.0, 23499.0, 23600.0, 24141.0, 26011.0, 26086.0, 26504.0, 51063.0, 51280.0, 51374.0, 51421.0, 51458.0, 53826.0, 54550.0, 54566.0, 54842.0, 54843.0, 54946.0, 54997.0, 55014.0, 55016.0, 55315.0, 55353.0, 55532.0, 55604.0, 55714.0, 55742.0, 55775.0, 56660.0, 57216.0, 57406.0, 57451.0, 57553.0, 57556.0, 57616.0, 57657.0, 57669.0, 57670.0, 57699.0, 57715.0, 64221.0, 64283.0, 65981.0, 66008.0, 66035.0, 79633.0, 79837.0, 79885.0, 81031.0, 81619.0, 84033.0, 84445.0, 84513.0, 84623.0, 84894.0, 91683.0, 94233.0, 113146.0, 114787.0, 116369.0, 116372.0, 123872.0, 129293.0, 129807.0, 135228.0, 151056.0, 151473.0, 152330.0, 154881.0, 201134.0, 202374.0, 223082.0, 255022.0, 258010.0, 266727.0, 284129.0, 284348.0, 284656.0, 285601.0, 285704.0, 286207.0, 326624.0, 338557.0, 347902.0, 375387.0, 441027.0, 644139.0, 105378803.0 
GO:0005576 CC 1.37e-05  87/896   902/14777 D02 extracellular region                     1.0, 210.0, 272.0, 302.0, 308.0, 317.0, 351.0, 710.0, 1012.0, 1116.0, 1282.0, 1284.0, 1435.0, 1604.0, 1690.0, 1774.0, 1942.0, 1953.0, 2171.0, 2199.0, 2316.0, 2950.0, 3082.0, 3084.0, 3146.0, 3371.0, 3598.0, 3959.0, 4018.0, 5125.0, 5211.0, 5627.0, 5818.0, 5950.0, 6277.0, 6387.0, 6441.0, 6447.0, 6993.0, 7043.0, 7060.0, 7077.0, 7286.0, 7295.0, 7414.0, 7473.0, 8407.0, 8804.0, 9332.0, 9353.0, 9358.0, 9508.0, 9948.0, 9961.0, 10549.0, 10653.0, 10916.0, 11061.0, 11096.0, 22854.0, 22925.0, 23105.0, 25890.0, 27031.0, 51816.0, 55901.0, 81567.0, 81577.0, 84623.0, 84766.0, 85301.0, 114898.0, 116372.0, 123872.0, 128240.0, 135228.0, 152330.0, 200162.0, 203068.0, 266727.0, 284348.0, 284656.0, 285313.0, 375387.0, 387758.0, 387911.0, 389084.0 
GO:0070062 CC 3.56e-05 132/896  1540/14777 D06 extracellular exosome                    1.0, 204.0, 210.0, 217.0, 302.0, 308.0, 317.0, 351.0, 389.0, 435.0, 644.0, 645.0, 710.0, 824.0, 967.0, 975.0, 1012.0, 1116.0, 1152.0, 1284.0, 1314.0, 1363.0, 1428.0, 1604.0, 1622.0, 1947.0, 2171.0, 2239.0, 2316.0, 2770.0, 2771.0, 2885.0, 2950.0, 3309.0, 3482.0, 3801.0, 3925.0, 3959.0, 4072.0, 4124.0, 4232.0, 4430.0, 4522.0, 4637.0, 4645.0, 4703.0, 4925.0, 5025.0, 5052.0, 5092.0, 5172.0, 5211.0, 5314.0, 5393.0, 5480.0, 5547.0, 5627.0, 5793.0, 5908.0, 5918.0, 5950.0, 6188.0, 6277.0, 6340.0, 6387.0, 6448.0, 6470.0, 6509.0, 6814.0, 7049.0, 7060.0, 7105.0, 7295.0, 7414.0, 7431.0, 7473.0, 7533.0, 8218.0, 8349.0, 8407.0, 8751.0, 8804.0, 8814.0, 8825.0, 8826.0, 9144.0, 9353.0, 9374.0, 9508.0, 9586.0, 9948.0, 9961.0, 10007.0, 10159.0, 10207.0, 10512.0, 10549.0, 10606.0, 10788.0, 10903.0, 11098.0, 11269.0, 11280.0, 23564.0, 27044.0, 51056.0, 51168.0, 51458.0, 51596.0, 54504.0, 55506.0, 55604.0, 55748.0, 55930.0, 57699.0, 79083.0, 79633.0, 79812.0, 79837.0, 81567.0, 81691.0, 85369.0, 113220.0, 119391.0, 120939.0, 128240.0, 160428.0, 203068.0, 222389.0, 245973.0, 258010.0, 284129.0 
GO:0005615 CC 7.76e-05  70/896   719/14777 D02 extracellular space                      1.0, 302.0, 351.0, 710.0, 967.0, 1012.0, 1116.0, 1152.0, 1282.0, 1284.0, 1314.0, 1363.0, 1435.0, 1809.0, 1896.0, 2950.0, 3082.0, 3084.0, 3134.0, 3146.0, 3151.0, 3371.0, 3568.0, 3598.0, 3959.0, 4018.0, 4925.0, 5052.0, 5125.0, 5126.0, 5627.0, 5740.0, 5801.0, 5918.0, 5950.0, 6441.0, 7043.0, 7049.0, 7060.0, 7077.0, 7473.0, 7804.0, 7857.0, 8349.0, 8646.0, 8751.0, 8804.0, 9353.0, 9508.0, 10491.0, 10512.0, 11096.0, 23255.0, 25890.0, 26002.0, 51280.0, 51816.0, 57556.0, 57715.0, 79812.0, 84894.0, 85301.0, 93099.0, 128240.0, 135228.0, 147372.0, 158038.0, 266727.0, 283310.0, 100507588.0 
GO:0016459 CC 7.78e-05   7/896    19/14777 D02 myosin complex                           4430.0, 4637.0, 4645.0, 23026.0, 51168.0, 55930.0, 140469.0 
GO:0005654 CC 3.61e-05 153/896  3333/14777 D02 nucleoplasm                              35.0, 148.0, 463.0, 571.0, 645.0, 688.0, 694.0, 817.0, 894.0, 967.0, 1643.0, 2002.0, 2100.0, 2171.0, 2644.0, 2771.0, 2825.0, 2885.0, 3084.0, 3146.0, 3428.0, 3611.0, 3642.0, 3725.0, 3727.0, 4013.0, 4093.0, 4163.0, 4173.0, 4175.0, 4842.0, 4927.0, 5092.0, 5126.0, 5393.0, 5394.0, 5395.0, 5432.0, 5595.0, 5600.0, 5606.0, 5931.0, 5985.0, 6118.0, 6188.0, 6314.0, 6340.0, 6470.0, 6662.0, 6664.0, 6671.0, 7025.0, 7026.0, 7068.0, 7295.0, 7329.0, 7378.0, 7494.0, 7799.0, 8349.0, 8396.0, 8462.0, 8493.0, 8498.0, 8605.0, 8682.0, 8704.0, 8814.0, 9128.0, 9246.0, 9338.0, 9569.0, 9580.0, 9643.0, 9830.0, 10579.0, 10656.0, 10714.0, 10916.0, 11201.0, 11269.0, 11279.0, 23016.0, 23026.0, 23089.0, 23177.0, 23254.0, 23314.0, 23404.0, 23552.0, 24149.0, 25895.0, 26038.0, 27042.0, 27292.0, 27324.0, 28992.0, 29109.0, 29117.0, 29894.0, 49854.0, 51056.0, 51085.0, 51447.0, 54780.0, 54815.0, 54962.0, 54997.0, 55135.0, 55506.0, 55509.0, 55604.0, 55616.0, 55651.0, 55748.0, 55775.0, 55924.0, 56924.0, 57222.0, 57480.0, 57553.0, 57591.0, 57616.0, 57669.0, 57695.0, 57713.0, 60468.0, 63876.0, 64769.0, 65981.0, 66035.0, 79155.0, 79621.0, 79837.0, 79892.0, 80709.0, 83695.0, 83852.0, 84193.0, 84196.0, 91607.0, 94241.0, 116028.0, 140609.0, 140733.0, 143689.0, 147645.0, 160428.0, 201161.0, 202018.0, 223082.0, 256309.0, 284129.0 
GO:0005730 CC 5.35e-05  27/896   876/14777 D05 nucleolus                                894.0, 2316.0, 2885.0, 3428.0, 5393.0, 5394.0, 6188.0, 6314.0, 8493.0, 9643.0, 10916.0, 10984.0, 23016.0, 23107.0, 23404.0, 27042.0, 27292.0, 55509.0, 64769.0, 81691.0, 85439.0, 140733.0, 151827.0, 387496.0, 677843.0, 100033422.0, 100033818.0 
GO:0003723 MF 9.53e-07  41/896  1296/14777 D04 RNA binding                              302.0, 678.0, 2316.0, 2885.0, 3146.0, 3151.0, 3428.0, 3725.0, 5052.0, 5393.0, 5394.0, 5931.0, 6188.0, 6238.0, 7295.0, 7329.0, 8761.0, 8871.0, 10656.0, 11269.0, 23016.0, 23089.0, 23255.0, 23404.0, 23438.0, 23499.0, 27042.0, 27044.0, 27079.0, 27292.0, 55135.0, 55651.0, 56829.0, 57060.0, 64283.0, 64975.0, 65981.0, 81691.0, 81892.0, 92906.0, 143689.0 
