# Supplementary material for: Analysis of gene expression in the postmortem brain of neurotypical Black Americans reveals contributions of genetic ancestry
Source: Nat Neurosci. 2024 May 20;27(6):1064–74. doi: 10.1038/s41593-024-01636-0 (PMC11156587; doi:10.1038/s41593-024-01636-0)
Supplement: Supplementary file 5 — Compressed directory of ancestry-associated DEGs enriched for WGCNA module functional enrichment results (that is, GO term enrichment) for the caudate nucleus, dentate gyrus, DLPFC and hippocampus. [file 41593_2024_1636_MOESM5_ESM.gz › wgcna_functional_enrichment/hippocampus/GO_analysis_mash_cyan.txt]

GO:2000311 BP 2.20e-08    5/80    18/16056 D09 regulation of AMPA receptor activity     23542.0, 50488.0, 57555.0, 80863.0, 729956.0 
GO:0007409 BP 2.83e-06    6/80    80/16056 D09 axonogenesis                             575.0, 8831.0, 9024.0, 10458.0, 57731.0, 80128.0 
GO:0048167 BP 4.35e-06    5/80    49/16056 D07 regulation of synaptic plasticity        575.0, 2902.0, 8831.0, 10458.0, 11178.0 
GO:0050808 BP 5.85e-06    5/80    52/16056 D05 synapse organization                     8541.0, 56097.0, 57555.0, 80863.0, 347730.0 
GO:0007420 BP 1.65e-05    8/80   226/16056 D04 brain development                        2902.0, 8851.0, 8941.0, 10458.0, 22983.0, 50488.0, 57030.0, 57555.0 
GO:0018105 BP 1.73e-05    7/80   164/16056 D08 peptidyl-serine phosphorylation          5582.0, 8408.0, 8851.0, 9024.0, 22983.0, 23031.0, 139728.0 
GO:0007010 BP 2.43e-05    6/80   116/16056 D05 cytoskeleton organization                2039.0, 2245.0, 22983.0, 23031.0, 29993.0, 157922.0 
GO:0021722 BP 2.45e-05    2/80     2/16056 D04 superior olivary nucleus maturation      8851.0, 8941.0 
GO:0021819 BP 3.29e-05    3/80    13/16056 D03 layer formation in cerebral cortex       8851.0, 8941.0, 79143.0 
GO:0014069 CC 2.80e-09   12/80   244/16056 D04 postsynaptic density                     375.0, 575.0, 2039.0, 2902.0, 5582.0, 8831.0, 8851.0, 11178.0, 22859.0, 23542.0, 50488.0, 729956.0 
GO:0030424 CC 3.38e-08   12/80   305/16056 D05 axon                                     29.0, 682.0, 6861.0, 8408.0, 8567.0, 8851.0, 22859.0, 22983.0, 23162.0, 50488.0, 114783.0, 347730.0 
GO:0005886 CC 1.62e-05   35/80  3536/16056 D03 plasma membrane                          375.0, 575.0, 682.0, 782.0, 1128.0, 2039.0, 2902.0, 5138.0, 5297.0, 5582.0, 6861.0, 8437.0, 8567.0, 8831.0, 8851.0, 8941.0, 9854.0, 10300.0, 10458.0, 11178.0, 22839.0, 22859.0, 22983.0, 29993.0, 55800.0, 56097.0, 57030.0, 57555.0, 57731.0, 64748.0, 65268.0, 90249.0, 146760.0, 222865.0, 100507050.0 
GO:0060076 CC 2.09e-05    4/80    33/16056 D04 excitatory synapse                       2902.0, 10458.0, 57030.0, 57555.0 
GO:0097060 CC 3.33e-05    4/80    37/16056 D04 synaptic membrane                        2902.0, 5138.0, 5582.0, 10458.0 
GO:0030426 CC 3.87e-05    6/80   126/16056 D03 growth cone                              8851.0, 8941.0, 10300.0, 22859.0, 23162.0, 347730.0 
GO:0016533 CC 7.33e-05    2/80     3/16056 D07 protein kinase 5 complex                 8851.0, 8941.0 
GO:0030425 CC 1.33e-04    9/80   389/16056 D05 dendrite                                 575.0, 1128.0, 2902.0, 5582.0, 8851.0, 22983.0, 23162.0, 50488.0, 114783.0 
GO:1990769 CC 1.46e-04    2/80     4/16056 D05 proximal neuron projection               6861.0, 80128.0 
GO:0030507 MF 4.71e-06    4/80    23/16056 D04 spectrin binding                         2039.0, 57662.0, 57731.0, 157922.0 
