# Supplementary material for: Analysis of gene expression in the postmortem brain of neurotypical Black Americans reveals contributions of genetic ancestry
Source: Nat Neurosci. 2024 May 20;27(6):1064–74. doi: 10.1038/s41593-024-01636-0 (PMC11156587; doi:10.1038/s41593-024-01636-0)
Supplement: Supplementary file 5 — Compressed directory of ancestry-associated DEGs enriched for WGCNA module functional enrichment results (that is, GO term enrichment) for the caudate nucleus, dentate gyrus, DLPFC and hippocampus. [file 41593_2024_1636_MOESM5_ESM.gz › wgcna_functional_enrichment/hippocampus/GO_analysis_mash_plum1.xlsx]

## Sheet: Sheet1
GO	NS	enrichment	name	ratio_in_study	ratio_in_pop	p_uncorrected	depth	study_count	p_fdr_bh	study_items
GO:0006695	BP	e	cholesterol biosynthetic process	13/29	31/16056	1.82767e-29	7	13	2.14989e-25	47.0, 1717.0, 1718.0, 2222.0, 2224.0, 3156.0, 3157.0, 3422.0, 3638.0, 4597.0, 4598.0, 6307.0, 50814.0
GO:0016126	BP	e	sterol biosynthetic process	6/29	17/16056	2.43969e-13	6	6	1.4349e-09	1717.0, 3156.0, 3638.0, 6307.0, 6309.0, 6713.0
GO:0033489	BP	e	cholesterol biosynthetic process via desmosterol	3/29	4/16056	2.11651e-08	8	3	6.22414e-05	1717.0, 1718.0, 6309.0
GO:0033490	BP	e	cholesterol biosynthetic process via lathosterol	3/29	4/16056	2.11651e-08	8	3	6.22414e-05	1717.0, 1718.0, 6309.0
GO:0006629	BP	e	lipid metabolic process	6/29	132/16056	1.12024e-07	3	6	0.000263547	39.0, 3157.0, 3949.0, 3992.0, 6309.0, 6721.0
GO:0008299	BP	e	isoprenoid biosynthetic process	3/29	8/16056	2.94875e-07	6	3	0.000578102	3156.0, 4597.0, 4598.0
GO:0008203	BP	e	cholesterol metabolic process	4/29	58/16056	3.40338e-06	6	4	0.00571914	3949.0, 6713.0, 6721.0, 50814.0
GO:0042632	BP	e	cholesterol homeostasis	4/29	61/16056	4.17055e-06	7	4	0.00613228	2170.0, 3638.0, 3949.0, 6721.0
GO:0019287	BP	e	isopentenyl diphosphate biosynthetic process, mevalonate pathway	2/29	3/16056	9.43936e-06	12	2	0.0123372	4597.0, 4598.0
GO:0070508	BP	e	cholesterol import	2/29	5/16056	3.1394e-05	8	2	0.0335716	3949.0, 134429.0
GO:0015936	BP	e	coenzyme A metabolic process	2/29	5/16056	3.1394e-05	10	2	0.0335716	47.0, 3156.0
GO:0005789	CC	e	endoplasmic reticulum membrane	13/29	937/16056	2.37433e-09	4	13	4.1076e-06	1717.0, 1718.0, 2222.0, 3156.0, 3638.0, 3992.0, 5881.0, 6307.0, 6309.0, 6319.0, 6713.0, 6721.0, 50814.0
GO:0005783	CC	e	endoplasmic reticulum	12/29	935/16056	2.92632e-08	5	12	2.53127e-05	1717.0, 1718.0, 2222.0, 3156.0, 3638.0, 6307.0, 6319.0, 6713.0, 6721.0, 50814.0, 57795.0, 134429.0
GO:0032937	CC	e	SREBP-SCAP-Insig complex	2/29	3/16056	9.43936e-06	3	2	0.00544336	3638.0, 6721.0
GO:0016491	MF	e	oxidoreductase activity	5/29	107/16056	1.25085e-06	2	5	0.00526233	3992.0, 6307.0, 6309.0, 6319.0, 10493.0
GO:0000248	MF	e	C-5 sterol desaturase activity	2/29	2/16056	3.14998e-06	5	2	0.00662599	3992.0, 6309.0
