# Supplementary material for: Analysis of gene expression in the postmortem brain of neurotypical Black Americans reveals contributions of genetic ancestry
Source: Nat Neurosci. 2024 May 20;27(6):1064–74. doi: 10.1038/s41593-024-01636-0 (PMC11156587; doi:10.1038/s41593-024-01636-0)
Supplement: Supplementary file 5 — Compressed directory of ancestry-associated DEGs enriched for WGCNA module functional enrichment results (that is, GO term enrichment) for the caudate nucleus, dentate gyrus, DLPFC and hippocampus. [file 41593_2024_1636_MOESM5_ESM.gz › wgcna_functional_enrichment/hippocampus/GO_analysis_mash_blue.txt]

GO:0045087 BP 4.96e-31  61/507   314/16056 D06 innate immune response                   558.0, 695.0, 712.0, 713.0, 714.0, 929.0, 1436.0, 1524.0, 1535.0, 1536.0, 2000.0, 2207.0, 2209.0, 3055.0, 3106.0, 3133.0, 3551.0, 3663.0, 3665.0, 3684.0, 4064.0, 4067.0, 4615.0, 4688.0, 5294.0, 6039.0, 6737.0, 6850.0, 7096.0, 7097.0, 7098.0, 7100.0, 8635.0, 8832.0, 9450.0, 10333.0, 10346.0, 10392.0, 10475.0, 10695.0, 11027.0, 23765.0, 27350.0, 29108.0, 51135.0, 51284.0, 51296.0, 58484.0, 60489.0, 79626.0, 80231.0, 81793.0, 84166.0, 84282.0, 84868.0, 89790.0, 113277.0, 114548.0, 122618.0, 219972.0, 340061.0 
GO:0006955 BP 5.32e-30  47/507   181/16056 D02 immune response                          714.0, 718.0, 920.0, 942.0, 944.0, 1075.0, 1230.0, 1234.0, 1240.0, 1520.0, 1524.0, 2209.0, 2210.0, 2214.0, 2217.0, 2533.0, 3106.0, 3113.0, 3117.0, 3122.0, 3123.0, 3133.0, 3394.0, 3603.0, 3717.0, 4065.0, 4261.0, 5294.0, 5724.0, 6693.0, 7096.0, 7097.0, 7409.0, 7454.0, 7940.0, 8477.0, 9641.0, 10261.0, 10288.0, 10333.0, 10346.0, 23533.0, 29126.0, 80380.0, 81793.0, 146850.0, 375387.0 
GO:0006954 BP 5.04e-28  53/507   261/16056 D04 inflammatory response                    140.0, 199.0, 558.0, 718.0, 719.0, 929.0, 958.0, 1230.0, 1234.0, 1240.0, 1436.0, 1535.0, 1536.0, 2350.0, 3055.0, 3551.0, 3606.0, 3663.0, 3683.0, 3689.0, 3965.0, 4064.0, 4065.0, 4261.0, 4973.0, 5294.0, 5724.0, 7040.0, 7096.0, 7097.0, 7100.0, 9450.0, 10312.0, 10333.0, 10392.0, 22900.0, 23166.0, 23765.0, 29108.0, 29760.0, 51284.0, 57413.0, 58484.0, 64581.0, 80833.0, 81793.0, 84695.0, 84868.0, 114548.0, 115362.0, 122618.0, 150372.0, 375387.0 
GO:0002250 BP 8.35e-26  34/507   103/16056 D03 adaptive immune response                 695.0, 920.0, 942.0, 1445.0, 1520.0, 1524.0, 2210.0, 3106.0, 3108.0, 3109.0, 3111.0, 3113.0, 3115.0, 3117.0, 3122.0, 3133.0, 3717.0, 3903.0, 4067.0, 5294.0, 6494.0, 6850.0, 7462.0, 8832.0, 10288.0, 10859.0, 11006.0, 11024.0, 29126.0, 64421.0, 80380.0, 84868.0, 89790.0, 115650.0 
GO:0032760 BP 2.92e-22  28/507    80/16056 D09 positive regulation of tumor necrosis factor production 695.0, 929.0, 1535.0, 1536.0, 2214.0, 3133.0, 3459.0, 3717.0, 3965.0, 4615.0, 5336.0, 5724.0, 5788.0, 6693.0, 6850.0, 7096.0, 7097.0, 7098.0, 7305.0, 8832.0, 10392.0, 11027.0, 29108.0, 54440.0, 64170.0, 64581.0, 84868.0, 113277.0 
GO:0032755 BP 2.66e-20  26/507    77/16056 D08 positive regulation of interleukin-6 production 199.0, 695.0, 972.0, 1535.0, 3570.0, 3603.0, 3965.0, 4615.0, 5336.0, 5724.0, 6850.0, 7096.0, 7097.0, 7098.0, 7305.0, 10288.0, 10333.0, 10392.0, 11027.0, 23765.0, 29108.0, 51284.0, 64170.0, 64581.0, 113277.0, 388325.0 
GO:0007165 BP 3.32e-15  74/507   866/16056 D04 signal transduction                      140.0, 472.0, 558.0, 718.0, 834.0, 920.0, 944.0, 945.0, 963.0, 1436.0, 1439.0, 1441.0, 1796.0, 2004.0, 2209.0, 2896.0, 3123.0, 3459.0, 3594.0, 3603.0, 3635.0, 3683.0, 3709.0, 3717.0, 4067.0, 4615.0, 5025.0, 5880.0, 6093.0, 6195.0, 6282.0, 6452.0, 6494.0, 6693.0, 7046.0, 7096.0, 7097.0, 7098.0, 7305.0, 9535.0, 9938.0, 10288.0, 10333.0, 10392.0, 10859.0, 11027.0, 11035.0, 23526.0, 27071.0, 27181.0, 27306.0, 29108.0, 29126.0, 29992.0, 51816.0, 54360.0, 54518.0, 55233.0, 55843.0, 56944.0, 57413.0, 58191.0, 64333.0, 64926.0, 79890.0, 83478.0, 112616.0, 114548.0, 116985.0, 117289.0, 123920.0, 139716.0, 150372.0, 201176.0 
GO:0032731 BP 4.67e-15  17/507    43/16056 D09 positive regulation of interleukin-1 beta production 834.0, 841.0, 3717.0, 3965.0, 4332.0, 4615.0, 7305.0, 10333.0, 10392.0, 11027.0, 22900.0, 29108.0, 58484.0, 64581.0, 113277.0, 114548.0, 115362.0 
GO:0007166 BP 3.64e-14  29/507   164/16056 D05 cell surface receptor signaling pathway  154.0, 920.0, 929.0, 942.0, 1230.0, 1234.0, 1796.0, 2209.0, 2210.0, 2212.0, 2214.0, 3597.0, 4615.0, 5788.0, 6693.0, 10261.0, 10288.0, 10800.0, 11024.0, 23765.0, 27180.0, 29121.0, 29126.0, 58475.0, 64231.0, 80380.0, 84689.0, 221188.0, 284021.0 
GO:0042102 BP 4.90e-13  15/507    40/16056 D09 positive regulation of T cell proliferation 199.0, 942.0, 3071.0, 3109.0, 3113.0, 3115.0, 3717.0, 5788.0, 10288.0, 29126.0, 54440.0, 80380.0, 84868.0, 115650.0, 283234.0 
GO:0032757 BP 2.49e-12  15/507    44/16056 D08 positive regulation of interleukin-8 production 929.0, 965.0, 972.0, 3965.0, 4615.0, 6850.0, 7096.0, 7097.0, 7098.0, 7100.0, 10392.0, 11027.0, 29108.0, 51284.0, 64581.0 
GO:0032729 BP 2.81e-12  16/507    52/16056 D08 positive regulation of type II interferon production 929.0, 3113.0, 3115.0, 3394.0, 3594.0, 3606.0, 3717.0, 3965.0, 7098.0, 10148.0, 10859.0, 29108.0, 51284.0, 54440.0, 64581.0, 84868.0 
GO:0032722 BP 3.27e-12  13/507    31/16056 D08 positive regulation of chemokine production 199.0, 972.0, 1436.0, 3162.0, 3570.0, 3606.0, 4615.0, 7097.0, 7098.0, 29108.0, 51284.0, 64170.0, 84868.0 
GO:0019221 BP 5.47e-12  20/507    91/16056 D06 cytokine-mediated signaling pathway      1050.0, 1230.0, 1436.0, 1439.0, 1441.0, 3055.0, 3459.0, 3570.0, 3587.0, 3594.0, 3597.0, 3663.0, 3717.0, 5777.0, 10148.0, 10288.0, 10859.0, 11024.0, 11027.0, 51135.0 
GO:0032735 BP 1.66e-11  12/507    28/16056 D08 positive regulation of interleukin-12 production 958.0, 3394.0, 3603.0, 3663.0, 3965.0, 5336.0, 6850.0, 7097.0, 7098.0, 7805.0, 64581.0, 388325.0 
GO:0051607 BP 2.11e-11  26/507   169/16056 D07 defense response to virus                834.0, 958.0, 2635.0, 3660.0, 3663.0, 3665.0, 3687.0, 4615.0, 5788.0, 6039.0, 7097.0, 7098.0, 9641.0, 10346.0, 10859.0, 11035.0, 22900.0, 27350.0, 29108.0, 51284.0, 60489.0, 64170.0, 84166.0, 91607.0, 201294.0, 340061.0 
GO:0050870 BP 4.81e-11  11/507    24/16056 D08 positive regulation of T cell activation 920.0, 3108.0, 3109.0, 3111.0, 3113.0, 3115.0, 3117.0, 3122.0, 3123.0, 29108.0, 283234.0 
GO:0019886 BP 4.81e-11  11/507    24/16056 D05 antigen processing and presentation of exogenous peptide antigen via MHC class II 972.0, 1520.0, 2207.0, 3108.0, 3109.0, 3111.0, 3113.0, 3115.0, 3117.0, 3122.0, 3123.0 
GO:0050853 BP 7.06e-11  12/507    31/16056 D10 B cell receptor signaling pathway        695.0, 3071.0, 4067.0, 4332.0, 5336.0, 5777.0, 5788.0, 6850.0, 7462.0, 29760.0, 89857.0, 150372.0 
GO:0002503 BP 1.42e-10   8/507    11/16056 D07 peptide antigen assembly with MHC class II protein complex 3108.0, 3109.0, 3111.0, 3113.0, 3115.0, 3117.0, 3122.0, 3123.0 
GO:0002381 BP 1.42e-10   8/507    11/16056 D07 immunoglobulin production involved in immunoglobulin-mediated immune response 3108.0, 3109.0, 3111.0, 3113.0, 3115.0, 3117.0, 3122.0, 3123.0 
GO:0051092 BP 2.08e-10  22/507   134/16056 D12 positive regulation of NF-kappaB transcription factor activity 695.0, 958.0, 1524.0, 3551.0, 3606.0, 3965.0, 4615.0, 5336.0, 6737.0, 7097.0, 7098.0, 10333.0, 10346.0, 10392.0, 10475.0, 11035.0, 29108.0, 58484.0, 64170.0, 64581.0, 84433.0, 114548.0 
GO:0031663 BP 2.52e-10  12/507    34/16056 D06 lipopolysaccharide-mediated signaling pathway 929.0, 3055.0, 3606.0, 4064.0, 4067.0, 4615.0, 5336.0, 5724.0, 6688.0, 7040.0, 7097.0, 9450.0 
GO:0042130 BP 3.69e-10  11/507    28/16056 D09 negative regulation of T cell proliferation 942.0, 3123.0, 5777.0, 6693.0, 10288.0, 10859.0, 11006.0, 11326.0, 29126.0, 80380.0, 84868.0 
GO:0060907 BP 4.15e-10  10/507    22/16056 D10 positive regulation of macrophage cytokine production 972.0, 4615.0, 5336.0, 7098.0, 7805.0, 10392.0, 10859.0, 29108.0, 51284.0, 64170.0 
GO:0043123 BP 4.70e-10  24/507   166/16056 D08 positive regulation of I-kappaB kinase/NF-kappaB signaling 834.0, 841.0, 843.0, 920.0, 958.0, 972.0, 3123.0, 3162.0, 3551.0, 3965.0, 4615.0, 6737.0, 7098.0, 9641.0, 10333.0, 10346.0, 10392.0, 10475.0, 51135.0, 64170.0, 64581.0, 80833.0, 84433.0, 113277.0 
GO:0050729 BP 6.22e-10  16/507    72/16056 D07 positive regulation of inflammatory response 834.0, 1050.0, 3603.0, 3606.0, 3717.0, 7097.0, 7098.0, 9111.0, 23765.0, 29108.0, 51284.0, 56670.0, 58484.0, 63940.0, 81793.0, 114548.0 
GO:0016064 BP 1.05e-09   8/507    13/16056 D06 immunoglobulin mediated immune response  972.0, 1439.0, 2207.0, 3635.0, 3665.0, 4615.0, 10312.0, 64170.0 
GO:0001774 BP 2.03e-09   9/507    19/16056 D06 microglial cell activation               199.0, 712.0, 3459.0, 3684.0, 3689.0, 3717.0, 7097.0, 7098.0, 54209.0 
GO:0002224 BP 2.03e-09   9/507    19/16056 D11 toll-like receptor signaling pathway     1520.0, 5336.0, 7096.0, 7097.0, 7100.0, 10333.0, 51135.0, 51284.0, 81793.0 
GO:0006952 BP 2.47e-09  13/507    49/16056 D03 defense response                         1441.0, 1536.0, 3106.0, 6039.0, 7454.0, 8832.0, 9306.0, 10392.0, 10800.0, 11024.0, 11027.0, 11262.0, 114548.0 
GO:0071346 BP 3.75e-09  14/507    60/16056 D06 cellular response to type II interferon  199.0, 834.0, 965.0, 2635.0, 3113.0, 3394.0, 3594.0, 3965.0, 4360.0, 7097.0, 7098.0, 7454.0, 115361.0, 115362.0 
GO:0006935 BP 5.93e-09  14/507    62/16056 D03 chemotaxis                               719.0, 1230.0, 1234.0, 1240.0, 1524.0, 1794.0, 3071.0, 3965.0, 5724.0, 6693.0, 10800.0, 58191.0, 112616.0, 123920.0 
GO:0071222 BP 7.24e-09  18/507   108/16056 D06 cellular response to lipopolysaccharide  558.0, 834.0, 929.0, 942.0, 1234.0, 1524.0, 3394.0, 3717.0, 4064.0, 4360.0, 4615.0, 10288.0, 10859.0, 29108.0, 29126.0, 80380.0, 84868.0, 114548.0 
GO:0042742 BP 7.41e-09  14/507    63/16056 D06 defense response to bacterium            2207.0, 2209.0, 3394.0, 4615.0, 6693.0, 6850.0, 7098.0, 7100.0, 10333.0, 10392.0, 23166.0, 57674.0, 58484.0, 219972.0 
GO:0007159 BP 1.00e-08   9/507    22/16056 D04 leukocyte cell-cell adhesion             3683.0, 3689.0, 4478.0, 4973.0, 5788.0, 6093.0, 6402.0, 6850.0, 83706.0 
GO:0032689 BP 1.60e-08   9/507    23/16056 D08 negative regulation of type II interferon production 558.0, 3123.0, 3965.0, 7805.0, 10859.0, 11006.0, 29126.0, 80380.0, 84868.0 
GO:0032753 BP 1.77e-08   8/507    17/16056 D08 positive regulation of interleukin-4 production 942.0, 2207.0, 3133.0, 3965.0, 6850.0, 54440.0, 84868.0, 114548.0 
GO:0002755 BP 1.77e-08   8/507    17/16056 D12 MyD88-dependent toll-like receptor signaling pathway 695.0, 4615.0, 7096.0, 7097.0, 7100.0, 10333.0, 51135.0, 81793.0 
GO:0031295 BP 3.79e-08   9/507    25/16056 D09 T cell costimulation                     942.0, 1445.0, 4067.0, 5777.0, 7409.0, 29126.0, 80380.0, 84433.0, 115650.0 
GO:0032733 BP 3.79e-08   9/507    25/16056 D08 positive regulation of interleukin-10 production 3965.0, 5336.0, 6850.0, 7097.0, 29108.0, 29126.0, 54209.0, 54440.0, 64581.0 
GO:0050830 BP 4.46e-08  12/507    51/16056 D07 defense response to Gram-positive bacterium 944.0, 3133.0, 3606.0, 4615.0, 6039.0, 7097.0, 10392.0, 29108.0, 64170.0, 84868.0, 115361.0, 219972.0 
GO:0051056 BP 6.94e-08  17/507   111/16056 D07 regulation of small GTPase mediated signal transduction 393.0, 1794.0, 6494.0, 7409.0, 23526.0, 50619.0, 51291.0, 55701.0, 55843.0, 64333.0, 81704.0, 89846.0, 116985.0, 117289.0, 201176.0, 221472.0, 257106.0 
GO:0042832 BP 8.51e-08   7/507    14/16056 D06 defense response to protozoan            958.0, 3394.0, 4615.0, 64581.0, 115361.0, 116071.0, 283234.0 
GO:0030889 BP 8.51e-08   7/507    14/16056 D09 negative regulation of B cell proliferation 472.0, 695.0, 3635.0, 4067.0, 4332.0, 7305.0, 11314.0 
GO:1901224 BP 8.85e-08  12/507    54/16056 D08 positive regulation of NIK/NF-kappaB signaling 929.0, 942.0, 3606.0, 3965.0, 7097.0, 7098.0, 7805.0, 9111.0, 10392.0, 51284.0, 54209.0, 84868.0 
GO:0006911 BP 1.32e-07   8/507    21/16056 D07 phagocytosis, engulfment                 199.0, 2209.0, 3684.0, 3689.0, 4481.0, 9938.0, 51411.0, 54209.0 
GO:0038095 BP 1.32e-07   8/507    21/16056 D08 Fc-epsilon receptor signaling pathway    695.0, 2207.0, 3551.0, 4067.0, 4214.0, 5336.0, 6850.0, 7409.0 
GO:0002376 BP 1.66e-07   9/507    29/16056 D01 immune system process                    2212.0, 3394.0, 3660.0, 3663.0, 3665.0, 4973.0, 11314.0, 57674.0, 91607.0 
GO:0002283 BP 1.80e-07   5/507     6/16056 D07 neutrophil activation involved in immune response 2207.0, 4615.0, 6850.0, 7305.0, 11027.0 
GO:1900017 BP 2.68e-07   7/507    16/16056 D08 positive regulation of cytokine production involved in inflammatory response 4615.0, 10333.0, 23765.0, 63940.0, 64170.0, 64581.0, 115362.0 
GO:0032930 BP 2.68e-07   7/507    16/16056 D08 positive regulation of superoxide anion generation 1535.0, 3684.0, 3689.0, 6850.0, 7040.0, 7305.0, 64581.0 
GO:0007229 BP 2.94e-07  14/507    83/16056 D06 integrin-mediated signaling pathway      2533.0, 3055.0, 3683.0, 3684.0, 3687.0, 3689.0, 3693.0, 3695.0, 5341.0, 6850.0, 7094.0, 7409.0, 83706.0, 84106.0 
GO:0006898 BP 3.44e-07  13/507    72/16056 D06 receptor-mediated endocytosis            154.0, 929.0, 2209.0, 3684.0, 3689.0, 4360.0, 4481.0, 7048.0, 10894.0, 23166.0, 58191.0, 201176.0, 283420.0 
GO:0001775 BP 3.89e-07   6/507    11/16056 D02 cell activation                          5336.0, 6850.0, 7096.0, 7097.0, 10333.0, 64581.0 
GO:0030225 BP 4.44e-07   7/507    17/16056 D06 macrophage differentiation               841.0, 920.0, 1050.0, 1436.0, 3123.0, 6688.0, 139716.0 
GO:0007186 BP 6.26e-07  28/507   310/16056 D05 G protein-coupled receptor signaling pathway 140.0, 718.0, 719.0, 1234.0, 1240.0, 1524.0, 2857.0, 3717.0, 5031.0, 5294.0, 5330.0, 5724.0, 5777.0, 5880.0, 6001.0, 7409.0, 8477.0, 9170.0, 10287.0, 23533.0, 26996.0, 53829.0, 56670.0, 57121.0, 64407.0, 64805.0, 146850.0, 221188.0 
GO:0046598 BP 7.57e-07   6/507    12/16056 D06 positive regulation of viral entry into host cell 920.0, 972.0, 3123.0, 3965.0, 6737.0, 10475.0 
GO:0060333 BP 7.57e-07   6/507    12/16056 D08 type II interferon-mediated signaling pathway 3055.0, 3459.0, 3717.0, 6672.0, 7157.0, 9111.0 
GO:0048661 BP 8.52e-07  10/507    44/16056 D06 positive regulation of smooth muscle cell proliferation 199.0, 1535.0, 3162.0, 3570.0, 3606.0, 4615.0, 5724.0, 7040.0, 7048.0, 51135.0 
GO:0019722 BP 9.50e-07  11/507    55/16056 D07 calcium-mediated signaling               695.0, 920.0, 1230.0, 1234.0, 1524.0, 2214.0, 5025.0, 5336.0, 6850.0, 7462.0, 64805.0 
GO:0150062 BP 9.83e-07   4/507     4/16056 D07 complement-mediated synapse pruning      712.0, 718.0, 3684.0, 54209.0 
GO:0002774 BP 9.83e-07   4/507     4/16056 D08 Fc receptor mediated inhibitory signaling pathway 4067.0, 10288.0, 10859.0, 11006.0 
GO:0071226 BP 9.83e-07   4/507     4/16056 D05 cellular response to molecule of fungal origin 695.0, 6850.0, 64581.0, 388325.0 
GO:0032747 BP 9.83e-07   4/507     4/16056 D08 positive regulation of interleukin-23 production 4615.0, 5336.0, 23765.0, 64581.0 
GO:0050850 BP 1.37e-06   6/507    13/16056 D08 positive regulation of calcium-mediated signaling 920.0, 5025.0, 5336.0, 6850.0, 54209.0, 64581.0 
GO:0032693 BP 1.37e-06   6/507    13/16056 D08 negative regulation of interleukin-10 production 695.0, 7305.0, 10859.0, 11006.0, 29126.0, 80380.0 
GO:0035589 BP 1.59e-06   5/507     8/16056 D07 G protein-coupled purinergic nucleotide receptor signaling pathway 2857.0, 5031.0, 5724.0, 53829.0, 64805.0 
GO:0034341 BP 1.63e-06   7/507    20/16056 D05 response to type II interferon           958.0, 972.0, 4261.0, 6672.0, 6737.0, 8942.0, 58191.0 
GO:0006909 BP 1.66e-06  11/507    58/16056 D05 phagocytosis                             558.0, 929.0, 3394.0, 3683.0, 4615.0, 4688.0, 4689.0, 5031.0, 9936.0, 122618.0, 201294.0 
GO:0006968 BP 1.66e-06   8/507    28/16056 D04 cellular defense response                1234.0, 1524.0, 4332.0, 4688.0, 6693.0, 7305.0, 10288.0, 10312.0 
GO:0002244 BP 2.36e-06  11/507    60/16056 D04 hematopoietic progenitor cell differentiation 1436.0, 4067.0, 5341.0, 5777.0, 5788.0, 5978.0, 7040.0, 7157.0, 55526.0, 84138.0, 122618.0 
GO:0048678 BP 2.97e-06   8/507    30/16056 D04 response to axon injury                  199.0, 558.0, 4067.0, 5025.0, 5336.0, 7305.0, 54209.0, 64805.0 
GO:0042110 BP 2.97e-06   8/507    30/16056 D05 T cell activation                        841.0, 920.0, 5294.0, 5788.0, 7454.0, 8832.0, 64581.0, 79626.0 
GO:0050776 BP 2.97e-06   8/507    30/16056 D04 regulation of immune response            2209.0, 2210.0, 2212.0, 2214.0, 3635.0, 3665.0, 6693.0, 10870.0 
GO:0032691 BP 3.39e-06   7/507    22/16056 D09 negative regulation of interleukin-1 beta production 945.0, 1524.0, 2000.0, 11006.0, 22900.0, 54209.0, 114548.0 
GO:0030183 BP 3.60e-06  10/507    51/16056 D07 B cell differentiation                   3087.0, 4066.0, 5336.0, 5788.0, 6850.0, 10312.0, 29760.0, 64421.0, 84433.0, 150372.0 
GO:0001916 BP 3.78e-06   6/507    15/16056 D09 positive regulation of T cell mediated cytotoxicity 3106.0, 3122.0, 3123.0, 3133.0, 3594.0, 5788.0 
GO:0002282 BP 4.79e-06   4/507     5/16056 D07 microglial cell activation involved in immune response 1524.0, 2896.0, 7305.0, 54209.0 
GO:0034154 BP 4.79e-06   4/507     5/16056 D13 toll-like receptor 7 signaling pathway   51284.0, 84868.0, 118788.0, 388325.0 
GO:0050766 BP 5.04e-06   8/507    32/16056 D07 positive regulation of phagocytosis      695.0, 1535.0, 1794.0, 2207.0, 2209.0, 29108.0, 54209.0, 64581.0 
GO:0050901 BP 5.89e-06   6/507    16/16056 D06 leukocyte tethering or rolling           1524.0, 3695.0, 6093.0, 6402.0, 6404.0, 6693.0 
GO:0032720 BP 6.29e-06   9/507    43/16056 D09 negative regulation of tumor necrosis factor production 558.0, 945.0, 2000.0, 3965.0, 5777.0, 10859.0, 11006.0, 54209.0, 84868.0 
GO:0002221 BP 6.80e-06   5/507    10/16056 D10 pattern recognition receptor signaling pathway 834.0, 10392.0, 29108.0, 58484.0, 114548.0 
GO:0071407 BP 8.23e-06   8/507    34/16056 D05 cellular response to organic cyclic compound 841.0, 1050.0, 1535.0, 3606.0, 4481.0, 7040.0, 53829.0, 340061.0 
GO:0030890 BP 8.23e-06   8/507    34/16056 D09 positive regulation of B cell proliferation 695.0, 958.0, 972.0, 3071.0, 5788.0, 54440.0, 84433.0, 115650.0 
GO:0030031 BP 8.85e-06   6/507    17/16056 D05 cell projection assembly                 822.0, 3071.0, 5880.0, 23191.0, 64098.0, 85477.0 
GO:0050731 BP 9.71e-06  11/507    69/16056 D10 positive regulation of peptidyl-tyrosine phosphorylation 920.0, 972.0, 3059.0, 3570.0, 3717.0, 5336.0, 5788.0, 6850.0, 7040.0, 7157.0, 54209.0 
GO:0043280 BP 1.13e-05   9/507    46/16056 D11 positive regulation of cysteine-type endopeptidase activity involved in apoptotic process 834.0, 5978.0, 6850.0, 10392.0, 22900.0, 29108.0, 64170.0, 64581.0, 114548.0 
GO:0007252 BP 1.21e-05   5/507    11/16056 D07 I-kappaB phosphorylation                 3551.0, 7097.0, 7098.0, 9641.0, 51284.0 
GO:0097028 BP 1.21e-05   5/507    11/16056 D06 dendritic cell differentiation           558.0, 3394.0, 4067.0, 10859.0, 54209.0 
GO:0002281 BP 1.21e-05   5/507    11/16056 D06 macrophage activation involved in immune response 5336.0, 6850.0, 9111.0, 56670.0, 84868.0 
GO:0045579 BP 1.21e-05   5/507    11/16056 D10 positive regulation of B cell differentiation 695.0, 3071.0, 3635.0, 6688.0, 6850.0 
GO:0002223 BP 1.29e-05   6/507    18/16056 D11 stimulatory C-type lectin receptor signaling pathway 3551.0, 4067.0, 5336.0, 6850.0, 7305.0, 64581.0 
GO:0070269 BP 1.29e-05   6/507    18/16056 D04 pyroptosis                               834.0, 841.0, 29108.0, 54209.0, 58484.0, 114548.0 
GO:0032715 BP 1.30e-05   8/507    36/16056 D08 negative regulation of interleukin-6 production 1445.0, 2000.0, 3071.0, 3635.0, 5777.0, 8832.0, 11006.0, 84868.0 
GO:0016045 BP 1.40e-05   4/507     6/16056 D06 detection of bacterium                   3106.0, 3123.0, 10392.0, 58484.0 
GO:1904141 BP 1.40e-05   4/507     6/16056 D09 positive regulation of microglial cell migration 1524.0, 5025.0, 54209.0, 64805.0 
GO:0032743 BP 1.54e-05   7/507    27/16056 D08 positive regulation of interleukin-2 production 920.0, 942.0, 5336.0, 5788.0, 54440.0, 64581.0, 84433.0 
GO:0002862 BP 1.84e-05   6/507    19/16056 D08 negative regulation of inflammatory response to antigenic stimulus 3055.0, 3123.0, 4067.0, 6850.0, 54209.0, 79651.0 
GO:0032703 BP 1.84e-05   6/507    19/16056 D08 negative regulation of interleukin-2 production 5788.0, 7805.0, 11006.0, 11326.0, 51564.0, 84868.0 
GO:0006959 BP 2.00e-05   7/507    28/16056 D03 humoral immune response                  240.0, 3123.0, 5699.0, 6480.0, 10148.0, 29760.0, 54209.0 
GO:0051897 BP 2.00e-05  12/507    88/16056 D08 positive regulation of protein kinase B signaling 558.0, 1524.0, 3059.0, 3606.0, 5025.0, 5294.0, 7040.0, 7046.0, 10855.0, 23533.0, 57091.0, 64805.0 
GO:0045730 BP 2.03e-05   5/507    12/16056 D02 respiratory burst                        1535.0, 1536.0, 4688.0, 4689.0, 5880.0 
GO:0034142 BP 2.03e-05   5/507    12/16056 D13 toll-like receptor 4 signaling pathway   929.0, 4067.0, 9111.0, 118788.0, 388325.0 
GO:0030866 BP 2.56e-05   7/507    29/16056 D07 cortical actin cytoskeleton organization 3071.0, 3551.0, 3936.0, 5341.0, 6093.0, 7094.0, 91010.0 
GO:0071260 BP 2.56e-05  10/507    63/16056 D05 cellular response to mechanical stimulus 834.0, 841.0, 958.0, 1535.0, 4214.0, 4615.0, 7098.0, 7100.0, 9780.0, 51284.0 
GO:0007249 BP 2.71e-05   9/507    51/16056 D06 I-kappaB kinase/NF-kappaB signaling      695.0, 3551.0, 4615.0, 6093.0, 10392.0, 11035.0, 51284.0, 64170.0, 84433.0 
GO:0043315 BP 3.13e-05   3/507     3/16056 D11 positive regulation of neutrophil degranulation 3684.0, 3689.0, 5724.0 
GO:0038156 BP 3.13e-05   3/507     3/16056 D07 interleukin-3-mediated signaling pathway 1439.0, 2207.0, 6850.0 
GO:1904151 BP 3.13e-05   3/507     3/16056 D08 positive regulation of microglial cell mediated cytotoxicity 3684.0, 6688.0, 7305.0 
GO:2001186 BP 3.13e-05   3/507     3/16056 D10 negative regulation of CD8-positive, alpha-beta T cell activation 3077.0, 10859.0, 29126.0 
GO:0071727 BP 3.13e-05   3/507     3/16056 D08 cellular response to triacyl bacterial lipopeptide 929.0, 7096.0, 7097.0 
GO:0002519 BP 3.13e-05   3/507     3/16056 D03 natural killer cell tolerance induction  3133.0, 3965.0, 84868.0 
GO:0150064 BP 3.13e-05   3/507     3/16056 D04 vertebrate eye-specific patterning       712.0, 718.0, 3684.0 
GO:0034123 BP 3.13e-05   3/507     3/16056 D09 positive regulation of toll-like receptor signaling pathway 7097.0, 7098.0, 7100.0 
GO:0061760 BP 3.19e-05   4/507     7/16056 D07 antifungal innate immune response        1524.0, 5336.0, 64170.0, 64581.0 
GO:0098883 BP 3.19e-05   4/507     7/16056 D06 synapse pruning                          712.0, 713.0, 714.0, 1524.0 
GO:0045577 BP 3.19e-05   4/507     7/16056 D09 regulation of B cell differentiation     678.0, 5777.0, 84433.0, 150372.0 
GO:2000318 BP 3.19e-05   4/507     7/16056 D08 positive regulation of T-helper 17 type immune response 3594.0, 3717.0, 64170.0, 64581.0 
GO:0070723 BP 3.19e-05   4/507     7/16056 D06 response to cholesterol                  1234.0, 7040.0, 7046.0, 7048.0 
GO:0032819 BP 3.19e-05   4/507     7/16056 D09 positive regulation of natural killer cell proliferation 2214.0, 3133.0, 3606.0, 3717.0 
GO:0043305 BP 3.19e-05   4/507     7/16056 D11 negative regulation of mast cell degranulation 3162.0, 3965.0, 8832.0, 11314.0 
GO:0007202 BP 3.49e-05   6/507    21/16056 D09 activation of phospholipase C activity   942.0, 5031.0, 5330.0, 9170.0, 64805.0, 115727.0 
GO:0032481 BP 3.49e-05   6/507    21/16056 D08 positive regulation of type I interferon production 929.0, 3663.0, 4615.0, 5336.0, 6850.0, 340061.0 
GO:0042531 BP 4.09e-05   7/507    31/16056 D11 positive regulation of tyrosine phosphorylation of STAT protein 958.0, 1436.0, 3059.0, 3570.0, 3606.0, 3717.0, 4067.0 
GO:0032740 BP 4.86e-05   5/507    14/16056 D08 positive regulation of interleukin-17 production 3606.0, 3717.0, 4615.0, 7040.0, 64170.0 
GO:0070374 BP 5.52e-05  15/507   145/16056 D09 positive regulation of ERK1 and ERK2 cascade 920.0, 972.0, 1230.0, 1436.0, 3123.0, 3965.0, 5031.0, 5788.0, 7040.0, 10392.0, 29108.0, 54209.0, 64170.0, 84868.0, 388325.0 
GO:0034113 BP 6.14e-05   6/507    23/16056 D04 heterotypic cell-cell adhesion           965.0, 3687.0, 3689.0, 3695.0, 5788.0, 10288.0 
GO:0019370 BP 6.22e-05   4/507     8/16056 D08 leukotriene biosynthetic process         240.0, 241.0, 5321.0, 6850.0 
GO:0032725 BP 6.22e-05   4/507     8/16056 D08 positive regulation of granulocyte macrophage colony-stimulating factor production 3606.0, 6850.0, 11027.0, 64170.0 
GO:0050852 BP 6.46e-05  11/507    84/16056 D10 T cell receptor signaling pathway        1445.0, 2533.0, 3115.0, 3123.0, 3551.0, 3635.0, 5336.0, 5777.0, 5788.0, 84106.0, 114625.0 
GO:0051091 BP 6.58e-05  12/507    99/16056 D11 positive regulation of DNA-binding transcription factor activity 3059.0, 3717.0, 5336.0, 6737.0, 9641.0, 10346.0, 10475.0, 29108.0, 54360.0, 64581.0, 150372.0, 340061.0 
GO:0050921 BP 7.11e-05   5/507    15/16056 D06 positive regulation of chemotaxis        199.0, 7040.0, 54209.0, 56670.0, 64805.0 
GO:0032088 BP 7.39e-05  10/507    71/16056 D12 negative regulation of NF-kappaB transcription factor activity 140.0, 1240.0, 6688.0, 6737.0, 22900.0, 29108.0, 57413.0, 84166.0, 84868.0, 114548.0 
GO:0098586 BP 8.48e-05   8/507    46/16056 D06 cellular response to virus               3459.0, 3717.0, 3965.0, 7098.0, 9641.0, 51284.0, 57705.0, 114548.0 
GO:0030593 BP 9.37e-05   7/507    35/16056 D08 neutrophil chemotaxis                    1441.0, 2207.0, 3071.0, 3689.0, 5294.0, 6850.0, 7409.0 
GO:0043304 BP 1.09e-04   4/507     9/16056 D10 regulation of mast cell degranulation    4067.0, 5880.0, 6813.0, 201294.0 
GO:0033627 BP 1.13e-04   7/507    36/16056 D03 cell adhesion mediated by integrin       3683.0, 3684.0, 3687.0, 3689.0, 3693.0, 3695.0, 22915.0 
GO:0002316 BP 1.22e-04   3/507     4/16056 D10 follicular B cell differentiation        3394.0, 5336.0, 6688.0 
GO:0038094 BP 1.22e-04   3/507     4/16056 D08 Fc-gamma receptor signaling pathway      2207.0, 2209.0, 2214.0 
GO:0002732 BP 1.22e-04   3/507     4/16056 D09 positive regulation of dendritic cell cytokine production 5336.0, 64581.0, 388325.0 
GO:0035509 BP 1.22e-04   3/507     4/16056 D11 negative regulation of myosin-light-chain-phosphatase activity 3071.0, 3551.0, 6093.0 
GO:0071396 BP 1.22e-04   3/507     4/16056 D05 cellular response to lipid               5336.0, 6850.0, 54209.0 
GO:2000110 BP 1.22e-04   3/507     4/16056 D09 negative regulation of macrophage apoptotic process 1234.0, 3665.0, 6480.0 
GO:0051142 BP 1.22e-04   3/507     4/16056 D11 positive regulation of NK T cell proliferation 3606.0, 3717.0, 64926.0 
GO:0071726 BP 1.22e-04   3/507     4/16056 D08 cellular response to diacyl bacterial lipopeptide 929.0, 7097.0, 10333.0 
GO:0002291 BP 1.22e-04   3/507     4/16056 D07 T cell activation via T cell receptor contact with antigen bound to MHC molecule on antigen presenting cell 3683.0, 10875.0, 54518.0 
GO:0071221 BP 1.22e-04   3/507     4/16056 D07 cellular response to bacterial lipopeptide 7096.0, 7097.0, 10333.0 
GO:0097190 BP 1.33e-04   9/507    62/16056 D05 apoptotic signaling pathway              695.0, 834.0, 841.0, 843.0, 3684.0, 5025.0, 7305.0, 11035.0, 55106.0 
GO:0032728 BP 1.36e-04   7/507    37/16056 D09 positive regulation of interferon-beta production 3663.0, 3665.0, 7097.0, 7098.0, 51284.0, 84282.0, 340061.0 
GO:0002639 BP 1.39e-04   5/507    17/16056 D08 positive regulation of immunoglobulin production 695.0, 942.0, 3133.0, 5788.0, 54440.0 
GO:0006919 BP 1.51e-04   9/507    63/16056 D12 activation of cysteine-type endopeptidase activity involved in apoptotic process 317.0, 841.0, 843.0, 3717.0, 7805.0, 10392.0, 22900.0, 29108.0, 58484.0 
GO:0071639 BP 1.77e-04   4/507    10/16056 D09 positive regulation of monocyte chemotactic protein-1 production 3965.0, 6850.0, 8832.0, 64581.0 
GO:0032736 BP 1.77e-04   4/507    10/16056 D08 positive regulation of interleukin-13 production 3133.0, 3606.0, 3965.0, 23765.0 
GO:0031666 BP 1.77e-04   4/507    10/16056 D07 positive regulation of lipopolysaccharide-mediated signaling pathway 929.0, 4064.0, 9450.0, 388325.0 
GO:0035556 BP 1.83e-04  24/507   334/16056 D05 intracellular signal transduction        113.0, 695.0, 3059.0, 3162.0, 3635.0, 3717.0, 4067.0, 5336.0, 5777.0, 6195.0, 6494.0, 6850.0, 7046.0, 7305.0, 7462.0, 8569.0, 9306.0, 10019.0, 10392.0, 29760.0, 51135.0, 51291.0, 84166.0, 150372.0 
GO:0045766 BP 2.36e-04  12/507   113/16056 D07 positive regulation of angiogenesis      718.0, 719.0, 958.0, 1524.0, 1536.0, 2896.0, 3099.0, 3162.0, 3687.0, 7048.0, 7098.0, 146850.0 
GO:1900227 BP 2.72e-04   4/507    11/16056 D07 positive regulation of NLRP3 inflammasome complex assembly 4615.0, 5336.0, 10333.0, 115362.0 
GO:0060100 BP 2.72e-04   4/507    11/16056 D08 positive regulation of phagocytosis, engulfment 718.0, 3071.0, 5336.0, 54209.0 
GO:0046007 BP 2.72e-04   4/507    11/16056 D10 negative regulation of activated T cell proliferation 3965.0, 11006.0, 29126.0, 80380.0 
GO:0050727 BP 2.73e-04   9/507    68/16056 D06 regulation of inflammatory response      240.0, 834.0, 2896.0, 3055.0, 3717.0, 4615.0, 114548.0, 118788.0, 340061.0 
GO:0008360 BP 2.79e-04  13/507   132/16056 D06 regulation of cell shape                 1436.0, 3055.0, 3689.0, 4478.0, 5880.0, 7940.0, 23191.0, 51177.0, 55843.0, 89846.0, 91010.0, 116985.0, 221472.0 
GO:0007231 BP 2.98e-04   3/507     5/16056 D06 osmosensory signaling pathway            834.0, 29108.0, 114548.0 
GO:0002576 BP 2.98e-04   3/507     5/16056 D08 platelet degranulation                   4067.0, 5341.0, 10257.0 
GO:0043382 BP 2.98e-04   3/507     5/16056 D11 positive regulation of memory T cell differentiation 3122.0, 3123.0, 3594.0 
GO:0034136 BP 2.98e-04   3/507     5/16056 D09 negative regulation of toll-like receptor 2 signaling pathway 4067.0, 10333.0, 54209.0 
GO:0046641 BP 2.98e-04   3/507     5/16056 D10 positive regulation of alpha-beta T cell proliferation 5788.0, 6850.0, 10148.0 
GO:0010572 BP 2.98e-04   3/507     5/16056 D06 positive regulation of platelet activation 3717.0, 5321.0, 5341.0 
GO:0050829 BP 3.00e-04   6/507    30/16056 D07 defense response to Gram-negative bacterium 920.0, 3570.0, 6039.0, 29108.0, 54209.0, 219972.0 
GO:0030218 BP 3.61e-04   7/507    43/16056 D05 erythrocyte differentiation              3059.0, 3717.0, 3784.0, 4067.0, 6688.0, 6886.0, 10320.0 
GO:0042098 BP 3.62e-04   6/507    31/16056 D06 T cell proliferation                     4478.0, 5294.0, 5699.0, 5777.0, 10148.0, 54440.0 
GO:0007160 BP 3.72e-04  10/507    86/16056 D04 cell-matrix adhesion                     3683.0, 3684.0, 3687.0, 3689.0, 3693.0, 3695.0, 10855.0, 10894.0, 64098.0, 83706.0 
GO:0031529 BP 3.97e-04   4/507    12/16056 D06 ruffle organization                      1436.0, 5341.0, 10312.0, 23191.0 
GO:0033630 BP 3.97e-04   4/507    12/16056 D06 positive regulation of cell adhesion mediated by integrin 3071.0, 5777.0, 6850.0, 64805.0 
GO:0010628 BP 4.58e-04  24/507   348/16056 D06 positive regulation of gene expression   472.0, 972.0, 1050.0, 3077.0, 3459.0, 3687.0, 3965.0, 4094.0, 4478.0, 4615.0, 5336.0, 6093.0, 7040.0, 7046.0, 7097.0, 7098.0, 7157.0, 7305.0, 10333.0, 10859.0, 29760.0, 54209.0, 64581.0, 338773.0 
GO:0043410 BP 4.80e-04  12/507   122/16056 D08 positive regulation of MAPK cascade      154.0, 920.0, 972.0, 3123.0, 3717.0, 5336.0, 5788.0, 6093.0, 7046.0, 7805.0, 9170.0, 113277.0 
GO:0070527 BP 5.16e-04   6/507    33/16056 D05 platelet aggregation                     5294.0, 5341.0, 5777.0, 7094.0, 64805.0, 83706.0 
GO:0042981 BP 5.23e-04  14/507   159/16056 D06 regulation of apoptotic process          317.0, 472.0, 834.0, 843.0, 3717.0, 5777.0, 7157.0, 10392.0, 11035.0, 22900.0, 64170.0, 79626.0, 84433.0, 84674.0 
GO:0070102 BP 5.60e-04   4/507    13/16056 D07 interleukin-6-mediated signaling pathway 1050.0, 3570.0, 3717.0, 6688.0 
GO:0097242 BP 5.60e-04   4/507    13/16056 D02 amyloid-beta clearance                   718.0, 3684.0, 3689.0, 4481.0 
GO:2000406 BP 5.60e-04   4/507    13/16056 D10 positive regulation of T cell migration  199.0, 6693.0, 29108.0, 81704.0 
GO:0030335 BP 5.61e-04  16/507   198/16056 D06 positive regulation of cell migration    199.0, 472.0, 1230.0, 1436.0, 2896.0, 3687.0, 3717.0, 4067.0, 4313.0, 7040.0, 7046.0, 29126.0, 57091.0, 58191.0, 64581.0, 83706.0 
GO:0032494 BP 5.83e-04   3/507     6/16056 D05 response to peptidoglycan                3663.0, 4615.0, 64170.0 
GO:0046456 BP 5.83e-04   3/507     6/16056 D07 icosanoid biosynthetic process           834.0, 29108.0, 58484.0 
GO:0036016 BP 5.83e-04   3/507     6/16056 D06 cellular response to interleukin-3       1439.0, 3717.0, 10019.0 
GO:0007169 BP 6.58e-04  11/507   109/16056 D07 transmembrane receptor protein tyrosine kinase signaling pathway 558.0, 920.0, 1436.0, 1796.0, 3055.0, 4067.0, 6850.0, 10019.0, 29760.0, 57091.0, 115727.0 
GO:0046718 BP 6.97e-04   9/507    77/16056 D06 viral entry into host cell               558.0, 920.0, 942.0, 1234.0, 3693.0, 3695.0, 4360.0, 6404.0, 6510.0 
GO:0043032 BP 7.64e-04   4/507    14/16056 D07 positive regulation of macrophage activation 1050.0, 5321.0, 10333.0, 84868.0 
GO:0042554 BP 7.64e-04   4/507    14/16056 D05 superoxide anion generation              1535.0, 1536.0, 4688.0, 4689.0 
GO:0051602 BP 7.95e-04   5/507    24/16056 D03 response to electrical stimulus          199.0, 929.0, 4313.0, 23191.0, 27185.0 
GO:0005886 CC 1.49e-30 226/507  3536/16056 D03 plasma membrane                          55.0, 113.0, 140.0, 154.0, 558.0, 695.0, 718.0, 719.0, 834.0, 920.0, 929.0, 942.0, 944.0, 945.0, 951.0, 953.0, 958.0, 963.0, 965.0, 972.0, 1230.0, 1234.0, 1240.0, 1436.0, 1439.0, 1441.0, 1445.0, 1522.0, 1524.0, 1535.0, 1536.0, 1794.0, 2124.0, 2207.0, 2209.0, 2210.0, 2212.0, 2214.0, 2350.0, 2533.0, 2857.0, 2896.0, 2995.0, 3055.0, 3059.0, 3071.0, 3077.0, 3099.0, 3106.0, 3111.0, 3113.0, 3115.0, 3117.0, 3122.0, 3123.0, 3133.0, 3459.0, 3570.0, 3587.0, 3594.0, 3597.0, 3603.0, 3635.0, 3683.0, 3684.0, 3687.0, 3689.0, 3693.0, 3695.0, 3709.0, 3717.0, 3762.0, 3784.0, 3903.0, 3936.0, 4064.0, 4065.0, 4067.0, 4313.0, 4360.0, 4478.0, 4481.0, 4542.0, 4615.0, 4973.0, 5025.0, 5031.0, 5244.0, 5269.0, 5294.0, 5330.0, 5336.0, 5341.0, 5724.0, 5788.0, 5880.0, 6001.0, 6093.0, 6402.0, 6404.0, 6510.0, 6518.0, 6693.0, 6793.0, 6813.0, 6850.0, 7040.0, 7046.0, 7048.0, 7094.0, 7096.0, 7097.0, 7098.0, 7100.0, 7305.0, 7409.0, 7454.0, 7462.0, 7805.0, 7940.0, 8477.0, 8832.0, 9056.0, 9170.0, 9424.0, 9780.0, 10008.0, 10019.0, 10148.0, 10161.0, 10184.0, 10257.0, 10261.0, 10287.0, 10288.0, 10312.0, 10333.0, 10392.0, 10800.0, 10859.0, 10863.0, 10870.0, 10894.0, 11006.0, 11024.0, 11027.0, 11309.0, 11314.0, 23166.0, 23406.0, 23526.0, 23533.0, 23765.0, 26996.0, 27071.0, 27128.0, 27180.0, 27181.0, 29121.0, 29126.0, 29760.0, 29992.0, 30061.0, 50619.0, 51135.0, 51284.0, 51291.0, 51294.0, 51338.0, 51411.0, 53829.0, 54209.0, 54518.0, 54918.0, 54947.0, 55240.0, 55315.0, 55701.0, 55761.0, 55803.0, 56606.0, 56670.0, 57091.0, 57121.0, 57139.0, 57205.0, 57413.0, 58191.0, 58475.0, 63940.0, 64098.0, 64170.0, 64231.0, 64407.0, 64581.0, 64805.0, 79056.0, 79651.0, 79895.0, 80024.0, 80342.0, 80380.0, 81793.0, 84106.0, 84433.0, 84689.0, 89790.0, 91010.0, 113277.0, 114625.0, 115361.0, 115650.0, 115727.0, 116985.0, 118788.0, 146850.0, 150372.0, 203328.0, 221188.0, 283659.0, 284021.0, 284759.0, 285195.0, 338773.0, 340061.0, 375387.0 
GO:0009897 CC 1.83e-19  40/507   221/16056 D03 external side of plasma membrane         920.0, 929.0, 942.0, 945.0, 958.0, 972.0, 1230.0, 1234.0, 1439.0, 1441.0, 1524.0, 2207.0, 2209.0, 2214.0, 2217.0, 2350.0, 3077.0, 3123.0, 3133.0, 3570.0, 3594.0, 3597.0, 3683.0, 3684.0, 3687.0, 3689.0, 4065.0, 4481.0, 5788.0, 6693.0, 7048.0, 8832.0, 9936.0, 10148.0, 10859.0, 29121.0, 29126.0, 80380.0, 114625.0, 115650.0 
GO:0009986 CC 2.31e-12  46/507   452/16056 D02 cell surface                             558.0, 718.0, 942.0, 958.0, 963.0, 965.0, 972.0, 1234.0, 1436.0, 1524.0, 2207.0, 2350.0, 3106.0, 3108.0, 3113.0, 3115.0, 3122.0, 3123.0, 3133.0, 3683.0, 3684.0, 3687.0, 3689.0, 3693.0, 3695.0, 3784.0, 4360.0, 4478.0, 5788.0, 6693.0, 7040.0, 7046.0, 7094.0, 7097.0, 7305.0, 9170.0, 10288.0, 10870.0, 11006.0, 29121.0, 64581.0, 64805.0, 83483.0, 84868.0, 283420.0, 375387.0 
GO:0042613 CC 5.89e-12   9/507    12/16056 D05 MHC class II protein complex             972.0, 3108.0, 3109.0, 3111.0, 3113.0, 3115.0, 3117.0, 3122.0, 3123.0 
GO:0070821 CC 1.24e-10  15/507    56/16056 D07 tertiary granule membrane                945.0, 963.0, 1535.0, 1536.0, 2207.0, 3684.0, 3687.0, 3689.0, 3903.0, 4973.0, 5269.0, 5724.0, 10288.0, 11314.0, 79895.0 
GO:0005576 CC 1.45e-08  71/507  1121/16056 D02 extracellular region                     2.0, 240.0, 313.0, 317.0, 341.0, 712.0, 713.0, 714.0, 718.0, 929.0, 1075.0, 1117.0, 1441.0, 1520.0, 1522.0, 1794.0, 2350.0, 2896.0, 3570.0, 3603.0, 3606.0, 4125.0, 4313.0, 4332.0, 4973.0, 5265.0, 5269.0, 5341.0, 5777.0, 6039.0, 6093.0, 6282.0, 6480.0, 6813.0, 7040.0, 7048.0, 7094.0, 8635.0, 9535.0, 10148.0, 10855.0, 10859.0, 10863.0, 10875.0, 11027.0, 22915.0, 23191.0, 23406.0, 23526.0, 23765.0, 29108.0, 51411.0, 51816.0, 54209.0, 54863.0, 58191.0, 64333.0, 79056.0, 79630.0, 80301.0, 80380.0, 80833.0, 83440.0, 83706.0, 84695.0, 84766.0, 89790.0, 114548.0, 201294.0, 219972.0, 375387.0 
GO:0045121 CC 3.05e-08  24/507   204/16056 D04 membrane raft                            695.0, 841.0, 920.0, 929.0, 1445.0, 3551.0, 3635.0, 3717.0, 3784.0, 4067.0, 4973.0, 5244.0, 5788.0, 7046.0, 7048.0, 7096.0, 7097.0, 7462.0, 10008.0, 10287.0, 10333.0, 10855.0, 84433.0, 150372.0 
GO:0030667 CC 4.25e-08  15/507    83/16056 D06 secretory granule membrane               929.0, 965.0, 2212.0, 3071.0, 3106.0, 3687.0, 3709.0, 5269.0, 5724.0, 5788.0, 6402.0, 7097.0, 7305.0, 27180.0, 340061.0 
GO:0043235 CC 4.26e-08  22/507   177/16056 D02 receptor complex                         154.0, 558.0, 1436.0, 1441.0, 3570.0, 3594.0, 3597.0, 3689.0, 3693.0, 3695.0, 3709.0, 4973.0, 7046.0, 7048.0, 7096.0, 7097.0, 10148.0, 10333.0, 26996.0, 51284.0, 81793.0, 388325.0 
GO:0035579 CC 4.56e-08  14/507    72/16056 D07 specific granule membrane                719.0, 945.0, 963.0, 1535.0, 1536.0, 3683.0, 3684.0, 3689.0, 3903.0, 4973.0, 6518.0, 6793.0, 54918.0, 79895.0 
GO:0001772 CC 1.28e-06   9/507    36/16056 D02 immunological synapse                    951.0, 963.0, 3122.0, 3123.0, 9306.0, 84433.0, 84766.0, 84868.0, 388325.0 
GO:0005615 CC 1.30e-06  57/507   920/16056 D02 extracellular space                      2.0, 55.0, 141.0, 240.0, 558.0, 714.0, 718.0, 822.0, 929.0, 944.0, 1075.0, 1117.0, 1520.0, 1522.0, 2214.0, 2217.0, 2896.0, 3077.0, 3123.0, 3133.0, 3162.0, 3603.0, 3606.0, 3684.0, 3936.0, 3965.0, 4064.0, 4125.0, 4242.0, 4313.0, 4478.0, 5265.0, 5269.0, 6039.0, 6282.0, 6693.0, 7040.0, 7098.0, 8635.0, 8857.0, 9111.0, 9450.0, 10148.0, 10288.0, 10327.0, 10855.0, 10875.0, 51135.0, 51816.0, 54360.0, 56944.0, 58191.0, 84695.0, 112616.0, 123920.0, 147138.0, 283659.0 
GO:0043020 CC 6.80e-06   5/507    10/16056 D04 NADPH oxidase complex                    1535.0, 1536.0, 4688.0, 4689.0, 5880.0 
GO:0030669 CC 8.70e-06  10/507    56/16056 D08 clathrin-coated endocytic vesicle membrane 154.0, 920.0, 972.0, 2209.0, 2210.0, 3113.0, 3115.0, 3117.0, 3122.0, 3123.0 
GO:0101003 CC 1.13e-05   9/507    46/16056 D07 ficolin-1-rich granule membrane          965.0, 2207.0, 3071.0, 3687.0, 3689.0, 5269.0, 10288.0, 10312.0, 11314.0 
GO:0061702 CC 1.40e-05   4/507     6/16056 D02 inflammasome complex                     834.0, 22900.0, 29108.0, 58484.0 
GO:0030666 CC 2.22e-05  10/507    62/16056 D06 endocytic vesicle membrane               972.0, 1441.0, 3113.0, 3115.0, 3117.0, 3122.0, 3123.0, 4067.0, 4481.0, 23166.0 
GO:0062167 CC 3.13e-05   3/507     3/16056 D02 complement component C1q complex         712.0, 713.0, 714.0 
GO:0005602 CC 3.13e-05   3/507     3/16056 D02 complement component C1 complex          712.0, 713.0, 714.0 
GO:0030670 CC 3.89e-05  10/507    66/16056 D07 phagocytic vesicle membrane              1535.0, 1536.0, 3106.0, 3133.0, 5880.0, 7096.0, 7097.0, 10312.0, 10333.0, 10981.0 
GO:0034774 CC 5.37e-05  12/507    97/16056 D06 secretory granule lumen                  240.0, 317.0, 718.0, 6093.0, 6282.0, 9535.0, 23191.0, 23406.0, 23526.0, 29108.0, 51411.0, 64333.0 
GO:0072559 CC 6.22e-05   4/507     8/16056 D03 NLRP3 inflammasome complex               834.0, 22900.0, 29108.0, 114548.0 
GO:0035578 CC 7.39e-05  10/507    71/16056 D07 azurophil granule lumen                  718.0, 1075.0, 2896.0, 4125.0, 4332.0, 8635.0, 23526.0, 29108.0, 51816.0, 201294.0 
GO:0008305 CC 7.98e-05   6/507    24/16056 D05 integrin complex                         3683.0, 3684.0, 3687.0, 3689.0, 3693.0, 3695.0 
GO:0001726 CC 1.22e-04  11/507    90/16056 D04 ruffle                                   199.0, 822.0, 3936.0, 6093.0, 6282.0, 7094.0, 23191.0, 64092.0, 89846.0, 221472.0, 388325.0 
GO:0005944 CC 1.22e-04   3/507     4/16056 D07 phosphatidylinositol 3-kinase complex, class IB 5294.0, 23533.0, 146850.0 
GO:0005765 CC 1.26e-04  24/507   323/16056 D07 lysosomal membrane                       55.0, 972.0, 1441.0, 2896.0, 3108.0, 3109.0, 3111.0, 3113.0, 3115.0, 3117.0, 3122.0, 3123.0, 4067.0, 5025.0, 7098.0, 7805.0, 10312.0, 10855.0, 51296.0, 53346.0, 55315.0, 55332.0, 55340.0, 80342.0 
GO:0070062 CC 1.30e-04  82/507  1710/16056 D06 extracellular exosome                    2.0, 55.0, 317.0, 397.0, 558.0, 718.0, 822.0, 929.0, 942.0, 951.0, 953.0, 958.0, 963.0, 965.0, 972.0, 1075.0, 1445.0, 1522.0, 1794.0, 2214.0, 2896.0, 3071.0, 3106.0, 3122.0, 3123.0, 3133.0, 3683.0, 3684.0, 3689.0, 3693.0, 3695.0, 3936.0, 4065.0, 4067.0, 4125.0, 4332.0, 4478.0, 4668.0, 5025.0, 5244.0, 5265.0, 5269.0, 5336.0, 5777.0, 5788.0, 5880.0, 6239.0, 6282.0, 6510.0, 6518.0, 6693.0, 6793.0, 6813.0, 7094.0, 7454.0, 7462.0, 8635.0, 8857.0, 10066.0, 10095.0, 10327.0, 10875.0, 10894.0, 11006.0, 11314.0, 23191.0, 23406.0, 29126.0, 29992.0, 51294.0, 54875.0, 55233.0, 56670.0, 64926.0, 79690.0, 83483.0, 83706.0, 84433.0, 85477.0, 91703.0, 147138.0, 219855.0 
GO:0012507 CC 1.35e-04   8/507    49/16056 D07 ER to Golgi transport vesicle membrane   972.0, 3106.0, 3113.0, 3115.0, 3117.0, 3122.0, 3123.0, 3133.0 
GO:0016020 CC 1.46e-04 123/507  2839/16056 D02 membrane                                 113.0, 154.0, 241.0, 397.0, 951.0, 953.0, 965.0, 972.0, 1075.0, 1240.0, 1535.0, 1794.0, 2896.0, 2995.0, 3071.0, 3099.0, 3106.0, 3108.0, 3115.0, 3117.0, 3123.0, 3162.0, 3683.0, 3687.0, 3689.0, 3695.0, 3709.0, 3784.0, 4174.0, 4481.0, 4688.0, 4689.0, 4973.0, 5025.0, 5244.0, 5294.0, 5341.0, 5724.0, 5777.0, 5788.0, 5920.0, 6404.0, 6494.0, 6510.0, 6518.0, 6646.0, 6693.0, 7048.0, 7096.0, 7098.0, 7305.0, 7940.0, 9111.0, 9780.0, 9936.0, 10066.0, 10184.0, 10257.0, 10287.0, 10288.0, 10800.0, 10894.0, 10981.0, 11314.0, 11326.0, 23307.0, 23526.0, 23533.0, 23683.0, 27181.0, 29121.0, 29760.0, 30061.0, 50619.0, 51225.0, 53827.0, 54209.0, 54863.0, 54918.0, 55843.0, 56606.0, 57205.0, 57404.0, 57413.0, 57674.0, 58191.0, 64174.0, 64581.0, 64805.0, 64926.0, 79056.0, 79690.0, 80008.0, 80024.0, 80346.0, 80833.0, 81704.0, 81793.0, 83440.0, 83706.0, 84179.0, 84695.0, 84766.0, 90273.0, 112616.0, 115362.0, 115727.0, 118788.0, 123920.0, 128346.0, 137835.0, 144110.0, 146850.0, 150372.0, 162073.0, 201176.0, 201294.0, 201799.0, 221188.0, 255809.0, 283234.0, 283420.0, 388325.0 
GO:0030658 CC 2.46e-04   6/507    29/16056 D06 transport vesicle membrane               972.0, 3113.0, 3115.0, 3117.0, 3122.0, 3123.0 
GO:0045335 CC 5.03e-04   8/507    59/16056 D08 phagocytic vesicle                       1520.0, 3693.0, 7454.0, 10392.0, 10981.0, 122618.0, 219972.0, 388325.0 
GO:0010008 CC 5.44e-04  17/507   217/16056 D06 endosome membrane                        154.0, 929.0, 2217.0, 3111.0, 3113.0, 3115.0, 3117.0, 3665.0, 4360.0, 4615.0, 4689.0, 7098.0, 10312.0, 51135.0, 51284.0, 51296.0, 55240.0 
GO:0031410 CC 8.68e-04  19/507   261/16056 D06 cytoplasmic vesicle                      313.0, 397.0, 472.0, 695.0, 1522.0, 2635.0, 3077.0, 5880.0, 6039.0, 6737.0, 7805.0, 79890.0, 80183.0, 115361.0, 115362.0, 116985.0, 123920.0, 219972.0, 257106.0 
GO:0034689 CC 9.95e-04   2/507     2/16056 D06 integrin alphaX-beta2 complex            3687.0, 3689.0 
GO:0030526 CC 9.95e-04   2/507     2/16056 D05 granulocyte macrophage colony-stimulating factor receptor complex 1439.0, 3717.0 
GO:0034687 CC 9.95e-04   2/507     2/16056 D06 integrin alphaL-beta2 complex            3683.0, 3689.0 
GO:1990794 CC 9.95e-04   2/507     2/16056 D02 basolateral part of cell                 3784.0, 10008.0 
GO:0035354 CC 9.95e-04   2/507     2/16056 D05 Toll-like receptor 1-Toll-like receptor 2 protein complex 7096.0, 7097.0 
GO:0034688 CC 9.95e-04   2/507     2/16056 D06 integrin alphaM-beta2 complex            3684.0, 3689.0 
GO:0070021 CC 9.95e-04   2/507     2/16056 D07 transforming growth factor beta ligand-receptor complex 7046.0, 7048.0 
GO:0035355 CC 9.95e-04   2/507     2/16056 D05 Toll-like receptor 2-Toll-like receptor 6 protein complex 7097.0, 10333.0 
GO:0042101 CC 9.96e-04   3/507     7/16056 D05 T cell receptor complex                  920.0, 6850.0, 54518.0 
GO:1904813 CC 1.03e-03  11/507   115/16056 D05 ficolin-1-rich granule lumen             240.0, 317.0, 1520.0, 1522.0, 4332.0, 5265.0, 9535.0, 10875.0, 23406.0, 51411.0, 80301.0 
GO:0044853 CC 1.17e-03   5/507    26/16056 D05 plasma membrane raft                     3684.0, 3689.0, 6404.0, 51338.0, 54209.0 
GO:0005942 CC 1.32e-03   4/507    16/16056 D05 phosphatidylinositol 3-kinase complex    5294.0, 9306.0, 23533.0, 146850.0 
GO:0035580 CC 1.48e-03   6/507    40/16056 D07 specific granule lumen                   1522.0, 1794.0, 5777.0, 10855.0, 23191.0, 84766.0 
GO:0005764 CC 1.49e-03  18/507   254/16056 D07 lysosome                                 55.0, 154.0, 1075.0, 1520.0, 1522.0, 2896.0, 3055.0, 3122.0, 3784.0, 4125.0, 4668.0, 6039.0, 7805.0, 8635.0, 10855.0, 51284.0, 55332.0, 201294.0 
GO:0005634 CC 1.41e-05 104/507  4647/16056 D05 nucleus                                  55.0, 154.0, 199.0, 317.0, 463.0, 472.0, 678.0, 695.0, 822.0, 972.0, 1050.0, 1535.0, 1796.0, 2000.0, 2004.0, 2005.0, 2313.0, 2533.0, 3055.0, 3059.0, 3087.0, 3162.0, 3394.0, 3431.0, 3551.0, 3660.0, 3663.0, 3665.0, 3717.0, 3965.0, 4005.0, 4067.0, 4094.0, 4174.0, 4313.0, 4478.0, 4615.0, 5321.0, 5699.0, 5777.0, 5890.0, 5978.0, 6001.0, 6239.0, 6282.0, 6494.0, 6672.0, 6688.0, 6737.0, 6850.0, 6886.0, 7040.0, 7046.0, 7157.0, 7318.0, 7454.0, 7643.0, 7764.0, 8569.0, 8761.0, 9111.0, 9641.0, 10095.0, 10312.0, 10320.0, 10346.0, 10855.0, 11035.0, 11262.0, 22797.0, 22900.0, 23406.0, 23533.0, 26469.0, 27185.0, 27350.0, 29108.0, 50619.0, 51135.0, 51177.0, 51564.0, 54440.0, 55106.0, 55233.0, 55589.0, 55762.0, 55783.0, 60436.0, 60489.0, 63901.0, 64092.0, 84138.0, 84166.0, 84695.0, 91607.0, 93349.0, 114548.0, 115361.0, 116071.0, 122618.0, 165631.0, 221472.0, 283377.0, 285989.0 
GO:0005654 CC 4.54e-04  79/507  3491/16056 D02 nucleoplasm                              240.0, 393.0, 463.0, 472.0, 822.0, 841.0, 945.0, 1050.0, 1075.0, 1436.0, 2000.0, 2004.0, 2005.0, 2313.0, 3077.0, 3162.0, 3394.0, 3431.0, 3660.0, 3665.0, 3709.0, 3717.0, 4005.0, 4064.0, 4066.0, 4125.0, 4174.0, 4261.0, 4332.0, 4610.0, 4973.0, 5244.0, 5699.0, 5777.0, 5890.0, 5978.0, 6195.0, 6672.0, 6688.0, 6737.0, 6886.0, 7157.0, 7318.0, 7764.0, 8569.0, 8942.0, 9111.0, 9169.0, 9641.0, 10320.0, 10346.0, 10475.0, 10855.0, 22797.0, 22900.0, 23683.0, 26157.0, 26469.0, 27306.0, 29108.0, 29126.0, 30061.0, 50619.0, 51291.0, 51564.0, 54875.0, 55233.0, 57205.0, 60436.0, 63901.0, 64421.0, 79958.0, 80231.0, 91607.0, 115727.0, 116985.0, 283234.0, 285989.0, 340061.0 
GO:0005739 CC 5.17e-04  20/507  1249/16056 D05 mitochondrion                            841.0, 2004.0, 2356.0, 3059.0, 3099.0, 4313.0, 7157.0, 7351.0, 7764.0, 8942.0, 10863.0, 10981.0, 11262.0, 27185.0, 29108.0, 51312.0, 55526.0, 58472.0, 137835.0, 155038.0 
GO:0030424 CC 1.29e-03   1/507   305/16056 D05 axon                                     79890.0 
GO:0004888 MF 1.06e-15  24/507    94/16056 D03 transmembrane signaling receptor activity 920.0, 2209.0, 2210.0, 2212.0, 2214.0, 4360.0, 6693.0, 7096.0, 7097.0, 7098.0, 7100.0, 10261.0, 10333.0, 10894.0, 11024.0, 11314.0, 27181.0, 29121.0, 51284.0, 54209.0, 57413.0, 81793.0, 150372.0, 284021.0 
GO:0038023 MF 2.51e-15  30/507   160/16056 D02 signaling receptor activity              920.0, 942.0, 945.0, 958.0, 1240.0, 1439.0, 1441.0, 2350.0, 3587.0, 3687.0, 3693.0, 3695.0, 4065.0, 4360.0, 5031.0, 6510.0, 7096.0, 7097.0, 7098.0, 7100.0, 9936.0, 10333.0, 10894.0, 11027.0, 11314.0, 54209.0, 56670.0, 81793.0, 115650.0, 283659.0 
GO:0023026 MF 2.33e-10  10/507    21/16056 D04 MHC class II protein complex binding     920.0, 972.0, 3108.0, 3109.0, 3111.0, 3113.0, 3115.0, 3117.0, 3122.0, 3123.0 
GO:0019864 MF 6.56e-09   6/507     7/16056 D04 IgG binding                              2207.0, 2209.0, 2210.0, 2212.0, 2214.0, 2217.0 
GO:0032395 MF 1.80e-07   5/507     6/16056 D04 MHC class II receptor activity           3111.0, 3113.0, 3117.0, 3122.0, 3123.0 
GO:0005102 MF 9.18e-07  25/507   262/16056 D03 signaling receptor binding               2.0, 718.0, 944.0, 965.0, 2533.0, 3055.0, 3077.0, 3106.0, 3133.0, 3717.0, 4067.0, 4478.0, 5025.0, 5788.0, 6404.0, 6850.0, 7305.0, 10333.0, 10695.0, 10870.0, 10875.0, 23765.0, 54360.0, 114625.0, 118788.0 
GO:0042605 MF 1.63e-06   7/507    20/16056 D04 peptide antigen binding                  3106.0, 3113.0, 3115.0, 3117.0, 3122.0, 3123.0, 3133.0 
GO:0004896 MF 1.64e-06   9/507    37/16056 D04 cytokine receptor activity               972.0, 1439.0, 1441.0, 3459.0, 3570.0, 3587.0, 3594.0, 3597.0, 10148.0 
GO:0038187 MF 3.49e-06   5/507     9/16056 D03 pattern recognition receptor activity    7097.0, 10392.0, 22900.0, 51284.0, 64581.0 
GO:0032396 MF 4.79e-06   4/507     5/16056 D05 inhibitory MHC class I receptor activity 10288.0, 10859.0, 11024.0, 11027.0 
GO:0140031 MF 4.79e-06   4/507     5/16056 D04 phosphorylation-dependent protein binding 4067.0, 5336.0, 5777.0, 7409.0 
GO:0042834 MF 4.79e-06   4/507     5/16056 D04 peptidoglycan binding                    7097.0, 10392.0, 54209.0, 114548.0 
GO:0019955 MF 6.47e-06   8/507    33/16056 D03 cytokine binding                         972.0, 1436.0, 1441.0, 3459.0, 3570.0, 3594.0, 3597.0, 10148.0 
GO:0033691 MF 6.80e-06   5/507    10/16056 D05 sialic acid binding                      945.0, 7903.0, 27180.0, 27181.0, 89790.0 
GO:0042608 MF 1.40e-05   4/507     6/16056 D04 T cell receptor binding                  1794.0, 3122.0, 3123.0, 3133.0 
GO:0004950 MF 1.40e-05   4/507     6/16056 D07 chemokine receptor activity              1230.0, 1234.0, 1240.0, 1524.0 
GO:0045028 MF 1.40e-05   4/507     6/16056 D06 G protein-coupled purinergic nucleotide receptor activity 2857.0, 5724.0, 53829.0, 64805.0 
GO:0005096 MF 1.71e-05  22/507   252/16056 D05 GTPase activator activity                141.0, 393.0, 397.0, 1794.0, 3071.0, 6001.0, 6494.0, 9938.0, 23526.0, 51291.0, 54453.0, 55803.0, 55843.0, 64333.0, 64407.0, 64926.0, 79890.0, 83478.0, 116985.0, 117289.0, 201176.0, 257106.0 
GO:0030246 MF 2.11e-05  14/507   118/16056 D02 carbohydrate binding                     945.0, 1117.0, 3965.0, 4065.0, 4125.0, 4973.0, 6402.0, 9936.0, 27180.0, 27181.0, 29121.0, 64581.0, 89790.0, 283420.0 
GO:0071723 MF 3.13e-05   3/507     3/16056 D04 lipopeptide binding                      929.0, 7096.0, 10333.0 
GO:0050700 MF 3.21e-05   5/507    13/16056 D04 CARD domain binding                      834.0, 10392.0, 22900.0, 64170.0, 84433.0 
GO:0001618 MF 6.78e-05   9/507    57/16056 D03 virus receptor activity                  558.0, 920.0, 942.0, 1234.0, 3693.0, 3695.0, 4360.0, 6404.0, 6510.0 
GO:0008656 MF 7.11e-05   5/507    15/16056 D06 cysteine-type endopeptidase activator activity involved in apoptotic process 317.0, 834.0, 10392.0, 22900.0, 29108.0 
GO:1990782 MF 7.70e-05   7/507    34/16056 D06 protein tyrosine kinase binding          920.0, 1445.0, 5336.0, 10019.0, 29760.0, 54209.0, 57091.0 
GO:0042169 MF 1.13e-04   7/507    36/16056 D04 SH2 domain binding                       3717.0, 5777.0, 6850.0, 7462.0, 10859.0, 29760.0, 89790.0 
GO:0042802 MF 1.60e-04  65/507  1282/16056 D03 identical protein binding                2.0, 55.0, 154.0, 241.0, 317.0, 472.0, 695.0, 834.0, 841.0, 920.0, 963.0, 972.0, 1050.0, 1075.0, 1234.0, 1445.0, 2207.0, 2635.0, 3162.0, 3551.0, 3663.0, 3717.0, 4094.0, 4615.0, 4973.0, 5025.0, 5265.0, 5294.0, 5866.0, 6672.0, 6737.0, 6793.0, 7040.0, 7096.0, 7097.0, 7098.0, 7157.0, 7305.0, 7454.0, 8832.0, 9111.0, 9641.0, 10333.0, 10346.0, 10392.0, 11035.0, 26157.0, 27185.0, 29108.0, 30061.0, 51225.0, 58484.0, 60489.0, 64926.0, 81793.0, 83483.0, 84282.0, 91703.0, 114548.0, 115207.0, 115361.0, 115362.0, 118788.0, 283659.0, 340061.0 
GO:0038024 MF 1.87e-04   5/507    18/16056 D01 cargo receptor activity                  3684.0, 3689.0, 4360.0, 4481.0, 10894.0 
GO:0001784 MF 2.27e-04   7/507    40/16056 D05 phosphotyrosine residue binding          3055.0, 5336.0, 5777.0, 6452.0, 6850.0, 7409.0, 64092.0 
GO:0001540 MF 2.51e-04  10/507    82/16056 D04 amyloid-beta binding                     154.0, 712.0, 972.0, 3684.0, 3689.0, 4481.0, 7097.0, 10288.0, 10333.0, 54209.0 
GO:0003723 MF 2.60e-08  12/507  1327/16056 D04 RNA binding                              678.0, 2896.0, 6688.0, 6737.0, 7011.0, 8635.0, 8761.0, 9169.0, 27350.0, 60489.0, 64092.0, 115207.0 
