# Supplementary material for: Analysis of gene expression in the postmortem brain of neurotypical Black Americans reveals contributions of genetic ancestry
Source: Nat Neurosci. 2024 May 20;27(6):1064–74. doi: 10.1038/s41593-024-01636-0 (PMC11156587; doi:10.1038/s41593-024-01636-0)
Supplement: Supplementary file 5 — Compressed directory of ancestry-associated DEGs enriched for WGCNA module functional enrichment results (that is, GO term enrichment) for the caudate nucleus, dentate gyrus, DLPFC and hippocampus. [file 41593_2024_1636_MOESM5_ESM.gz › wgcna_functional_enrichment/hippocampus/GO_analysis_mash_royalblue.txt]

GO:0006954 BP 4.72e-08   10/61   261/16056 D04 inflammatory response                    837.0, 2357.0, 3428.0, 3554.0, 6556.0, 6774.0, 7132.0, 7133.0, 10758.0, 30817.0 
GO:0019221 BP 1.21e-06    6/61    91/16056 D06 cytokine-mediated signaling pathway      3566.0, 3718.0, 6774.0, 6776.0, 7132.0, 9180.0 
GO:0007259 BP 4.80e-06    4/61    30/16056 D07 receptor signaling pathway via JAK-STAT  3718.0, 6774.0, 6776.0, 57817.0 
GO:0006955 BP 5.38e-06    7/61   181/16056 D02 immune response                          3554.0, 3566.0, 3937.0, 4055.0, 5272.0, 7133.0, 57817.0 
GO:0060397 BP 6.14e-06    3/61    10/16056 D09 growth hormone receptor signaling pathway via JAK-STAT 3718.0, 6774.0, 6776.0 
GO:0042116 BP 1.84e-05    3/61    14/16056 D05 macrophage activation                    6556.0, 22918.0, 57817.0 
GO:0005886 CC 1.87e-07   32/61  3536/16056 D03 plasma membrane                          629.0, 837.0, 1003.0, 1192.0, 1836.0, 2120.0, 2357.0, 2615.0, 2828.0, 3554.0, 3566.0, 3678.0, 3718.0, 4055.0, 4846.0, 5359.0, 6556.0, 6774.0, 7132.0, 7133.0, 7408.0, 8797.0, 9050.0, 9123.0, 9180.0, 10205.0, 22918.0, 30817.0, 64005.0, 79689.0, 197259.0, 768211.0 
