# Supplementary material for: Analysis of gene expression in the postmortem brain of neurotypical Black Americans reveals contributions of genetic ancestry
Source: Nat Neurosci. 2024 May 20;27(6):1064–74. doi: 10.1038/s41593-024-01636-0 (PMC11156587; doi:10.1038/s41593-024-01636-0)
Supplement: Supplementary file 5 — Compressed directory of ancestry-associated DEGs enriched for WGCNA module functional enrichment results (that is, GO term enrichment) for the caudate nucleus, dentate gyrus, DLPFC and hippocampus. [file 41593_2024_1636_MOESM5_ESM.gz › wgcna_functional_enrichment/hippocampus/GO_analysis_mash_grey.txt]

GO:0006412 BP 4.17e-17 159/11536   164/16056 D07 translation                              23.0, 1615.0, 1725.0, 1915.0, 1979.0, 2197.0, 2935.0, 3035.0, 3921.0, 4736.0, 5610.0, 6122.0, 6124.0, 6125.0, 6128.0, 6129.0, 6130.0, 6132.0, 6133.0, 6134.0, 6135.0, 6136.0, 6137.0, 6138.0, 6139.0, 6141.0, 6142.0, 6143.0, 6144.0, 6146.0, 6147.0, 6150.0, 6152.0, 6154.0, 6155.0, 6156.0, 6157.0, 6158.0, 6159.0, 6160.0, 6161.0, 6164.0, 6165.0, 6166.0, 6167.0, 6168.0, 6169.0, 6170.0, 6171.0, 6173.0, 6175.0, 6176.0, 6181.0, 6183.0, 6187.0, 6188.0, 6189.0, 6191.0, 6193.0, 6194.0, 6199.0, 6201.0, 6202.0, 6203.0, 6204.0, 6205.0, 6206.0, 6207.0, 6208.0, 6209.0, 6210.0, 6217.0, 6218.0, 6222.0, 6223.0, 6224.0, 6227.0, 6228.0, 6229.0, 6230.0, 6231.0, 6232.0, 6233.0, 6234.0, 6235.0, 6301.0, 7453.0, 7965.0, 9045.0, 9255.0, 9349.0, 9521.0, 10056.0, 10318.0, 10573.0, 10643.0, 10767.0, 10985.0, 10987.0, 11222.0, 11224.0, 22849.0, 23438.0, 23521.0, 23708.0, 25873.0, 25929.0, 27161.0, 28973.0, 28977.0, 28998.0, 29074.0, 51021.0, 51023.0, 51065.0, 51067.0, 51081.0, 51187.0, 51247.0, 51253.0, 51258.0, 51264.0, 51318.0, 51373.0, 51650.0, 54460.0, 55005.0, 55133.0, 55168.0, 56478.0, 60558.0, 63931.0, 64506.0, 64745.0, 64960.0, 64963.0, 64968.0, 64969.0, 64975.0, 64979.0, 64981.0, 64983.0, 65003.0, 65005.0, 79590.0, 80315.0, 84545.0, 92170.0, 92399.0, 113251.0, 116832.0, 118672.0, 122704.0, 124995.0, 128308.0, 132864.0, 388692.0, 112267871.0, 113219467.0 
GO:0002181 BP 3.79e-13 87/11536    87/16056 D08 cytoplasmic translation                  1819.0, 2197.0, 3921.0, 4733.0, 4736.0, 6122.0, 6124.0, 6125.0, 6128.0, 6129.0, 6130.0, 6132.0, 6133.0, 6134.0, 6135.0, 6136.0, 6137.0, 6138.0, 6139.0, 6141.0, 6142.0, 6143.0, 6144.0, 6146.0, 6147.0, 6152.0, 6154.0, 6155.0, 6156.0, 6157.0, 6158.0, 6159.0, 6160.0, 6161.0, 6164.0, 6165.0, 6167.0, 6168.0, 6169.0, 6170.0, 6171.0, 6173.0, 6175.0, 6176.0, 6181.0, 6187.0, 6188.0, 6189.0, 6191.0, 6193.0, 6194.0, 6201.0, 6202.0, 6203.0, 6204.0, 6205.0, 6206.0, 6207.0, 6208.0, 6209.0, 6210.0, 6217.0, 6218.0, 6222.0, 6223.0, 6224.0, 6227.0, 6228.0, 6229.0, 6230.0, 6231.0, 6232.0, 6233.0, 6234.0, 6235.0, 7311.0, 9045.0, 9349.0, 10399.0, 11224.0, 23521.0, 24140.0, 25873.0, 51121.0, 51389.0, 55854.0, 200916.0 
GO:0006364 BP 8.81e-11 110/11536   115/16056 D09 rRNA processing                          705.0, 1662.0, 1736.0, 2091.0, 2483.0, 3669.0, 4931.0, 5036.0, 5303.0, 5393.0, 5394.0, 6041.0, 6125.0, 6129.0, 6135.0, 6154.0, 6155.0, 6165.0, 6194.0, 6201.0, 6209.0, 6217.0, 6218.0, 6223.0, 6229.0, 6230.0, 6232.0, 6234.0, 6839.0, 8568.0, 8602.0, 9045.0, 9136.0, 9188.0, 9221.0, 9724.0, 9775.0, 10248.0, 10360.0, 10436.0, 10528.0, 10556.0, 10557.0, 10775.0, 10813.0, 10969.0, 11103.0, 11137.0, 22803.0, 22894.0, 22984.0, 23016.0, 23076.0, 23195.0, 23223.0, 23378.0, 23404.0, 23481.0, 23517.0, 27340.0, 27341.0, 28987.0, 29102.0, 29960.0, 29997.0, 50628.0, 51010.0, 51013.0, 51096.0, 51118.0, 51119.0, 51154.0, 51202.0, 51367.0, 51575.0, 51602.0, 51729.0, 54059.0, 54512.0, 54555.0, 54606.0, 54663.0, 54853.0, 54913.0, 55011.0, 55035.0, 55299.0, 55636.0, 55646.0, 55661.0, 56342.0, 56915.0, 57109.0, 57418.0, 64282.0, 65080.0, 65083.0, 79050.0, 79863.0, 80135.0, 84128.0, 84135.0, 88745.0, 91695.0, 92856.0, 113510.0, 118460.0, 130916.0, 134430.0, 317781.0 
GO:0032543 BP 4.80e-09 90/11536    94/16056 D08 mitochondrial translation                740.0, 3035.0, 3396.0, 4701.0, 5188.0, 6150.0, 6183.0, 7818.0, 9553.0, 9801.0, 10240.0, 10573.0, 10884.0, 11222.0, 22868.0, 23107.0, 23395.0, 26024.0, 26589.0, 28957.0, 28973.0, 28977.0, 28998.0, 29074.0, 29088.0, 29093.0, 51021.0, 51023.0, 51069.0, 51073.0, 51081.0, 51116.0, 51253.0, 51258.0, 51263.0, 51264.0, 51318.0, 51373.0, 51649.0, 51650.0, 54148.0, 54460.0, 54534.0, 54948.0, 54998.0, 55037.0, 55052.0, 55168.0, 55173.0, 55278.0, 55699.0, 56945.0, 57038.0, 57129.0, 60488.0, 63875.0, 63931.0, 64432.0, 64928.0, 64949.0, 64960.0, 64963.0, 64968.0, 64969.0, 64975.0, 64976.0, 64978.0, 64979.0, 64981.0, 64983.0, 65003.0, 65005.0, 65008.0, 65080.0, 78988.0, 79590.0, 84273.0, 84311.0, 84340.0, 84545.0, 90480.0, 92170.0, 116540.0, 116541.0, 118487.0, 122704.0, 124995.0, 128308.0, 219927.0, 283459.0 
GO:0000398 BP 7.56e-08 161/11536   182/16056 D11 mRNA splicing, via spliceosome           988.0, 1655.0, 1659.0, 2483.0, 3178.0, 3181.0, 3183.0, 3187.0, 3189.0, 3190.0, 3192.0, 3550.0, 4116.0, 4236.0, 4670.0, 4686.0, 4809.0, 4857.0, 5356.0, 5936.0, 6426.0, 6427.0, 6428.0, 6429.0, 6430.0, 6431.0, 6432.0, 6434.0, 6625.0, 6626.0, 6627.0, 6628.0, 6629.0, 6631.0, 6632.0, 6633.0, 6634.0, 6635.0, 6636.0, 6637.0, 6638.0, 6936.0, 7307.0, 7737.0, 7919.0, 8175.0, 8220.0, 8233.0, 8241.0, 8449.0, 8683.0, 8896.0, 8899.0, 9092.0, 9128.0, 9129.0, 9410.0, 9416.0, 9716.0, 9733.0, 9775.0, 9785.0, 9879.0, 9904.0, 9939.0, 10180.0, 10181.0, 10189.0, 10212.0, 10236.0, 10250.0, 10262.0, 10283.0, 10286.0, 10432.0, 10450.0, 10465.0, 10492.0, 10569.0, 10713.0, 10772.0, 10907.0, 10921.0, 10929.0, 10946.0, 10992.0, 11017.0, 11066.0, 11157.0, 11193.0, 11338.0, 22794.0, 22938.0, 23398.0, 23450.0, 23451.0, 23517.0, 23658.0, 24144.0, 24148.0, 25766.0, 25804.0, 25862.0, 25929.0, 25949.0, 26121.0, 26986.0, 27238.0, 27258.0, 27316.0, 27336.0, 27339.0, 29896.0, 51163.0, 51503.0, 51634.0, 51639.0, 51645.0, 51690.0, 51691.0, 53938.0, 54883.0, 54957.0, 55094.0, 55110.0, 55234.0, 55280.0, 55285.0, 55596.0, 55599.0, 55660.0, 55696.0, 56339.0, 56949.0, 57461.0, 57703.0, 57721.0, 57819.0, 59286.0, 60625.0, 79622.0, 79753.0, 79760.0, 79833.0, 81576.0, 83443.0, 83759.0, 84292.0, 84811.0, 84844.0, 84950.0, 84991.0, 85437.0, 91746.0, 94104.0, 135295.0, 144983.0, 153527.0, 199746.0, 220988.0, 375316.0 
GO:0006396 BP 1.14e-07 143/11536   160/16056 D07 RNA processing                           103.0, 105.0, 636.0, 1659.0, 1736.0, 3184.0, 3187.0, 3189.0, 3190.0, 3191.0, 3192.0, 4857.0, 5393.0, 5394.0, 5935.0, 5936.0, 5937.0, 6041.0, 8106.0, 8446.0, 8634.0, 8732.0, 9128.0, 9410.0, 9584.0, 10180.0, 10181.0, 10199.0, 10492.0, 10659.0, 10978.0, 11340.0, 22803.0, 22868.0, 22894.0, 23016.0, 23064.0, 23350.0, 23404.0, 23642.0, 24144.0, 26747.0, 26768.0, 26775.0, 29102.0, 30836.0, 51010.0, 51013.0, 54512.0, 56915.0, 79707.0, 84973.0, 85028.0, 114599.0, 115752.0, 118460.0, 125144.0, 130951.0, 161931.0, 196441.0, 283596.0, 319103.0, 319139.0, 338433.0, 594839.0, 619383.0, 654319.0, 677679.0, 677763.0, 677767.0, 677768.0, 677770.0, 677772.0, 677775.0, 677796.0, 677797.0, 677800.0, 677802.0, 677807.0, 677808.0, 677811.0, 677819.0, 677820.0, 677828.0, 677829.0, 677832.0, 677833.0, 677841.0, 677846.0, 692084.0, 692086.0, 692108.0, 692205.0, 692225.0, 767563.0, 767568.0, 767569.0, 767577.0, 767578.0, 767579.0, 767583.0, 767585.0, 767588.0, 767589.0, 767591.0, 767592.0, 767593.0, 767595.0, 767596.0, 767598.0, 767599.0, 767603.0, 767611.0, 767612.0, 100033441.0, 100033442.0, 100033443.0, 100033445.0, 100033448.0, 100033451.0, 100033455.0, 100033460.0, 100033603.0, 100033799.0, 100033801.0, 100033806.0, 100033809.0, 100033811.0, 100033812.0, 100033813.0, 100033814.0, 100033815.0, 100033816.0, 100036564.0, 100124536.0, 100158262.0, 100873856.0, 109616970.0, 109616976.0, 109616978.0, 109616999.0, 109617000.0, 109617020.0 
GO:0006357 BP 1.33e-07 993/11536  1271/16056 D10 regulation of transcription by RNA polymerase II 60.0, 196.0, 307.0, 387.0, 405.0, 406.0, 429.0, 466.0, 468.0, 604.0, 605.0, 672.0, 688.0, 865.0, 892.0, 904.0, 905.0, 988.0, 1051.0, 1054.0, 1106.0, 1112.0, 1164.0, 1385.0, 1386.0, 1388.0, 1389.0, 1398.0, 1432.0, 1488.0, 1523.0, 1628.0, 1649.0, 1655.0, 1660.0, 1745.0, 1749.0, 1750.0, 1810.0, 1820.0, 1869.0, 1874.0, 1875.0, 1876.0, 1877.0, 1893.0, 1958.0, 1959.0, 1960.0, 1961.0, 1997.0, 1998.0, 2018.0, 2063.0, 2077.0, 2099.0, 2100.0, 2101.0, 2113.0, 2114.0, 2186.0, 2290.0, 2294.0, 2308.0, 2309.0, 2355.0, 2521.0, 2551.0, 2648.0, 2649.0, 2736.0, 2737.0, 2738.0, 2874.0, 2908.0, 2966.0, 3066.0, 3068.0, 3091.0, 3104.0, 3142.0, 3146.0, 3148.0, 3149.0, 3174.0, 3190.0, 3265.0, 3297.0, 3298.0, 3299.0, 3607.0, 3624.0, 3661.0, 3725.0, 3727.0, 4084.0, 4086.0, 4087.0, 4090.0, 4092.0, 4093.0, 4097.0, 4149.0, 4150.0, 4193.0, 4194.0, 4205.0, 4300.0, 4302.0, 4331.0, 4335.0, 4435.0, 4520.0, 4601.0, 4661.0, 4738.0, 4761.0, 4774.0, 4775.0, 4776.0, 4779.0, 4781.0, 4782.0, 4784.0, 4790.0, 4800.0, 4801.0, 4802.0, 4807.0, 4808.0, 4824.0, 4848.0, 4851.0, 4861.0, 4862.0, 4899.0, 4901.0, 5013.0, 5080.0, 5081.0, 5087.0, 5089.0, 5090.0, 5178.0, 5216.0, 5253.0, 5316.0, 5326.0, 5396.0, 5451.0, 5452.0, 5454.0, 5455.0, 5456.0, 5463.0, 5469.0, 5573.0, 5585.0, 5705.0, 5813.0, 5814.0, 5885.0, 5934.0, 5970.0, 5971.0, 5992.0, 5993.0, 5994.0, 6018.0, 6046.0, 6256.0, 6257.0, 6258.0, 6294.0, 6297.0, 6314.0, 6493.0, 6595.0, 6598.0, 6601.0, 6602.0, 6604.0, 6605.0, 6648.0, 6654.0, 6662.0, 6665.0, 6667.0, 6670.0, 6671.0, 6760.0, 6773.0, 6777.0, 6778.0, 6829.0, 6871.0, 6873.0, 6874.0, 6877.0, 6879.0, 6880.0, 6881.0, 6883.0, 6894.0, 6910.0, 6911.0, 6921.0, 6924.0, 6926.0, 6929.0, 6935.0, 6940.0, 6942.0, 6945.0, 7003.0, 7005.0, 7008.0, 7022.0, 7023.0, 7024.0, 7025.0, 7026.0, 7027.0, 7029.0, 7030.0, 7050.0, 7067.0, 7071.0, 7073.0, 7101.0, 7181.0, 7182.0, 7290.0, 7342.0, 7391.0, 7392.0, 7494.0, 7528.0, 7539.0, 7541.0, 7543.0, 7546.0, 7547.0, 7549.0, 7551.0, 7552.0, 7553.0, 7554.0, 7556.0, 7559.0, 7561.0, 7562.0, 7564.0, 7565.0, 7566.0, 7569.0, 7570.0, 7571.0, 7574.0, 7576.0, 7579.0, 7580.0, 7581.0, 7582.0, 7584.0, 7587.0, 7589.0, 7592.0, 7594.0, 7596.0, 7597.0, 7617.0, 7620.0, 7621.0, 7625.0, 7626.0, 7627.0, 7629.0, 7633.0, 7637.0, 7638.0, 7644.0, 7652.0, 7673.0, 7675.0, 7678.0, 7690.0, 7691.0, 7692.0, 7693.0, 7694.0, 7695.0, 7697.0, 7699.0, 7701.0, 7702.0, 7707.0, 7709.0, 7710.0, 7711.0, 7712.0, 7718.0, 7727.0, 7728.0, 7730.0, 7733.0, 7741.0, 7745.0, 7746.0, 7748.0, 7753.0, 7755.0, 7757.0, 7760.0, 7761.0, 7762.0, 7766.0, 7767.0, 7768.0, 7769.0, 7770.0, 7771.0, 7772.0, 7773.0, 7775.0, 7776.0, 7789.0, 7862.0, 7975.0, 7988.0, 8013.0, 8019.0, 8028.0, 8089.0, 8187.0, 8409.0, 8427.0, 8462.0, 8463.0, 8464.0, 8473.0, 8554.0, 8607.0, 8609.0, 8625.0, 8725.0, 8804.0, 8812.0, 8841.0, 8848.0, 8850.0, 9031.0, 9063.0, 9095.0, 9189.0, 9208.0, 9242.0, 9274.0, 9275.0, 9278.0, 9282.0, 9310.0, 9355.0, 9391.0, 9412.0, 9422.0, 9439.0, 9440.0, 9441.0, 9442.0, 9443.0, 9477.0, 9534.0, 9575.0, 9580.0, 9604.0, 9611.0, 9658.0, 9667.0, 9668.0, 9726.0, 9753.0, 9819.0, 9831.0, 9839.0, 9841.0, 9849.0, 9878.0, 9880.0, 9923.0, 9925.0, 9935.0, 9969.0, 9988.0, 10001.0, 10009.0, 10025.0, 10046.0, 10127.0, 10168.0, 10172.0, 10224.0, 10272.0, 10284.0, 10308.0, 10318.0, 10401.0, 10474.0, 10488.0, 10520.0, 10522.0, 10608.0, 10620.0, 10629.0, 10664.0, 10691.0, 10725.0, 10773.0, 10780.0, 10781.0, 10782.0, 10794.0, 10795.0, 10838.0, 10848.0, 10856.0, 10923.0, 11016.0, 11023.0, 11091.0, 11166.0, 11168.0, 11177.0, 11244.0, 11267.0, 22806.0, 22809.0, 22834.0, 22835.0, 22850.0, 22869.0, 22877.0, 22882.0, 22887.0, 22890.0, 22926.0, 22938.0, 22992.0, 23013.0, 23028.0, 23036.0, 23051.0, 23060.0, 23081.0, 23090.0, 23099.0, 23119.0, 23133.0, 23152.0, 23186.0, 23269.0, 23300.0, 23326.0, 23361.0, 23389.0, 23394.0, 23462.0, 23506.0, 23598.0, 23619.0, 23660.0, 23774.0, 25799.0, 25850.0, 25888.0, 25925.0, 25988.0, 26009.0, 26048.0, 26122.0, 26149.0, 26152.0, 26205.0, 26287.0, 26298.0, 26468.0, 26508.0, 26574.0, 26610.0, 26959.0, 26974.0, 27097.0, 27107.0, 27153.0, 27154.0, 27164.0, 27300.0, 27324.0, 27336.0, 29079.0, 29117.0, 29777.0, 29803.0, 29841.0, 29915.0, 29942.0, 29994.0, 29998.0, 30813.0, 30832.0, 49854.0, 50485.0, 50804.0, 50810.0, 51003.0, 51043.0, 51058.0, 51085.0, 51105.0, 51157.0, 51176.0, 51193.0, 51230.0, 51274.0, 51276.0, 51333.0, 51351.0, 51385.0, 51412.0, 51427.0, 51545.0, 51547.0, 51562.0, 51588.0, 51621.0, 51710.0, 51780.0, 54014.0, 54753.0, 54797.0, 54807.0, 54816.0, 54862.0, 54923.0, 54925.0, 54989.0, 54993.0, 55023.0, 55140.0, 55145.0, 55193.0, 55212.0, 55250.0, 55257.0, 55274.0, 55279.0, 55311.0, 55502.0, 55509.0, 55552.0, 55553.0, 55565.0, 55578.0, 55588.0, 55609.0, 55626.0, 55657.0, 55659.0, 55663.0, 55689.0, 55713.0, 55758.0, 55769.0, 55786.0, 55806.0, 55810.0, 55869.0, 55888.0, 55892.0, 55893.0, 55897.0, 55900.0, 56242.0, 56731.0, 56943.0, 56970.0, 57116.0, 57178.0, 57209.0, 57215.0, 57232.0, 57325.0, 57335.0, 57336.0, 57343.0, 57474.0, 57507.0, 57541.0, 57547.0, 57567.0, 57573.0, 57593.0, 57594.0, 57621.0, 57677.0, 57684.0, 57693.0, 57711.0, 57786.0, 57862.0, 58190.0, 58487.0, 58492.0, 58500.0, 59269.0, 59348.0, 60468.0, 63876.0, 63974.0, 63976.0, 63977.0, 64067.0, 64288.0, 64321.0, 64375.0, 64763.0, 64864.0, 65251.0, 65980.0, 65982.0, 65986.0, 79027.0, 79084.0, 79088.0, 79149.0, 79155.0, 79175.0, 79177.0, 79230.0, 79364.0, 79673.0, 79692.0, 79724.0, 79744.0, 79753.0, 79759.0, 79776.0, 79788.0, 79797.0, 79800.0, 79809.0, 79811.0, 79818.0, 79862.0, 79891.0, 79894.0, 79898.0, 79943.0, 79960.0, 79973.0, 80032.0, 80034.0, 80095.0, 80108.0, 80110.0, 80264.0, 80314.0, 80317.0, 80345.0, 80714.0, 80778.0, 80829.0, 80853.0, 81566.0, 81628.0, 81669.0, 81856.0, 81931.0, 83439.0, 83463.0, 83595.0, 83637.0, 83744.0, 83990.0, 84108.0, 84124.0, 84163.0, 84215.0, 84295.0, 84307.0, 84333.0, 84436.0, 84449.0, 84458.0, 84503.0, 84527.0, 84547.0, 84614.0, 84619.0, 84622.0, 84662.0, 84671.0, 84678.0, 84765.0, 84775.0, 84838.0, 84874.0, 84878.0, 84905.0, 84911.0, 84914.0, 84924.0, 85416.0, 85446.0, 85460.0, 89887.0, 90075.0, 90233.0, 90317.0, 90333.0, 90338.0, 90485.0, 90576.0, 90589.0, 90592.0, 90594.0, 90649.0, 90874.0, 90987.0, 90993.0, 91120.0, 91392.0, 91661.0, 91664.0, 91748.0, 91975.0, 92002.0, 92140.0, 92283.0, 92285.0, 92595.0, 92822.0, 92999.0, 93134.0, 93474.0, 94039.0, 94234.0, 112869.0, 112939.0, 112950.0, 112970.0, 113835.0, 115196.0, 115509.0, 115560.0, 115950.0, 116113.0, 116115.0, 117143.0, 117608.0, 121274.0, 121536.0, 122953.0, 124961.0, 125893.0, 125919.0, 126017.0, 126068.0, 126069.0, 126070.0, 126208.0, 126231.0, 126295.0, 126375.0, 127396.0, 133746.0, 134187.0, 136051.0, 137209.0, 138151.0, 139324.0, 139735.0, 140467.0, 140612.0, 140685.0, 140883.0, 144348.0, 146050.0, 146198.0, 146434.0, 146540.0, 146542.0, 147657.0, 147658.0, 147660.0, 147687.0, 147694.0, 147807.0, 147808.0, 147837.0, 147912.0, 147923.0, 147929.0, 147947.0, 147948.0, 147949.0, 148103.0, 148156.0, 148198.0, 148206.0, 148213.0, 148254.0, 148266.0, 148268.0, 148327.0, 148979.0, 149076.0, 152518.0, 152687.0, 153222.0, 153572.0, 155054.0, 155061.0, 158399.0, 158431.0, 158586.0, 162239.0, 162655.0, 162962.0, 162963.0, 162966.0, 162967.0, 162968.0, 162972.0, 162993.0, 163049.0, 163050.0, 163051.0, 163059.0, 163071.0, 163081.0, 163087.0, 163131.0, 163223.0, 163227.0, 163255.0, 166793.0, 168374.0, 168544.0, 169270.0, 169792.0, 169834.0, 169841.0, 170302.0, 170958.0, 195828.0, 196528.0, 197320.0, 197407.0, 199692.0, 199704.0, 199777.0, 200014.0, 201514.0, 203523.0, 219749.0, 220202.0, 220929.0, 220992.0, 221037.0, 221527.0, 221785.0, 221833.0, 221937.0, 222696.0, 252884.0, 253639.0, 254251.0, 255403.0, 255877.0, 256051.0, 266743.0, 282890.0, 283078.0, 283248.0, 283337.0, 284306.0, 284307.0, 284309.0, 284312.0, 284323.0, 284346.0, 284349.0, 284358.0, 284370.0, 284371.0, 284390.0, 284391.0, 284406.0, 284443.0, 284459.0, 285267.0, 285268.0, 285346.0, 285349.0, 285676.0, 285971.0, 286075.0, 286128.0, 286826.0, 339318.0, 339324.0, 339327.0, 339344.0, 339488.0, 339500.0, 339559.0, 340252.0, 340385.0, 342132.0, 342357.0, 342892.0, 342908.0, 342909.0, 342926.0, 342945.0, 344787.0, 345462.0, 346157.0, 347344.0, 348327.0, 349075.0, 353088.0, 353355.0, 359948.0, 360023.0, 374655.0, 374879.0, 374899.0, 374900.0, 374928.0, 387032.0, 387893.0, 388523.0, 388536.0, 388558.0, 388561.0, 388566.0, 388567.0, 388569.0, 388585.0, 389114.0, 389136.0, 389524.0, 390927.0, 390980.0, 400713.0, 400720.0, 403341.0, 404281.0, 440097.0, 440515.0, 440519.0, 442319.0, 641339.0, 642280.0, 643836.0, 653121.0, 728116.0, 728340.0, 728927.0, 729288.0, 730051.0, 730087.0, 731220.0, 100101467.0, 100125288.0, 100129543.0, 100129842.0, 100130086.0, 100131017.0, 100131390.0, 100131827.0, 100132074.0, 100289635.0, 100289678.0, 100293516.0, 100381270.0, 100529215.0, 101060200.0, 109504726.0, 110116772.0, 110354863.0 
GO:0042776 BP 3.77e-07 61/11536    63/16056 D13 proton motive force-driven mitochondrial ATP synthesis 498.0, 506.0, 509.0, 514.0, 515.0, 521.0, 522.0, 539.0, 4508.0, 4509.0, 4535.0, 4536.0, 4537.0, 4538.0, 4539.0, 4540.0, 4541.0, 4694.0, 4695.0, 4696.0, 4698.0, 4700.0, 4701.0, 4702.0, 4704.0, 4705.0, 4706.0, 4707.0, 4708.0, 4709.0, 4710.0, 4711.0, 4712.0, 4713.0, 4714.0, 4715.0, 4716.0, 4717.0, 4718.0, 4719.0, 4720.0, 4722.0, 4723.0, 4724.0, 4725.0, 4726.0, 4728.0, 4729.0, 4731.0, 6389.0, 6390.0, 6391.0, 6392.0, 9551.0, 10476.0, 10632.0, 30968.0, 51079.0, 54539.0, 55967.0, 126328.0 
GO:0006413 BP 2.10e-06 50/11536    51/16056 D03 translational initiation                 1654.0, 1964.0, 1965.0, 1967.0, 1968.0, 1973.0, 1974.0, 1977.0, 1982.0, 3646.0, 3692.0, 4528.0, 6059.0, 6188.0, 6189.0, 6193.0, 6218.0, 8661.0, 8662.0, 8663.0, 8664.0, 8665.0, 8666.0, 8667.0, 8668.0, 8669.0, 8672.0, 8890.0, 8891.0, 8892.0, 8893.0, 9470.0, 9669.0, 10209.0, 10289.0, 10480.0, 10605.0, 10987.0, 23367.0, 27161.0, 27335.0, 51386.0, 56919.0, 83939.0, 84285.0, 123263.0, 220064.0, 253314.0, 317649.0, 728689.0 
GO:0032981 BP 1.41e-05 56/11536    59/16056 D07 mitochondrial respiratory chain complex I assembly 617.0, 4535.0, 4536.0, 4538.0, 4540.0, 4541.0, 4694.0, 4695.0, 4696.0, 4698.0, 4700.0, 4702.0, 4704.0, 4705.0, 4706.0, 4707.0, 4708.0, 4709.0, 4710.0, 4711.0, 4712.0, 4713.0, 4714.0, 4715.0, 4716.0, 4717.0, 4718.0, 4719.0, 4720.0, 4722.0, 4724.0, 4725.0, 4728.0, 6901.0, 25880.0, 25915.0, 28976.0, 29090.0, 51079.0, 51103.0, 51295.0, 54539.0, 55101.0, 55471.0, 55572.0, 55744.0, 55863.0, 55967.0, 79133.0, 80224.0, 84233.0, 90871.0, 91942.0, 126328.0, 137682.0, 284184.0 
GO:0006120 BP 1.42e-05 44/11536    45/16056 D08 mitochondrial electron transport, NADH to ubiquinone 1738.0, 4535.0, 4536.0, 4537.0, 4538.0, 4539.0, 4540.0, 4541.0, 4694.0, 4695.0, 4696.0, 4697.0, 4698.0, 4700.0, 4701.0, 4702.0, 4704.0, 4705.0, 4706.0, 4707.0, 4708.0, 4709.0, 4710.0, 4711.0, 4712.0, 4713.0, 4714.0, 4715.0, 4716.0, 4717.0, 4718.0, 4719.0, 4720.0, 4722.0, 4723.0, 4724.0, 4725.0, 4726.0, 4728.0, 4729.0, 4731.0, 29103.0, 51103.0, 57017.0 
GO:0042273 BP 2.28e-05 34/11536    34/16056 D05 ribosomal large subunit biogenesis       2971.0, 4869.0, 4931.0, 6125.0, 6129.0, 6135.0, 6154.0, 6165.0, 6838.0, 9045.0, 10969.0, 23212.0, 23481.0, 23560.0, 26155.0, 51121.0, 51154.0, 51187.0, 51388.0, 51491.0, 51550.0, 54663.0, 54955.0, 55003.0, 55027.0, 55153.0, 55319.0, 55759.0, 79029.0, 84154.0, 90441.0, 115416.0, 166378.0, 220064.0 
GO:0006397 BP 4.32e-05 138/11536   161/16056 D08 mRNA processing                          103.0, 105.0, 421.0, 677.0, 708.0, 1665.0, 2332.0, 2334.0, 3181.0, 3191.0, 3297.0, 3958.0, 4154.0, 4841.0, 4904.0, 5511.0, 5566.0, 5725.0, 5930.0, 6041.0, 6421.0, 6426.0, 6427.0, 6429.0, 6430.0, 6432.0, 6651.0, 6827.0, 7072.0, 7307.0, 8106.0, 8175.0, 8458.0, 8487.0, 8559.0, 8563.0, 8683.0, 8882.0, 9129.0, 9130.0, 9295.0, 9406.0, 9541.0, 9584.0, 9589.0, 9924.0, 9967.0, 9991.0, 10147.0, 10236.0, 10262.0, 10284.0, 10285.0, 10656.0, 10657.0, 10658.0, 10713.0, 10891.0, 10915.0, 10946.0, 10949.0, 10992.0, 11044.0, 11051.0, 11052.0, 11319.0, 11338.0, 22803.0, 22927.0, 22944.0, 22985.0, 23076.0, 23091.0, 23435.0, 23543.0, 23658.0, 25962.0, 26993.0, 26995.0, 27037.0, 27079.0, 27254.0, 27257.0, 27258.0, 29890.0, 51202.0, 51574.0, 51593.0, 51755.0, 54033.0, 54439.0, 54517.0, 54890.0, 54998.0, 55051.0, 55119.0, 55131.0, 55147.0, 55544.0, 55796.0, 55954.0, 56339.0, 56931.0, 57661.0, 57794.0, 57805.0, 58517.0, 60493.0, 64062.0, 64506.0, 79042.0, 79228.0, 79706.0, 79810.0, 80145.0, 80324.0, 80746.0, 83448.0, 83989.0, 84081.0, 84881.0, 90826.0, 91603.0, 140890.0, 142940.0, 151987.0, 154007.0, 201626.0, 221662.0, 246175.0, 255967.0, 282996.0, 283989.0, 284695.0, 285367.0, 285672.0, 494115.0, 550643.0 
GO:0051123 BP 5.64e-05 45/11536    47/16056 D08 RNA polymerase II preinitiation complex assembly 1810.0, 2957.0, 2958.0, 2959.0, 5469.0, 6837.0, 6872.0, 6873.0, 6874.0, 6875.0, 6877.0, 6879.0, 6880.0, 6881.0, 6882.0, 6883.0, 6884.0, 6908.0, 9282.0, 9412.0, 9439.0, 9440.0, 9441.0, 9442.0, 9443.0, 9477.0, 9862.0, 10001.0, 10025.0, 10629.0, 29079.0, 51003.0, 51586.0, 54797.0, 55090.0, 55588.0, 80306.0, 81857.0, 83860.0, 84246.0, 90390.0, 112950.0, 129685.0, 219541.0, 400569.0 
GO:0008380 BP 7.05e-05 138/11536   162/16056 D08 RNA splicing                             421.0, 708.0, 1659.0, 1665.0, 2332.0, 2334.0, 2521.0, 3183.0, 3189.0, 3276.0, 3958.0, 4116.0, 4154.0, 4686.0, 4841.0, 4857.0, 4904.0, 5511.0, 5515.0, 5725.0, 6100.0, 6421.0, 6427.0, 6429.0, 6432.0, 6627.0, 6628.0, 6632.0, 6633.0, 6634.0, 6636.0, 6637.0, 6638.0, 6651.0, 6732.0, 6733.0, 7072.0, 7307.0, 7919.0, 8148.0, 8233.0, 8449.0, 8458.0, 8487.0, 8559.0, 8563.0, 8882.0, 8899.0, 8996.0, 9128.0, 9129.0, 9130.0, 9295.0, 9406.0, 9410.0, 9416.0, 9541.0, 9584.0, 9589.0, 9939.0, 9967.0, 9991.0, 10081.0, 10147.0, 10199.0, 10250.0, 10262.0, 10284.0, 10286.0, 10492.0, 10569.0, 10713.0, 10891.0, 10915.0, 10921.0, 10992.0, 11066.0, 11157.0, 11193.0, 11319.0, 22927.0, 22985.0, 23076.0, 23091.0, 23435.0, 23450.0, 23451.0, 23543.0, 24148.0, 25804.0, 25962.0, 26993.0, 27257.0, 27332.0, 29890.0, 51202.0, 51574.0, 51747.0, 51755.0, 54033.0, 54517.0, 55051.0, 55110.0, 55119.0, 55131.0, 55147.0, 55234.0, 55544.0, 55599.0, 55702.0, 55796.0, 55954.0, 57794.0, 57805.0, 58517.0, 64121.0, 79005.0, 79228.0, 79622.0, 79650.0, 79706.0, 80145.0, 80324.0, 81576.0, 83989.0, 84081.0, 84881.0, 84967.0, 85437.0, 91603.0, 140890.0, 151987.0, 154007.0, 221662.0, 282996.0, 284695.0, 285672.0, 494115.0 
GO:0016567 BP 7.71e-05 331/11536   412/16056 D08 protein ubiquitination                   207.0, 330.0, 331.0, 409.0, 580.0, 672.0, 867.0, 868.0, 899.0, 996.0, 998.0, 1642.0, 1840.0, 1877.0, 2534.0, 4008.0, 4193.0, 4734.0, 4761.0, 4799.0, 4850.0, 5071.0, 5192.0, 5347.0, 5371.0, 5828.0, 5930.0, 5987.0, 6233.0, 6477.0, 6478.0, 6500.0, 6596.0, 6921.0, 6923.0, 6992.0, 7126.0, 7260.0, 7311.0, 7314.0, 7316.0, 7317.0, 7320.0, 7323.0, 7324.0, 7332.0, 7334.0, 7336.0, 7347.0, 7415.0, 7428.0, 7726.0, 7737.0, 7844.0, 7874.0, 7965.0, 8065.0, 8078.0, 8139.0, 8216.0, 8239.0, 8315.0, 8450.0, 8451.0, 8452.0, 8453.0, 8454.0, 8507.0, 8697.0, 8805.0, 8816.0, 8835.0, 8881.0, 8916.0, 8924.0, 8925.0, 8945.0, 9025.0, 9040.0, 9440.0, 9442.0, 9443.0, 9474.0, 9604.0, 9616.0, 9655.0, 9730.0, 9817.0, 9820.0, 9830.0, 9862.0, 9867.0, 9870.0, 9903.0, 9978.0, 10055.0, 10075.0, 10116.0, 10155.0, 10193.0, 10206.0, 10238.0, 10273.0, 10293.0, 10296.0, 10299.0, 10324.0, 10399.0, 10422.0, 10425.0, 10489.0, 10513.0, 10739.0, 10956.0, 11059.0, 11060.0, 11236.0, 11237.0, 22838.0, 22954.0, 23008.0, 23014.0, 23024.0, 23038.0, 23066.0, 23077.0, 23087.0, 23113.0, 23194.0, 23220.0, 23276.0, 23291.0, 23304.0, 23352.0, 23411.0, 23588.0, 23608.0, 23609.0, 25793.0, 25820.0, 25853.0, 25879.0, 25893.0, 25898.0, 26091.0, 26094.0, 26190.0, 26224.0, 26233.0, 26234.0, 26259.0, 26260.0, 26262.0, 26267.0, 26268.0, 26270.0, 26271.0, 26272.0, 26273.0, 26297.0, 27342.0, 30837.0, 50717.0, 51003.0, 51070.0, 51130.0, 51132.0, 51255.0, 51257.0, 51320.0, 51434.0, 51444.0, 51529.0, 51530.0, 51592.0, 51665.0, 51667.0, 53339.0, 54492.0, 54765.0, 54778.0, 54800.0, 54850.0, 54876.0, 54894.0, 55070.0, 55128.0, 55148.0, 55159.0, 55167.0, 55236.0, 55298.0, 55527.0, 55632.0, 55743.0, 55819.0, 55823.0, 55827.0, 55832.0, 55958.0, 55975.0, 56658.0, 56888.0, 56929.0, 56995.0, 57092.0, 57154.0, 57448.0, 57520.0, 57531.0, 57534.0, 57563.0, 57617.0, 57654.0, 57799.0, 57820.0, 63891.0, 64110.0, 64219.0, 64320.0, 64410.0, 64718.0, 64750.0, 64777.0, 64839.0, 65018.0, 65264.0, 79018.0, 79102.0, 79269.0, 79589.0, 79594.0, 79654.0, 79754.0, 79786.0, 79791.0, 79872.0, 80067.0, 80124.0, 80176.0, 80196.0, 80204.0, 80263.0, 80311.0, 81603.0, 81786.0, 81790.0, 83461.0, 83892.0, 84085.0, 84133.0, 84246.0, 84447.0, 84461.0, 84727.0, 84851.0, 84893.0, 84900.0, 85363.0, 89122.0, 89970.0, 90268.0, 90379.0, 90390.0, 90850.0, 90864.0, 90933.0, 91107.0, 91694.0, 92305.0, 92369.0, 92714.0, 92979.0, 112950.0, 113878.0, 114088.0, 114907.0, 115123.0, 115290.0, 115426.0, 116138.0, 119504.0, 122416.0, 122769.0, 122773.0, 122809.0, 126433.0, 130507.0, 140458.0, 140459.0, 140460.0, 140461.0, 140691.0, 140825.0, 142684.0, 143279.0, 144699.0, 147040.0, 147339.0, 149603.0, 151525.0, 152006.0, 153769.0, 163859.0, 164832.0, 165918.0, 196403.0, 197131.0, 197370.0, 200312.0, 200933.0, 220441.0, 222484.0, 254170.0, 254225.0, 257160.0, 257218.0, 282808.0, 283219.0, 283450.0, 283514.0, 283755.0, 283807.0, 284023.0, 284996.0, 339451.0, 339745.0, 344558.0, 378108.0, 400569.0, 493829.0 
GO:0006281 BP 1.78e-04 186/11536   225/16056 D07 DNA repair                               142.0, 143.0, 328.0, 545.0, 580.0, 641.0, 672.0, 988.0, 1022.0, 1025.0, 1111.0, 1454.0, 1642.0, 1643.0, 1647.0, 1663.0, 2071.0, 2072.0, 2139.0, 2175.0, 2176.0, 2189.0, 2237.0, 2332.0, 2965.0, 2967.0, 3297.0, 3364.0, 3835.0, 3978.0, 4255.0, 4331.0, 4361.0, 4436.0, 4437.0, 4521.0, 4595.0, 4798.0, 4841.0, 4869.0, 5422.0, 5423.0, 5424.0, 5427.0, 5429.0, 5810.0, 5883.0, 5884.0, 5889.0, 5892.0, 5965.0, 5976.0, 5982.0, 5983.0, 5984.0, 6117.0, 6119.0, 6188.0, 6240.0, 6596.0, 6749.0, 7319.0, 7320.0, 7323.0, 7341.0, 7374.0, 7398.0, 7415.0, 7486.0, 7507.0, 7508.0, 7516.0, 7517.0, 7737.0, 8208.0, 8243.0, 8438.0, 8451.0, 8458.0, 8607.0, 8846.0, 8914.0, 8924.0, 8930.0, 9149.0, 9156.0, 9320.0, 9400.0, 9401.0, 9557.0, 9643.0, 9960.0, 9978.0, 10036.0, 10155.0, 10269.0, 10273.0, 10445.0, 10635.0, 10721.0, 10856.0, 11073.0, 11143.0, 11169.0, 11198.0, 11201.0, 11232.0, 11284.0, 11315.0, 22890.0, 22897.0, 22909.0, 22944.0, 22976.0, 23049.0, 23244.0, 23376.0, 25842.0, 25988.0, 26122.0, 26270.0, 29089.0, 29844.0, 29997.0, 50484.0, 50485.0, 51111.0, 51149.0, 51343.0, 51347.0, 51366.0, 51377.0, 51426.0, 51547.0, 51550.0, 51750.0, 54465.0, 54537.0, 54617.0, 54891.0, 54936.0, 55010.0, 55135.0, 55284.0, 55775.0, 55929.0, 56154.0, 56647.0, 56852.0, 56893.0, 56946.0, 57109.0, 57523.0, 57551.0, 58493.0, 64210.0, 64859.0, 65123.0, 79035.0, 79447.0, 80198.0, 80820.0, 83933.0, 83990.0, 84083.0, 84444.0, 84464.0, 84787.0, 84939.0, 85015.0, 91875.0, 92797.0, 115004.0, 116028.0, 125476.0, 133746.0, 144715.0, 149840.0, 158880.0, 221120.0, 257218.0, 283899.0, 284131.0, 378708.0, 493861.0, 112441434.0 
GO:0009060 BP 1.85e-04 61/11536    67/16056 D06 aerobic respiration                      158.0, 1352.0, 2647.0, 4191.0, 4512.0, 4514.0, 4535.0, 4536.0, 4537.0, 4538.0, 4539.0, 4540.0, 4541.0, 4694.0, 4695.0, 4696.0, 4698.0, 4700.0, 4701.0, 4702.0, 4704.0, 4705.0, 4706.0, 4707.0, 4708.0, 4709.0, 4710.0, 4711.0, 4712.0, 4713.0, 4714.0, 4715.0, 4716.0, 4717.0, 4718.0, 4719.0, 4720.0, 4722.0, 4723.0, 4724.0, 4725.0, 4726.0, 4728.0, 4729.0, 4731.0, 6390.0, 6391.0, 6834.0, 7349.0, 7381.0, 7385.0, 7388.0, 9016.0, 10873.0, 23410.0, 51079.0, 54539.0, 55967.0, 56181.0, 80025.0, 126328.0 
GO:0006325 BP 2.02e-04 175/11536   211/16056 D04 chromatin organization                   1613.0, 2138.0, 2139.0, 2140.0, 2146.0, 2879.0, 2908.0, 3148.0, 3150.0, 3151.0, 3192.0, 3622.0, 4796.0, 5252.0, 5562.0, 5563.0, 5585.0, 5896.0, 5933.0, 5934.0, 5970.0, 6294.0, 6419.0, 6656.0, 6657.0, 6665.0, 6827.0, 6839.0, 7290.0, 7319.0, 7404.0, 7468.0, 7862.0, 8473.0, 8479.0, 8535.0, 8726.0, 8815.0, 8841.0, 9130.0, 9219.0, 9324.0, 9577.0, 9611.0, 9643.0, 9730.0, 9734.0, 9757.0, 9810.0, 9849.0, 9960.0, 10014.0, 10155.0, 10269.0, 10362.0, 10363.0, 10419.0, 10473.0, 10498.0, 10771.0, 10902.0, 10927.0, 10933.0, 10943.0, 10951.0, 11011.0, 11107.0, 11198.0, 22823.0, 22992.0, 23028.0, 23133.0, 23140.0, 23186.0, 23326.0, 23411.0, 23468.0, 23492.0, 23523.0, 23774.0, 25842.0, 25862.0, 26013.0, 26039.0, 26122.0, 26147.0, 27000.0, 27005.0, 27154.0, 29028.0, 29086.0, 29104.0, 29855.0, 51111.0, 51230.0, 51317.0, 51322.0, 51412.0, 51460.0, 51547.0, 51720.0, 51780.0, 54556.0, 54665.0, 54784.0, 54790.0, 54799.0, 54904.0, 54934.0, 54971.0, 55170.0, 55209.0, 55257.0, 55352.0, 55683.0, 55869.0, 55870.0, 55904.0, 56254.0, 56943.0, 56946.0, 56950.0, 56970.0, 57050.0, 57332.0, 57343.0, 58508.0, 63035.0, 64324.0, 64426.0, 64710.0, 64769.0, 64863.0, 79184.0, 79366.0, 79697.0, 79723.0, 79813.0, 79831.0, 79885.0, 80312.0, 80853.0, 80854.0, 81550.0, 81611.0, 83439.0, 83746.0, 83933.0, 84148.0, 84456.0, 84733.0, 84787.0, 84939.0, 85460.0, 90378.0, 91133.0, 91433.0, 112869.0, 114049.0, 121536.0, 124512.0, 130951.0, 144108.0, 146059.0, 148479.0, 165918.0, 200424.0, 221037.0, 222229.0, 253714.0, 254048.0, 284058.0, 286467.0, 339287.0, 387893.0 
GO:0033617 BP 4.53e-04 24/11536    24/16056 D08 mitochondrial cytochrome c oxidase assembly 617.0, 6341.0, 6834.0, 10063.0, 28958.0, 29090.0, 51204.0, 51241.0, 51287.0, 55744.0, 79064.0, 79072.0, 84334.0, 84987.0, 90639.0, 116228.0, 285521.0, 389203.0, 440957.0, 493753.0, 647087.0, 728568.0, 100131801.0, 100303755.0 
GO:0060261 BP 5.15e-04 48/11536    52/16056 D12 positive regulation of transcription initiation by RNA polymerase II 2074.0, 2957.0, 2958.0, 5469.0, 6837.0, 6872.0, 6873.0, 6874.0, 6875.0, 6877.0, 6879.0, 6880.0, 6881.0, 6882.0, 6883.0, 6884.0, 6908.0, 9282.0, 9412.0, 9439.0, 9440.0, 9441.0, 9442.0, 9443.0, 9477.0, 9862.0, 9969.0, 10001.0, 10025.0, 10467.0, 10923.0, 22976.0, 29079.0, 51003.0, 51586.0, 54797.0, 55090.0, 55588.0, 80306.0, 81857.0, 83860.0, 84246.0, 90390.0, 112950.0, 129685.0, 170506.0, 219541.0, 400569.0 
GO:0007165 BP 7.56e-21 497/11536   866/16056 D04 signal transduction                      41.0, 91.0, 93.0, 109.0, 114.0, 115.0, 134.0, 157.0, 207.0, 208.0, 238.0, 285.0, 288.0, 290.0, 307.0, 308.0, 355.0, 649.0, 683.0, 726.0, 734.0, 819.0, 867.0, 868.0, 885.0, 952.0, 1019.0, 1124.0, 1131.0, 1136.0, 1138.0, 1139.0, 1140.0, 1141.0, 1185.0, 1193.0, 1261.0, 1270.0, 1271.0, 1314.0, 1382.0, 1385.0, 1388.0, 1389.0, 1392.0, 1393.0, 1398.0, 1399.0, 1432.0, 1452.0, 1453.0, 1454.0, 1456.0, 1457.0, 1460.0, 1501.0, 1793.0, 1819.0, 1837.0, 1893.0, 1956.0, 2054.0, 2057.0, 2064.0, 2066.0, 2099.0, 2100.0, 2132.0, 2200.0, 2213.0, 2247.0, 2252.0, 2254.0, 2256.0, 2258.0, 2259.0, 2555.0, 2557.0, 2559.0, 2560.0, 2565.0, 2566.0, 2664.0, 2665.0, 2671.0, 2697.0, 2764.0, 2771.0, 2774.0, 2782.0, 2787.0, 2794.0, 2796.0, 2821.0, 2868.0, 2885.0, 2908.0, 2931.0, 2932.0, 3068.0, 3091.0, 3094.0, 3142.0, 3146.0, 3190.0, 3265.0, 3275.0, 3359.0, 3476.0, 3479.0, 3480.0, 3488.0, 3575.0, 3588.0, 3600.0, 3612.0, 3613.0, 3622.0, 3623.0, 3628.0, 3633.0, 3667.0, 3702.0, 3707.0, 3815.0, 3822.0, 3959.0, 4012.0, 4043.0, 4046.0, 4086.0, 4090.0, 4163.0, 4192.0, 4301.0, 4354.0, 4486.0, 4651.0, 4659.0, 4660.0, 4681.0, 4690.0, 4793.0, 4828.0, 4869.0, 4881.0, 4882.0, 4883.0, 4935.0, 4982.0, 4983.0, 4992.0, 4995.0, 5026.0, 5062.0, 5116.0, 5140.0, 5141.0, 5143.0, 5144.0, 5150.0, 5152.0, 5153.0, 5158.0, 5179.0, 5228.0, 5245.0, 5291.0, 5298.0, 5368.0, 5525.0, 5526.0, 5527.0, 5528.0, 5529.0, 5562.0, 5563.0, 5564.0, 5565.0, 5567.0, 5571.0, 5585.0, 5586.0, 5587.0, 5590.0, 5593.0, 5594.0, 5597.0, 5598.0, 5604.0, 5606.0, 5607.0, 5609.0, 5612.0, 5623.0, 5797.0, 5829.0, 5891.0, 5894.0, 5898.0, 5902.0, 5912.0, 5915.0, 5921.0, 5922.0, 5998.0, 6009.0, 6016.0, 6196.0, 6197.0, 6198.0, 6199.0, 6251.0, 6259.0, 6277.0, 6300.0, 6320.0, 6374.0, 6455.0, 6461.0, 6654.0, 6662.0, 6714.0, 6717.0, 6778.0, 6781.0, 6788.0, 6789.0, 7010.0, 7025.0, 7038.0, 7060.0, 7088.0, 7089.0, 7090.0, 7130.0, 7186.0, 7187.0, 7188.0, 7205.0, 7296.0, 7410.0, 7424.0, 7434.0, 7443.0, 7531.0, 7784.0, 7791.0, 7804.0, 7867.0, 7873.0, 8027.0, 8036.0, 8045.0, 8153.0, 8174.0, 8317.0, 8394.0, 8404.0, 8412.0, 8428.0, 8439.0, 8473.0, 8500.0, 8506.0, 8533.0, 8590.0, 8613.0, 8660.0, 8717.0, 8741.0, 8742.0, 8743.0, 8744.0, 8767.0, 8799.0, 8800.0, 8808.0, 8809.0, 8822.0, 8840.0, 8862.0, 8874.0, 8882.0, 8883.0, 8909.0, 8911.0, 8935.0, 8945.0, 8995.0, 8999.0, 9028.0, 9051.0, 9064.0, 9135.0, 9223.0, 9235.0, 9255.0, 9311.0, 9318.0, 9322.0, 9373.0, 9404.0, 9462.0, 9467.0, 9542.0, 9547.0, 9567.0, 9575.0, 9577.0, 9578.0, 9604.0, 9607.0, 9630.0, 9637.0, 9706.0, 9784.0, 9824.0, 9863.0, 9901.0, 9912.0, 9943.0, 9966.0, 9989.0, 9994.0, 10000.0, 10040.0, 10043.0, 10087.0, 10125.0, 10133.0, 10135.0, 10139.0, 10175.0, 10254.0, 10270.0, 10293.0, 10298.0, 10326.0, 10395.0, 10411.0, 10446.0, 10447.0, 10457.0, 10526.0, 10562.0, 10645.0, 10666.0, 10672.0, 10673.0, 10675.0, 10725.0, 10750.0, 10767.0, 10817.0, 10971.0, 11018.0, 11059.0, 11186.0, 11197.0, 11216.0, 11228.0, 11333.0, 22821.0, 22858.0, 22920.0, 22926.0, 23035.0, 23092.0, 23098.0, 23308.0, 23380.0, 23421.0, 23551.0, 23568.0, 23603.0, 23607.0, 26011.0, 26060.0, 26130.0, 26207.0, 26297.0, 26548.0, 26585.0, 27018.0, 27115.0, 27330.0, 29948.0, 30811.0, 30818.0, 50810.0, 50940.0, 51192.0, 51231.0, 51285.0, 51293.0, 51306.0, 51440.0, 51655.0, 51684.0, 51719.0, 51752.0, 53342.0, 53944.0, 54207.0, 54328.0, 54472.0, 54567.0, 54776.0, 54886.0, 54922.0, 55114.0, 55198.0, 55258.0, 55367.0, 55379.0, 55631.0, 55697.0, 55698.0, 55714.0, 55716.0, 55824.0, 55859.0, 55879.0, 55914.0, 55970.0, 56477.0, 56882.0, 56940.0, 57053.0, 57447.0, 57451.0, 57506.0, 57522.0, 57584.0, 57658.0, 57758.0, 58504.0, 59307.0, 64167.0, 64327.0, 64411.0, 64780.0, 65009.0, 65059.0, 79006.0, 79442.0, 79705.0, 79822.0, 79874.0, 79990.0, 80274.0, 80318.0, 80763.0, 81532.0, 81609.0, 81610.0, 84451.0, 84707.0, 84867.0, 84986.0, 85360.0, 85415.0, 89832.0, 93145.0, 94134.0, 113540.0, 113828.0, 114822.0, 115677.0, 120892.0, 126308.0, 127495.0, 128853.0, 131450.0, 143872.0, 146691.0, 151647.0, 152189.0, 158763.0, 206338.0, 219790.0, 252995.0, 260425.0, 261734.0, 284207.0, 285704.0, 286077.0, 345557.0, 348094.0, 375704.0, 375790.0, 401387.0, 441549.0, 644943.0, 100130742.0, 100532736.0 
GO:0006955 BP 5.22e-15 80/11536   181/16056 D02 immune response                          326.0, 355.0, 563.0, 657.0, 708.0, 868.0, 925.0, 1051.0, 1054.0, 1147.0, 1238.0, 1241.0, 1394.0, 1514.0, 1896.0, 2113.0, 2213.0, 2826.0, 3105.0, 3107.0, 3119.0, 3134.0, 3140.0, 3480.0, 3575.0, 3588.0, 3600.0, 3696.0, 4277.0, 4851.0, 4860.0, 4986.0, 5167.0, 5199.0, 5393.0, 5734.0, 5818.0, 5896.0, 6376.0, 6892.0, 7099.0, 7126.0, 7297.0, 7448.0, 7494.0, 7535.0, 8174.0, 8482.0, 8503.0, 8517.0, 8575.0, 8741.0, 8742.0, 8743.0, 8744.0, 8809.0, 8862.0, 8909.0, 9020.0, 9235.0, 9466.0, 9567.0, 9966.0, 10087.0, 10175.0, 10410.0, 10512.0, 10581.0, 11251.0, 22937.0, 23545.0, 50856.0, 54878.0, 56477.0, 57105.0, 79465.0, 80328.0, 80329.0, 134728.0, 100507436.0 
GO:0007155 BP 4.06e-13 207/11536   380/16056 D02 cell adhesion                            43.0, 88.0, 100.0, 176.0, 320.0, 351.0, 382.0, 390.0, 394.0, 421.0, 481.0, 563.0, 667.0, 780.0, 960.0, 971.0, 1000.0, 1002.0, 1004.0, 1009.0, 1294.0, 1307.0, 1404.0, 1462.0, 1463.0, 1499.0, 1501.0, 1803.0, 1824.0, 1826.0, 1861.0, 1901.0, 1947.0, 2042.0, 2043.0, 2046.0, 2191.0, 2241.0, 2319.0, 3036.0, 3371.0, 3384.0, 3385.0, 3636.0, 3685.0, 3688.0, 3691.0, 3696.0, 3921.0, 3959.0, 4017.0, 4045.0, 4240.0, 4301.0, 4604.0, 4628.0, 4756.0, 4814.0, 4831.0, 5067.0, 5098.0, 5100.0, 5578.0, 5586.0, 5649.0, 5792.0, 5818.0, 5829.0, 5879.0, 5961.0, 6091.0, 6094.0, 6376.0, 6714.0, 6868.0, 7122.0, 7130.0, 7162.0, 7448.0, 8038.0, 8082.0, 8174.0, 8189.0, 8214.0, 8406.0, 8496.0, 8506.0, 8573.0, 8578.0, 8641.0, 8727.0, 8754.0, 8840.0, 8861.0, 9051.0, 9071.0, 9223.0, 9235.0, 9289.0, 9404.0, 9473.0, 9486.0, 9564.0, 9708.0, 9752.0, 9855.0, 9993.0, 10020.0, 10085.0, 10154.0, 10174.0, 10296.0, 10417.0, 10418.0, 10428.0, 10446.0, 10457.0, 10519.0, 10562.0, 10631.0, 10666.0, 10686.0, 10979.0, 22883.0, 22997.0, 23037.0, 23384.0, 23421.0, 23769.0, 24146.0, 25865.0, 25975.0, 26025.0, 26032.0, 26167.0, 26574.0, 27253.0, 29930.0, 50624.0, 50856.0, 50863.0, 51162.0, 54660.0, 55109.0, 55612.0, 55914.0, 55966.0, 56098.0, 56099.0, 56100.0, 56101.0, 56102.0, 56103.0, 56104.0, 56105.0, 56106.0, 56107.0, 56108.0, 56109.0, 56110.0, 56111.0, 56112.0, 56114.0, 56121.0, 56122.0, 56123.0, 56124.0, 56125.0, 56126.0, 56127.0, 56128.0, 56129.0, 56130.0, 56131.0, 56132.0, 56133.0, 56135.0, 56136.0, 56137.0, 56138.0, 56139.0, 56140.0, 56141.0, 56142.0, 56143.0, 56144.0, 56145.0, 56146.0, 56147.0, 57608.0, 57717.0, 63827.0, 79812.0, 79987.0, 83259.0, 89782.0, 117178.0, 145864.0, 166752.0, 196264.0, 203102.0, 284217.0, 285704.0, 340267.0, 341640.0, 388585.0, 728577.0 
GO:0006954 BP 2.27e-11 137/11536   261/16056 D04 inflammatory response                    23.0, 101.0, 134.0, 135.0, 143.0, 177.0, 207.0, 246.0, 604.0, 624.0, 650.0, 658.0, 720.0, 721.0, 727.0, 746.0, 960.0, 1036.0, 1051.0, 1116.0, 1147.0, 1238.0, 1241.0, 1392.0, 1393.0, 1435.0, 1660.0, 1893.0, 2149.0, 2194.0, 2213.0, 2475.0, 2526.0, 2532.0, 2852.0, 3098.0, 3146.0, 3269.0, 3340.0, 3588.0, 3600.0, 3815.0, 4069.0, 4086.0, 4671.0, 4775.0, 4776.0, 4790.0, 4793.0, 4799.0, 4843.0, 5423.0, 5587.0, 5590.0, 5606.0, 5734.0, 5806.0, 5879.0, 5970.0, 5971.0, 6280.0, 6335.0, 6374.0, 6376.0, 6863.0, 6869.0, 7099.0, 7130.0, 7349.0, 7857.0, 8111.0, 8372.0, 8452.0, 8460.0, 8482.0, 8517.0, 8534.0, 8546.0, 8605.0, 8737.0, 8767.0, 8808.0, 8809.0, 8877.0, 8986.0, 9051.0, 9252.0, 9255.0, 9258.0, 9261.0, 9373.0, 9435.0, 9473.0, 9734.0, 9759.0, 9865.0, 9867.0, 10014.0, 10100.0, 10219.0, 10318.0, 10949.0, 11019.0, 11315.0, 11334.0, 11343.0, 22861.0, 25979.0, 27202.0, 28511.0, 29110.0, 50507.0, 50848.0, 51157.0, 53342.0, 54093.0, 54472.0, 55655.0, 55848.0, 55870.0, 56413.0, 57147.0, 60674.0, 79155.0, 79792.0, 80274.0, 84632.0, 84818.0, 90355.0, 132014.0, 144811.0, 146433.0, 148022.0, 253782.0, 338557.0, 388372.0, 100137049.0 
GO:0007186 BP 2.80e-11 168/11536   310/16056 D05 G protein-coupled receptor signaling pathway 19.0, 134.0, 135.0, 156.0, 157.0, 183.0, 187.0, 207.0, 334.0, 348.0, 624.0, 727.0, 954.0, 1131.0, 1238.0, 1241.0, 1889.0, 1901.0, 1906.0, 1952.0, 2149.0, 2532.0, 2768.0, 2771.0, 2781.0, 2782.0, 2783.0, 2784.0, 2787.0, 2826.0, 2834.0, 2835.0, 2840.0, 2842.0, 2852.0, 2859.0, 2863.0, 2870.0, 2925.0, 3269.0, 3354.0, 3643.0, 3776.0, 4142.0, 4881.0, 4935.0, 4992.0, 4995.0, 5021.0, 5028.0, 5032.0, 5140.0, 5141.0, 5157.0, 5291.0, 5331.0, 5745.0, 5995.0, 5997.0, 5998.0, 6002.0, 6376.0, 6608.0, 6750.0, 7201.0, 7289.0, 7349.0, 7432.0, 7976.0, 8111.0, 8321.0, 8322.0, 8324.0, 8325.0, 8326.0, 8490.0, 8590.0, 8601.0, 8644.0, 8786.0, 8787.0, 8938.0, 9138.0, 9213.0, 9289.0, 9293.0, 9294.0, 9501.0, 9564.0, 9568.0, 9607.0, 9693.0, 9826.0, 9934.0, 10149.0, 10692.0, 10755.0, 10818.0, 10888.0, 10936.0, 11069.0, 11214.0, 11250.0, 11251.0, 23266.0, 23365.0, 23620.0, 26033.0, 26246.0, 26575.0, 27199.0, 27239.0, 29899.0, 50831.0, 50832.0, 50838.0, 50839.0, 50840.0, 51222.0, 51655.0, 51763.0, 54112.0, 54328.0, 54331.0, 54429.0, 55188.0, 55366.0, 55890.0, 55970.0, 57191.0, 57486.0, 59345.0, 60626.0, 64582.0, 80243.0, 81466.0, 83873.0, 83941.0, 84059.0, 85397.0, 94233.0, 114814.0, 115330.0, 131601.0, 138799.0, 160897.0, 165082.0, 165829.0, 166647.0, 202018.0, 221395.0, 259289.0, 259290.0, 259291.0, 259292.0, 259293.0, 259294.0, 259295.0, 259296.0, 283383.0, 284339.0, 284521.0, 338557.0, 343171.0, 387509.0, 388372.0, 391190.0, 391191.0 
GO:0045087 BP 3.84e-11 171/11536   314/16056 D06 innate immune response                   103.0, 142.0, 384.0, 481.0, 661.0, 708.0, 717.0, 720.0, 721.0, 923.0, 1147.0, 1191.0, 1435.0, 1653.0, 1654.0, 1660.0, 1755.0, 2161.0, 2241.0, 2534.0, 2547.0, 2852.0, 3098.0, 3105.0, 3107.0, 3140.0, 3146.0, 3148.0, 3149.0, 3433.0, 3654.0, 3669.0, 3958.0, 4179.0, 4217.0, 4486.0, 4671.0, 4841.0, 5094.0, 5371.0, 5587.0, 5591.0, 5610.0, 5747.0, 5806.0, 5970.0, 5971.0, 5987.0, 6280.0, 6397.0, 6421.0, 6441.0, 6502.0, 6565.0, 6714.0, 6732.0, 6733.0, 7099.0, 7268.0, 7520.0, 7525.0, 7535.0, 7706.0, 7726.0, 8517.0, 8751.0, 8767.0, 8772.0, 8780.0, 8808.0, 8915.0, 9051.0, 9097.0, 9188.0, 9258.0, 9618.0, 9683.0, 9782.0, 9830.0, 9865.0, 9867.0, 9908.0, 10084.0, 10133.0, 10146.0, 10155.0, 10206.0, 10219.0, 10270.0, 10406.0, 10417.0, 10432.0, 10527.0, 10614.0, 10621.0, 10622.0, 10623.0, 10955.0, 11018.0, 11128.0, 11151.0, 22890.0, 22954.0, 23087.0, 23098.0, 23138.0, 23170.0, 24138.0, 25893.0, 25921.0, 26057.0, 26268.0, 26472.0, 27297.0, 29110.0, 51295.0, 51441.0, 51728.0, 51734.0, 54472.0, 54726.0, 54882.0, 55061.0, 55122.0, 55128.0, 55161.0, 55269.0, 55337.0, 55366.0, 55646.0, 55655.0, 55703.0, 55718.0, 55765.0, 56339.0, 56658.0, 56829.0, 56897.0, 56907.0, 57169.0, 57506.0, 64771.0, 66005.0, 79188.0, 79415.0, 79671.0, 79792.0, 81035.0, 81603.0, 81844.0, 84243.0, 84932.0, 85363.0, 85364.0, 89122.0, 90268.0, 91445.0, 112703.0, 115004.0, 115992.0, 135154.0, 144811.0, 146433.0, 148022.0, 149603.0, 170506.0, 171568.0, 200316.0, 255231.0, 403313.0, 647087.0 
GO:0003341 BP 4.54e-11 9/11536    41/16056 D04 cilium movement                          1952.0, 23639.0, 25981.0, 26140.0, 54919.0, 115948.0, 144132.0, 145788.0, 161582.0 
GO:0007411 BP 1.07e-10 73/11536   155/16056 D08 axon guidance                            655.0, 1002.0, 1605.0, 1630.0, 1826.0, 1947.0, 1949.0, 2042.0, 2043.0, 2046.0, 2047.0, 2048.0, 2049.0, 2534.0, 2736.0, 2737.0, 2909.0, 3798.0, 3800.0, 3909.0, 3911.0, 4756.0, 4804.0, 4851.0, 4853.0, 4983.0, 5080.0, 5649.0, 5747.0, 5800.0, 5818.0, 6092.0, 6259.0, 6405.0, 6469.0, 6477.0, 6585.0, 6654.0, 7204.0, 7474.0, 8482.0, 8609.0, 8633.0, 9252.0, 9355.0, 9637.0, 10381.0, 10500.0, 10512.0, 10678.0, 11023.0, 11041.0, 23022.0, 23032.0, 23077.0, 27020.0, 54437.0, 55558.0, 55740.0, 57453.0, 57715.0, 64218.0, 64221.0, 64855.0, 91653.0, 123016.0, 133418.0, 137970.0, 170302.0, 284217.0, 284656.0, 374946.0, 729920.0 
GO:0007166 BP 4.21e-10 80/11536   164/16056 D05 cell surface receptor signaling pathway  117.0, 177.0, 183.0, 329.0, 330.0, 480.0, 573.0, 624.0, 727.0, 799.0, 867.0, 919.0, 925.0, 966.0, 1394.0, 1432.0, 1452.0, 1489.0, 1840.0, 1906.0, 1910.0, 1956.0, 2064.0, 2213.0, 2692.0, 2872.0, 3265.0, 3276.0, 3455.0, 3460.0, 3575.0, 3623.0, 3624.0, 3707.0, 3824.0, 4061.0, 4881.0, 5021.0, 5028.0, 5590.0, 5594.0, 5595.0, 5745.0, 6750.0, 7434.0, 7442.0, 8396.0, 9223.0, 9289.0, 9340.0, 9398.0, 9466.0, 10048.0, 10149.0, 10203.0, 10219.0, 10326.0, 10461.0, 10902.0, 10990.0, 11146.0, 23266.0, 23523.0, 23554.0, 23620.0, 23636.0, 50856.0, 51466.0, 51567.0, 57610.0, 60676.0, 84059.0, 84926.0, 127943.0, 165082.0, 166647.0, 221395.0, 283383.0, 284217.0, 344901.0 
GO:0098609 BP 5.48e-10 76/11536   157/16056 D03 cell-cell adhesion                       25.0, 101.0, 361.0, 421.0, 960.0, 1000.0, 1266.0, 1496.0, 1499.0, 1500.0, 1501.0, 1630.0, 1740.0, 1824.0, 1952.0, 1956.0, 2294.0, 3384.0, 3385.0, 3655.0, 3674.0, 3675.0, 3676.0, 3682.0, 3685.0, 3909.0, 3911.0, 3956.0, 3987.0, 4040.0, 4756.0, 4868.0, 5499.0, 5818.0, 6092.0, 6376.0, 6464.0, 6662.0, 6714.0, 7070.0, 8502.0, 8516.0, 9414.0, 9423.0, 9543.0, 10298.0, 10611.0, 10630.0, 10890.0, 22862.0, 23607.0, 50848.0, 54621.0, 54825.0, 55333.0, 55591.0, 55679.0, 57348.0, 57451.0, 57722.0, 58494.0, 63916.0, 64065.0, 64403.0, 79872.0, 83604.0, 84033.0, 84059.0, 91653.0, 120114.0, 150084.0, 152015.0, 168507.0, 257194.0, 261734.0, 100133941.0 
GO:0032755 BP 6.55e-10 29/11536    77/16056 D08 positive regulation of interleukin-6 production 177.0, 351.0, 1660.0, 2149.0, 3146.0, 3329.0, 4843.0, 5452.0, 5781.0, 7099.0, 7189.0, 7349.0, 7474.0, 7494.0, 8767.0, 8808.0, 8915.0, 10417.0, 53342.0, 54093.0, 55122.0, 55765.0, 56848.0, 57506.0, 58515.0, 84818.0, 90865.0, 148022.0, 338382.0 
GO:0032760 BP 7.33e-10 31/11536    80/16056 D09 positive regulation of tumor necrosis factor production 177.0, 351.0, 1191.0, 1652.0, 1660.0, 2048.0, 3066.0, 3146.0, 3315.0, 4776.0, 5781.0, 5795.0, 6833.0, 7099.0, 7474.0, 8737.0, 8767.0, 8772.0, 9261.0, 10125.0, 10417.0, 10564.0, 54093.0, 56848.0, 57506.0, 58515.0, 83786.0, 90865.0, 120892.0, 148022.0, 407019.0 
GO:0008285 BP 1.40e-09 182/11536   324/16056 D05 negative regulation of cell population proliferation 134.0, 135.0, 351.0, 444.0, 563.0, 578.0, 590.0, 650.0, 780.0, 785.0, 863.0, 990.0, 1012.0, 1031.0, 1033.0, 1460.0, 1488.0, 1499.0, 2066.0, 2113.0, 2149.0, 2173.0, 2218.0, 2550.0, 2622.0, 2822.0, 2852.0, 3012.0, 3159.0, 3265.0, 3300.0, 3303.0, 3304.0, 3486.0, 3621.0, 3622.0, 3624.0, 3636.0, 3642.0, 3725.0, 4086.0, 4087.0, 4194.0, 4692.0, 4824.0, 4830.0, 4851.0, 4869.0, 4880.0, 4988.0, 5245.0, 5311.0, 5371.0, 5527.0, 5604.0, 5610.0, 5612.0, 5728.0, 5744.0, 5745.0, 5771.0, 5784.0, 5795.0, 5894.0, 5914.0, 5916.0, 5918.0, 5928.0, 6196.0, 6423.0, 6497.0, 6595.0, 6598.0, 6648.0, 6659.0, 6750.0, 6751.0, 6910.0, 7023.0, 7042.0, 7071.0, 7073.0, 7162.0, 7248.0, 7251.0, 7428.0, 7453.0, 7483.0, 7709.0, 7965.0, 8313.0, 8334.0, 8462.0, 8493.0, 8558.0, 8575.0, 8678.0, 8850.0, 8935.0, 9093.0, 9141.0, 9270.0, 9289.0, 9368.0, 9521.0, 9693.0, 9776.0, 9863.0, 10140.0, 10181.0, 10193.0, 10202.0, 10220.0, 10252.0, 10253.0, 10395.0, 10457.0, 10519.0, 10536.0, 10630.0, 10658.0, 10664.0, 10668.0, 10795.0, 10920.0, 11040.0, 11070.0, 11146.0, 11162.0, 11180.0, 11236.0, 22809.0, 23251.0, 23371.0, 23560.0, 23636.0, 23677.0, 26471.0, 27085.0, 27102.0, 27153.0, 27340.0, 28984.0, 29117.0, 29883.0, 30851.0, 50507.0, 51147.0, 51548.0, 51621.0, 51761.0, 53834.0, 54567.0, 54984.0, 55193.0, 55214.0, 55626.0, 55654.0, 56950.0, 64175.0, 64855.0, 79577.0, 79812.0, 79893.0, 80199.0, 83595.0, 83990.0, 84289.0, 84858.0, 84871.0, 84897.0, 85004.0, 94241.0, 96459.0, 127435.0, 129563.0, 138151.0, 149428.0, 163702.0, 166793.0, 196528.0, 406929.0 
GO:0002250 BP 3.16e-09 45/11536   103/16056 D03 adaptive immune response                 384.0, 919.0, 923.0, 925.0, 1512.0, 1514.0, 2267.0, 2534.0, 3107.0, 3119.0, 3127.0, 3702.0, 3822.0, 3824.0, 4179.0, 4277.0, 5896.0, 6890.0, 7006.0, 7030.0, 7248.0, 7535.0, 8767.0, 8915.0, 8995.0, 10411.0, 10990.0, 11069.0, 11119.0, 23308.0, 25865.0, 28988.0, 50856.0, 51752.0, 54795.0, 54923.0, 55122.0, 55824.0, 57192.0, 64167.0, 81545.0, 84876.0, 127544.0, 255231.0, 440275.0 
GO:0007268 BP 4.06e-09 104/11536   199/16056 D07 chemical synaptic transmission           320.0, 773.0, 774.0, 785.0, 869.0, 1131.0, 1133.0, 1136.0, 1138.0, 1139.0, 1140.0, 1141.0, 1392.0, 1499.0, 1740.0, 1837.0, 2555.0, 2557.0, 2559.0, 2560.0, 2565.0, 2566.0, 2571.0, 2572.0, 2744.0, 2898.0, 2900.0, 2917.0, 3269.0, 3351.0, 3354.0, 3355.0, 3359.0, 3749.0, 3777.0, 3786.0, 3798.0, 4040.0, 4287.0, 4359.0, 4852.0, 4885.0, 4986.0, 5048.0, 5100.0, 5179.0, 5368.0, 5594.0, 6196.0, 6197.0, 6505.0, 6506.0, 6507.0, 6529.0, 6571.0, 6620.0, 6622.0, 6623.0, 6750.0, 6863.0, 7804.0, 8448.0, 8913.0, 8927.0, 9001.0, 9094.0, 9097.0, 9229.0, 9456.0, 9546.0, 9568.0, 9607.0, 10052.0, 10497.0, 10723.0, 10755.0, 11337.0, 22829.0, 22871.0, 22987.0, 23566.0, 26167.0, 27115.0, 27345.0, 55333.0, 55879.0, 56122.0, 56123.0, 56125.0, 56126.0, 56127.0, 56130.0, 56131.0, 56132.0, 56133.0, 57053.0, 57369.0, 57502.0, 57717.0, 60412.0, 80208.0, 84902.0, 89832.0, 341359.0 
GO:0030198 BP 7.73e-09 58/11536   123/16056 D05 extracellular matrix organization        351.0, 538.0, 1301.0, 1302.0, 1307.0, 2068.0, 2294.0, 2670.0, 4148.0, 4325.0, 4982.0, 5045.0, 5156.0, 5212.0, 5806.0, 6692.0, 7101.0, 7448.0, 7982.0, 8292.0, 8516.0, 9508.0, 9509.0, 9719.0, 9806.0, 10049.0, 10549.0, 10631.0, 10893.0, 11093.0, 11096.0, 11173.0, 11174.0, 25975.0, 27031.0, 50509.0, 50939.0, 51144.0, 56999.0, 60495.0, 64093.0, 64116.0, 79148.0, 79625.0, 81577.0, 81621.0, 81794.0, 84947.0, 91522.0, 140766.0, 151887.0, 169044.0, 170691.0, 170692.0, 196264.0, 255743.0, 340267.0, 342371.0 
GO:0030335 BP 1.65e-08 105/11536   198/16056 D06 positive regulation of cell migration    71.0, 90.0, 102.0, 208.0, 389.0, 650.0, 998.0, 1012.0, 1435.0, 1512.0, 1613.0, 1729.0, 1901.0, 1906.0, 1950.0, 1956.0, 2043.0, 2048.0, 2149.0, 2152.0, 2241.0, 2294.0, 2651.0, 2771.0, 2852.0, 3037.0, 3265.0, 3309.0, 3479.0, 3480.0, 3642.0, 3643.0, 3655.0, 3685.0, 3688.0, 3815.0, 4150.0, 4192.0, 4851.0, 4916.0, 5155.0, 5156.0, 5578.0, 5747.0, 6405.0, 6608.0, 6648.0, 6868.0, 7130.0, 7205.0, 7329.0, 7422.0, 7494.0, 7803.0, 8322.0, 8482.0, 8503.0, 8650.0, 8717.0, 8754.0, 8877.0, 8895.0, 9564.0, 9647.0, 10253.0, 10396.0, 10399.0, 10457.0, 10500.0, 10512.0, 10519.0, 10630.0, 10795.0, 10979.0, 11116.0, 11170.0, 11235.0, 22902.0, 22954.0, 23587.0, 23625.0, 51176.0, 54437.0, 54859.0, 55140.0, 55604.0, 56034.0, 57343.0, 57715.0, 64218.0, 79567.0, 79872.0, 80139.0, 80310.0, 81029.0, 84299.0, 91663.0, 153769.0, 285966.0, 286077.0, 286527.0, 442893.0, 642273.0, 100048912.0, 100287171.0 
GO:0001525 BP 2.93e-08 103/11536   194/16056 D03 angiogenesis                             14.0, 71.0, 101.0, 187.0, 284.0, 285.0, 290.0, 506.0, 657.0, 688.0, 889.0, 1432.0, 1464.0, 1893.0, 1901.0, 1950.0, 2047.0, 2048.0, 2049.0, 2191.0, 2254.0, 2752.0, 3091.0, 3397.0, 3674.0, 3685.0, 3725.0, 4240.0, 4627.0, 4691.0, 4814.0, 5140.0, 5290.0, 5316.0, 5469.0, 5578.0, 5587.0, 5728.0, 5747.0, 5787.0, 6461.0, 6464.0, 6733.0, 7010.0, 7070.0, 7101.0, 7127.0, 7342.0, 7410.0, 7422.0, 7453.0, 7476.0, 7494.0, 7857.0, 8325.0, 8742.0, 8751.0, 8862.0, 9255.0, 9289.0, 9394.0, 9451.0, 10016.0, 10163.0, 10203.0, 10411.0, 10519.0, 11235.0, 22846.0, 23129.0, 23251.0, 23411.0, 23462.0, 23509.0, 23554.0, 25865.0, 29072.0, 51129.0, 51162.0, 51752.0, 54567.0, 54922.0, 55109.0, 55273.0, 56005.0, 57125.0, 57343.0, 57381.0, 58504.0, 64218.0, 64321.0, 79031.0, 79400.0, 79625.0, 79879.0, 80025.0, 80155.0, 93974.0, 113026.0, 116150.0, 154796.0, 169044.0, 284361.0 
GO:0051965 BP 3.90e-08 19/11536    54/16056 D07 positive regulation of synapse assembly  869.0, 2047.0, 2048.0, 2049.0, 2895.0, 4915.0, 5021.0, 7162.0, 7476.0, 22871.0, 22883.0, 23394.0, 26045.0, 29904.0, 54674.0, 57463.0, 79953.0, 80823.0, 84189.0 
GO:0010628 BP 4.71e-08 203/11536   348/16056 D06 positive regulation of gene expression   71.0, 91.0, 207.0, 284.0, 287.0, 288.0, 338.0, 351.0, 409.0, 468.0, 650.0, 655.0, 657.0, 658.0, 659.0, 672.0, 673.0, 799.0, 811.0, 1191.0, 1270.0, 1386.0, 1432.0, 1435.0, 1499.0, 1512.0, 1654.0, 1749.0, 1786.0, 1789.0, 1869.0, 1896.0, 1950.0, 1958.0, 2048.0, 2113.0, 2152.0, 2247.0, 2252.0, 2254.0, 2264.0, 2475.0, 2551.0, 2697.0, 2852.0, 2931.0, 2932.0, 3091.0, 3297.0, 3303.0, 3304.0, 3371.0, 3397.0, 3398.0, 3399.0, 3400.0, 3479.0, 3575.0, 3624.0, 3675.0, 3696.0, 3845.0, 3987.0, 4086.0, 4087.0, 4097.0, 4139.0, 4150.0, 4179.0, 4205.0, 4301.0, 4435.0, 4504.0, 4824.0, 4851.0, 4901.0, 4915.0, 4916.0, 5071.0, 5080.0, 5155.0, 5245.0, 5291.0, 5311.0, 5324.0, 5455.0, 5469.0, 5562.0, 5564.0, 5571.0, 5594.0, 5595.0, 5599.0, 5600.0, 5601.0, 5604.0, 5873.0, 5916.0, 5970.0, 6091.0, 6125.0, 6135.0, 6188.0, 6196.0, 6201.0, 6469.0, 6608.0, 6662.0, 6667.0, 6733.0, 7014.0, 7088.0, 7099.0, 7122.0, 7273.0, 7376.0, 7422.0, 7430.0, 7453.0, 7474.0, 7476.0, 7528.0, 7994.0, 8503.0, 8728.0, 8737.0, 8805.0, 8822.0, 8880.0, 8882.0, 8939.0, 9141.0, 9349.0, 9439.0, 9441.0, 9451.0, 9647.0, 9682.0, 10253.0, 10370.0, 10401.0, 10413.0, 10474.0, 10542.0, 10597.0, 10658.0, 10664.0, 10725.0, 10741.0, 10765.0, 10891.0, 10961.0, 10984.0, 11235.0, 11267.0, 11315.0, 22943.0, 23300.0, 25940.0, 25988.0, 26191.0, 27006.0, 27161.0, 28984.0, 29102.0, 51043.0, 51157.0, 51176.0, 51366.0, 51562.0, 54407.0, 54567.0, 55466.0, 55737.0, 57419.0, 57658.0, 60686.0, 64321.0, 79031.0, 79366.0, 79809.0, 81031.0, 83759.0, 84062.0, 85366.0, 89866.0, 90865.0, 91752.0, 94241.0, 123041.0, 146433.0, 148022.0, 170302.0, 170506.0, 192669.0, 219736.0, 283742.0, 388591.0, 407019.0, 100048912.0, 100302692.0, 100303491.0, 111240474.0 
GO:0030036 BP 5.56e-08 78/11536   153/16056 D06 actin cytoskeleton organization          25.0, 87.0, 88.0, 118.0, 387.0, 390.0, 604.0, 829.0, 998.0, 1072.0, 1201.0, 1398.0, 1729.0, 1756.0, 2035.0, 2275.0, 3845.0, 3985.0, 4287.0, 4983.0, 5048.0, 5170.0, 5216.0, 5290.0, 5879.0, 6709.0, 6710.0, 6711.0, 7016.0, 7984.0, 8572.0, 9266.0, 9322.0, 9344.0, 9368.0, 9639.0, 9826.0, 10049.0, 10163.0, 10395.0, 10611.0, 10810.0, 11151.0, 11188.0, 22808.0, 22885.0, 23022.0, 23092.0, 23189.0, 23370.0, 23384.0, 23433.0, 23647.0, 27295.0, 51763.0, 54434.0, 54961.0, 55160.0, 55785.0, 56907.0, 57175.0, 57381.0, 57626.0, 64236.0, 65979.0, 79031.0, 81624.0, 81788.0, 85464.0, 93627.0, 116154.0, 121512.0, 154796.0, 171177.0, 261734.0, 283431.0, 339451.0, 342527.0 
GO:0071805 BP 7.63e-08 49/11536   105/16056 D08 potassium ion transmembrane transport    358.0, 477.0, 480.0, 610.0, 3749.0, 3750.0, 3752.0, 3754.0, 3755.0, 3764.0, 3776.0, 3777.0, 3778.0, 3782.0, 3786.0, 3790.0, 5311.0, 6507.0, 6548.0, 6833.0, 9033.0, 9132.0, 9187.0, 9196.0, 9312.0, 10021.0, 10060.0, 10723.0, 23315.0, 23415.0, 25769.0, 26251.0, 27012.0, 27094.0, 27345.0, 30818.0, 30820.0, 54207.0, 55002.0, 56660.0, 56996.0, 57084.0, 57419.0, 57582.0, 79041.0, 79714.0, 123041.0, 219527.0, 259232.0 
GO:0006898 BP 9.63e-08 30/11536    72/16056 D06 receptor-mediated endocytosis            161.0, 164.0, 348.0, 432.0, 1201.0, 1213.0, 2213.0, 2580.0, 3161.0, 3643.0, 4074.0, 5298.0, 5538.0, 6441.0, 6653.0, 7036.0, 8029.0, 8218.0, 8578.0, 9784.0, 23317.0, 23431.0, 27342.0, 28988.0, 51429.0, 55716.0, 66000.0, 85377.0, 143458.0, 440400.0 
GO:0042391 BP 1.30e-07 33/11536    77/16056 D03 regulation of membrane potential         41.0, 88.0, 480.0, 610.0, 1136.0, 1138.0, 1139.0, 1140.0, 1141.0, 1738.0, 2555.0, 2557.0, 2559.0, 2560.0, 2565.0, 2566.0, 3359.0, 3778.0, 4734.0, 8671.0, 8913.0, 9498.0, 10021.0, 11060.0, 23415.0, 23620.0, 55879.0, 57053.0, 64091.0, 64116.0, 89832.0, 120892.0, 151647.0 
GO:0007409 BP 5.28e-07 36/11536    80/16056 D09 axonogenesis                             60.0, 107.0, 288.0, 334.0, 351.0, 885.0, 1385.0, 1496.0, 1630.0, 3480.0, 4131.0, 5781.0, 5803.0, 6259.0, 6277.0, 6285.0, 7476.0, 8506.0, 8609.0, 8650.0, 9253.0, 9344.0, 10211.0, 10890.0, 10939.0, 11280.0, 22853.0, 23390.0, 51761.0, 57453.0, 57463.0, 57679.0, 79006.0, 84189.0, 84628.0, 85440.0 
GO:0060078 BP 9.61e-07 7/11536    27/16056 D04 regulation of postsynaptic membrane potential 2550.0, 2555.0, 2557.0, 2559.0, 2565.0, 2566.0, 2900.0 
GO:0086091 BP 1.53e-06 13/11536    38/16056 D08 regulation of heart rate by cardiac conduction 274.0, 287.0, 610.0, 775.0, 1824.0, 3752.0, 6331.0, 7531.0, 8913.0, 10021.0, 23630.0, 23704.0, 54795.0 
GO:0051056 BP 2.02e-06 56/11536   111/16056 D07 regulation of small GTPase mediated signal transduction 394.0, 395.0, 1124.0, 1795.0, 1894.0, 2909.0, 4168.0, 4649.0, 6453.0, 7204.0, 7410.0, 7984.0, 9138.0, 9639.0, 9824.0, 9826.0, 9901.0, 9912.0, 10395.0, 10672.0, 10928.0, 11214.0, 22899.0, 23075.0, 23092.0, 23094.0, 23263.0, 23268.0, 23365.0, 23380.0, 23616.0, 25894.0, 26037.0, 29127.0, 50649.0, 50650.0, 51306.0, 54509.0, 55160.0, 57148.0, 57186.0, 57480.0, 57584.0, 58504.0, 64283.0, 79822.0, 80243.0, 84033.0, 84253.0, 84986.0, 93663.0, 121512.0, 128272.0, 154796.0, 221178.0, 253959.0 
GO:0007169 BP 2.76e-06 55/11536   109/16056 D07 transmembrane receptor protein tyrosine kinase signaling pathway 238.0, 624.0, 780.0, 925.0, 1435.0, 1956.0, 2042.0, 2043.0, 2046.0, 2047.0, 2048.0, 2049.0, 2064.0, 2066.0, 2241.0, 2261.0, 2264.0, 2324.0, 2534.0, 2675.0, 3480.0, 3643.0, 3815.0, 4486.0, 4915.0, 4916.0, 5156.0, 5291.0, 5747.0, 5793.0, 6098.0, 6259.0, 6464.0, 6714.0, 7010.0, 7525.0, 7535.0, 8717.0, 9019.0, 9564.0, 10256.0, 10461.0, 10817.0, 10818.0, 10849.0, 22853.0, 25759.0, 25970.0, 29990.0, 53358.0, 54806.0, 55816.0, 79930.0, 284656.0, 284948.0 
GO:0051607 BP 2.77e-06 93/11536   169/16056 D07 defense response to virus                103.0, 598.0, 661.0, 664.0, 665.0, 1653.0, 1665.0, 1755.0, 3433.0, 3455.0, 3460.0, 3588.0, 3609.0, 3661.0, 3669.0, 3764.0, 4343.0, 4686.0, 4986.0, 5094.0, 5366.0, 5610.0, 5611.0, 5970.0, 6041.0, 6502.0, 6773.0, 7187.0, 7268.0, 7728.0, 8678.0, 8772.0, 8780.0, 9020.0, 9188.0, 10060.0, 10084.0, 10146.0, 10410.0, 10417.0, 10533.0, 10581.0, 10621.0, 10622.0, 10623.0, 10771.0, 10955.0, 11128.0, 22861.0, 24138.0, 26065.0, 27297.0, 29072.0, 29110.0, 29883.0, 51251.0, 51728.0, 54512.0, 54606.0, 55054.0, 55324.0, 55337.0, 55703.0, 55718.0, 55763.0, 56829.0, 56915.0, 57169.0, 57506.0, 57678.0, 60509.0, 64108.0, 79798.0, 81844.0, 84851.0, 84871.0, 84932.0, 85363.0, 85364.0, 90865.0, 90933.0, 91445.0, 112703.0, 115004.0, 148022.0, 163702.0, 170506.0, 171568.0, 200316.0, 201626.0, 255520.0, 440275.0, 100507436.0 
GO:0032731 BP 2.92e-06 16/11536    43/16056 D09 positive regulation of interleukin-1 beta production 177.0, 351.0, 1958.0, 3098.0, 3315.0, 4671.0, 7099.0, 7474.0, 8767.0, 10626.0, 22861.0, 24145.0, 55655.0, 55765.0, 79792.0, 647087.0 
GO:0006935 BP 3.07e-06 27/11536    62/16056 D03 chemotaxis                               727.0, 1432.0, 1901.0, 2241.0, 2247.0, 3265.0, 4046.0, 5291.0, 5594.0, 5604.0, 5898.0, 6374.0, 6376.0, 8398.0, 9547.0, 10488.0, 10928.0, 11251.0, 27202.0, 51157.0, 55219.0, 55848.0, 56413.0, 56477.0, 113540.0, 152189.0, 154796.0 
GO:0016477 BP 3.33e-06 130/11536   226/16056 D03 cell migration                           357.0, 378.0, 387.0, 389.0, 390.0, 752.0, 960.0, 961.0, 967.0, 1398.0, 1399.0, 1496.0, 1793.0, 1901.0, 2042.0, 2049.0, 2066.0, 2262.0, 2264.0, 2719.0, 2817.0, 2909.0, 2931.0, 3642.0, 3685.0, 3688.0, 3691.0, 3696.0, 3909.0, 3911.0, 4486.0, 4677.0, 4690.0, 5170.0, 5286.0, 5290.0, 5291.0, 5335.0, 5364.0, 5590.0, 5728.0, 5747.0, 5792.0, 5829.0, 5861.0, 5879.0, 6198.0, 6383.0, 6385.0, 6548.0, 6653.0, 7042.0, 7126.0, 7399.0, 7410.0, 7448.0, 8153.0, 8239.0, 8287.0, 8394.0, 8452.0, 8476.0, 8754.0, 8994.0, 9270.0, 9289.0, 9344.0, 9564.0, 9578.0, 9672.0, 10082.0, 10298.0, 10461.0, 10630.0, 11151.0, 11331.0, 22836.0, 22919.0, 23022.0, 23032.0, 23080.0, 23237.0, 23286.0, 23603.0, 23607.0, 23616.0, 23671.0, 25805.0, 26033.0, 27289.0, 30011.0, 51474.0, 54509.0, 54764.0, 54908.0, 55604.0, 55616.0, 55660.0, 55704.0, 55789.0, 55841.0, 56776.0, 57147.0, 57175.0, 59277.0, 64083.0, 64285.0, 79585.0, 79729.0, 79834.0, 80014.0, 81565.0, 81610.0, 81873.0, 84628.0, 84940.0, 85015.0, 85360.0, 90417.0, 90668.0, 115908.0, 129787.0, 157285.0, 161198.0, 221178.0, 221914.0, 221927.0, 340719.0, 441631.0, 100133941.0 
GO:0030593 BP 4.15e-06 12/11536    35/16056 D08 neutrophil chemotaxis                    1525.0, 3958.0, 5478.0, 5479.0, 6280.0, 6374.0, 6376.0, 6729.0, 7042.0, 51192.0, 200576.0, 388372.0 
GO:0099171 BP 5.29e-06 10/11536    31/16056 D07 presynaptic modulation of chemical synaptic transmission 107.0, 135.0, 320.0, 1138.0, 2898.0, 2932.0, 3351.0, 4804.0, 10755.0, 127262.0 
GO:0043410 BP 6.21e-06 64/11536   122/16056 D08 positive regulation of MAPK cascade      134.0, 238.0, 650.0, 975.0, 1000.0, 1139.0, 1464.0, 1499.0, 1950.0, 2046.0, 2064.0, 2149.0, 2247.0, 2261.0, 2324.0, 2852.0, 3146.0, 3265.0, 3340.0, 3479.0, 3480.0, 3486.0, 3643.0, 3815.0, 4915.0, 5155.0, 5478.0, 5606.0, 5610.0, 5795.0, 5894.0, 6259.0, 6376.0, 6464.0, 6657.0, 7001.0, 7010.0, 7066.0, 8412.0, 8558.0, 8649.0, 9283.0, 9344.0, 9607.0, 10174.0, 10818.0, 11184.0, 23286.0, 23566.0, 25759.0, 28956.0, 51196.0, 55004.0, 55024.0, 55765.0, 55816.0, 56005.0, 56919.0, 57161.0, 57608.0, 60370.0, 85363.0, 90441.0, 142679.0 
GO:0007269 BP 6.33e-06 8/11536    27/16056 D08 neurotransmitter secretion               41.0, 5538.0, 6814.0, 7476.0, 8825.0, 23557.0, 51248.0, 140679.0 
GO:0035556 BP 6.43e-06 202/11536   334/16056 D05 intracellular signal transduction        109.0, 111.0, 112.0, 114.0, 115.0, 207.0, 208.0, 840.0, 868.0, 1111.0, 1238.0, 1399.0, 1432.0, 1464.0, 1606.0, 1608.0, 1613.0, 1641.0, 1654.0, 1760.0, 1856.0, 1857.0, 1894.0, 2064.0, 2241.0, 2534.0, 2872.0, 2932.0, 3084.0, 3315.0, 3488.0, 3654.0, 3702.0, 3815.0, 4087.0, 4139.0, 4140.0, 4157.0, 4168.0, 4215.0, 4649.0, 5062.0, 5170.0, 5334.0, 5364.0, 5562.0, 5563.0, 5573.0, 5576.0, 5578.0, 5585.0, 5586.0, 5587.0, 5589.0, 5590.0, 5594.0, 5595.0, 5596.0, 5597.0, 5598.0, 5599.0, 5600.0, 5601.0, 5664.0, 5879.0, 5891.0, 5921.0, 5922.0, 6101.0, 6196.0, 6197.0, 6271.0, 6300.0, 6446.0, 6453.0, 6464.0, 6714.0, 6732.0, 6733.0, 6760.0, 6788.0, 6789.0, 7006.0, 7286.0, 7297.0, 7531.0, 7535.0, 7786.0, 7857.0, 7867.0, 7984.0, 8125.0, 8491.0, 8526.0, 8605.0, 8786.0, 8787.0, 8835.0, 8874.0, 8877.0, 8878.0, 8986.0, 9113.0, 9162.0, 9252.0, 9261.0, 9263.0, 9270.0, 9344.0, 9467.0, 9542.0, 9649.0, 9655.0, 9681.0, 9693.0, 9943.0, 10000.0, 10009.0, 10156.0, 10207.0, 10298.0, 10564.0, 10603.0, 10746.0, 11011.0, 11163.0, 11184.0, 11329.0, 22821.0, 22858.0, 23012.0, 23043.0, 23139.0, 23178.0, 23235.0, 23263.0, 23268.0, 23387.0, 23770.0, 25759.0, 25865.0, 25970.0, 26027.0, 26118.0, 26576.0, 29959.0, 30811.0, 30837.0, 50649.0, 51130.0, 51347.0, 51657.0, 51665.0, 51666.0, 51719.0, 53358.0, 55351.0, 55789.0, 55811.0, 55824.0, 55884.0, 56776.0, 56924.0, 57551.0, 57799.0, 65018.0, 65267.0, 79671.0, 79705.0, 79754.0, 80323.0, 80851.0, 81488.0, 81617.0, 81629.0, 81788.0, 84727.0, 84930.0, 92369.0, 120863.0, 120892.0, 122809.0, 131450.0, 140458.0, 140459.0, 140460.0, 140461.0, 140825.0, 142684.0, 150094.0, 151242.0, 151556.0, 166614.0, 167359.0, 197358.0, 200576.0, 202374.0, 260425.0, 282808.0, 284948.0, 375449.0, 100271927.0 
GO:0030155 BP 9.87e-06 19/11536    47/16056 D04 regulation of cell adhesion              25.0, 1901.0, 2046.0, 3371.0, 3909.0, 3911.0, 4008.0, 4659.0, 5371.0, 5500.0, 5515.0, 5747.0, 5795.0, 6662.0, 7448.0, 8502.0, 11124.0, 51441.0, 79872.0 
GO:0050731 BP 1.01e-05 32/11536    69/16056 D10 positive regulation of peptidyl-tyrosine phosphorylation 25.0, 90.0, 183.0, 284.0, 409.0, 960.0, 975.0, 1464.0, 2252.0, 2475.0, 3479.0, 3600.0, 4038.0, 5062.0, 5155.0, 5649.0, 5781.0, 5795.0, 6714.0, 7060.0, 7422.0, 7448.0, 7525.0, 7804.0, 8613.0, 8767.0, 10456.0, 23394.0, 30844.0, 55024.0, 64223.0, 79705.0 
GO:0007189 BP 1.06e-05 37/11536    77/16056 D07 adenylate cyclase-activating G protein-coupled receptor signaling pathway 19.0, 107.0, 109.0, 111.0, 112.0, 114.0, 115.0, 116.0, 135.0, 799.0, 1268.0, 1394.0, 1901.0, 2587.0, 2692.0, 2771.0, 2778.0, 2827.0, 2835.0, 2852.0, 4157.0, 5734.0, 5744.0, 5745.0, 7432.0, 9289.0, 9294.0, 10149.0, 10203.0, 10672.0, 11069.0, 23266.0, 23566.0, 89894.0, 165082.0, 221395.0, 283383.0 
GO:0034765 BP 1.08e-05 40/11536    82/16056 D06 regulation of ion transmembrane transport 773.0, 774.0, 778.0, 779.0, 3749.0, 3750.0, 3752.0, 3754.0, 3758.0, 3763.0, 3764.0, 3765.0, 3770.0, 3773.0, 3778.0, 3786.0, 3790.0, 4734.0, 6332.0, 6335.0, 8911.0, 8913.0, 9132.0, 9312.0, 11060.0, 11280.0, 23415.0, 26251.0, 27012.0, 51463.0, 53373.0, 53405.0, 54207.0, 55799.0, 56660.0, 79073.0, 117155.0, 219931.0, 259232.0, 653519.0 
GO:0030644 BP 1.10e-05 0/11536     9/16056 D09 cellular chloride ion homeostasis         
GO:0042832 BP 1.22e-05 2/11536    14/16056 D06 defense response to protozoan            669.0, 3265.0 
GO:0072659 BP 1.47e-05 79/11536   144/16056 D06 protein localization to plasma membrane  88.0, 208.0, 287.0, 288.0, 481.0, 975.0, 1000.0, 1201.0, 2258.0, 2319.0, 2580.0, 3911.0, 4040.0, 5028.0, 5590.0, 5593.0, 5727.0, 5872.0, 5906.0, 5911.0, 6281.0, 6711.0, 7162.0, 7430.0, 7871.0, 8394.0, 8642.0, 8766.0, 9270.0, 9312.0, 9351.0, 9368.0, 9530.0, 9545.0, 9693.0, 9847.0, 9914.0, 10211.0, 10484.0, 10550.0, 10890.0, 22979.0, 23043.0, 23241.0, 23759.0, 25831.0, 26262.0, 30818.0, 30844.0, 50848.0, 51201.0, 51304.0, 51735.0, 51762.0, 51763.0, 57154.0, 57217.0, 57799.0, 64398.0, 65267.0, 79156.0, 81619.0, 83786.0, 83871.0, 84668.0, 90410.0, 92162.0, 112609.0, 115548.0, 115827.0, 118813.0, 123016.0, 129303.0, 142684.0, 201475.0, 282808.0, 284098.0, 285172.0, 340348.0 
GO:0050919 BP 1.51e-05 13/11536    36/16056 D04 negative chemotaxis                      387.0, 1803.0, 3084.0, 3685.0, 6405.0, 6585.0, 8482.0, 10500.0, 10512.0, 54437.0, 55558.0, 57715.0, 64218.0 
GO:0030050 BP 1.56e-05 3/11536    16/16056 D07 vesicle transport along actin filament   4430.0, 51168.0, 80179.0 
GO:0007158 BP 1.56e-05 3/11536    16/16056 D04 neuron cell-cell adhesion                22829.0, 22871.0, 57502.0 
GO:0008015 BP 1.60e-05 8/11536    26/16056 D04 blood circulation                        135.0, 624.0, 1727.0, 1874.0, 10021.0, 54567.0, 55636.0, 83943.0 
GO:0007288 BP 1.73e-05 7/11536    24/16056 D09 sperm axoneme assembly                   583.0, 7320.0, 22994.0, 25809.0, 25981.0, 54970.0, 79582.0 
GO:2000311 BP 1.76e-05 4/11536    18/16056 D09 regulation of AMPA receptor activity     22871.0, 59283.0, 59284.0, 729993.0 
GO:0019221 BP 1.82e-05 46/11536    91/16056 D06 cytokine-mediated signaling pathway      207.0, 867.0, 960.0, 1271.0, 2057.0, 2152.0, 2241.0, 3454.0, 3455.0, 3460.0, 3572.0, 3575.0, 3588.0, 3590.0, 3598.0, 3654.0, 3815.0, 5566.0, 5781.0, 5795.0, 5970.0, 6376.0, 6505.0, 6654.0, 6773.0, 6777.0, 6778.0, 7297.0, 7804.0, 8322.0, 8767.0, 9125.0, 9244.0, 9253.0, 9466.0, 9655.0, 10990.0, 26280.0, 53905.0, 54756.0, 55540.0, 55854.0, 84818.0, 132014.0, 163702.0, 171392.0 
GO:0007160 BP 1.85e-05 43/11536    86/16056 D04 cell-matrix adhesion                     387.0, 604.0, 960.0, 967.0, 1499.0, 1896.0, 3611.0, 3655.0, 3674.0, 3675.0, 3676.0, 3682.0, 3685.0, 3688.0, 3691.0, 3696.0, 5829.0, 5879.0, 7007.0, 7059.0, 7248.0, 7448.0, 7791.0, 8174.0, 8500.0, 8516.0, 8751.0, 8754.0, 8910.0, 9270.0, 10018.0, 10580.0, 10979.0, 11093.0, 25992.0, 26515.0, 50509.0, 51754.0, 54749.0, 55612.0, 158326.0, 161497.0, 255743.0 
GO:0048167 BP 2.13e-05 21/11536    49/16056 D07 regulation of synaptic plasticity        177.0, 468.0, 1636.0, 1979.0, 2648.0, 2905.0, 2906.0, 3269.0, 4137.0, 5327.0, 5764.0, 5914.0, 6376.0, 9693.0, 10755.0, 22849.0, 23085.0, 26037.0, 81539.0, 91851.0, 266743.0 
GO:0045766 BP 2.16e-05 60/11536   113/16056 D07 positive regulation of angiogenesis      187.0, 285.0, 306.0, 358.0, 672.0, 727.0, 1116.0, 1139.0, 1512.0, 1893.0, 2113.0, 2152.0, 2247.0, 2277.0, 3091.0, 3315.0, 3688.0, 3696.0, 4814.0, 5170.0, 5228.0, 5335.0, 5578.0, 5587.0, 6423.0, 6667.0, 6786.0, 7010.0, 7101.0, 7422.0, 7423.0, 7424.0, 7474.0, 7494.0, 8038.0, 8742.0, 8877.0, 10000.0, 10016.0, 10298.0, 10352.0, 10411.0, 23328.0, 23411.0, 25865.0, 26585.0, 27161.0, 51129.0, 51752.0, 55109.0, 56005.0, 57343.0, 79031.0, 79805.0, 84034.0, 92140.0, 126393.0, 204851.0, 284361.0, 407019.0 
GO:0018108 BP 2.46e-05 65/11536   121/16056 D08 peptidyl-tyrosine phosphorylation        25.0, 1119.0, 1195.0, 1196.0, 1198.0, 1859.0, 1950.0, 1956.0, 2042.0, 2043.0, 2046.0, 2047.0, 2048.0, 2049.0, 2064.0, 2066.0, 2202.0, 2241.0, 2261.0, 2264.0, 2324.0, 2534.0, 3643.0, 3702.0, 3815.0, 4145.0, 4486.0, 4750.0, 4915.0, 4916.0, 4919.0, 5155.0, 5156.0, 5315.0, 5604.0, 5606.0, 5607.0, 5609.0, 5610.0, 5649.0, 5747.0, 6098.0, 6714.0, 7006.0, 7010.0, 7016.0, 7273.0, 7297.0, 7525.0, 7535.0, 8444.0, 8576.0, 8767.0, 8798.0, 9031.0, 9149.0, 9252.0, 10114.0, 10461.0, 10645.0, 57396.0, 79705.0, 79834.0, 204851.0, 284656.0 
GO:0010951 BP 2.46e-05 36/11536    74/16056 D09 negative regulation of endopeptidase activity 183.0, 207.0, 334.0, 351.0, 720.0, 721.0, 727.0, 871.0, 1294.0, 1476.0, 2597.0, 3700.0, 5037.0, 5045.0, 5271.0, 5345.0, 5918.0, 5973.0, 6692.0, 7077.0, 7079.0, 7448.0, 9097.0, 9491.0, 9806.0, 10406.0, 10653.0, 50859.0, 51377.0, 57448.0, 58189.0, 65264.0, 117166.0, 144568.0, 286204.0, 340267.0 
GO:0071356 BP 2.47e-05 45/11536    89/16056 D06 cellular response to tumor necrosis factor 207.0, 338.0, 427.0, 445.0, 672.0, 677.0, 1116.0, 1147.0, 1393.0, 1432.0, 1660.0, 1906.0, 2629.0, 2648.0, 2671.0, 2819.0, 2852.0, 3037.0, 4217.0, 4790.0, 4824.0, 5106.0, 5594.0, 5595.0, 5970.0, 6188.0, 6376.0, 6517.0, 7442.0, 8372.0, 8717.0, 8737.0, 9530.0, 9572.0, 10068.0, 10519.0, 11093.0, 11173.0, 23411.0, 51763.0, 54469.0, 55627.0, 55914.0, 255743.0, 388372.0 
GO:0006813 BP 2.92e-05 27/11536    59/16056 D07 potassium ion transport                  358.0, 477.0, 480.0, 3749.0, 3752.0, 3754.0, 3755.0, 3763.0, 3764.0, 3773.0, 3777.0, 3778.0, 3790.0, 5348.0, 5349.0, 6833.0, 7248.0, 9132.0, 9196.0, 9312.0, 9525.0, 11261.0, 23415.0, 26251.0, 27012.0, 27094.0, 27345.0 
GO:0030866 BP 3.09e-05 10/11536    29/16056 D07 cortical actin cytoskeleton organization 382.0, 752.0, 811.0, 2035.0, 2037.0, 5872.0, 23433.0, 29109.0, 80206.0, 85369.0 
GO:0051491 BP 3.09e-05 10/11536    29/16056 D09 positive regulation of filopodium assembly 998.0, 1809.0, 2332.0, 5898.0, 22871.0, 23433.0, 26052.0, 57451.0, 84299.0, 375790.0 
GO:0050729 BP 3.26e-05 35/11536    72/16056 D07 positive regulation of inflammatory response 183.0, 351.0, 961.0, 1051.0, 1636.0, 1652.0, 1660.0, 2113.0, 3600.0, 3956.0, 4192.0, 4258.0, 4363.0, 4671.0, 4814.0, 5734.0, 6280.0, 6376.0, 6622.0, 6777.0, 7099.0, 7474.0, 7784.0, 8717.0, 8737.0, 8840.0, 8995.0, 9575.0, 10318.0, 22861.0, 27250.0, 54093.0, 55527.0, 90865.0, 283131.0 
GO:0046718 BP 3.33e-05 38/11536    77/16056 D06 viral entry into host cell               156.0, 290.0, 949.0, 975.0, 1378.0, 1508.0, 1514.0, 1525.0, 1605.0, 1803.0, 1949.0, 1956.0, 2060.0, 3303.0, 3304.0, 3416.0, 3643.0, 3685.0, 3688.0, 3921.0, 4179.0, 5245.0, 5817.0, 5818.0, 5819.0, 6520.0, 6541.0, 6575.0, 6993.0, 9213.0, 9972.0, 10572.0, 11059.0, 11060.0, 50848.0, 51193.0, 57617.0, 79581.0 
GO:0051649 BP 3.37e-05 41/11536    82/16056 D03 establishment of localization in cell    25.0, 338.0, 358.0, 360.0, 480.0, 869.0, 1317.0, 2622.0, 2692.0, 2901.0, 3658.0, 3786.0, 4547.0, 5028.0, 5311.0, 5446.0, 5819.0, 5908.0, 7399.0, 8029.0, 8573.0, 9311.0, 9474.0, 9522.0, 9696.0, 10461.0, 10998.0, 10999.0, 11130.0, 22873.0, 23639.0, 25911.0, 27102.0, 55113.0, 55172.0, 58515.0, 65010.0, 79955.0, 161582.0, 200373.0, 399979.0 
GO:0008016 BP 3.54e-05 9/11536    27/16056 D06 regulation of heart contraction          1760.0, 5348.0, 6271.0, 6717.0, 7054.0, 7067.0, 10659.0, 23630.0, 26251.0 
GO:0031623 BP 3.58e-05 19/11536    45/16056 D07 receptor internalization                 43.0, 156.0, 157.0, 409.0, 975.0, 1173.0, 1213.0, 2868.0, 2885.0, 3643.0, 3688.0, 4734.0, 5898.0, 6622.0, 7430.0, 9413.0, 10203.0, 11031.0, 26052.0 
GO:1901387 BP 3.75e-05 2/11536    13/16056 D11 positive regulation of voltage-gated calcium channel activity 785.0, 246329.0 
GO:0032693 BP 3.75e-05 2/11536    13/16056 D08 negative regulation of interleukin-10 production 177.0, 2213.0 
GO:0001764 BP 3.85e-05 48/11536    93/16056 D04 neuron migration                         387.0, 581.0, 582.0, 585.0, 885.0, 1398.0, 1399.0, 1499.0, 1630.0, 1641.0, 2018.0, 2258.0, 2534.0, 3675.0, 4131.0, 4139.0, 4692.0, 4756.0, 4915.0, 4916.0, 5048.0, 5080.0, 5191.0, 5194.0, 5649.0, 5830.0, 5879.0, 7280.0, 7531.0, 7846.0, 8239.0, 8846.0, 9693.0, 10806.0, 10844.0, 11023.0, 26053.0, 55140.0, 79625.0, 79932.0, 84892.0, 85451.0, 92737.0, 161582.0, 200933.0, 259266.0, 347733.0, 387119.0 
GO:0071346 BP 3.97e-05 28/11536    60/16056 D06 cellular response to type II interferon  71.0, 361.0, 445.0, 961.0, 998.0, 1613.0, 1906.0, 2058.0, 2597.0, 4843.0, 6198.0, 6376.0, 6814.0, 7099.0, 7474.0, 7791.0, 9482.0, 10096.0, 10097.0, 10492.0, 11093.0, 23521.0, 23580.0, 65010.0, 112936.0, 201626.0, 338382.0, 388372.0 
GO:0032733 BP 3.99e-05 8/11536    25/16056 D08 positive regulation of interleukin-10 production 3146.0, 3329.0, 4179.0, 5590.0, 7099.0, 10464.0, 11334.0, 55765.0 
GO:0009615 BP 4.12e-05 42/11536    83/16056 D05 response to virus                        103.0, 338.0, 550.0, 1072.0, 1147.0, 1191.0, 1543.0, 1654.0, 2023.0, 2962.0, 3315.0, 3433.0, 3454.0, 3455.0, 3460.0, 3669.0, 3696.0, 4486.0, 4953.0, 5610.0, 5683.0, 6210.0, 6714.0, 7178.0, 8372.0, 8517.0, 8575.0, 8725.0, 8815.0, 9213.0, 10410.0, 10542.0, 10581.0, 11040.0, 22948.0, 29110.0, 29115.0, 55509.0, 56829.0, 58487.0, 81576.0, 388419.0 
GO:0001516 BP 4.54e-05 3/11536    15/16056 D11 prostaglandin biosynthetic process       1906.0, 50640.0, 221955.0 
GO:0060285 BP 4.54e-05 3/11536    15/16056 D04 cilium-dependent cell motility           25981.0, 55172.0, 127602.0 
GO:0006909 BP 5.25e-05 27/11536    58/16056 D05 phagocytosis                             134.0, 135.0, 306.0, 3385.0, 3688.0, 4486.0, 5290.0, 5868.0, 7099.0, 8394.0, 9066.0, 9711.0, 10347.0, 10461.0, 11151.0, 11334.0, 22841.0, 23184.0, 23603.0, 25912.0, 27102.0, 56882.0, 56990.0, 63916.0, 79767.0, 84162.0, 151647.0 
GO:1902476 BP 5.61e-05 38/11536    76/16056 D08 chloride transmembrane transport         1182.0, 1183.0, 1185.0, 1193.0, 2555.0, 2557.0, 2559.0, 2560.0, 2565.0, 2566.0, 5172.0, 5348.0, 5349.0, 6505.0, 6507.0, 6509.0, 6529.0, 6557.0, 9498.0, 10723.0, 10861.0, 23155.0, 50636.0, 51449.0, 53405.0, 55107.0, 55129.0, 55879.0, 56262.0, 56996.0, 57084.0, 57101.0, 57348.0, 57719.0, 65010.0, 80727.0, 116369.0, 144453.0 
GO:0048812 BP 7.06e-05 26/11536    56/16056 D08 neuron projection morphogenesis          135.0, 387.0, 538.0, 655.0, 4681.0, 5364.0, 6446.0, 7204.0, 7314.0, 7477.0, 8506.0, 9344.0, 9585.0, 22871.0, 23043.0, 23380.0, 28988.0, 51347.0, 51542.0, 57551.0, 57679.0, 63925.0, 84062.0, 84079.0, 120892.0, 100532736.0 
GO:0032735 BP 7.30e-05 10/11536    28/16056 D08 positive regulation of interleukin-12 production 177.0, 1432.0, 3146.0, 3329.0, 4192.0, 5600.0, 5970.0, 7099.0, 7189.0, 8767.0 
GO:0006959 BP 7.30e-05 10/11536    28/16056 D03 humoral immune response                  326.0, 648.0, 683.0, 2821.0, 3119.0, 4851.0, 4853.0, 5452.0, 7030.0, 51441.0 
GO:0032060 BP 8.25e-05 1/11536    10/16056 D07 bleb assembly                            23566.0 
GO:0071526 BP 8.99e-05 14/11536    35/16056 D06 semaphorin-plexin signaling pathway      5364.0, 5879.0, 6405.0, 8482.0, 9855.0, 10500.0, 10512.0, 23129.0, 23616.0, 23654.0, 54437.0, 55558.0, 57715.0, 64218.0 
GO:0007420 BP 9.70e-05 135/11536   226/16056 D04 brain development                        38.0, 107.0, 357.0, 409.0, 491.0, 578.0, 599.0, 648.0, 675.0, 835.0, 900.0, 1000.0, 1203.0, 1497.0, 1500.0, 1636.0, 1901.0, 1959.0, 2009.0, 2018.0, 2057.0, 2186.0, 2290.0, 2334.0, 2622.0, 2773.0, 2905.0, 2906.0, 3397.0, 3777.0, 4435.0, 4504.0, 4724.0, 4781.0, 4826.0, 5049.0, 5050.0, 5087.0, 5089.0, 5090.0, 5209.0, 5456.0, 5463.0, 5469.0, 5538.0, 5591.0, 5649.0, 5727.0, 5781.0, 5793.0, 5859.0, 5928.0, 5931.0, 5997.0, 6092.0, 6505.0, 6538.0, 6594.0, 6628.0, 6814.0, 7289.0, 7337.0, 7360.0, 7486.0, 7520.0, 7546.0, 8516.0, 8633.0, 8660.0, 8867.0, 8877.0, 9001.0, 9114.0, 9289.0, 9600.0, 10018.0, 10058.0, 10100.0, 10844.0, 10991.0, 11023.0, 22930.0, 22931.0, 22941.0, 23030.0, 23133.0, 23152.0, 23266.0, 23654.0, 26005.0, 26160.0, 26227.0, 27148.0, 51075.0, 51124.0, 51434.0, 51506.0, 51654.0, 55212.0, 55219.0, 55506.0, 55553.0, 55681.0, 55755.0, 55773.0, 56006.0, 56848.0, 57050.0, 57142.0, 57453.0, 57463.0, 57647.0, 63826.0, 63925.0, 64405.0, 65009.0, 65109.0, 79641.0, 80279.0, 80714.0, 81858.0, 83943.0, 83992.0, 84062.0, 84197.0, 84277.0, 84879.0, 85446.0, 115948.0, 166378.0, 253559.0, 257194.0, 339451.0, 342371.0, 388585.0 
GO:0003180 BP 9.76e-05 8/11536    24/16056 D04 aortic valve morphogenesis               4851.0, 5925.0, 6091.0, 6092.0, 6662.0, 23462.0, 26508.0, 54567.0 
GO:0050870 BP 9.76e-05 8/11536    24/16056 D08 positive regulation of T cell activation 961.0, 3119.0, 3127.0, 3329.0, 7070.0, 8915.0, 10326.0, 51571.0 
GO:0009887 BP 1.00e-04 52/11536    98/16056 D03 animal organ morphogenesis               650.0, 673.0, 1874.0, 2054.0, 2247.0, 2252.0, 2254.0, 2294.0, 3052.0, 3265.0, 3909.0, 3911.0, 3955.0, 3983.0, 4681.0, 4853.0, 5080.0, 5087.0, 5089.0, 5090.0, 5727.0, 5970.0, 5986.0, 6926.0, 7054.0, 7088.0, 7089.0, 7090.0, 7399.0, 7424.0, 8214.0, 8454.0, 8822.0, 9423.0, 9993.0, 23671.0, 26033.0, 26585.0, 27006.0, 28959.0, 51466.0, 55252.0, 56034.0, 59277.0, 79728.0, 80714.0, 84628.0, 126147.0, 284086.0, 284217.0, 375790.0, 100532736.0 
GO:0007204 BP 1.06e-04 49/11536    93/16056 D03 positive regulation of cytosolic calcium ion concentration 25.0, 111.0, 114.0, 116.0, 183.0, 624.0, 773.0, 775.0, 799.0, 952.0, 1043.0, 1238.0, 1906.0, 1910.0, 2099.0, 2149.0, 2587.0, 2826.0, 2852.0, 2859.0, 3146.0, 3685.0, 4040.0, 4828.0, 5021.0, 5028.0, 5156.0, 5311.0, 5734.0, 6863.0, 6869.0, 7225.0, 7442.0, 8398.0, 10134.0, 10518.0, 10672.0, 23075.0, 23566.0, 27020.0, 27202.0, 51196.0, 54795.0, 56477.0, 57053.0, 79608.0, 121665.0, 338557.0, 100133941.0 
GO:0007259 BP 1.11e-04 11/11536    30/16056 D07 receptor signaling pathway via JAK-STAT  3454.0, 3455.0, 5311.0, 6773.0, 6777.0, 6778.0, 7297.0, 8554.0, 8835.0, 9646.0, 9655.0 
GO:0071880 BP 1.14e-04 2/11536    12/16056 D08 adenylate cyclase-activating adrenergic receptor signaling pathway 115.0, 9693.0 
GO:0007190 BP 1.22e-04 6/11536    20/16056 D07 activation of adenylate cyclase activity 116.0, 1394.0, 2692.0, 5032.0, 5894.0, 7434.0 
GO:0042102 BP 1.23e-04 17/11536    40/16056 D09 positive regulation of T cell proliferation 923.0, 1725.0, 1947.0, 3572.0, 3600.0, 4179.0, 4690.0, 4860.0, 6541.0, 7189.0, 7297.0, 7784.0, 9093.0, 10673.0, 11151.0, 58515.0, 80381.0 
GO:0055075 BP 1.30e-04 3/11536    14/16056 D08 potassium ion homeostasis                6557.0, 10723.0, 56996.0 
GO:1990869 BP 1.30e-04 3/11536    14/16056 D06 cellular response to chemokine           387.0, 9943.0, 23143.0 
GO:2000649 BP 1.35e-04 4/11536    16/16056 D09 regulation of sodium ion transmembrane transporter activity 486.0, 5348.0, 5349.0, 5774.0 
GO:0032930 BP 1.35e-04 4/11536    16/16056 D08 positive regulation of superoxide anion generation 183.0, 2771.0, 2773.0, 4137.0 
GO:0032729 BP 1.36e-04 24/11536    52/16056 D08 positive regulation of type II interferon production 25.0, 1054.0, 3105.0, 3265.0, 3329.0, 5144.0, 5987.0, 7099.0, 7297.0, 7474.0, 7784.0, 8140.0, 8767.0, 8772.0, 8809.0, 9466.0, 10125.0, 10666.0, 11118.0, 11119.0, 26191.0, 51571.0, 80381.0, 161882.0 
GO:0016525 BP 1.40e-04 35/11536    70/16056 D08 negative regulation of angiogenesis      183.0, 285.0, 889.0, 1386.0, 1499.0, 1647.0, 2969.0, 4204.0, 4881.0, 5140.0, 5230.0, 5371.0, 5797.0, 6301.0, 6678.0, 6833.0, 7010.0, 7042.0, 7060.0, 7122.0, 10253.0, 11061.0, 22846.0, 23251.0, 26523.0, 28984.0, 55333.0, 55810.0, 64218.0, 64855.0, 128240.0, 154796.0, 161742.0, 374887.0, 406911.0 
GO:0071222 BP 1.44e-04 59/11536   108/16056 D06 cellular response to lipopolysaccharide  19.0, 25.0, 387.0, 445.0, 706.0, 824.0, 1019.0, 1051.0, 1432.0, 1910.0, 2048.0, 2671.0, 3032.0, 3146.0, 3148.0, 3297.0, 3654.0, 4790.0, 4793.0, 4795.0, 4843.0, 4986.0, 5599.0, 5606.0, 5609.0, 5914.0, 5970.0, 5976.0, 6374.0, 6714.0, 7066.0, 7099.0, 7189.0, 7474.0, 7494.0, 8106.0, 8140.0, 8564.0, 8754.0, 8915.0, 9373.0, 9572.0, 9646.0, 10062.0, 10270.0, 10318.0, 10417.0, 11093.0, 23729.0, 27250.0, 51510.0, 54623.0, 55829.0, 57088.0, 79155.0, 79577.0, 90933.0, 114769.0, 148022.0 
GO:0050853 BP 1.53e-04 12/11536    31/16056 D10 B cell receptor signaling pathway        25.0, 952.0, 2885.0, 3702.0, 5594.0, 6654.0, 7006.0, 9564.0, 10603.0, 23180.0, 54923.0, 55024.0 
GO:0042060 BP 1.67e-04 36/11536    71/16056 D04 wound healing                            246.0, 358.0, 667.0, 836.0, 949.0, 2064.0, 2247.0, 3084.0, 3479.0, 4087.0, 4217.0, 4853.0, 4988.0, 5156.0, 5339.0, 5465.0, 5493.0, 5894.0, 6385.0, 7042.0, 7474.0, 8613.0, 10413.0, 23499.0, 25987.0, 26127.0, 57175.0, 58529.0, 60681.0, 81029.0, 84750.0, 90865.0, 128272.0, 131566.0, 221477.0, 375056.0 
GO:0031663 BP 1.88e-04 14/11536    34/16056 D06 lipopolysaccharide-mediated signaling pathway 207.0, 923.0, 949.0, 1432.0, 3654.0, 3661.0, 5594.0, 5595.0, 7099.0, 8767.0, 8915.0, 26191.0, 92140.0, 148022.0 
GO:0007187 BP 1.88e-04 14/11536    34/16056 D06 G protein-coupled receptor signaling pathway, coupled to cyclic nucleotide second messenger 1131.0, 1133.0, 1268.0, 3269.0, 3351.0, 3354.0, 3355.0, 4157.0, 4852.0, 4988.0, 5745.0, 6751.0, 10203.0, 23566.0 
GO:0030316 BP 1.88e-04 14/11536    34/16056 D06 osteoclast differentiation               650.0, 1385.0, 1432.0, 1435.0, 1499.0, 2719.0, 3658.0, 7189.0, 8840.0, 9855.0, 28962.0, 29887.0, 126014.0, 169200.0 
GO:0099560 BP 2.00e-04 9/11536    25/16056 D05 synaptic membrane adhesion               1004.0, 3675.0, 5792.0, 8404.0, 10082.0, 27253.0, 64101.0, 84628.0, 145581.0 
GO:0008360 BP 2.03e-04 75/11536   132/16056 D06 regulation of cell shape                 226.0, 387.0, 389.0, 390.0, 752.0, 755.0, 1398.0, 1613.0, 1690.0, 1729.0, 2035.0, 2534.0, 2620.0, 2768.0, 2909.0, 3074.0, 3815.0, 4627.0, 4628.0, 4651.0, 5028.0, 5364.0, 5747.0, 5879.0, 5921.0, 7422.0, 7430.0, 8153.0, 8994.0, 9344.0, 9368.0, 9886.0, 9948.0, 10154.0, 10269.0, 10395.0, 10428.0, 10630.0, 10672.0, 10810.0, 10979.0, 11151.0, 22836.0, 23129.0, 23268.0, 23370.0, 23433.0, 23580.0, 23654.0, 25805.0, 27289.0, 30011.0, 50848.0, 54014.0, 54509.0, 55023.0, 55171.0, 55558.0, 55660.0, 55742.0, 55785.0, 56882.0, 56990.0, 57194.0, 57381.0, 57619.0, 64218.0, 64411.0, 79784.0, 93663.0, 103910.0, 121512.0, 157285.0, 161176.0, 342979.0 
GO:0042552 BP 2.07e-04 21/11536    46/16056 D04 myelination                              1959.0, 2064.0, 3073.0, 3074.0, 4359.0, 4665.0, 7122.0, 7248.0, 7504.0, 8890.0, 8892.0, 8893.0, 10100.0, 10939.0, 23205.0, 57463.0, 81846.0, 84668.0, 94101.0, 94103.0, 152189.0 
GO:0018105 BP 2.30e-04 96/11536   164/16056 D08 peptidyl-serine phosphorylation          156.0, 207.0, 208.0, 545.0, 578.0, 581.0, 1147.0, 1195.0, 1432.0, 1452.0, 1453.0, 1454.0, 1456.0, 1457.0, 1459.0, 1760.0, 1859.0, 2475.0, 2872.0, 2931.0, 2932.0, 3611.0, 4139.0, 4140.0, 4915.0, 5062.0, 5155.0, 5170.0, 5347.0, 5566.0, 5578.0, 5585.0, 5586.0, 5587.0, 5590.0, 5591.0, 5594.0, 5598.0, 5599.0, 5601.0, 6196.0, 6197.0, 6198.0, 6199.0, 6300.0, 6446.0, 6505.0, 6714.0, 6733.0, 6789.0, 6790.0, 6872.0, 7150.0, 7443.0, 7786.0, 7867.0, 8317.0, 8444.0, 8658.0, 8798.0, 8986.0, 9113.0, 9149.0, 9175.0, 9252.0, 9261.0, 9451.0, 9706.0, 10000.0, 10114.0, 10783.0, 11011.0, 11184.0, 11200.0, 11329.0, 22853.0, 23012.0, 23049.0, 23139.0, 25865.0, 25989.0, 27330.0, 29110.0, 51231.0, 51719.0, 53944.0, 55351.0, 65018.0, 84930.0, 85443.0, 120892.0, 127933.0, 166614.0, 202374.0, 204851.0, 375449.0 
GO:0030199 BP 2.31e-04 24/11536    51/16056 D06 collagen fibril organization             538.0, 649.0, 871.0, 1301.0, 1302.0, 4017.0, 5033.0, 5345.0, 6423.0, 7042.0, 7093.0, 9508.0, 9509.0, 10491.0, 10609.0, 11173.0, 26276.0, 26585.0, 50509.0, 60681.0, 63894.0, 79709.0, 84171.0, 140766.0 
GO:0007422 BP 2.35e-04 8/11536    23/16056 D04 peripheral nervous system development    1910.0, 1959.0, 1960.0, 2064.0, 4808.0, 6258.0, 6526.0, 10370.0 
GO:0030501 BP 2.35e-04 17/11536    39/16056 D07 positive regulation of bone mineralization 90.0, 92.0, 93.0, 650.0, 655.0, 657.0, 658.0, 659.0, 2824.0, 5764.0, 6256.0, 6257.0, 8326.0, 51374.0, 55603.0, 56975.0, 84059.0 
GO:0006816 BP 2.52e-04 27/11536    56/16056 D07 calcium ion transport                    491.0, 779.0, 1139.0, 1141.0, 2534.0, 2701.0, 5311.0, 5664.0, 6261.0, 6263.0, 6520.0, 6717.0, 7178.0, 7222.0, 7226.0, 9187.0, 10059.0, 10203.0, 11151.0, 24145.0, 51669.0, 54822.0, 56302.0, 58515.0, 59283.0, 59284.0, 64072.0 
GO:0007605 BP 2.78e-04 66/11536   118/16056 D06 sensory perception of sound              491.0, 501.0, 836.0, 1141.0, 1301.0, 1302.0, 1649.0, 1690.0, 1729.0, 2138.0, 2876.0, 2917.0, 3073.0, 3074.0, 4715.0, 4919.0, 5172.0, 5456.0, 6169.0, 6507.0, 6940.0, 7007.0, 7054.0, 7349.0, 7399.0, 7466.0, 8312.0, 8322.0, 8556.0, 9132.0, 9368.0, 9381.0, 9455.0, 9860.0, 9948.0, 10083.0, 10253.0, 10750.0, 11078.0, 22953.0, 23262.0, 26018.0, 26517.0, 26519.0, 26520.0, 26521.0, 50617.0, 51168.0, 53405.0, 54532.0, 55636.0, 64072.0, 64699.0, 79784.0, 79955.0, 80204.0, 84059.0, 84189.0, 89797.0, 125336.0, 152137.0, 222662.0, 259236.0, 340990.0, 375323.0, 494513.0 
GO:0050808 BP 3.00e-04 25/11536    52/16056 D05 synapse organization                     351.0, 869.0, 1139.0, 1499.0, 1501.0, 4038.0, 4137.0, 5098.0, 5300.0, 6505.0, 6529.0, 6620.0, 6622.0, 6623.0, 7248.0, 7477.0, 7846.0, 8496.0, 8500.0, 23607.0, 26045.0, 56098.0, 57502.0, 375790.0, 392617.0 
GO:0051968 BP 3.01e-04 10/11536    27/16056 D08 positive regulation of synaptic transmission, glutamatergic 135.0, 2752.0, 2905.0, 2906.0, 5021.0, 5649.0, 10013.0, 22871.0, 59283.0, 59284.0 
GO:0032703 BP 3.08e-04 6/11536    19/16056 D08 negative regulation of interleukin-2 production 1378.0, 5987.0, 6441.0, 7430.0, 9455.0, 89795.0 
GO:0006811 BP 3.15e-04 44/11536    83/16056 D04 ion transport                            480.0, 1136.0, 1139.0, 1141.0, 1468.0, 1497.0, 2395.0, 2560.0, 3782.0, 3927.0, 5028.0, 5172.0, 6505.0, 6506.0, 6507.0, 6548.0, 6557.0, 6565.0, 6574.0, 6575.0, 9071.0, 9187.0, 10452.0, 10723.0, 10861.0, 23200.0, 23209.0, 23315.0, 24146.0, 25769.0, 26503.0, 26505.0, 26872.0, 57084.0, 57419.0, 65010.0, 83733.0, 84134.0, 115286.0, 123041.0, 140679.0, 206358.0, 222662.0, 284129.0 
GO:0043087 BP 3.15e-04 44/11536    83/16056 D05 regulation of GTPase activity            604.0, 868.0, 1124.0, 1398.0, 2042.0, 2043.0, 2049.0, 2475.0, 4915.0, 5048.0, 5364.0, 5747.0, 5922.0, 7410.0, 7984.0, 9270.0, 9462.0, 9912.0, 10154.0, 10928.0, 22821.0, 22930.0, 23129.0, 23637.0, 23654.0, 25782.0, 26037.0, 26130.0, 50861.0, 51735.0, 54922.0, 55558.0, 55785.0, 57679.0, 64223.0, 64786.0, 79090.0, 81846.0, 94134.0, 121512.0, 122553.0, 150696.0, 259173.0, 100271927.0 
GO:0030154 BP 3.30e-04 258/11536   405/16056 D03 cell differentiation                     14.0, 117.0, 207.0, 290.0, 382.0, 405.0, 649.0, 656.0, 818.0, 1063.0, 1155.0, 1209.0, 1389.0, 1654.0, 1745.0, 1749.0, 1750.0, 1894.0, 1896.0, 1956.0, 1997.0, 1998.0, 2054.0, 2063.0, 2077.0, 2113.0, 2114.0, 2138.0, 2139.0, 2140.0, 2241.0, 2247.0, 2252.0, 2254.0, 2534.0, 2551.0, 2768.0, 2852.0, 3084.0, 3174.0, 3397.0, 3398.0, 3399.0, 3400.0, 3623.0, 3624.0, 3625.0, 3796.0, 4076.0, 4086.0, 4087.0, 4090.0, 4092.0, 4093.0, 4192.0, 4201.0, 4205.0, 4661.0, 4735.0, 4807.0, 4810.0, 4824.0, 4830.0, 5228.0, 5465.0, 5587.0, 5598.0, 5747.0, 5813.0, 5814.0, 5894.0, 5914.0, 5915.0, 5916.0, 5925.0, 5933.0, 5934.0, 5986.0, 6098.0, 6189.0, 6256.0, 6257.0, 6258.0, 6493.0, 6656.0, 6657.0, 6659.0, 6665.0, 6666.0, 6676.0, 6714.0, 6715.0, 6733.0, 6839.0, 6935.0, 7025.0, 7026.0, 7067.0, 7093.0, 7101.0, 7127.0, 7181.0, 7182.0, 7257.0, 7297.0, 7335.0, 7357.0, 7376.0, 7525.0, 7535.0, 7546.0, 7551.0, 7589.0, 8653.0, 8742.0, 8822.0, 8878.0, 8934.0, 9270.0, 9275.0, 9362.0, 9572.0, 9724.0, 9975.0, 10011.0, 10062.0, 10075.0, 10125.0, 10272.0, 10468.0, 10672.0, 10683.0, 10732.0, 10791.0, 10795.0, 10912.0, 11051.0, 11061.0, 11166.0, 11244.0, 22887.0, 22902.0, 23051.0, 23064.0, 23090.0, 23098.0, 23105.0, 23215.0, 23609.0, 23741.0, 23742.0, 25844.0, 25975.0, 26064.0, 26086.0, 26091.0, 26298.0, 26528.0, 26576.0, 27006.0, 29882.0, 29948.0, 50618.0, 51022.0, 51099.0, 51374.0, 51460.0, 51574.0, 51668.0, 51760.0, 54033.0, 54496.0, 54514.0, 54535.0, 54558.0, 54851.0, 54890.0, 54993.0, 55063.0, 55177.0, 55231.0, 55249.0, 55502.0, 55544.0, 55626.0, 55810.0, 55832.0, 55859.0, 55898.0, 55905.0, 56154.0, 56884.0, 57097.0, 57154.0, 57447.0, 57648.0, 57828.0, 58504.0, 60686.0, 63894.0, 64093.0, 64283.0, 64321.0, 64847.0, 64855.0, 65009.0, 65981.0, 79144.0, 79723.0, 79893.0, 80155.0, 81621.0, 81629.0, 83595.0, 84132.0, 84215.0, 84733.0, 85416.0, 90853.0, 91646.0, 91851.0, 94056.0, 94234.0, 114112.0, 115426.0, 116150.0, 122402.0, 126272.0, 126520.0, 128497.0, 129685.0, 129831.0, 130951.0, 136332.0, 143689.0, 144195.0, 148979.0, 161882.0, 162394.0, 163126.0, 166378.0, 170506.0, 170959.0, 221662.0, 221937.0, 222698.0, 266743.0, 285590.0, 286128.0, 338323.0, 340527.0, 344901.0, 347273.0, 353189.0, 353500.0, 375341.0, 387597.0, 388677.0 
GO:0090136 BP 3.39e-04 2/11536    11/16056 D04 epithelial cell-cell adhesion            3801.0, 5271.0 
GO:0002503 BP 3.39e-04 2/11536    11/16056 D07 peptide antigen assembly with MHC class II protein complex 3119.0, 3127.0 
GO:0002281 BP 3.39e-04 2/11536    11/16056 D06 macrophage activation involved in immune response 90342.0, 148022.0 
GO:0038063 BP 3.39e-04 2/11536    11/16056 D08 collagen-activated tyrosine kinase receptor signaling pathway 780.0, 84959.0 
GO:0060100 BP 3.39e-04 2/11536    11/16056 D08 positive regulation of phagocytosis, engulfment 11031.0, 55198.0 
GO:0002381 BP 3.39e-04 2/11536    11/16056 D07 immunoglobulin production involved in immunoglobulin-mediated immune response 3119.0, 3127.0 
GO:0006939 BP 3.41e-04 5/11536    17/16056 D05 smooth muscle contraction                100.0, 624.0, 1131.0, 1141.0, 219931.0 
GO:0030031 BP 3.41e-04 5/11536    17/16056 D05 cell projection assembly                 5879.0, 29780.0, 55742.0, 84074.0, 92154.0 
GO:0086002 BP 3.64e-04 4/11536    15/16056 D06 cardiac muscle cell action potential involved in contraction 476.0, 775.0, 6331.0, 8913.0 
GO:0050921 BP 3.64e-04 4/11536    15/16056 D06 positive regulation of chemotaxis        5155.0, 6809.0, 7162.0, 9647.0 
GO:0060402 BP 3.67e-04 3/11536    13/16056 D10 calcium ion transport into cytosol       578.0, 581.0, 775.0 
GO:0098693 BP 3.67e-04 3/11536    13/16056 D06 regulation of synaptic vesicle cycle     8927.0, 11069.0, 80331.0 
GO:0016064 BP 3.67e-04 3/11536    13/16056 D06 immunoglobulin mediated immune response  2213.0, 3598.0, 8915.0 
GO:0071260 BP 3.86e-04 32/11536    63/16056 D05 cellular response to mechanical stimulus 183.0, 355.0, 358.0, 477.0, 578.0, 664.0, 835.0, 1111.0, 1605.0, 1647.0, 2247.0, 3480.0, 4790.0, 5339.0, 5595.0, 5599.0, 5734.0, 6548.0, 6662.0, 7099.0, 8738.0, 8772.0, 8915.0, 9020.0, 9994.0, 10746.0, 22927.0, 50848.0, 54407.0, 90865.0, 136319.0, 441027.0 
GO:0042130 BP 4.13e-04 11/11536    28/16056 D09 negative regulation of T cell proliferation 1051.0, 1378.0, 5728.0, 6385.0, 6441.0, 6469.0, 8379.0, 10457.0, 11146.0, 57162.0, 64844.0 
GO:0019722 BP 4.18e-04 27/11536    55/16056 D07 calcium-mediated signaling               100.0, 1131.0, 1238.0, 1827.0, 1906.0, 1910.0, 2826.0, 2905.0, 2906.0, 5032.0, 5170.0, 5335.0, 6444.0, 7535.0, 8877.0, 9451.0, 10645.0, 11123.0, 11163.0, 11251.0, 51196.0, 54795.0, 55607.0, 57192.0, 120892.0, 219931.0, 100137049.0 
GO:0045666 BP 4.29e-04 33/11536    65/16056 D06 positive regulation of neuron differentiation 387.0, 429.0, 604.0, 650.0, 655.0, 1620.0, 1894.0, 2290.0, 4131.0, 4681.0, 4761.0, 5914.0, 6929.0, 6935.0, 7732.0, 8648.0, 8835.0, 8904.0, 9682.0, 10362.0, 22954.0, 25942.0, 26508.0, 27339.0, 55364.0, 55906.0, 65109.0, 81544.0, 124936.0, 147040.0, 221938.0, 375567.0, 100532736.0 
GO:0030336 BP 4.89e-04 73/11536   127/16056 D06 negative regulation of cell migration    753.0, 1009.0, 1605.0, 1809.0, 1845.0, 2043.0, 2309.0, 3066.0, 3488.0, 3621.0, 3622.0, 4092.0, 4301.0, 4804.0, 5728.0, 5795.0, 5911.0, 5912.0, 5928.0, 5931.0, 6091.0, 6376.0, 6423.0, 6469.0, 6781.0, 6910.0, 7070.0, 7122.0, 8428.0, 8473.0, 8751.0, 8819.0, 9863.0, 9901.0, 10193.0, 10370.0, 10395.0, 11188.0, 22998.0, 23189.0, 23309.0, 23380.0, 23560.0, 23613.0, 23671.0, 25855.0, 25942.0, 51765.0, 56254.0, 56940.0, 57406.0, 57522.0, 57826.0, 60672.0, 64426.0, 79685.0, 79812.0, 80199.0, 80312.0, 84034.0, 84312.0, 89795.0, 94241.0, 127435.0, 138429.0, 196528.0, 201163.0, 348110.0, 375056.0, 406929.0, 574444.0, 647135.0, 653464.0 
GO:0051966 BP 4.95e-04 13/11536    31/16056 D07 regulation of synaptic transmission, glutamatergic 477.0, 1000.0, 1201.0, 1268.0, 2917.0, 4983.0, 7349.0, 9162.0, 9456.0, 22943.0, 26001.0, 120892.0, 127262.0 
GO:0032722 BP 4.95e-04 13/11536    31/16056 D08 positive regulation of chemokine production 177.0, 326.0, 351.0, 727.0, 1958.0, 3091.0, 5610.0, 6868.0, 7099.0, 7474.0, 8767.0, 90865.0, 148022.0 
GO:0003356 BP 4.97e-04 0/11536     6/16056 D07 regulation of cilium beat frequency       
GO:1904158 BP 4.97e-04 0/11536     6/16056 D05 axonemal central apparatus assembly       
GO:1990776 BP 4.97e-04 0/11536     6/16056 D07 response to angiotensin                   
GO:0034220 BP 4.97e-04 60/11536   107/16056 D05 ion transmembrane transport              309.0, 491.0, 492.0, 1136.0, 1138.0, 1139.0, 1140.0, 1141.0, 1183.0, 1185.0, 2555.0, 2557.0, 2559.0, 2560.0, 2565.0, 2566.0, 2697.0, 2893.0, 2895.0, 2898.0, 2900.0, 2901.0, 3359.0, 3777.0, 3927.0, 6277.0, 6557.0, 9914.0, 10052.0, 10396.0, 11059.0, 23200.0, 25769.0, 50636.0, 51463.0, 53373.0, 55107.0, 55129.0, 55879.0, 57053.0, 57101.0, 57194.0, 57198.0, 57348.0, 57719.0, 79073.0, 79838.0, 80727.0, 83862.0, 84239.0, 89832.0, 94097.0, 119559.0, 133308.0, 150159.0, 219931.0, 259232.0, 286410.0, 441027.0, 653519.0 
GO:0007568 BP 5.02e-04 69/11536   121/16056 D02 aging                                    18.0, 183.0, 328.0, 445.0, 498.0, 578.0, 706.0, 821.0, 835.0, 842.0, 1268.0, 1543.0, 1605.0, 1636.0, 1728.0, 1788.0, 1910.0, 1965.0, 2021.0, 2068.0, 2247.0, 2290.0, 2309.0, 2730.0, 2876.0, 2879.0, 2885.0, 2931.0, 3480.0, 3488.0, 3600.0, 3654.0, 3727.0, 4017.0, 4311.0, 4353.0, 4508.0, 4512.0, 4521.0, 4538.0, 4852.0, 4968.0, 5028.0, 5179.0, 5423.0, 6185.0, 6198.0, 6376.0, 6648.0, 6870.0, 7352.0, 7486.0, 8564.0, 8678.0, 8893.0, 8932.0, 9104.0, 10498.0, 22937.0, 23268.0, 25942.0, 26272.0, 27429.0, 51022.0, 51761.0, 63826.0, 80169.0, 131601.0, 140679.0 
GO:0071560 BP 5.27e-04 28/11536    56/16056 D05 cellular response to transforming growth factor beta stimulus 25.0, 677.0, 1398.0, 1399.0, 1745.0, 1906.0, 2200.0, 2534.0, 2908.0, 3066.0, 3480.0, 3987.0, 4092.0, 5062.0, 5179.0, 5494.0, 5598.0, 6662.0, 6935.0, 7474.0, 7476.0, 7525.0, 8576.0, 9141.0, 51741.0, 55553.0, 57669.0, 80310.0 
GO:0006468 BP 5.41e-04 281/11536   437/16056 D06 protein phosphorylation                  25.0, 90.0, 91.0, 92.0, 93.0, 102.0, 156.0, 157.0, 207.0, 351.0, 369.0, 545.0, 650.0, 657.0, 658.0, 659.0, 673.0, 699.0, 818.0, 891.0, 898.0, 904.0, 984.0, 994.0, 998.0, 1019.0, 1022.0, 1024.0, 1025.0, 1111.0, 1147.0, 1195.0, 1196.0, 1198.0, 1201.0, 1385.0, 1452.0, 1453.0, 1454.0, 1457.0, 1459.0, 1460.0, 1613.0, 1716.0, 1760.0, 1859.0, 1906.0, 2064.0, 2081.0, 2241.0, 2475.0, 2534.0, 2580.0, 2764.0, 2868.0, 2870.0, 2872.0, 2931.0, 2932.0, 3364.0, 3486.0, 3609.0, 3611.0, 3619.0, 3643.0, 3654.0, 3985.0, 4086.0, 4090.0, 4139.0, 4140.0, 4145.0, 4217.0, 4293.0, 4296.0, 4750.0, 4751.0, 4881.0, 4882.0, 5062.0, 5080.0, 5127.0, 5128.0, 5155.0, 5163.0, 5164.0, 5166.0, 5170.0, 5218.0, 5257.0, 5260.0, 5261.0, 5289.0, 5347.0, 5562.0, 5563.0, 5564.0, 5566.0, 5567.0, 5571.0, 5578.0, 5585.0, 5586.0, 5587.0, 5590.0, 5591.0, 5593.0, 5594.0, 5595.0, 5596.0, 5597.0, 5599.0, 5600.0, 5601.0, 5604.0, 5610.0, 5681.0, 5747.0, 5891.0, 5894.0, 5914.0, 6041.0, 6046.0, 6098.0, 6446.0, 6482.0, 6662.0, 6732.0, 6733.0, 6787.0, 6788.0, 6789.0, 6790.0, 6795.0, 6872.0, 6873.0, 6874.0, 6875.0, 6877.0, 6879.0, 6880.0, 6881.0, 6882.0, 6883.0, 6884.0, 6908.0, 7006.0, 7042.0, 7204.0, 7297.0, 7443.0, 7474.0, 7535.0, 7786.0, 8428.0, 8444.0, 8476.0, 8482.0, 8491.0, 8558.0, 8573.0, 8575.0, 8621.0, 8678.0, 8780.0, 8814.0, 8859.0, 8878.0, 8899.0, 8986.0, 8999.0, 9020.0, 9064.0, 9088.0, 9113.0, 9149.0, 9175.0, 9252.0, 9261.0, 9263.0, 9318.0, 9344.0, 9451.0, 9463.0, 9578.0, 9748.0, 9776.0, 9794.0, 9943.0, 9989.0, 10000.0, 10114.0, 10295.0, 10298.0, 10461.0, 10645.0, 10733.0, 10746.0, 10783.0, 10920.0, 10922.0, 11011.0, 11040.0, 11184.0, 11200.0, 11329.0, 22848.0, 22853.0, 22858.0, 22863.0, 23012.0, 23043.0, 23049.0, 23139.0, 23178.0, 23235.0, 23387.0, 23552.0, 25865.0, 26576.0, 27148.0, 27342.0, 29110.0, 30811.0, 30849.0, 51086.0, 51265.0, 51347.0, 51400.0, 51755.0, 51765.0, 55615.0, 55681.0, 56155.0, 56164.0, 56924.0, 56975.0, 57147.0, 57396.0, 57448.0, 57538.0, 57551.0, 57600.0, 57761.0, 65018.0, 65267.0, 79834.0, 81629.0, 81788.0, 83860.0, 83931.0, 83939.0, 84033.0, 84197.0, 84206.0, 84451.0, 84922.0, 91754.0, 112858.0, 120892.0, 124923.0, 126520.0, 129685.0, 132158.0, 140901.0, 149420.0, 150094.0, 152110.0, 152559.0, 157285.0, 167359.0, 169436.0, 204851.0, 255967.0, 284086.0, 284217.0, 340156.0, 344387.0, 415116.0, 440275.0, 728642.0 
GO:0032691 BP 5.53e-04 8/11536    22/16056 D09 negative regulation of interleukin-1 beta production 361.0, 409.0, 3479.0, 5371.0, 6376.0, 114769.0, 338557.0, 407019.0 
GO:0048168 BP 5.53e-04 8/11536    22/16056 D08 regulation of neuronal synaptic plasticity 348.0, 1959.0, 2048.0, 2905.0, 2906.0, 6285.0, 23237.0, 51201.0 
GO:0007159 BP 5.53e-04 8/11536    22/16056 D04 leukocyte cell-cell adhesion             3676.0, 3688.0, 4907.0, 7264.0, 7430.0, 10318.0, 50848.0, 58494.0 
GO:0032870 BP 5.53e-04 8/11536    22/16056 D05 cellular response to hormone stimulus    5228.0, 6092.0, 6777.0, 7352.0, 8202.0, 8648.0, 8835.0, 51763.0 
GO:0001958 BP 5.68e-04 10/11536    26/16056 D04 endochondral ossification                249.0, 875.0, 1749.0, 2261.0, 3636.0, 4325.0, 4665.0, 5191.0, 54928.0, 102724560.0 
GO:0007566 BP 5.68e-04 10/11536    26/16056 D02 embryo implantation                      780.0, 5125.0, 6159.0, 6781.0, 7216.0, 8614.0, 10155.0, 55585.0, 84172.0, 200558.0 
GO:0033627 BP 5.99e-04 16/11536    36/16056 D03 cell adhesion mediated by integrin       1307.0, 2200.0, 3655.0, 3674.0, 3675.0, 3676.0, 3682.0, 3685.0, 3688.0, 3691.0, 3696.0, 6868.0, 7448.0, 8516.0, 8754.0, 84034.0 
GO:0043065 BP 6.22e-04 154/11536   249/16056 D07 positive regulation of apoptotic process 25.0, 220.0, 274.0, 355.0, 468.0, 578.0, 580.0, 581.0, 604.0, 650.0, 655.0, 664.0, 665.0, 706.0, 708.0, 835.0, 836.0, 839.0, 842.0, 1191.0, 1268.0, 1499.0, 1509.0, 1613.0, 1636.0, 1647.0, 1654.0, 1676.0, 1852.0, 1869.0, 1894.0, 2021.0, 2071.0, 2308.0, 2309.0, 2822.0, 2852.0, 3146.0, 3275.0, 3329.0, 3399.0, 3433.0, 3486.0, 3655.0, 3688.0, 3725.0, 3778.0, 3956.0, 4217.0, 4293.0, 4296.0, 4853.0, 5134.0, 5366.0, 5481.0, 5524.0, 5591.0, 5599.0, 5654.0, 5915.0, 5916.0, 6194.0, 6196.0, 6423.0, 6477.0, 6548.0, 6622.0, 6659.0, 6714.0, 6788.0, 6789.0, 7023.0, 7442.0, 8326.0, 8439.0, 8462.0, 8633.0, 8648.0, 8717.0, 8737.0, 8738.0, 8743.0, 8767.0, 8772.0, 8874.0, 8878.0, 8893.0, 8915.0, 9113.0, 9131.0, 9141.0, 9240.0, 9263.0, 9521.0, 10018.0, 10059.0, 10181.0, 10284.0, 10399.0, 10497.0, 10533.0, 10550.0, 10628.0, 10795.0, 10912.0, 10921.0, 10962.0, 10999.0, 11124.0, 22822.0, 22926.0, 23076.0, 23087.0, 23411.0, 23429.0, 23612.0, 23787.0, 23788.0, 26123.0, 26355.0, 27429.0, 29844.0, 29944.0, 29948.0, 51063.0, 51118.0, 51147.0, 51447.0, 54870.0, 55164.0, 55308.0, 55367.0, 55811.0, 56616.0, 56848.0, 56993.0, 57805.0, 64426.0, 65264.0, 80034.0, 84034.0, 84289.0, 84883.0, 90441.0, 90529.0, 94241.0, 113419.0, 114824.0, 115209.0, 123879.0, 133746.0, 138429.0, 201163.0, 285237.0 
GO:0007018 BP 6.22e-04 39/11536    74/16056 D03 microtubule-based movement               1062.0, 1778.0, 1780.0, 3796.0, 3798.0, 3800.0, 3801.0, 3831.0, 3832.0, 3835.0, 6991.0, 6993.0, 9371.0, 9493.0, 9585.0, 10126.0, 22920.0, 23095.0, 23299.0, 25981.0, 51143.0, 55112.0, 55614.0, 55860.0, 56992.0, 57576.0, 63971.0, 79659.0, 83658.0, 89891.0, 89953.0, 113220.0, 124602.0, 127602.0, 144132.0, 221458.0, 255758.0, 285643.0, 374654.0 
GO:0048839 BP 6.24e-04 14/11536    33/16056 D03 inner ear development                    650.0, 4358.0, 4919.0, 5781.0, 6469.0, 6657.0, 7042.0, 8825.0, 9261.0, 10541.0, 26020.0, 84059.0, 219736.0, 341640.0 
GO:0007399 BP 6.29e-04 216/11536   341/16056 D04 nervous system development               43.0, 91.0, 134.0, 320.0, 338.0, 382.0, 818.0, 869.0, 1131.0, 1136.0, 1155.0, 1200.0, 1271.0, 1639.0, 1641.0, 1678.0, 1749.0, 1750.0, 1826.0, 1859.0, 1894.0, 1910.0, 1949.0, 2048.0, 2055.0, 2066.0, 2173.0, 2218.0, 2247.0, 2256.0, 2258.0, 2259.0, 2332.0, 2675.0, 2764.0, 2824.0, 2852.0, 2931.0, 2937.0, 3084.0, 3624.0, 3796.0, 4034.0, 4045.0, 4154.0, 4192.0, 4287.0, 4440.0, 4486.0, 4661.0, 4669.0, 4671.0, 4673.0, 4681.0, 4693.0, 4729.0, 4761.0, 4814.0, 4830.0, 4853.0, 4857.0, 4983.0, 5026.0, 5050.0, 5098.0, 5454.0, 5528.0, 5538.0, 5587.0, 5623.0, 5631.0, 5764.0, 5813.0, 5906.0, 5986.0, 6091.0, 6389.0, 6477.0, 6493.0, 6595.0, 6598.0, 6601.0, 6602.0, 6604.0, 6606.0, 6607.0, 6687.0, 6929.0, 6993.0, 7025.0, 7101.0, 7182.0, 7422.0, 8220.0, 8293.0, 8326.0, 8448.0, 8507.0, 8641.0, 8822.0, 8861.0, 8874.0, 9079.0, 9094.0, 9253.0, 9373.0, 9445.0, 9542.0, 9637.0, 9708.0, 9752.0, 9759.0, 9839.0, 9863.0, 10220.0, 10280.0, 10380.0, 10461.0, 10612.0, 10643.0, 10675.0, 10677.0, 11341.0, 22871.0, 22902.0, 22997.0, 23064.0, 23090.0, 23092.0, 23098.0, 23138.0, 23230.0, 23509.0, 23543.0, 25814.0, 26025.0, 26086.0, 27152.0, 29767.0, 29882.0, 29930.0, 50861.0, 51057.0, 51118.0, 51412.0, 51466.0, 54660.0, 54886.0, 55274.0, 55502.0, 55704.0, 55777.0, 55859.0, 55906.0, 56098.0, 56099.0, 56100.0, 56101.0, 56102.0, 56103.0, 56104.0, 56105.0, 56106.0, 56107.0, 56108.0, 56109.0, 56110.0, 56111.0, 56112.0, 56114.0, 56121.0, 56124.0, 56125.0, 56128.0, 56129.0, 56130.0, 56131.0, 56132.0, 56133.0, 56135.0, 56136.0, 56137.0, 56138.0, 56139.0, 56140.0, 56141.0, 56142.0, 56143.0, 56144.0, 56145.0, 56146.0, 56147.0, 57611.0, 64839.0, 79064.0, 80023.0, 81544.0, 84059.0, 84747.0, 84750.0, 84816.0, 84878.0, 89795.0, 89797.0, 91653.0, 93185.0, 122553.0, 129831.0, 145957.0, 157680.0, 285382.0, 440026.0, 644943.0, 647135.0, 728492.0, 100532736.0 
GO:2000463 BP 6.35e-04 12/11536    29/16056 D08 positive regulation of excitatory postsynaptic potential 1139.0, 2905.0, 2906.0, 5590.0, 5649.0, 5728.0, 6804.0, 7476.0, 22871.0, 57465.0, 81832.0, 112755.0 
GO:0002376 BP 6.35e-04 12/11536    29/16056 D01 immune system process                    3636.0, 3661.0, 4033.0, 5682.0, 5698.0, 8878.0, 9711.0, 10464.0, 54915.0, 90379.0, 114803.0, 122622.0 
GO:0045165 BP 6.89e-04 19/11536    41/16056 D03 cell fate commitment                     650.0, 836.0, 2066.0, 2619.0, 4087.0, 5371.0, 6657.0, 6666.0, 7101.0, 7474.0, 7476.0, 7477.0, 7482.0, 7483.0, 7484.0, 9580.0, 10253.0, 55553.0, 81029.0 
GO:0007015 BP 7.32e-04 56/11536   100/16056 D05 actin filament organization              87.0, 226.0, 357.0, 387.0, 389.0, 390.0, 998.0, 3636.0, 4082.0, 4430.0, 4690.0, 5879.0, 7111.0, 7114.0, 7170.0, 7171.0, 8153.0, 9168.0, 9564.0, 9886.0, 10174.0, 10459.0, 10677.0, 11078.0, 11133.0, 11151.0, 22836.0, 22902.0, 23164.0, 23603.0, 23607.0, 23616.0, 27289.0, 29767.0, 30011.0, 51168.0, 51466.0, 54509.0, 55114.0, 55604.0, 55607.0, 55845.0, 55909.0, 57175.0, 57619.0, 63916.0, 79585.0, 79729.0, 79767.0, 80179.0, 84940.0, 84952.0, 94134.0, 123720.0, 133522.0, 286527.0 
GO:0090023 BP 7.60e-04 6/11536    18/16056 D10 positive regulation of neutrophil chemotaxis 708.0, 1906.0, 4192.0, 5879.0, 7060.0, 10059.0 
GO:0045216 BP 7.60e-04 6/11536    18/16056 D05 cell-cell junction organization          1525.0, 3987.0, 7042.0, 9414.0, 55679.0, 57502.0 
GO:0030099 BP 7.60e-04 6/11536    18/16056 D04 myeloid cell differentiation             865.0, 5371.0, 7994.0, 10935.0, 54790.0, 84148.0 
GO:0060391 BP 7.60e-04 6/11536    18/16056 D08 positive regulation of SMAD protein signal transduction 142.0, 650.0, 655.0, 657.0, 659.0, 25970.0 
GO:0005654 CC 7.57e-28 2760/11536  3491/16056 D02 nucleoplasm                              23.0, 25.0, 35.0, 37.0, 60.0, 103.0, 118.0, 132.0, 142.0, 143.0, 196.0, 207.0, 208.0, 211.0, 219.0, 231.0, 328.0, 330.0, 331.0, 353.0, 360.0, 368.0, 402.0, 403.0, 405.0, 406.0, 409.0, 439.0, 445.0, 466.0, 468.0, 523.0, 545.0, 573.0, 580.0, 587.0, 594.0, 604.0, 607.0, 641.0, 645.0, 648.0, 659.0, 661.0, 664.0, 667.0, 672.0, 675.0, 688.0, 699.0, 705.0, 754.0, 818.0, 836.0, 839.0, 840.0, 863.0, 865.0, 868.0, 874.0, 890.0, 891.0, 892.0, 898.0, 900.0, 904.0, 905.0, 967.0, 988.0, 990.0, 993.0, 994.0, 996.0, 1004.0, 1019.0, 1022.0, 1024.0, 1025.0, 1051.0, 1054.0, 1060.0, 1063.0, 1104.0, 1107.0, 1108.0, 1111.0, 1147.0, 1153.0, 1161.0, 1163.0, 1193.0, 1196.0, 1198.0, 1207.0, 1238.0, 1327.0, 1355.0, 1376.0, 1382.0, 1385.0, 1386.0, 1399.0, 1432.0, 1434.0, 1453.0, 1454.0, 1457.0, 1459.0, 1460.0, 1464.0, 1468.0, 1477.0, 1479.0, 1499.0, 1523.0, 1525.0, 1605.0, 1613.0, 1616.0, 1633.0, 1642.0, 1643.0, 1647.0, 1653.0, 1654.0, 1655.0, 1659.0, 1660.0, 1663.0, 1665.0, 1666.0, 1676.0, 1677.0, 1723.0, 1736.0, 1743.0, 1745.0, 1763.0, 1786.0, 1787.0, 1788.0, 1789.0, 1793.0, 1797.0, 1801.0, 1810.0, 1819.0, 1820.0, 1837.0, 1840.0, 1844.0, 1845.0, 1849.0, 1854.0, 1856.0, 1859.0, 1869.0, 1874.0, 1875.0, 1876.0, 1877.0, 1894.0, 1901.0, 1911.0, 1912.0, 1936.0, 1958.0, 1959.0, 1960.0, 1961.0, 1994.0, 1997.0, 1998.0, 2010.0, 2029.0, 2037.0, 2042.0, 2048.0, 2063.0, 2066.0, 2068.0, 2071.0, 2072.0, 2073.0, 2074.0, 2077.0, 2091.0, 2099.0, 2100.0, 2101.0, 2113.0, 2114.0, 2130.0, 2138.0, 2139.0, 2140.0, 2145.0, 2146.0, 2171.0, 2175.0, 2176.0, 2177.0, 2178.0, 2186.0, 2187.0, 2188.0, 2189.0, 2197.0, 2237.0, 2290.0, 2308.0, 2309.0, 2314.0, 2324.0, 2332.0, 2355.0, 2475.0, 2491.0, 2521.0, 2547.0, 2551.0, 2553.0, 2643.0, 2644.0, 2645.0, 2646.0, 2648.0, 2649.0, 2697.0, 2731.0, 2736.0, 2737.0, 2771.0, 2802.0, 2805.0, 2817.0, 2821.0, 2852.0, 2872.0, 2874.0, 2885.0, 2901.0, 2908.0, 2926.0, 2932.0, 2957.0, 2958.0, 2959.0, 2960.0, 2961.0, 2962.0, 2965.0, 2966.0, 2967.0, 2969.0, 2971.0, 2972.0, 2975.0, 3005.0, 3014.0, 3017.0, 3018.0, 3020.0, 3021.0, 3033.0, 3066.0, 3068.0, 3084.0, 3091.0, 3094.0, 3146.0, 3148.0, 3150.0, 3159.0, 3174.0, 3176.0, 3178.0, 3181.0, 3182.0, 3183.0, 3184.0, 3187.0, 3188.0, 3189.0, 3190.0, 3191.0, 3192.0, 3265.0, 3275.0, 3276.0, 3281.0, 3297.0, 3298.0, 3303.0, 3304.0, 3305.0, 3337.0, 3364.0, 3376.0, 3396.0, 3397.0, 3398.0, 3399.0, 3400.0, 3508.0, 3550.0, 3575.0, 3600.0, 3607.0, 3608.0, 3609.0, 3611.0, 3619.0, 3622.0, 3642.0, 3646.0, 3654.0, 3661.0, 3667.0, 3669.0, 3692.0, 3704.0, 3712.0, 3720.0, 3725.0, 3727.0, 3796.0, 3836.0, 3837.0, 3840.0, 3841.0, 3899.0, 3921.0, 3958.0, 3978.0, 3980.0, 4001.0, 4013.0, 4017.0, 4048.0, 4077.0, 4084.0, 4085.0, 4086.0, 4087.0, 4090.0, 4092.0, 4093.0, 4097.0, 4116.0, 4123.0, 4149.0, 4152.0, 4154.0, 4163.0, 4171.0, 4172.0, 4173.0, 4175.0, 4176.0, 4193.0, 4194.0, 4204.0, 4205.0, 4234.0, 4236.0, 4255.0, 4287.0, 4288.0, 4292.0, 4297.0, 4300.0, 4301.0, 4331.0, 4335.0, 4338.0, 4353.0, 4361.0, 4435.0, 4436.0, 4437.0, 4482.0, 4507.0, 4520.0, 4528.0, 4595.0, 4601.0, 4659.0, 4660.0, 4661.0, 4665.0, 4670.0, 4683.0, 4686.0, 4691.0, 4692.0, 4706.0, 4710.0, 4711.0, 4712.0, 4720.0, 4733.0, 4735.0, 4738.0, 4750.0, 4751.0, 4756.0, 4774.0, 4775.0, 4779.0, 4781.0, 4782.0, 4790.0, 4794.0, 4795.0, 4796.0, 4798.0, 4799.0, 4800.0, 4801.0, 4802.0, 4804.0, 4809.0, 4824.0, 4835.0, 4839.0, 4841.0, 4842.0, 4843.0, 4848.0, 4851.0, 4853.0, 4857.0, 4862.0, 4863.0, 4869.0, 4899.0, 4901.0, 4904.0, 4907.0, 4913.0, 4927.0, 4928.0, 4931.0, 4942.0, 4968.0, 4976.0, 4986.0, 4999.0, 5000.0, 5001.0, 5007.0, 5080.0, 5087.0, 5092.0, 5093.0, 5094.0, 5111.0, 5141.0, 5152.0, 5156.0, 5162.0, 5164.0, 5208.0, 5209.0, 5218.0, 5243.0, 5245.0, 5252.0, 5253.0, 5286.0, 5291.0, 5300.0, 5303.0, 5324.0, 5347.0, 5356.0, 5371.0, 5373.0, 5393.0, 5394.0, 5395.0, 5396.0, 5422.0, 5423.0, 5424.0, 5425.0, 5426.0, 5427.0, 5429.0, 5431.0, 5432.0, 5433.0, 5434.0, 5436.0, 5437.0, 5438.0, 5439.0, 5440.0, 5441.0, 5451.0, 5452.0, 5454.0, 5455.0, 5465.0, 5469.0, 5479.0, 5481.0, 5494.0, 5496.0, 5499.0, 5500.0, 5511.0, 5514.0, 5520.0, 5524.0, 5527.0, 5528.0, 5531.0, 5536.0, 5546.0, 5557.0, 5558.0, 5562.0, 5563.0, 5564.0, 5565.0, 5566.0, 5567.0, 5571.0, 5578.0, 5585.0, 5586.0, 5591.0, 5594.0, 5595.0, 5596.0, 5597.0, 5598.0, 5599.0, 5600.0, 5601.0, 5606.0, 5625.0, 5648.0, 5682.0, 5683.0, 5684.0, 5685.0, 5687.0, 5688.0, 5689.0, 5690.0, 5691.0, 5692.0, 5693.0, 5694.0, 5695.0, 5698.0, 5700.0, 5701.0, 5702.0, 5704.0, 5705.0, 5706.0, 5707.0, 5708.0, 5709.0, 5710.0, 5711.0, 5713.0, 5714.0, 5715.0, 5716.0, 5717.0, 5718.0, 5719.0, 5720.0, 5725.0, 5728.0, 5744.0, 5771.0, 5781.0, 5782.0, 5783.0, 5784.0, 5810.0, 5814.0, 5822.0, 5824.0, 5868.0, 5883.0, 5884.0, 5885.0, 5886.0, 5887.0, 5889.0, 5892.0, 5893.0, 5896.0, 5901.0, 5903.0, 5914.0, 5915.0, 5916.0, 5917.0, 5925.0, 5927.0, 5928.0, 5929.0, 5931.0, 5933.0, 5934.0, 5935.0, 5936.0, 5965.0, 5970.0, 5971.0, 5976.0, 5982.0, 5983.0, 5984.0, 5987.0, 5993.0, 6002.0, 6015.0, 6017.0, 6046.0, 6047.0, 6102.0, 6117.0, 6118.0, 6119.0, 6125.0, 6135.0, 6154.0, 6155.0, 6187.0, 6188.0, 6189.0, 6191.0, 6193.0, 6194.0, 6196.0, 6197.0, 6198.0, 6199.0, 6201.0, 6202.0, 6203.0, 6204.0, 6205.0, 6206.0, 6207.0, 6208.0, 6209.0, 6210.0, 6217.0, 6218.0, 6222.0, 6223.0, 6224.0, 6227.0, 6228.0, 6229.0, 6230.0, 6231.0, 6232.0, 6233.0, 6234.0, 6235.0, 6256.0, 6257.0, 6258.0, 6271.0, 6280.0, 6284.0, 6285.0, 6294.0, 6300.0, 6314.0, 6331.0, 6342.0, 6390.0, 6396.0, 6397.0, 6399.0, 6418.0, 6421.0, 6426.0, 6427.0, 6428.0, 6429.0, 6430.0, 6431.0, 6432.0, 6434.0, 6446.0, 6461.0, 6470.0, 6478.0, 6493.0, 6497.0, 6498.0, 6500.0, 6502.0, 6520.0, 6548.0, 6594.0, 6595.0, 6596.0, 6598.0, 6601.0, 6602.0, 6604.0, 6605.0, 6606.0, 6607.0, 6612.0, 6613.0, 6617.0, 6618.0, 6619.0, 6621.0, 6625.0, 6626.0, 6627.0, 6628.0, 6629.0, 6631.0, 6632.0, 6633.0, 6634.0, 6635.0, 6636.0, 6637.0, 6638.0, 6657.0, 6659.0, 6662.0, 6666.0, 6667.0, 6670.0, 6671.0, 6697.0, 6714.0, 6717.0, 6732.0, 6733.0, 6738.0, 6744.0, 6749.0, 6773.0, 6777.0, 6778.0, 6789.0, 6790.0, 6815.0, 6827.0, 6829.0, 6835.0, 6838.0, 6839.0, 6872.0, 6873.0, 6874.0, 6875.0, 6877.0, 6879.0, 6880.0, 6881.0, 6882.0, 6883.0, 6884.0, 6895.0, 6908.0, 6910.0, 6917.0, 6919.0, 6921.0, 6923.0, 6924.0, 6929.0, 6935.0, 6936.0, 6940.0, 6942.0, 6944.0, 6945.0, 6949.0, 6996.0, 7003.0, 7005.0, 7013.0, 7014.0, 7022.0, 7023.0, 7024.0, 7025.0, 7026.0, 7027.0, 7029.0, 7030.0, 7050.0, 7067.0, 7072.0, 7073.0, 7086.0, 7088.0, 7089.0, 7090.0, 7101.0, 7150.0, 7156.0, 7158.0, 7174.0, 7178.0, 7181.0, 7182.0, 7186.0, 7257.0, 7266.0, 7267.0, 7268.0, 7270.0, 7289.0, 7290.0, 7295.0, 7296.0, 7307.0, 7311.0, 7314.0, 7316.0, 7317.0, 7319.0, 7320.0, 7321.0, 7323.0, 7324.0, 7329.0, 7332.0, 7334.0, 7335.0, 7336.0, 7341.0, 7342.0, 7343.0, 7345.0, 7347.0, 7353.0, 7355.0, 7358.0, 7374.0, 7376.0, 7378.0, 7385.0, 7389.0, 7391.0, 7392.0, 7398.0, 7404.0, 7415.0, 7428.0, 7443.0, 7468.0, 7469.0, 7486.0, 7494.0, 7507.0, 7508.0, 7514.0, 7515.0, 7516.0, 7517.0, 7520.0, 7528.0, 7541.0, 7543.0, 7546.0, 7547.0, 7559.0, 7564.0, 7570.0, 7593.0, 7596.0, 7597.0, 7625.0, 7639.0, 7690.0, 7693.0, 7702.0, 7703.0, 7706.0, 7707.0, 7709.0, 7732.0, 7737.0, 7741.0, 7756.0, 7767.0, 7775.0, 7818.0, 7862.0, 7867.0, 7874.0, 7884.0, 7919.0, 7922.0, 7936.0, 7975.0, 7984.0, 7988.0, 7993.0, 7994.0, 8013.0, 8028.0, 8036.0, 8038.0, 8086.0, 8089.0, 8099.0, 8106.0, 8125.0, 8148.0, 8161.0, 8175.0, 8178.0, 8189.0, 8202.0, 8208.0, 8233.0, 8237.0, 8242.0, 8243.0, 8266.0, 8270.0, 8284.0, 8294.0, 8315.0, 8317.0, 8334.0, 8339.0, 8340.0, 8341.0, 8342.0, 8343.0, 8344.0, 8347.0, 8349.0, 8350.0, 8353.0, 8357.0, 8359.0, 8360.0, 8361.0, 8362.0, 8363.0, 8364.0, 8365.0, 8366.0, 8367.0, 8394.0, 8396.0, 8405.0, 8409.0, 8428.0, 8438.0, 8444.0, 8446.0, 8448.0, 8449.0, 8450.0, 8451.0, 8452.0, 8453.0, 8454.0, 8462.0, 8463.0, 8464.0, 8473.0, 8479.0, 8480.0, 8487.0, 8493.0, 8498.0, 8504.0, 8505.0, 8507.0, 8517.0, 8526.0, 8533.0, 8535.0, 8544.0, 8545.0, 8548.0, 8554.0, 8556.0, 8563.0, 8566.0, 8575.0, 8576.0, 8602.0, 8605.0, 8607.0, 8609.0, 8621.0, 8625.0, 8634.0, 8648.0, 8653.0, 8658.0, 8661.0, 8682.0, 8683.0, 8697.0, 8721.0, 8725.0, 8726.0, 8731.0, 8732.0, 8741.0, 8773.0, 8799.0, 8805.0, 8812.0, 8814.0, 8815.0, 8816.0, 8819.0, 8841.0, 8846.0, 8850.0, 8861.0, 8864.0, 8878.0, 8880.0, 8881.0, 8882.0, 8895.0, 8896.0, 8904.0, 8914.0, 8924.0, 8930.0, 8932.0, 8935.0, 8939.0, 8945.0, 8970.0, 8974.0, 8975.0, 8986.0, 8994.0, 8999.0, 9013.0, 9014.0, 9015.0, 9020.0, 9025.0, 9031.0, 9040.0, 9044.0, 9049.0, 9054.0, 9055.0, 9063.0, 9070.0, 9079.0, 9088.0, 9092.0, 9100.0, 9128.0, 9129.0, 9130.0, 9136.0, 9140.0, 9149.0, 9150.0, 9156.0, 9184.0, 9188.0, 9189.0, 9194.0, 9203.0, 9219.0, 9221.0, 9223.0, 9240.0, 9242.0, 9246.0, 9252.0, 9261.0, 9265.0, 9270.0, 9277.0, 9282.0, 9284.0, 9295.0, 9318.0, 9320.0, 9321.0, 9322.0, 9324.0, 9325.0, 9328.0, 9329.0, 9330.0, 9338.0, 9342.0, 9344.0, 9349.0, 9400.0, 9401.0, 9406.0, 9410.0, 9414.0, 9416.0, 9423.0, 9429.0, 9435.0, 9439.0, 9440.0, 9441.0, 9442.0, 9443.0, 9453.0, 9467.0, 9477.0, 9491.0, 9493.0, 9521.0, 9533.0, 9555.0, 9557.0, 9569.0, 9572.0, 9575.0, 9577.0, 9580.0, 9584.0, 9585.0, 9587.0, 9589.0, 9604.0, 9611.0, 9616.0, 9618.0, 9627.0, 9643.0, 9646.0, 9652.0, 9657.0, 9667.0, 9668.0, 9682.0, 9685.0, 9687.0, 9692.0, 9698.0, 9711.0, 9716.0, 9730.0, 9733.0, 9734.0, 9757.0, 9759.0, 9775.0, 9785.0, 9790.0, 9792.0, 9794.0, 9797.0, 9807.0, 9810.0, 9817.0, 9826.0, 9830.0, 9837.0, 9839.0, 9848.0, 9861.0, 9862.0, 9866.0, 9869.0, 9879.0, 9880.0, 9889.0, 9897.0, 9904.0, 9907.0, 9909.0, 9913.0, 9917.0, 9933.0, 9937.0, 9939.0, 9949.0, 9958.0, 9960.0, 9967.0, 9969.0, 9972.0, 9975.0, 9978.0, 9987.0, 9988.0, 9994.0, 10001.0, 10009.0, 10011.0, 10013.0, 10014.0, 10016.0, 10025.0, 10038.0, 10039.0, 10046.0, 10048.0, 10049.0, 10051.0, 10054.0, 10055.0, 10058.0, 10062.0, 10075.0, 10081.0, 10084.0, 10087.0, 10100.0, 10102.0, 10106.0, 10109.0, 10116.0, 10124.0, 10128.0, 10131.0, 10133.0, 10137.0, 10138.0, 10147.0, 10155.0, 10171.0, 10172.0, 10179.0, 10181.0, 10189.0, 10197.0, 10199.0, 10200.0, 10202.0, 10204.0, 10210.0, 10212.0, 10213.0, 10220.0, 10228.0, 10236.0, 10238.0, 10248.0, 10250.0, 10252.0, 10254.0, 10262.0, 10270.0, 10272.0, 10273.0, 10274.0, 10283.0, 10284.0, 10285.0, 10286.0, 10293.0, 10296.0, 10302.0, 10318.0, 10324.0, 10329.0, 10352.0, 10360.0, 10361.0, 10362.0, 10370.0, 10393.0, 10399.0, 10401.0, 10413.0, 10419.0, 10421.0, 10425.0, 10432.0, 10436.0, 10438.0, 10440.0, 10445.0, 10450.0, 10459.0, 10465.0, 10467.0, 10474.0, 10477.0, 10482.0, 10488.0, 10492.0, 10498.0, 10513.0, 10514.0, 10519.0, 10522.0, 10526.0, 10527.0, 10528.0, 10535.0, 10541.0, 10556.0, 10557.0, 10562.0, 10569.0, 10572.0, 10575.0, 10579.0, 10581.0, 10592.0, 10597.0, 10608.0, 10614.0, 10618.0, 10620.0, 10621.0, 10622.0, 10623.0, 10629.0, 10635.0, 10645.0, 10656.0, 10657.0, 10658.0, 10659.0, 10664.0, 10668.0, 10670.0, 10691.0, 10694.0, 10713.0, 10714.0, 10721.0, 10725.0, 10726.0, 10734.0, 10739.0, 10741.0, 10746.0, 10750.0, 10762.0, 10765.0, 10771.0, 10772.0, 10773.0, 10775.0, 10783.0, 10785.0, 10799.0, 10813.0, 10844.0, 10848.0, 10849.0, 10856.0, 10885.0, 10891.0, 10898.0, 10902.0, 10907.0, 10914.0, 10915.0, 10916.0, 10920.0, 10921.0, 10923.0, 10926.0, 10927.0, 10929.0, 10933.0, 10940.0, 10943.0, 10946.0, 10948.0, 10949.0, 10951.0, 10962.0, 10973.0, 10978.0, 10979.0, 10980.0, 10987.0, 10992.0, 11016.0, 11017.0, 11044.0, 11047.0, 11051.0, 11052.0, 11056.0, 11066.0, 11073.0, 11091.0, 11097.0, 11102.0, 11103.0, 11107.0, 11124.0, 11128.0, 11130.0, 11143.0, 11157.0, 11168.0, 11169.0, 11188.0, 11193.0, 11198.0, 11200.0, 11201.0, 11243.0, 11244.0, 11260.0, 11266.0, 11267.0, 11269.0, 11284.0, 11315.0, 11316.0, 11319.0, 11321.0, 11325.0, 11338.0, 11340.0, 11343.0, 22794.0, 22803.0, 22806.0, 22809.0, 22822.0, 22823.0, 22826.0, 22827.0, 22828.0, 22832.0, 22841.0, 22843.0, 22849.0, 22861.0, 22873.0, 22880.0, 22882.0, 22888.0, 22889.0, 22890.0, 22893.0, 22894.0, 22897.0, 22909.0, 22926.0, 22932.0, 22936.0, 22938.0, 22944.0, 22950.0, 22955.0, 22974.0, 22976.0, 22984.0, 22985.0, 22992.0, 22995.0, 23005.0, 23008.0, 23013.0, 23016.0, 23028.0, 23029.0, 23030.0, 23032.0, 23035.0, 23038.0, 23043.0, 23049.0, 23051.0, 23059.0, 23060.0, 23063.0, 23064.0, 23070.0, 23076.0, 23077.0, 23081.0, 23082.0, 23090.0, 23091.0, 23094.0, 23112.0, 23117.0, 23118.0, 23119.0, 23133.0, 23137.0, 23152.0, 23160.0, 23168.0, 23175.0, 23177.0, 23186.0, 23195.0, 23212.0, 23214.0, 23220.0, 23234.0, 23243.0, 23244.0, 23246.0, 23248.0, 23253.0, 23254.0, 23269.0, 23272.0, 23309.0, 23310.0, 23322.0, 23325.0, 23326.0, 23345.0, 23350.0, 23352.0, 23358.0, 23368.0, 23378.0, 23380.0, 23383.0, 23387.0, 23398.0, 23404.0, 23410.0, 23411.0, 23421.0, 23429.0, 23435.0, 23450.0, 23451.0, 23460.0, 23462.0, 23464.0, 23468.0, 23474.0, 23481.0, 23492.0, 23512.0, 23514.0, 23517.0, 23523.0, 23541.0, 23543.0, 23552.0, 23558.0, 23560.0, 23567.0, 23568.0, 23583.0, 23587.0, 23588.0, 23594.0, 23595.0, 23598.0, 23613.0, 23633.0, 23636.0, 23644.0, 23649.0, 23658.0, 23659.0, 23741.0, 23742.0, 23759.0, 24144.0, 24148.0, 24149.0, 25764.0, 25776.0, 25792.0, 25793.0, 25804.0, 25819.0, 25820.0, 25842.0, 25852.0, 25855.0, 25862.0, 25865.0, 25875.0, 25879.0, 25885.0, 25888.0, 25895.0, 25896.0, 25898.0, 25900.0, 25906.0, 25909.0, 25913.0, 25920.0, 25925.0, 25926.0, 25929.0, 25942.0, 25946.0, 25949.0, 25957.0, 25962.0, 25983.0, 25988.0, 25994.0, 25998.0, 26009.0, 26010.0, 26013.0, 26017.0, 26039.0, 26040.0, 26043.0, 26048.0, 26057.0, 26061.0, 26064.0, 26088.0, 26094.0, 26095.0, 26100.0, 26108.0, 26121.0, 26147.0, 26155.0, 26168.0, 26205.0, 26207.0, 26256.0, 26271.0, 26273.0, 26277.0, 26297.0, 26298.0, 26353.0, 26471.0, 26502.0, 26508.0, 26512.0, 26523.0, 26528.0, 26574.0, 26589.0, 26610.0, 26747.0, 26959.0, 27000.0, 27005.0, 27030.0, 27042.0, 27107.0, 27125.0, 27158.0, 27161.0, 27166.0, 27238.0, 27247.0, 27258.0, 27292.0, 27297.0, 27301.0, 27309.0, 27316.0, 27324.0, 27327.0, 27330.0, 27332.0, 27336.0, 27338.0, 27339.0, 27340.0, 27341.0, 27343.0, 27434.0, 28952.0, 28960.0, 28970.0, 28973.0, 28984.0, 28987.0, 28989.0, 28991.0, 28992.0, 29028.0, 29072.0, 29079.0, 29080.0, 29085.0, 29086.0, 29089.0, 29099.0, 29101.0, 29102.0, 29105.0, 29107.0, 29109.0, 29110.0, 29115.0, 29117.0, 29127.0, 29781.0, 29803.0, 29841.0, 29843.0, 29844.0, 29855.0, 29882.0, 29890.0, 29893.0, 29894.0, 29896.0, 29915.0, 29945.0, 29954.0, 29959.0, 29966.0, 29979.0, 29982.0, 29995.0, 29997.0, 30827.0, 30832.0, 30834.0, 30836.0, 49854.0, 49855.0, 50484.0, 50485.0, 50628.0, 50717.0, 50810.0, 50813.0, 51003.0, 51006.0, 51008.0, 51010.0, 51013.0, 51022.0, 51035.0, 51042.0, 51043.0, 51056.0, 51068.0, 51069.0, 51070.0, 51071.0, 51076.0, 51077.0, 51079.0, 51085.0, 51095.0, 51096.0, 51099.0, 51111.0, 51112.0, 51118.0, 51119.0, 51132.0, 51138.0, 51147.0, 51149.0, 51155.0, 51157.0, 51163.0, 51174.0, 51176.0, 51187.0, 51193.0, 51194.0, 51199.0, 51202.0, 51222.0, 51230.0, 51231.0, 51244.0, 51251.0, 51274.0, 51278.0, 51295.0, 51300.0, 51317.0, 51322.0, 51333.0, 51335.0, 51339.0, 51343.0, 51366.0, 51367.0, 51377.0, 51385.0, 51386.0, 51388.0, 51397.0, 51400.0, 51426.0, 51434.0, 51447.0, 51451.0, 51460.0, 51491.0, 51493.0, 51496.0, 51497.0, 51499.0, 51501.0, 51503.0, 51523.0, 51529.0, 51530.0, 51533.0, 51534.0, 51535.0, 51542.0, 51547.0, 51548.0, 51562.0, 51567.0, 51574.0, 51575.0, 51585.0, 51586.0, 51588.0, 51592.0, 51593.0, 51602.0, 51605.0, 51608.0, 51616.0, 51637.0, 51639.0, 51645.0, 51647.0, 51659.0, 51667.0, 51684.0, 51690.0, 51691.0, 51692.0, 51720.0, 51728.0, 51729.0, 51741.0, 51747.0, 51750.0, 51755.0, 51761.0, 51780.0, 51808.0, 53339.0, 53635.0, 53838.0, 53981.0, 54014.0, 54033.0, 54069.0, 54107.0, 54165.0, 54221.0, 54386.0, 54432.0, 54433.0, 54454.0, 54458.0, 54465.0, 54468.0, 54475.0, 54476.0, 54477.0, 54487.0, 54494.0, 54496.0, 54498.0, 54512.0, 54531.0, 54540.0, 54552.0, 54555.0, 54556.0, 54617.0, 54623.0, 54629.0, 54663.0, 54700.0, 54737.0, 54756.0, 54764.0, 54778.0, 54795.0, 54812.0, 54815.0, 54840.0, 54853.0, 54856.0, 54870.0, 54876.0, 54881.0, 54883.0, 54886.0, 54888.0, 54890.0, 54891.0, 54897.0, 54904.0, 54906.0, 54913.0, 54921.0, 54928.0, 54931.0, 54934.0, 54935.0, 54936.0, 54951.0, 54955.0, 54957.0, 54960.0, 54962.0, 54971.0, 54973.0, 54978.0, 54980.0, 54984.0, 54985.0, 54994.0, 54998.0, 55010.0, 55012.0, 55013.0, 55031.0, 55037.0, 55038.0, 55051.0, 55082.0, 55107.0, 55110.0, 55122.0, 55127.0, 55128.0, 55135.0, 55145.0, 55149.0, 55153.0, 55157.0, 55159.0, 55164.0, 55166.0, 55167.0, 55170.0, 55174.0, 55193.0, 55197.0, 55209.0, 55214.0, 55215.0, 55226.0, 55239.0, 55249.0, 55250.0, 55252.0, 55257.0, 55269.0, 55274.0, 55284.0, 55286.0, 55290.0, 55291.0, 55297.0, 55308.0, 55317.0, 55319.0, 55320.0, 55337.0, 55339.0, 55341.0, 55352.0, 55357.0, 55367.0, 55505.0, 55506.0, 55509.0, 55520.0, 55536.0, 55553.0, 55588.0, 55591.0, 55596.0, 55599.0, 55602.0, 55604.0, 55608.0, 55616.0, 55621.0, 55623.0, 55625.0, 55629.0, 55636.0, 55644.0, 55646.0, 55651.0, 55656.0, 55657.0, 55658.0, 55660.0, 55662.0, 55666.0, 55671.0, 55683.0, 55693.0, 55695.0, 55696.0, 55703.0, 55718.0, 55720.0, 55722.0, 55729.0, 55731.0, 55735.0, 55748.0, 55756.0, 55758.0, 55759.0, 55765.0, 55775.0, 55777.0, 55781.0, 55791.0, 55794.0, 55796.0, 55806.0, 55810.0, 55812.0, 55813.0, 55827.0, 55832.0, 55839.0, 55840.0, 55846.0, 55869.0, 55870.0, 55892.0, 55893.0, 55904.0, 55916.0, 55922.0, 55929.0, 55954.0, 55957.0, 55975.0, 56252.0, 56254.0, 56271.0, 56311.0, 56339.0, 56413.0, 56623.0, 56647.0, 56655.0, 56672.0, 56848.0, 56849.0, 56850.0, 56852.0, 56892.0, 56893.0, 56904.0, 56907.0, 56915.0, 56916.0, 56919.0, 56924.0, 56928.0, 56929.0, 56943.0, 56946.0, 56949.0, 56950.0, 57019.0, 57050.0, 57082.0, 57092.0, 57097.0, 57101.0, 57104.0, 57109.0, 57117.0, 57149.0, 57154.0, 57178.0, 57192.0, 57215.0, 57222.0, 57223.0, 57228.0, 57332.0, 57407.0, 57418.0, 57461.0, 57480.0, 57504.0, 57508.0, 57510.0, 57521.0, 57532.0, 57533.0, 57553.0, 57563.0, 57592.0, 57594.0, 57599.0, 57602.0, 57621.0, 57647.0, 57654.0, 57659.0, 57665.0, 57669.0, 57673.0, 57684.0, 57690.0, 57695.0, 57696.0, 57697.0, 57703.0, 57707.0, 57708.0, 57713.0, 57720.0, 57721.0, 57727.0, 57761.0, 57786.0, 57794.0, 57804.0, 57805.0, 57819.0, 58190.0, 58487.0, 58490.0, 58493.0, 58508.0, 58528.0, 59348.0, 60314.0, 60468.0, 60528.0, 60560.0, 60592.0, 63035.0, 63876.0, 63906.0, 63920.0, 63922.0, 63925.0, 63935.0, 63939.0, 63976.0, 63977.0, 64061.0, 64067.0, 64105.0, 64121.0, 64168.0, 64210.0, 64223.0, 64318.0, 64321.0, 64324.0, 64328.0, 64375.0, 64393.0, 64412.0, 64425.0, 64426.0, 64506.0, 64682.0, 64708.0, 64710.0, 64744.0, 64745.0, 64750.0, 64754.0, 64769.0, 64776.0, 64782.0, 64783.0, 64784.0, 64785.0, 64789.0, 64802.0, 64839.0, 64852.0, 64855.0, 64858.0, 64859.0, 64895.0, 64924.0, 64946.0, 64949.0, 64960.0, 65057.0, 65080.0, 65083.0, 65109.0, 65110.0, 65123.0, 65258.0, 65260.0, 65264.0, 65980.0, 65981.0, 65986.0, 66035.0, 78986.0, 78994.0, 79004.0, 79016.0, 79023.0, 79031.0, 79035.0, 79042.0, 79048.0, 79050.0, 79058.0, 79068.0, 79070.0, 79072.0, 79074.0, 79075.0, 79077.0, 79080.0, 79084.0, 79091.0, 79101.0, 79109.0, 79142.0, 79147.0, 79155.0, 79172.0, 79184.0, 79228.0, 79269.0, 79366.0, 79576.0, 79577.0, 79618.0, 79621.0, 79622.0, 79647.0, 79648.0, 79650.0, 79661.0, 79664.0, 79670.0, 79677.0, 79682.0, 79685.0, 79692.0, 79697.0, 79707.0, 79710.0, 79723.0, 79728.0, 79729.0, 79731.0, 79753.0, 79760.0, 79768.0, 79792.0, 79798.0, 79811.0, 79813.0, 79823.0, 79829.0, 79831.0, 79833.0, 79843.0, 79869.0, 79870.0, 79871.0, 79892.0, 79894.0, 79897.0, 79902.0, 79913.0, 79918.0, 79955.0, 79960.0, 79961.0, 79980.0, 79991.0, 80010.0, 80012.0, 80067.0, 80095.0, 80115.0, 80145.0, 80152.0, 80169.0, 80174.0, 80177.0, 80185.0, 80196.0, 80198.0, 80204.0, 80205.0, 80232.0, 80233.0, 80263.0, 80273.0, 80306.0, 80314.0, 80317.0, 80324.0, 80349.0, 80709.0, 80746.0, 80764.0, 80778.0, 80789.0, 80829.0, 80853.0, 80854.0, 80856.0, 80895.0, 81532.0, 81550.0, 81555.0, 81556.0, 81608.0, 81669.0, 81844.0, 81847.0, 81857.0, 81887.0, 81889.0, 83439.0, 83443.0, 83540.0, 83595.0, 83637.0, 83695.0, 83699.0, 83732.0, 83743.0, 83746.0, 83759.0, 83786.0, 83852.0, 83860.0, 83892.0, 83931.0, 83932.0, 83933.0, 83940.0, 83990.0, 84060.0, 84081.0, 84083.0, 84101.0, 84108.0, 84128.0, 84132.0, 84135.0, 84148.0, 84154.0, 84163.0, 84164.0, 84172.0, 84181.0, 84191.0, 84193.0, 84196.0, 84206.0, 84232.0, 84240.0, 84245.0, 84246.0, 84248.0, 84250.0, 84256.0, 84265.0, 84268.0, 84271.0, 84280.0, 84285.0, 84289.0, 84295.0, 84296.0, 84299.0, 84301.0, 84304.0, 84305.0, 84313.0, 84316.0, 84324.0, 84333.0, 84335.0, 84365.0, 84444.0, 84447.0, 84456.0, 84458.0, 84464.0, 84515.0, 84516.0, 84520.0, 84614.0, 84619.0, 84622.0, 84656.0, 84660.0, 84661.0, 84662.0, 84678.0, 84722.0, 84725.0, 84733.0, 84750.0, 84759.0, 84787.0, 84811.0, 84836.0, 84844.0, 84864.0, 84867.0, 84872.0, 84878.0, 84881.0, 84897.0, 84916.0, 84930.0, 84934.0, 84939.0, 84946.0, 84950.0, 84957.0, 84964.0, 84967.0, 84971.0, 84984.0, 84991.0, 85004.0, 85015.0, 85236.0, 85313.0, 85363.0, 85403.0, 85437.0, 85457.0, 88745.0, 89797.0, 89849.0, 89958.0, 89978.0, 90120.0, 90390.0, 90441.0, 90480.0, 90809.0, 90865.0, 91368.0, 91452.0, 91582.0, 91603.0, 91687.0, 91689.0, 91746.0, 91748.0, 91750.0, 91782.0, 91801.0, 91875.0, 91975.0, 92105.0, 92335.0, 92344.0, 92400.0, 92609.0, 92797.0, 92856.0, 93145.0, 93587.0, 93621.0, 93953.0, 93973.0, 94032.0, 94056.0, 94241.0, 96764.0, 112398.0, 112399.0, 112495.0, 112858.0, 112939.0, 112950.0, 113130.0, 113174.0, 113878.0, 114034.0, 114049.0, 114112.0, 114785.0, 114803.0, 114881.0, 114907.0, 115004.0, 115196.0, 115426.0, 116028.0, 116092.0, 116138.0, 116154.0, 116447.0, 117143.0, 117246.0, 118460.0, 118487.0, 118813.0, 119504.0, 119559.0, 120534.0, 121274.0, 121504.0, 121536.0, 121642.0, 122704.0, 123169.0, 123775.0, 123811.0, 124739.0, 124790.0, 124995.0, 125476.0, 125988.0, 126272.0, 126382.0, 126526.0, 126549.0, 127933.0, 128312.0, 129401.0, 129685.0, 129831.0, 130271.0, 131870.0, 132660.0, 133383.0, 133522.0, 133746.0, 134359.0, 134430.0, 134510.0, 134526.0, 134637.0, 135293.0, 135295.0, 136647.0, 137209.0, 137492.0, 138799.0, 139596.0, 139886.0, 140775.0, 140890.0, 140901.0, 143098.0, 143570.0, 143689.0, 144108.0, 144233.0, 144715.0, 146956.0, 147645.0, 147657.0, 147841.0, 147923.0, 148327.0, 148423.0, 148479.0, 149420.0, 149603.0, 150274.0, 150290.0, 150678.0, 150684.0, 151194.0, 151246.0, 151987.0, 152006.0, 152189.0, 153222.0, 153769.0, 154007.0, 154796.0, 155054.0, 155061.0, 157570.0, 158234.0, 160428.0, 161742.0, 161882.0, 163087.0, 163126.0, 163255.0, 163732.0, 163859.0, 165918.0, 166793.0, 166968.0, 167227.0, 169714.0, 169981.0, 170394.0, 170506.0, 171568.0, 192669.0, 195828.0, 196403.0, 196528.0, 197322.0, 197370.0, 199746.0, 199870.0, 199990.0, 200014.0, 200186.0, 200539.0, 200558.0, 201161.0, 201254.0, 201255.0, 201292.0, 201931.0, 202018.0, 203245.0, 204851.0, 205564.0, 219333.0, 219736.0, 220929.0, 220988.0, 221037.0, 221092.0, 221120.0, 221178.0, 221302.0, 221443.0, 221527.0, 221656.0, 221662.0, 221711.0, 221830.0, 221895.0, 221927.0, 221937.0, 221955.0, 222229.0, 223082.0, 245711.0, 246184.0, 246329.0, 246777.0, 252969.0, 253430.0, 253461.0, 253714.0, 253769.0, 254048.0, 254225.0, 254827.0, 255877.0, 256309.0, 256435.0, 257218.0, 261734.0, 283149.0, 283383.0, 283489.0, 283514.0, 283742.0, 283899.0, 283989.0, 284058.0, 284111.0, 284129.0, 284695.0, 284697.0, 285381.0, 285636.0, 285643.0, 286053.0, 286257.0, 286826.0, 339287.0, 339324.0, 339448.0, 339487.0, 340152.0, 342371.0, 345630.0, 348654.0, 348995.0, 353116.0, 353322.0, 353497.0, 359948.0, 378708.0, 387032.0, 387103.0, 387893.0, 388566.0, 388585.0, 388695.0, 388753.0, 389524.0, 389677.0, 399818.0, 401466.0, 401541.0, 403341.0, 440345.0, 440348.0, 440353.0, 440689.0, 474343.0, 493861.0, 606495.0, 613037.0, 642659.0, 642799.0, 644096.0, 653689.0, 653784.0, 728489.0, 728888.0, 729978.0, 790955.0, 100101267.0, 100125288.0, 100132247.0, 100144748.0, 100288332.0, 100381270.0, 100507607.0, 100861412.0, 101059938.0, 101059953.0, 102157402.0, 102724159.0 
GO:0005730 CC 1.62e-22 758/11536   888/16056 D05 nucleolus                                25.0, 37.0, 103.0, 105.0, 142.0, 328.0, 379.0, 402.0, 439.0, 594.0, 604.0, 641.0, 663.0, 705.0, 708.0, 785.0, 835.0, 863.0, 1019.0, 1024.0, 1070.0, 1107.0, 1352.0, 1373.0, 1376.0, 1476.0, 1616.0, 1655.0, 1660.0, 1663.0, 1665.0, 1677.0, 1736.0, 1875.0, 1915.0, 2074.0, 2091.0, 2130.0, 2177.0, 2189.0, 2237.0, 2332.0, 2483.0, 2547.0, 2733.0, 2736.0, 2737.0, 2802.0, 2852.0, 2885.0, 2975.0, 3148.0, 3177.0, 3275.0, 3313.0, 3337.0, 3364.0, 3608.0, 3609.0, 3669.0, 3691.0, 3692.0, 3796.0, 3843.0, 4141.0, 4193.0, 4234.0, 4287.0, 4288.0, 4601.0, 4651.0, 4659.0, 4670.0, 4683.0, 4691.0, 4751.0, 4799.0, 4809.0, 4839.0, 4857.0, 4869.0, 4931.0, 5000.0, 5007.0, 5036.0, 5049.0, 5073.0, 5160.0, 5253.0, 5291.0, 5303.0, 5371.0, 5393.0, 5394.0, 5422.0, 5438.0, 5469.0, 5481.0, 5495.0, 5499.0, 5500.0, 5501.0, 5591.0, 5725.0, 5884.0, 5901.0, 5914.0, 5917.0, 5927.0, 5929.0, 5930.0, 5934.0, 5936.0, 5955.0, 5987.0, 5997.0, 6002.0, 6122.0, 6124.0, 6125.0, 6129.0, 6130.0, 6135.0, 6136.0, 6137.0, 6141.0, 6143.0, 6147.0, 6154.0, 6155.0, 6188.0, 6189.0, 6194.0, 6197.0, 6201.0, 6203.0, 6204.0, 6205.0, 6207.0, 6208.0, 6223.0, 6230.0, 6233.0, 6284.0, 6314.0, 6331.0, 6389.0, 6419.0, 6430.0, 6502.0, 6596.0, 6598.0, 6617.0, 6619.0, 6711.0, 6728.0, 6730.0, 6733.0, 6749.0, 6835.0, 6838.0, 6839.0, 6872.0, 6884.0, 6902.0, 6917.0, 6936.0, 6940.0, 6949.0, 7013.0, 7150.0, 7251.0, 7267.0, 7270.0, 7289.0, 7341.0, 7343.0, 7443.0, 7468.0, 7486.0, 7508.0, 7514.0, 7515.0, 7520.0, 7541.0, 7543.0, 7564.0, 7728.0, 7753.0, 7756.0, 7884.0, 7993.0, 7994.0, 8161.0, 8260.0, 8428.0, 8448.0, 8453.0, 8479.0, 8487.0, 8493.0, 8507.0, 8540.0, 8556.0, 8568.0, 8573.0, 8602.0, 8661.0, 8683.0, 8715.0, 8721.0, 8738.0, 8864.0, 8882.0, 8886.0, 8895.0, 8991.0, 8996.0, 9001.0, 9013.0, 9014.0, 9031.0, 9079.0, 9088.0, 9136.0, 9149.0, 9188.0, 9191.0, 9221.0, 9223.0, 9240.0, 9277.0, 9330.0, 9344.0, 9349.0, 9416.0, 9442.0, 9521.0, 9555.0, 9585.0, 9587.0, 9643.0, 9683.0, 9724.0, 9775.0, 9790.0, 9793.0, 9816.0, 9839.0, 9842.0, 9858.0, 9875.0, 9904.0, 9933.0, 9972.0, 10009.0, 10038.0, 10039.0, 10124.0, 10171.0, 10199.0, 10200.0, 10240.0, 10248.0, 10270.0, 10286.0, 10293.0, 10302.0, 10309.0, 10360.0, 10361.0, 10412.0, 10432.0, 10436.0, 10438.0, 10445.0, 10459.0, 10514.0, 10528.0, 10541.0, 10557.0, 10592.0, 10609.0, 10651.0, 10664.0, 10733.0, 10734.0, 10775.0, 10782.0, 10813.0, 10849.0, 10885.0, 10916.0, 10923.0, 10927.0, 10940.0, 10969.0, 10984.0, 11044.0, 11056.0, 11066.0, 11102.0, 11103.0, 11107.0, 11137.0, 11157.0, 11176.0, 11224.0, 11258.0, 11284.0, 11340.0, 22803.0, 22822.0, 22843.0, 22861.0, 22927.0, 22984.0, 23005.0, 23016.0, 23029.0, 23064.0, 23076.0, 23107.0, 23133.0, 23160.0, 23168.0, 23185.0, 23195.0, 23212.0, 23214.0, 23223.0, 23246.0, 23293.0, 23318.0, 23345.0, 23378.0, 23404.0, 23411.0, 23450.0, 23451.0, 23468.0, 23481.0, 23512.0, 23517.0, 23521.0, 23560.0, 23567.0, 23583.0, 23642.0, 24144.0, 25828.0, 25871.0, 25873.0, 25875.0, 25879.0, 25917.0, 25926.0, 25942.0, 25946.0, 25983.0, 25996.0, 26009.0, 26010.0, 26017.0, 26071.0, 26155.0, 26156.0, 26168.0, 26354.0, 26502.0, 26574.0, 26747.0, 26768.0, 26775.0, 27000.0, 27042.0, 27107.0, 27292.0, 27309.0, 27330.0, 27340.0, 27341.0, 27342.0, 28984.0, 29063.0, 29089.0, 29102.0, 29777.0, 29789.0, 29889.0, 29896.0, 29907.0, 29944.0, 29954.0, 29960.0, 29997.0, 30836.0, 50507.0, 50628.0, 51010.0, 51013.0, 51042.0, 51068.0, 51076.0, 51077.0, 51096.0, 51118.0, 51119.0, 51154.0, 51155.0, 51187.0, 51199.0, 51202.0, 51203.0, 51231.0, 51278.0, 51290.0, 51333.0, 51367.0, 51377.0, 51388.0, 51406.0, 51491.0, 51529.0, 51538.0, 51547.0, 51562.0, 51567.0, 51575.0, 51602.0, 51608.0, 51667.0, 51728.0, 53354.0, 54014.0, 54475.0, 54487.0, 54512.0, 54540.0, 54552.0, 54606.0, 54663.0, 54700.0, 54737.0, 54784.0, 54840.0, 54853.0, 54865.0, 54881.0, 54888.0, 54913.0, 54949.0, 54955.0, 54982.0, 54984.0, 55003.0, 55011.0, 55035.0, 55051.0, 55105.0, 55127.0, 55128.0, 55131.0, 55140.0, 55153.0, 55170.0, 55226.0, 55249.0, 55299.0, 55319.0, 55326.0, 55367.0, 55509.0, 55536.0, 55559.0, 55602.0, 55632.0, 55636.0, 55646.0, 55657.0, 55661.0, 55695.0, 55720.0, 55759.0, 55794.0, 55813.0, 55920.0, 55922.0, 55975.0, 56254.0, 56342.0, 56776.0, 56892.0, 56915.0, 56919.0, 57019.0, 57050.0, 57062.0, 57109.0, 57198.0, 57409.0, 57418.0, 57590.0, 57594.0, 57602.0, 57647.0, 57673.0, 57696.0, 57707.0, 60314.0, 64061.0, 64282.0, 64318.0, 64393.0, 64397.0, 64412.0, 64425.0, 64431.0, 64434.0, 64710.0, 64769.0, 64782.0, 64794.0, 64852.0, 64924.0, 64946.0, 64960.0, 64976.0, 65083.0, 65095.0, 65109.0, 65110.0, 79009.0, 79027.0, 79042.0, 79050.0, 79080.0, 79091.0, 79101.0, 79159.0, 79685.0, 79697.0, 79706.0, 79707.0, 79768.0, 79871.0, 79882.0, 79932.0, 79954.0, 79980.0, 80067.0, 80135.0, 80198.0, 80204.0, 80208.0, 80218.0, 80279.0, 80325.0, 80335.0, 80746.0, 80829.0, 80853.0, 80854.0, 81532.0, 81691.0, 81875.0, 81887.0, 81932.0, 83590.0, 83591.0, 83719.0, 83743.0, 83759.0, 83876.0, 84128.0, 84135.0, 84154.0, 84186.0, 84232.0, 84240.0, 84294.0, 84295.0, 84298.0, 84305.0, 84307.0, 84365.0, 84456.0, 84520.0, 84549.0, 84678.0, 84836.0, 84864.0, 84916.0, 84973.0, 85028.0, 85395.0, 85439.0, 85457.0, 85865.0, 88745.0, 89958.0, 89978.0, 90441.0, 90459.0, 90933.0, 91368.0, 91582.0, 91949.0, 91975.0, 92105.0, 92342.0, 92344.0, 92797.0, 92856.0, 93587.0, 96764.0, 114034.0, 114049.0, 114599.0, 114803.0, 115196.0, 115560.0, 116092.0, 117246.0, 118460.0, 120534.0, 121642.0, 125144.0, 126393.0, 126520.0, 131870.0, 134218.0, 134430.0, 134510.0, 138151.0, 140576.0, 140901.0, 144108.0, 146956.0, 147841.0, 155400.0, 161424.0, 161931.0, 168448.0, 205564.0, 220002.0, 221443.0, 221477.0, 222229.0, 253725.0, 254225.0, 260294.0, 283149.0, 283596.0, 283807.0, 283899.0, 283989.0, 284131.0, 285855.0, 317781.0, 319103.0, 319139.0, 338433.0, 339230.0, 342371.0, 345630.0, 374395.0, 387103.0, 387496.0, 387680.0, 400506.0, 401466.0, 401541.0, 440515.0, 441518.0, 493861.0, 594839.0, 619383.0, 654319.0, 677679.0, 677763.0, 677767.0, 677768.0, 677770.0, 677772.0, 677775.0, 677796.0, 677797.0, 677800.0, 677802.0, 677807.0, 677808.0, 677811.0, 677819.0, 677820.0, 677828.0, 677829.0, 677832.0, 677833.0, 677841.0, 677846.0, 692084.0, 692086.0, 692108.0, 692205.0, 692225.0, 767563.0, 767568.0, 767569.0, 767577.0, 767578.0, 767579.0, 767583.0, 767585.0, 767588.0, 767589.0, 767591.0, 767592.0, 767593.0, 767595.0, 767596.0, 767598.0, 767599.0, 767603.0, 767611.0, 767612.0, 100033441.0, 100033442.0, 100033443.0, 100033445.0, 100033448.0, 100033451.0, 100033455.0, 100033460.0, 100033603.0, 100033799.0, 100033801.0, 100033806.0, 100033809.0, 100033811.0, 100033812.0, 100033813.0, 100033814.0, 100033815.0, 100033816.0, 100036564.0, 100124536.0, 100133315.0, 100144748.0, 100158262.0, 100381270.0, 100873856.0, 109616970.0, 109616976.0, 109616978.0, 109616999.0, 109617000.0, 109617020.0 
GO:0005739 CC 3.19e-22 1039/11536  1249/16056 D05 mitochondrion                            16.0, 18.0, 22.0, 25.0, 31.0, 34.0, 35.0, 36.0, 37.0, 38.0, 48.0, 50.0, 128.0, 142.0, 204.0, 205.0, 207.0, 211.0, 217.0, 219.0, 287.0, 291.0, 292.0, 293.0, 309.0, 328.0, 369.0, 384.0, 402.0, 411.0, 498.0, 501.0, 506.0, 509.0, 515.0, 516.0, 521.0, 522.0, 539.0, 549.0, 578.0, 581.0, 587.0, 593.0, 594.0, 598.0, 617.0, 622.0, 664.0, 665.0, 670.0, 673.0, 706.0, 708.0, 740.0, 755.0, 788.0, 823.0, 835.0, 842.0, 883.0, 1159.0, 1160.0, 1191.0, 1327.0, 1329.0, 1337.0, 1340.0, 1345.0, 1349.0, 1350.0, 1351.0, 1352.0, 1353.0, 1355.0, 1374.0, 1375.0, 1376.0, 1384.0, 1407.0, 1408.0, 1431.0, 1432.0, 1468.0, 1537.0, 1565.0, 1583.0, 1629.0, 1632.0, 1633.0, 1653.0, 1666.0, 1678.0, 1716.0, 1719.0, 1723.0, 1727.0, 1737.0, 1738.0, 1743.0, 1757.0, 1763.0, 1841.0, 1854.0, 1891.0, 1892.0, 2021.0, 2040.0, 2055.0, 2066.0, 2081.0, 2100.0, 2108.0, 2109.0, 2139.0, 2189.0, 2230.0, 2232.0, 2237.0, 2308.0, 2309.0, 2395.0, 2534.0, 2617.0, 2628.0, 2631.0, 2639.0, 2645.0, 2646.0, 2653.0, 2671.0, 2697.0, 2710.0, 2731.0, 2744.0, 2746.0, 2747.0, 2752.0, 2874.0, 2876.0, 2879.0, 2926.0, 2931.0, 2932.0, 2936.0, 2954.0, 3028.0, 3030.0, 3032.0, 3033.0, 3035.0, 3052.0, 3098.0, 3141.0, 3155.0, 3303.0, 3304.0, 3308.0, 3309.0, 3313.0, 3329.0, 3336.0, 3396.0, 3416.0, 3417.0, 3418.0, 3419.0, 3420.0, 3607.0, 3609.0, 3658.0, 3661.0, 3712.0, 3720.0, 3735.0, 3764.0, 3954.0, 3978.0, 3980.0, 4007.0, 4077.0, 4084.0, 4129.0, 4137.0, 4191.0, 4199.0, 4200.0, 4257.0, 4357.0, 4358.0, 4482.0, 4513.0, 4514.0, 4519.0, 4521.0, 4522.0, 4528.0, 4541.0, 4594.0, 4595.0, 4686.0, 4694.0, 4696.0, 4697.0, 4701.0, 4702.0, 4704.0, 4705.0, 4706.0, 4707.0, 4710.0, 4711.0, 4712.0, 4713.0, 4714.0, 4715.0, 4718.0, 4719.0, 4720.0, 4722.0, 4723.0, 4724.0, 4725.0, 4728.0, 4729.0, 4731.0, 4790.0, 4817.0, 4833.0, 4836.0, 4842.0, 4891.0, 4898.0, 4913.0, 4942.0, 4967.0, 4976.0, 5028.0, 5033.0, 5071.0, 5091.0, 5095.0, 5096.0, 5106.0, 5160.0, 5162.0, 5163.0, 5164.0, 5166.0, 5188.0, 5202.0, 5203.0, 5245.0, 5250.0, 5264.0, 5315.0, 5366.0, 5428.0, 5445.0, 5447.0, 5501.0, 5515.0, 5566.0, 5578.0, 5594.0, 5595.0, 5599.0, 5601.0, 5604.0, 5625.0, 5692.0, 5805.0, 5825.0, 5827.0, 5830.0, 5831.0, 5832.0, 5889.0, 5894.0, 5898.0, 5910.0, 5997.0, 6059.0, 6150.0, 6198.0, 6240.0, 6256.0, 6271.0, 6300.0, 6341.0, 6342.0, 6389.0, 6390.0, 6391.0, 6392.0, 6446.0, 6548.0, 6576.0, 6583.0, 6622.0, 6648.0, 6659.0, 6687.0, 6714.0, 6742.0, 6821.0, 6832.0, 6833.0, 6834.0, 6901.0, 7019.0, 7022.0, 7023.0, 7054.0, 7084.0, 7187.0, 7263.0, 7284.0, 7296.0, 7314.0, 7317.0, 7352.0, 7374.0, 7385.0, 7386.0, 7388.0, 7390.0, 7417.0, 7419.0, 7428.0, 7442.0, 7508.0, 7517.0, 7755.0, 7818.0, 7879.0, 7915.0, 7978.0, 7991.0, 8034.0, 8050.0, 8165.0, 8192.0, 8209.0, 8228.0, 8398.0, 8402.0, 8424.0, 8540.0, 8546.0, 8560.0, 8604.0, 8655.0, 8659.0, 8678.0, 8725.0, 8733.0, 8737.0, 8773.0, 8799.0, 8801.0, 8802.0, 8803.0, 8805.0, 8834.0, 8846.0, 8878.0, 8895.0, 8934.0, 8996.0, 9001.0, 9016.0, 9054.0, 9093.0, 9131.0, 9158.0, 9172.0, 9188.0, 9238.0, 9329.0, 9467.0, 9481.0, 9489.0, 9512.0, 9529.0, 9551.0, 9553.0, 9563.0, 9617.0, 9669.0, 9673.0, 9692.0, 9776.0, 9801.0, 9804.0, 9812.0, 9823.0, 9868.0, 9927.0, 9941.0, 9949.0, 9958.0, 9994.0, 10018.0, 10058.0, 10059.0, 10075.0, 10087.0, 10102.0, 10105.0, 10128.0, 10131.0, 10134.0, 10157.0, 10166.0, 10201.0, 10202.0, 10240.0, 10270.0, 10295.0, 10352.0, 10367.0, 10399.0, 10400.0, 10440.0, 10449.0, 10452.0, 10455.0, 10456.0, 10469.0, 10476.0, 10531.0, 10562.0, 10573.0, 10587.0, 10588.0, 10630.0, 10632.0, 10651.0, 10652.0, 10667.0, 10730.0, 10773.0, 10849.0, 10873.0, 10884.0, 10899.0, 10901.0, 10902.0, 10928.0, 10935.0, 10939.0, 10948.0, 10953.0, 10965.0, 10989.0, 10993.0, 11000.0, 11019.0, 11022.0, 11076.0, 11102.0, 11112.0, 11162.0, 11216.0, 11222.0, 11232.0, 11238.0, 11284.0, 11315.0, 11321.0, 11331.0, 11334.0, 22843.0, 22868.0, 22907.0, 22921.0, 23022.0, 23078.0, 23095.0, 23098.0, 23107.0, 23151.0, 23192.0, 23203.0, 23241.0, 23395.0, 23408.0, 23409.0, 23410.0, 23411.0, 23417.0, 23435.0, 23438.0, 23456.0, 23464.0, 23474.0, 23479.0, 23530.0, 23593.0, 23597.0, 23600.0, 23645.0, 23710.0, 23761.0, 23770.0, 23786.0, 23787.0, 23788.0, 25793.0, 25813.0, 25819.0, 25821.0, 25828.0, 25874.0, 25875.0, 25880.0, 25902.0, 25912.0, 25934.0, 25953.0, 25961.0, 25973.0, 25983.0, 25994.0, 25996.0, 26024.0, 26056.0, 26073.0, 26128.0, 26164.0, 26275.0, 26278.0, 26284.0, 26355.0, 26517.0, 26519.0, 26520.0, 26589.0, 26995.0, 27068.0, 27069.0, 27089.0, 27113.0, 27165.0, 27166.0, 27247.0, 27249.0, 27301.0, 27330.0, 27349.0, 27429.0, 27440.0, 28957.0, 28958.0, 28960.0, 28973.0, 28976.0, 28977.0, 28982.0, 28998.0, 29074.0, 29083.0, 29088.0, 29093.0, 29920.0, 29957.0, 29958.0, 29960.0, 30968.0, 50484.0, 50486.0, 50507.0, 50640.0, 50717.0, 50808.0, 51001.0, 51004.0, 51021.0, 51022.0, 51027.0, 51031.0, 51067.0, 51069.0, 51073.0, 51075.0, 51079.0, 51095.0, 51097.0, 51099.0, 51102.0, 51103.0, 51107.0, 51108.0, 51116.0, 51117.0, 51142.0, 51204.0, 51205.0, 51250.0, 51253.0, 51258.0, 51263.0, 51264.0, 51287.0, 51295.0, 51300.0, 51309.0, 51318.0, 51335.0, 51406.0, 51409.0, 51499.0, 51503.0, 51542.0, 51566.0, 51571.0, 51585.0, 51601.0, 51603.0, 51629.0, 51649.0, 51650.0, 51651.0, 51654.0, 51657.0, 51660.0, 51706.0, 51741.0, 51751.0, 51754.0, 51805.0, 53343.0, 53349.0, 54148.0, 54205.0, 54470.0, 54471.0, 54516.0, 54534.0, 54539.0, 54543.0, 54675.0, 54704.0, 54708.0, 54802.0, 54881.0, 54888.0, 54902.0, 54927.0, 54931.0, 54936.0, 54938.0, 54948.0, 54949.0, 54974.0, 54977.0, 54978.0, 54984.0, 54995.0, 54996.0, 54998.0, 55005.0, 55006.0, 55013.0, 55014.0, 55017.0, 55037.0, 55052.0, 55066.0, 55082.0, 55127.0, 55149.0, 55157.0, 55168.0, 55173.0, 55177.0, 55178.0, 55186.0, 55210.0, 55217.0, 55218.0, 55245.0, 55260.0, 55268.0, 55278.0, 55316.0, 55326.0, 55333.0, 55335.0, 55347.0, 55361.0, 55471.0, 55486.0, 55527.0, 55572.0, 55626.0, 55669.0, 55687.0, 55699.0, 55722.0, 55735.0, 55737.0, 55744.0, 55750.0, 55753.0, 55760.0, 55794.0, 55811.0, 55812.0, 55825.0, 55847.0, 55851.0, 55863.0, 55967.0, 55972.0, 56181.0, 56267.0, 56616.0, 56624.0, 56652.0, 56658.0, 56848.0, 56922.0, 56942.0, 56943.0, 56945.0, 56947.0, 56953.0, 56993.0, 56997.0, 57017.0, 57019.0, 57038.0, 57110.0, 57128.0, 57129.0, 57153.0, 57154.0, 57176.0, 57380.0, 57406.0, 57505.0, 57506.0, 57546.0, 58157.0, 58487.0, 60314.0, 60386.0, 60491.0, 60492.0, 60493.0, 60528.0, 60558.0, 63874.0, 63875.0, 63929.0, 63931.0, 63933.0, 64065.0, 64083.0, 64087.0, 64172.0, 64216.0, 64318.0, 64342.0, 64432.0, 64746.0, 64756.0, 64757.0, 64928.0, 64949.0, 64960.0, 64963.0, 64968.0, 64969.0, 64975.0, 64976.0, 64978.0, 64979.0, 64981.0, 64983.0, 65003.0, 65005.0, 65009.0, 65018.0, 65080.0, 65083.0, 65260.0, 65981.0, 65991.0, 66008.0, 78988.0, 79048.0, 79064.0, 79065.0, 79072.0, 79077.0, 79133.0, 79135.0, 79145.0, 79366.0, 79590.0, 79594.0, 79611.0, 79671.0, 79675.0, 79680.0, 79691.0, 79693.0, 79705.0, 79731.0, 79736.0, 79783.0, 79810.0, 79814.0, 79828.0, 79843.0, 79863.0, 79922.0, 79934.0, 79944.0, 79979.0, 80007.0, 80025.0, 80142.0, 80179.0, 80207.0, 80219.0, 80224.0, 80232.0, 80273.0, 80298.0, 80324.0, 80331.0, 80724.0, 80726.0, 81034.0, 81570.0, 81631.0, 81689.0, 81855.0, 81889.0, 81892.0, 83451.0, 83636.0, 83637.0, 83642.0, 83667.0, 83693.0, 83787.0, 83858.0, 83875.0, 83982.0, 84129.0, 84196.0, 84233.0, 84260.0, 84263.0, 84266.0, 84269.0, 84270.0, 84273.0, 84275.0, 84300.0, 84311.0, 84334.0, 84532.0, 84545.0, 84649.0, 84681.0, 84705.0, 84709.0, 84749.0, 84769.0, 84816.0, 84833.0, 84881.0, 84883.0, 84947.0, 84971.0, 84987.0, 85476.0, 85865.0, 87178.0, 89941.0, 90362.0, 90480.0, 90529.0, 90639.0, 91137.0, 91574.0, 91647.0, 91689.0, 91875.0, 91942.0, 92014.0, 92170.0, 92259.0, 92399.0, 92609.0, 92667.0, 93058.0, 93974.0, 94081.0, 94097.0, 114112.0, 114294.0, 114971.0, 114990.0, 115286.0, 115416.0, 116228.0, 116447.0, 116540.0, 116541.0, 117145.0, 118487.0, 118980.0, 118987.0, 119559.0, 120892.0, 122509.0, 122704.0, 122961.0, 123096.0, 123263.0, 124045.0, 124454.0, 124995.0, 124997.0, 125170.0, 125228.0, 125988.0, 126129.0, 126328.0, 126789.0, 128240.0, 128308.0, 128989.0, 130916.0, 131076.0, 131118.0, 131474.0, 132001.0, 132158.0, 133522.0, 133686.0, 134145.0, 134266.0, 135154.0, 137682.0, 137872.0, 138151.0, 139322.0, 140707.0, 140823.0, 142940.0, 143689.0, 144363.0, 148022.0, 148327.0, 150209.0, 150274.0, 150763.0, 150962.0, 151393.0, 152100.0, 152926.0, 153328.0, 154791.0, 157378.0, 160428.0, 160760.0, 166378.0, 170506.0, 192111.0, 192286.0, 196294.0, 197257.0, 197322.0, 200205.0, 200895.0, 201164.0, 201626.0, 203245.0, 205251.0, 205327.0, 219293.0, 219402.0, 219927.0, 219970.0, 221120.0, 221154.0, 246269.0, 253512.0, 254042.0, 255027.0, 256356.0, 256643.0, 282808.0, 282991.0, 283130.0, 283459.0, 283514.0, 284106.0, 284184.0, 284427.0, 284439.0, 285343.0, 285367.0, 339983.0, 353322.0, 373156.0, 374887.0, 374986.0, 375748.0, 387787.0, 388753.0, 388962.0, 400916.0, 401505.0, 401612.0, 414899.0, 440503.0, 440574.0, 441024.0, 493753.0, 548596.0, 644096.0, 728294.0, 728489.0, 728568.0, 751071.0, 790955.0, 100287932.0, 100303755.0, 100996939.0, 102724023.0 
GO:0005743 CC 3.94e-22 385/11536   424/16056 D05 mitochondrial inner membrane             22.0, 211.0, 291.0, 292.0, 293.0, 498.0, 506.0, 509.0, 514.0, 515.0, 516.0, 517.0, 518.0, 521.0, 522.0, 539.0, 598.0, 617.0, 740.0, 788.0, 1159.0, 1160.0, 1191.0, 1327.0, 1329.0, 1337.0, 1340.0, 1345.0, 1349.0, 1350.0, 1351.0, 1352.0, 1353.0, 1355.0, 1373.0, 1376.0, 1384.0, 1468.0, 1537.0, 1543.0, 1571.0, 1583.0, 1678.0, 1723.0, 2021.0, 2110.0, 2232.0, 2628.0, 3030.0, 3032.0, 3052.0, 3329.0, 3396.0, 3945.0, 3954.0, 3958.0, 4358.0, 4508.0, 4509.0, 4512.0, 4513.0, 4514.0, 4519.0, 4535.0, 4536.0, 4537.0, 4538.0, 4539.0, 4540.0, 4541.0, 4694.0, 4695.0, 4696.0, 4697.0, 4698.0, 4700.0, 4701.0, 4702.0, 4705.0, 4706.0, 4707.0, 4708.0, 4709.0, 4710.0, 4711.0, 4712.0, 4713.0, 4714.0, 4715.0, 4716.0, 4717.0, 4718.0, 4722.0, 4723.0, 4724.0, 4725.0, 4726.0, 4729.0, 4731.0, 4833.0, 4976.0, 5245.0, 5250.0, 5498.0, 5625.0, 5664.0, 5832.0, 6150.0, 6183.0, 6188.0, 6341.0, 6389.0, 6390.0, 6391.0, 6392.0, 6576.0, 6687.0, 6714.0, 6901.0, 7352.0, 7381.0, 7385.0, 7386.0, 7388.0, 7818.0, 8034.0, 8402.0, 8604.0, 8760.0, 8834.0, 9016.0, 9131.0, 9377.0, 9389.0, 9481.0, 9489.0, 9512.0, 9551.0, 9553.0, 9556.0, 9801.0, 9812.0, 9941.0, 10131.0, 10166.0, 10229.0, 10240.0, 10245.0, 10367.0, 10440.0, 10452.0, 10469.0, 10476.0, 10573.0, 10632.0, 10730.0, 10884.0, 10939.0, 10975.0, 10989.0, 11222.0, 11331.0, 23107.0, 23203.0, 23409.0, 23456.0, 23464.0, 23530.0, 23761.0, 25874.0, 25875.0, 25880.0, 25915.0, 25994.0, 26164.0, 26284.0, 26515.0, 26517.0, 26519.0, 26520.0, 26521.0, 26589.0, 27069.0, 27089.0, 27109.0, 28957.0, 28958.0, 28973.0, 28976.0, 28977.0, 28982.0, 28998.0, 29074.0, 29088.0, 29093.0, 29796.0, 29928.0, 29957.0, 30968.0, 51004.0, 51021.0, 51023.0, 51069.0, 51073.0, 51079.0, 51081.0, 51103.0, 51116.0, 51117.0, 51241.0, 51253.0, 51258.0, 51263.0, 51264.0, 51295.0, 51300.0, 51318.0, 51373.0, 51522.0, 51629.0, 51649.0, 51650.0, 51660.0, 51805.0, 54148.0, 54205.0, 54460.0, 54534.0, 54539.0, 54675.0, 54902.0, 54927.0, 54946.0, 54948.0, 54977.0, 54998.0, 55013.0, 55037.0, 55052.0, 55168.0, 55173.0, 55186.0, 55210.0, 55245.0, 55349.0, 55486.0, 55572.0, 55744.0, 55750.0, 55863.0, 55967.0, 55972.0, 56848.0, 56945.0, 57017.0, 57129.0, 57143.0, 57380.0, 60386.0, 60488.0, 60558.0, 63875.0, 63931.0, 63933.0, 64432.0, 64928.0, 64949.0, 64960.0, 64963.0, 64968.0, 64969.0, 64975.0, 64976.0, 64978.0, 64979.0, 64981.0, 64983.0, 65003.0, 65005.0, 65008.0, 65018.0, 65080.0, 78988.0, 79064.0, 79133.0, 79135.0, 79568.0, 79590.0, 79714.0, 79944.0, 80219.0, 80775.0, 81034.0, 81554.0, 81855.0, 81894.0, 83733.0, 83858.0, 83943.0, 83985.0, 84129.0, 84233.0, 84274.0, 84275.0, 84277.0, 84300.0, 84311.0, 84545.0, 84709.0, 84769.0, 84833.0, 90480.0, 90580.0, 90871.0, 91689.0, 91942.0, 92014.0, 92170.0, 92259.0, 92609.0, 93058.0, 94081.0, 94097.0, 112724.0, 113612.0, 114971.0, 115209.0, 115286.0, 116228.0, 116540.0, 116541.0, 117145.0, 118487.0, 118980.0, 119559.0, 120892.0, 122704.0, 123096.0, 124995.0, 125988.0, 126328.0, 128308.0, 129807.0, 131118.0, 132001.0, 133308.0, 137392.0, 137682.0, 137994.0, 147015.0, 150209.0, 150290.0, 153328.0, 157378.0, 157739.0, 192286.0, 196294.0, 197257.0, 200895.0, 203427.0, 205251.0, 219927.0, 221154.0, 253512.0, 283130.0, 284427.0, 284439.0, 284723.0, 285521.0, 286097.0, 376497.0, 389203.0, 399512.0, 401612.0, 440957.0, 441024.0, 548596.0, 647087.0, 728568.0, 729515.0, 790955.0, 100131801.0, 100137049.0, 100287932.0, 100652748.0 
GO:0005634 CC 1.71e-20 3576/11536  4647/16056 D05 nucleus                                  25.0, 34.0, 35.0, 43.0, 60.0, 71.0, 87.0, 102.0, 103.0, 107.0, 118.0, 123.0, 132.0, 142.0, 143.0, 165.0, 166.0, 178.0, 196.0, 207.0, 208.0, 210.0, 213.0, 226.0, 274.0, 285.0, 292.0, 293.0, 307.0, 310.0, 320.0, 326.0, 328.0, 329.0, 330.0, 331.0, 334.0, 348.0, 358.0, 387.0, 389.0, 402.0, 403.0, 405.0, 406.0, 409.0, 421.0, 427.0, 429.0, 466.0, 468.0, 501.0, 506.0, 515.0, 538.0, 539.0, 545.0, 563.0, 573.0, 580.0, 581.0, 585.0, 604.0, 641.0, 642.0, 648.0, 664.0, 665.0, 667.0, 672.0, 673.0, 675.0, 677.0, 689.0, 708.0, 754.0, 773.0, 790.0, 794.0, 811.0, 824.0, 835.0, 836.0, 839.0, 840.0, 842.0, 863.0, 875.0, 890.0, 891.0, 892.0, 898.0, 899.0, 900.0, 904.0, 905.0, 952.0, 984.0, 988.0, 990.0, 993.0, 994.0, 996.0, 1019.0, 1022.0, 1024.0, 1025.0, 1031.0, 1051.0, 1054.0, 1062.0, 1063.0, 1072.0, 1104.0, 1106.0, 1107.0, 1108.0, 1111.0, 1112.0, 1121.0, 1153.0, 1161.0, 1191.0, 1193.0, 1195.0, 1196.0, 1198.0, 1201.0, 1207.0, 1382.0, 1385.0, 1386.0, 1388.0, 1389.0, 1393.0, 1398.0, 1407.0, 1408.0, 1431.0, 1432.0, 1434.0, 1452.0, 1453.0, 1454.0, 1456.0, 1457.0, 1459.0, 1460.0, 1468.0, 1476.0, 1479.0, 1488.0, 1496.0, 1499.0, 1500.0, 1501.0, 1514.0, 1523.0, 1537.0, 1613.0, 1616.0, 1628.0, 1639.0, 1642.0, 1643.0, 1647.0, 1649.0, 1653.0, 1654.0, 1655.0, 1656.0, 1659.0, 1660.0, 1662.0, 1663.0, 1665.0, 1666.0, 1676.0, 1677.0, 1716.0, 1729.0, 1736.0, 1738.0, 1743.0, 1745.0, 1749.0, 1750.0, 1762.0, 1763.0, 1773.0, 1774.0, 1775.0, 1780.0, 1786.0, 1787.0, 1788.0, 1789.0, 1797.0, 1819.0, 1820.0, 1827.0, 1841.0, 1844.0, 1845.0, 1852.0, 1854.0, 1856.0, 1859.0, 1869.0, 1876.0, 1894.0, 1911.0, 1912.0, 1915.0, 1936.0, 1938.0, 1947.0, 1956.0, 1958.0, 1959.0, 1965.0, 1977.0, 1984.0, 1994.0, 1997.0, 1998.0, 2018.0, 2021.0, 2023.0, 2063.0, 2064.0, 2066.0, 2068.0, 2071.0, 2072.0, 2073.0, 2074.0, 2077.0, 2079.0, 2091.0, 2099.0, 2100.0, 2101.0, 2113.0, 2114.0, 2130.0, 2138.0, 2139.0, 2140.0, 2145.0, 2146.0, 2171.0, 2173.0, 2175.0, 2176.0, 2177.0, 2178.0, 2186.0, 2203.0, 2218.0, 2237.0, 2241.0, 2247.0, 2256.0, 2258.0, 2259.0, 2261.0, 2275.0, 2287.0, 2290.0, 2294.0, 2308.0, 2309.0, 2314.0, 2332.0, 2355.0, 2475.0, 2521.0, 2534.0, 2539.0, 2547.0, 2551.0, 2553.0, 2597.0, 2643.0, 2644.0, 2648.0, 2736.0, 2737.0, 2738.0, 2752.0, 2794.0, 2805.0, 2852.0, 2872.0, 2874.0, 2876.0, 2879.0, 2885.0, 2908.0, 2909.0, 2923.0, 2931.0, 2932.0, 2947.0, 2957.0, 2958.0, 2959.0, 2960.0, 2962.0, 2966.0, 2967.0, 2969.0, 2971.0, 2972.0, 3005.0, 3006.0, 3007.0, 3008.0, 3012.0, 3014.0, 3015.0, 3017.0, 3018.0, 3020.0, 3021.0, 3038.0, 3066.0, 3068.0, 3069.0, 3070.0, 3091.0, 3093.0, 3094.0, 3104.0, 3142.0, 3146.0, 3148.0, 3149.0, 3150.0, 3151.0, 3159.0, 3178.0, 3181.0, 3182.0, 3183.0, 3184.0, 3187.0, 3188.0, 3189.0, 3190.0, 3191.0, 3192.0, 3275.0, 3276.0, 3281.0, 3297.0, 3298.0, 3299.0, 3300.0, 3303.0, 3304.0, 3305.0, 3308.0, 3309.0, 3310.0, 3315.0, 3337.0, 3364.0, 3397.0, 3398.0, 3399.0, 3400.0, 3416.0, 3419.0, 3420.0, 3475.0, 3480.0, 3486.0, 3508.0, 3550.0, 3607.0, 3608.0, 3609.0, 3614.0, 3615.0, 3619.0, 3621.0, 3622.0, 3636.0, 3642.0, 3646.0, 3654.0, 3661.0, 3667.0, 3669.0, 3692.0, 3702.0, 3707.0, 3720.0, 3725.0, 3727.0, 3735.0, 3776.0, 3832.0, 3835.0, 3836.0, 3837.0, 3840.0, 3841.0, 3842.0, 3843.0, 3858.0, 3899.0, 3911.0, 3921.0, 3930.0, 3958.0, 3978.0, 3985.0, 4001.0, 4008.0, 4017.0, 4048.0, 4085.0, 4086.0, 4087.0, 4090.0, 4092.0, 4093.0, 4097.0, 4116.0, 4137.0, 4149.0, 4150.0, 4152.0, 4154.0, 4163.0, 4171.0, 4172.0, 4173.0, 4175.0, 4176.0, 4188.0, 4191.0, 4193.0, 4194.0, 4204.0, 4205.0, 4234.0, 4236.0, 4238.0, 4255.0, 4287.0, 4288.0, 4292.0, 4297.0, 4300.0, 4302.0, 4337.0, 4343.0, 4353.0, 4361.0, 4435.0, 4436.0, 4437.0, 4438.0, 4439.0, 4440.0, 4494.0, 4495.0, 4504.0, 4520.0, 4521.0, 4582.0, 4595.0, 4601.0, 4627.0, 4628.0, 4661.0, 4665.0, 4666.0, 4670.0, 4673.0, 4675.0, 4676.0, 4682.0, 4683.0, 4686.0, 4690.0, 4691.0, 4692.0, 4704.0, 4733.0, 4734.0, 4735.0, 4736.0, 4738.0, 4750.0, 4751.0, 4761.0, 4774.0, 4775.0, 4776.0, 4779.0, 4781.0, 4782.0, 4784.0, 4790.0, 4793.0, 4795.0, 4798.0, 4799.0, 4800.0, 4801.0, 4802.0, 4807.0, 4808.0, 4809.0, 4817.0, 4820.0, 4824.0, 4830.0, 4831.0, 4841.0, 4842.0, 4843.0, 4848.0, 4850.0, 4851.0, 4853.0, 4857.0, 4860.0, 4861.0, 4862.0, 4863.0, 4869.0, 4891.0, 4899.0, 4901.0, 4904.0, 4913.0, 4931.0, 4946.0, 4947.0, 4967.0, 4968.0, 4999.0, 5000.0, 5001.0, 5013.0, 5036.0, 5037.0, 5042.0, 5052.0, 5062.0, 5071.0, 5073.0, 5080.0, 5081.0, 5087.0, 5089.0, 5090.0, 5093.0, 5094.0, 5111.0, 5127.0, 5128.0, 5130.0, 5134.0, 5141.0, 5143.0, 5144.0, 5156.0, 5160.0, 5162.0, 5170.0, 5178.0, 5195.0, 5202.0, 5203.0, 5204.0, 5213.0, 5214.0, 5216.0, 5218.0, 5224.0, 5226.0, 5245.0, 5252.0, 5253.0, 5291.0, 5300.0, 5303.0, 5306.0, 5315.0, 5316.0, 5326.0, 5331.0, 5347.0, 5356.0, 5366.0, 5371.0, 5375.0, 5378.0, 5393.0, 5394.0, 5395.0, 5396.0, 5422.0, 5423.0, 5424.0, 5425.0, 5426.0, 5429.0, 5431.0, 5432.0, 5433.0, 5434.0, 5436.0, 5437.0, 5438.0, 5439.0, 5440.0, 5441.0, 5445.0, 5451.0, 5452.0, 5455.0, 5456.0, 5463.0, 5465.0, 5469.0, 5478.0, 5479.0, 5481.0, 5494.0, 5495.0, 5496.0, 5499.0, 5500.0, 5501.0, 5511.0, 5514.0, 5515.0, 5516.0, 5524.0, 5525.0, 5526.0, 5527.0, 5528.0, 5529.0, 5531.0, 5536.0, 5538.0, 5546.0, 5550.0, 5562.0, 5563.0, 5564.0, 5565.0, 5566.0, 5567.0, 5569.0, 5571.0, 5585.0, 5586.0, 5587.0, 5591.0, 5594.0, 5595.0, 5596.0, 5597.0, 5598.0, 5599.0, 5600.0, 5601.0, 5604.0, 5607.0, 5609.0, 5610.0, 5612.0, 5664.0, 5682.0, 5683.0, 5684.0, 5685.0, 5687.0, 5688.0, 5689.0, 5690.0, 5691.0, 5692.0, 5693.0, 5694.0, 5695.0, 5700.0, 5701.0, 5702.0, 5704.0, 5705.0, 5706.0, 5707.0, 5708.0, 5709.0, 5710.0, 5713.0, 5714.0, 5715.0, 5716.0, 5717.0, 5719.0, 5725.0, 5727.0, 5728.0, 5745.0, 5747.0, 5771.0, 5781.0, 5782.0, 5783.0, 5784.0, 5791.0, 5810.0, 5813.0, 5814.0, 5879.0, 5883.0, 5884.0, 5885.0, 5886.0, 5887.0, 5889.0, 5891.0, 5892.0, 5893.0, 5894.0, 5896.0, 5900.0, 5901.0, 5902.0, 5910.0, 5914.0, 5915.0, 5916.0, 5917.0, 5925.0, 5927.0, 5928.0, 5929.0, 5930.0, 5931.0, 5935.0, 5936.0, 5937.0, 5965.0, 5970.0, 5971.0, 5976.0, 5982.0, 5983.0, 5984.0, 5987.0, 5992.0, 5993.0, 5994.0, 5997.0, 5998.0, 6002.0, 6015.0, 6018.0, 6046.0, 6047.0, 6100.0, 6117.0, 6118.0, 6122.0, 6124.0, 6125.0, 6128.0, 6129.0, 6130.0, 6133.0, 6134.0, 6137.0, 6138.0, 6139.0, 6141.0, 6146.0, 6147.0, 6155.0, 6156.0, 6166.0, 6168.0, 6175.0, 6187.0, 6188.0, 6189.0, 6194.0, 6196.0, 6198.0, 6199.0, 6201.0, 6202.0, 6203.0, 6207.0, 6209.0, 6222.0, 6229.0, 6230.0, 6232.0, 6233.0, 6249.0, 6256.0, 6257.0, 6259.0, 6271.0, 6277.0, 6280.0, 6284.0, 6285.0, 6294.0, 6297.0, 6300.0, 6301.0, 6314.0, 6322.0, 6399.0, 6418.0, 6419.0, 6421.0, 6426.0, 6427.0, 6429.0, 6432.0, 6433.0, 6434.0, 6446.0, 6447.0, 6449.0, 6451.0, 6470.0, 6477.0, 6497.0, 6498.0, 6499.0, 6500.0, 6502.0, 6576.0, 6594.0, 6595.0, 6596.0, 6598.0, 6602.0, 6604.0, 6605.0, 6606.0, 6607.0, 6612.0, 6613.0, 6618.0, 6619.0, 6621.0, 6622.0, 6625.0, 6626.0, 6627.0, 6628.0, 6629.0, 6631.0, 6632.0, 6633.0, 6634.0, 6635.0, 6636.0, 6637.0, 6656.0, 6657.0, 6659.0, 6662.0, 6665.0, 6667.0, 6670.0, 6727.0, 6729.0, 6732.0, 6733.0, 6742.0, 6749.0, 6760.0, 6777.0, 6781.0, 6788.0, 6789.0, 6790.0, 6795.0, 6809.0, 6815.0, 6827.0, 6829.0, 6832.0, 6837.0, 6839.0, 6867.0, 6870.0, 6871.0, 6872.0, 6873.0, 6874.0, 6875.0, 6877.0, 6879.0, 6880.0, 6881.0, 6882.0, 6883.0, 6884.0, 6885.0, 6894.0, 6895.0, 6908.0, 6910.0, 6911.0, 6917.0, 6919.0, 6920.0, 6926.0, 6929.0, 6935.0, 6936.0, 6940.0, 6941.0, 6942.0, 6944.0, 6945.0, 6992.0, 6996.0, 7003.0, 7008.0, 7009.0, 7013.0, 7014.0, 7016.0, 7019.0, 7022.0, 7023.0, 7024.0, 7025.0, 7026.0, 7027.0, 7029.0, 7030.0, 7054.0, 7067.0, 7071.0, 7072.0, 7073.0, 7088.0, 7089.0, 7090.0, 7110.0, 7112.0, 7114.0, 7126.0, 7150.0, 7156.0, 7158.0, 7167.0, 7178.0, 7184.0, 7189.0, 7205.0, 7216.0, 7248.0, 7257.0, 7267.0, 7268.0, 7270.0, 7280.0, 7283.0, 7289.0, 7290.0, 7295.0, 7297.0, 7311.0, 7314.0, 7316.0, 7317.0, 7320.0, 7321.0, 7323.0, 7324.0, 7325.0, 7328.0, 7329.0, 7332.0, 7334.0, 7335.0, 7336.0, 7337.0, 7341.0, 7342.0, 7343.0, 7353.0, 7358.0, 7360.0, 7372.0, 7374.0, 7375.0, 7376.0, 7391.0, 7392.0, 7398.0, 7411.0, 7415.0, 7417.0, 7419.0, 7428.0, 7443.0, 7453.0, 7468.0, 7469.0, 7485.0, 7486.0, 7494.0, 7507.0, 7508.0, 7514.0, 7515.0, 7517.0, 7520.0, 7528.0, 7531.0, 7539.0, 7541.0, 7542.0, 7546.0, 7547.0, 7549.0, 7551.0, 7552.0, 7553.0, 7554.0, 7555.0, 7556.0, 7559.0, 7561.0, 7562.0, 7564.0, 7565.0, 7566.0, 7569.0, 7570.0, 7571.0, 7574.0, 7576.0, 7579.0, 7580.0, 7581.0, 7582.0, 7584.0, 7587.0, 7589.0, 7592.0, 7594.0, 7596.0, 7617.0, 7620.0, 7625.0, 7626.0, 7627.0, 7629.0, 7633.0, 7637.0, 7638.0, 7639.0, 7644.0, 7652.0, 7673.0, 7675.0, 7678.0, 7691.0, 7692.0, 7694.0, 7695.0, 7697.0, 7699.0, 7700.0, 7701.0, 7703.0, 7710.0, 7711.0, 7712.0, 7718.0, 7726.0, 7727.0, 7728.0, 7730.0, 7732.0, 7733.0, 7737.0, 7741.0, 7745.0, 7746.0, 7748.0, 7750.0, 7752.0, 7755.0, 7756.0, 7757.0, 7760.0, 7761.0, 7762.0, 7766.0, 7767.0, 7768.0, 7769.0, 7770.0, 7771.0, 7772.0, 7773.0, 7776.0, 7789.0, 7791.0, 7803.0, 7813.0, 7846.0, 7862.0, 7866.0, 7867.0, 7873.0, 7874.0, 7884.0, 7919.0, 7936.0, 7965.0, 7975.0, 7984.0, 7994.0, 8013.0, 8019.0, 8028.0, 8031.0, 8036.0, 8078.0, 8079.0, 8086.0, 8089.0, 8099.0, 8106.0, 8125.0, 8148.0, 8161.0, 8175.0, 8187.0, 8195.0, 8202.0, 8208.0, 8214.0, 8220.0, 8237.0, 8239.0, 8241.0, 8242.0, 8243.0, 8260.0, 8266.0, 8270.0, 8284.0, 8287.0, 8293.0, 8294.0, 8312.0, 8313.0, 8317.0, 8334.0, 8338.0, 8339.0, 8340.0, 8341.0, 8342.0, 8343.0, 8344.0, 8347.0, 8349.0, 8350.0, 8353.0, 8357.0, 8359.0, 8360.0, 8361.0, 8362.0, 8363.0, 8364.0, 8365.0, 8366.0, 8367.0, 8394.0, 8396.0, 8402.0, 8405.0, 8409.0, 8427.0, 8428.0, 8438.0, 8444.0, 8446.0, 8449.0, 8450.0, 8451.0, 8452.0, 8458.0, 8462.0, 8463.0, 8464.0, 8473.0, 8479.0, 8480.0, 8481.0, 8487.0, 8493.0, 8498.0, 8502.0, 8505.0, 8507.0, 8517.0, 8518.0, 8533.0, 8535.0, 8539.0, 8544.0, 8545.0, 8548.0, 8554.0, 8558.0, 8559.0, 8563.0, 8565.0, 8566.0, 8568.0, 8572.0, 8575.0, 8601.0, 8607.0, 8609.0, 8621.0, 8625.0, 8629.0, 8634.0, 8644.0, 8648.0, 8653.0, 8655.0, 8658.0, 8690.0, 8717.0, 8721.0, 8725.0, 8726.0, 8728.0, 8731.0, 8732.0, 8738.0, 8772.0, 8798.0, 8805.0, 8812.0, 8813.0, 8814.0, 8815.0, 8819.0, 8836.0, 8841.0, 8846.0, 8848.0, 8850.0, 8859.0, 8861.0, 8863.0, 8864.0, 8877.0, 8880.0, 8882.0, 8893.0, 8895.0, 8896.0, 8899.0, 8904.0, 8914.0, 8915.0, 8924.0, 8926.0, 8927.0, 8930.0, 8932.0, 8939.0, 8940.0, 8969.0, 8970.0, 8975.0, 8986.0, 8988.0, 8994.0, 8999.0, 9014.0, 9025.0, 9031.0, 9039.0, 9040.0, 9054.0, 9055.0, 9063.0, 9070.0, 9079.0, 9088.0, 9092.0, 9093.0, 9095.0, 9100.0, 9104.0, 9113.0, 9125.0, 9128.0, 9129.0, 9130.0, 9131.0, 9139.0, 9141.0, 9149.0, 9150.0, 9156.0, 9158.0, 9162.0, 9183.0, 9189.0, 9204.0, 9205.0, 9208.0, 9242.0, 9246.0, 9252.0, 9255.0, 9261.0, 9263.0, 9270.0, 9278.0, 9282.0, 9295.0, 9310.0, 9315.0, 9318.0, 9319.0, 9320.0, 9324.0, 9325.0, 9326.0, 9337.0, 9338.0, 9351.0, 9352.0, 9354.0, 9355.0, 9373.0, 9400.0, 9401.0, 9404.0, 9410.0, 9412.0, 9414.0, 9416.0, 9422.0, 9425.0, 9439.0, 9440.0, 9441.0, 9442.0, 9443.0, 9473.0, 9477.0, 9493.0, 9500.0, 9513.0, 9520.0, 9521.0, 9524.0, 9525.0, 9529.0, 9530.0, 9534.0, 9541.0, 9552.0, 9555.0, 9557.0, 9569.0, 9572.0, 9575.0, 9577.0, 9580.0, 9581.0, 9585.0, 9587.0, 9589.0, 9604.0, 9611.0, 9616.0, 9618.0, 9640.0, 9647.0, 9652.0, 9658.0, 9659.0, 9667.0, 9668.0, 9675.0, 9679.0, 9682.0, 9683.0, 9686.0, 9701.0, 9702.0, 9716.0, 9726.0, 9730.0, 9733.0, 9734.0, 9735.0, 9736.0, 9753.0, 9757.0, 9759.0, 9775.0, 9782.0, 9785.0, 9792.0, 9794.0, 9801.0, 9807.0, 9810.0, 9824.0, 9831.0, 9837.0, 9839.0, 9841.0, 9848.0, 9849.0, 9852.0, 9857.0, 9862.0, 9863.0, 9869.0, 9878.0, 9879.0, 9887.0, 9889.0, 9898.0, 9907.0, 9910.0, 9913.0, 9921.0, 9923.0, 9924.0, 9925.0, 9931.0, 9935.0, 9939.0, 9941.0, 9949.0, 9958.0, 9960.0, 9961.0, 9967.0, 9969.0, 9973.0, 9975.0, 9978.0, 9988.0, 9991.0, 9994.0, 10000.0, 10001.0, 10009.0, 10011.0, 10013.0, 10014.0, 10016.0, 10023.0, 10025.0, 10036.0, 10038.0, 10048.0, 10049.0, 10051.0, 10055.0, 10062.0, 10075.0, 10082.0, 10084.0, 10093.0, 10094.0, 10096.0, 10097.0, 10101.0, 10109.0, 10113.0, 10114.0, 10116.0, 10123.0, 10124.0, 10127.0, 10128.0, 10133.0, 10138.0, 10140.0, 10146.0, 10153.0, 10155.0, 10157.0, 10168.0, 10169.0, 10172.0, 10174.0, 10179.0, 10180.0, 10181.0, 10189.0, 10190.0, 10197.0, 10200.0, 10202.0, 10209.0, 10210.0, 10212.0, 10213.0, 10217.0, 10221.0, 10224.0, 10229.0, 10236.0, 10238.0, 10241.0, 10248.0, 10250.0, 10253.0, 10260.0, 10262.0, 10263.0, 10270.0, 10272.0, 10273.0, 10274.0, 10277.0, 10284.0, 10285.0, 10286.0, 10293.0, 10296.0, 10302.0, 10307.0, 10308.0, 10309.0, 10311.0, 10325.0, 10361.0, 10362.0, 10363.0, 10370.0, 10381.0, 10383.0, 10388.0, 10389.0, 10395.0, 10399.0, 10413.0, 10419.0, 10421.0, 10425.0, 10428.0, 10432.0, 10436.0, 10438.0, 10443.0, 10445.0, 10450.0, 10454.0, 10459.0, 10463.0, 10464.0, 10467.0, 10468.0, 10473.0, 10474.0, 10477.0, 10482.0, 10485.0, 10488.0, 10489.0, 10492.0, 10498.0, 10513.0, 10514.0, 10519.0, 10520.0, 10522.0, 10539.0, 10541.0, 10549.0, 10556.0, 10566.0, 10569.0, 10580.0, 10589.0, 10591.0, 10592.0, 10597.0, 10614.0, 10620.0, 10622.0, 10628.0, 10629.0, 10635.0, 10643.0, 10656.0, 10657.0, 10658.0, 10659.0, 10664.0, 10670.0, 10672.0, 10691.0, 10713.0, 10724.0, 10725.0, 10732.0, 10733.0, 10734.0, 10742.0, 10765.0, 10771.0, 10772.0, 10773.0, 10780.0, 10781.0, 10783.0, 10785.0, 10794.0, 10795.0, 10799.0, 10838.0, 10848.0, 10856.0, 10891.0, 10901.0, 10907.0, 10910.0, 10912.0, 10914.0, 10915.0, 10916.0, 10920.0, 10921.0, 10923.0, 10926.0, 10927.0, 10928.0, 10943.0, 10946.0, 10949.0, 10951.0, 10953.0, 10957.0, 10973.0, 10978.0, 10979.0, 10980.0, 10983.0, 10987.0, 10992.0, 11011.0, 11016.0, 11017.0, 11023.0, 11044.0, 11051.0, 11052.0, 11054.0, 11059.0, 11060.0, 11066.0, 11070.0, 11073.0, 11076.0, 11078.0, 11083.0, 11091.0, 11092.0, 11097.0, 11098.0, 11101.0, 11107.0, 11108.0, 11113.0, 11116.0, 11123.0, 11124.0, 11128.0, 11137.0, 11143.0, 11144.0, 11156.0, 11157.0, 11162.0, 11163.0, 11164.0, 11165.0, 11166.0, 11168.0, 11170.0, 11171.0, 11177.0, 11179.0, 11186.0, 11193.0, 11198.0, 11200.0, 11214.0, 11244.0, 11259.0, 11261.0, 11266.0, 11267.0, 11269.0, 11284.0, 11315.0, 11319.0, 11325.0, 11329.0, 11331.0, 11338.0, 11340.0, 22794.0, 22803.0, 22806.0, 22809.0, 22822.0, 22823.0, 22826.0, 22828.0, 22834.0, 22835.0, 22843.0, 22847.0, 22849.0, 22850.0, 22858.0, 22861.0, 22864.0, 22869.0, 22873.0, 22877.0, 22880.0, 22881.0, 22882.0, 22883.0, 22884.0, 22887.0, 22888.0, 22889.0, 22890.0, 22894.0, 22909.0, 22926.0, 22927.0, 22938.0, 22944.0, 22954.0, 22955.0, 22974.0, 22976.0, 22980.0, 22984.0, 22985.0, 22993.0, 23013.0, 23016.0, 23019.0, 23022.0, 23028.0, 23030.0, 23036.0, 23037.0, 23039.0, 23043.0, 23049.0, 23051.0, 23060.0, 23063.0, 23064.0, 23066.0, 23070.0, 23075.0, 23076.0, 23077.0, 23081.0, 23082.0, 23087.0, 23090.0, 23091.0, 23093.0, 23099.0, 23119.0, 23131.0, 23132.0, 23133.0, 23137.0, 23142.0, 23144.0, 23152.0, 23170.0, 23172.0, 23175.0, 23178.0, 23186.0, 23189.0, 23195.0, 23196.0, 23214.0, 23216.0, 23234.0, 23244.0, 23286.0, 23291.0, 23293.0, 23300.0, 23304.0, 23309.0, 23345.0, 23350.0, 23351.0, 23358.0, 23361.0, 23368.0, 23376.0, 23381.0, 23383.0, 23394.0, 23401.0, 23404.0, 23408.0, 23410.0, 23411.0, 23412.0, 23421.0, 23429.0, 23435.0, 23450.0, 23451.0, 23462.0, 23464.0, 23468.0, 23473.0, 23479.0, 23492.0, 23512.0, 23517.0, 23521.0, 23523.0, 23541.0, 23543.0, 23549.0, 23552.0, 23558.0, 23560.0, 23567.0, 23587.0, 23588.0, 23598.0, 23609.0, 23613.0, 23616.0, 23619.0, 23623.0, 23633.0, 23644.0, 23658.0, 23660.0, 23677.0, 23759.0, 23761.0, 23774.0, 23786.0, 23788.0, 24148.0, 25764.0, 25776.0, 25788.0, 25792.0, 25793.0, 25798.0, 25799.0, 25804.0, 25819.0, 25820.0, 25842.0, 25850.0, 25852.0, 25855.0, 25865.0, 25871.0, 25874.0, 25888.0, 25896.0, 25898.0, 25904.0, 25909.0, 25911.0, 25915.0, 25920.0, 25925.0, 25929.0, 25934.0, 25940.0, 25942.0, 25946.0, 25949.0, 25950.0, 25953.0, 25962.0, 25970.0, 25979.0, 25988.0, 25996.0, 26007.0, 26011.0, 26013.0, 26015.0, 26019.0, 26036.0, 26039.0, 26043.0, 26051.0, 26053.0, 26057.0, 26060.0, 26073.0, 26092.0, 26098.0, 26121.0, 26122.0, 26123.0, 26135.0, 26147.0, 26149.0, 26152.0, 26155.0, 26168.0, 26191.0, 26205.0, 26224.0, 26233.0, 26256.0, 26260.0, 26263.0, 26271.0, 26278.0, 26287.0, 26297.0, 26298.0, 26353.0, 26354.0, 26468.0, 26471.0, 26508.0, 26512.0, 26523.0, 26528.0, 26574.0, 26575.0, 26576.0, 26747.0, 26953.0, 26959.0, 26974.0, 26986.0, 26993.0, 26994.0, 27000.0, 27013.0, 27018.0, 27030.0, 27097.0, 27098.0, 27130.0, 27148.0, 27153.0, 27154.0, 27161.0, 27164.0, 27183.0, 27238.0, 27247.0, 27250.0, 27254.0, 27257.0, 27258.0, 27300.0, 27301.0, 27309.0, 27316.0, 27324.0, 27332.0, 27335.0, 27336.0, 27338.0, 27339.0, 27343.0, 27351.0, 27429.0, 27430.0, 27434.0, 27443.0, 28960.0, 28970.0, 28976.0, 28984.0, 28986.0, 28989.0, 28991.0, 28992.0, 29028.0, 29035.0, 29066.0, 29068.0, 29072.0, 29079.0, 29081.0, 29082.0, 29086.0, 29087.0, 29089.0, 29102.0, 29104.0, 29107.0, 29109.0, 29115.0, 29117.0, 29118.0, 29127.0, 29777.0, 29781.0, 29799.0, 29841.0, 29843.0, 29844.0, 29855.0, 29883.0, 29887.0, 29889.0, 29890.0, 29894.0, 29896.0, 29901.0, 29914.0, 29915.0, 29942.0, 29945.0, 29946.0, 29950.0, 29965.0, 29978.0, 29980.0, 29994.0, 29995.0, 29998.0, 30000.0, 30813.0, 30818.0, 30827.0, 30832.0, 30833.0, 30837.0, 30844.0, 49854.0, 50485.0, 50507.0, 50511.0, 50626.0, 50717.0, 50804.0, 50809.0, 50810.0, 50813.0, 50855.0, 51002.0, 51003.0, 51005.0, 51008.0, 51010.0, 51013.0, 51022.0, 51035.0, 51056.0, 51058.0, 51065.0, 51066.0, 51068.0, 51070.0, 51072.0, 51076.0, 51078.0, 51085.0, 51086.0, 51087.0, 51091.0, 51096.0, 51097.0, 51102.0, 51105.0, 51111.0, 51112.0, 51119.0, 51126.0, 51132.0, 51138.0, 51142.0, 51147.0, 51149.0, 51155.0, 51157.0, 51163.0, 51164.0, 51176.0, 51181.0, 51182.0, 51186.0, 51188.0, 51193.0, 51202.0, 51222.0, 51231.0, 51244.0, 51265.0, 51276.0, 51277.0, 51278.0, 51290.0, 51295.0, 51307.0, 51320.0, 51322.0, 51333.0, 51335.0, 51339.0, 51351.0, 51366.0, 51368.0, 51371.0, 51377.0, 51379.0, 51385.0, 51412.0, 51426.0, 51427.0, 51434.0, 51441.0, 51444.0, 51447.0, 51460.0, 51465.0, 51493.0, 51497.0, 51499.0, 51501.0, 51503.0, 51507.0, 51523.0, 51529.0, 51530.0, 51533.0, 51545.0, 51547.0, 51548.0, 51550.0, 51566.0, 51567.0, 51574.0, 51582.0, 51586.0, 51588.0, 51592.0, 51603.0, 51605.0, 51621.0, 51634.0, 51637.0, 51639.0, 51645.0, 51646.0, 51647.0, 51655.0, 51659.0, 51663.0, 51684.0, 51690.0, 51691.0, 51693.0, 51696.0, 51710.0, 51720.0, 51726.0, 51729.0, 51734.0, 51741.0, 51747.0, 51750.0, 51754.0, 51755.0, 51763.0, 51808.0, 53354.0, 53918.0, 53944.0, 54014.0, 54033.0, 54059.0, 54069.0, 54093.0, 54107.0, 54112.0, 54165.0, 54205.0, 54386.0, 54439.0, 54442.0, 54454.0, 54464.0, 54476.0, 54487.0, 54494.0, 54496.0, 54512.0, 54514.0, 54517.0, 54522.0, 54531.0, 54535.0, 54537.0, 54540.0, 54551.0, 54555.0, 54556.0, 54617.0, 54619.0, 54663.0, 54665.0, 54680.0, 54700.0, 54726.0, 54737.0, 54764.0, 54778.0, 54790.0, 54797.0, 54799.0, 54807.0, 54815.0, 54816.0, 54823.0, 54840.0, 54841.0, 54850.0, 54851.0, 54856.0, 54859.0, 54862.0, 54870.0, 54881.0, 54883.0, 54888.0, 54890.0, 54891.0, 54897.0, 54904.0, 54908.0, 54925.0, 54927.0, 54931.0, 54936.0, 54939.0, 54942.0, 54952.0, 54954.0, 54955.0, 54960.0, 54961.0, 54962.0, 54963.0, 54969.0, 54973.0, 54980.0, 54989.0, 54993.0, 54994.0, 54998.0, 55011.0, 55023.0, 55031.0, 55038.0, 55051.0, 55063.0, 55070.0, 55090.0, 55093.0, 55094.0, 55095.0, 55100.0, 55110.0, 55122.0, 55128.0, 55132.0, 55140.0, 55145.0, 55147.0, 55159.0, 55166.0, 55167.0, 55170.0, 55174.0, 55177.0, 55190.0, 55196.0, 55197.0, 55198.0, 55205.0, 55206.0, 55208.0, 55209.0, 55212.0, 55218.0, 55219.0, 55226.0, 55229.0, 55230.0, 55234.0, 55236.0, 55249.0, 55256.0, 55269.0, 55279.0, 55284.0, 55290.0, 55291.0, 55308.0, 55311.0, 55319.0, 55325.0, 55336.0, 55337.0, 55339.0, 55352.0, 55367.0, 55437.0, 55486.0, 55502.0, 55509.0, 55520.0, 55536.0, 55544.0, 55552.0, 55553.0, 55565.0, 55571.0, 55578.0, 55585.0, 55588.0, 55593.0, 55596.0, 55599.0, 55609.0, 55621.0, 55626.0, 55628.0, 55629.0, 55632.0, 55636.0, 55644.0, 55646.0, 55656.0, 55658.0, 55659.0, 55662.0, 55663.0, 55665.0, 55666.0, 55679.0, 55680.0, 55689.0, 55693.0, 55696.0, 55713.0, 55717.0, 55727.0, 55729.0, 55734.0, 55742.0, 55743.0, 55756.0, 55765.0, 55766.0, 55768.0, 55769.0, 55771.0, 55775.0, 55777.0, 55781.0, 55786.0, 55795.0, 55802.0, 55810.0, 55811.0, 55827.0, 55832.0, 55833.0, 55835.0, 55837.0, 55854.0, 55856.0, 55859.0, 55869.0, 55870.0, 55871.0, 55888.0, 55893.0, 55897.0, 55900.0, 55904.0, 55905.0, 55906.0, 55914.0, 55916.0, 55922.0, 55929.0, 55968.0, 55998.0, 56034.0, 56146.0, 56154.0, 56242.0, 56252.0, 56254.0, 56256.0, 56257.0, 56271.0, 56339.0, 56342.0, 56478.0, 56623.0, 56647.0, 56655.0, 56658.0, 56683.0, 56731.0, 56776.0, 56829.0, 56848.0, 56849.0, 56852.0, 56892.0, 56893.0, 56897.0, 56903.0, 56915.0, 56916.0, 56919.0, 56948.0, 56949.0, 56950.0, 56970.0, 56980.0, 56981.0, 56984.0, 57002.0, 57050.0, 57082.0, 57092.0, 57095.0, 57097.0, 57106.0, 57109.0, 57110.0, 57116.0, 57117.0, 57162.0, 57178.0, 57186.0, 57209.0, 57232.0, 57325.0, 57332.0, 57335.0, 57336.0, 57337.0, 57343.0, 57396.0, 57405.0, 57447.0, 57448.0, 57451.0, 57461.0, 57472.0, 57474.0, 57478.0, 57507.0, 57508.0, 57510.0, 57523.0, 57531.0, 57532.0, 57538.0, 57541.0, 57547.0, 57553.0, 57558.0, 57567.0, 57570.0, 57573.0, 57585.0, 57590.0, 57593.0, 57594.0, 57599.0, 57602.0, 57604.0, 57610.0, 57623.0, 57658.0, 57659.0, 57665.0, 57677.0, 57679.0, 57683.0, 57693.0, 57695.0, 57703.0, 57708.0, 57711.0, 57713.0, 57716.0, 57721.0, 57761.0, 57763.0, 57786.0, 57805.0, 57819.0, 57862.0, 58155.0, 58190.0, 58487.0, 58490.0, 58492.0, 58493.0, 58497.0, 58500.0, 58504.0, 58508.0, 58526.0, 58528.0, 58529.0, 58533.0, 59269.0, 59286.0, 59348.0, 60313.0, 60314.0, 60386.0, 60468.0, 60491.0, 60509.0, 60528.0, 60678.0, 63035.0, 63906.0, 63922.0, 63925.0, 63932.0, 63935.0, 63974.0, 63976.0, 63977.0, 63979.0, 64061.0, 64062.0, 64110.0, 64121.0, 64210.0, 64236.0, 64288.0, 64320.0, 64321.0, 64324.0, 64375.0, 64395.0, 64400.0, 64426.0, 64431.0, 64506.0, 64518.0, 64708.0, 64710.0, 64718.0, 64750.0, 64754.0, 64763.0, 64766.0, 64769.0, 64771.0, 64777.0, 64782.0, 64783.0, 64784.0, 64785.0, 64789.0, 64794.0, 64802.0, 64839.0, 64844.0, 64848.0, 64855.0, 64859.0, 64863.0, 64864.0, 64895.0, 64900.0, 64940.0, 64946.0, 64976.0, 65018.0, 65056.0, 65094.0, 65109.0, 65110.0, 65123.0, 65251.0, 65264.0, 65980.0, 65982.0, 65986.0, 65991.0, 66005.0, 78986.0, 78996.0, 79000.0, 79003.0, 79005.0, 79023.0, 79026.0, 79027.0, 79029.0, 79035.0, 79047.0, 79058.0, 79066.0, 79068.0, 79074.0, 79075.0, 79077.0, 79080.0, 79081.0, 79084.0, 79088.0, 79091.0, 79142.0, 79149.0, 79156.0, 79175.0, 79177.0, 79184.0, 79228.0, 79230.0, 79364.0, 79366.0, 79447.0, 79576.0, 79577.0, 79612.0, 79618.0, 79622.0, 79639.0, 79646.0, 79647.0, 79650.0, 79661.0, 79673.0, 79677.0, 79682.0, 79685.0, 79697.0, 79707.0, 79710.0, 79716.0, 79717.0, 79723.0, 79724.0, 79728.0, 79744.0, 79745.0, 79753.0, 79759.0, 79763.0, 79768.0, 79776.0, 79780.0, 79788.0, 79797.0, 79800.0, 79811.0, 79813.0, 79818.0, 79829.0, 79830.0, 79831.0, 79862.0, 79866.0, 79869.0, 79871.0, 79872.0, 79876.0, 79879.0, 79882.0, 79885.0, 79891.0, 79892.0, 79893.0, 79894.0, 79898.0, 79912.0, 79913.0, 79915.0, 79918.0, 79943.0, 79955.0, 79960.0, 79968.0, 79973.0, 79986.0, 79987.0, 79991.0, 80010.0, 80011.0, 80012.0, 80025.0, 80032.0, 80034.0, 80063.0, 80095.0, 80108.0, 80110.0, 80124.0, 80139.0, 80142.0, 80145.0, 80150.0, 80155.0, 80169.0, 80173.0, 80174.0, 80184.0, 80185.0, 80196.0, 80198.0, 80204.0, 80218.0, 80232.0, 80256.0, 80264.0, 80271.0, 80279.0, 80306.0, 80311.0, 80312.0, 80314.0, 80315.0, 80317.0, 80324.0, 80336.0, 80345.0, 80349.0, 80351.0, 80700.0, 80714.0, 80726.0, 80755.0, 80764.0, 80776.0, 80778.0, 80789.0, 80823.0, 80829.0, 80853.0, 80854.0, 80895.0, 81532.0, 81545.0, 81550.0, 81556.0, 81557.0, 81566.0, 81602.0, 81603.0, 81605.0, 81606.0, 81611.0, 81624.0, 81627.0, 81628.0, 81669.0, 81691.0, 81786.0, 81789.0, 81847.0, 81856.0, 81857.0, 81875.0, 81890.0, 81892.0, 81931.0, 81932.0, 83439.0, 83443.0, 83448.0, 83479.0, 83480.0, 83541.0, 83591.0, 83594.0, 83595.0, 83607.0, 83637.0, 83640.0, 83667.0, 83695.0, 83714.0, 83743.0, 83744.0, 83746.0, 83752.0, 83852.0, 83860.0, 83932.0, 83933.0, 83989.0, 83990.0, 84057.0, 84062.0, 84072.0, 84078.0, 84081.0, 84084.0, 84101.0, 84105.0, 84108.0, 84124.0, 84129.0, 84132.0, 84148.0, 84153.0, 84162.0, 84163.0, 84164.0, 84181.0, 84196.0, 84215.0, 84226.0, 84232.0, 84246.0, 84250.0, 84259.0, 84265.0, 84268.0, 84270.0, 84271.0, 84285.0, 84289.0, 84295.0, 84296.0, 84309.0, 84312.0, 84313.0, 84316.0, 84324.0, 84330.0, 84331.0, 84333.0, 84436.0, 84437.0, 84444.0, 84449.0, 84450.0, 84456.0, 84458.0, 84460.0, 84498.0, 84503.0, 84515.0, 84520.0, 84527.0, 84552.0, 84619.0, 84622.0, 84627.0, 84640.0, 84660.0, 84661.0, 84662.0, 84671.0, 84678.0, 84707.0, 84733.0, 84749.0, 84759.0, 84765.0, 84775.0, 84787.0, 84790.0, 84811.0, 84812.0, 84836.0, 84838.0, 84844.0, 84851.0, 84858.0, 84861.0, 84874.0, 84883.0, 84893.0, 84897.0, 84905.0, 84911.0, 84914.0, 84922.0, 84924.0, 84930.0, 84934.0, 84939.0, 84944.0, 84946.0, 84948.0, 84950.0, 84959.0, 84964.0, 84986.0, 85004.0, 85012.0, 85015.0, 85236.0, 85313.0, 85359.0, 85365.0, 85366.0, 85369.0, 85397.0, 85416.0, 85417.0, 85443.0, 85446.0, 85453.0, 85456.0, 85457.0, 85460.0, 85463.0, 87178.0, 89887.0, 89890.0, 90025.0, 90075.0, 90120.0, 90121.0, 90204.0, 90233.0, 90317.0, 90321.0, 90333.0, 90338.0, 90378.0, 90390.0, 90417.0, 90459.0, 90485.0, 90529.0, 90576.0, 90589.0, 90592.0, 90594.0, 90637.0, 90649.0, 90843.0, 90853.0, 90865.0, 90874.0, 90987.0, 90993.0, 91039.0, 91107.0, 91120.0, 91133.0, 91151.0, 91156.0, 91392.0, 91603.0, 91661.0, 91664.0, 91746.0, 91752.0, 91754.0, 91801.0, 91975.0, 92002.0, 92105.0, 92140.0, 92283.0, 92285.0, 92312.0, 92335.0, 92342.0, 92595.0, 92675.0, 92797.0, 92806.0, 92815.0, 92822.0, 92840.0, 92999.0, 93134.0, 93145.0, 93343.0, 93474.0, 93587.0, 93953.0, 93973.0, 94039.0, 94056.0, 94104.0, 94234.0, 94239.0, 94241.0, 96764.0, 112398.0, 112399.0, 112755.0, 112770.0, 112858.0, 112869.0, 112939.0, 112942.0, 112950.0, 113130.0, 113174.0, 113177.0, 113510.0, 113802.0, 113835.0, 114049.0, 114785.0, 114803.0, 114821.0, 114823.0, 114826.0, 114907.0, 114971.0, 114991.0, 115004.0, 115426.0, 115509.0, 115560.0, 115677.0, 115950.0, 116028.0, 116092.0, 116113.0, 116115.0, 116224.0, 117143.0, 117177.0, 117178.0, 117608.0, 118424.0, 118460.0, 118472.0, 118924.0, 120376.0, 121053.0, 121274.0, 121504.0, 121642.0, 122402.0, 122769.0, 122830.0, 122953.0, 123036.0, 123169.0, 123803.0, 123879.0, 124045.0, 124359.0, 124512.0, 124790.0, 124961.0, 125150.0, 125893.0, 125919.0, 125950.0, 126017.0, 126068.0, 126069.0, 126070.0, 126074.0, 126208.0, 126231.0, 126272.0, 126295.0, 126308.0, 126375.0, 126393.0, 126520.0, 126526.0, 126549.0, 126626.0, 127396.0, 127428.0, 127933.0, 128312.0, 128387.0, 128866.0, 129138.0, 129685.0, 129831.0, 130557.0, 131870.0, 131965.0, 132660.0, 132789.0, 132864.0, 132884.0, 133522.0, 133746.0, 134187.0, 134510.0, 134701.0, 134728.0, 135114.0, 135138.0, 136051.0, 136319.0, 136647.0, 137209.0, 137392.0, 137682.0, 137886.0, 138151.0, 138199.0, 138716.0, 139081.0, 139324.0, 139599.0, 139735.0, 140290.0, 140467.0, 140576.0, 140597.0, 140612.0, 140685.0, 140691.0, 140735.0, 140739.0, 140883.0, 140886.0, 140901.0, 142940.0, 143570.0, 143686.0, 143689.0, 144097.0, 144195.0, 144348.0, 144715.0, 144811.0, 145282.0, 146050.0, 146059.0, 146198.0, 146434.0, 146540.0, 146542.0, 147657.0, 147658.0, 147660.0, 147687.0, 147694.0, 147807.0, 147808.0, 147837.0, 147912.0, 147923.0, 147929.0, 147947.0, 147948.0, 147949.0, 148103.0, 148156.0, 148198.0, 148203.0, 148206.0, 148213.0, 148254.0, 148266.0, 148268.0, 148327.0, 148398.0, 148418.0, 148479.0, 148523.0, 148979.0, 149076.0, 149420.0, 149428.0, 149603.0, 150094.0, 150290.0, 150472.0, 150678.0, 150684.0, 150962.0, 151987.0, 152006.0, 152098.0, 152518.0, 152687.0, 152877.0, 153222.0, 153443.0, 153527.0, 153572.0, 153769.0, 155054.0, 155061.0, 157285.0, 157570.0, 157695.0, 158234.0, 158399.0, 158431.0, 158586.0, 158931.0, 161582.0, 161725.0, 161882.0, 161931.0, 162239.0, 162394.0, 162655.0, 162962.0, 162963.0, 162966.0, 162967.0, 162968.0, 162972.0, 162993.0, 163049.0, 163050.0, 163051.0, 163059.0, 163071.0, 163081.0, 163115.0, 163126.0, 163131.0, 163223.0, 163227.0, 163255.0, 163732.0, 163859.0, 164045.0, 164684.0, 165324.0, 165918.0, 166793.0, 166815.0, 166968.0, 168374.0, 168544.0, 168850.0, 169270.0, 169792.0, 169834.0, 169841.0, 170082.0, 170261.0, 170302.0, 170394.0, 170506.0, 170622.0, 170958.0, 170959.0, 171392.0, 192670.0, 195814.0, 195828.0, 196441.0, 196446.0, 196513.0, 197135.0, 197320.0, 197370.0, 197407.0, 199692.0, 199704.0, 199777.0, 200014.0, 200186.0, 200316.0, 200424.0, 200558.0, 200765.0, 201161.0, 201163.0, 201181.0, 201266.0, 201514.0, 201798.0, 201973.0, 202333.0, 203068.0, 203228.0, 203245.0, 203523.0, 204851.0, 205564.0, 205717.0, 219333.0, 219541.0, 219736.0, 219749.0, 219790.0, 219844.0, 220042.0, 220064.0, 220202.0, 220359.0, 220869.0, 220929.0, 220988.0, 220992.0, 221092.0, 221120.0, 221184.0, 221302.0, 221481.0, 221656.0, 221662.0, 221785.0, 221833.0, 221895.0, 221927.0, 221937.0, 222183.0, 222194.0, 222229.0, 222696.0, 222698.0, 245711.0, 246175.0, 246744.0, 252884.0, 253430.0, 253461.0, 253639.0, 253714.0, 253959.0, 254048.0, 254225.0, 254251.0, 254394.0, 255374.0, 255403.0, 256006.0, 256051.0, 256364.0, 256380.0, 259266.0, 260425.0, 266743.0, 266812.0, 282890.0, 282996.0, 283078.0, 283149.0, 283254.0, 283337.0, 283385.0, 283417.0, 283489.0, 283742.0, 283807.0, 284004.0, 284058.0, 284086.0, 284306.0, 284307.0, 284309.0, 284312.0, 284323.0, 284338.0, 284346.0, 284349.0, 284358.0, 284370.0, 284371.0, 284390.0, 284391.0, 284403.0, 284406.0, 284439.0, 284443.0, 284459.0, 284695.0, 284697.0, 285237.0, 285267.0, 285268.0, 285346.0, 285349.0, 285381.0, 285605.0, 285676.0, 285971.0, 286053.0, 286075.0, 286128.0, 286257.0, 317772.0, 317781.0, 339123.0, 339230.0, 339287.0, 339318.0, 339324.0, 339327.0, 339344.0, 339487.0, 339488.0, 339500.0, 339559.0, 339745.0, 340152.0, 340252.0, 340385.0, 340543.0, 342132.0, 342357.0, 342371.0, 342892.0, 342908.0, 342909.0, 342926.0, 342945.0, 342977.0, 344387.0, 344787.0, 345462.0, 346157.0, 347344.0, 347733.0, 348262.0, 348327.0, 349075.0, 353088.0, 353322.0, 353355.0, 353497.0, 359948.0, 360023.0, 374655.0, 374879.0, 374899.0, 374900.0, 374928.0, 375748.0, 375757.0, 376940.0, 378884.0, 378938.0, 387082.0, 387597.0, 387751.0, 387893.0, 388523.0, 388536.0, 388558.0, 388561.0, 388566.0, 388567.0, 388569.0, 388585.0, 389114.0, 389119.0, 389136.0, 389524.0, 390598.0, 390927.0, 390980.0, 399664.0, 399818.0, 400569.0, 400713.0, 400720.0, 400916.0, 401265.0, 401541.0, 402055.0, 402573.0, 404281.0, 440093.0, 440097.0, 440498.0, 440519.0, 440603.0, 440689.0, 440823.0, 441951.0, 442319.0, 445571.0, 493861.0, 503542.0, 641339.0, 642273.0, 642280.0, 642574.0, 643641.0, 643836.0, 644019.0, 644353.0, 645121.0, 645996.0, 653121.0, 728116.0, 728239.0, 728492.0, 728642.0, 728927.0, 729288.0, 730051.0, 730087.0, 731220.0, 100101467.0, 100125288.0, 100129543.0, 100129842.0, 100130086.0, 100131017.0, 100131187.0, 100131390.0, 100131827.0, 100132074.0, 100137047.0, 100289635.0, 100289678.0, 100293516.0, 100381270.0, 100529215.0, 100861412.0, 100885848.0, 101060200.0, 102157402.0, 102724560.0, 109504726.0, 110116772.0, 110354863.0 
GO:0005759 CC 7.54e-16 314/11536   351/16056 D05 mitochondrial matrix                     18.0, 34.0, 35.0, 36.0, 37.0, 38.0, 50.0, 205.0, 211.0, 217.0, 219.0, 318.0, 384.0, 402.0, 498.0, 501.0, 506.0, 509.0, 514.0, 515.0, 549.0, 587.0, 593.0, 594.0, 598.0, 622.0, 708.0, 891.0, 1373.0, 1431.0, 1583.0, 1629.0, 1632.0, 1666.0, 1716.0, 1737.0, 1738.0, 1743.0, 1757.0, 1892.0, 2066.0, 2108.0, 2109.0, 2110.0, 2230.0, 2232.0, 2309.0, 2395.0, 2617.0, 2639.0, 2647.0, 2653.0, 2731.0, 2744.0, 2746.0, 2747.0, 2876.0, 2908.0, 2936.0, 2954.0, 3028.0, 3033.0, 3155.0, 3305.0, 3313.0, 3329.0, 3336.0, 3396.0, 3418.0, 3419.0, 3420.0, 3712.0, 3735.0, 4191.0, 4200.0, 4287.0, 4357.0, 4521.0, 4594.0, 4704.0, 4705.0, 4706.0, 4714.0, 4719.0, 4720.0, 4722.0, 4728.0, 4833.0, 4942.0, 4967.0, 4968.0, 5091.0, 5095.0, 5096.0, 5106.0, 5160.0, 5162.0, 5163.0, 5164.0, 5166.0, 5303.0, 5428.0, 5625.0, 5770.0, 5831.0, 5859.0, 6041.0, 6059.0, 6188.0, 6464.0, 6648.0, 6742.0, 6821.0, 6832.0, 7019.0, 7084.0, 7156.0, 7263.0, 7915.0, 7923.0, 7978.0, 8050.0, 8192.0, 8505.0, 8659.0, 8801.0, 8802.0, 8803.0, 9054.0, 9093.0, 9238.0, 9692.0, 10102.0, 10105.0, 10131.0, 10157.0, 10202.0, 10295.0, 10352.0, 10449.0, 10469.0, 10531.0, 10587.0, 10588.0, 10667.0, 10873.0, 10922.0, 10935.0, 10965.0, 11019.0, 11112.0, 11232.0, 11238.0, 11315.0, 22868.0, 23395.0, 23408.0, 23409.0, 23410.0, 23417.0, 23424.0, 23438.0, 23474.0, 23479.0, 23568.0, 23590.0, 23597.0, 25828.0, 25902.0, 25961.0, 25973.0, 25996.0, 26024.0, 26027.0, 26073.0, 26164.0, 26275.0, 26284.0, 26995.0, 27034.0, 27068.0, 27165.0, 27349.0, 29920.0, 29958.0, 29960.0, 50808.0, 51022.0, 51025.0, 51067.0, 51095.0, 51102.0, 51103.0, 51106.0, 51110.0, 51166.0, 51205.0, 51250.0, 51601.0, 51657.0, 51805.0, 53343.0, 54516.0, 54704.0, 54802.0, 54931.0, 54936.0, 54938.0, 54949.0, 54988.0, 55006.0, 55066.0, 55157.0, 55178.0, 55217.0, 55218.0, 55347.0, 55471.0, 55699.0, 55739.0, 55753.0, 55856.0, 56652.0, 56922.0, 56953.0, 57001.0, 57038.0, 57107.0, 57128.0, 57546.0, 57570.0, 57805.0, 60314.0, 60493.0, 60528.0, 60558.0, 64087.0, 64216.0, 64745.0, 64850.0, 64863.0, 79072.0, 79568.0, 79587.0, 79611.0, 79675.0, 79731.0, 79736.0, 79922.0, 80017.0, 80221.0, 80222.0, 80224.0, 80273.0, 80298.0, 80308.0, 80324.0, 80347.0, 80724.0, 81689.0, 81889.0, 83875.0, 84266.0, 84274.0, 84300.0, 84340.0, 84532.0, 84693.0, 84706.0, 84795.0, 84869.0, 84881.0, 84971.0, 85007.0, 85476.0, 87178.0, 90480.0, 90624.0, 91689.0, 91875.0, 92170.0, 92399.0, 92935.0, 117145.0, 120892.0, 122961.0, 123688.0, 124454.0, 128240.0, 130916.0, 133686.0, 135154.0, 137872.0, 140886.0, 152926.0, 160428.0, 160760.0, 197322.0, 200205.0, 200895.0, 201626.0, 201973.0, 205327.0, 254013.0, 285367.0, 326625.0, 339983.0, 373156.0, 387338.0, 387787.0, 388962.0, 441024.0, 644096.0, 728294.0 
GO:0022626 CC 5.60e-10 75/11536    76/16056 D06 cytosolic ribosome                       2197.0, 3921.0, 4736.0, 6122.0, 6124.0, 6125.0, 6128.0, 6129.0, 6130.0, 6132.0, 6133.0, 6134.0, 6135.0, 6136.0, 6137.0, 6138.0, 6139.0, 6141.0, 6142.0, 6143.0, 6144.0, 6146.0, 6147.0, 6152.0, 6154.0, 6155.0, 6156.0, 6157.0, 6158.0, 6159.0, 6160.0, 6161.0, 6164.0, 6165.0, 6167.0, 6168.0, 6169.0, 6170.0, 6173.0, 6175.0, 6176.0, 6187.0, 6188.0, 6189.0, 6191.0, 6193.0, 6194.0, 6201.0, 6202.0, 6203.0, 6204.0, 6205.0, 6206.0, 6207.0, 6208.0, 6209.0, 6210.0, 6217.0, 6218.0, 6222.0, 6223.0, 6224.0, 6227.0, 6228.0, 6229.0, 6230.0, 6232.0, 6233.0, 7311.0, 9045.0, 9349.0, 11224.0, 23521.0, 25873.0, 440275.0 
GO:0022625 CC 2.15e-08 54/11536    54/16056 D05 cytosolic large ribosomal subunit        4736.0, 6122.0, 6124.0, 6125.0, 6128.0, 6129.0, 6130.0, 6132.0, 6133.0, 6134.0, 6135.0, 6136.0, 6137.0, 6138.0, 6139.0, 6141.0, 6142.0, 6143.0, 6144.0, 6146.0, 6147.0, 6152.0, 6154.0, 6155.0, 6156.0, 6157.0, 6158.0, 6159.0, 6160.0, 6161.0, 6164.0, 6165.0, 6166.0, 6167.0, 6168.0, 6169.0, 6170.0, 6171.0, 6173.0, 6175.0, 6176.0, 6181.0, 7311.0, 9045.0, 9349.0, 9513.0, 11224.0, 23521.0, 25873.0, 51121.0, 51538.0, 65008.0, 116832.0, 285855.0 
GO:0005694 CC 3.64e-06 150/11536   173/16056 D05 chromosome                               545.0, 641.0, 672.0, 705.0, 1062.0, 1104.0, 2332.0, 2959.0, 3149.0, 4033.0, 4152.0, 4288.0, 4292.0, 4438.0, 4691.0, 4841.0, 5303.0, 5810.0, 5885.0, 5930.0, 5934.0, 5965.0, 6838.0, 7486.0, 7543.0, 7753.0, 7874.0, 7936.0, 8237.0, 8243.0, 8568.0, 8726.0, 8886.0, 8899.0, 9055.0, 9149.0, 9188.0, 9319.0, 9400.0, 9401.0, 9425.0, 9575.0, 9790.0, 9869.0, 9904.0, 9933.0, 10199.0, 10229.0, 10274.0, 10362.0, 10436.0, 10459.0, 10635.0, 10721.0, 10771.0, 10785.0, 10849.0, 10969.0, 11073.0, 11077.0, 11103.0, 11137.0, 11143.0, 11144.0, 11340.0, 22893.0, 22976.0, 22992.0, 23029.0, 23063.0, 23076.0, 23244.0, 23246.0, 23481.0, 25885.0, 25895.0, 25896.0, 26155.0, 26156.0, 26354.0, 29072.0, 29803.0, 30836.0, 50809.0, 51203.0, 51406.0, 51535.0, 51608.0, 51663.0, 54537.0, 55035.0, 55063.0, 55299.0, 55661.0, 55777.0, 55813.0, 55870.0, 55968.0, 57654.0, 57659.0, 57862.0, 64946.0, 78994.0, 79080.0, 79173.0, 79661.0, 79703.0, 79831.0, 79832.0, 80204.0, 80854.0, 83642.0, 83695.0, 83743.0, 83852.0, 84072.0, 84154.0, 84172.0, 84298.0, 84301.0, 84365.0, 84515.0, 84678.0, 84916.0, 85865.0, 90378.0, 90853.0, 90865.0, 91433.0, 91603.0, 92822.0, 93426.0, 93953.0, 113130.0, 114785.0, 116092.0, 116447.0, 117246.0, 128061.0, 149840.0, 157570.0, 158880.0, 199990.0, 200424.0, 253461.0, 254394.0, 284338.0, 339230.0, 100133315.0, 112441434.0 
GO:0005681 CC 1.14e-05 92/11536   102/16056 D03 spliceosomal complex                     988.0, 1153.0, 1207.0, 1659.0, 1665.0, 3178.0, 3181.0, 3183.0, 3189.0, 3958.0, 4670.0, 4691.0, 5356.0, 5511.0, 5935.0, 6009.0, 6427.0, 6434.0, 6625.0, 6626.0, 6627.0, 6628.0, 6629.0, 6631.0, 6632.0, 6633.0, 6634.0, 6635.0, 6636.0, 6637.0, 6638.0, 7307.0, 7919.0, 8175.0, 8233.0, 8449.0, 8458.0, 8487.0, 8539.0, 8559.0, 8896.0, 9128.0, 9129.0, 9785.0, 9879.0, 10181.0, 10236.0, 10250.0, 10262.0, 10285.0, 10286.0, 10465.0, 10569.0, 10713.0, 10907.0, 10946.0, 10992.0, 11338.0, 22938.0, 23450.0, 23451.0, 24144.0, 24148.0, 25980.0, 27238.0, 27316.0, 27336.0, 27339.0, 29896.0, 51322.0, 51503.0, 51634.0, 51639.0, 51729.0, 54957.0, 55131.0, 55192.0, 55760.0, 57703.0, 57794.0, 58155.0, 79706.0, 79753.0, 83443.0, 84292.0, 84811.0, 84844.0, 84991.0, 91603.0, 140890.0, 199746.0, 494115.0 
GO:0016607 CC 3.36e-05 311/11536   384/16056 D03 nuclear speck                            328.0, 468.0, 535.0, 580.0, 665.0, 785.0, 988.0, 1136.0, 1196.0, 1198.0, 1408.0, 1432.0, 1452.0, 1647.0, 1655.0, 1665.0, 1793.0, 1859.0, 2057.0, 2334.0, 2737.0, 2908.0, 2961.0, 2966.0, 3014.0, 3091.0, 3192.0, 3299.0, 3303.0, 3304.0, 3550.0, 3600.0, 3636.0, 3835.0, 4116.0, 4137.0, 4152.0, 4301.0, 4338.0, 4707.0, 4776.0, 4841.0, 4869.0, 4968.0, 5071.0, 5073.0, 5093.0, 5300.0, 5324.0, 5356.0, 5433.0, 5501.0, 5511.0, 5546.0, 5562.0, 5563.0, 5566.0, 5601.0, 5681.0, 5930.0, 5936.0, 5994.0, 6015.0, 6046.0, 6421.0, 6426.0, 6427.0, 6428.0, 6429.0, 6430.0, 6431.0, 6432.0, 6446.0, 6625.0, 6627.0, 6629.0, 6651.0, 6657.0, 6729.0, 6732.0, 6733.0, 6835.0, 6891.0, 6944.0, 7307.0, 7341.0, 7486.0, 7737.0, 7919.0, 7994.0, 8106.0, 8175.0, 8178.0, 8241.0, 8394.0, 8405.0, 8444.0, 8446.0, 8535.0, 8539.0, 8554.0, 8559.0, 8621.0, 8683.0, 8859.0, 8899.0, 8926.0, 8930.0, 8988.0, 9063.0, 9092.0, 9128.0, 9129.0, 9158.0, 9263.0, 9295.0, 9320.0, 9321.0, 9404.0, 9410.0, 9425.0, 9541.0, 9584.0, 9589.0, 9646.0, 9733.0, 9759.0, 9775.0, 9794.0, 9879.0, 9904.0, 9907.0, 9939.0, 9967.0, 10014.0, 10051.0, 10084.0, 10135.0, 10189.0, 10210.0, 10212.0, 10250.0, 10284.0, 10285.0, 10286.0, 10401.0, 10421.0, 10432.0, 10450.0, 10454.0, 10465.0, 10482.0, 10569.0, 10772.0, 10783.0, 10915.0, 10921.0, 10929.0, 10933.0, 10946.0, 10973.0, 10992.0, 11052.0, 11170.0, 11176.0, 11193.0, 11201.0, 11325.0, 11338.0, 22794.0, 22873.0, 22927.0, 22938.0, 22985.0, 23091.0, 23137.0, 23254.0, 23360.0, 23451.0, 23464.0, 23517.0, 23774.0, 24144.0, 24148.0, 25766.0, 25776.0, 25831.0, 25898.0, 25936.0, 25949.0, 25957.0, 25962.0, 26051.0, 26121.0, 26235.0, 26959.0, 26993.0, 27097.0, 27332.0, 27339.0, 29107.0, 29883.0, 29890.0, 30827.0, 49855.0, 50809.0, 51008.0, 51138.0, 51322.0, 51371.0, 51501.0, 51503.0, 51533.0, 51547.0, 51631.0, 51747.0, 51755.0, 54033.0, 54439.0, 54497.0, 54540.0, 54815.0, 54883.0, 54890.0, 54942.0, 55051.0, 55086.0, 55105.0, 55234.0, 55269.0, 55604.0, 55644.0, 55660.0, 55671.0, 55735.0, 55840.0, 55893.0, 55898.0, 55904.0, 55914.0, 56252.0, 56339.0, 56478.0, 56731.0, 56892.0, 57109.0, 57223.0, 57602.0, 57703.0, 57713.0, 58517.0, 64318.0, 64397.0, 64750.0, 64766.0, 64771.0, 64783.0, 64852.0, 79005.0, 79068.0, 79228.0, 79677.0, 79719.0, 79872.0, 79882.0, 79960.0, 80145.0, 80196.0, 80230.0, 80271.0, 80764.0, 81669.0, 83759.0, 83932.0, 84081.0, 84164.0, 84248.0, 84271.0, 84324.0, 84662.0, 84844.0, 85403.0, 85417.0, 91603.0, 91647.0, 91746.0, 92609.0, 93663.0, 113246.0, 114034.0, 116028.0, 124245.0, 124790.0, 127933.0, 135295.0, 140691.0, 140890.0, 143684.0, 146705.0, 163859.0, 170506.0, 199746.0, 199870.0, 202333.0, 204851.0, 219988.0, 339287.0, 348995.0, 374395.0, 728340.0, 102157402.0 
GO:0005762 CC 3.41e-05 53/11536    56/16056 D06 mitochondrial large ribosomal subunit    740.0, 3396.0, 6150.0, 9553.0, 9801.0, 10573.0, 10884.0, 11222.0, 26589.0, 28977.0, 28998.0, 29074.0, 29088.0, 29093.0, 51069.0, 51073.0, 51253.0, 51258.0, 51263.0, 51264.0, 51318.0, 54148.0, 54534.0, 54948.0, 55052.0, 55168.0, 57129.0, 63875.0, 64928.0, 64975.0, 64976.0, 64978.0, 64979.0, 64981.0, 64983.0, 65003.0, 65005.0, 65008.0, 65080.0, 78988.0, 79590.0, 84311.0, 84545.0, 84769.0, 90480.0, 116540.0, 116541.0, 122704.0, 124995.0, 128308.0, 130916.0, 219927.0, 387338.0 
GO:0005747 CC 3.57e-05 46/11536    48/16056 D06 mitochondrial respiratory chain complex I 4535.0, 4536.0, 4537.0, 4538.0, 4539.0, 4540.0, 4541.0, 4694.0, 4695.0, 4696.0, 4697.0, 4698.0, 4700.0, 4701.0, 4702.0, 4704.0, 4705.0, 4706.0, 4707.0, 4708.0, 4709.0, 4710.0, 4711.0, 4712.0, 4713.0, 4714.0, 4715.0, 4716.0, 4717.0, 4718.0, 4719.0, 4720.0, 4722.0, 4723.0, 4724.0, 4725.0, 4726.0, 4728.0, 4729.0, 4731.0, 51079.0, 51103.0, 54539.0, 55572.0, 55967.0, 126328.0 
GO:0000151 CC 9.53e-05 91/11536   103/16056 D04 ubiquitin ligase complex                 580.0, 648.0, 672.0, 4008.0, 4734.0, 5071.0, 6015.0, 6468.0, 7186.0, 7187.0, 7321.0, 7324.0, 7332.0, 7334.0, 7335.0, 7993.0, 8315.0, 8517.0, 9025.0, 9246.0, 9354.0, 9440.0, 9442.0, 9443.0, 9604.0, 9810.0, 9862.0, 10048.0, 10210.0, 10273.0, 10277.0, 10296.0, 10422.0, 10425.0, 10616.0, 10910.0, 11059.0, 11060.0, 23014.0, 23142.0, 23194.0, 23291.0, 23304.0, 25793.0, 25820.0, 25852.0, 25897.0, 25898.0, 26224.0, 26234.0, 26235.0, 26260.0, 26262.0, 26267.0, 26268.0, 26269.0, 26272.0, 26994.0, 51003.0, 51646.0, 51665.0, 54165.0, 54994.0, 55208.0, 55527.0, 55832.0, 56254.0, 56929.0, 57506.0, 57610.0, 64750.0, 79018.0, 79184.0, 79872.0, 80204.0, 80232.0, 80325.0, 81858.0, 84246.0, 84259.0, 90025.0, 90390.0, 118424.0, 123879.0, 127544.0, 130507.0, 154214.0, 165918.0, 197131.0, 255488.0, 400569.0 
GO:0005758 CC 1.38e-04 71/11536    79/16056 D06 mitochondrial intermembrane space        204.0, 249.0, 402.0, 824.0, 1678.0, 2628.0, 2647.0, 2671.0, 4077.0, 4702.0, 4713.0, 4719.0, 4725.0, 4833.0, 4976.0, 5498.0, 6821.0, 7064.0, 9131.0, 10063.0, 10131.0, 10367.0, 10456.0, 10628.0, 10650.0, 10989.0, 11315.0, 23408.0, 23568.0, 25996.0, 26235.0, 26515.0, 26517.0, 26519.0, 26520.0, 26521.0, 27166.0, 27429.0, 30968.0, 51012.0, 51142.0, 51287.0, 51499.0, 54205.0, 55750.0, 56616.0, 57001.0, 57019.0, 57486.0, 60681.0, 64083.0, 65018.0, 65260.0, 79145.0, 80025.0, 81570.0, 84269.0, 84300.0, 84902.0, 87178.0, 90580.0, 90639.0, 117145.0, 131076.0, 131474.0, 153768.0, 221154.0, 388753.0, 400916.0, 647087.0, 100287932.0 
GO:0000786 CC 1.42e-04 72/11536    80/16056 D03 nucleosome                               60.0, 3005.0, 3006.0, 3007.0, 3008.0, 3012.0, 3014.0, 3015.0, 3017.0, 3018.0, 3020.0, 3021.0, 6944.0, 7994.0, 8089.0, 8294.0, 8334.0, 8338.0, 8339.0, 8340.0, 8341.0, 8342.0, 8343.0, 8344.0, 8347.0, 8349.0, 8350.0, 8353.0, 8357.0, 8359.0, 8360.0, 8361.0, 8362.0, 8363.0, 8364.0, 8365.0, 8366.0, 8367.0, 8607.0, 8969.0, 8970.0, 9555.0, 9643.0, 10467.0, 10856.0, 10902.0, 10933.0, 26122.0, 50809.0, 54556.0, 54737.0, 54799.0, 55257.0, 55506.0, 55766.0, 55929.0, 56848.0, 64431.0, 64769.0, 80314.0, 84250.0, 84656.0, 85236.0, 92815.0, 94239.0, 121504.0, 128312.0, 221656.0, 257218.0, 317772.0, 440093.0, 440689.0 
GO:0022627 CC 2.14e-04 40/11536    42/16056 D05 cytosolic small ribosomal subunit        2197.0, 3039.0, 3040.0, 3921.0, 6187.0, 6188.0, 6189.0, 6191.0, 6193.0, 6194.0, 6201.0, 6202.0, 6203.0, 6204.0, 6205.0, 6206.0, 6207.0, 6208.0, 6209.0, 6210.0, 6217.0, 6218.0, 6222.0, 6223.0, 6224.0, 6227.0, 6228.0, 6229.0, 6230.0, 6231.0, 6232.0, 6233.0, 6234.0, 6235.0, 7311.0, 8705.0, 10399.0, 51065.0, 64963.0, 83939.0 
GO:0070847 CC 2.68e-04 26/11536    26/16056 D04 core mediator complex                    5469.0, 6837.0, 9282.0, 9412.0, 9439.0, 9440.0, 9441.0, 9442.0, 9443.0, 9477.0, 9862.0, 10001.0, 10025.0, 29079.0, 51003.0, 51586.0, 54797.0, 55090.0, 55588.0, 80306.0, 81857.0, 84246.0, 90390.0, 112950.0, 219541.0, 400569.0 
GO:0005689 CC 2.68e-04 26/11536    26/16056 D04 U12-type spliceosomal complex            1665.0, 4904.0, 6628.0, 6632.0, 6633.0, 6634.0, 6635.0, 6636.0, 6637.0, 8233.0, 10081.0, 10262.0, 10992.0, 11066.0, 23450.0, 23451.0, 51639.0, 51690.0, 55285.0, 55599.0, 55954.0, 79622.0, 83443.0, 84844.0, 85437.0, 154007.0 
GO:0032040 CC 5.18e-04 37/11536    39/16056 D04 small-subunit processome                 2091.0, 4809.0, 5591.0, 5822.0, 6201.0, 7520.0, 8602.0, 9136.0, 9277.0, 9724.0, 10199.0, 10436.0, 10528.0, 10813.0, 10885.0, 11103.0, 22984.0, 25879.0, 25983.0, 27042.0, 27340.0, 51077.0, 51096.0, 51118.0, 51602.0, 55127.0, 55813.0, 57050.0, 65083.0, 79050.0, 79954.0, 84294.0, 84916.0, 92856.0, 134430.0, 345630.0, 102724159.0 
GO:0042788 CC 8.85e-04 29/11536    30/16056 D06 polysomal ribosome                       689.0, 1660.0, 4736.0, 6128.0, 6130.0, 6132.0, 6135.0, 6141.0, 6142.0, 6143.0, 6152.0, 6156.0, 6160.0, 6161.0, 6169.0, 6170.0, 6171.0, 6173.0, 6227.0, 6228.0, 6231.0, 6234.0, 6235.0, 8667.0, 23185.0, 23367.0, 25873.0, 57532.0, 87178.0 
GO:0071013 CC 1.82e-03 76/11536    88/16056 D04 catalytic step 2 spliceosome             988.0, 1655.0, 1659.0, 2483.0, 3178.0, 3181.0, 3183.0, 3187.0, 3190.0, 3192.0, 4116.0, 4670.0, 5356.0, 6426.0, 6627.0, 6628.0, 6629.0, 6632.0, 6633.0, 6634.0, 6635.0, 6636.0, 6637.0, 6638.0, 7307.0, 8175.0, 8220.0, 8899.0, 9092.0, 9410.0, 9416.0, 9716.0, 9775.0, 9785.0, 9939.0, 10189.0, 10236.0, 10250.0, 10283.0, 10286.0, 10450.0, 10492.0, 10569.0, 10946.0, 10992.0, 22938.0, 23398.0, 23450.0, 23451.0, 23517.0, 23759.0, 24144.0, 24148.0, 25949.0, 26986.0, 27258.0, 27316.0, 27339.0, 51503.0, 51639.0, 51645.0, 51690.0, 53938.0, 55094.0, 55110.0, 55596.0, 55696.0, 56949.0, 57461.0, 57703.0, 57819.0, 60625.0, 84292.0, 144983.0, 220988.0, 375316.0 
GO:0000502 CC 1.84e-03 48/11536    53/16056 D05 proteasome complex                       3315.0, 5682.0, 5683.0, 5684.0, 5685.0, 5687.0, 5688.0, 5689.0, 5690.0, 5691.0, 5692.0, 5693.0, 5694.0, 5695.0, 5698.0, 5700.0, 5701.0, 5702.0, 5704.0, 5705.0, 5706.0, 5707.0, 5708.0, 5709.0, 5710.0, 5711.0, 5713.0, 5714.0, 5716.0, 5717.0, 5718.0, 5719.0, 5720.0, 5886.0, 5887.0, 7337.0, 7415.0, 9097.0, 9352.0, 9690.0, 9861.0, 10197.0, 10213.0, 11047.0, 29979.0, 80227.0, 90637.0, 197131.0 
GO:0005685 CC 1.99e-03 20/11536    20/16056 D05 U1 snRNP                                 6060.0, 6625.0, 6626.0, 6628.0, 6629.0, 6631.0, 6632.0, 6633.0, 6634.0, 6635.0, 6636.0, 6637.0, 6638.0, 25766.0, 51631.0, 51747.0, 55015.0, 55660.0, 55692.0, 285962.0 
GO:0030687 CC 1.99e-03 20/11536    20/16056 D04 preribosome, large subunit precursor     3692.0, 8568.0, 10412.0, 10969.0, 23076.0, 23195.0, 23212.0, 23246.0, 23481.0, 51018.0, 51154.0, 51388.0, 54663.0, 55759.0, 56342.0, 80135.0, 81887.0, 84549.0, 90441.0, 117246.0 
GO:0000776 CC 2.21e-03 114/11536   137/16056 D05 kinetochore                              60.0, 699.0, 1060.0, 1062.0, 1063.0, 1452.0, 1639.0, 1780.0, 2491.0, 2959.0, 3192.0, 3297.0, 3619.0, 3835.0, 4085.0, 4659.0, 4735.0, 4751.0, 4928.0, 5048.0, 5253.0, 5347.0, 5501.0, 5664.0, 6249.0, 6396.0, 6598.0, 6601.0, 6602.0, 6605.0, 6612.0, 7158.0, 7514.0, 7756.0, 8243.0, 8379.0, 8655.0, 8850.0, 9183.0, 9184.0, 9793.0, 10428.0, 10540.0, 10615.0, 10671.0, 10910.0, 11130.0, 11243.0, 11258.0, 23219.0, 23279.0, 23291.0, 23332.0, 23421.0, 23468.0, 25909.0, 25936.0, 25942.0, 25978.0, 26039.0, 27085.0, 27243.0, 29082.0, 29117.0, 51112.0, 51143.0, 51164.0, 51412.0, 51490.0, 51510.0, 54984.0, 55055.0, 55193.0, 55274.0, 55746.0, 55839.0, 56155.0, 57082.0, 57122.0, 57405.0, 64105.0, 64769.0, 64946.0, 79003.0, 79023.0, 79643.0, 79682.0, 79902.0, 79980.0, 80152.0, 81565.0, 81929.0, 83540.0, 84148.0, 84295.0, 84516.0, 90417.0, 91782.0, 92822.0, 119504.0, 128866.0, 147841.0, 151246.0, 196528.0, 201161.0, 201254.0, 222229.0, 253635.0, 283489.0, 284058.0, 348235.0, 348995.0, 378708.0, 387103.0 
GO:0000781 CC 2.23e-03 122/11536   147/16056 D03 chromosome, telomeric region             142.0, 328.0, 545.0, 641.0, 675.0, 1108.0, 1111.0, 1642.0, 1763.0, 2072.0, 2145.0, 2146.0, 2237.0, 2547.0, 3014.0, 3018.0, 3020.0, 3021.0, 3066.0, 3104.0, 3181.0, 4171.0, 4172.0, 4173.0, 4175.0, 4176.0, 4361.0, 4436.0, 4683.0, 4999.0, 5000.0, 5001.0, 5111.0, 5371.0, 5424.0, 5431.0, 5499.0, 5500.0, 5501.0, 5514.0, 5591.0, 5813.0, 5884.0, 5892.0, 5928.0, 5931.0, 5976.0, 6117.0, 6118.0, 7013.0, 7014.0, 7158.0, 7486.0, 7515.0, 7517.0, 7520.0, 8294.0, 8359.0, 8360.0, 8361.0, 8362.0, 8363.0, 8364.0, 8365.0, 8366.0, 8367.0, 8563.0, 8658.0, 9025.0, 9219.0, 9401.0, 9555.0, 9878.0, 10189.0, 10635.0, 10951.0, 11016.0, 11144.0, 11200.0, 23028.0, 23064.0, 23137.0, 23293.0, 23347.0, 23468.0, 23595.0, 24144.0, 25913.0, 26277.0, 51750.0, 54386.0, 54433.0, 54984.0, 55135.0, 55226.0, 55506.0, 55651.0, 55655.0, 55791.0, 56897.0, 64858.0, 64859.0, 65057.0, 65986.0, 79035.0, 79228.0, 79577.0, 79618.0, 79677.0, 79991.0, 80145.0, 80169.0, 80335.0, 80351.0, 84250.0, 84464.0, 121504.0, 170506.0, 197370.0, 222229.0, 286053.0, 493861.0 
GO:0071005 CC 2.59e-03 45/11536    50/16056 D05 U2-type precatalytic spliceosome         3550.0, 4236.0, 4809.0, 6627.0, 6628.0, 6629.0, 6632.0, 6633.0, 6634.0, 6635.0, 6636.0, 6637.0, 7737.0, 8175.0, 8449.0, 9092.0, 9128.0, 9129.0, 10262.0, 10283.0, 10907.0, 10946.0, 10992.0, 11157.0, 11193.0, 23450.0, 23451.0, 23658.0, 24148.0, 25804.0, 26121.0, 27258.0, 51634.0, 51690.0, 51691.0, 55110.0, 55234.0, 57703.0, 57819.0, 79753.0, 83443.0, 84811.0, 84844.0, 84950.0, 153527.0 
GO:0071011 CC 3.40e-03 19/11536    19/16056 D04 precatalytic spliceosome                 4809.0, 6632.0, 6633.0, 6634.0, 6635.0, 6637.0, 10992.0, 11193.0, 26121.0, 27258.0, 51634.0, 51639.0, 51691.0, 55119.0, 55234.0, 57819.0, 83443.0, 84844.0, 84950.0 
GO:0005840 CC 3.57e-03 36/11536    39/16056 D05 ribosome                                 328.0, 821.0, 4504.0, 4690.0, 5610.0, 6133.0, 6138.0, 6155.0, 6173.0, 6183.0, 6188.0, 6191.0, 6193.0, 6201.0, 6203.0, 6204.0, 6205.0, 6207.0, 6218.0, 6222.0, 6223.0, 6228.0, 6230.0, 6232.0, 6730.0, 8939.0, 9349.0, 10985.0, 23521.0, 27230.0, 28998.0, 51081.0, 51182.0, 51187.0, 134218.0, 200916.0 
GO:0005886 CC 2.52e-92 2046/11536  3536/16056 D03 plasma membrane                          14.0, 19.0, 41.0, 43.0, 60.0, 71.0, 87.0, 88.0, 90.0, 91.0, 92.0, 93.0, 100.0, 101.0, 102.0, 107.0, 109.0, 111.0, 112.0, 114.0, 115.0, 117.0, 118.0, 120.0, 123.0, 132.0, 134.0, 135.0, 156.0, 157.0, 161.0, 177.0, 187.0, 207.0, 208.0, 221.0, 238.0, 246.0, 249.0, 274.0, 284.0, 285.0, 287.0, 288.0, 290.0, 291.0, 292.0, 306.0, 307.0, 314.0, 320.0, 334.0, 338.0, 348.0, 351.0, 355.0, 357.0, 358.0, 360.0, 361.0, 362.0, 363.0, 364.0, 368.0, 377.0, 378.0, 379.0, 381.0, 382.0, 387.0, 389.0, 390.0, 394.0, 398.0, 409.0, 421.0, 432.0, 444.0, 471.0, 476.0, 477.0, 480.0, 481.0, 482.0, 486.0, 491.0, 492.0, 498.0, 506.0, 523.0, 527.0, 528.0, 535.0, 538.0, 539.0, 590.0, 610.0, 624.0, 645.0, 657.0, 658.0, 659.0, 672.0, 673.0, 683.0, 708.0, 720.0, 721.0, 747.0, 752.0, 755.0, 757.0, 773.0, 774.0, 775.0, 779.0, 780.0, 799.0, 823.0, 824.0, 826.0, 867.0, 868.0, 889.0, 905.0, 919.0, 923.0, 925.0, 949.0, 952.0, 954.0, 955.0, 960.0, 961.0, 966.0, 967.0, 971.0, 975.0, 998.0, 1000.0, 1002.0, 1004.0, 1009.0, 1010.0, 1012.0, 1022.0, 1043.0, 1131.0, 1133.0, 1136.0, 1138.0, 1139.0, 1140.0, 1141.0, 1173.0, 1175.0, 1182.0, 1183.0, 1193.0, 1201.0, 1207.0, 1209.0, 1211.0, 1212.0, 1213.0, 1238.0, 1241.0, 1244.0, 1261.0, 1268.0, 1271.0, 1312.0, 1315.0, 1317.0, 1362.0, 1363.0, 1378.0, 1394.0, 1398.0, 1435.0, 1453.0, 1456.0, 1457.0, 1459.0, 1460.0, 1464.0, 1471.0, 1497.0, 1499.0, 1500.0, 1501.0, 1514.0, 1525.0, 1558.0, 1605.0, 1606.0, 1608.0, 1630.0, 1636.0, 1638.0, 1650.0, 1654.0, 1676.0, 1729.0, 1734.0, 1740.0, 1756.0, 1760.0, 1793.0, 1795.0, 1797.0, 1803.0, 1824.0, 1826.0, 1837.0, 1889.0, 1896.0, 1901.0, 1910.0, 1915.0, 1938.0, 1947.0, 1949.0, 1950.0, 1952.0, 1956.0, 1967.0, 1983.0, 2023.0, 2027.0, 2030.0, 2035.0, 2037.0, 2040.0, 2042.0, 2043.0, 2046.0, 2047.0, 2048.0, 2049.0, 2054.0, 2057.0, 2058.0, 2060.0, 2064.0, 2066.0, 2099.0, 2114.0, 2130.0, 2149.0, 2152.0, 2157.0, 2161.0, 2171.0, 2181.0, 2182.0, 2189.0, 2191.0, 2194.0, 2213.0, 2258.0, 2261.0, 2262.0, 2264.0, 2319.0, 2324.0, 2532.0, 2534.0, 2548.0, 2550.0, 2555.0, 2557.0, 2559.0, 2560.0, 2565.0, 2566.0, 2571.0, 2572.0, 2587.0, 2597.0, 2619.0, 2622.0, 2675.0, 2678.0, 2686.0, 2692.0, 2697.0, 2701.0, 2719.0, 2731.0, 2734.0, 2752.0, 2768.0, 2769.0, 2771.0, 2773.0, 2774.0, 2781.0, 2782.0, 2783.0, 2784.0, 2787.0, 2817.0, 2821.0, 2824.0, 2826.0, 2827.0, 2834.0, 2835.0, 2840.0, 2842.0, 2846.0, 2852.0, 2859.0, 2863.0, 2868.0, 2870.0, 2885.0, 2887.0, 2893.0, 2895.0, 2898.0, 2900.0, 2901.0, 2905.0, 2906.0, 2909.0, 2917.0, 2925.0, 2932.0, 2979.0, 2996.0, 3028.0, 3036.0, 3037.0, 3038.0, 3069.0, 3084.0, 3094.0, 3105.0, 3107.0, 3119.0, 3127.0, 3134.0, 3140.0, 3161.0, 3163.0, 3177.0, 3265.0, 3269.0, 3303.0, 3304.0, 3305.0, 3309.0, 3310.0, 3329.0, 3351.0, 3354.0, 3355.0, 3359.0, 3384.0, 3385.0, 3396.0, 3454.0, 3455.0, 3460.0, 3480.0, 3572.0, 3575.0, 3588.0, 3590.0, 3601.0, 3611.0, 3622.0, 3632.0, 3633.0, 3643.0, 3654.0, 3655.0, 3667.0, 3674.0, 3675.0, 3676.0, 3682.0, 3685.0, 3688.0, 3691.0, 3696.0, 3700.0, 3702.0, 3725.0, 3732.0, 3735.0, 3749.0, 3750.0, 3752.0, 3754.0, 3755.0, 3758.0, 3763.0, 3764.0, 3765.0, 3770.0, 3773.0, 3776.0, 3777.0, 3778.0, 3782.0, 3786.0, 3790.0, 3815.0, 3818.0, 3822.0, 3823.0, 3824.0, 3845.0, 3921.0, 3958.0, 3987.0, 4007.0, 4012.0, 4033.0, 4038.0, 4040.0, 4041.0, 4043.0, 4045.0, 4046.0, 4061.0, 4074.0, 4082.0, 4092.0, 4126.0, 4131.0, 4137.0, 4139.0, 4140.0, 4142.0, 4157.0, 4163.0, 4179.0, 4185.0, 4193.0, 4238.0, 4241.0, 4257.0, 4258.0, 4267.0, 4277.0, 4287.0, 4301.0, 4311.0, 4325.0, 4354.0, 4355.0, 4356.0, 4359.0, 4363.0, 4430.0, 4482.0, 4486.0, 4504.0, 4521.0, 4534.0, 4582.0, 4627.0, 4651.0, 4659.0, 4682.0, 4690.0, 4718.0, 4734.0, 4735.0, 4756.0, 4758.0, 4799.0, 4804.0, 4820.0, 4836.0, 4842.0, 4843.0, 4848.0, 4851.0, 4853.0, 4868.0, 4881.0, 4882.0, 4883.0, 4891.0, 4893.0, 4904.0, 4907.0, 4915.0, 4916.0, 4919.0, 4925.0, 4935.0, 4982.0, 4986.0, 4987.0, 4988.0, 4992.0, 4995.0, 5002.0, 5007.0, 5021.0, 5026.0, 5028.0, 5032.0, 5045.0, 5049.0, 5062.0, 5067.0, 5098.0, 5100.0, 5127.0, 5130.0, 5141.0, 5144.0, 5152.0, 5156.0, 5158.0, 5167.0, 5170.0, 5172.0, 5179.0, 5199.0, 5218.0, 5243.0, 5245.0, 5250.0, 5251.0, 5255.0, 5256.0, 5257.0, 5286.0, 5290.0, 5291.0, 5311.0, 5322.0, 5333.0, 5335.0, 5338.0, 5339.0, 5348.0, 5349.0, 5358.0, 5364.0, 5368.0, 5395.0, 5426.0, 5445.0, 5493.0, 5494.0, 5499.0, 5500.0, 5515.0, 5531.0, 5536.0, 5547.0, 5567.0, 5576.0, 5578.0, 5586.0, 5587.0, 5590.0, 5594.0, 5595.0, 5601.0, 5604.0, 5649.0, 5654.0, 5660.0, 5664.0, 5681.0, 5727.0, 5728.0, 5734.0, 5745.0, 5747.0, 5764.0, 5770.0, 5771.0, 5774.0, 5783.0, 5787.0, 5791.0, 5792.0, 5793.0, 5794.0, 5795.0, 5797.0, 5800.0, 5803.0, 5817.0, 5818.0, 5819.0, 5829.0, 5863.0, 5867.0, 5868.0, 5869.0, 5870.0, 5872.0, 5875.0, 5876.0, 5878.0, 5879.0, 5894.0, 5898.0, 5900.0, 5906.0, 5908.0, 5911.0, 5912.0, 5914.0, 5921.0, 5961.0, 5995.0, 5997.0, 5998.0, 6002.0, 6006.0, 6009.0, 6016.0, 6048.0, 6051.0, 6091.0, 6092.0, 6094.0, 6098.0, 6102.0, 6166.0, 6173.0, 6188.0, 6233.0, 6259.0, 6261.0, 6263.0, 6277.0, 6280.0, 6284.0, 6302.0, 6331.0, 6335.0, 6339.0, 6345.0, 6376.0, 6383.0, 6385.0, 6390.0, 6405.0, 6443.0, 6444.0, 6446.0, 6451.0, 6453.0, 6461.0, 6464.0, 6469.0, 6505.0, 6506.0, 6507.0, 6509.0, 6517.0, 6520.0, 6526.0, 6529.0, 6533.0, 6534.0, 6535.0, 6538.0, 6539.0, 6541.0, 6542.0, 6545.0, 6548.0, 6557.0, 6565.0, 6566.0, 6567.0, 6571.0, 6573.0, 6574.0, 6575.0, 6578.0, 6580.0, 6583.0, 6584.0, 6608.0, 6610.0, 6622.0, 6653.0, 6654.0, 6655.0, 6678.0, 6692.0, 6709.0, 6710.0, 6711.0, 6714.0, 6732.0, 6744.0, 6751.0, 6764.0, 6773.0, 6780.0, 6786.0, 6804.0, 6809.0, 6814.0, 6833.0, 6835.0, 6836.0, 6868.0, 6869.0, 6870.0, 6885.0, 6996.0, 7006.0, 7007.0, 7009.0, 7010.0, 7036.0, 7051.0, 7070.0, 7099.0, 7102.0, 7106.0, 7108.0, 7122.0, 7162.0, 7189.0, 7201.0, 7205.0, 7216.0, 7222.0, 7225.0, 7226.0, 7248.0, 7251.0, 7270.0, 7289.0, 7311.0, 7314.0, 7316.0, 7320.0, 7323.0, 7341.0, 7345.0, 7375.0, 7410.0, 7430.0, 7434.0, 7442.0, 7474.0, 7476.0, 7477.0, 7504.0, 7508.0, 7520.0, 7525.0, 7531.0, 7535.0, 7779.0, 7782.0, 7784.0, 7786.0, 7791.0, 7804.0, 7812.0, 7846.0, 7862.0, 7871.0, 7879.0, 7923.0, 7936.0, 7976.0, 7984.0, 7991.0, 8029.0, 8038.0, 8082.0, 8111.0, 8140.0, 8153.0, 8174.0, 8189.0, 8292.0, 8312.0, 8313.0, 8321.0, 8322.0, 8324.0, 8325.0, 8326.0, 8372.0, 8394.0, 8396.0, 8398.0, 8402.0, 8452.0, 8454.0, 8473.0, 8482.0, 8490.0, 8496.0, 8501.0, 8502.0, 8506.0, 8516.0, 8526.0, 8560.0, 8573.0, 8576.0, 8578.0, 8590.0, 8601.0, 8605.0, 8613.0, 8633.0, 8641.0, 8643.0, 8648.0, 8649.0, 8650.0, 8655.0, 8660.0, 8671.0, 8674.0, 8694.0, 8717.0, 8722.0, 8723.0, 8727.0, 8728.0, 8737.0, 8742.0, 8743.0, 8744.0, 8748.0, 8751.0, 8772.0, 8773.0, 8776.0, 8777.0, 8786.0, 8787.0, 8801.0, 8808.0, 8809.0, 8825.0, 8834.0, 8841.0, 8842.0, 8869.0, 8877.0, 8883.0, 8884.0, 8895.0, 8904.0, 8909.0, 8910.0, 8911.0, 8913.0, 8924.0, 8934.0, 8935.0, 8938.0, 8970.0, 8972.0, 8994.0, 8995.0, 9016.0, 9019.0, 9028.0, 9033.0, 9049.0, 9051.0, 9055.0, 9057.0, 9066.0, 9069.0, 9071.0, 9077.0, 9079.0, 9097.0, 9098.0, 9132.0, 9138.0, 9145.0, 9156.0, 9162.0, 9187.0, 9194.0, 9196.0, 9197.0, 9208.0, 9213.0, 9217.0, 9218.0, 9223.0, 9228.0, 9229.0, 9263.0, 9265.0, 9266.0, 9270.0, 9283.0, 9289.0, 9293.0, 9294.0, 9311.0, 9312.0, 9332.0, 9340.0, 9342.0, 9351.0, 9362.0, 9364.0, 9389.0, 9390.0, 9394.0, 9397.0, 9398.0, 9399.0, 9404.0, 9413.0, 9414.0, 9415.0, 9429.0, 9445.0, 9455.0, 9456.0, 9463.0, 9466.0, 9482.0, 9498.0, 9500.0, 9522.0, 9525.0, 9530.0, 9542.0, 9543.0, 9545.0, 9546.0, 9550.0, 9557.0, 9564.0, 9568.0, 9578.0, 9618.0, 9630.0, 9643.0, 9649.0, 9651.0, 9672.0, 9677.0, 9685.0, 9693.0, 9696.0, 9708.0, 9712.0, 9735.0, 9752.0, 9761.0, 9793.0, 9826.0, 9827.0, 9843.0, 9847.0, 9848.0, 9860.0, 9863.0, 9867.0, 9873.0, 9886.0, 9914.0, 9929.0, 9934.0, 9948.0, 9962.0, 9966.0, 9976.0, 9986.0, 10009.0, 10011.0, 10021.0, 10043.0, 10048.0, 10052.0, 10057.0, 10058.0, 10060.0, 10071.0, 10082.0, 10083.0, 10099.0, 10100.0, 10114.0, 10123.0, 10124.0, 10125.0, 10126.0, 10130.0, 10134.0, 10149.0, 10154.0, 10156.0, 10203.0, 10207.0, 10211.0, 10219.0, 10228.0, 10243.0, 10252.0, 10253.0, 10256.0, 10296.0, 10324.0, 10326.0, 10329.0, 10347.0, 10352.0, 10384.0, 10385.0, 10396.0, 10410.0, 10411.0, 10422.0, 10423.0, 10430.0, 10434.0, 10457.0, 10461.0, 10495.0, 10497.0, 10500.0, 10512.0, 10519.0, 10550.0, 10555.0, 10559.0, 10562.0, 10579.0, 10580.0, 10581.0, 10603.0, 10618.0, 10626.0, 10630.0, 10652.0, 10653.0, 10666.0, 10672.0, 10673.0, 10675.0, 10686.0, 10692.0, 10699.0, 10723.0, 10750.0, 10791.0, 10817.0, 10818.0, 10825.0, 10841.0, 10857.0, 10861.0, 10888.0, 10890.0, 10893.0, 10899.0, 10928.0, 10936.0, 10955.0, 10960.0, 10970.0, 10972.0, 10979.0, 10990.0, 10991.0, 10999.0, 11001.0, 11010.0, 11018.0, 11021.0, 11031.0, 11047.0, 11059.0, 11069.0, 11073.0, 11079.0, 11118.0, 11119.0, 11120.0, 11136.0, 11151.0, 11156.0, 11160.0, 11180.0, 11182.0, 11188.0, 11216.0, 11235.0, 11250.0, 11251.0, 11261.0, 11267.0, 11315.0, 11331.0, 11333.0, 11337.0, 11343.0, 22808.0, 22829.0, 22836.0, 22844.0, 22849.0, 22853.0, 22871.0, 22905.0, 22929.0, 22931.0, 22941.0, 22943.0, 22950.0, 22953.0, 22979.0, 22985.0, 22987.0, 23022.0, 23037.0, 23075.0, 23077.0, 23093.0, 23094.0, 23111.0, 23118.0, 23129.0, 23139.0, 23180.0, 23184.0, 23189.0, 23196.0, 23200.0, 23205.0, 23208.0, 23209.0, 23214.0, 23218.0, 23223.0, 23234.0, 23237.0, 23240.0, 23244.0, 23251.0, 23256.0, 23263.0, 23265.0, 23266.0, 23299.0, 23305.0, 23308.0, 23317.0, 23322.0, 23329.0, 23352.0, 23368.0, 23370.0, 23371.0, 23378.0, 23380.0, 23415.0, 23433.0, 23460.0, 23461.0, 23499.0, 23504.0, 23507.0, 23516.0, 23545.0, 23551.0, 23554.0, 23556.0, 23566.0, 23580.0, 23600.0, 23607.0, 23612.0, 23620.0, 23630.0, 23647.0, 23654.0, 23657.0, 23671.0, 23742.0, 23759.0, 23762.0, 23769.0, 24138.0, 24141.0, 24145.0, 24146.0, 25759.0, 25769.0, 25782.0, 25792.0, 25798.0, 25800.0, 25805.0, 25814.0, 25825.0, 25837.0, 25844.0, 25865.0, 25921.0, 25927.0, 25957.0, 25970.0, 25978.0, 26001.0, 26011.0, 26018.0, 26020.0, 26025.0, 26037.0, 26051.0, 26052.0, 26060.0, 26073.0, 26086.0, 26090.0, 26130.0, 26167.0, 26246.0, 26251.0, 26262.0, 26280.0, 26503.0, 26504.0, 26505.0, 26511.0, 26575.0, 26872.0, 27005.0, 27012.0, 27020.0, 27094.0, 27106.0, 27112.0, 27173.0, 27183.0, 27199.0, 27202.0, 27239.0, 27243.0, 27253.0, 27289.0, 27297.0, 27340.0, 27345.0, 27346.0, 28956.0, 28965.0, 28977.0, 28982.0, 28988.0, 29082.0, 29085.0, 29763.0, 29780.0, 29907.0, 29915.0, 29930.0, 29966.0, 29970.0, 29978.0, 29979.0, 29985.0, 29988.0, 29990.0, 30011.0, 30818.0, 30820.0, 30837.0, 30844.0, 30851.0, 30968.0, 50507.0, 50617.0, 50618.0, 50632.0, 50636.0, 50831.0, 50832.0, 50838.0, 50839.0, 50840.0, 50848.0, 50855.0, 50856.0, 50863.0, 51057.0, 51063.0, 51092.0, 51107.0, 51133.0, 51143.0, 51150.0, 51160.0, 51181.0, 51182.0, 51196.0, 51199.0, 51201.0, 51206.0, 51209.0, 51257.0, 51271.0, 51280.0, 51283.0, 51285.0, 51293.0, 51299.0, 51308.0, 51310.0, 51347.0, 51374.0, 51379.0, 51382.0, 51390.0, 51393.0, 51429.0, 51449.0, 51458.0, 51474.0, 51510.0, 51533.0, 51573.0, 51599.0, 51655.0, 51678.0, 51705.0, 51706.0, 51715.0, 51735.0, 51741.0, 51752.0, 51754.0, 51760.0, 51761.0, 51762.0, 51763.0, 51768.0, 53344.0, 53358.0, 53635.0, 53834.0, 53838.0, 53905.0, 53916.0, 53917.0, 53919.0, 53944.0, 54112.0, 54207.0, 54221.0, 54328.0, 54331.0, 54407.0, 54429.0, 54432.0, 54434.0, 54464.0, 54495.0, 54509.0, 54536.0, 54550.0, 54567.0, 54621.0, 54660.0, 54737.0, 54756.0, 54762.0, 54795.0, 54798.0, 54805.0, 54822.0, 54825.0, 54852.0, 54857.0, 54862.0, 54870.0, 54886.0, 54894.0, 54934.0, 54939.0, 54946.0, 55004.0, 55014.0, 55037.0, 55038.0, 55080.0, 55103.0, 55107.0, 55113.0, 55114.0, 55117.0, 55129.0, 55146.0, 55188.0, 55198.0, 55246.0, 55256.0, 55262.0, 55273.0, 55291.0, 55300.0, 55352.0, 55353.0, 55357.0, 55361.0, 55362.0, 55366.0, 55515.0, 55529.0, 55532.0, 55540.0, 55558.0, 55559.0, 55573.0, 55591.0, 55604.0, 55620.0, 55644.0, 55654.0, 55679.0, 55704.0, 55714.0, 55716.0, 55740.0, 55742.0, 55763.0, 55770.0, 55775.0, 55824.0, 55829.0, 55848.0, 55851.0, 55876.0, 55879.0, 55890.0, 55904.0, 55905.0, 55914.0, 55920.0, 55959.0, 55966.0, 55970.0, 55974.0, 55975.0, 56034.0, 56098.0, 56099.0, 56100.0, 56101.0, 56102.0, 56103.0, 56104.0, 56105.0, 56106.0, 56107.0, 56108.0, 56109.0, 56110.0, 56111.0, 56112.0, 56114.0, 56121.0, 56122.0, 56123.0, 56124.0, 56125.0, 56126.0, 56127.0, 56128.0, 56129.0, 56130.0, 56131.0, 56132.0, 56133.0, 56135.0, 56136.0, 56137.0, 56138.0, 56139.0, 56140.0, 56141.0, 56142.0, 56143.0, 56144.0, 56145.0, 56146.0, 56147.0, 56262.0, 56301.0, 56302.0, 56341.0, 56413.0, 56623.0, 56624.0, 56660.0, 56666.0, 56776.0, 56882.0, 56888.0, 56892.0, 56894.0, 56928.0, 56937.0, 56940.0, 56963.0, 56990.0, 56996.0, 57020.0, 57053.0, 57084.0, 57085.0, 57088.0, 57101.0, 57104.0, 57105.0, 57120.0, 57125.0, 57142.0, 57153.0, 57154.0, 57156.0, 57175.0, 57181.0, 57186.0, 57191.0, 57192.0, 57194.0, 57198.0, 57216.0, 57217.0, 57228.0, 57282.0, 57348.0, 57369.0, 57381.0, 57403.0, 57406.0, 57419.0, 57451.0, 57453.0, 57465.0, 57476.0, 57486.0, 57497.0, 57502.0, 57530.0, 57534.0, 57553.0, 57561.0, 57582.0, 57584.0, 57611.0, 57620.0, 57650.0, 57655.0, 57669.0, 57678.0, 57704.0, 57715.0, 57716.0, 57717.0, 57719.0, 57720.0, 57722.0, 57761.0, 57799.0, 57826.0, 57828.0, 57863.0, 58489.0, 58494.0, 58515.0, 58538.0, 58986.0, 59084.0, 59277.0, 59283.0, 59284.0, 59307.0, 60401.0, 60412.0, 60437.0, 60495.0, 60560.0, 60626.0, 63035.0, 63826.0, 64065.0, 64083.0, 64101.0, 64114.0, 64116.0, 64137.0, 64145.0, 64167.0, 64215.0, 64218.0, 64220.0, 64221.0, 64241.0, 64282.0, 64283.0, 64327.0, 64393.0, 64398.0, 64400.0, 64403.0, 64411.0, 64582.0, 64598.0, 64750.0, 64780.0, 64781.0, 64838.0, 64844.0, 64855.0, 64866.0, 65010.0, 65056.0, 65059.0, 65080.0, 65981.0, 66004.0, 66008.0, 66035.0, 79009.0, 79026.0, 79057.0, 79058.0, 79068.0, 79092.0, 79109.0, 79400.0, 79465.0, 79570.0, 79581.0, 79602.0, 79643.0, 79659.0, 79671.0, 79693.0, 79720.0, 79729.0, 79778.0, 79792.0, 79850.0, 79885.0, 79888.0, 79901.0, 79930.0, 79932.0, 79934.0, 79953.0, 79955.0, 79960.0, 80023.0, 80115.0, 80196.0, 80208.0, 80213.0, 80224.0, 80243.0, 80274.0, 80308.0, 80325.0, 80328.0, 80329.0, 80331.0, 80723.0, 80727.0, 80731.0, 80820.0, 80852.0, 80975.0, 81029.0, 81031.0, 81035.0, 81466.0, 81502.0, 81537.0, 81539.0, 81543.0, 81544.0, 81614.0, 81619.0, 81796.0, 81839.0, 81847.0, 83259.0, 83464.0, 83548.0, 83604.0, 83698.0, 83786.0, 83849.0, 83858.0, 83862.0, 83873.0, 83874.0, 83941.0, 83959.0, 83999.0, 84033.0, 84059.0, 84062.0, 84068.0, 84079.0, 84100.0, 84102.0, 84133.0, 84168.0, 84173.0, 84189.0, 84210.0, 84216.0, 84230.0, 84239.0, 84251.0, 84260.0, 84272.0, 84281.0, 84299.0, 84307.0, 84364.0, 84418.0, 84443.0, 84513.0, 84552.0, 84570.0, 84619.0, 84628.0, 84632.0, 84660.0, 84668.0, 84812.0, 84818.0, 84866.0, 84867.0, 84876.0, 84879.0, 84883.0, 84888.0, 84889.0, 84895.0, 84902.0, 84918.0, 84932.0, 84957.0, 84958.0, 84975.0, 84986.0, 85004.0, 85315.0, 85320.0, 85397.0, 85415.0, 85455.0, 85456.0, 85459.0, 89122.0, 89832.0, 89845.0, 89894.0, 90313.0, 90417.0, 90668.0, 90809.0, 91419.0, 91433.0, 91522.0, 91608.0, 91653.0, 91663.0, 91746.0, 91752.0, 91782.0, 91851.0, 92162.0, 92714.0, 92737.0, 92745.0, 92797.0, 93129.0, 93185.0, 93380.0, 93663.0, 94103.0, 94121.0, 94122.0, 94233.0, 112476.0, 112574.0, 112609.0, 112755.0, 113026.0, 113235.0, 113791.0, 114134.0, 114784.0, 114786.0, 114787.0, 114814.0, 114880.0, 114881.0, 114990.0, 115004.0, 115330.0, 115548.0, 115677.0, 115703.0, 115752.0, 115827.0, 116068.0, 116225.0, 116238.0, 116369.0, 116841.0, 117145.0, 117155.0, 118426.0, 120103.0, 120114.0, 120534.0, 120892.0, 121227.0, 121268.0, 121665.0, 122786.0, 123041.0, 123591.0, 123606.0, 123879.0, 124446.0, 124583.0, 125875.0, 126014.0, 126321.0, 126969.0, 127700.0, 127943.0, 128414.0, 128853.0, 128866.0, 129293.0, 129303.0, 129401.0, 129807.0, 130074.0, 130271.0, 130574.0, 130749.0, 130827.0, 131450.0, 131566.0, 131601.0, 132014.0, 133308.0, 133418.0, 137902.0, 137970.0, 138050.0, 138429.0, 138799.0, 139285.0, 140576.0, 140679.0, 140735.0, 142684.0, 142891.0, 143098.0, 143425.0, 143458.0, 144195.0, 144245.0, 144448.0, 144453.0, 145389.0, 145957.0, 146059.0, 147495.0, 148281.0, 149371.0, 150159.0, 150696.0, 151056.0, 151473.0, 152404.0, 152579.0, 153364.0, 153396.0, 154664.0, 154796.0, 154881.0, 157378.0, 157638.0, 157657.0, 157753.0, 159371.0, 161253.0, 161582.0, 161742.0, 162514.0, 163702.0, 163859.0, 163882.0, 164091.0, 165829.0, 166647.0, 169714.0, 171177.0, 195814.0, 196264.0, 196528.0, 196740.0, 200734.0, 200958.0, 201134.0, 201163.0, 201255.0, 201266.0, 201475.0, 201780.0, 202333.0, 202374.0, 203245.0, 205147.0, 206338.0, 206358.0, 219527.0, 219595.0, 219790.0, 219844.0, 220963.0, 221184.0, 221395.0, 221477.0, 221914.0, 221955.0, 222484.0, 222662.0, 223082.0, 252995.0, 253559.0, 253725.0, 254428.0, 255231.0, 255426.0, 257194.0, 257364.0, 257397.0, 259232.0, 259289.0, 259290.0, 259291.0, 259292.0, 259293.0, 259294.0, 259295.0, 259296.0, 260425.0, 261729.0, 282679.0, 282808.0, 283254.0, 283383.0, 284111.0, 284129.0, 284348.0, 284521.0, 284656.0, 285172.0, 285175.0, 285704.0, 285966.0, 286046.0, 286183.0, 286204.0, 286410.0, 338557.0, 340348.0, 340481.0, 341359.0, 341640.0, 342372.0, 342979.0, 343171.0, 343702.0, 344758.0, 347273.0, 353116.0, 353189.0, 374383.0, 374395.0, 374868.0, 374986.0, 375323.0, 375704.0, 375790.0, 376497.0, 387509.0, 387680.0, 387804.0, 388419.0, 388753.0, 389668.0, 391190.0, 391191.0, 400451.0, 400746.0, 401647.0, 402778.0, 403313.0, 441027.0, 441168.0, 441631.0, 503542.0, 644139.0, 653160.0, 727910.0, 728233.0, 729359.0, 100113407.0, 100130733.0, 100271927.0, 100506084.0, 100507436.0, 101060389.0, 102723859.0 
GO:0005615 CC 7.09e-25 519/11536   920/16056 D02 extracellular space                      1.0, 43.0, 60.0, 71.0, 87.0, 165.0, 183.0, 213.0, 226.0, 231.0, 279.0, 280.0, 284.0, 285.0, 290.0, 338.0, 348.0, 351.0, 427.0, 563.0, 590.0, 649.0, 650.0, 651.0, 655.0, 656.0, 659.0, 708.0, 717.0, 720.0, 721.0, 727.0, 780.0, 811.0, 840.0, 869.0, 871.0, 874.0, 885.0, 889.0, 955.0, 957.0, 966.0, 967.0, 1012.0, 1056.0, 1072.0, 1101.0, 1111.0, 1116.0, 1191.0, 1270.0, 1294.0, 1301.0, 1302.0, 1307.0, 1314.0, 1362.0, 1363.0, 1378.0, 1392.0, 1393.0, 1435.0, 1462.0, 1471.0, 1476.0, 1486.0, 1489.0, 1508.0, 1509.0, 1512.0, 1514.0, 1519.0, 1605.0, 1636.0, 1642.0, 1652.0, 1755.0, 1809.0, 1893.0, 1896.0, 1906.0, 1915.0, 1950.0, 1956.0, 2023.0, 2027.0, 2040.0, 2054.0, 2152.0, 2157.0, 2161.0, 2162.0, 2191.0, 2197.0, 2200.0, 2202.0, 2218.0, 2247.0, 2252.0, 2254.0, 2262.0, 2267.0, 2277.0, 2519.0, 2550.0, 2647.0, 2648.0, 2660.0, 2661.0, 2662.0, 2671.0, 2678.0, 2733.0, 2783.0, 2794.0, 2796.0, 2817.0, 2822.0, 2923.0, 2990.0, 3039.0, 3040.0, 3043.0, 3068.0, 3083.0, 3084.0, 3134.0, 3140.0, 3146.0, 3148.0, 3151.0, 3250.0, 3263.0, 3315.0, 3329.0, 3371.0, 3416.0, 3479.0, 3486.0, 3488.0, 3598.0, 3600.0, 3601.0, 3623.0, 3624.0, 3625.0, 3735.0, 3815.0, 3818.0, 3858.0, 3911.0, 3931.0, 3956.0, 3958.0, 3959.0, 3964.0, 4017.0, 4069.0, 4190.0, 4204.0, 4240.0, 4241.0, 4277.0, 4343.0, 4353.0, 4485.0, 4504.0, 4521.0, 4582.0, 4681.0, 4693.0, 4828.0, 4852.0, 4880.0, 4924.0, 4925.0, 4982.0, 5052.0, 5125.0, 5143.0, 5155.0, 5167.0, 5199.0, 5228.0, 5230.0, 5271.0, 5327.0, 5345.0, 5444.0, 5446.0, 5478.0, 5554.0, 5623.0, 5646.0, 5648.0, 5649.0, 5650.0, 5654.0, 5660.0, 5744.0, 5764.0, 5806.0, 5817.0, 5918.0, 6051.0, 6170.0, 6233.0, 6280.0, 6281.0, 6284.0, 6285.0, 6320.0, 6374.0, 6376.0, 6405.0, 6423.0, 6441.0, 6451.0, 6469.0, 6585.0, 6622.0, 6652.0, 6653.0, 6678.0, 6692.0, 6750.0, 6781.0, 6863.0, 6866.0, 6924.0, 7038.0, 7042.0, 7060.0, 7066.0, 7077.0, 7079.0, 7089.0, 7093.0, 7127.0, 7130.0, 7167.0, 7178.0, 7263.0, 7311.0, 7314.0, 7316.0, 7422.0, 7423.0, 7424.0, 7430.0, 7448.0, 7474.0, 7476.0, 7477.0, 7482.0, 7483.0, 7484.0, 7784.0, 7804.0, 7857.0, 7873.0, 8292.0, 8322.0, 8339.0, 8343.0, 8344.0, 8347.0, 8349.0, 8398.0, 8404.0, 8482.0, 8564.0, 8565.0, 8614.0, 8621.0, 8722.0, 8741.0, 8742.0, 8744.0, 8751.0, 8754.0, 8804.0, 8822.0, 8836.0, 8840.0, 8842.0, 8862.0, 8909.0, 8970.0, 8991.0, 8995.0, 9110.0, 9235.0, 9244.0, 9255.0, 9445.0, 9508.0, 9542.0, 9547.0, 9601.0, 9607.0, 9860.0, 9865.0, 9966.0, 10068.0, 10082.0, 10130.0, 10208.0, 10220.0, 10272.0, 10406.0, 10418.0, 10446.0, 10447.0, 10461.0, 10464.0, 10468.0, 10491.0, 10495.0, 10500.0, 10512.0, 10562.0, 10578.0, 10631.0, 10673.0, 10734.0, 10882.0, 10924.0, 10940.0, 10960.0, 11010.0, 11093.0, 11096.0, 11272.0, 11341.0, 22846.0, 22897.0, 22901.0, 22943.0, 23019.0, 23094.0, 23203.0, 23234.0, 23247.0, 23263.0, 23318.0, 23394.0, 23659.0, 23769.0, 24147.0, 25814.0, 25818.0, 25975.0, 25987.0, 26002.0, 26018.0, 26045.0, 26354.0, 26521.0, 26585.0, 27006.0, 27098.0, 27122.0, 27316.0, 29074.0, 50509.0, 51050.0, 51118.0, 51129.0, 51162.0, 51192.0, 51280.0, 51435.0, 51575.0, 51726.0, 51752.0, 53342.0, 54414.0, 54674.0, 54841.0, 54923.0, 55112.0, 55258.0, 55328.0, 55471.0, 55663.0, 55959.0, 56005.0, 56034.0, 56975.0, 56999.0, 57045.0, 57186.0, 57453.0, 57642.0, 57643.0, 57715.0, 57727.0, 57758.0, 58189.0, 60343.0, 60495.0, 60676.0, 64093.0, 64131.0, 64132.0, 64218.0, 64374.0, 64838.0, 65251.0, 66005.0, 78989.0, 79006.0, 79135.0, 79147.0, 79148.0, 79174.0, 79465.0, 79625.0, 79632.0, 79792.0, 79812.0, 79955.0, 79987.0, 79990.0, 80059.0, 80274.0, 80310.0, 80328.0, 80329.0, 80350.0, 80763.0, 80832.0, 81029.0, 81035.0, 81578.0, 83939.0, 84171.0, 84440.0, 84570.0, 84883.0, 85236.0, 85464.0, 90378.0, 90865.0, 91522.0, 93145.0, 96764.0, 113540.0, 114794.0, 114904.0, 114990.0, 115908.0, 116135.0, 117166.0, 120892.0, 121227.0, 127435.0, 128240.0, 130749.0, 137902.0, 140576.0, 140710.0, 144321.0, 144568.0, 145864.0, 145957.0, 146433.0, 147920.0, 151647.0, 152007.0, 152189.0, 163175.0, 166752.0, 167555.0, 169044.0, 169714.0, 196441.0, 203228.0, 221476.0, 221914.0, 254048.0, 256158.0, 283870.0, 284207.0, 284217.0, 285315.0, 286256.0, 339451.0, 340267.0, 340706.0, 340990.0, 344901.0, 347252.0, 353500.0, 374977.0, 375567.0, 387104.0, 388372.0, 392617.0, 399967.0, 406911.0, 406912.0, 406962.0, 407019.0, 441549.0, 442893.0, 442915.0, 497190.0, 643866.0, 693122.0, 729238.0, 100037417.0, 100126317.0, 100302149.0, 100302150.0, 100507436.0, 100532736.0 
GO:0005576 CC 8.23e-21 665/11536  1121/16056 D02 extracellular region                     1.0, 28.0, 30.0, 43.0, 87.0, 88.0, 116.0, 123.0, 165.0, 176.0, 177.0, 178.0, 183.0, 210.0, 213.0, 226.0, 249.0, 272.0, 279.0, 284.0, 285.0, 308.0, 327.0, 338.0, 348.0, 351.0, 353.0, 361.0, 368.0, 411.0, 427.0, 432.0, 563.0, 590.0, 649.0, 650.0, 655.0, 683.0, 717.0, 720.0, 721.0, 727.0, 811.0, 823.0, 829.0, 869.0, 885.0, 923.0, 925.0, 955.0, 957.0, 1012.0, 1043.0, 1056.0, 1116.0, 1191.0, 1270.0, 1294.0, 1301.0, 1302.0, 1307.0, 1392.0, 1393.0, 1404.0, 1408.0, 1432.0, 1435.0, 1460.0, 1462.0, 1463.0, 1464.0, 1471.0, 1476.0, 1489.0, 1508.0, 1509.0, 1512.0, 1514.0, 1525.0, 1605.0, 1636.0, 1654.0, 1690.0, 1727.0, 1755.0, 1773.0, 1774.0, 1775.0, 1778.0, 1803.0, 1826.0, 1893.0, 1906.0, 1915.0, 1938.0, 1950.0, 1953.0, 2042.0, 2047.0, 2048.0, 2049.0, 2057.0, 2066.0, 2149.0, 2157.0, 2161.0, 2162.0, 2171.0, 2200.0, 2202.0, 2247.0, 2252.0, 2254.0, 2256.0, 2258.0, 2259.0, 2261.0, 2262.0, 2264.0, 2267.0, 2277.0, 2324.0, 2512.0, 2517.0, 2519.0, 2547.0, 2588.0, 2589.0, 2590.0, 2622.0, 2665.0, 2717.0, 2720.0, 2760.0, 2796.0, 2817.0, 2821.0, 2822.0, 2882.0, 2990.0, 3020.0, 3021.0, 3039.0, 3040.0, 3043.0, 3068.0, 3074.0, 3083.0, 3084.0, 3146.0, 3183.0, 3250.0, 3263.0, 3303.0, 3304.0, 3310.0, 3371.0, 3417.0, 3455.0, 3479.0, 3486.0, 3488.0, 3572.0, 3575.0, 3590.0, 3598.0, 3600.0, 3608.0, 3609.0, 3614.0, 3615.0, 3623.0, 3624.0, 3625.0, 3700.0, 3818.0, 3837.0, 3909.0, 3911.0, 3931.0, 3955.0, 3956.0, 3958.0, 3959.0, 4012.0, 4040.0, 4043.0, 4045.0, 4048.0, 4054.0, 4061.0, 4069.0, 4137.0, 4148.0, 4192.0, 4238.0, 4240.0, 4241.0, 4325.0, 4353.0, 4485.0, 4753.0, 4758.0, 4790.0, 4804.0, 4814.0, 4828.0, 4831.0, 4851.0, 4852.0, 4853.0, 4860.0, 4880.0, 4885.0, 4904.0, 4982.0, 5016.0, 5034.0, 5036.0, 5045.0, 5049.0, 5067.0, 5125.0, 5155.0, 5157.0, 5179.0, 5199.0, 5212.0, 5223.0, 5228.0, 5236.0, 5315.0, 5322.0, 5327.0, 5342.0, 5343.0, 5345.0, 5364.0, 5368.0, 5444.0, 5445.0, 5446.0, 5476.0, 5478.0, 5538.0, 5594.0, 5611.0, 5623.0, 5641.0, 5646.0, 5648.0, 5649.0, 5650.0, 5654.0, 5660.0, 5683.0, 5689.0, 5695.0, 5701.0, 5702.0, 5707.0, 5708.0, 5709.0, 5713.0, 5717.0, 5718.0, 5719.0, 5728.0, 5744.0, 5764.0, 5803.0, 5806.0, 5818.0, 5834.0, 5836.0, 5873.0, 5986.0, 6051.0, 6271.0, 6277.0, 6280.0, 6281.0, 6284.0, 6285.0, 6320.0, 6374.0, 6376.0, 6441.0, 6447.0, 6462.0, 6469.0, 6483.0, 6484.0, 6487.0, 6622.0, 6678.0, 6692.0, 6709.0, 6727.0, 6750.0, 6804.0, 6863.0, 6866.0, 6993.0, 7007.0, 7010.0, 7038.0, 7042.0, 7059.0, 7060.0, 7066.0, 7070.0, 7077.0, 7093.0, 7114.0, 7130.0, 7184.0, 7273.0, 7277.0, 7286.0, 7289.0, 7295.0, 7349.0, 7399.0, 7415.0, 7422.0, 7423.0, 7424.0, 7432.0, 7448.0, 7474.0, 7476.0, 7477.0, 7482.0, 7483.0, 7484.0, 7520.0, 7784.0, 7873.0, 8038.0, 8294.0, 8350.0, 8353.0, 8357.0, 8359.0, 8360.0, 8361.0, 8362.0, 8363.0, 8364.0, 8365.0, 8366.0, 8367.0, 8372.0, 8404.0, 8407.0, 8481.0, 8566.0, 8621.0, 8702.0, 8741.0, 8742.0, 8743.0, 8804.0, 8822.0, 8836.0, 8862.0, 8909.0, 9244.0, 9332.0, 9423.0, 9445.0, 9508.0, 9509.0, 9542.0, 9703.0, 9719.0, 9798.0, 9806.0, 9861.0, 9948.0, 9961.0, 10068.0, 10075.0, 10097.0, 10120.0, 10213.0, 10272.0, 10383.0, 10447.0, 10450.0, 10468.0, 10490.0, 10522.0, 10525.0, 10533.0, 10549.0, 10562.0, 10576.0, 10578.0, 10653.0, 10673.0, 10675.0, 10694.0, 10699.0, 10916.0, 11061.0, 11096.0, 11173.0, 11174.0, 11197.0, 11249.0, 11333.0, 22856.0, 22883.0, 22927.0, 22943.0, 23037.0, 23071.0, 23105.0, 23197.0, 23412.0, 23593.0, 23639.0, 23659.0, 23671.0, 23780.0, 25797.0, 25809.0, 25818.0, 25852.0, 25878.0, 25891.0, 25911.0, 25981.0, 25992.0, 26256.0, 26577.0, 27006.0, 27031.0, 27148.0, 27154.0, 28988.0, 29099.0, 29106.0, 29789.0, 29952.0, 30008.0, 30010.0, 50509.0, 50810.0, 50859.0, 50863.0, 50865.0, 50939.0, 51071.0, 51097.0, 51129.0, 51162.0, 51192.0, 51248.0, 51299.0, 51335.0, 51337.0, 51368.0, 51571.0, 51646.0, 51705.0, 51719.0, 51752.0, 54438.0, 54472.0, 54558.0, 54676.0, 54749.0, 54964.0, 55009.0, 55061.0, 55109.0, 55172.0, 55276.0, 55328.0, 55540.0, 55664.0, 55811.0, 55832.0, 55860.0, 55901.0, 55937.0, 56034.0, 56139.0, 56142.0, 56147.0, 56477.0, 56624.0, 56884.0, 56888.0, 56954.0, 57125.0, 57143.0, 57486.0, 57493.0, 57642.0, 57758.0, 58485.0, 58496.0, 59084.0, 59271.0, 59277.0, 60676.0, 60686.0, 63827.0, 63943.0, 64786.0, 64838.0, 64847.0, 64866.0, 66005.0, 78989.0, 78991.0, 79057.0, 79135.0, 79154.0, 79169.0, 79582.0, 79625.0, 79640.0, 79642.0, 79742.0, 79792.0, 79805.0, 79879.0, 79980.0, 80142.0, 80167.0, 80184.0, 80310.0, 80328.0, 80737.0, 80741.0, 80762.0, 80864.0, 81029.0, 81567.0, 81577.0, 81578.0, 81579.0, 81621.0, 81794.0, 81832.0, 84034.0, 84279.0, 84293.0, 84439.0, 84467.0, 84514.0, 84570.0, 84628.0, 84866.0, 84870.0, 89970.0, 90693.0, 90865.0, 91775.0, 91851.0, 93100.0, 93145.0, 113177.0, 114790.0, 114898.0, 115908.0, 115948.0, 115950.0, 116236.0, 116842.0, 121504.0, 124583.0, 124936.0, 126014.0, 126147.0, 126393.0, 128240.0, 129080.0, 129530.0, 130574.0, 131450.0, 132014.0, 136853.0, 139322.0, 140766.0, 143282.0, 144423.0, 145853.0, 145957.0, 146433.0, 147015.0, 148811.0, 151887.0, 152110.0, 153642.0, 158326.0, 161582.0, 163175.0, 167681.0, 169044.0, 170691.0, 170692.0, 196463.0, 196740.0, 196792.0, 200081.0, 200373.0, 200958.0, 203068.0, 219348.0, 219833.0, 220001.0, 220979.0, 221806.0, 245812.0, 252995.0, 255743.0, 256691.0, 257194.0, 283316.0, 283848.0, 284217.0, 284348.0, 284361.0, 284402.0, 284656.0, 285834.0, 286256.0, 317749.0, 339105.0, 339210.0, 339366.0, 340075.0, 340267.0, 340419.0, 343637.0, 374354.0, 374946.0, 374969.0, 375704.0, 375790.0, 387263.0, 387921.0, 388419.0, 388677.0, 389084.0, 389203.0, 390928.0, 390940.0, 401027.0, 402665.0, 440348.0, 492311.0, 503542.0, 643669.0, 653308.0, 728464.0, 729085.0, 729238.0, 100137049.0 
GO:0098978 CC 6.03e-20 192/11536   384/16056 D04 glutamatergic synapse                    60.0, 87.0, 102.0, 107.0, 114.0, 135.0, 207.0, 274.0, 320.0, 348.0, 378.0, 382.0, 387.0, 409.0, 491.0, 492.0, 708.0, 785.0, 821.0, 869.0, 998.0, 1004.0, 1009.0, 1173.0, 1182.0, 1268.0, 1432.0, 1488.0, 1499.0, 1500.0, 1605.0, 1949.0, 1977.0, 1994.0, 2043.0, 2047.0, 2048.0, 2066.0, 2319.0, 2550.0, 2566.0, 2895.0, 2898.0, 2901.0, 2905.0, 2906.0, 2932.0, 3184.0, 3265.0, 3337.0, 3675.0, 3764.0, 3836.0, 3911.0, 4076.0, 4885.0, 4916.0, 4983.0, 5028.0, 5048.0, 5062.0, 5073.0, 5100.0, 5216.0, 5300.0, 5327.0, 5499.0, 5501.0, 5520.0, 5566.0, 5573.0, 5590.0, 5595.0, 5800.0, 5813.0, 5879.0, 5906.0, 5908.0, 5970.0, 6198.0, 6405.0, 6455.0, 6506.0, 6710.0, 6711.0, 6714.0, 6780.0, 6790.0, 6804.0, 6809.0, 7204.0, 7337.0, 7415.0, 7474.0, 7476.0, 8322.0, 8326.0, 8404.0, 8411.0, 8448.0, 8452.0, 8473.0, 8506.0, 8516.0, 8526.0, 8650.0, 8766.0, 8787.0, 8927.0, 9228.0, 9229.0, 9419.0, 9455.0, 9456.0, 9498.0, 9775.0, 9912.0, 9921.0, 10109.0, 10211.0, 10564.0, 10675.0, 10755.0, 10810.0, 11151.0, 11329.0, 11331.0, 22871.0, 22883.0, 22885.0, 22899.0, 22941.0, 23012.0, 23043.0, 23129.0, 23237.0, 23467.0, 25897.0, 25921.0, 25983.0, 26045.0, 26052.0, 26060.0, 26280.0, 27020.0, 27253.0, 28988.0, 29102.0, 29904.0, 50632.0, 51086.0, 53981.0, 54477.0, 54487.0, 55737.0, 55914.0, 56850.0, 57142.0, 57406.0, 57617.0, 58489.0, 58504.0, 58533.0, 59284.0, 63827.0, 64101.0, 64840.0, 80852.0, 81609.0, 81832.0, 81873.0, 83992.0, 84062.0, 84249.0, 84557.0, 84628.0, 84896.0, 84961.0, 112476.0, 115677.0, 120892.0, 126129.0, 127262.0, 140735.0, 145581.0, 145773.0, 167153.0, 200933.0, 220988.0, 339451.0, 341359.0, 729993.0 
GO:0009986 CC 3.35e-19 236/11536   452/16056 D02 cell surface                             14.0, 41.0, 43.0, 91.0, 92.0, 100.0, 101.0, 102.0, 117.0, 177.0, 288.0, 307.0, 351.0, 355.0, 411.0, 498.0, 506.0, 650.0, 659.0, 708.0, 726.0, 811.0, 949.0, 952.0, 955.0, 960.0, 961.0, 966.0, 967.0, 1000.0, 1182.0, 1191.0, 1244.0, 1378.0, 1464.0, 1630.0, 1756.0, 1803.0, 1956.0, 2023.0, 2043.0, 2048.0, 2149.0, 2152.0, 2191.0, 2261.0, 2262.0, 2526.0, 2692.0, 2719.0, 2817.0, 2826.0, 2923.0, 3105.0, 3107.0, 3134.0, 3146.0, 3161.0, 3192.0, 3309.0, 3329.0, 3416.0, 3600.0, 3601.0, 3655.0, 3674.0, 3675.0, 3676.0, 3685.0, 3688.0, 3691.0, 3696.0, 3776.0, 3786.0, 3858.0, 3958.0, 4008.0, 4038.0, 4040.0, 4043.0, 4142.0, 4179.0, 4241.0, 4277.0, 4311.0, 4325.0, 4486.0, 4693.0, 4756.0, 4804.0, 4851.0, 4853.0, 4891.0, 4898.0, 4907.0, 4919.0, 5028.0, 5045.0, 5155.0, 5167.0, 5243.0, 5245.0, 5327.0, 5345.0, 5664.0, 5738.0, 5795.0, 5817.0, 5819.0, 5898.0, 6091.0, 6092.0, 6198.0, 6253.0, 6281.0, 6331.0, 6376.0, 6383.0, 6385.0, 6469.0, 6505.0, 6506.0, 6507.0, 6509.0, 6520.0, 6529.0, 6548.0, 6653.0, 6678.0, 6868.0, 6869.0, 7010.0, 7070.0, 7099.0, 7162.0, 7422.0, 7474.0, 7476.0, 7804.0, 7976.0, 8321.0, 8322.0, 8326.0, 8406.0, 8516.0, 8633.0, 8671.0, 8674.0, 8751.0, 8754.0, 8842.0, 8927.0, 8995.0, 9019.0, 9033.0, 9097.0, 9255.0, 9601.0, 9672.0, 10082.0, 10149.0, 10326.0, 10347.0, 10666.0, 10675.0, 10699.0, 10791.0, 10960.0, 10961.0, 10979.0, 11079.0, 11093.0, 11173.0, 11197.0, 11331.0, 22829.0, 22871.0, 22883.0, 23071.0, 23654.0, 23657.0, 25800.0, 26585.0, 27020.0, 27152.0, 51162.0, 51206.0, 51393.0, 51754.0, 53905.0, 54495.0, 54542.0, 55959.0, 55966.0, 56034.0, 56262.0, 56963.0, 56971.0, 56999.0, 57453.0, 57497.0, 57502.0, 57611.0, 57758.0, 58494.0, 80274.0, 80328.0, 80864.0, 81502.0, 81619.0, 83986.0, 84059.0, 84168.0, 84189.0, 84818.0, 91522.0, 93974.0, 113235.0, 114990.0, 131450.0, 131566.0, 137970.0, 140679.0, 145581.0, 150084.0, 150696.0, 161497.0, 221395.0, 221806.0, 221914.0, 282679.0, 340348.0, 340419.0, 342372.0, 100133941.0, 100507436.0 
GO:0009897 CC 3.49e-16 101/11536   221/16056 D03 external side of plasma membrane         19.0, 100.0, 290.0, 308.0, 355.0, 361.0, 432.0, 482.0, 563.0, 657.0, 811.0, 824.0, 923.0, 925.0, 966.0, 1012.0, 1141.0, 1182.0, 1209.0, 1238.0, 1271.0, 1508.0, 1605.0, 1636.0, 1889.0, 1901.0, 2057.0, 2152.0, 2213.0, 2675.0, 2826.0, 2936.0, 3134.0, 3140.0, 3416.0, 3572.0, 3575.0, 3590.0, 3598.0, 3643.0, 3655.0, 3674.0, 3675.0, 3676.0, 3682.0, 3685.0, 3688.0, 3815.0, 3822.0, 3823.0, 3824.0, 4217.0, 4240.0, 4277.0, 4907.0, 5034.0, 5156.0, 5169.0, 6517.0, 7036.0, 7070.0, 7099.0, 7442.0, 8482.0, 8516.0, 8748.0, 8754.0, 9244.0, 9332.0, 9466.0, 9976.0, 10211.0, 10384.0, 10385.0, 10495.0, 10666.0, 10825.0, 11118.0, 11119.0, 11120.0, 23308.0, 50856.0, 54718.0, 57493.0, 58496.0, 78989.0, 79465.0, 80274.0, 80328.0, 80329.0, 80381.0, 80741.0, 84168.0, 117531.0, 131450.0, 154796.0, 161198.0, 166647.0, 283316.0, 100133941.0, 100507436.0 
GO:0062023 CC 1.48e-15 140/11536   283/16056 D04 collagen-containing extracellular matrix 1.0, 165.0, 176.0, 183.0, 284.0, 285.0, 307.0, 308.0, 309.0, 310.0, 348.0, 563.0, 655.0, 811.0, 869.0, 871.0, 1000.0, 1012.0, 1191.0, 1294.0, 1301.0, 1302.0, 1307.0, 1404.0, 1462.0, 1464.0, 1476.0, 1508.0, 1509.0, 1512.0, 1514.0, 1605.0, 1690.0, 1893.0, 2152.0, 2161.0, 2162.0, 2200.0, 2202.0, 2262.0, 2267.0, 2662.0, 2719.0, 2817.0, 3068.0, 3263.0, 3371.0, 3700.0, 3909.0, 3911.0, 3956.0, 3958.0, 3959.0, 3998.0, 4017.0, 4054.0, 4148.0, 4185.0, 4192.0, 4240.0, 4485.0, 4670.0, 4693.0, 5155.0, 5199.0, 5212.0, 5271.0, 5315.0, 5345.0, 5654.0, 5660.0, 6277.0, 6280.0, 6281.0, 6383.0, 6423.0, 6469.0, 6678.0, 7007.0, 7042.0, 7059.0, 7060.0, 7077.0, 7184.0, 7448.0, 7474.0, 7482.0, 7784.0, 8292.0, 8404.0, 8406.0, 8482.0, 8722.0, 8728.0, 9508.0, 9509.0, 9672.0, 10082.0, 10085.0, 10418.0, 10631.0, 11096.0, 25878.0, 26585.0, 30008.0, 50509.0, 51129.0, 51162.0, 51435.0, 56999.0, 57642.0, 64175.0, 78987.0, 79148.0, 79812.0, 81029.0, 81578.0, 81794.0, 84034.0, 84171.0, 84467.0, 84570.0, 91522.0, 115908.0, 127435.0, 143282.0, 158326.0, 161198.0, 166752.0, 221914.0, 255743.0, 256158.0, 284018.0, 284217.0, 340267.0, 340706.0, 341640.0, 375790.0, 389084.0, 439921.0 
GO:0031012 CC 7.42e-15 86/11536   191/16056 D03 extracellular matrix                     176.0, 249.0, 348.0, 1101.0, 1116.0, 1301.0, 1302.0, 1307.0, 1404.0, 1462.0, 1463.0, 1755.0, 1893.0, 2200.0, 2202.0, 2734.0, 2817.0, 2822.0, 4148.0, 4325.0, 4693.0, 4982.0, 5649.0, 5806.0, 7007.0, 7077.0, 7079.0, 7422.0, 7476.0, 7784.0, 8214.0, 8292.0, 8840.0, 9508.0, 9509.0, 9719.0, 9806.0, 9860.0, 9865.0, 10417.0, 10418.0, 10446.0, 10631.0, 10893.0, 11093.0, 11096.0, 11173.0, 11174.0, 22932.0, 23769.0, 24144.0, 25992.0, 26018.0, 30008.0, 50509.0, 50939.0, 51144.0, 54674.0, 56999.0, 60495.0, 63827.0, 79148.0, 79625.0, 80059.0, 81035.0, 81577.0, 81794.0, 84467.0, 84947.0, 91522.0, 114794.0, 114990.0, 116135.0, 121227.0, 129080.0, 140766.0, 145864.0, 169044.0, 170691.0, 170692.0, 256158.0, 284217.0, 339366.0, 340267.0, 340990.0, 392617.0 
GO:0030424 CC 2.40e-13 159/11536   305/16056 D05 axon                                     34.0, 60.0, 102.0, 114.0, 115.0, 216.0, 274.0, 306.0, 351.0, 358.0, 387.0, 476.0, 538.0, 610.0, 659.0, 720.0, 721.0, 799.0, 821.0, 885.0, 1270.0, 1312.0, 1496.0, 1639.0, 1826.0, 1859.0, 2043.0, 2047.0, 2048.0, 2258.0, 2332.0, 2555.0, 2566.0, 2572.0, 2617.0, 2664.0, 2852.0, 2917.0, 2931.0, 2932.0, 3480.0, 3508.0, 3643.0, 3749.0, 4131.0, 4134.0, 4135.0, 4137.0, 4311.0, 4504.0, 4915.0, 4916.0, 4988.0, 5339.0, 5538.0, 5562.0, 5563.0, 5599.0, 5800.0, 5868.0, 6091.0, 6092.0, 6332.0, 6335.0, 6505.0, 6529.0, 6606.0, 6607.0, 6622.0, 6804.0, 6863.0, 7042.0, 7054.0, 7804.0, 7976.0, 8500.0, 8766.0, 8882.0, 8927.0, 9162.0, 9344.0, 9362.0, 9456.0, 9474.0, 9513.0, 9532.0, 9564.0, 9637.0, 10013.0, 10021.0, 10044.0, 10381.0, 10519.0, 10587.0, 10677.0, 11151.0, 11280.0, 11315.0, 11331.0, 22876.0, 22902.0, 23022.0, 23064.0, 23077.0, 23095.0, 23098.0, 23129.0, 23138.0, 23208.0, 23394.0, 23566.0, 23607.0, 25983.0, 26052.0, 26278.0, 27020.0, 54407.0, 54550.0, 54800.0, 55219.0, 55238.0, 55714.0, 56850.0, 57053.0, 57154.0, 57453.0, 64221.0, 64398.0, 64601.0, 65018.0, 66000.0, 79594.0, 79641.0, 79884.0, 79969.0, 80208.0, 81539.0, 81846.0, 84062.0, 84628.0, 85300.0, 85440.0, 91653.0, 94056.0, 94233.0, 112755.0, 118813.0, 120892.0, 126129.0, 127933.0, 130074.0, 133418.0, 136319.0, 170506.0, 220202.0, 253559.0, 284697.0, 285175.0, 387804.0 
GO:0005856 CC 1.03e-11 201/11536   364/16056 D05 cytoskeleton                             60.0, 71.0, 88.0, 118.0, 120.0, 274.0, 287.0, 357.0, 387.0, 389.0, 390.0, 636.0, 829.0, 832.0, 889.0, 1191.0, 1207.0, 1266.0, 1378.0, 1605.0, 1608.0, 1641.0, 1756.0, 1859.0, 1861.0, 1896.0, 2035.0, 2037.0, 2040.0, 2734.0, 3094.0, 3281.0, 3315.0, 3707.0, 3858.0, 4139.0, 4168.0, 4355.0, 4660.0, 4842.0, 5034.0, 5147.0, 5216.0, 5493.0, 5501.0, 5594.0, 5595.0, 5747.0, 5774.0, 5783.0, 5784.0, 5879.0, 6280.0, 6443.0, 6444.0, 6640.0, 6676.0, 6903.0, 7006.0, 7111.0, 7114.0, 7170.0, 7171.0, 7203.0, 7205.0, 7266.0, 7277.0, 7297.0, 8030.0, 8139.0, 8153.0, 8189.0, 8239.0, 8407.0, 8409.0, 8444.0, 8476.0, 8502.0, 8507.0, 8572.0, 8655.0, 8717.0, 8727.0, 8767.0, 8798.0, 8910.0, 8934.0, 9001.0, 9168.0, 9208.0, 9270.0, 9321.0, 9322.0, 9463.0, 9578.0, 9581.0, 9618.0, 9855.0, 9886.0, 9961.0, 10083.0, 10128.0, 10174.0, 10241.0, 10243.0, 10253.0, 10296.0, 10324.0, 10383.0, 10463.0, 10550.0, 10810.0, 10890.0, 10970.0, 11099.0, 11113.0, 22836.0, 22844.0, 23043.0, 23092.0, 23189.0, 23247.0, 23254.0, 23268.0, 23345.0, 23370.0, 23499.0, 23580.0, 23657.0, 26064.0, 26128.0, 26256.0, 27148.0, 27289.0, 27429.0, 29109.0, 29767.0, 30011.0, 30968.0, 51259.0, 51466.0, 54221.0, 54434.0, 54509.0, 54776.0, 54961.0, 55062.0, 55612.0, 55626.0, 55740.0, 55755.0, 55785.0, 55845.0, 56683.0, 56882.0, 56907.0, 56990.0, 57619.0, 57626.0, 57669.0, 57728.0, 57763.0, 64411.0, 64431.0, 65018.0, 65059.0, 79589.0, 79781.0, 79805.0, 79809.0, 79990.0, 80199.0, 80206.0, 84173.0, 84288.0, 84443.0, 84517.0, 85456.0, 85458.0, 85459.0, 85464.0, 114088.0, 115677.0, 120526.0, 121512.0, 122786.0, 132884.0, 133746.0, 137868.0, 140735.0, 166614.0, 192668.0, 203068.0, 219899.0, 256309.0, 257019.0, 283726.0, 286527.0, 339855.0, 374969.0, 440730.0 
GO:0043005 CC 2.33e-11 166/11536   307/16056 D04 neuron projection                        18.0, 116.0, 117.0, 287.0, 288.0, 389.0, 468.0, 538.0, 583.0, 673.0, 794.0, 818.0, 998.0, 1000.0, 1012.0, 1136.0, 1138.0, 1139.0, 1140.0, 1141.0, 1201.0, 1394.0, 1453.0, 1525.0, 1639.0, 1641.0, 1740.0, 2042.0, 2043.0, 2046.0, 2047.0, 2048.0, 2049.0, 2258.0, 2332.0, 2555.0, 2557.0, 2559.0, 2560.0, 2565.0, 2566.0, 2768.0, 2821.0, 2834.0, 3359.0, 3782.0, 4133.0, 4134.0, 4137.0, 4357.0, 4540.0, 4651.0, 4828.0, 4986.0, 4987.0, 4988.0, 5048.0, 5067.0, 5071.0, 5127.0, 5649.0, 5723.0, 5728.0, 5783.0, 5792.0, 5800.0, 5872.0, 5906.0, 5997.0, 6198.0, 6376.0, 6453.0, 6478.0, 6507.0, 6529.0, 6538.0, 6539.0, 6606.0, 6607.0, 6751.0, 6780.0, 6804.0, 6809.0, 7054.0, 7226.0, 7283.0, 7314.0, 7432.0, 7486.0, 7732.0, 8448.0, 8772.0, 8773.0, 8786.0, 8787.0, 8874.0, 8911.0, 8913.0, 9344.0, 9463.0, 9498.0, 9568.0, 9693.0, 9810.0, 10109.0, 10519.0, 10645.0, 10677.0, 10857.0, 11170.0, 11251.0, 22849.0, 22883.0, 22941.0, 22987.0, 22997.0, 23095.0, 23208.0, 23266.0, 23291.0, 23376.0, 26011.0, 26575.0, 30011.0, 50861.0, 51763.0, 54886.0, 55212.0, 55333.0, 55361.0, 55714.0, 55737.0, 55879.0, 55964.0, 57053.0, 57084.0, 57142.0, 57451.0, 57565.0, 57576.0, 64506.0, 65110.0, 79608.0, 79778.0, 79870.0, 80023.0, 80315.0, 84062.0, 84079.0, 84668.0, 85300.0, 85439.0, 85440.0, 89832.0, 114757.0, 120892.0, 129807.0, 130574.0, 132864.0, 135138.0, 140679.0, 161582.0, 220988.0, 284656.0, 285025.0, 344758.0 
GO:0045211 CC 1.41e-10 77/11536   161/16056 D05 postsynaptic membrane                    134.0, 135.0, 287.0, 288.0, 409.0, 747.0, 821.0, 869.0, 1131.0, 1133.0, 1136.0, 1138.0, 1139.0, 1182.0, 1499.0, 1605.0, 1756.0, 2048.0, 2066.0, 2149.0, 2332.0, 2550.0, 2559.0, 2565.0, 2893.0, 2895.0, 2898.0, 2900.0, 2901.0, 2905.0, 2906.0, 2917.0, 3359.0, 3675.0, 3750.0, 3752.0, 3778.0, 4916.0, 4986.0, 4988.0, 5028.0, 5100.0, 6529.0, 6533.0, 6538.0, 6640.0, 7442.0, 8082.0, 8572.0, 9093.0, 9568.0, 10243.0, 10675.0, 22871.0, 22883.0, 22941.0, 22997.0, 23345.0, 23380.0, 27253.0, 28988.0, 51399.0, 55879.0, 55906.0, 56123.0, 57406.0, 57451.0, 57528.0, 80059.0, 80852.0, 83590.0, 84062.0, 84896.0, 94056.0, 200933.0, 375323.0, 729993.0 
GO:0043025 CC 2.81e-10 176/11536   318/16056 D03 neuronal cell body                       25.0, 134.0, 135.0, 306.0, 338.0, 348.0, 429.0, 477.0, 538.0, 657.0, 720.0, 773.0, 774.0, 790.0, 821.0, 824.0, 836.0, 900.0, 998.0, 1136.0, 1392.0, 1454.0, 1620.0, 1639.0, 1728.0, 1826.0, 2048.0, 2332.0, 2550.0, 2555.0, 2664.0, 2768.0, 2893.0, 2931.0, 3337.0, 3480.0, 3572.0, 3623.0, 3676.0, 3750.0, 3752.0, 3770.0, 3776.0, 3782.0, 3800.0, 4038.0, 4040.0, 4131.0, 4133.0, 4137.0, 4311.0, 4651.0, 5048.0, 5153.0, 5179.0, 5368.0, 5372.0, 5373.0, 5538.0, 5562.0, 5563.0, 5664.0, 5792.0, 5813.0, 5868.0, 6285.0, 6376.0, 6478.0, 6505.0, 6507.0, 6509.0, 6529.0, 6533.0, 6620.0, 6622.0, 6623.0, 6653.0, 6654.0, 6714.0, 6715.0, 6750.0, 6780.0, 6863.0, 7042.0, 7314.0, 7345.0, 7399.0, 7442.0, 7804.0, 7976.0, 8507.0, 8633.0, 8874.0, 8882.0, 8939.0, 9187.0, 9312.0, 9419.0, 9456.0, 9513.0, 9627.0, 9693.0, 9775.0, 9939.0, 10381.0, 10399.0, 10490.0, 10519.0, 10587.0, 10652.0, 10772.0, 10857.0, 11113.0, 11280.0, 22853.0, 22876.0, 22902.0, 22941.0, 22953.0, 23032.0, 23237.0, 23291.0, 23371.0, 23394.0, 23585.0, 25814.0, 25828.0, 25843.0, 25946.0, 29966.0, 51022.0, 51808.0, 54407.0, 54464.0, 54795.0, 55110.0, 55238.0, 55361.0, 55737.0, 55811.0, 55906.0, 57125.0, 57154.0, 57282.0, 57521.0, 57565.0, 57626.0, 57679.0, 58155.0, 59284.0, 60481.0, 63826.0, 64601.0, 64699.0, 65109.0, 79594.0, 79608.0, 79791.0, 80023.0, 80852.0, 80975.0, 81488.0, 81539.0, 83999.0, 84062.0, 84249.0, 85458.0, 91752.0, 92737.0, 114757.0, 120892.0, 143187.0, 257194.0, 339451.0, 390598.0, 494513.0 
GO:0070062 CC 3.06e-10 1116/11536  1710/16056 D06 extracellular exosome                    1.0, 16.0, 38.0, 48.0, 52.0, 53.0, 60.0, 71.0, 87.0, 88.0, 102.0, 107.0, 128.0, 143.0, 165.0, 183.0, 191.0, 204.0, 210.0, 213.0, 216.0, 217.0, 220.0, 221.0, 223.0, 226.0, 231.0, 238.0, 249.0, 279.0, 280.0, 284.0, 290.0, 306.0, 307.0, 308.0, 309.0, 310.0, 316.0, 327.0, 334.0, 338.0, 348.0, 351.0, 353.0, 355.0, 357.0, 358.0, 362.0, 377.0, 378.0, 381.0, 382.0, 387.0, 389.0, 403.0, 411.0, 415.0, 416.0, 427.0, 435.0, 439.0, 445.0, 471.0, 476.0, 481.0, 486.0, 491.0, 498.0, 501.0, 506.0, 523.0, 527.0, 528.0, 535.0, 537.0, 550.0, 563.0, 581.0, 642.0, 644.0, 645.0, 651.0, 669.0, 683.0, 706.0, 717.0, 720.0, 721.0, 726.0, 727.0, 752.0, 754.0, 780.0, 790.0, 811.0, 821.0, 823.0, 824.0, 826.0, 829.0, 832.0, 908.0, 949.0, 952.0, 954.0, 960.0, 961.0, 966.0, 967.0, 975.0, 998.0, 1009.0, 1012.0, 1056.0, 1072.0, 1116.0, 1173.0, 1191.0, 1200.0, 1203.0, 1213.0, 1312.0, 1314.0, 1362.0, 1363.0, 1378.0, 1382.0, 1398.0, 1429.0, 1431.0, 1434.0, 1460.0, 1464.0, 1471.0, 1476.0, 1491.0, 1497.0, 1499.0, 1500.0, 1508.0, 1509.0, 1512.0, 1514.0, 1605.0, 1615.0, 1622.0, 1636.0, 1642.0, 1645.0, 1652.0, 1654.0, 1655.0, 1663.0, 1755.0, 1773.0, 1777.0, 1778.0, 1803.0, 1807.0, 1824.0, 1854.0, 1861.0, 1889.0, 1891.0, 1893.0, 1915.0, 1938.0, 1947.0, 1950.0, 1965.0, 1968.0, 1973.0, 1977.0, 2023.0, 2027.0, 2037.0, 2040.0, 2047.0, 2091.0, 2098.0, 2132.0, 2161.0, 2171.0, 2182.0, 2184.0, 2186.0, 2194.0, 2202.0, 2203.0, 2319.0, 2512.0, 2517.0, 2519.0, 2539.0, 2548.0, 2584.0, 2588.0, 2597.0, 2617.0, 2618.0, 2628.0, 2629.0, 2665.0, 2673.0, 2678.0, 2710.0, 2717.0, 2720.0, 2734.0, 2752.0, 2760.0, 2762.0, 2771.0, 2773.0, 2774.0, 2778.0, 2782.0, 2783.0, 2784.0, 2787.0, 2805.0, 2817.0, 2819.0, 2821.0, 2822.0, 2875.0, 2879.0, 2885.0, 2923.0, 2936.0, 2937.0, 2946.0, 2947.0, 2990.0, 3012.0, 3014.0, 3015.0, 3017.0, 3020.0, 3021.0, 3039.0, 3040.0, 3043.0, 3073.0, 3074.0, 3094.0, 3105.0, 3107.0, 3127.0, 3176.0, 3178.0, 3181.0, 3183.0, 3190.0, 3191.0, 3250.0, 3251.0, 3263.0, 3303.0, 3304.0, 3308.0, 3309.0, 3310.0, 3313.0, 3315.0, 3329.0, 3336.0, 3337.0, 3376.0, 3385.0, 3416.0, 3417.0, 3418.0, 3425.0, 3572.0, 3615.0, 3643.0, 3646.0, 3674.0, 3675.0, 3676.0, 3685.0, 3688.0, 3691.0, 3692.0, 3696.0, 3700.0, 3732.0, 3795.0, 3801.0, 3818.0, 3837.0, 3842.0, 3858.0, 3909.0, 3911.0, 3921.0, 3931.0, 3945.0, 3956.0, 3958.0, 3959.0, 3998.0, 4046.0, 4048.0, 4054.0, 4069.0, 4082.0, 4140.0, 4141.0, 4179.0, 4190.0, 4191.0, 4232.0, 4240.0, 4241.0, 4245.0, 4300.0, 4311.0, 4351.0, 4353.0, 4357.0, 4363.0, 4430.0, 4482.0, 4507.0, 4522.0, 4582.0, 4621.0, 4627.0, 4628.0, 4669.0, 4670.0, 4677.0, 4691.0, 4703.0, 4734.0, 4735.0, 4736.0, 4738.0, 4758.0, 4830.0, 4831.0, 4835.0, 4860.0, 4868.0, 4883.0, 4893.0, 4899.0, 4904.0, 4907.0, 4924.0, 4925.0, 5034.0, 5036.0, 5037.0, 5042.0, 5045.0, 5048.0, 5049.0, 5052.0, 5092.0, 5093.0, 5094.0, 5111.0, 5134.0, 5169.0, 5172.0, 5184.0, 5189.0, 5198.0, 5214.0, 5216.0, 5223.0, 5224.0, 5226.0, 5230.0, 5236.0, 5243.0, 5245.0, 5250.0, 5271.0, 5286.0, 5306.0, 5311.0, 5315.0, 5327.0, 5333.0, 5339.0, 5345.0, 5349.0, 5351.0, 5352.0, 5375.0, 5393.0, 5444.0, 5446.0, 5464.0, 5476.0, 5478.0, 5479.0, 5493.0, 5499.0, 5500.0, 5515.0, 5519.0, 5524.0, 5538.0, 5547.0, 5566.0, 5567.0, 5576.0, 5578.0, 5590.0, 5611.0, 5641.0, 5654.0, 5660.0, 5682.0, 5683.0, 5684.0, 5685.0, 5687.0, 5688.0, 5689.0, 5690.0, 5691.0, 5692.0, 5693.0, 5694.0, 5698.0, 5705.0, 5706.0, 5708.0, 5709.0, 5713.0, 5718.0, 5720.0, 5725.0, 5783.0, 5792.0, 5793.0, 5795.0, 5800.0, 5819.0, 5834.0, 5836.0, 5837.0, 5861.0, 5867.0, 5868.0, 5869.0, 5870.0, 5872.0, 5873.0, 5878.0, 5879.0, 5898.0, 5901.0, 5906.0, 5908.0, 5910.0, 5912.0, 5917.0, 5918.0, 5934.0, 5973.0, 6009.0, 6051.0, 6092.0, 6102.0, 6120.0, 6122.0, 6124.0, 6125.0, 6135.0, 6136.0, 6146.0, 6147.0, 6152.0, 6154.0, 6155.0, 6156.0, 6158.0, 6160.0, 6164.0, 6165.0, 6168.0, 6175.0, 6181.0, 6187.0, 6188.0, 6189.0, 6191.0, 6193.0, 6202.0, 6203.0, 6205.0, 6207.0, 6208.0, 6210.0, 6217.0, 6222.0, 6223.0, 6224.0, 6230.0, 6231.0, 6233.0, 6234.0, 6235.0, 6251.0, 6261.0, 6277.0, 6280.0, 6281.0, 6301.0, 6385.0, 6396.0, 6432.0, 6448.0, 6451.0, 6462.0, 6470.0, 6482.0, 6505.0, 6509.0, 6517.0, 6520.0, 6548.0, 6557.0, 6565.0, 6566.0, 6575.0, 6576.0, 6584.0, 6608.0, 6611.0, 6623.0, 6633.0, 6648.0, 6652.0, 6653.0, 6692.0, 6697.0, 6709.0, 6711.0, 6714.0, 6717.0, 6734.0, 6742.0, 6748.0, 6767.0, 6780.0, 6809.0, 6814.0, 6897.0, 7001.0, 7007.0, 7051.0, 7053.0, 7060.0, 7070.0, 7086.0, 7167.0, 7170.0, 7171.0, 7178.0, 7184.0, 7203.0, 7251.0, 7264.0, 7266.0, 7273.0, 7277.0, 7280.0, 7284.0, 7290.0, 7295.0, 7296.0, 7297.0, 7311.0, 7314.0, 7316.0, 7317.0, 7323.0, 7334.0, 7335.0, 7336.0, 7358.0, 7360.0, 7415.0, 7419.0, 7430.0, 7448.0, 7453.0, 7474.0, 7476.0, 7477.0, 7511.0, 7525.0, 7531.0, 7841.0, 7846.0, 7879.0, 8029.0, 8140.0, 8202.0, 8218.0, 8294.0, 8334.0, 8338.0, 8339.0, 8340.0, 8341.0, 8342.0, 8343.0, 8344.0, 8347.0, 8349.0, 8350.0, 8353.0, 8357.0, 8359.0, 8360.0, 8361.0, 8362.0, 8363.0, 8364.0, 8365.0, 8366.0, 8367.0, 8407.0, 8411.0, 8424.0, 8428.0, 8450.0, 8452.0, 8476.0, 8566.0, 8607.0, 8644.0, 8649.0, 8662.0, 8667.0, 8668.0, 8671.0, 8703.0, 8722.0, 8724.0, 8741.0, 8743.0, 8751.0, 8754.0, 8766.0, 8773.0, 8803.0, 8804.0, 8814.0, 8825.0, 8836.0, 8842.0, 8878.0, 8895.0, 8904.0, 8934.0, 8969.0, 8972.0, 8991.0, 9045.0, 9066.0, 9097.0, 9114.0, 9141.0, 9179.0, 9261.0, 9289.0, 9296.0, 9317.0, 9322.0, 9349.0, 9351.0, 9362.0, 9368.0, 9371.0, 9373.0, 9374.0, 9390.0, 9398.0, 9416.0, 9445.0, 9446.0, 9508.0, 9520.0, 9525.0, 9545.0, 9550.0, 9555.0, 9562.0, 9578.0, 9630.0, 9657.0, 9667.0, 9687.0, 9696.0, 9748.0, 9798.0, 9868.0, 9943.0, 9948.0, 9961.0, 9967.0, 9980.0, 10007.0, 10015.0, 10016.0, 10040.0, 10043.0, 10058.0, 10067.0, 10068.0, 10072.0, 10075.0, 10085.0, 10093.0, 10094.0, 10096.0, 10097.0, 10099.0, 10109.0, 10120.0, 10121.0, 10130.0, 10135.0, 10149.0, 10163.0, 10189.0, 10204.0, 10207.0, 10211.0, 10217.0, 10269.0, 10294.0, 10381.0, 10383.0, 10396.0, 10399.0, 10402.0, 10406.0, 10411.0, 10417.0, 10422.0, 10434.0, 10443.0, 10447.0, 10512.0, 10519.0, 10525.0, 10529.0, 10540.0, 10541.0, 10549.0, 10562.0, 10574.0, 10575.0, 10576.0, 10591.0, 10592.0, 10606.0, 10629.0, 10654.0, 10672.0, 10694.0, 10755.0, 10767.0, 10768.0, 10791.0, 10810.0, 10841.0, 10856.0, 10890.0, 10893.0, 10903.0, 10905.0, 10920.0, 10923.0, 10924.0, 10960.0, 10970.0, 10971.0, 11001.0, 11021.0, 11041.0, 11059.0, 11060.0, 11098.0, 11140.0, 11151.0, 11164.0, 11190.0, 11235.0, 11261.0, 11267.0, 11269.0, 11280.0, 11315.0, 11320.0, 22836.0, 22837.0, 22930.0, 22948.0, 22949.0, 22977.0, 23011.0, 23013.0, 23041.0, 23043.0, 23071.0, 23180.0, 23308.0, 23317.0, 23318.0, 23324.0, 23365.0, 23370.0, 23433.0, 23473.0, 23475.0, 23541.0, 23593.0, 23607.0, 23654.0, 23659.0, 23677.0, 23743.0, 25796.0, 25797.0, 25813.0, 25878.0, 25909.0, 25978.0, 26007.0, 26027.0, 26052.0, 26060.0, 26135.0, 26227.0, 26229.0, 26251.0, 26986.0, 26994.0, 27069.0, 27161.0, 27163.0, 27183.0, 27243.0, 27316.0, 27348.0, 27430.0, 28970.0, 28988.0, 29028.0, 29071.0, 29085.0, 29105.0, 29127.0, 29763.0, 29789.0, 29800.0, 29926.0, 29952.0, 29968.0, 30008.0, 30833.0, 30844.0, 30851.0, 50617.0, 50618.0, 50628.0, 50848.0, 50865.0, 51031.0, 51050.0, 51056.0, 51084.0, 51121.0, 51150.0, 51160.0, 51168.0, 51181.0, 51206.0, 51382.0, 51429.0, 51449.0, 51458.0, 51479.0, 51506.0, 51510.0, 51534.0, 51571.0, 51599.0, 51678.0, 51706.0, 51719.0, 51733.0, 51752.0, 51762.0, 51765.0, 51768.0, 53343.0, 53405.0, 54331.0, 54414.0, 54472.0, 54509.0, 54680.0, 54732.0, 54825.0, 54832.0, 54862.0, 54888.0, 54927.0, 54972.0, 54978.0, 55004.0, 55020.0, 55028.0, 55048.0, 55107.0, 55187.0, 55198.0, 55276.0, 55293.0, 55506.0, 55577.0, 55604.0, 55610.0, 55737.0, 55748.0, 55755.0, 55766.0, 55777.0, 55832.0, 55845.0, 55890.0, 55970.0, 56034.0, 56101.0, 56155.0, 56477.0, 56624.0, 56886.0, 56898.0, 56954.0, 56975.0, 56996.0, 57134.0, 57153.0, 57154.0, 57175.0, 57381.0, 57403.0, 57447.0, 57544.0, 57551.0, 57826.0, 58190.0, 58986.0, 59342.0, 59345.0, 60676.0, 63979.0, 64081.0, 64114.0, 64145.0, 64175.0, 64222.0, 64398.0, 64518.0, 64577.0, 64855.0, 66005.0, 78986.0, 79017.0, 79026.0, 79041.0, 79073.0, 79153.0, 79567.0, 79612.0, 79643.0, 79659.0, 79706.0, 79720.0, 79784.0, 79807.0, 79812.0, 79838.0, 79901.0, 80199.0, 80210.0, 80218.0, 80336.0, 80347.0, 80700.0, 80727.0, 80823.0, 81029.0, 81539.0, 81567.0, 81691.0, 81873.0, 81876.0, 83442.0, 83871.0, 83874.0, 83986.0, 84059.0, 84064.0, 84100.0, 84171.0, 84226.0, 84313.0, 84418.0, 84572.0, 84817.0, 84836.0, 84888.0, 84932.0, 84958.0, 85320.0, 85369.0, 87769.0, 90507.0, 90649.0, 92714.0, 92815.0, 93100.0, 93185.0, 93343.0, 93587.0, 94056.0, 94239.0, 103910.0, 112483.0, 112574.0, 113189.0, 113220.0, 114990.0, 119391.0, 120892.0, 121504.0, 124583.0, 126014.0, 127262.0, 128240.0, 128866.0, 129531.0, 130074.0, 130589.0, 134147.0, 139221.0, 140465.0, 140576.0, 140710.0, 144132.0, 144568.0, 146691.0, 147685.0, 148811.0, 150696.0, 151556.0, 152007.0, 153364.0, 155382.0, 157310.0, 160287.0, 160428.0, 163071.0, 170506.0, 196463.0, 200186.0, 203068.0, 219595.0, 221184.0, 222389.0, 246181.0, 254863.0, 255252.0, 255743.0, 257397.0, 284129.0, 284207.0, 286204.0, 317772.0, 340529.0, 340706.0, 341640.0, 342372.0, 346007.0, 347735.0, 347862.0, 353189.0, 373156.0, 375790.0, 406911.0, 407019.0, 440434.0, 440689.0, 441531.0, 553115.0, 645974.0, 653689.0, 653857.0, 100037417.0, 100499483.0 
GO:0030425 CC 3.38e-10 222/11536   389/16056 D05 dendrite                                 25.0, 102.0, 114.0, 115.0, 134.0, 135.0, 274.0, 288.0, 306.0, 348.0, 538.0, 610.0, 657.0, 659.0, 664.0, 720.0, 721.0, 775.0, 794.0, 824.0, 900.0, 1131.0, 1133.0, 1136.0, 1261.0, 1312.0, 1393.0, 1501.0, 1620.0, 1728.0, 1762.0, 1826.0, 1859.0, 2043.0, 2047.0, 2048.0, 2049.0, 2258.0, 2332.0, 2475.0, 2534.0, 2560.0, 2644.0, 2771.0, 2781.0, 2784.0, 2852.0, 2901.0, 2917.0, 2932.0, 3182.0, 3269.0, 3351.0, 3354.0, 3355.0, 3572.0, 3632.0, 3770.0, 3836.0, 4038.0, 4076.0, 4131.0, 4133.0, 4135.0, 4137.0, 4139.0, 4140.0, 4149.0, 4311.0, 4898.0, 4915.0, 4976.0, 4986.0, 4988.0, 5028.0, 5100.0, 5179.0, 5339.0, 5368.0, 5538.0, 5562.0, 5563.0, 5649.0, 5818.0, 5868.0, 5873.0, 5914.0, 5935.0, 6002.0, 6158.0, 6194.0, 6505.0, 6509.0, 6533.0, 6608.0, 6780.0, 6809.0, 6869.0, 7054.0, 7070.0, 7162.0, 7349.0, 7466.0, 7804.0, 7976.0, 8322.0, 8633.0, 8678.0, 8725.0, 8777.0, 8927.0, 9001.0, 9312.0, 9362.0, 9371.0, 9419.0, 9455.0, 9456.0, 9498.0, 9532.0, 9572.0, 9775.0, 9863.0, 9912.0, 9939.0, 10013.0, 10021.0, 10243.0, 10381.0, 10399.0, 10401.0, 10445.0, 10539.0, 10587.0, 10612.0, 10772.0, 11130.0, 22794.0, 22849.0, 22871.0, 22876.0, 22899.0, 22902.0, 23034.0, 23095.0, 23098.0, 23138.0, 23208.0, 23371.0, 23394.0, 23607.0, 23774.0, 25814.0, 25828.0, 25921.0, 25946.0, 25983.0, 26278.0, 27020.0, 27161.0, 27342.0, 28976.0, 28988.0, 29888.0, 29966.0, 30820.0, 51022.0, 51199.0, 51399.0, 54407.0, 54464.0, 54550.0, 54942.0, 55361.0, 55607.0, 55811.0, 56850.0, 57120.0, 57125.0, 57231.0, 57282.0, 57451.0, 57463.0, 57502.0, 57521.0, 57626.0, 57679.0, 60481.0, 64506.0, 66000.0, 66004.0, 66008.0, 79641.0, 80208.0, 80315.0, 80762.0, 80852.0, 81858.0, 84065.0, 84249.0, 84548.0, 85300.0, 85397.0, 92737.0, 94056.0, 94233.0, 114088.0, 118813.0, 120114.0, 120892.0, 123591.0, 126129.0, 140679.0, 170506.0, 203228.0, 257194.0, 342371.0, 345193.0, 375323.0, 387804.0, 390598.0, 392617.0 
GO:0014069 CC 1.54e-09 131/11536   244/16056 D04 postsynaptic density                     102.0, 114.0, 118.0, 120.0, 134.0, 135.0, 409.0, 476.0, 538.0, 659.0, 664.0, 775.0, 832.0, 1000.0, 1136.0, 1501.0, 1740.0, 2171.0, 2332.0, 2534.0, 2852.0, 2898.0, 3184.0, 3188.0, 3337.0, 3646.0, 3750.0, 3752.0, 3836.0, 4038.0, 4131.0, 4355.0, 4504.0, 4536.0, 4804.0, 4842.0, 4915.0, 5028.0, 5062.0, 5071.0, 5093.0, 5094.0, 5170.0, 5590.0, 5727.0, 5728.0, 6009.0, 6128.0, 6129.0, 6132.0, 6136.0, 6156.0, 6169.0, 6175.0, 6188.0, 6207.0, 6208.0, 6222.0, 6223.0, 6230.0, 6232.0, 6654.0, 6711.0, 6714.0, 6790.0, 7248.0, 7732.0, 7804.0, 8502.0, 8661.0, 8777.0, 8927.0, 9045.0, 9162.0, 9228.0, 9229.0, 9419.0, 9455.0, 9456.0, 9463.0, 9513.0, 9829.0, 9863.0, 9867.0, 9912.0, 10097.0, 10243.0, 10280.0, 10611.0, 11331.0, 22849.0, 22871.0, 22883.0, 22941.0, 22997.0, 23208.0, 23362.0, 23380.0, 23623.0, 26037.0, 26052.0, 28988.0, 29102.0, 29904.0, 51201.0, 54477.0, 54487.0, 55607.0, 55737.0, 56924.0, 57120.0, 57142.0, 57534.0, 57679.0, 59283.0, 64506.0, 66000.0, 79870.0, 79953.0, 80315.0, 81832.0, 81858.0, 84062.0, 152404.0, 158866.0, 200933.0, 220988.0, 339451.0, 400745.0, 642938.0, 729993.0 
GO:0098839 CC 3.25e-09 37/11536    89/16056 D06 postsynaptic density membrane            107.0, 491.0, 747.0, 775.0, 1630.0, 1740.0, 1949.0, 2043.0, 2066.0, 2895.0, 2901.0, 2905.0, 2906.0, 5800.0, 6804.0, 7779.0, 8516.0, 8787.0, 8825.0, 10280.0, 22829.0, 23237.0, 26045.0, 27020.0, 55333.0, 57497.0, 57502.0, 57537.0, 58489.0, 59283.0, 59284.0, 64101.0, 79953.0, 81832.0, 112476.0, 145581.0, 729993.0 
GO:0043235 CC 3.40e-09 90/11536   177/16056 D02 receptor complex                         90.0, 91.0, 92.0, 93.0, 117.0, 238.0, 351.0, 657.0, 658.0, 659.0, 780.0, 925.0, 1271.0, 1956.0, 2042.0, 2043.0, 2046.0, 2047.0, 2048.0, 2049.0, 2064.0, 2066.0, 2261.0, 2264.0, 2324.0, 2675.0, 2917.0, 3480.0, 3572.0, 3590.0, 3598.0, 3643.0, 3675.0, 3688.0, 3691.0, 3815.0, 3822.0, 3823.0, 3824.0, 4041.0, 4077.0, 4486.0, 4547.0, 4851.0, 4853.0, 4881.0, 4915.0, 4916.0, 4919.0, 4982.0, 5156.0, 5745.0, 5787.0, 6098.0, 6256.0, 6259.0, 7010.0, 7099.0, 7108.0, 7804.0, 8029.0, 8717.0, 8731.0, 8737.0, 9033.0, 9244.0, 9283.0, 9344.0, 9466.0, 10062.0, 10461.0, 22853.0, 22871.0, 22953.0, 50939.0, 51559.0, 55879.0, 55890.0, 57125.0, 57192.0, 57528.0, 64241.0, 65981.0, 83873.0, 84059.0, 84171.0, 131450.0, 162514.0, 284656.0, 342372.0 
GO:0043197 CC 3.79e-09 73/11536   149/16056 D06 dendritic spine                          87.0, 88.0, 134.0, 320.0, 351.0, 378.0, 387.0, 409.0, 477.0, 821.0, 998.0, 1500.0, 2043.0, 2048.0, 2213.0, 2332.0, 2550.0, 2893.0, 2895.0, 3337.0, 3688.0, 3750.0, 3752.0, 4131.0, 4137.0, 4355.0, 4504.0, 4734.0, 4804.0, 4842.0, 4915.0, 4983.0, 5499.0, 5501.0, 5566.0, 5728.0, 5747.0, 5800.0, 5879.0, 6505.0, 8572.0, 9001.0, 9162.0, 9371.0, 9419.0, 9456.0, 9513.0, 9546.0, 9572.0, 9912.0, 10564.0, 10755.0, 22871.0, 22941.0, 23208.0, 23237.0, 25843.0, 26037.0, 26052.0, 29888.0, 29904.0, 55607.0, 57451.0, 57537.0, 57679.0, 58489.0, 64101.0, 79953.0, 80315.0, 83992.0, 84062.0, 91752.0, 112476.0 
GO:0005912 CC 4.03e-09 82/11536   164/16056 D05 adherens junction                        60.0, 102.0, 118.0, 357.0, 421.0, 659.0, 1000.0, 1004.0, 1009.0, 1010.0, 1266.0, 1496.0, 1499.0, 1500.0, 1501.0, 1525.0, 1605.0, 1740.0, 1824.0, 1982.0, 2043.0, 2319.0, 3909.0, 4092.0, 4301.0, 4627.0, 4851.0, 5021.0, 5499.0, 5797.0, 5817.0, 5818.0, 6904.0, 7422.0, 7430.0, 7791.0, 8502.0, 8572.0, 8613.0, 8642.0, 8751.0, 8773.0, 8994.0, 9223.0, 9265.0, 9266.0, 9414.0, 10211.0, 10298.0, 10580.0, 10611.0, 10818.0, 10890.0, 10979.0, 11315.0, 23336.0, 23580.0, 23616.0, 27289.0, 27295.0, 28316.0, 51248.0, 54800.0, 54806.0, 55591.0, 55966.0, 57608.0, 57619.0, 57669.0, 58538.0, 64236.0, 64398.0, 64403.0, 64405.0, 64855.0, 65267.0, 83461.0, 83604.0, 85456.0, 117178.0, 143098.0, 340348.0 
GO:0031514 CC 1.71e-08 38/11536    88/16056 D05 motile cilium                            582.0, 583.0, 585.0, 1738.0, 2622.0, 3091.0, 5048.0, 5311.0, 6652.0, 6676.0, 8195.0, 8481.0, 8751.0, 10809.0, 23639.0, 25809.0, 26256.0, 27152.0, 28981.0, 29105.0, 51098.0, 51626.0, 55811.0, 56912.0, 57728.0, 57828.0, 79659.0, 79781.0, 80173.0, 80705.0, 84902.0, 90410.0, 112942.0, 117155.0, 123811.0, 152015.0, 200894.0, 259289.0 
GO:0031410 CC 1.95e-08 145/11536   261/16056 D06 cytoplasmic vesicle                      161.0, 307.0, 387.0, 389.0, 390.0, 398.0, 409.0, 550.0, 636.0, 667.0, 1173.0, 1182.0, 1211.0, 1824.0, 1856.0, 1994.0, 2098.0, 2319.0, 2643.0, 3037.0, 3257.0, 3267.0, 3831.0, 3964.0, 4040.0, 4311.0, 4891.0, 4943.0, 4987.0, 5147.0, 5170.0, 5705.0, 5870.0, 5872.0, 5879.0, 6102.0, 6507.0, 7016.0, 7036.0, 7054.0, 8153.0, 8312.0, 8372.0, 8766.0, 8916.0, 9001.0, 9033.0, 9097.0, 9179.0, 9344.0, 9583.0, 9712.0, 9784.0, 9886.0, 9909.0, 9914.0, 10016.0, 10211.0, 10241.0, 10260.0, 10280.0, 10396.0, 10463.0, 10548.0, 10564.0, 10630.0, 10682.0, 10755.0, 10947.0, 11253.0, 11337.0, 11345.0, 22822.0, 22836.0, 22878.0, 23095.0, 23138.0, 23192.0, 23205.0, 23209.0, 23299.0, 23623.0, 23769.0, 26060.0, 26985.0, 27106.0, 27289.0, 29978.0, 29979.0, 29982.0, 50632.0, 51256.0, 51257.0, 51429.0, 51458.0, 51560.0, 53344.0, 54509.0, 55198.0, 55245.0, 55357.0, 55361.0, 55638.0, 55704.0, 55717.0, 55773.0, 56893.0, 57234.0, 57534.0, 57655.0, 64137.0, 64149.0, 64924.0, 66008.0, 79109.0, 79585.0, 79629.0, 79893.0, 79932.0, 80208.0, 81611.0, 81631.0, 85439.0, 89781.0, 90342.0, 91875.0, 92714.0, 94241.0, 112574.0, 120892.0, 122416.0, 133746.0, 148867.0, 149951.0, 150696.0, 154796.0, 157753.0, 157769.0, 161742.0, 200576.0, 221395.0, 257364.0, 259173.0, 643246.0, 107080638.0 
GO:0048471 CC 2.21e-08 394/11536   638/16056 D02 perinuclear region of cytoplasm          19.0, 25.0, 43.0, 164.0, 215.0, 307.0, 309.0, 320.0, 328.0, 351.0, 377.0, 381.0, 535.0, 538.0, 636.0, 663.0, 811.0, 867.0, 899.0, 900.0, 905.0, 1022.0, 1033.0, 1063.0, 1116.0, 1191.0, 1203.0, 1435.0, 1453.0, 1499.0, 1508.0, 1780.0, 1889.0, 1956.0, 1974.0, 1977.0, 2009.0, 2040.0, 2064.0, 2181.0, 2319.0, 2332.0, 2534.0, 2572.0, 2580.0, 2589.0, 2590.0, 2597.0, 2720.0, 2783.0, 2800.0, 2852.0, 3148.0, 3191.0, 3265.0, 3297.0, 3303.0, 3304.0, 3624.0, 3625.0, 3675.0, 3688.0, 3798.0, 3985.0, 3987.0, 4012.0, 4074.0, 4085.0, 4131.0, 4135.0, 4172.0, 4245.0, 4430.0, 4504.0, 4591.0, 4734.0, 4831.0, 4842.0, 4843.0, 4852.0, 4891.0, 4915.0, 5007.0, 5048.0, 5062.0, 5071.0, 5141.0, 5143.0, 5144.0, 5152.0, 5169.0, 5251.0, 5290.0, 5298.0, 5339.0, 5479.0, 5566.0, 5578.0, 5586.0, 5590.0, 5610.0, 5641.0, 5664.0, 5727.0, 5747.0, 5756.0, 5797.0, 5867.0, 5889.0, 5906.0, 5914.0, 5922.0, 5936.0, 5976.0, 6194.0, 6198.0, 6277.0, 6284.0, 6285.0, 6311.0, 6331.0, 6376.0, 6399.0, 6418.0, 6507.0, 6517.0, 6526.0, 6548.0, 6622.0, 6623.0, 6714.0, 6715.0, 6790.0, 6881.0, 6895.0, 7016.0, 7054.0, 7059.0, 7099.0, 7164.0, 7184.0, 7189.0, 7248.0, 7257.0, 7329.0, 7415.0, 7430.0, 7458.0, 7517.0, 7584.0, 7873.0, 8099.0, 8125.0, 8312.0, 8326.0, 8502.0, 8533.0, 8572.0, 8575.0, 8576.0, 8614.0, 8615.0, 8666.0, 8675.0, 8677.0, 8742.0, 8864.0, 8867.0, 8882.0, 8915.0, 8934.0, 9051.0, 9107.0, 9131.0, 9218.0, 9227.0, 9270.0, 9311.0, 9322.0, 9368.0, 9404.0, 9451.0, 9453.0, 9463.0, 9472.0, 9482.0, 9491.0, 9529.0, 9546.0, 9585.0, 9618.0, 9647.0, 9681.0, 9685.0, 9693.0, 9748.0, 9820.0, 9843.0, 9863.0, 9914.0, 9961.0, 10013.0, 10021.0, 10049.0, 10059.0, 10087.0, 10128.0, 10133.0, 10193.0, 10207.0, 10228.0, 10241.0, 10293.0, 10335.0, 10399.0, 10410.0, 10483.0, 10484.0, 10490.0, 10519.0, 10562.0, 10564.0, 10597.0, 10673.0, 10791.0, 10801.0, 10868.0, 10890.0, 10920.0, 10955.0, 10970.0, 10980.0, 10987.0, 11011.0, 11064.0, 11076.0, 11116.0, 11124.0, 11190.0, 11214.0, 11258.0, 11267.0, 11276.0, 11315.0, 11336.0, 22794.0, 22853.0, 22872.0, 23032.0, 23209.0, 23286.0, 23363.0, 23369.0, 23545.0, 23557.0, 23560.0, 23607.0, 23769.0, 25798.0, 25814.0, 25819.0, 25843.0, 25924.0, 26019.0, 26051.0, 26052.0, 26135.0, 26191.0, 26234.0, 26259.0, 26276.0, 26471.0, 27131.0, 27141.0, 27158.0, 27183.0, 29979.0, 30844.0, 50507.0, 51112.0, 51167.0, 51366.0, 51374.0, 51542.0, 51637.0, 51655.0, 51693.0, 51762.0, 51763.0, 51765.0, 53349.0, 53635.0, 53916.0, 54472.0, 54497.0, 54514.0, 54521.0, 54536.0, 54812.0, 54922.0, 55024.0, 55109.0, 55113.0, 55128.0, 55273.0, 55275.0, 55610.0, 55626.0, 55662.0, 55737.0, 55755.0, 55763.0, 55811.0, 55898.0, 55916.0, 55975.0, 56776.0, 56893.0, 56897.0, 56907.0, 57175.0, 57407.0, 57447.0, 57467.0, 57551.0, 57572.0, 57608.0, 57724.0, 63979.0, 64419.0, 64848.0, 65018.0, 65082.0, 66036.0, 79031.0, 79058.0, 79153.0, 79156.0, 79589.0, 79654.0, 80142.0, 80194.0, 80315.0, 80351.0, 80762.0, 81031.0, 81532.0, 81544.0, 81573.0, 81846.0, 81876.0, 81892.0, 83698.0, 83871.0, 84649.0, 84944.0, 84957.0, 85365.0, 85415.0, 91252.0, 92140.0, 93621.0, 94056.0, 114049.0, 115827.0, 116841.0, 117177.0, 123879.0, 129685.0, 130074.0, 136319.0, 140606.0, 143187.0, 148867.0, 149371.0, 153443.0, 171392.0, 197358.0, 200576.0, 201931.0, 202333.0, 221938.0, 246744.0, 253190.0, 282679.0, 284161.0, 340719.0, 342977.0, 374868.0, 378884.0, 387849.0, 388591.0, 399664.0, 100131187.0 
GO:0030669 CC 2.78e-08 20/11536    56/16056 D08 clathrin-coated endocytic vesicle membrane 161.0, 338.0, 348.0, 1173.0, 1175.0, 1213.0, 1950.0, 1956.0, 3119.0, 3127.0, 3575.0, 4074.0, 5868.0, 7474.0, 8322.0, 8674.0, 10618.0, 11021.0, 29988.0, 143425.0 
GO:0042734 CC 2.99e-08 52/11536   111/16056 D05 presynaptic membrane                     114.0, 134.0, 135.0, 492.0, 1141.0, 1268.0, 1499.0, 1949.0, 2043.0, 2048.0, 2064.0, 2066.0, 2332.0, 2550.0, 2572.0, 2852.0, 2898.0, 2900.0, 2901.0, 3351.0, 3765.0, 4986.0, 4988.0, 5100.0, 5664.0, 6453.0, 6506.0, 6529.0, 6538.0, 8573.0, 8787.0, 9066.0, 9463.0, 9498.0, 9627.0, 10497.0, 11336.0, 23085.0, 23390.0, 27020.0, 27253.0, 50618.0, 51107.0, 55361.0, 55851.0, 57528.0, 57706.0, 57863.0, 94056.0, 112476.0, 200933.0, 223082.0 
GO:0043204 CC 9.20e-08 72/11536   142/16056 D02 perikaryon                               116.0, 351.0, 445.0, 538.0, 775.0, 778.0, 1261.0, 1393.0, 1501.0, 1740.0, 1762.0, 2021.0, 2043.0, 2332.0, 2534.0, 2752.0, 2898.0, 2901.0, 3798.0, 4131.0, 4692.0, 4804.0, 4852.0, 4986.0, 4988.0, 5152.0, 5179.0, 5499.0, 6505.0, 6606.0, 6607.0, 7054.0, 7150.0, 7226.0, 7349.0, 7432.0, 7732.0, 8516.0, 8882.0, 9312.0, 9362.0, 10013.0, 10146.0, 10399.0, 10445.0, 10519.0, 22902.0, 23208.0, 23774.0, 26058.0, 28988.0, 50940.0, 54800.0, 55273.0, 55361.0, 57053.0, 57282.0, 57463.0, 57537.0, 58157.0, 64398.0, 79641.0, 85397.0, 89848.0, 94056.0, 94233.0, 120892.0, 123591.0, 170506.0, 203228.0, 220202.0, 345193.0 
GO:0016324 CC 1.18e-07 154/11536   271/16056 D04 apical plasma membrane                   114.0, 177.0, 287.0, 357.0, 358.0, 362.0, 363.0, 476.0, 481.0, 482.0, 491.0, 523.0, 538.0, 960.0, 1000.0, 1182.0, 1244.0, 1271.0, 1464.0, 1508.0, 1514.0, 1803.0, 2030.0, 2064.0, 2697.0, 2778.0, 3776.0, 3778.0, 4008.0, 4363.0, 4582.0, 4810.0, 4851.0, 4891.0, 4935.0, 5002.0, 5021.0, 5028.0, 5144.0, 5169.0, 5172.0, 5213.0, 5243.0, 5348.0, 5562.0, 5590.0, 5593.0, 5664.0, 5728.0, 5745.0, 5794.0, 5800.0, 5873.0, 6505.0, 6520.0, 6533.0, 6535.0, 6541.0, 6548.0, 6557.0, 6565.0, 6566.0, 6567.0, 6573.0, 6580.0, 6583.0, 6584.0, 6781.0, 6809.0, 6814.0, 6868.0, 7010.0, 7070.0, 7399.0, 7430.0, 7976.0, 8029.0, 8140.0, 8501.0, 8777.0, 8842.0, 8884.0, 8972.0, 9114.0, 9351.0, 9368.0, 9390.0, 9429.0, 9550.0, 9693.0, 9962.0, 10057.0, 10149.0, 10207.0, 10456.0, 10519.0, 10630.0, 10768.0, 10991.0, 11136.0, 22931.0, 22941.0, 22953.0, 23043.0, 23094.0, 23370.0, 23516.0, 23704.0, 50617.0, 50855.0, 51057.0, 51458.0, 51735.0, 51765.0, 53405.0, 53905.0, 54825.0, 55107.0, 55811.0, 55966.0, 56302.0, 57216.0, 57282.0, 57619.0, 60676.0, 64116.0, 64241.0, 64398.0, 64924.0, 65010.0, 66002.0, 79629.0, 79901.0, 83959.0, 84552.0, 85320.0, 89958.0, 91749.0, 92140.0, 113235.0, 114134.0, 123041.0, 128338.0, 130749.0, 133308.0, 150084.0, 150696.0, 151056.0, 200958.0, 206358.0, 222662.0, 259266.0, 286204.0, 340990.0 
GO:0097729 CC 1.26e-07 2/11536    18/16056 D06 9+2 motile cilium                        9696.0, 200373.0 
GO:0008076 CC 1.48e-07 27/11536    66/16056 D07 voltage-gated potassium channel complex  610.0, 3749.0, 3750.0, 3752.0, 3754.0, 3755.0, 3763.0, 3764.0, 3770.0, 3773.0, 3776.0, 3778.0, 3786.0, 3790.0, 6526.0, 9132.0, 9196.0, 9312.0, 23415.0, 23630.0, 26251.0, 27012.0, 27094.0, 27345.0, 30818.0, 30820.0, 219527.0 
GO:0030666 CC 2.35e-07 25/11536    62/16056 D06 endocytic vesicle membrane               161.0, 818.0, 949.0, 1173.0, 1175.0, 2893.0, 3119.0, 3127.0, 4193.0, 5727.0, 6233.0, 6608.0, 7311.0, 7314.0, 7316.0, 7474.0, 7476.0, 7477.0, 8578.0, 9332.0, 9463.0, 59283.0, 81029.0, 81035.0, 115677.0 
GO:0045202 CC 2.96e-07 237/11536   395/16056 D03 synapse                                  43.0, 60.0, 134.0, 216.0, 351.0, 720.0, 721.0, 726.0, 773.0, 774.0, 794.0, 869.0, 1124.0, 1131.0, 1133.0, 1136.0, 1138.0, 1139.0, 1140.0, 1141.0, 1191.0, 1392.0, 1404.0, 1499.0, 1615.0, 1728.0, 1756.0, 1809.0, 1826.0, 1837.0, 1938.0, 1947.0, 1960.0, 1964.0, 1965.0, 1983.0, 2146.0, 2171.0, 2332.0, 2555.0, 2557.0, 2559.0, 2560.0, 2565.0, 2566.0, 2665.0, 2744.0, 2769.0, 2771.0, 2782.0, 2817.0, 2895.0, 2908.0, 3269.0, 3354.0, 3355.0, 3359.0, 3692.0, 3749.0, 3777.0, 3786.0, 3798.0, 4040.0, 4131.0, 4287.0, 4311.0, 4357.0, 4359.0, 4524.0, 4649.0, 4670.0, 4842.0, 4904.0, 5515.0, 5594.0, 5599.0, 5684.0, 5803.0, 5971.0, 6002.0, 6122.0, 6137.0, 6138.0, 6143.0, 6147.0, 6152.0, 6154.0, 6155.0, 6157.0, 6158.0, 6165.0, 6167.0, 6168.0, 6189.0, 6191.0, 6196.0, 6197.0, 6201.0, 6203.0, 6205.0, 6217.0, 6218.0, 6224.0, 6227.0, 6228.0, 6229.0, 6233.0, 6234.0, 6507.0, 6509.0, 6520.0, 6534.0, 6566.0, 6640.0, 6863.0, 7284.0, 8448.0, 8633.0, 8662.0, 8664.0, 8665.0, 8668.0, 8825.0, 8894.0, 8913.0, 8986.0, 9094.0, 9097.0, 9162.0, 9349.0, 9373.0, 9463.0, 9501.0, 9607.0, 9669.0, 9693.0, 9863.0, 10052.0, 10082.0, 10083.0, 10163.0, 10396.0, 10401.0, 10675.0, 10723.0, 10857.0, 10949.0, 11170.0, 11337.0, 22829.0, 22849.0, 22871.0, 23011.0, 23034.0, 23085.0, 23098.0, 23111.0, 23208.0, 23268.0, 23363.0, 23504.0, 23521.0, 23551.0, 23557.0, 23566.0, 23603.0, 25924.0, 26052.0, 26167.0, 26575.0, 26953.0, 27068.0, 27115.0, 27345.0, 29767.0, 29942.0, 30011.0, 51248.0, 51299.0, 51339.0, 51386.0, 51399.0, 51542.0, 54464.0, 55219.0, 55738.0, 55740.0, 55879.0, 56122.0, 56125.0, 56126.0, 56127.0, 56130.0, 56131.0, 56132.0, 56133.0, 56888.0, 57053.0, 57282.0, 57348.0, 57369.0, 57451.0, 57453.0, 57502.0, 57717.0, 60412.0, 64506.0, 79608.0, 80208.0, 80315.0, 80762.0, 84059.0, 84902.0, 85300.0, 85366.0, 85397.0, 89832.0, 91156.0, 91851.0, 93145.0, 94032.0, 94056.0, 116225.0, 128308.0, 130574.0, 132864.0, 133418.0, 200933.0, 221092.0, 221914.0, 246329.0, 253559.0, 345557.0, 375567.0, 375790.0, 643866.0, 729993.0 
GO:0016323 CC 3.36e-07 103/11536   189/16056 D04 basolateral plasma membrane              114.0, 134.0, 287.0, 288.0, 358.0, 360.0, 361.0, 364.0, 368.0, 409.0, 476.0, 481.0, 491.0, 538.0, 952.0, 960.0, 975.0, 1000.0, 1131.0, 1499.0, 1525.0, 1605.0, 1740.0, 1956.0, 2030.0, 2035.0, 2054.0, 2064.0, 2066.0, 2319.0, 3177.0, 3416.0, 3675.0, 3773.0, 4359.0, 4363.0, 4547.0, 4671.0, 5028.0, 5155.0, 5167.0, 5311.0, 5745.0, 6520.0, 6533.0, 6541.0, 6548.0, 6566.0, 6573.0, 6580.0, 6790.0, 6814.0, 7010.0, 7430.0, 7779.0, 8140.0, 8573.0, 8613.0, 8650.0, 8671.0, 8825.0, 8884.0, 9057.0, 9194.0, 9381.0, 9498.0, 9843.0, 9914.0, 9962.0, 10057.0, 10163.0, 10211.0, 10630.0, 10861.0, 10991.0, 23209.0, 23516.0, 26504.0, 29015.0, 50617.0, 51248.0, 51458.0, 53919.0, 54805.0, 55333.0, 55914.0, 55966.0, 57282.0, 64116.0, 65009.0, 65010.0, 81539.0, 83959.0, 84465.0, 84876.0, 89845.0, 113235.0, 133308.0, 150696.0, 200958.0, 254428.0, 340547.0, 353189.0 
GO:0016020 CC 3.67e-07 1928/11536  2839/16056 D02 membrane                                 16.0, 22.0, 23.0, 30.0, 43.0, 51.0, 53.0, 60.0, 71.0, 100.0, 102.0, 103.0, 109.0, 111.0, 112.0, 114.0, 115.0, 120.0, 135.0, 142.0, 143.0, 156.0, 164.0, 215.0, 226.0, 246.0, 249.0, 274.0, 291.0, 292.0, 293.0, 306.0, 308.0, 309.0, 310.0, 334.0, 348.0, 351.0, 358.0, 360.0, 361.0, 362.0, 363.0, 368.0, 372.0, 378.0, 382.0, 398.0, 471.0, 476.0, 477.0, 481.0, 482.0, 498.0, 506.0, 509.0, 515.0, 523.0, 527.0, 533.0, 535.0, 537.0, 538.0, 550.0, 573.0, 581.0, 583.0, 636.0, 657.0, 665.0, 667.0, 699.0, 705.0, 706.0, 708.0, 746.0, 752.0, 753.0, 754.0, 773.0, 775.0, 778.0, 790.0, 811.0, 818.0, 819.0, 821.0, 823.0, 826.0, 831.0, 832.0, 835.0, 865.0, 891.0, 952.0, 954.0, 955.0, 957.0, 966.0, 975.0, 988.0, 998.0, 1025.0, 1043.0, 1062.0, 1072.0, 1108.0, 1124.0, 1136.0, 1139.0, 1141.0, 1182.0, 1185.0, 1191.0, 1193.0, 1198.0, 1201.0, 1203.0, 1209.0, 1211.0, 1213.0, 1244.0, 1312.0, 1314.0, 1315.0, 1327.0, 1362.0, 1374.0, 1394.0, 1398.0, 1434.0, 1435.0, 1452.0, 1462.0, 1499.0, 1503.0, 1528.0, 1534.0, 1537.0, 1595.0, 1603.0, 1605.0, 1606.0, 1608.0, 1615.0, 1638.0, 1639.0, 1650.0, 1653.0, 1655.0, 1656.0, 1660.0, 1727.0, 1734.0, 1740.0, 1743.0, 1778.0, 1798.0, 1803.0, 1819.0, 1826.0, 1861.0, 1889.0, 1891.0, 1896.0, 1915.0, 1938.0, 1952.0, 1956.0, 1965.0, 1967.0, 1973.0, 1982.0, 1984.0, 1994.0, 2010.0, 2023.0, 2027.0, 2030.0, 2040.0, 2054.0, 2055.0, 2058.0, 2060.0, 2064.0, 2091.0, 2099.0, 2132.0, 2152.0, 2181.0, 2182.0, 2191.0, 2193.0, 2194.0, 2237.0, 2262.0, 2277.0, 2280.0, 2319.0, 2332.0, 2475.0, 2512.0, 2526.0, 2539.0, 2542.0, 2547.0, 2548.0, 2580.0, 2584.0, 2587.0, 2589.0, 2590.0, 2597.0, 2619.0, 2620.0, 2651.0, 2665.0, 2677.0, 2692.0, 2733.0, 2734.0, 2771.0, 2773.0, 2778.0, 2782.0, 2783.0, 2787.0, 2802.0, 2821.0, 2870.0, 2907.0, 2908.0, 2917.0, 2969.0, 2975.0, 2990.0, 2997.0, 3038.0, 3039.0, 3040.0, 3052.0, 3073.0, 3074.0, 3084.0, 3105.0, 3107.0, 3119.0, 3134.0, 3161.0, 3163.0, 3178.0, 3181.0, 3183.0, 3187.0, 3188.0, 3190.0, 3191.0, 3192.0, 3241.0, 3290.0, 3309.0, 3329.0, 3336.0, 3338.0, 3371.0, 3376.0, 3384.0, 3480.0, 3508.0, 3572.0, 3588.0, 3608.0, 3609.0, 3611.0, 3615.0, 3632.0, 3633.0, 3643.0, 3646.0, 3676.0, 3685.0, 3688.0, 3703.0, 3707.0, 3749.0, 3750.0, 3752.0, 3754.0, 3755.0, 3778.0, 3786.0, 3790.0, 3796.0, 3798.0, 3831.0, 3832.0, 3837.0, 3843.0, 3845.0, 3858.0, 3921.0, 3930.0, 3945.0, 3958.0, 3959.0, 3964.0, 3995.0, 3998.0, 4001.0, 4012.0, 4017.0, 4033.0, 4046.0, 4047.0, 4061.0, 4074.0, 4076.0, 4077.0, 4086.0, 4137.0, 4141.0, 4145.0, 4168.0, 4172.0, 4173.0, 4176.0, 4191.0, 4240.0, 4245.0, 4247.0, 4248.0, 4253.0, 4255.0, 4257.0, 4258.0, 4288.0, 4292.0, 4296.0, 4311.0, 4354.0, 4363.0, 4436.0, 4437.0, 4513.0, 4519.0, 4522.0, 4534.0, 4580.0, 4627.0, 4649.0, 4670.0, 4673.0, 4691.0, 4733.0, 4736.0, 4758.0, 4804.0, 4830.0, 4841.0, 4848.0, 4853.0, 4869.0, 4891.0, 4893.0, 4907.0, 4924.0, 4931.0, 4935.0, 4976.0, 4986.0, 4999.0, 5002.0, 5007.0, 5033.0, 5036.0, 5045.0, 5050.0, 5093.0, 5094.0, 5098.0, 5116.0, 5125.0, 5140.0, 5141.0, 5156.0, 5167.0, 5170.0, 5172.0, 5194.0, 5195.0, 5213.0, 5214.0, 5216.0, 5223.0, 5228.0, 5230.0, 5243.0, 5245.0, 5250.0, 5286.0, 5289.0, 5290.0, 5291.0, 5298.0, 5311.0, 5331.0, 5339.0, 5394.0, 5424.0, 5431.0, 5447.0, 5469.0, 5476.0, 5478.0, 5479.0, 5493.0, 5494.0, 5495.0, 5496.0, 5515.0, 5525.0, 5538.0, 5550.0, 5557.0, 5566.0, 5571.0, 5573.0, 5576.0, 5590.0, 5591.0, 5606.0, 5610.0, 5611.0, 5664.0, 5690.0, 5700.0, 5701.0, 5702.0, 5704.0, 5705.0, 5706.0, 5707.0, 5708.0, 5709.0, 5713.0, 5717.0, 5718.0, 5719.0, 5725.0, 5734.0, 5738.0, 5800.0, 5817.0, 5818.0, 5819.0, 5825.0, 5826.0, 5827.0, 5828.0, 5830.0, 5834.0, 5869.0, 5870.0, 5877.0, 5879.0, 5885.0, 5901.0, 5903.0, 5908.0, 5912.0, 5916.0, 5917.0, 5918.0, 5961.0, 5965.0, 6009.0, 6059.0, 6098.0, 6124.0, 6125.0, 6128.0, 6129.0, 6130.0, 6132.0, 6133.0, 6134.0, 6135.0, 6136.0, 6137.0, 6141.0, 6142.0, 6143.0, 6144.0, 6152.0, 6154.0, 6155.0, 6156.0, 6157.0, 6158.0, 6159.0, 6160.0, 6161.0, 6165.0, 6175.0, 6181.0, 6184.0, 6185.0, 6187.0, 6188.0, 6191.0, 6193.0, 6194.0, 6201.0, 6202.0, 6203.0, 6204.0, 6205.0, 6206.0, 6207.0, 6208.0, 6209.0, 6210.0, 6217.0, 6218.0, 6222.0, 6223.0, 6224.0, 6228.0, 6229.0, 6231.0, 6233.0, 6259.0, 6263.0, 6302.0, 6311.0, 6331.0, 6339.0, 6342.0, 6376.0, 6391.0, 6449.0, 6482.0, 6483.0, 6484.0, 6505.0, 6506.0, 6507.0, 6509.0, 6517.0, 6520.0, 6526.0, 6529.0, 6533.0, 6534.0, 6535.0, 6538.0, 6539.0, 6541.0, 6545.0, 6548.0, 6557.0, 6565.0, 6566.0, 6567.0, 6571.0, 6574.0, 6575.0, 6578.0, 6580.0, 6596.0, 6608.0, 6610.0, 6622.0, 6643.0, 6652.0, 6653.0, 6692.0, 6709.0, 6717.0, 6734.0, 6745.0, 6746.0, 6780.0, 6804.0, 6809.0, 6811.0, 6833.0, 6867.0, 6868.0, 6890.0, 6891.0, 6892.0, 6988.0, 6991.0, 7009.0, 7051.0, 7095.0, 7111.0, 7122.0, 7162.0, 7171.0, 7184.0, 7225.0, 7248.0, 7266.0, 7284.0, 7357.0, 7417.0, 7419.0, 7422.0, 7423.0, 7424.0, 7428.0, 7430.0, 7442.0, 7458.0, 7504.0, 7514.0, 7520.0, 7531.0, 7542.0, 7779.0, 7786.0, 7804.0, 7841.0, 7920.0, 7922.0, 7965.0, 7976.0, 7982.0, 8029.0, 8079.0, 8086.0, 8140.0, 8161.0, 8165.0, 8174.0, 8218.0, 8228.0, 8239.0, 8260.0, 8266.0, 8269.0, 8273.0, 8294.0, 8310.0, 8321.0, 8324.0, 8325.0, 8326.0, 8350.0, 8353.0, 8357.0, 8359.0, 8360.0, 8361.0, 8362.0, 8363.0, 8364.0, 8365.0, 8366.0, 8367.0, 8406.0, 8411.0, 8412.0, 8443.0, 8452.0, 8460.0, 8481.0, 8482.0, 8504.0, 8506.0, 8509.0, 8526.0, 8534.0, 8539.0, 8540.0, 8546.0, 8560.0, 8575.0, 8578.0, 8590.0, 8602.0, 8604.0, 8605.0, 8607.0, 8613.0, 8615.0, 8641.0, 8642.0, 8653.0, 8655.0, 8661.0, 8664.0, 8665.0, 8667.0, 8671.0, 8675.0, 8677.0, 8694.0, 8702.0, 8708.0, 8723.0, 8733.0, 8741.0, 8760.0, 8776.0, 8799.0, 8813.0, 8869.0, 8877.0, 8884.0, 8886.0, 8897.0, 8904.0, 8924.0, 8925.0, 8939.0, 8991.0, 8996.0, 9028.0, 9033.0, 9045.0, 9051.0, 9088.0, 9107.0, 9108.0, 9110.0, 9114.0, 9117.0, 9125.0, 9132.0, 9158.0, 9159.0, 9175.0, 9183.0, 9187.0, 9188.0, 9194.0, 9197.0, 9219.0, 9235.0, 9236.0, 9255.0, 9266.0, 9270.0, 9282.0, 9283.0, 9289.0, 9296.0, 9312.0, 9340.0, 9349.0, 9362.0, 9368.0, 9371.0, 9381.0, 9398.0, 9401.0, 9404.0, 9409.0, 9415.0, 9429.0, 9440.0, 9445.0, 9451.0, 9474.0, 9482.0, 9486.0, 9488.0, 9491.0, 9498.0, 9513.0, 9522.0, 9526.0, 9527.0, 9529.0, 9530.0, 9538.0, 9567.0, 9570.0, 9583.0, 9600.0, 9611.0, 9631.0, 9653.0, 9665.0, 9671.0, 9672.0, 9685.0, 9687.0, 9689.0, 9693.0, 9704.0, 9716.0, 9744.0, 9761.0, 9766.0, 9772.0, 9775.0, 9782.0, 9784.0, 9785.0, 9791.0, 9793.0, 9810.0, 9827.0, 9857.0, 9868.0, 9879.0, 9884.0, 9885.0, 9904.0, 9914.0, 9929.0, 9931.0, 9934.0, 9950.0, 9961.0, 9962.0, 9966.0, 9969.0, 9972.0, 9986.0, 9993.0, 10000.0, 10001.0, 10015.0, 10025.0, 10040.0, 10043.0, 10049.0, 10056.0, 10057.0, 10058.0, 10059.0, 10060.0, 10061.0, 10075.0, 10094.0, 10096.0, 10097.0, 10100.0, 10105.0, 10113.0, 10120.0, 10125.0, 10128.0, 10131.0, 10134.0, 10139.0, 10149.0, 10154.0, 10162.0, 10166.0, 10189.0, 10197.0, 10198.0, 10211.0, 10212.0, 10219.0, 10226.0, 10228.0, 10241.0, 10253.0, 10269.0, 10270.0, 10280.0, 10282.0, 10294.0, 10299.0, 10307.0, 10328.0, 10349.0, 10384.0, 10390.0, 10396.0, 10402.0, 10411.0, 10413.0, 10423.0, 10424.0, 10426.0, 10446.0, 10452.0, 10455.0, 10457.0, 10463.0, 10478.0, 10489.0, 10492.0, 10497.0, 10514.0, 10519.0, 10525.0, 10527.0, 10528.0, 10540.0, 10548.0, 10550.0, 10554.0, 10559.0, 10564.0, 10569.0, 10606.0, 10611.0, 10630.0, 10653.0, 10654.0, 10657.0, 10658.0, 10672.0, 10673.0, 10675.0, 10683.0, 10712.0, 10715.0, 10724.0, 10730.0, 10755.0, 10767.0, 10809.0, 10818.0, 10825.0, 10844.0, 10856.0, 10857.0, 10861.0, 10899.0, 10903.0, 10904.0, 10905.0, 10916.0, 10928.0, 10952.0, 10953.0, 10955.0, 10961.0, 10970.0, 10971.0, 10972.0, 10973.0, 10985.0, 10989.0, 10994.0, 10999.0, 11000.0, 11010.0, 11014.0, 11052.0, 11054.0, 11056.0, 11060.0, 11061.0, 11064.0, 11069.0, 11094.0, 11103.0, 11113.0, 11118.0, 11128.0, 11151.0, 11161.0, 11182.0, 11184.0, 11188.0, 11214.0, 11224.0, 11230.0, 11231.0, 11236.0, 11253.0, 11259.0, 11267.0, 11269.0, 11270.0, 11284.0, 11285.0, 11311.0, 11325.0, 11343.0, 22803.0, 22829.0, 22853.0, 22856.0, 22862.0, 22871.0, 22894.0, 22902.0, 22926.0, 22937.0, 22987.0, 22990.0, 23012.0, 23019.0, 23061.0, 23077.0, 23080.0, 23117.0, 23141.0, 23155.0, 23165.0, 23185.0, 23195.0, 23196.0, 23200.0, 23204.0, 23209.0, 23215.0, 23218.0, 23225.0, 23240.0, 23259.0, 23265.0, 23266.0, 23274.0, 23302.0, 23305.0, 23308.0, 23310.0, 23317.0, 23332.0, 23339.0, 23341.0, 23344.0, 23345.0, 23348.0, 23352.0, 23365.0, 23367.0, 23376.0, 23420.0, 23421.0, 23457.0, 23463.0, 23467.0, 23471.0, 23480.0, 23481.0, 23484.0, 23499.0, 23505.0, 23509.0, 23511.0, 23516.0, 23521.0, 23530.0, 23550.0, 23554.0, 23556.0, 23560.0, 23563.0, 23585.0, 23592.0, 23594.0, 23633.0, 23644.0, 23645.0, 23657.0, 23659.0, 23671.0, 23731.0, 23753.0, 23762.0, 23770.0, 23780.0, 23786.0, 23787.0, 23788.0, 24145.0, 24148.0, 25804.0, 25807.0, 25813.0, 25814.0, 25825.0, 25829.0, 25864.0, 25873.0, 25897.0, 25902.0, 25904.0, 25907.0, 25912.0, 25921.0, 25923.0, 25929.0, 25953.0, 25975.0, 25979.0, 25998.0, 26020.0, 26032.0, 26033.0, 26052.0, 26057.0, 26058.0, 26060.0, 26088.0, 26090.0, 26092.0, 26100.0, 26135.0, 26156.0, 26167.0, 26175.0, 26229.0, 26251.0, 26286.0, 26354.0, 26503.0, 26505.0, 26872.0, 26986.0, 27012.0, 27013.0, 27069.0, 27130.0, 27161.0, 27173.0, 27199.0, 27229.0, 27241.0, 27243.0, 27315.0, 27316.0, 27333.0, 27335.0, 27339.0, 27429.0, 27436.0, 28969.0, 29057.0, 29058.0, 29079.0, 29109.0, 29781.0, 29789.0, 29880.0, 29883.0, 29888.0, 29889.0, 29907.0, 29914.0, 29916.0, 29927.0, 29929.0, 29957.0, 29959.0, 29985.0, 29988.0, 30844.0, 30849.0, 50507.0, 50515.0, 50624.0, 50628.0, 50632.0, 50640.0, 50831.0, 50832.0, 50838.0, 50839.0, 50840.0, 50862.0, 50939.0, 51009.0, 51026.0, 51068.0, 51093.0, 51097.0, 51107.0, 51124.0, 51143.0, 51150.0, 51151.0, 51161.0, 51182.0, 51192.0, 51202.0, 51234.0, 51249.0, 51259.0, 51272.0, 51283.0, 51290.0, 51293.0, 51303.0, 51304.0, 51308.0, 51360.0, 51366.0, 51371.0, 51382.0, 51386.0, 51390.0, 51430.0, 51466.0, 51479.0, 51497.0, 51542.0, 51571.0, 51573.0, 51586.0, 51594.0, 51599.0, 51602.0, 51614.0, 51643.0, 51651.0, 51678.0, 51696.0, 51706.0, 51719.0, 51726.0, 51751.0, 51752.0, 51763.0, 51765.0, 53349.0, 53947.0, 53981.0, 54020.0, 54065.0, 54331.0, 54344.0, 54429.0, 54437.0, 54464.0, 54477.0, 54480.0, 54497.0, 54503.0, 54542.0, 54545.0, 54552.0, 54557.0, 54606.0, 54623.0, 54662.0, 54674.0, 54682.0, 54708.0, 54760.0, 54788.0, 54795.0, 54808.0, 54814.0, 54838.0, 54857.0, 54862.0, 54868.0, 54872.0, 54879.0, 54884.0, 54896.0, 54901.0, 54903.0, 54914.0, 54916.0, 54928.0, 54929.0, 54956.0, 54978.0, 54982.0, 54991.0, 55002.0, 55007.0, 55009.0, 55013.0, 55014.0, 55026.0, 55028.0, 55041.0, 55061.0, 55069.0, 55076.0, 55092.0, 55113.0, 55116.0, 55117.0, 55122.0, 55127.0, 55129.0, 55139.0, 55147.0, 55198.0, 55212.0, 55215.0, 55226.0, 55227.0, 55254.0, 55260.0, 55266.0, 55275.0, 55297.0, 55300.0, 55308.0, 55321.0, 55324.0, 55334.0, 55341.0, 55345.0, 55361.0, 55365.0, 55374.0, 55379.0, 55454.0, 55466.0, 55500.0, 55508.0, 55532.0, 55540.0, 55610.0, 55613.0, 55624.0, 55631.0, 55650.0, 55654.0, 55660.0, 55669.0, 55704.0, 55705.0, 55714.0, 55717.0, 55741.0, 55745.0, 55746.0, 55750.0, 55751.0, 55763.0, 55764.0, 55770.0, 55771.0, 55802.0, 55819.0, 55830.0, 55831.0, 55832.0, 55851.0, 55920.0, 55974.0, 56052.0, 56063.0, 56122.0, 56123.0, 56125.0, 56126.0, 56127.0, 56130.0, 56131.0, 56132.0, 56133.0, 56262.0, 56301.0, 56413.0, 56478.0, 56548.0, 56848.0, 56851.0, 56889.0, 56894.0, 56897.0, 56904.0, 56927.0, 56928.0, 56937.0, 56949.0, 56951.0, 56971.0, 56992.0, 56993.0, 56994.0, 56996.0, 57003.0, 57053.0, 57062.0, 57084.0, 57099.0, 57104.0, 57106.0, 57110.0, 57120.0, 57122.0, 57150.0, 57153.0, 57168.0, 57192.0, 57194.0, 57210.0, 57222.0, 57282.0, 57348.0, 57406.0, 57448.0, 57463.0, 57472.0, 57476.0, 57498.0, 57502.0, 57508.0, 57513.0, 57523.0, 57532.0, 57537.0, 57559.0, 57582.0, 57589.0, 57661.0, 57665.0, 57679.0, 57696.0, 57704.0, 57707.0, 57717.0, 57720.0, 57763.0, 58477.0, 59271.0, 59307.0, 60401.0, 60412.0, 60481.0, 60681.0, 63827.0, 63905.0, 63916.0, 63922.0, 64072.0, 64091.0, 64108.0, 64114.0, 64137.0, 64175.0, 64210.0, 64215.0, 64221.0, 64225.0, 64241.0, 64397.0, 64417.0, 64418.0, 64420.0, 64430.0, 64506.0, 64645.0, 64699.0, 64746.0, 64755.0, 64781.0, 64840.0, 64853.0, 64895.0, 64924.0, 65010.0, 65018.0, 65055.0, 65062.0, 65065.0, 65250.0, 65989.0, 66004.0, 66005.0, 66035.0, 66036.0, 78987.0, 78991.0, 79009.0, 79026.0, 79057.0, 79065.0, 79086.0, 79087.0, 79089.0, 79134.0, 79137.0, 79139.0, 79157.0, 79161.0, 79183.0, 79443.0, 79567.0, 79572.0, 79585.0, 79589.0, 79594.0, 79613.0, 79643.0, 79701.0, 79707.0, 79709.0, 79784.0, 79796.0, 79798.0, 79803.0, 79815.0, 79838.0, 79847.0, 79869.0, 79877.0, 79879.0, 79888.0, 79901.0, 79902.0, 79932.0, 79939.0, 79944.0, 79953.0, 79982.0, 79987.0, 80021.0, 80067.0, 80148.0, 80153.0, 80155.0, 80184.0, 80194.0, 80195.0, 80228.0, 80255.0, 80267.0, 80279.0, 80306.0, 80331.0, 80339.0, 80381.0, 80709.0, 80723.0, 80759.0, 80775.0, 80776.0, 80777.0, 80789.0, 80856.0, 81031.0, 81035.0, 81037.0, 81490.0, 81502.0, 81537.0, 81539.0, 81544.0, 81562.0, 81614.0, 81846.0, 81887.0, 83460.0, 83464.0, 83468.0, 83540.0, 83658.0, 83752.0, 83862.0, 83877.0, 83985.0, 83986.0, 83999.0, 84059.0, 84065.0, 84077.0, 84079.0, 84100.0, 84162.0, 84171.0, 84187.0, 84222.0, 84230.0, 84239.0, 84263.0, 84278.0, 84284.0, 84306.0, 84314.0, 84317.0, 84318.0, 84336.0, 84342.0, 84439.0, 84447.0, 84514.0, 84547.0, 84548.0, 84570.0, 84641.0, 84649.0, 84669.0, 84696.0, 84804.0, 84814.0, 84826.0, 84867.0, 84876.0, 84879.0, 84888.0, 84896.0, 84900.0, 84910.0, 84928.0, 84937.0, 84945.0, 84947.0, 84975.0, 84976.0, 85013.0, 85014.0, 85019.0, 85025.0, 85027.0, 85320.0, 85352.0, 85365.0, 85378.0, 85406.0, 85439.0, 85455.0, 89781.0, 89782.0, 89792.0, 89801.0, 89845.0, 89941.0, 90120.0, 90231.0, 90407.0, 90488.0, 90678.0, 90693.0, 90956.0, 90993.0, 91179.0, 91252.0, 91289.0, 91452.0, 92293.0, 92579.0, 92703.0, 93109.0, 93129.0, 93185.0, 93380.0, 94005.0, 94233.0, 95681.0, 112476.0, 112755.0, 112770.0, 113189.0, 113201.0, 113235.0, 113251.0, 113402.0, 113444.0, 113452.0, 113540.0, 113655.0, 114134.0, 114659.0, 114780.0, 114786.0, 114794.0, 114795.0, 114879.0, 114880.0, 114881.0, 114926.0, 115209.0, 115294.0, 116135.0, 116225.0, 116236.0, 116254.0, 116441.0, 118426.0, 118881.0, 118987.0, 120224.0, 120406.0, 121457.0, 121504.0, 121551.0, 121665.0, 121793.0, 122509.0, 123041.0, 123606.0, 124565.0, 124583.0, 124842.0, 124936.0, 125228.0, 126133.0, 126661.0, 126792.0, 126969.0, 128497.0, 129285.0, 129293.0, 129642.0, 129807.0, 130507.0, 130617.0, 130814.0, 130951.0, 131118.0, 131601.0, 131616.0, 132228.0, 134285.0, 136853.0, 137695.0, 137964.0, 140679.0, 140735.0, 142891.0, 144195.0, 144321.0, 144404.0, 145407.0, 145447.0, 145748.0, 146223.0, 146691.0, 147015.0, 147184.0, 147276.0, 147645.0, 147670.0, 147685.0, 148281.0, 148534.0, 148641.0, 148753.0, 148808.0, 149345.0, 149371.0, 150709.0, 151258.0, 151393.0, 151473.0, 151516.0, 151556.0, 152189.0, 152518.0, 152519.0, 154141.0, 154214.0, 154467.0, 155066.0, 157567.0, 158056.0, 158584.0, 159371.0, 160418.0, 160518.0, 160897.0, 161145.0, 161176.0, 162427.0, 162494.0, 163590.0, 163702.0, 163882.0, 165082.0, 166647.0, 168507.0, 169200.0, 192669.0, 192670.0, 196383.0, 196513.0, 196740.0, 200081.0, 200312.0, 201266.0, 201595.0, 202018.0, 203054.0, 203062.0, 203102.0, 203260.0, 219623.0, 219738.0, 219743.0, 219854.0, 219902.0, 220963.0, 221060.0, 221092.0, 221303.0, 221395.0, 221491.0, 221496.0, 221710.0, 221786.0, 221927.0, 222537.0, 222643.0, 222662.0, 223082.0, 253558.0, 253582.0, 253782.0, 253982.0, 254359.0, 254531.0, 254827.0, 254863.0, 255043.0, 255104.0, 255231.0, 255252.0, 255520.0, 255743.0, 255783.0, 255928.0, 256471.0, 256691.0, 257019.0, 257364.0, 259236.0, 259289.0, 259290.0, 259291.0, 259292.0, 259293.0, 259294.0, 259295.0, 259296.0, 260425.0, 283232.0, 283383.0, 283450.0, 283464.0, 283870.0, 283951.0, 284111.0, 284129.0, 284161.0, 284217.0, 284339.0, 284361.0, 284613.0, 284996.0, 285315.0, 286006.0, 286046.0, 317781.0, 339665.0, 339804.0, 339883.0, 339977.0, 340596.0, 341346.0, 341880.0, 342372.0, 342865.0, 343702.0, 345757.0, 347051.0, 347735.0, 348013.0, 349152.0, 373156.0, 374819.0, 374882.0, 374977.0, 375056.0, 375323.0, 375346.0, 376497.0, 387104.0, 387597.0, 387804.0, 387890.0, 388021.0, 388335.0, 388730.0, 388789.0, 389084.0, 389668.0, 391059.0, 392617.0, 399697.0, 399909.0, 399948.0, 401397.0, 401399.0, 401498.0, 403313.0, 408263.0, 439921.0, 440138.0, 440345.0, 440353.0, 440400.0, 441151.0, 474170.0, 493856.0, 554279.0, 613037.0, 613212.0, 641649.0, 643155.0, 643853.0, 643988.0, 644538.0, 645369.0, 645426.0, 646658.0, 653082.0, 727936.0, 728233.0, 728537.0, 728577.0, 728661.0, 728888.0, 730130.0, 100129250.0, 100130519.0, 100131755.0, 100132247.0, 100133941.0, 100506540.0, 100507341.0, 100507421.0, 102157402.0, 111089941.0, 113523636.0 
GO:0030018 CC 6.82e-07 55/11536   111/16056 D02 Z disc                                   87.0, 88.0, 274.0, 287.0, 288.0, 667.0, 775.0, 1499.0, 1756.0, 2275.0, 2280.0, 2483.0, 3315.0, 4659.0, 4660.0, 4703.0, 5339.0, 5525.0, 5664.0, 6253.0, 6261.0, 6263.0, 6331.0, 6606.0, 6607.0, 6717.0, 7273.0, 8557.0, 8572.0, 9453.0, 9456.0, 10049.0, 10273.0, 10529.0, 10539.0, 10611.0, 23022.0, 23363.0, 26263.0, 26548.0, 27295.0, 29780.0, 51719.0, 51778.0, 55742.0, 58529.0, 64236.0, 80206.0, 84033.0, 91156.0, 103910.0, 114907.0, 283807.0, 339855.0, 347273.0 
GO:0005604 CC 7.31e-07 37/11536    81/16056 D05 basement membrane                        43.0, 667.0, 954.0, 1294.0, 1605.0, 2200.0, 3371.0, 3691.0, 3909.0, 3911.0, 4017.0, 6678.0, 7060.0, 7399.0, 7448.0, 8292.0, 8573.0, 9423.0, 23671.0, 25975.0, 26033.0, 30008.0, 55214.0, 55914.0, 64093.0, 79812.0, 126147.0, 151887.0, 158326.0, 166752.0, 255743.0, 284217.0, 340267.0, 340706.0, 341640.0, 375567.0, 375790.0 
GO:0005930 CC 1.21e-06 50/11536   102/16056 D02 axoneme                                  582.0, 1063.0, 1641.0, 2622.0, 2737.0, 4134.0, 4735.0, 5289.0, 5566.0, 5573.0, 5576.0, 6101.0, 7289.0, 9474.0, 9742.0, 10533.0, 10801.0, 11337.0, 22863.0, 22920.0, 23116.0, 23322.0, 25981.0, 26140.0, 26146.0, 26160.0, 30849.0, 51057.0, 51626.0, 55054.0, 55081.0, 55212.0, 55626.0, 55717.0, 55812.0, 56623.0, 57539.0, 57576.0, 79582.0, 79659.0, 81631.0, 84100.0, 89891.0, 112942.0, 115948.0, 124602.0, 129880.0, 200373.0, 200894.0, 255758.0 
GO:0015629 CC 1.32e-06 127/11536   224/16056 D06 actin cytoskeleton                       25.0, 31.0, 60.0, 114.0, 226.0, 274.0, 395.0, 829.0, 832.0, 1072.0, 1266.0, 1268.0, 1398.0, 1496.0, 1660.0, 2042.0, 2241.0, 2314.0, 2909.0, 3005.0, 3183.0, 3652.0, 3983.0, 4046.0, 4082.0, 4430.0, 4482.0, 4627.0, 4659.0, 4703.0, 4735.0, 4983.0, 5756.0, 5868.0, 5914.0, 6339.0, 6622.0, 6710.0, 6868.0, 6877.0, 7170.0, 7430.0, 7625.0, 7739.0, 7791.0, 8573.0, 9001.0, 9033.0, 9344.0, 9368.0, 9423.0, 9564.0, 9696.0, 9735.0, 10094.0, 10096.0, 10097.0, 10109.0, 10163.0, 10253.0, 10307.0, 10360.0, 10456.0, 10611.0, 10677.0, 10699.0, 10801.0, 11073.0, 11078.0, 11170.0, 11214.0, 11337.0, 22885.0, 22979.0, 23012.0, 23022.0, 23075.0, 23164.0, 23237.0, 23384.0, 23499.0, 23580.0, 23603.0, 23607.0, 24138.0, 26037.0, 26053.0, 26512.0, 27147.0, 27289.0, 29780.0, 30851.0, 30968.0, 50853.0, 51168.0, 51474.0, 51734.0, 51778.0, 53405.0, 54492.0, 54934.0, 55166.0, 55362.0, 55607.0, 55742.0, 55909.0, 55917.0, 56776.0, 56928.0, 57403.0, 57565.0, 57584.0, 57727.0, 58529.0, 58538.0, 63876.0, 64780.0, 79026.0, 79642.0, 79834.0, 80179.0, 92154.0, 93587.0, 126432.0, 200539.0, 283431.0, 339451.0 
GO:0045121 CC 2.09e-06 115/11536   204/16056 D04 membrane raft                            19.0, 107.0, 114.0, 284.0, 287.0, 329.0, 330.0, 351.0, 355.0, 476.0, 480.0, 491.0, 498.0, 538.0, 824.0, 836.0, 867.0, 868.0, 871.0, 1200.0, 1201.0, 1268.0, 1398.0, 1509.0, 1525.0, 1756.0, 1803.0, 1820.0, 1901.0, 1910.0, 1947.0, 1956.0, 2040.0, 2047.0, 2534.0, 2550.0, 2697.0, 2771.0, 2773.0, 2817.0, 2824.0, 3098.0, 3572.0, 3688.0, 3945.0, 4137.0, 4311.0, 4842.0, 4988.0, 5045.0, 5230.0, 5515.0, 5519.0, 5538.0, 5590.0, 5664.0, 5868.0, 5912.0, 6281.0, 6385.0, 6469.0, 6505.0, 6506.0, 6517.0, 6548.0, 6714.0, 6778.0, 6868.0, 7010.0, 7070.0, 7186.0, 7535.0, 8613.0, 8717.0, 8737.0, 8772.0, 8915.0, 9289.0, 9368.0, 9399.0, 9429.0, 10211.0, 10395.0, 10580.0, 10613.0, 10630.0, 10666.0, 11160.0, 11261.0, 11315.0, 23180.0, 23209.0, 23237.0, 23433.0, 30968.0, 51206.0, 54982.0, 55004.0, 55107.0, 55361.0, 55824.0, 56624.0, 64750.0, 79026.0, 79870.0, 84790.0, 84876.0, 91663.0, 120892.0, 130574.0, 150696.0, 200576.0, 203068.0, 285704.0, 100133941.0 
GO:0070821 CC 7.32e-06 24/11536    56/16056 D07 tertiary granule membrane                101.0, 102.0, 527.0, 961.0, 966.0, 1315.0, 2040.0, 2548.0, 4893.0, 5787.0, 5912.0, 7226.0, 8649.0, 8655.0, 8773.0, 8972.0, 23218.0, 23352.0, 28956.0, 57826.0, 81619.0, 84418.0, 84443.0, 138050.0 
GO:0098982 CC 1.06e-05 37/11536    77/16056 D04 GABA-ergic synapse                       491.0, 492.0, 708.0, 1209.0, 1268.0, 1488.0, 1605.0, 2066.0, 2550.0, 2555.0, 2557.0, 2560.0, 2566.0, 2571.0, 2572.0, 3752.0, 4852.0, 5800.0, 6529.0, 6533.0, 6538.0, 6750.0, 8927.0, 10211.0, 10564.0, 10675.0, 11331.0, 22871.0, 22997.0, 25921.0, 26045.0, 27020.0, 27253.0, 57406.0, 140679.0, 145581.0, 375323.0 
GO:0005858 CC 1.22e-05 2/11536    14/16056 D04 axonemal dynein complex                  25981.0, 127602.0 
GO:0005794 CC 1.31e-05 611/11536   933/16056 D05 Golgi apparatus                          19.0, 28.0, 41.0, 43.0, 48.0, 102.0, 109.0, 162.0, 164.0, 213.0, 288.0, 320.0, 348.0, 351.0, 378.0, 381.0, 382.0, 400.0, 402.0, 403.0, 411.0, 415.0, 476.0, 535.0, 538.0, 545.0, 604.0, 624.0, 636.0, 649.0, 688.0, 811.0, 824.0, 867.0, 919.0, 955.0, 960.0, 1182.0, 1183.0, 1191.0, 1200.0, 1201.0, 1203.0, 1315.0, 1363.0, 1388.0, 1453.0, 1471.0, 1514.0, 1523.0, 1622.0, 2043.0, 2048.0, 2099.0, 2132.0, 2149.0, 2181.0, 2194.0, 2218.0, 2252.0, 2261.0, 2264.0, 2526.0, 2580.0, 2589.0, 2590.0, 2592.0, 2622.0, 2629.0, 2651.0, 2664.0, 2665.0, 2697.0, 2717.0, 2720.0, 2734.0, 2800.0, 2801.0, 2802.0, 2852.0, 2885.0, 2907.0, 3005.0, 3036.0, 3037.0, 3038.0, 3105.0, 3107.0, 3265.0, 3340.0, 3382.0, 3397.0, 3600.0, 3633.0, 3636.0, 3763.0, 3790.0, 3801.0, 4040.0, 4043.0, 4166.0, 4245.0, 4247.0, 4547.0, 4734.0, 4756.0, 4810.0, 4852.0, 4893.0, 4924.0, 4925.0, 4935.0, 4988.0, 5007.0, 5071.0, 5125.0, 5140.0, 5152.0, 5156.0, 5251.0, 5298.0, 5311.0, 5322.0, 5527.0, 5538.0, 5563.0, 5587.0, 5594.0, 5595.0, 5604.0, 5664.0, 5681.0, 5727.0, 5738.0, 5744.0, 5830.0, 5861.0, 5870.0, 5873.0, 5886.0, 5894.0, 6102.0, 6206.0, 6271.0, 6311.0, 6397.0, 6469.0, 6608.0, 6653.0, 6811.0, 6836.0, 6882.0, 6993.0, 7099.0, 7110.0, 7257.0, 7267.0, 7355.0, 7525.0, 7542.0, 7707.0, 7779.0, 7812.0, 7879.0, 7922.0, 8029.0, 8216.0, 8325.0, 8326.0, 8428.0, 8452.0, 8459.0, 8460.0, 8509.0, 8546.0, 8548.0, 8576.0, 8613.0, 8614.0, 8615.0, 8621.0, 8658.0, 8674.0, 8675.0, 8702.0, 8703.0, 8720.0, 8728.0, 8766.0, 8841.0, 8905.0, 8910.0, 8925.0, 8934.0, 9088.0, 9092.0, 9213.0, 9217.0, 9255.0, 9321.0, 9322.0, 9331.0, 9334.0, 9382.0, 9390.0, 9397.0, 9435.0, 9445.0, 9463.0, 9486.0, 9527.0, 9538.0, 9547.0, 9570.0, 9581.0, 9583.0, 9609.0, 9659.0, 9665.0, 9685.0, 9702.0, 9741.0, 9779.0, 9784.0, 9820.0, 9832.0, 9909.0, 9910.0, 9917.0, 9950.0, 10014.0, 10046.0, 10058.0, 10059.0, 10087.0, 10125.0, 10133.0, 10139.0, 10198.0, 10226.0, 10228.0, 10239.0, 10252.0, 10270.0, 10298.0, 10317.0, 10328.0, 10329.0, 10347.0, 10390.0, 10396.0, 10419.0, 10422.0, 10423.0, 10447.0, 10490.0, 10497.0, 10519.0, 10559.0, 10564.0, 10612.0, 10618.0, 10652.0, 10675.0, 10721.0, 10726.0, 10791.0, 10841.0, 10890.0, 10897.0, 10905.0, 10947.0, 10960.0, 10972.0, 11018.0, 11041.0, 11044.0, 11070.0, 11079.0, 11137.0, 11196.0, 11200.0, 11235.0, 11237.0, 11243.0, 11253.0, 11276.0, 11285.0, 11311.0, 11316.0, 11336.0, 11341.0, 11345.0, 22853.0, 22862.0, 22871.0, 22908.0, 22919.0, 22920.0, 22926.0, 22930.0, 22931.0, 22937.0, 22977.0, 23015.0, 23032.0, 23042.0, 23062.0, 23094.0, 23230.0, 23259.0, 23268.0, 23271.0, 23274.0, 23275.0, 23299.0, 23315.0, 23332.0, 23345.0, 23363.0, 23390.0, 23423.0, 23443.0, 23461.0, 23499.0, 23563.0, 23613.0, 23623.0, 23645.0, 23710.0, 23760.0, 25825.0, 25837.0, 25843.0, 25844.0, 25865.0, 25912.0, 26035.0, 26052.0, 26056.0, 26058.0, 26088.0, 26175.0, 26229.0, 26259.0, 26276.0, 26286.0, 26290.0, 26298.0, 26511.0, 26574.0, 26985.0, 27095.0, 27327.0, 27333.0, 29099.0, 29800.0, 29801.0, 29952.0, 29966.0, 30818.0, 50861.0, 51004.0, 51006.0, 51107.0, 51112.0, 51124.0, 51134.0, 51150.0, 51201.0, 51272.0, 51280.0, 51290.0, 51304.0, 51313.0, 51324.0, 51533.0, 51535.0, 51540.0, 51542.0, 51560.0, 51626.0, 51741.0, 51761.0, 51765.0, 53349.0, 53405.0, 53834.0, 53838.0, 54432.0, 54521.0, 54732.0, 54741.0, 54756.0, 54795.0, 54808.0, 54812.0, 54814.0, 54867.0, 54890.0, 54928.0, 54972.0, 55012.0, 55081.0, 55128.0, 55146.0, 55204.0, 55214.0, 55275.0, 55297.0, 55343.0, 55367.0, 55435.0, 55508.0, 55532.0, 55568.0, 55625.0, 55627.0, 55629.0, 55632.0, 55655.0, 55676.0, 55681.0, 55704.0, 55733.0, 55755.0, 55773.0, 55785.0, 55830.0, 55832.0, 55851.0, 55870.0, 55898.0, 55974.0, 56005.0, 56623.0, 56624.0, 56681.0, 56900.0, 56927.0, 56975.0, 56994.0, 57085.0, 57120.0, 57147.0, 57192.0, 57198.0, 57409.0, 57447.0, 57451.0, 57533.0, 57584.0, 57590.0, 57720.0, 57799.0, 58515.0, 60592.0, 60684.0, 63894.0, 64065.0, 64083.0, 64114.0, 64398.0, 64409.0, 64429.0, 64689.0, 64746.0, 64794.0, 64801.0, 64841.0, 64924.0, 65258.0, 65977.0, 78986.0, 78992.0, 79065.0, 79084.0, 79109.0, 79147.0, 79158.0, 79174.0, 79188.0, 79443.0, 79567.0, 79571.0, 79585.0, 79589.0, 79656.0, 79659.0, 79694.0, 79695.0, 79823.0, 79844.0, 79876.0, 79888.0, 79932.0, 79939.0, 79969.0, 80018.0, 80318.0, 80331.0, 80723.0, 80762.0, 81550.0, 81555.0, 81562.0, 81786.0, 81876.0, 83452.0, 83468.0, 83548.0, 83871.0, 84068.0, 84084.0, 84243.0, 84272.0, 84287.0, 84333.0, 84342.0, 84364.0, 84541.0, 84572.0, 84661.0, 84669.0, 84691.0, 84725.0, 84750.0, 84871.0, 84885.0, 84910.0, 84932.0, 85019.0, 85315.0, 85462.0, 85465.0, 90410.0, 90411.0, 90441.0, 90522.0, 91252.0, 91949.0, 92344.0, 92370.0, 93380.0, 94056.0, 112703.0, 113201.0, 113829.0, 116068.0, 117177.0, 117248.0, 120892.0, 121512.0, 121665.0, 124565.0, 124583.0, 126393.0, 126792.0, 128338.0, 128989.0, 129049.0, 129080.0, 130026.0, 132158.0, 132299.0, 133619.0, 136647.0, 137886.0, 140606.0, 142684.0, 143187.0, 146664.0, 146705.0, 148327.0, 148867.0, 149175.0, 150786.0, 151393.0, 152559.0, 153339.0, 157570.0, 158056.0, 158866.0, 163859.0, 169714.0, 201164.0, 201266.0, 201475.0, 222068.0, 254359.0, 256309.0, 280636.0, 282973.0, 283358.0, 284129.0, 338382.0, 339665.0, 340481.0, 340485.0, 340895.0, 346653.0, 374378.0, 400451.0, 440270.0, 497190.0, 643866.0, 646658.0, 653082.0, 728661.0, 729085.0, 100506084.0 
GO:0031234 CC 1.34e-05 24/11536    55/16056 D04 extrinsic component of cytoplasmic side of plasma membrane 207.0, 246.0, 387.0, 2241.0, 2534.0, 3845.0, 5127.0, 5747.0, 5879.0, 6277.0, 6714.0, 7053.0, 7525.0, 7535.0, 9265.0, 9885.0, 10979.0, 23344.0, 29127.0, 57655.0, 85397.0, 94056.0, 112574.0, 246329.0 
GO:0043209 CC 1.45e-05 9/11536    28/16056 D02 myelin sheath                            2064.0, 2664.0, 2752.0, 4359.0, 5339.0, 5375.0, 6715.0, 10100.0, 377677.0 
GO:0098685 CC 1.56e-05 45/11536    90/16056 D04 Schaffer collateral - CA1 synapse        60.0, 71.0, 107.0, 114.0, 320.0, 832.0, 998.0, 1009.0, 1499.0, 1500.0, 1630.0, 2043.0, 2534.0, 2550.0, 2560.0, 3688.0, 5048.0, 5100.0, 5327.0, 5590.0, 5601.0, 5764.0, 5898.0, 5911.0, 6505.0, 6804.0, 6809.0, 7474.0, 7476.0, 7779.0, 8411.0, 8500.0, 8573.0, 8927.0, 10755.0, 26045.0, 27020.0, 57497.0, 64101.0, 81609.0, 81832.0, 84062.0, 84628.0, 84961.0, 347733.0 
GO:0030672 CC 1.71e-05 55/11536   106/16056 D08 synaptic vesicle membrane                527.0, 535.0, 537.0, 598.0, 1211.0, 1212.0, 2555.0, 2572.0, 3382.0, 4986.0, 5868.0, 5869.0, 6571.0, 6622.0, 6804.0, 6833.0, 7466.0, 7879.0, 8675.0, 8677.0, 8927.0, 9066.0, 9114.0, 9145.0, 9162.0, 9296.0, 9381.0, 9522.0, 10059.0, 10228.0, 10497.0, 11021.0, 22987.0, 23557.0, 24141.0, 25837.0, 26503.0, 50617.0, 55530.0, 57084.0, 79953.0, 80331.0, 84062.0, 84937.0, 112476.0, 115827.0, 116843.0, 118426.0, 120892.0, 133308.0, 140679.0, 143425.0, 148281.0, 155066.0, 284612.0 
GO:0005737 CC 1.81e-05 2921/11536  4216/16056 D02 cytoplasm                                16.0, 25.0, 34.0, 48.0, 52.0, 60.0, 87.0, 92.0, 93.0, 101.0, 102.0, 103.0, 105.0, 107.0, 109.0, 118.0, 143.0, 156.0, 164.0, 165.0, 178.0, 196.0, 204.0, 205.0, 207.0, 213.0, 215.0, 216.0, 220.0, 221.0, 223.0, 274.0, 290.0, 306.0, 307.0, 308.0, 309.0, 310.0, 314.0, 320.0, 326.0, 328.0, 329.0, 330.0, 331.0, 338.0, 348.0, 351.0, 353.0, 358.0, 360.0, 361.0, 364.0, 377.0, 378.0, 379.0, 381.0, 382.0, 384.0, 394.0, 395.0, 400.0, 402.0, 403.0, 405.0, 409.0, 421.0, 435.0, 439.0, 445.0, 468.0, 477.0, 482.0, 491.0, 573.0, 580.0, 581.0, 598.0, 641.0, 642.0, 662.0, 663.0, 664.0, 667.0, 672.0, 677.0, 689.0, 705.0, 708.0, 726.0, 746.0, 747.0, 754.0, 755.0, 767.0, 773.0, 775.0, 779.0, 790.0, 811.0, 818.0, 819.0, 823.0, 824.0, 831.0, 833.0, 835.0, 836.0, 839.0, 840.0, 842.0, 875.0, 883.0, 889.0, 890.0, 891.0, 898.0, 899.0, 900.0, 908.0, 919.0, 949.0, 984.0, 988.0, 990.0, 993.0, 994.0, 996.0, 998.0, 1000.0, 1009.0, 1012.0, 1022.0, 1031.0, 1033.0, 1039.0, 1051.0, 1056.0, 1063.0, 1070.0, 1072.0, 1104.0, 1107.0, 1108.0, 1111.0, 1116.0, 1119.0, 1120.0, 1121.0, 1147.0, 1153.0, 1155.0, 1191.0, 1193.0, 1195.0, 1201.0, 1261.0, 1268.0, 1270.0, 1314.0, 1373.0, 1382.0, 1386.0, 1398.0, 1407.0, 1408.0, 1432.0, 1434.0, 1452.0, 1453.0, 1454.0, 1456.0, 1460.0, 1471.0, 1476.0, 1491.0, 1496.0, 1499.0, 1500.0, 1501.0, 1503.0, 1525.0, 1558.0, 1565.0, 1571.0, 1605.0, 1613.0, 1615.0, 1620.0, 1629.0, 1633.0, 1639.0, 1642.0, 1647.0, 1649.0, 1652.0, 1653.0, 1654.0, 1656.0, 1660.0, 1663.0, 1716.0, 1725.0, 1727.0, 1728.0, 1729.0, 1736.0, 1749.0, 1755.0, 1757.0, 1763.0, 1775.0, 1780.0, 1787.0, 1788.0, 1793.0, 1795.0, 1806.0, 1819.0, 1827.0, 1837.0, 1840.0, 1841.0, 1844.0, 1845.0, 1849.0, 1852.0, 1856.0, 1859.0, 1869.0, 1874.0, 1877.0, 1894.0, 1901.0, 1906.0, 1915.0, 1933.0, 1936.0, 1938.0, 1939.0, 1947.0, 1952.0, 1956.0, 1958.0, 1959.0, 1964.0, 1967.0, 1968.0, 1973.0, 1977.0, 1978.0, 1979.0, 1983.0, 1984.0, 1994.0, 2010.0, 2023.0, 2029.0, 2043.0, 2058.0, 2060.0, 2068.0, 2081.0, 2099.0, 2101.0, 2107.0, 2113.0, 2121.0, 2130.0, 2138.0, 2140.0, 2146.0, 2171.0, 2175.0, 2176.0, 2182.0, 2186.0, 2191.0, 2193.0, 2194.0, 2197.0, 2203.0, 2241.0, 2247.0, 2252.0, 2254.0, 2256.0, 2258.0, 2259.0, 2280.0, 2308.0, 2309.0, 2314.0, 2332.0, 2475.0, 2512.0, 2517.0, 2521.0, 2539.0, 2560.0, 2571.0, 2572.0, 2580.0, 2584.0, 2592.0, 2597.0, 2617.0, 2643.0, 2644.0, 2646.0, 2653.0, 2660.0, 2664.0, 2665.0, 2670.0, 2692.0, 2697.0, 2717.0, 2720.0, 2733.0, 2737.0, 2746.0, 2752.0, 2762.0, 2768.0, 2771.0, 2773.0, 2782.0, 2783.0, 2784.0, 2805.0, 2822.0, 2827.0, 2835.0, 2852.0, 2868.0, 2870.0, 2872.0, 2876.0, 2885.0, 2887.0, 2908.0, 2926.0, 2931.0, 2932.0, 2935.0, 2946.0, 2947.0, 2948.0, 2969.0, 2997.0, 3028.0, 3033.0, 3035.0, 3066.0, 3068.0, 3069.0, 3091.0, 3094.0, 3141.0, 3145.0, 3148.0, 3149.0, 3150.0, 3151.0, 3176.0, 3178.0, 3181.0, 3182.0, 3190.0, 3191.0, 3251.0, 3257.0, 3265.0, 3267.0, 3275.0, 3276.0, 3292.0, 3297.0, 3298.0, 3303.0, 3304.0, 3305.0, 3309.0, 3310.0, 3313.0, 3315.0, 3329.0, 3337.0, 3376.0, 3382.0, 3398.0, 3399.0, 3400.0, 3416.0, 3417.0, 3433.0, 3476.0, 3480.0, 3508.0, 3550.0, 3600.0, 3609.0, 3612.0, 3613.0, 3614.0, 3615.0, 3623.0, 3646.0, 3652.0, 3654.0, 3658.0, 3661.0, 3667.0, 3669.0, 3688.0, 3692.0, 3704.0, 3707.0, 3782.0, 3795.0, 3796.0, 3831.0, 3836.0, 3837.0, 3842.0, 3843.0, 3845.0, 3858.0, 3921.0, 3927.0, 3930.0, 3945.0, 3956.0, 3958.0, 3964.0, 3978.0, 3980.0, 3983.0, 3985.0, 3987.0, 4008.0, 4012.0, 4034.0, 4076.0, 4082.0, 4085.0, 4086.0, 4087.0, 4090.0, 4092.0, 4093.0, 4133.0, 4137.0, 4139.0, 4140.0, 4141.0, 4149.0, 4154.0, 4157.0, 4163.0, 4168.0, 4171.0, 4188.0, 4190.0, 4191.0, 4192.0, 4193.0, 4199.0, 4201.0, 4215.0, 4217.0, 4238.0, 4267.0, 4287.0, 4311.0, 4355.0, 4358.0, 4361.0, 4430.0, 4435.0, 4440.0, 4482.0, 4494.0, 4495.0, 4504.0, 4520.0, 4521.0, 4528.0, 4534.0, 4580.0, 4591.0, 4594.0, 4621.0, 4627.0, 4628.0, 4636.0, 4659.0, 4660.0, 4666.0, 4670.0, 4671.0, 4673.0, 4676.0, 4677.0, 4686.0, 4690.0, 4705.0, 4718.0, 4733.0, 4734.0, 4735.0, 4736.0, 4738.0, 4750.0, 4751.0, 4753.0, 4758.0, 4775.0, 4790.0, 4794.0, 4796.0, 4817.0, 4820.0, 4826.0, 4830.0, 4831.0, 4836.0, 4842.0, 4843.0, 4848.0, 4857.0, 4860.0, 4863.0, 4869.0, 4891.0, 4901.0, 4904.0, 4916.0, 4919.0, 4935.0, 4942.0, 4946.0, 4947.0, 4953.0, 4976.0, 4983.0, 5002.0, 5007.0, 5036.0, 5042.0, 5049.0, 5050.0, 5051.0, 5052.0, 5062.0, 5071.0, 5073.0, 5080.0, 5087.0, 5091.0, 5093.0, 5094.0, 5127.0, 5128.0, 5134.0, 5147.0, 5155.0, 5156.0, 5170.0, 5189.0, 5190.0, 5201.0, 5202.0, 5203.0, 5204.0, 5214.0, 5216.0, 5218.0, 5223.0, 5236.0, 5245.0, 5252.0, 5271.0, 5286.0, 5289.0, 5290.0, 5291.0, 5298.0, 5300.0, 5306.0, 5311.0, 5315.0, 5316.0, 5327.0, 5333.0, 5334.0, 5335.0, 5339.0, 5347.0, 5358.0, 5371.0, 5393.0, 5394.0, 5423.0, 5452.0, 5464.0, 5478.0, 5479.0, 5481.0, 5493.0, 5496.0, 5499.0, 5500.0, 5501.0, 5511.0, 5519.0, 5524.0, 5525.0, 5526.0, 5529.0, 5531.0, 5550.0, 5562.0, 5564.0, 5565.0, 5566.0, 5569.0, 5571.0, 5573.0, 5576.0, 5578.0, 5585.0, 5586.0, 5590.0, 5594.0, 5595.0, 5596.0, 5597.0, 5598.0, 5599.0, 5600.0, 5601.0, 5609.0, 5610.0, 5611.0, 5631.0, 5635.0, 5636.0, 5641.0, 5649.0, 5682.0, 5683.0, 5684.0, 5685.0, 5687.0, 5688.0, 5689.0, 5690.0, 5691.0, 5692.0, 5693.0, 5694.0, 5695.0, 5701.0, 5705.0, 5715.0, 5716.0, 5718.0, 5720.0, 5723.0, 5728.0, 5744.0, 5745.0, 5747.0, 5756.0, 5770.0, 5771.0, 5774.0, 5781.0, 5782.0, 5783.0, 5784.0, 5791.0, 5794.0, 5797.0, 5805.0, 5817.0, 5824.0, 5827.0, 5830.0, 5833.0, 5834.0, 5836.0, 5837.0, 5859.0, 5868.0, 5875.0, 5879.0, 5883.0, 5886.0, 5889.0, 5891.0, 5892.0, 5894.0, 5901.0, 5902.0, 5903.0, 5906.0, 5914.0, 5915.0, 5916.0, 5917.0, 5921.0, 5935.0, 5936.0, 5965.0, 5970.0, 5976.0, 5987.0, 5997.0, 6002.0, 6046.0, 6047.0, 6059.0, 6091.0, 6102.0, 6122.0, 6124.0, 6125.0, 6128.0, 6129.0, 6130.0, 6132.0, 6133.0, 6135.0, 6136.0, 6137.0, 6138.0, 6139.0, 6141.0, 6142.0, 6143.0, 6144.0, 6146.0, 6147.0, 6152.0, 6154.0, 6155.0, 6156.0, 6157.0, 6158.0, 6159.0, 6160.0, 6161.0, 6164.0, 6165.0, 6167.0, 6168.0, 6169.0, 6171.0, 6175.0, 6176.0, 6181.0, 6187.0, 6188.0, 6189.0, 6193.0, 6194.0, 6196.0, 6197.0, 6198.0, 6199.0, 6201.0, 6202.0, 6203.0, 6204.0, 6205.0, 6206.0, 6207.0, 6208.0, 6209.0, 6210.0, 6217.0, 6218.0, 6222.0, 6223.0, 6224.0, 6227.0, 6228.0, 6229.0, 6230.0, 6231.0, 6233.0, 6234.0, 6235.0, 6249.0, 6257.0, 6258.0, 6259.0, 6261.0, 6271.0, 6277.0, 6280.0, 6281.0, 6284.0, 6285.0, 6300.0, 6301.0, 6311.0, 6320.0, 6345.0, 6397.0, 6399.0, 6418.0, 6426.0, 6427.0, 6428.0, 6432.0, 6443.0, 6446.0, 6449.0, 6451.0, 6453.0, 6455.0, 6470.0, 6477.0, 6478.0, 6491.0, 6497.0, 6500.0, 6538.0, 6548.0, 6584.0, 6596.0, 6606.0, 6607.0, 6612.0, 6620.0, 6622.0, 6623.0, 6628.0, 6638.0, 6640.0, 6643.0, 6654.0, 6657.0, 6659.0, 6665.0, 6667.0, 6676.0, 6678.0, 6711.0, 6714.0, 6717.0, 6727.0, 6729.0, 6732.0, 6733.0, 6751.0, 6767.0, 6777.0, 6780.0, 6781.0, 6787.0, 6788.0, 6789.0, 6795.0, 6799.0, 6815.0, 6817.0, 6837.0, 6867.0, 6868.0, 6869.0, 6870.0, 6875.0, 6879.0, 6881.0, 6895.0, 6902.0, 6903.0, 6904.0, 6908.0, 6910.0, 6929.0, 6945.0, 6991.0, 6992.0, 6993.0, 7001.0, 7009.0, 7010.0, 7013.0, 7016.0, 7027.0, 7030.0, 7053.0, 7054.0, 7072.0, 7073.0, 7084.0, 7099.0, 7114.0, 7126.0, 7158.0, 7164.0, 7165.0, 7174.0, 7178.0, 7185.0, 7189.0, 7204.0, 7205.0, 7225.0, 7248.0, 7251.0, 7257.0, 7266.0, 7268.0, 7277.0, 7280.0, 7283.0, 7286.0, 7295.0, 7296.0, 7297.0, 7311.0, 7314.0, 7316.0, 7317.0, 7320.0, 7321.0, 7329.0, 7332.0, 7334.0, 7335.0, 7336.0, 7345.0, 7347.0, 7360.0, 7371.0, 7372.0, 7375.0, 7376.0, 7399.0, 7410.0, 7411.0, 7415.0, 7422.0, 7430.0, 7443.0, 7453.0, 7468.0, 7486.0, 7494.0, 7508.0, 7511.0, 7514.0, 7516.0, 7517.0, 7528.0, 7531.0, 7535.0, 7546.0, 7547.0, 7555.0, 7621.0, 7726.0, 7732.0, 7739.0, 7756.0, 7763.0, 7779.0, 7782.0, 7786.0, 7791.0, 7803.0, 7846.0, 7862.0, 7867.0, 7884.0, 7919.0, 7976.0, 7984.0, 8036.0, 8045.0, 8079.0, 8099.0, 8106.0, 8125.0, 8139.0, 8148.0, 8189.0, 8195.0, 8202.0, 8208.0, 8225.0, 8228.0, 8239.0, 8260.0, 8266.0, 8270.0, 8287.0, 8312.0, 8313.0, 8315.0, 8317.0, 8326.0, 8405.0, 8409.0, 8411.0, 8412.0, 8428.0, 8439.0, 8444.0, 8452.0, 8476.0, 8480.0, 8491.0, 8498.0, 8500.0, 8502.0, 8505.0, 8507.0, 8517.0, 8518.0, 8526.0, 8533.0, 8539.0, 8544.0, 8548.0, 8556.0, 8558.0, 8563.0, 8565.0, 8572.0, 8573.0, 8575.0, 8576.0, 8601.0, 8629.0, 8644.0, 8650.0, 8655.0, 8658.0, 8661.0, 8666.0, 8675.0, 8678.0, 8697.0, 8717.0, 8721.0, 8723.0, 8724.0, 8725.0, 8738.0, 8741.0, 8767.0, 8772.0, 8773.0, 8776.0, 8777.0, 8786.0, 8787.0, 8790.0, 8798.0, 8814.0, 8815.0, 8816.0, 8822.0, 8835.0, 8841.0, 8846.0, 8863.0, 8864.0, 8872.0, 8874.0, 8877.0, 8878.0, 8880.0, 8881.0, 8882.0, 8883.0, 8890.0, 8891.0, 8892.0, 8893.0, 8894.0, 8895.0, 8897.0, 8904.0, 8909.0, 8913.0, 8915.0, 8916.0, 8924.0, 8925.0, 8934.0, 8935.0, 8939.0, 8986.0, 8988.0, 8994.0, 8999.0, 9020.0, 9039.0, 9045.0, 9049.0, 9051.0, 9055.0, 9071.0, 9092.0, 9098.0, 9100.0, 9104.0, 9107.0, 9108.0, 9110.0, 9131.0, 9138.0, 9141.0, 9150.0, 9162.0, 9168.0, 9175.0, 9191.0, 9194.0, 9196.0, 9208.0, 9213.0, 9217.0, 9221.0, 9223.0, 9240.0, 9252.0, 9253.0, 9258.0, 9261.0, 9266.0, 9270.0, 9294.0, 9315.0, 9318.0, 9322.0, 9325.0, 9326.0, 9342.0, 9344.0, 9349.0, 9352.0, 9354.0, 9364.0, 9368.0, 9373.0, 9391.0, 9397.0, 9400.0, 9401.0, 9404.0, 9419.0, 9425.0, 9446.0, 9451.0, 9453.0, 9455.0, 9456.0, 9463.0, 9467.0, 9468.0, 9470.0, 9472.0, 9473.0, 9474.0, 9500.0, 9501.0, 9513.0, 9519.0, 9520.0, 9521.0, 9525.0, 9529.0, 9530.0, 9541.0, 9546.0, 9564.0, 9568.0, 9572.0, 9577.0, 9578.0, 9580.0, 9585.0, 9587.0, 9589.0, 9600.0, 9604.0, 9616.0, 9618.0, 9627.0, 9637.0, 9649.0, 9651.0, 9652.0, 9659.0, 9665.0, 9666.0, 9667.0, 9669.0, 9675.0, 9684.0, 9689.0, 9693.0, 9694.0, 9698.0, 9706.0, 9730.0, 9731.0, 9733.0, 9734.0, 9735.0, 9748.0, 9759.0, 9764.0, 9775.0, 9786.0, 9792.0, 9793.0, 9807.0, 9817.0, 9820.0, 9826.0, 9829.0, 9830.0, 9836.0, 9837.0, 9848.0, 9855.0, 9857.0, 9860.0, 9863.0, 9867.0, 9869.0, 9870.0, 9887.0, 9889.0, 9895.0, 9898.0, 9901.0, 9904.0, 9905.0, 9907.0, 9908.0, 9921.0, 9939.0, 9943.0, 9958.0, 9960.0, 9961.0, 9962.0, 9973.0, 9975.0, 9994.0, 10000.0, 10007.0, 10011.0, 10013.0, 10014.0, 10016.0, 10020.0, 10023.0, 10039.0, 10040.0, 10043.0, 10048.0, 10049.0, 10054.0, 10055.0, 10056.0, 10059.0, 10062.0, 10063.0, 10072.0, 10075.0, 10083.0, 10084.0, 10096.0, 10097.0, 10105.0, 10114.0, 10116.0, 10120.0, 10121.0, 10123.0, 10124.0, 10126.0, 10133.0, 10140.0, 10146.0, 10157.0, 10174.0, 10189.0, 10190.0, 10196.0, 10197.0, 10202.0, 10203.0, 10206.0, 10207.0, 10209.0, 10212.0, 10221.0, 10226.0, 10238.0, 10241.0, 10243.0, 10248.0, 10254.0, 10263.0, 10273.0, 10277.0, 10285.0, 10294.0, 10296.0, 10298.0, 10307.0, 10309.0, 10324.0, 10325.0, 10328.0, 10342.0, 10360.0, 10361.0, 10376.0, 10381.0, 10383.0, 10395.0, 10399.0, 10401.0, 10413.0, 10419.0, 10421.0, 10425.0, 10426.0, 10432.0, 10434.0, 10436.0, 10438.0, 10445.0, 10450.0, 10460.0, 10461.0, 10464.0, 10465.0, 10468.0, 10471.0, 10482.0, 10489.0, 10498.0, 10513.0, 10514.0, 10518.0, 10519.0, 10522.0, 10528.0, 10533.0, 10539.0, 10540.0, 10541.0, 10566.0, 10569.0, 10572.0, 10574.0, 10579.0, 10580.0, 10587.0, 10588.0, 10592.0, 10597.0, 10603.0, 10605.0, 10606.0, 10612.0, 10614.0, 10615.0, 10626.0, 10628.0, 10643.0, 10651.0, 10652.0, 10653.0, 10657.0, 10658.0, 10659.0, 10667.0, 10670.0, 10672.0, 10673.0, 10677.0, 10691.0, 10694.0, 10714.0, 10726.0, 10733.0, 10746.0, 10750.0, 10753.0, 10755.0, 10768.0, 10772.0, 10777.0, 10782.0, 10783.0, 10795.0, 10801.0, 10817.0, 10818.0, 10825.0, 10841.0, 10856.0, 10868.0, 10882.0, 10891.0, 10899.0, 10903.0, 10912.0, 10914.0, 10920.0, 10921.0, 10929.0, 10935.0, 10948.0, 10971.0, 10979.0, 10980.0, 10983.0, 10985.0, 10987.0, 11016.0, 11040.0, 11051.0, 11052.0, 11054.0, 11059.0, 11060.0, 11073.0, 11076.0, 11078.0, 11083.0, 11099.0, 11101.0, 11103.0, 11104.0, 11108.0, 11113.0, 11123.0, 11130.0, 11140.0, 11146.0, 11151.0, 11156.0, 11157.0, 11158.0, 11162.0, 11163.0, 11165.0, 11169.0, 11170.0, 11171.0, 11180.0, 11184.0, 11186.0, 11188.0, 11196.0, 11200.0, 11212.0, 11224.0, 11232.0, 11234.0, 11235.0, 11238.0, 11259.0, 11260.0, 11261.0, 11266.0, 11267.0, 11269.0, 11276.0, 11315.0, 11319.0, 11325.0, 11329.0, 11331.0, 11340.0, 11345.0, 22806.0, 22823.0, 22828.0, 22846.0, 22848.0, 22849.0, 22858.0, 22861.0, 22862.0, 22872.0, 22873.0, 22878.0, 22879.0, 22880.0, 22881.0, 22884.0, 22885.0, 22889.0, 22899.0, 22902.0, 22907.0, 22921.0, 22927.0, 22928.0, 22929.0, 22944.0, 22949.0, 22950.0, 22952.0, 22954.0, 22977.0, 22989.0, 22998.0, 23005.0, 23008.0, 23012.0, 23024.0, 23032.0, 23035.0, 23037.0, 23038.0, 23039.0, 23043.0, 23049.0, 23063.0, 23064.0, 23070.0, 23075.0, 23078.0, 23080.0, 23085.0, 23087.0, 23094.0, 23098.0, 23101.0, 23107.0, 23111.0, 23137.0, 23139.0, 23143.0, 23170.0, 23172.0, 23173.0, 23175.0, 23178.0, 23180.0, 23189.0, 23205.0, 23209.0, 23214.0, 23234.0, 23235.0, 23237.0, 23240.0, 23247.0, 23252.0, 23259.0, 23263.0, 23286.0, 23293.0, 23299.0, 23304.0, 23309.0, 23318.0, 23322.0, 23328.0, 23335.0, 23339.0, 23345.0, 23353.0, 23363.0, 23365.0, 23367.0, 23368.0, 23369.0, 23376.0, 23380.0, 23381.0, 23384.0, 23386.0, 23387.0, 23394.0, 23399.0, 23401.0, 23404.0, 23411.0, 23417.0, 23421.0, 23424.0, 23429.0, 23462.0, 23474.0, 23475.0, 23479.0, 23499.0, 23507.0, 23510.0, 23521.0, 23534.0, 23541.0, 23543.0, 23549.0, 23552.0, 23558.0, 23560.0, 23566.0, 23567.0, 23580.0, 23587.0, 23593.0, 23600.0, 23607.0, 23609.0, 23612.0, 23613.0, 23625.0, 23636.0, 23639.0, 23644.0, 23645.0, 23647.0, 23658.0, 23677.0, 23729.0, 23759.0, 23760.0, 24140.0, 24142.0, 24144.0, 25764.0, 25793.0, 25796.0, 25805.0, 25809.0, 25814.0, 25819.0, 25820.0, 25832.0, 25843.0, 25852.0, 25853.0, 25855.0, 25862.0, 25864.0, 25865.0, 25873.0, 25893.0, 25895.0, 25896.0, 25897.0, 25898.0, 25914.0, 25917.0, 25920.0, 25927.0, 25929.0, 25940.0, 25941.0, 25946.0, 25950.0, 25974.0, 25978.0, 25989.0, 25996.0, 25998.0, 26001.0, 26010.0, 26011.0, 26019.0, 26037.0, 26052.0, 26053.0, 26057.0, 26060.0, 26065.0, 26091.0, 26095.0, 26135.0, 26168.0, 26191.0, 26207.0, 26225.0, 26256.0, 26258.0, 26260.0, 26267.0, 26268.0, 26270.0, 26271.0, 26272.0, 26273.0, 26276.0, 26278.0, 26297.0, 26353.0, 26471.0, 26472.0, 26508.0, 26523.0, 26528.0, 26574.0, 26575.0, 26576.0, 26586.0, 26610.0, 26953.0, 26986.0, 26993.0, 27000.0, 27005.0, 27006.0, 27018.0, 27095.0, 27102.0, 27106.0, 27109.0, 27130.0, 27148.0, 27152.0, 27158.0, 27161.0, 27163.0, 27183.0, 27233.0, 27249.0, 27250.0, 27254.0, 27257.0, 27304.0, 27330.0, 27332.0, 27339.0, 27340.0, 27341.0, 27436.0, 28511.0, 28960.0, 28969.0, 28971.0, 28981.0, 28984.0, 28988.0, 28989.0, 29035.0, 29063.0, 29082.0, 29086.0, 29107.0, 29109.0, 29110.0, 29117.0, 29118.0, 29763.0, 29775.0, 29780.0, 29789.0, 29843.0, 29844.0, 29883.0, 29888.0, 29899.0, 29901.0, 29904.0, 29911.0, 29914.0, 29915.0, 29925.0, 29926.0, 29958.0, 29959.0, 29968.0, 29970.0, 29978.0, 29979.0, 29982.0, 29995.0, 30000.0, 30011.0, 30820.0, 30833.0, 30844.0, 30851.0, 49856.0, 50618.0, 50628.0, 50717.0, 50804.0, 50808.0, 50813.0, 50853.0, 50861.0, 50865.0, 51002.0, 51010.0, 51013.0, 51015.0, 51016.0, 51029.0, 51035.0, 51042.0, 51056.0, 51066.0, 51068.0, 51070.0, 51074.0, 51076.0, 51078.0, 51079.0, 51085.0, 51086.0, 51087.0, 51091.0, 51112.0, 51115.0, 51118.0, 51119.0, 51122.0, 51126.0, 51132.0, 51138.0, 51150.0, 51154.0, 51155.0, 51160.0, 51164.0, 51168.0, 51170.0, 51174.0, 51175.0, 51176.0, 51182.0, 51203.0, 51205.0, 51231.0, 51247.0, 51251.0, 51255.0, 51257.0, 51265.0, 51271.0, 51278.0, 51290.0, 51295.0, 51320.0, 51339.0, 51347.0, 51360.0, 51361.0, 51366.0, 51371.0, 51377.0, 51379.0, 51380.0, 51389.0, 51397.0, 51399.0, 51429.0, 51430.0, 51434.0, 51441.0, 51447.0, 51454.0, 51466.0, 51490.0, 51493.0, 51520.0, 51547.0, 51567.0, 51582.0, 51585.0, 51586.0, 51588.0, 51593.0, 51601.0, 51603.0, 51608.0, 51626.0, 51637.0, 51647.0, 51655.0, 51663.0, 51684.0, 51693.0, 51696.0, 51715.0, 51719.0, 51741.0, 51752.0, 51763.0, 51765.0, 53354.0, 53918.0, 53944.0, 54112.0, 54165.0, 54221.0, 54386.0, 54407.0, 54434.0, 54439.0, 54442.0, 54462.0, 54468.0, 54472.0, 54487.0, 54499.0, 54512.0, 54514.0, 54522.0, 54531.0, 54540.0, 54545.0, 54550.0, 54619.0, 54623.0, 54737.0, 54764.0, 54765.0, 54776.0, 54778.0, 54784.0, 54800.0, 54808.0, 54832.0, 54839.0, 54840.0, 54841.0, 54853.0, 54857.0, 54870.0, 54877.0, 54878.0, 54882.0, 54888.0, 54903.0, 54915.0, 54919.0, 54920.0, 54935.0, 54936.0, 54939.0, 54952.0, 54955.0, 54960.0, 54961.0, 54962.0, 54963.0, 54970.0, 54973.0, 54981.0, 54985.0, 54994.0, 55009.0, 55010.0, 55011.0, 55031.0, 55039.0, 55062.0, 55066.0, 55083.0, 55103.0, 55108.0, 55109.0, 55122.0, 55128.0, 55139.0, 55140.0, 55159.0, 55164.0, 55171.0, 55172.0, 55177.0, 55179.0, 55188.0, 55190.0, 55191.0, 55192.0, 55208.0, 55215.0, 55218.0, 55224.0, 55234.0, 55236.0, 55239.0, 55249.0, 55250.0, 55251.0, 55256.0, 55269.0, 55277.0, 55316.0, 55325.0, 55330.0, 55337.0, 55344.0, 55345.0, 55364.0, 55367.0, 55432.0, 55437.0, 55466.0, 55500.0, 55553.0, 55572.0, 55573.0, 55603.0, 55607.0, 55612.0, 55613.0, 55614.0, 55617.0, 55626.0, 55631.0, 55644.0, 55646.0, 55653.0, 55654.0, 55655.0, 55658.0, 55662.0, 55664.0, 55672.0, 55679.0, 55680.0, 55696.0, 55704.0, 55705.0, 55717.0, 55734.0, 55742.0, 55750.0, 55755.0, 55763.0, 55764.0, 55765.0, 55768.0, 55771.0, 55775.0, 55781.0, 55785.0, 55786.0, 55795.0, 55796.0, 55798.0, 55802.0, 55811.0, 55816.0, 55819.0, 55827.0, 55832.0, 55833.0, 55835.0, 55837.0, 55841.0, 55859.0, 55869.0, 55871.0, 55876.0, 55893.0, 55898.0, 55904.0, 55906.0, 55909.0, 55914.0, 55917.0, 55929.0, 55968.0, 55998.0, 56154.0, 56155.0, 56164.0, 56165.0, 56267.0, 56271.0, 56339.0, 56474.0, 56478.0, 56521.0, 56658.0, 56666.0, 56731.0, 56776.0, 56848.0, 56852.0, 56882.0, 56892.0, 56893.0, 56898.0, 56903.0, 56904.0, 56912.0, 56915.0, 56919.0, 56924.0, 56940.0, 56950.0, 56990.0, 56995.0, 57002.0, 57019.0, 57095.0, 57102.0, 57104.0, 57110.0, 57120.0, 57125.0, 57147.0, 57154.0, 57175.0, 57178.0, 57179.0, 57186.0, 57189.0, 57217.0, 57223.0, 57325.0, 57337.0, 57409.0, 57447.0, 57465.0, 57472.0, 57489.0, 57494.0, 57504.0, 57508.0, 57510.0, 57513.0, 57520.0, 57521.0, 57522.0, 57531.0, 57532.0, 57534.0, 57551.0, 57561.0, 57565.0, 57570.0, 57600.0, 57602.0, 57604.0, 57610.0, 57626.0, 57647.0, 57650.0, 57679.0, 57701.0, 57707.0, 57708.0, 57716.0, 57718.0, 57724.0, 57728.0, 57805.0, 57819.0, 57821.0, 57826.0, 58477.0, 58485.0, 58497.0, 58517.0, 58528.0, 58533.0, 59269.0, 59286.0, 59345.0, 60314.0, 60412.0, 60487.0, 60491.0, 60509.0, 60560.0, 60626.0, 60678.0, 60684.0, 63826.0, 63876.0, 63891.0, 63894.0, 63898.0, 63906.0, 63929.0, 63932.0, 63979.0, 64061.0, 64081.0, 64108.0, 64121.0, 64167.0, 64168.0, 64210.0, 64219.0, 64223.0, 64282.0, 64328.0, 64398.0, 64410.0, 64411.0, 64412.0, 64431.0, 64506.0, 64708.0, 64710.0, 64750.0, 64770.0, 64771.0, 64777.0, 64779.0, 64780.0, 64781.0, 64784.0, 64786.0, 64839.0, 64853.0, 64855.0, 64858.0, 64901.0, 65009.0, 65018.0, 65055.0, 65094.0, 65109.0, 65110.0, 65123.0, 65244.0, 65267.0, 65979.0, 65981.0, 65999.0, 66002.0, 66008.0, 66036.0, 78986.0, 78996.0, 79000.0, 79007.0, 79026.0, 79027.0, 79029.0, 79031.0, 79058.0, 79066.0, 79068.0, 79074.0, 79084.0, 79090.0, 79092.0, 79094.0, 79096.0, 79109.0, 79140.0, 79142.0, 79148.0, 79184.0, 79363.0, 79442.0, 79567.0, 79587.0, 79589.0, 79609.0, 79612.0, 79618.0, 79648.0, 79661.0, 79670.0, 79691.0, 79693.0, 79705.0, 79716.0, 79717.0, 79719.0, 79720.0, 79734.0, 79745.0, 79752.0, 79760.0, 79763.0, 79767.0, 79768.0, 79777.0, 79781.0, 79784.0, 79798.0, 79801.0, 79805.0, 79807.0, 79809.0, 79822.0, 79823.0, 79833.0, 79834.0, 79839.0, 79848.0, 79866.0, 79869.0, 79870.0, 79871.0, 79872.0, 79876.0, 79882.0, 79884.0, 79893.0, 79896.0, 79913.0, 79930.0, 79960.0, 79987.0, 80006.0, 80007.0, 80014.0, 80018.0, 80124.0, 80139.0, 80145.0, 80150.0, 80155.0, 80174.0, 80178.0, 80179.0, 80184.0, 80196.0, 80199.0, 80204.0, 80206.0, 80208.0, 80210.0, 80218.0, 80230.0, 80232.0, 80271.0, 80279.0, 80314.0, 80315.0, 80317.0, 80323.0, 80324.0, 80325.0, 80339.0, 80349.0, 80351.0, 80700.0, 80705.0, 80724.0, 80755.0, 80759.0, 80763.0, 80789.0, 80817.0, 80821.0, 80851.0, 81532.0, 81545.0, 81570.0, 81572.0, 81573.0, 81579.0, 81602.0, 81606.0, 81610.0, 81617.0, 81624.0, 81689.0, 81786.0, 81788.0, 81844.0, 81846.0, 81847.0, 81873.0, 83449.0, 83473.0, 83479.0, 83480.0, 83544.0, 83547.0, 83549.0, 83594.0, 83595.0, 83658.0, 83667.0, 83696.0, 83714.0, 83933.0, 83939.0, 83990.0, 84056.0, 84059.0, 84062.0, 84074.0, 84077.0, 84100.0, 84101.0, 84129.0, 84135.0, 84173.0, 84193.0, 84220.0, 84224.0, 84230.0, 84232.0, 84250.0, 84251.0, 84253.0, 84259.0, 84260.0, 84268.0, 84271.0, 84280.0, 84288.0, 84293.0, 84296.0, 84305.0, 84306.0, 84313.0, 84316.0, 84331.0, 84335.0, 84343.0, 84365.0, 84376.0, 84444.0, 84447.0, 84451.0, 84461.0, 84513.0, 84514.0, 84517.0, 84618.0, 84632.0, 84662.0, 84681.0, 84705.0, 84707.0, 84722.0, 84769.0, 84790.0, 84836.0, 84851.0, 84859.0, 84861.0, 84872.0, 84883.0, 84908.0, 84922.0, 84926.0, 84930.0, 84934.0, 84936.0, 84937.0, 84944.0, 84959.0, 84964.0, 84984.0, 84986.0, 85015.0, 85300.0, 85363.0, 85364.0, 85365.0, 85366.0, 85417.0, 85443.0, 85444.0, 85451.0, 85456.0, 85459.0, 85464.0, 87178.0, 89122.0, 89781.0, 89782.0, 89890.0, 89891.0, 89953.0, 89970.0, 90050.0, 90120.0, 90268.0, 90313.0, 90355.0, 90410.0, 90417.0, 90459.0, 90637.0, 90668.0, 90678.0, 90799.0, 90806.0, 90826.0, 90835.0, 90865.0, 90933.0, 91272.0, 91452.0, 91752.0, 91801.0, 91893.0, 92140.0, 92235.0, 92335.0, 92344.0, 92558.0, 92675.0, 92714.0, 92715.0, 92797.0, 93145.0, 93323.0, 93627.0, 93663.0, 94056.0, 94134.0, 96459.0, 96764.0, 103910.0, 112398.0, 112399.0, 112483.0, 112487.0, 112752.0, 112858.0, 112939.0, 113130.0, 113220.0, 113235.0, 113246.0, 113612.0, 113802.0, 113878.0, 114034.0, 114088.0, 114112.0, 114134.0, 114790.0, 114803.0, 114821.0, 114826.0, 114907.0, 115024.0, 115201.0, 115290.0, 115294.0, 115548.0, 115677.0, 115703.0, 115992.0, 116138.0, 116224.0, 116225.0, 116840.0, 117178.0, 117245.0, 118812.0, 119391.0, 120227.0, 120376.0, 120526.0, 120892.0, 121268.0, 121512.0, 121952.0, 122402.0, 122553.0, 122622.0, 122773.0, 122786.0, 122830.0, 123041.0, 123207.0, 123720.0, 123803.0, 123811.0, 123879.0, 124044.0, 124045.0, 124401.0, 124512.0, 124540.0, 124790.0, 124801.0, 125228.0, 125950.0, 126003.0, 126308.0, 126393.0, 126433.0, 126520.0, 126549.0, 127018.0, 127253.0, 127262.0, 127435.0, 127495.0, 127544.0, 127700.0, 127943.0, 128077.0, 128338.0, 128866.0, 128989.0, 129049.0, 129138.0, 129450.0, 129563.0, 129787.0, 129807.0, 129831.0, 130271.0, 130507.0, 130574.0, 130589.0, 130617.0, 130951.0, 131870.0, 131965.0, 132014.0, 132158.0, 132789.0, 132864.0, 132884.0, 133619.0, 133746.0, 134218.0, 134728.0, 135114.0, 135295.0, 136319.0, 136647.0, 136895.0, 137392.0, 137868.0, 139596.0, 140576.0, 140691.0, 140699.0, 140775.0, 140901.0, 142679.0, 143570.0, 143686.0, 143689.0, 144233.0, 144347.0, 144699.0, 144983.0, 145482.0, 145508.0, 146059.0, 146705.0, 147166.0, 147660.0, 147906.0, 147912.0, 148867.0, 149013.0, 149428.0, 149603.0, 150094.0, 150209.0, 150274.0, 150290.0, 150472.0, 150678.0, 150684.0, 150962.0, 151194.0, 151242.0, 151393.0, 151987.0, 152015.0, 152137.0, 152185.0, 152189.0, 152992.0, 153241.0, 154197.0, 154214.0, 154881.0, 155054.0, 155061.0, 157285.0, 157638.0, 157657.0, 157695.0, 160287.0, 161176.0, 161582.0, 161725.0, 161931.0, 163087.0, 163255.0, 163732.0, 163786.0, 164832.0, 166378.0, 166614.0, 166793.0, 167227.0, 167410.0, 167838.0, 168002.0, 168448.0, 170506.0, 170622.0, 192669.0, 192670.0, 196383.0, 196403.0, 196483.0, 197131.0, 197135.0, 197335.0, 197358.0, 199746.0, 199953.0, 200030.0, 200081.0, 200186.0, 200316.0, 200373.0, 200424.0, 201134.0, 201163.0, 201266.0, 201627.0, 201725.0, 202151.0, 202243.0, 202333.0, 203068.0, 203228.0, 203286.0, 204851.0, 206338.0, 219595.0, 219621.0, 219736.0, 219790.0, 219844.0, 219899.0, 220001.0, 220042.0, 220869.0, 220988.0, 221078.0, 221079.0, 221178.0, 221184.0, 221322.0, 221400.0, 221458.0, 221477.0, 221908.0, 221927.0, 221937.0, 221955.0, 222229.0, 222643.0, 222658.0, 223082.0, 246175.0, 246181.0, 246243.0, 246269.0, 246744.0, 252884.0, 252969.0, 253430.0, 253943.0, 253959.0, 254013.0, 255027.0, 255043.0, 255374.0, 255488.0, 255758.0, 255919.0, 256364.0, 259173.0, 259266.0, 260425.0, 282679.0, 282808.0, 283431.0, 283489.0, 283514.0, 283643.0, 283742.0, 283871.0, 284001.0, 284004.0, 284086.0, 284131.0, 284565.0, 284805.0, 284948.0, 284996.0, 285025.0, 285381.0, 285386.0, 285590.0, 285605.0, 285753.0, 286077.0, 286204.0, 286257.0, 286527.0, 338323.0, 338657.0, 339123.0, 339175.0, 339231.0, 339487.0, 339745.0, 339855.0, 339983.0, 340527.0, 340719.0, 342977.0, 342979.0, 344387.0, 345557.0, 345778.0, 346007.0, 347273.0, 347733.0, 347862.0, 348262.0, 353116.0, 353322.0, 359845.0, 359948.0, 374654.0, 374969.0, 374977.0, 375316.0, 375449.0, 375484.0, 375743.0, 375748.0, 377677.0, 378108.0, 387119.0, 388341.0, 388419.0, 388677.0, 388886.0, 389084.0, 389119.0, 390637.0, 390790.0, 399818.0, 399979.0, 400673.0, 400818.0, 400954.0, 401262.0, 401265.0, 402055.0, 406929.0, 415116.0, 440434.0, 440503.0, 440730.0, 440854.0, 441951.0, 445571.0, 493829.0, 493861.0, 494143.0, 494513.0, 552889.0, 553115.0, 642475.0, 642574.0, 643037.0, 644019.0, 645121.0, 647135.0, 653464.0, 653489.0, 653689.0, 727851.0, 727957.0, 728113.0, 728233.0, 728642.0, 728841.0, 729440.0, 729540.0, 729857.0, 730005.0, 100037417.0, 100101490.0, 100127983.0, 100130086.0, 100131187.0, 100132074.0, 100132406.0, 100137047.0, 100288142.0, 100381270.0, 100506084.0, 100507436.0, 100533183.0, 101060226.0, 101060684.0, 102157402.0, 102724560.0 
GO:0097060 CC 2.11e-05 14/11536    37/16056 D04 synaptic membrane                        102.0, 3675.0, 3688.0, 4038.0, 4814.0, 5898.0, 5911.0, 6534.0, 6714.0, 8867.0, 9162.0, 10243.0, 85360.0, 339453.0 
GO:0005925 CC 2.47e-05 251/11536   403/16056 D05 focal adhesion                           60.0, 71.0, 87.0, 88.0, 102.0, 118.0, 308.0, 309.0, 382.0, 387.0, 390.0, 402.0, 527.0, 667.0, 726.0, 811.0, 823.0, 824.0, 867.0, 960.0, 966.0, 975.0, 998.0, 1000.0, 1012.0, 1072.0, 1213.0, 1266.0, 1464.0, 1499.0, 1605.0, 1803.0, 1956.0, 2037.0, 2191.0, 2261.0, 2275.0, 2314.0, 2319.0, 2580.0, 2665.0, 2697.0, 2768.0, 2783.0, 2923.0, 3159.0, 3190.0, 3303.0, 3304.0, 3309.0, 3313.0, 3315.0, 3371.0, 3611.0, 3655.0, 3674.0, 3675.0, 3676.0, 3685.0, 3688.0, 3691.0, 3696.0, 3845.0, 3927.0, 3987.0, 4008.0, 4082.0, 4179.0, 4267.0, 4311.0, 4627.0, 4659.0, 4736.0, 4810.0, 4868.0, 4869.0, 4988.0, 5034.0, 5094.0, 5170.0, 5216.0, 5339.0, 5478.0, 5479.0, 5500.0, 5501.0, 5576.0, 5594.0, 5595.0, 5604.0, 5747.0, 5756.0, 5782.0, 5817.0, 5819.0, 5829.0, 5879.0, 5898.0, 6122.0, 6124.0, 6125.0, 6128.0, 6129.0, 6130.0, 6132.0, 6133.0, 6136.0, 6141.0, 6143.0, 6146.0, 6155.0, 6156.0, 6160.0, 6168.0, 6169.0, 6175.0, 6176.0, 6181.0, 6187.0, 6188.0, 6189.0, 6191.0, 6193.0, 6201.0, 6202.0, 6203.0, 6204.0, 6205.0, 6207.0, 6208.0, 6209.0, 6217.0, 6218.0, 6222.0, 6223.0, 6235.0, 6251.0, 6385.0, 6548.0, 6714.0, 6730.0, 6868.0, 7010.0, 7070.0, 7089.0, 7106.0, 7171.0, 7184.0, 7205.0, 7430.0, 7525.0, 7531.0, 7739.0, 7791.0, 8321.0, 8394.0, 8412.0, 8462.0, 8496.0, 8500.0, 8516.0, 8573.0, 8649.0, 8650.0, 8675.0, 8754.0, 8773.0, 8874.0, 8895.0, 8994.0, 9019.0, 9349.0, 9351.0, 9404.0, 9493.0, 9564.0, 10015.0, 10094.0, 10096.0, 10097.0, 10109.0, 10146.0, 10174.0, 10211.0, 10298.0, 10395.0, 10525.0, 10580.0, 10672.0, 10673.0, 10677.0, 10890.0, 10971.0, 10979.0, 11078.0, 11170.0, 11261.0, 22823.0, 22888.0, 22919.0, 23011.0, 23022.0, 23032.0, 23092.0, 23164.0, 23332.0, 23371.0, 23521.0, 23545.0, 23603.0, 23769.0, 25996.0, 26986.0, 29780.0, 29843.0, 30011.0, 50507.0, 51056.0, 51164.0, 51466.0, 51474.0, 51495.0, 54914.0, 55612.0, 55616.0, 55626.0, 55679.0, 55740.0, 55742.0, 55827.0, 55901.0, 56623.0, 57175.0, 57669.0, 58497.0, 58504.0, 64759.0, 79026.0, 79038.0, 79798.0, 79834.0, 79969.0, 81873.0, 84964.0, 85440.0, 85458.0, 89782.0, 91179.0, 117143.0, 120534.0, 157285.0 
GO:0005884 CC 2.48e-05 39/11536    79/16056 D06 actin filament                           60.0, 71.0, 87.0, 88.0, 395.0, 1238.0, 1729.0, 2534.0, 2620.0, 4430.0, 4649.0, 5358.0, 5756.0, 5879.0, 6714.0, 7010.0, 7111.0, 7170.0, 7171.0, 7248.0, 7430.0, 7525.0, 9051.0, 9093.0, 9817.0, 10677.0, 11151.0, 23022.0, 23433.0, 28988.0, 29844.0, 54857.0, 57175.0, 57617.0, 81624.0, 85462.0, 147179.0, 154796.0, 283431.0 
GO:0043198 CC 3.38e-05 15/11536    38/16056 D02 dendritic shaft                          351.0, 2043.0, 2550.0, 2852.0, 2917.0, 4133.0, 4355.0, 5664.0, 6505.0, 8939.0, 9419.0, 9456.0, 10755.0, 79953.0, 91752.0 
GO:0005874 CC 3.42e-05 160/11536   266/16056 D06 microtubule                              357.0, 908.0, 1062.0, 1155.0, 1393.0, 1639.0, 1641.0, 1778.0, 1780.0, 2009.0, 2010.0, 2258.0, 2622.0, 2801.0, 2931.0, 3619.0, 3796.0, 3798.0, 3800.0, 3801.0, 3831.0, 3832.0, 3835.0, 4131.0, 4133.0, 4134.0, 4135.0, 4137.0, 4296.0, 4504.0, 4751.0, 4976.0, 5116.0, 5423.0, 6101.0, 6249.0, 6786.0, 6902.0, 6903.0, 6904.0, 6991.0, 7203.0, 7277.0, 7280.0, 7283.0, 7756.0, 7846.0, 8655.0, 8661.0, 8867.0, 9371.0, 9493.0, 9532.0, 9585.0, 9702.0, 9859.0, 10013.0, 10059.0, 10126.0, 10128.0, 10263.0, 10376.0, 10381.0, 10383.0, 10513.0, 10540.0, 10574.0, 10575.0, 10576.0, 10694.0, 10726.0, 10783.0, 10801.0, 11076.0, 11104.0, 11186.0, 11337.0, 22919.0, 22948.0, 22981.0, 23093.0, 23095.0, 23098.0, 23116.0, 23499.0, 23623.0, 23710.0, 25809.0, 25941.0, 25981.0, 26052.0, 26095.0, 26140.0, 26153.0, 26586.0, 27130.0, 27229.0, 27436.0, 29127.0, 29911.0, 51143.0, 51174.0, 51175.0, 51203.0, 51361.0, 51626.0, 54617.0, 54839.0, 55083.0, 55614.0, 55638.0, 55698.0, 55755.0, 55835.0, 55920.0, 56271.0, 56992.0, 57576.0, 57619.0, 57821.0, 58526.0, 63971.0, 79096.0, 79659.0, 79848.0, 79969.0, 80279.0, 80709.0, 81565.0, 81631.0, 83473.0, 83544.0, 83658.0, 84056.0, 84376.0, 84557.0, 84790.0, 85378.0, 85462.0, 89953.0, 91039.0, 113220.0, 114791.0, 123720.0, 124602.0, 127602.0, 140735.0, 158135.0, 203068.0, 221458.0, 283431.0, 284076.0, 285331.0, 285643.0, 285753.0, 347733.0, 374654.0, 400954.0, 642273.0, 643246.0 
GO:0030175 CC 4.21e-05 31/11536    65/16056 D05 filopodium                               88.0, 998.0, 1525.0, 1605.0, 1756.0, 1778.0, 2043.0, 2258.0, 3636.0, 3688.0, 4430.0, 4534.0, 4651.0, 5756.0, 7430.0, 8633.0, 9368.0, 10123.0, 10381.0, 10411.0, 10630.0, 22902.0, 25983.0, 55585.0, 55607.0, 55740.0, 57451.0, 65059.0, 89891.0, 121512.0, 221178.0 
GO:0043194 CC 4.95e-05 5/11536    19/16056 D02 axon initial segment                     274.0, 288.0, 1261.0, 3786.0, 4133.0 
GO:0005879 CC 7.75e-05 12/11536    32/16056 D08 axonemal microtubule                     10564.0, 22832.0, 23322.0, 29105.0, 29922.0, 64518.0, 84100.0, 92104.0, 135138.0, 145788.0, 283726.0, 100128569.0 
GO:0044224 CC 8.25e-05 1/11536    10/16056 D02 juxtaparanode region of axon             1740.0 
GO:0005788 CC 8.93e-05 151/11536   250/16056 D05 endoplasmic reticulum lumen              102.0, 213.0, 334.0, 338.0, 348.0, 351.0, 411.0, 414.0, 415.0, 416.0, 590.0, 720.0, 811.0, 821.0, 871.0, 1000.0, 1294.0, 1301.0, 1302.0, 1307.0, 1435.0, 1462.0, 1471.0, 1605.0, 1622.0, 1861.0, 2098.0, 2157.0, 2200.0, 2519.0, 2719.0, 2882.0, 2923.0, 3309.0, 3371.0, 3486.0, 3488.0, 3956.0, 4148.0, 4240.0, 4241.0, 4547.0, 4924.0, 5033.0, 5034.0, 5155.0, 5179.0, 5199.0, 5479.0, 5589.0, 5594.0, 5595.0, 5611.0, 5954.0, 5955.0, 5959.0, 6383.0, 6469.0, 6868.0, 7184.0, 7466.0, 7474.0, 7476.0, 7477.0, 7857.0, 7873.0, 8404.0, 8614.0, 8720.0, 8824.0, 8974.0, 9562.0, 9563.0, 9601.0, 10130.0, 10272.0, 10418.0, 10491.0, 10525.0, 10618.0, 10954.0, 10956.0, 10961.0, 10970.0, 11001.0, 11093.0, 11096.0, 11098.0, 11173.0, 11320.0, 22901.0, 23071.0, 23753.0, 25870.0, 27348.0, 27433.0, 29106.0, 50509.0, 51060.0, 51246.0, 51280.0, 51726.0, 51752.0, 54972.0, 54982.0, 55033.0, 55214.0, 55741.0, 55757.0, 56005.0, 56034.0, 56886.0, 56975.0, 56983.0, 57104.0, 57544.0, 57642.0, 57719.0, 60681.0, 64167.0, 64175.0, 64222.0, 64374.0, 64714.0, 79070.0, 79087.0, 79188.0, 79642.0, 79709.0, 80020.0, 80124.0, 80267.0, 80310.0, 81029.0, 81567.0, 81578.0, 81619.0, 84570.0, 91522.0, 91851.0, 140606.0, 153642.0, 169044.0, 285203.0, 285362.0, 339123.0, 340075.0, 340267.0, 340348.0, 375056.0, 111089941.0 
GO:0042613 CC 1.14e-04 2/11536    12/16056 D05 MHC class II protein complex             3119.0, 3127.0 
GO:0036126 CC 1.14e-04 21/11536    47/16056 D07 sperm flagellum                          476.0, 481.0, 2622.0, 5566.0, 6869.0, 8452.0, 11057.0, 11092.0, 25981.0, 26140.0, 57821.0, 64518.0, 79582.0, 81892.0, 84074.0, 144132.0, 152006.0, 164684.0, 200373.0, 219621.0, 283726.0 
GO:0030426 CC 2.04e-04 71/11536   126/16056 D03 growth cone                              25.0, 867.0, 1072.0, 1268.0, 1314.0, 1454.0, 1500.0, 1525.0, 1809.0, 1826.0, 1861.0, 2258.0, 2332.0, 3508.0, 3676.0, 3831.0, 4131.0, 4137.0, 4804.0, 5664.0, 5800.0, 6622.0, 6809.0, 7070.0, 7248.0, 7786.0, 8239.0, 8633.0, 8882.0, 9001.0, 9266.0, 9513.0, 9585.0, 9860.0, 10280.0, 10381.0, 10519.0, 10540.0, 11336.0, 22853.0, 22902.0, 22941.0, 23022.0, 23064.0, 26053.0, 26958.0, 50861.0, 54536.0, 54942.0, 55811.0, 56104.0, 57447.0, 57451.0, 57679.0, 58155.0, 65018.0, 79784.0, 80228.0, 80315.0, 81544.0, 84062.0, 85300.0, 85440.0, 90060.0, 91752.0, 94056.0, 114134.0, 114787.0, 120892.0, 149371.0, 201255.0 
GO:0005901 CC 2.26e-04 35/11536    69/16056 D06 caveola                                  114.0, 117.0, 477.0, 481.0, 657.0, 659.0, 949.0, 1012.0, 1201.0, 2149.0, 2319.0, 3480.0, 3643.0, 3667.0, 3778.0, 4040.0, 5348.0, 5594.0, 5595.0, 5727.0, 6331.0, 6608.0, 6610.0, 6714.0, 7804.0, 9472.0, 10013.0, 10211.0, 10395.0, 10825.0, 23209.0, 56624.0, 161742.0, 347273.0, 729085.0 
GO:0001772 CC 2.43e-04 15/11536    36/16056 D02 immunological synapse                    923.0, 975.0, 1845.0, 3958.0, 4627.0, 5573.0, 5795.0, 7430.0, 7535.0, 8915.0, 10015.0, 11151.0, 27020.0, 30968.0, 81609.0 
GO:0008021 CC 2.59e-04 65/11536   116/16056 D09 synaptic vesicle                         274.0, 320.0, 351.0, 1182.0, 1183.0, 1201.0, 1731.0, 1861.0, 2054.0, 2550.0, 4311.0, 4504.0, 4735.0, 5127.0, 5538.0, 5664.0, 5868.0, 5872.0, 6571.0, 6804.0, 6809.0, 7054.0, 7732.0, 8674.0, 8927.0, 9001.0, 9066.0, 9463.0, 9498.0, 9545.0, 9627.0, 10490.0, 10755.0, 10890.0, 10987.0, 11311.0, 22987.0, 23095.0, 23208.0, 23557.0, 29058.0, 29988.0, 51107.0, 51138.0, 51399.0, 51762.0, 54732.0, 55530.0, 56947.0, 57799.0, 79641.0, 81565.0, 83992.0, 85439.0, 112476.0, 112755.0, 114088.0, 115827.0, 127262.0, 140679.0, 142684.0, 143187.0, 201475.0, 282808.0, 284697.0 
GO:0005769 CC 2.88e-04 160/11536   260/16056 D08 early endosome                           162.0, 164.0, 208.0, 287.0, 338.0, 348.0, 351.0, 1182.0, 1183.0, 1201.0, 1238.0, 2042.0, 2064.0, 2149.0, 2532.0, 2647.0, 2852.0, 3038.0, 3329.0, 4040.0, 4241.0, 4311.0, 4430.0, 4891.0, 4915.0, 5245.0, 5594.0, 5595.0, 5604.0, 5664.0, 5770.0, 5861.0, 5868.0, 5869.0, 5878.0, 5906.0, 5987.0, 6478.0, 6653.0, 7099.0, 7251.0, 7803.0, 8153.0, 8372.0, 8411.0, 8546.0, 8650.0, 8723.0, 8724.0, 8905.0, 8934.0, 9001.0, 9100.0, 9114.0, 9135.0, 9179.0, 9372.0, 9482.0, 9559.0, 9711.0, 9784.0, 9897.0, 9910.0, 10043.0, 10163.0, 10211.0, 10228.0, 10239.0, 10269.0, 10612.0, 10807.0, 10935.0, 10947.0, 11031.0, 11151.0, 11156.0, 11188.0, 11234.0, 22853.0, 22876.0, 23011.0, 23074.0, 23102.0, 23161.0, 23180.0, 23209.0, 23355.0, 23503.0, 23623.0, 26056.0, 26060.0, 26088.0, 26985.0, 26994.0, 27183.0, 27342.0, 28988.0, 29058.0, 29907.0, 29934.0, 30844.0, 51009.0, 51107.0, 51160.0, 51375.0, 51479.0, 51699.0, 54472.0, 54492.0, 54520.0, 54551.0, 54982.0, 55111.0, 55353.0, 55435.0, 55532.0, 55614.0, 55654.0, 55737.0, 55823.0, 57403.0, 57561.0, 57590.0, 57617.0, 57679.0, 57720.0, 59284.0, 63894.0, 64089.0, 64601.0, 65082.0, 66000.0, 66008.0, 79139.0, 79156.0, 79666.0, 79803.0, 79874.0, 81609.0, 81614.0, 84079.0, 84343.0, 92737.0, 93380.0, 112936.0, 115825.0, 123606.0, 125058.0, 129285.0, 130340.0, 144717.0, 150368.0, 150684.0, 169166.0, 253725.0, 261729.0, 387680.0, 401548.0, 645811.0, 100287171.0 
GO:0035579 CC 3.05e-04 37/11536    72/16056 D07 specific granule membrane                101.0, 102.0, 221.0, 683.0, 961.0, 966.0, 2040.0, 3163.0, 3685.0, 5787.0, 5795.0, 5906.0, 5912.0, 7226.0, 8560.0, 8649.0, 8694.0, 8773.0, 9522.0, 9761.0, 10043.0, 10396.0, 10555.0, 10857.0, 10970.0, 11001.0, 23352.0, 28956.0, 51382.0, 55004.0, 57153.0, 64114.0, 80331.0, 81619.0, 94103.0, 138050.0, 353189.0 
GO:0044305 CC 3.08e-04 6/11536    19/16056 D04 calyx of Held                            60.0, 71.0, 134.0, 3351.0, 3776.0, 127262.0 
GO:0098793 CC 3.30e-04 82/11536   142/16056 D02 presynapse                               41.0, 60.0, 107.0, 156.0, 157.0, 382.0, 673.0, 785.0, 1138.0, 1175.0, 2030.0, 2055.0, 2332.0, 2580.0, 2932.0, 4311.0, 4804.0, 5071.0, 5338.0, 5499.0, 5501.0, 5906.0, 6453.0, 6455.0, 6505.0, 6517.0, 6539.0, 6580.0, 6814.0, 7476.0, 8773.0, 8825.0, 8867.0, 8877.0, 8938.0, 9342.0, 9498.0, 9501.0, 9513.0, 9550.0, 10239.0, 10564.0, 10611.0, 10750.0, 10882.0, 10947.0, 11315.0, 22829.0, 22871.0, 23043.0, 23208.0, 23268.0, 25977.0, 26052.0, 26060.0, 26258.0, 28988.0, 29081.0, 50618.0, 51248.0, 51560.0, 55107.0, 55737.0, 55964.0, 57497.0, 57502.0, 57617.0, 64601.0, 80331.0, 83452.0, 84162.0, 84961.0, 85300.0, 91752.0, 112476.0, 115677.0, 116841.0, 140679.0, 140775.0, 203228.0, 284697.0, 341359.0 
GO:0042383 CC 3.33e-04 48/11536    89/16056 D04 sarcolemma                               52.0, 287.0, 288.0, 358.0, 361.0, 476.0, 481.0, 1000.0, 1605.0, 1756.0, 2258.0, 2692.0, 3688.0, 3752.0, 3764.0, 4842.0, 4988.0, 5152.0, 5339.0, 5348.0, 6261.0, 6263.0, 6331.0, 6443.0, 6444.0, 6517.0, 6640.0, 6833.0, 7871.0, 8082.0, 8910.0, 10211.0, 10518.0, 10519.0, 23336.0, 23603.0, 28965.0, 54221.0, 54407.0, 55627.0, 64091.0, 79026.0, 79147.0, 84033.0, 84062.0, 137868.0, 347273.0, 493829.0 
GO:0033268 CC 3.64e-04 4/11536    15/16056 D02 node of Ranvier                          274.0, 288.0, 1605.0, 3786.0 
GO:0005911 CC 3.75e-04 94/11536   160/16056 D04 cell-cell junction                       60.0, 71.0, 87.0, 120.0, 207.0, 351.0, 360.0, 364.0, 889.0, 998.0, 1000.0, 1499.0, 1500.0, 1525.0, 1824.0, 1894.0, 2264.0, 2885.0, 3702.0, 3815.0, 3987.0, 4301.0, 4354.0, 4355.0, 4356.0, 4690.0, 4804.0, 4868.0, 5062.0, 5311.0, 5587.0, 5590.0, 5756.0, 5795.0, 5797.0, 5819.0, 5829.0, 5908.0, 6809.0, 6868.0, 7010.0, 7122.0, 7535.0, 8322.0, 8476.0, 8502.0, 8573.0, 8825.0, 9223.0, 9578.0, 9693.0, 9863.0, 9948.0, 10096.0, 10163.0, 10211.0, 10256.0, 10806.0, 10818.0, 11151.0, 23037.0, 23268.0, 23322.0, 23607.0, 23769.0, 26025.0, 26073.0, 26872.0, 30011.0, 50848.0, 51248.0, 51678.0, 54532.0, 54621.0, 54806.0, 54922.0, 55679.0, 57216.0, 57493.0, 57863.0, 58538.0, 64065.0, 64398.0, 64403.0, 79778.0, 83604.0, 84033.0, 91663.0, 143098.0, 152404.0, 200576.0, 260425.0, 261734.0, 284217.0 
GO:0005581 CC 3.79e-04 21/11536    45/16056 D02 collagen trimer                          1302.0, 1896.0, 6441.0, 8292.0, 10882.0, 51435.0, 55339.0, 57642.0, 78989.0, 81035.0, 81578.0, 84034.0, 84570.0, 91522.0, 114898.0, 114904.0, 115908.0, 129080.0, 169044.0, 340267.0, 729238.0 
GO:0000139 CC 4.28e-04 392/11536   600/16056 D05 Golgi membrane                           28.0, 102.0, 162.0, 164.0, 372.0, 377.0, 390.0, 400.0, 403.0, 753.0, 757.0, 863.0, 955.0, 966.0, 998.0, 1182.0, 1201.0, 1314.0, 1315.0, 1571.0, 1956.0, 2132.0, 2218.0, 2475.0, 2526.0, 2572.0, 2589.0, 2590.0, 2651.0, 2697.0, 2734.0, 2773.0, 2800.0, 2801.0, 2802.0, 2852.0, 3037.0, 3038.0, 3105.0, 3107.0, 3119.0, 3127.0, 3134.0, 3140.0, 3265.0, 3340.0, 3382.0, 3460.0, 3601.0, 3845.0, 3955.0, 3998.0, 4166.0, 4245.0, 4247.0, 4248.0, 4851.0, 4853.0, 4893.0, 5007.0, 5045.0, 5125.0, 5155.0, 5298.0, 5664.0, 5861.0, 5870.0, 5986.0, 6009.0, 6469.0, 6482.0, 6483.0, 6484.0, 6487.0, 6653.0, 6811.0, 6836.0, 6868.0, 6892.0, 7110.0, 7355.0, 7357.0, 8428.0, 8459.0, 8460.0, 8509.0, 8534.0, 8548.0, 8613.0, 8615.0, 8658.0, 8674.0, 8675.0, 8677.0, 8702.0, 8703.0, 8705.0, 8706.0, 8708.0, 8720.0, 8869.0, 8905.0, 9088.0, 9159.0, 9166.0, 9197.0, 9218.0, 9265.0, 9266.0, 9276.0, 9321.0, 9331.0, 9334.0, 9342.0, 9381.0, 9382.0, 9394.0, 9435.0, 9445.0, 9469.0, 9486.0, 9527.0, 9554.0, 9570.0, 9583.0, 9609.0, 9653.0, 9827.0, 9867.0, 9896.0, 9914.0, 9917.0, 9950.0, 9980.0, 10058.0, 10075.0, 10125.0, 10133.0, 10134.0, 10175.0, 10198.0, 10228.0, 10237.0, 10282.0, 10317.0, 10329.0, 10347.0, 10402.0, 10484.0, 10488.0, 10559.0, 10564.0, 10652.0, 10675.0, 10678.0, 10841.0, 10890.0, 10897.0, 10905.0, 10945.0, 10955.0, 10960.0, 10972.0, 11014.0, 11041.0, 11070.0, 11079.0, 11235.0, 11237.0, 11261.0, 11282.0, 11285.0, 11311.0, 11316.0, 11320.0, 11337.0, 11345.0, 22796.0, 22818.0, 22856.0, 22862.0, 22883.0, 22908.0, 22926.0, 22937.0, 23011.0, 23033.0, 23085.0, 23155.0, 23256.0, 23315.0, 23390.0, 23423.0, 23443.0, 23460.0, 23461.0, 23557.0, 23563.0, 23760.0, 25837.0, 25839.0, 25921.0, 25972.0, 26035.0, 26056.0, 26086.0, 26229.0, 26286.0, 26290.0, 26958.0, 27090.0, 27095.0, 27236.0, 27314.0, 27315.0, 27333.0, 28988.0, 29071.0, 29801.0, 29914.0, 50515.0, 51000.0, 51026.0, 51030.0, 51070.0, 51124.0, 51196.0, 51201.0, 51257.0, 51272.0, 51304.0, 51313.0, 51360.0, 51399.0, 51435.0, 51463.0, 51560.0, 51614.0, 51643.0, 51761.0, 53407.0, 53947.0, 54480.0, 54499.0, 54503.0, 54732.0, 54741.0, 54756.0, 54760.0, 54814.0, 54972.0, 55062.0, 55080.0, 55146.0, 55204.0, 55298.0, 55300.0, 55343.0, 55361.0, 55454.0, 55568.0, 55624.0, 55625.0, 55627.0, 55638.0, 55676.0, 55697.0, 55733.0, 55738.0, 55790.0, 55974.0, 56034.0, 56548.0, 56623.0, 56624.0, 56894.0, 56900.0, 56927.0, 56928.0, 56937.0, 56975.0, 56994.0, 57085.0, 57120.0, 57134.0, 57147.0, 57222.0, 57511.0, 57531.0, 57584.0, 57589.0, 60592.0, 63971.0, 64083.0, 64131.0, 64132.0, 64285.0, 64409.0, 64689.0, 64746.0, 64841.0, 65977.0, 79065.0, 79135.0, 79147.0, 79158.0, 79369.0, 79571.0, 79585.0, 79591.0, 79608.0, 79694.0, 79695.0, 79794.0, 79888.0, 79903.0, 79932.0, 80142.0, 80310.0, 80351.0, 80762.0, 81562.0, 81876.0, 83452.0, 83548.0, 83723.0, 84068.0, 84243.0, 84302.0, 84342.0, 84364.0, 84572.0, 84725.0, 84750.0, 84752.0, 84885.0, 84910.0, 84932.0, 89866.0, 90196.0, 90410.0, 90522.0, 91252.0, 91949.0, 92126.0, 92370.0, 92979.0, 93010.0, 93210.0, 93380.0, 113189.0, 113419.0, 113829.0, 117248.0, 120892.0, 123720.0, 126792.0, 128637.0, 130340.0, 142891.0, 143187.0, 146664.0, 148327.0, 148789.0, 148867.0, 149175.0, 152007.0, 152559.0, 153339.0, 157680.0, 158866.0, 169714.0, 170384.0, 200576.0, 201158.0, 201475.0, 221477.0, 221938.0, 222537.0, 256435.0, 261729.0, 285973.0, 286451.0, 338596.0, 340481.0, 340485.0, 374378.0, 401647.0, 653519.0, 780776.0, 100288842.0, 111240474.0 
GO:0005955 CC 4.97e-04 0/11536     6/16056 D05 calcineurin complex                       
GO:0005587 CC 4.97e-04 0/11536     6/16056 D04 collagen type IV trimer                   
GO:0005923 CC 5.58e-04 57/11536   102/16056 D06 bicellular tight junction                117.0, 288.0, 357.0, 1019.0, 1499.0, 1525.0, 1894.0, 4810.0, 5590.0, 5872.0, 5912.0, 6904.0, 7122.0, 8189.0, 8777.0, 8825.0, 9069.0, 9071.0, 9218.0, 9223.0, 9265.0, 9266.0, 9414.0, 9618.0, 9693.0, 9863.0, 10015.0, 10207.0, 10686.0, 23322.0, 23616.0, 24146.0, 29855.0, 50848.0, 50855.0, 51599.0, 54532.0, 55114.0, 55870.0, 57125.0, 57530.0, 57826.0, 58494.0, 64398.0, 65267.0, 79629.0, 79778.0, 84552.0, 84952.0, 89958.0, 92140.0, 143098.0, 150084.0, 154796.0, 260425.0, 261734.0, 387597.0 
GO:0034707 CC 5.62e-04 18/11536    40/16056 D05 chloride channel complex                 1193.0, 2555.0, 2557.0, 2559.0, 2560.0, 2565.0, 2566.0, 23155.0, 28962.0, 53405.0, 55107.0, 55879.0, 57084.0, 57101.0, 57348.0, 65010.0, 80727.0, 144453.0 
GO:0002102 CC 6.35e-04 12/11536    29/16056 D05 podosome                                 101.0, 3190.0, 5782.0, 6455.0, 6714.0, 7171.0, 7984.0, 9404.0, 9948.0, 23022.0, 28988.0, 285590.0 
GO:0030658 CC 6.35e-04 12/11536    29/16056 D06 transport vesicle membrane               1363.0, 3119.0, 3127.0, 4135.0, 5861.0, 6653.0, 9501.0, 26056.0, 29106.0, 94121.0, 200734.0, 341359.0 
GO:0098688 CC 6.53e-04 7/11536    20/16056 D05 parallel fiber to Purkinje cell synapse  491.0, 492.0, 794.0, 869.0, 2895.0, 3765.0, 8867.0 
GO:0005938 CC 6.74e-04 83/11536   142/16056 D03 cell cortex                              120.0, 208.0, 364.0, 382.0, 387.0, 389.0, 390.0, 667.0, 752.0, 1499.0, 1639.0, 1778.0, 1894.0, 2023.0, 2035.0, 2037.0, 2241.0, 2571.0, 2868.0, 2917.0, 4082.0, 4628.0, 4651.0, 4691.0, 4734.0, 4735.0, 5048.0, 5216.0, 5587.0, 5664.0, 5747.0, 5829.0, 5879.0, 6261.0, 6622.0, 6764.0, 7186.0, 7189.0, 7248.0, 8153.0, 8312.0, 8605.0, 8874.0, 9322.0, 9847.0, 9886.0, 10256.0, 10456.0, 10539.0, 10755.0, 10979.0, 11214.0, 22836.0, 22844.0, 23237.0, 23332.0, 23603.0, 23647.0, 26064.0, 26086.0, 27289.0, 28988.0, 29899.0, 29959.0, 30968.0, 50855.0, 51057.0, 51164.0, 53405.0, 54509.0, 55188.0, 56776.0, 56907.0, 57085.0, 57553.0, 80762.0, 83541.0, 83992.0, 84552.0, 103910.0, 143098.0, 219736.0, 642273.0 
GO:0005905 CC 6.92e-04 30/11536    59/16056 D04 clathrin-coated pit                      114.0, 164.0, 351.0, 409.0, 659.0, 1173.0, 2060.0, 3329.0, 6453.0, 6517.0, 8029.0, 8218.0, 8650.0, 8877.0, 8905.0, 9873.0, 10059.0, 11021.0, 22848.0, 22876.0, 23677.0, 25977.0, 26020.0, 50618.0, 51429.0, 55707.0, 79969.0, 84251.0, 115548.0, 130340.0 
GO:0016328 CC 7.04e-04 27/11536    54/16056 D02 lateral plasma membrane                  288.0, 402.0, 476.0, 481.0, 482.0, 1499.0, 1756.0, 1856.0, 2258.0, 2768.0, 4363.0, 5800.0, 5872.0, 6331.0, 6566.0, 6640.0, 6904.0, 7122.0, 7976.0, 8312.0, 9069.0, 23603.0, 24146.0, 29899.0, 57216.0, 81839.0, 143098.0 
GO:0030667 CC 8.14e-04 45/11536    83/16056 D06 secretory granule membrane               161.0, 221.0, 290.0, 387.0, 535.0, 952.0, 960.0, 1315.0, 1363.0, 1378.0, 1729.0, 2171.0, 3107.0, 3382.0, 3958.0, 4311.0, 5869.0, 5870.0, 5873.0, 5879.0, 7879.0, 10326.0, 10890.0, 10972.0, 11031.0, 11336.0, 22931.0, 23317.0, 25837.0, 26002.0, 29106.0, 51143.0, 51209.0, 53916.0, 53917.0, 54509.0, 64924.0, 79930.0, 83858.0, 84443.0, 94103.0, 116843.0, 143425.0, 154664.0, 374395.0 
GO:0031095 CC 8.42e-04 1/11536     8/16056 D05 platelet dense tubular network membrane  10335.0 
GO:0033010 CC 8.42e-04 1/11536     8/16056 D05 paranodal junction                       8506.0 
GO:0036157 CC 8.42e-04 1/11536     8/16056 D05 outer dynein arm                         83544.0 
GO:0005765 CC 1.41e-03 206/11536   323/16056 D07 lysosomal membrane                       53.0, 162.0, 164.0, 215.0, 290.0, 309.0, 523.0, 527.0, 528.0, 533.0, 535.0, 949.0, 967.0, 1173.0, 1182.0, 1183.0, 1185.0, 1201.0, 1203.0, 1497.0, 1509.0, 1534.0, 1803.0, 1889.0, 1950.0, 2475.0, 2548.0, 2629.0, 2647.0, 2773.0, 2782.0, 2783.0, 2822.0, 3119.0, 3127.0, 3134.0, 4012.0, 4074.0, 4758.0, 4891.0, 4935.0, 5167.0, 5660.0, 5664.0, 5826.0, 5878.0, 6009.0, 6396.0, 6520.0, 7226.0, 7311.0, 7317.0, 7782.0, 7879.0, 8029.0, 8131.0, 8140.0, 8546.0, 8649.0, 8905.0, 8992.0, 9066.0, 9114.0, 9482.0, 9550.0, 9583.0, 9681.0, 9741.0, 9842.0, 10058.0, 10211.0, 10325.0, 10410.0, 10490.0, 10542.0, 10548.0, 10581.0, 10641.0, 10670.0, 10825.0, 10948.0, 11133.0, 11182.0, 23118.0, 23207.0, 23208.0, 23230.0, 23317.0, 23339.0, 23457.0, 23461.0, 23503.0, 23516.0, 23545.0, 24141.0, 25978.0, 26276.0, 26503.0, 26985.0, 27243.0, 28956.0, 28962.0, 29082.0, 29919.0, 29988.0, 50617.0, 51092.0, 51257.0, 51374.0, 51382.0, 51479.0, 51510.0, 51622.0, 53373.0, 54468.0, 54664.0, 54832.0, 54834.0, 54896.0, 54978.0, 55004.0, 55238.0, 55317.0, 55353.0, 55361.0, 55529.0, 55717.0, 55737.0, 55745.0, 55823.0, 55846.0, 56262.0, 56834.0, 56848.0, 56928.0, 57120.0, 57153.0, 57192.0, 57231.0, 57406.0, 57521.0, 57600.0, 57617.0, 57665.0, 57707.0, 58986.0, 59345.0, 64114.0, 64116.0, 64601.0, 64747.0, 65082.0, 79026.0, 79156.0, 79643.0, 79726.0, 79803.0, 79901.0, 80208.0, 80331.0, 80700.0, 81929.0, 83547.0, 83985.0, 84219.0, 84283.0, 84888.0, 89781.0, 89845.0, 90809.0, 91056.0, 91782.0, 92979.0, 96459.0, 112770.0, 114790.0, 114990.0, 124997.0, 126321.0, 128338.0, 128866.0, 130340.0, 138050.0, 153129.0, 155066.0, 157680.0, 157753.0, 158376.0, 201163.0, 201475.0, 201931.0, 206358.0, 219931.0, 220002.0, 220441.0, 221955.0, 221960.0, 223082.0, 252839.0, 256471.0, 283554.0, 284129.0, 286410.0, 338557.0, 389541.0, 441027.0 
GO:0005768 CC 1.46e-03 174/11536   276/16056 D07 endosome                                 19.0, 117.0, 274.0, 351.0, 382.0, 387.0, 409.0, 477.0, 624.0, 1213.0, 1394.0, 1636.0, 1889.0, 1901.0, 1956.0, 2264.0, 2319.0, 2534.0, 2817.0, 2885.0, 3146.0, 3600.0, 3601.0, 4043.0, 4074.0, 4804.0, 4988.0, 5289.0, 5298.0, 5585.0, 5590.0, 5867.0, 5868.0, 5869.0, 5872.0, 5878.0, 5987.0, 6643.0, 6653.0, 7126.0, 7187.0, 7251.0, 7430.0, 7732.0, 8029.0, 8674.0, 8678.0, 8766.0, 9110.0, 9135.0, 9362.0, 9482.0, 9525.0, 9545.0, 9559.0, 9685.0, 9784.0, 9897.0, 9980.0, 10015.0, 10016.0, 10040.0, 10043.0, 10058.0, 10109.0, 10203.0, 10211.0, 10226.0, 10311.0, 10618.0, 10652.0, 10807.0, 10890.0, 10948.0, 22841.0, 22905.0, 23011.0, 23033.0, 23180.0, 23209.0, 23325.0, 23484.0, 25825.0, 25837.0, 25978.0, 26001.0, 26058.0, 26060.0, 26130.0, 26258.0, 26276.0, 26872.0, 27131.0, 27183.0, 28952.0, 29082.0, 29763.0, 29887.0, 29916.0, 50617.0, 50632.0, 51160.0, 51272.0, 51479.0, 51699.0, 51762.0, 53373.0, 53916.0, 53917.0, 54551.0, 54664.0, 54741.0, 55198.0, 55300.0, 55353.0, 55361.0, 55435.0, 55614.0, 55680.0, 55737.0, 55823.0, 55901.0, 57020.0, 57182.0, 57448.0, 57559.0, 57561.0, 57617.0, 57799.0, 58533.0, 60592.0, 63894.0, 64083.0, 64145.0, 64582.0, 64601.0, 79038.0, 79065.0, 79156.0, 79720.0, 80148.0, 80230.0, 80700.0, 81552.0, 81609.0, 83452.0, 83873.0, 84317.0, 84440.0, 84937.0, 90060.0, 94121.0, 112936.0, 113235.0, 115123.0, 115827.0, 120892.0, 128866.0, 132299.0, 134829.0, 140545.0, 142684.0, 143187.0, 146691.0, 150684.0, 200312.0, 201475.0, 201931.0, 203228.0, 253725.0, 261729.0, 282808.0, 374868.0, 497190.0 
GO:0005764 CC 1.49e-03 159/11536   254/16056 D07 lysosome                                 53.0, 100.0, 287.0, 288.0, 411.0, 414.0, 427.0, 445.0, 823.0, 824.0, 949.0, 1200.0, 1201.0, 1203.0, 1213.0, 1486.0, 1497.0, 1508.0, 1509.0, 1512.0, 1514.0, 1519.0, 1636.0, 1777.0, 2475.0, 2517.0, 2519.0, 2548.0, 2629.0, 2670.0, 2717.0, 3037.0, 3073.0, 3074.0, 3257.0, 3454.0, 3643.0, 4077.0, 4353.0, 4359.0, 4669.0, 4758.0, 5445.0, 5476.0, 5538.0, 5641.0, 5660.0, 5873.0, 6441.0, 6448.0, 6622.0, 6643.0, 6714.0, 7073.0, 7226.0, 7375.0, 7879.0, 8078.0, 8372.0, 8448.0, 8674.0, 8722.0, 8915.0, 9001.0, 9066.0, 9098.0, 9322.0, 9374.0, 9559.0, 9681.0, 9711.0, 9842.0, 10040.0, 10203.0, 10325.0, 10542.0, 10670.0, 11337.0, 22901.0, 23208.0, 23209.0, 23324.0, 23457.0, 23461.0, 23503.0, 23659.0, 25978.0, 26001.0, 26276.0, 26503.0, 26985.0, 27113.0, 27163.0, 27183.0, 27346.0, 51092.0, 51209.0, 51449.0, 51520.0, 53373.0, 54414.0, 54664.0, 54749.0, 54832.0, 55004.0, 55317.0, 55353.0, 55737.0, 55745.0, 55823.0, 56270.0, 57110.0, 57192.0, 57231.0, 57521.0, 57561.0, 57599.0, 57617.0, 57724.0, 58528.0, 58533.0, 64089.0, 64121.0, 64601.0, 64747.0, 65082.0, 66005.0, 79156.0, 79443.0, 83547.0, 84079.0, 84317.0, 84750.0, 84861.0, 84866.0, 84937.0, 89781.0, 92799.0, 112770.0, 112937.0, 115123.0, 120892.0, 126321.0, 128338.0, 129807.0, 132299.0, 147007.0, 153129.0, 153642.0, 201163.0, 201475.0, 201931.0, 203228.0, 203547.0, 219931.0, 220441.0, 252839.0, 338382.0, 389541.0 
GO:0060076 CC 1.51e-03 15/11536    33/16056 D04 excitatory synapse                       114.0, 3675.0, 8927.0, 9456.0, 22871.0, 23022.0, 23208.0, 26045.0, 57084.0, 57502.0, 64101.0, 79953.0, 81832.0, 152404.0, 392617.0 
GO:0016459 CC 1.54e-03 9/11536    23/16056 D02 myosin complex                           4430.0, 4628.0, 4651.0, 51168.0, 57530.0, 80179.0, 84952.0, 92922.0, 140465.0 
GO:0005902 CC 1.59e-03 26/11536    51/16056 D05 microvillus                              284.0, 362.0, 523.0, 538.0, 583.0, 960.0, 3384.0, 4430.0, 5021.0, 5156.0, 7010.0, 7430.0, 8842.0, 9368.0, 10083.0, 10411.0, 10809.0, 10999.0, 51181.0, 51741.0, 56776.0, 60412.0, 83874.0, 90410.0, 120892.0, 150696.0 
GO:0101003 CC 1.64e-03 23/11536    46/16056 D07 ficolin-1-rich granule membrane          101.0, 161.0, 387.0, 527.0, 535.0, 1315.0, 1378.0, 1729.0, 2548.0, 3958.0, 5547.0, 5879.0, 7226.0, 8655.0, 8972.0, 23218.0, 23352.0, 51143.0, 55004.0, 57020.0, 79930.0, 83858.0, 374395.0 
GO:0030027 CC 1.68e-03 106/11536   174/16056 D04 lamellipodium                            60.0, 207.0, 387.0, 832.0, 1000.0, 1072.0, 1499.0, 1500.0, 1605.0, 1654.0, 1803.0, 1809.0, 2054.0, 2191.0, 2241.0, 2319.0, 3611.0, 3636.0, 3688.0, 3983.0, 4076.0, 4163.0, 4628.0, 4651.0, 4810.0, 4831.0, 5034.0, 5290.0, 5311.0, 5335.0, 5586.0, 5783.0, 5797.0, 5800.0, 5829.0, 5872.0, 5879.0, 6453.0, 6548.0, 6643.0, 6809.0, 7016.0, 7248.0, 8394.0, 8476.0, 8572.0, 8633.0, 8874.0, 9051.0, 9270.0, 9564.0, 9578.0, 10094.0, 10096.0, 10097.0, 10109.0, 10163.0, 10211.0, 10381.0, 10411.0, 10456.0, 10519.0, 10630.0, 10677.0, 10810.0, 11133.0, 11151.0, 22885.0, 22902.0, 23022.0, 23075.0, 23129.0, 23380.0, 23603.0, 23616.0, 23625.0, 26986.0, 28988.0, 29780.0, 29959.0, 51196.0, 51466.0, 54434.0, 54857.0, 54942.0, 55604.0, 55704.0, 55740.0, 55742.0, 55785.0, 55845.0, 55917.0, 57147.0, 57175.0, 57679.0, 64411.0, 65059.0, 65979.0, 90668.0, 92154.0, 117177.0, 121512.0, 130271.0, 154796.0, 221178.0, 348110.0 
GO:0098690 CC 1.77e-03 0/11536     5/16056 D04 glycinergic synapse                       
GO:0097728 CC 1.77e-03 0/11536     5/16056 D06 9+0 motile cilium                         
GO:0034705 CC 1.77e-03 0/11536     5/16056 D06 potassium channel complex                 
GO:0001726 CC 2.08e-03 51/11536    90/16056 D04 ruffle                                   25.0, 87.0, 382.0, 1464.0, 3688.0, 4534.0, 4627.0, 4651.0, 4831.0, 5335.0, 5868.0, 5921.0, 6249.0, 6277.0, 6285.0, 7099.0, 7430.0, 8874.0, 9265.0, 9270.0, 9368.0, 9564.0, 10163.0, 10324.0, 10630.0, 23022.0, 23607.0, 23647.0, 26060.0, 26084.0, 27131.0, 28988.0, 50855.0, 51429.0, 51474.0, 51763.0, 54822.0, 55198.0, 55616.0, 55785.0, 56623.0, 57403.0, 57679.0, 64411.0, 64419.0, 90417.0, 91663.0, 93663.0, 121512.0, 126432.0, 154796.0 
GO:0008305 CC 2.22e-03 10/11536    24/16056 D05 integrin complex                         3655.0, 3674.0, 3675.0, 3676.0, 3682.0, 3685.0, 3688.0, 3691.0, 3696.0, 8516.0 
GO:0032281 CC 2.22e-03 10/11536    24/16056 D07 AMPA glutamate receptor complex          2893.0, 26090.0, 57406.0, 59283.0, 59284.0, 64840.0, 93145.0, 126129.0, 375567.0, 729993.0 
GO:0032587 CC 2.41e-03 53/11536    93/16056 D05 ruffle membrane                          208.0, 378.0, 387.0, 1072.0, 1182.0, 1729.0, 1915.0, 1956.0, 2064.0, 2191.0, 3685.0, 3688.0, 4830.0, 5141.0, 5152.0, 5335.0, 5756.0, 5795.0, 5879.0, 6188.0, 6714.0, 6868.0, 7430.0, 8394.0, 9107.0, 9847.0, 10044.0, 10253.0, 10347.0, 10395.0, 10519.0, 10630.0, 11170.0, 23189.0, 23286.0, 23362.0, 23499.0, 23550.0, 23603.0, 24138.0, 26751.0, 50649.0, 51763.0, 55198.0, 55612.0, 57608.0, 57669.0, 66036.0, 83442.0, 84249.0, 92154.0, 117145.0, 221178.0 
GO:0031982 CC 2.63e-03 80/11536   134/16056 D04 vesicle                                  28.0, 60.0, 207.0, 221.0, 274.0, 387.0, 649.0, 655.0, 966.0, 975.0, 1072.0, 1471.0, 1780.0, 1889.0, 2040.0, 2319.0, 2580.0, 2597.0, 2665.0, 2783.0, 3303.0, 3304.0, 4430.0, 4547.0, 4582.0, 5286.0, 5315.0, 5478.0, 5590.0, 5867.0, 6233.0, 6506.0, 6811.0, 7086.0, 7106.0, 7311.0, 7314.0, 7316.0, 7430.0, 8407.0, 8573.0, 8677.0, 8766.0, 8767.0, 8842.0, 9218.0, 9368.0, 9482.0, 9559.0, 9829.0, 9882.0, 10490.0, 10519.0, 10540.0, 11068.0, 23208.0, 23274.0, 23603.0, 23607.0, 26058.0, 29952.0, 51168.0, 55198.0, 55638.0, 55890.0, 57679.0, 65010.0, 79026.0, 80179.0, 83871.0, 84058.0, 84790.0, 93343.0, 112476.0, 115825.0, 115827.0, 123041.0, 128866.0, 135138.0, 148867.0 
GO:0008287 CC 2.64e-03 1/11536     7/16056 D04 protein serine/threonine phosphatase complex 57718.0 
GO:0033270 CC 2.75e-03 3/11536    11/16056 D02 paranode region of axon                  7122.0, 8506.0, 400746.0 
GO:0033017 CC 2.83e-03 13/11536    29/16056 D05 sarcoplasmic reticulum membrane          444.0, 818.0, 1760.0, 6253.0, 6261.0, 6263.0, 6345.0, 6717.0, 6786.0, 7905.0, 10324.0, 79041.0, 79073.0 
GO:0005883 CC 2.86e-03 2/11536     9/16056 D07 neurofilament                            9228.0, 22941.0 
GO:0098981 CC 2.86e-03 2/11536     9/16056 D04 cholinergic synapse                      1141.0, 57053.0 
GO:0031256 CC 2.86e-03 2/11536     9/16056 D02 leading edge membrane                    998.0, 9912.0 
GO:0098637 CC 2.86e-03 2/11536     9/16056 D03 protein complex involved in cell-matrix adhesion 7448.0, 284217.0 
GO:0014701 CC 2.86e-03 2/11536     9/16056 D06 junctional sarcoplasmic reticulum membrane 6261.0, 9472.0 
GO:0014704 CC 2.97e-03 21/11536    42/16056 D06 intercalated disc                        287.0, 288.0, 477.0, 481.0, 1000.0, 1317.0, 1525.0, 1824.0, 2258.0, 2697.0, 3688.0, 5290.0, 5348.0, 6331.0, 6548.0, 9472.0, 10052.0, 10791.0, 23363.0, 29109.0, 157378.0 
GO:0030286 CC 3.40e-03 11/11536    25/16056 D03 dynein complex                           1639.0, 1778.0, 6993.0, 8655.0, 10126.0, 10540.0, 25981.0, 79659.0, 83658.0, 127602.0, 144132.0 
GO:0031941 CC 3.40e-03 11/11536    25/16056 D02 filamentous actin                        71.0, 1809.0, 8572.0, 10611.0, 23384.0, 23607.0, 27295.0, 55604.0, 56940.0, 64236.0, 342527.0 
GO:0032809 CC 4.03e-03 12/11536    27/16056 D03 neuronal cell body membrane              114.0, 491.0, 3643.0, 3749.0, 6870.0, 7070.0, 9312.0, 9498.0, 23769.0, 57463.0, 85397.0, 253559.0 
GO:0003723 MF 3.37e-34 1134/11536  1327/16056 D04 RNA binding                              23.0, 48.0, 103.0, 105.0, 118.0, 132.0, 142.0, 226.0, 292.0, 310.0, 327.0, 328.0, 372.0, 445.0, 498.0, 509.0, 580.0, 672.0, 677.0, 689.0, 705.0, 811.0, 821.0, 831.0, 840.0, 871.0, 908.0, 984.0, 988.0, 1000.0, 1106.0, 1107.0, 1153.0, 1198.0, 1207.0, 1213.0, 1399.0, 1431.0, 1454.0, 1476.0, 1477.0, 1479.0, 1615.0, 1653.0, 1654.0, 1655.0, 1656.0, 1659.0, 1660.0, 1662.0, 1665.0, 1728.0, 1729.0, 1736.0, 1763.0, 1778.0, 1786.0, 1787.0, 1819.0, 1854.0, 1915.0, 1938.0, 1939.0, 1964.0, 1965.0, 1973.0, 1974.0, 1975.0, 1977.0, 1982.0, 1983.0, 1984.0, 1994.0, 2023.0, 2079.0, 2091.0, 2107.0, 2130.0, 2138.0, 2193.0, 2194.0, 2197.0, 2287.0, 2332.0, 2483.0, 2521.0, 2547.0, 2665.0, 2885.0, 2908.0, 2923.0, 2926.0, 2935.0, 2961.0, 2962.0, 3005.0, 3006.0, 3007.0, 3008.0, 3028.0, 3032.0, 3066.0, 3068.0, 3069.0, 3105.0, 3146.0, 3148.0, 3149.0, 3151.0, 3159.0, 3178.0, 3181.0, 3182.0, 3183.0, 3184.0, 3187.0, 3188.0, 3189.0, 3190.0, 3191.0, 3192.0, 3267.0, 3276.0, 3303.0, 3304.0, 3313.0, 3315.0, 3329.0, 3336.0, 3433.0, 3508.0, 3608.0, 3609.0, 3614.0, 3615.0, 3646.0, 3658.0, 3725.0, 3837.0, 3842.0, 3843.0, 3921.0, 3930.0, 3956.0, 3958.0, 4048.0, 4076.0, 4116.0, 4134.0, 4137.0, 4150.0, 4154.0, 4191.0, 4204.0, 4236.0, 4288.0, 4343.0, 4440.0, 4528.0, 4627.0, 4670.0, 4673.0, 4676.0, 4686.0, 4691.0, 4731.0, 4736.0, 4799.0, 4809.0, 4830.0, 4839.0, 4841.0, 4850.0, 4857.0, 4869.0, 4904.0, 4931.0, 5034.0, 5036.0, 5037.0, 5042.0, 5052.0, 5073.0, 5080.0, 5093.0, 5094.0, 5216.0, 5303.0, 5315.0, 5339.0, 5393.0, 5394.0, 5431.0, 5478.0, 5479.0, 5501.0, 5511.0, 5514.0, 5536.0, 5586.0, 5591.0, 5610.0, 5682.0, 5687.0, 5700.0, 5710.0, 5725.0, 5770.0, 5813.0, 5814.0, 5822.0, 5832.0, 5901.0, 5903.0, 5930.0, 5931.0, 5935.0, 5936.0, 5937.0, 5976.0, 6041.0, 6100.0, 6122.0, 6124.0, 6125.0, 6128.0, 6129.0, 6130.0, 6132.0, 6133.0, 6134.0, 6135.0, 6136.0, 6137.0, 6138.0, 6139.0, 6141.0, 6142.0, 6143.0, 6144.0, 6146.0, 6147.0, 6150.0, 6152.0, 6154.0, 6155.0, 6156.0, 6157.0, 6158.0, 6159.0, 6160.0, 6161.0, 6164.0, 6165.0, 6167.0, 6168.0, 6169.0, 6170.0, 6171.0, 6173.0, 6175.0, 6183.0, 6184.0, 6187.0, 6188.0, 6189.0, 6191.0, 6193.0, 6194.0, 6201.0, 6202.0, 6203.0, 6204.0, 6205.0, 6206.0, 6207.0, 6208.0, 6209.0, 6210.0, 6217.0, 6218.0, 6222.0, 6223.0, 6224.0, 6227.0, 6228.0, 6229.0, 6230.0, 6231.0, 6232.0, 6233.0, 6234.0, 6294.0, 6301.0, 6311.0, 6421.0, 6426.0, 6427.0, 6428.0, 6429.0, 6430.0, 6431.0, 6432.0, 6433.0, 6434.0, 6499.0, 6520.0, 6596.0, 6605.0, 6606.0, 6607.0, 6613.0, 6625.0, 6626.0, 6627.0, 6628.0, 6631.0, 6632.0, 6633.0, 6634.0, 6635.0, 6636.0, 6637.0, 6638.0, 6651.0, 6711.0, 6726.0, 6727.0, 6728.0, 6729.0, 6730.0, 6731.0, 6732.0, 6733.0, 6734.0, 6738.0, 6742.0, 6749.0, 6780.0, 6829.0, 6832.0, 6838.0, 6894.0, 6902.0, 6942.0, 6949.0, 7019.0, 7072.0, 7073.0, 7114.0, 7150.0, 7165.0, 7178.0, 7184.0, 7203.0, 7205.0, 7257.0, 7284.0, 7295.0, 7307.0, 7316.0, 7317.0, 7329.0, 7332.0, 7334.0, 7341.0, 7343.0, 7415.0, 7430.0, 7458.0, 7514.0, 7520.0, 7528.0, 7531.0, 7555.0, 7625.0, 7706.0, 7756.0, 7791.0, 7812.0, 7818.0, 7873.0, 7884.0, 7919.0, 7936.0, 7978.0, 8106.0, 8125.0, 8148.0, 8165.0, 8175.0, 8187.0, 8241.0, 8243.0, 8294.0, 8359.0, 8360.0, 8361.0, 8362.0, 8363.0, 8364.0, 8365.0, 8366.0, 8367.0, 8402.0, 8446.0, 8449.0, 8480.0, 8539.0, 8565.0, 8568.0, 8575.0, 8602.0, 8615.0, 8621.0, 8634.0, 8653.0, 8661.0, 8662.0, 8663.0, 8664.0, 8666.0, 8667.0, 8668.0, 8672.0, 8683.0, 8715.0, 8721.0, 8731.0, 8802.0, 8867.0, 8880.0, 8886.0, 8894.0, 8895.0, 8899.0, 8909.0, 8939.0, 8940.0, 8996.0, 9045.0, 9092.0, 9100.0, 9129.0, 9130.0, 9136.0, 9138.0, 9188.0, 9221.0, 9238.0, 9277.0, 9295.0, 9337.0, 9349.0, 9406.0, 9410.0, 9416.0, 9470.0, 9513.0, 9530.0, 9567.0, 9584.0, 9601.0, 9666.0, 9667.0, 9669.0, 9689.0, 9698.0, 9704.0, 9716.0, 9733.0, 9775.0, 9782.0, 9785.0, 9790.0, 9875.0, 9879.0, 9889.0, 9898.0, 9904.0, 9908.0, 9931.0, 9933.0, 9939.0, 9967.0, 9987.0, 9991.0, 10056.0, 10075.0, 10102.0, 10128.0, 10131.0, 10137.0, 10146.0, 10147.0, 10153.0, 10155.0, 10179.0, 10180.0, 10181.0, 10189.0, 10199.0, 10200.0, 10209.0, 10212.0, 10236.0, 10240.0, 10248.0, 10250.0, 10262.0, 10270.0, 10284.0, 10285.0, 10289.0, 10360.0, 10361.0, 10399.0, 10412.0, 10432.0, 10436.0, 10438.0, 10449.0, 10450.0, 10482.0, 10492.0, 10495.0, 10514.0, 10528.0, 10535.0, 10539.0, 10556.0, 10573.0, 10575.0, 10605.0, 10635.0, 10643.0, 10656.0, 10657.0, 10658.0, 10659.0, 10768.0, 10772.0, 10813.0, 10849.0, 10884.0, 10885.0, 10891.0, 10898.0, 10914.0, 10915.0, 10921.0, 10922.0, 10923.0, 10929.0, 10940.0, 10946.0, 10949.0, 10952.0, 10969.0, 10970.0, 10973.0, 10985.0, 10989.0, 10992.0, 11022.0, 11051.0, 11052.0, 11056.0, 11083.0, 11097.0, 11103.0, 11123.0, 11151.0, 11157.0, 11168.0, 11171.0, 11176.0, 11180.0, 11193.0, 11196.0, 11198.0, 11222.0, 11224.0, 11231.0, 11269.0, 11325.0, 11333.0, 11338.0, 22794.0, 22803.0, 22827.0, 22828.0, 22849.0, 22862.0, 22864.0, 22868.0, 22889.0, 22894.0, 22907.0, 22919.0, 22927.0, 22938.0, 22944.0, 22954.0, 22984.0, 22985.0, 23013.0, 23016.0, 23019.0, 23029.0, 23034.0, 23049.0, 23064.0, 23076.0, 23082.0, 23091.0, 23112.0, 23131.0, 23160.0, 23168.0, 23185.0, 23196.0, 23212.0, 23215.0, 23223.0, 23246.0, 23272.0, 23293.0, 23318.0, 23345.0, 23350.0, 23367.0, 23369.0, 23378.0, 23404.0, 23435.0, 23438.0, 23451.0, 23481.0, 23499.0, 23517.0, 23521.0, 23536.0, 23543.0, 23560.0, 23567.0, 23580.0, 23608.0, 23609.0, 23658.0, 23708.0, 24138.0, 24148.0, 25766.0, 25804.0, 25821.0, 25873.0, 25879.0, 25920.0, 25926.0, 25929.0, 25940.0, 25942.0, 25946.0, 25949.0, 25957.0, 25962.0, 25972.0, 25983.0, 26010.0, 26017.0, 26019.0, 26024.0, 26057.0, 26058.0, 26065.0, 26093.0, 26121.0, 26135.0, 26155.0, 26156.0, 26284.0, 26354.0, 26523.0, 26528.0, 26574.0, 26608.0, 26747.0, 26959.0, 26986.0, 26993.0, 26995.0, 27000.0, 27037.0, 27042.0, 27079.0, 27161.0, 27238.0, 27250.0, 27254.0, 27257.0, 27258.0, 27292.0, 27316.0, 27327.0, 27332.0, 27335.0, 27336.0, 27340.0, 27341.0, 27349.0, 28957.0, 28977.0, 28985.0, 28998.0, 29066.0, 29080.0, 29088.0, 29093.0, 29102.0, 29105.0, 29106.0, 29118.0, 29777.0, 29803.0, 29883.0, 29889.0, 29890.0, 29896.0, 29942.0, 29958.0, 29997.0, 30836.0, 50804.0, 51008.0, 51010.0, 51013.0, 51065.0, 51067.0, 51068.0, 51069.0, 51070.0, 51073.0, 51077.0, 51081.0, 51087.0, 51096.0, 51106.0, 51118.0, 51119.0, 51121.0, 51143.0, 51154.0, 51163.0, 51202.0, 51203.0, 51250.0, 51253.0, 51264.0, 51320.0, 51335.0, 51366.0, 51377.0, 51386.0, 51388.0, 51406.0, 51441.0, 51490.0, 51491.0, 51493.0, 51497.0, 51503.0, 51535.0, 51538.0, 51574.0, 51575.0, 51593.0, 51602.0, 51605.0, 51631.0, 51634.0, 51637.0, 51639.0, 51649.0, 51663.0, 51690.0, 51691.0, 51692.0, 51729.0, 51747.0, 51808.0, 53981.0, 54148.0, 54433.0, 54439.0, 54456.0, 54460.0, 54464.0, 54514.0, 54517.0, 54542.0, 54552.0, 54555.0, 54606.0, 54726.0, 54865.0, 54882.0, 54888.0, 54890.0, 54913.0, 54915.0, 54931.0, 54938.0, 54952.0, 54954.0, 55035.0, 55037.0, 55052.0, 55086.0, 55094.0, 55095.0, 55110.0, 55119.0, 55127.0, 55131.0, 55132.0, 55135.0, 55147.0, 55149.0, 55178.0, 55192.0, 55226.0, 55269.0, 55299.0, 55308.0, 55337.0, 55339.0, 55345.0, 55379.0, 55505.0, 55544.0, 55596.0, 55602.0, 55603.0, 55621.0, 55623.0, 55646.0, 55651.0, 55660.0, 55661.0, 55695.0, 55696.0, 55720.0, 55760.0, 55794.0, 55795.0, 55796.0, 55833.0, 55854.0, 55920.0, 55922.0, 55998.0, 56107.0, 56252.0, 56257.0, 56267.0, 56342.0, 56478.0, 56647.0, 56829.0, 56903.0, 56915.0, 56919.0, 56931.0, 57003.0, 57038.0, 57050.0, 57062.0, 57109.0, 57142.0, 57169.0, 57409.0, 57461.0, 57470.0, 57472.0, 57510.0, 57532.0, 57602.0, 57647.0, 57690.0, 57696.0, 57703.0, 57727.0, 57794.0, 57805.0, 57819.0, 58155.0, 58508.0, 58517.0, 60313.0, 60488.0, 60493.0, 60528.0, 60625.0, 60686.0, 63897.0, 63931.0, 64062.0, 64216.0, 64282.0, 64283.0, 64318.0, 64393.0, 64397.0, 64434.0, 64710.0, 64779.0, 64783.0, 64794.0, 64848.0, 64852.0, 64859.0, 64895.0, 64928.0, 64949.0, 64960.0, 64963.0, 64969.0, 64975.0, 64976.0, 64983.0, 65003.0, 65005.0, 65008.0, 65056.0, 65080.0, 65083.0, 65095.0, 65109.0, 65244.0, 65981.0, 79002.0, 79009.0, 79026.0, 79033.0, 79048.0, 79050.0, 79066.0, 79072.0, 79080.0, 79159.0, 79169.0, 79228.0, 79366.0, 79576.0, 79590.0, 79665.0, 79670.0, 79675.0, 79707.0, 79724.0, 79736.0, 79753.0, 79810.0, 79811.0, 79868.0, 79869.0, 79882.0, 79922.0, 79954.0, 80135.0, 80145.0, 80155.0, 80315.0, 80324.0, 80336.0, 80742.0, 80759.0, 81550.0, 81554.0, 81608.0, 81627.0, 81691.0, 81844.0, 81875.0, 81887.0, 81892.0, 83443.0, 83448.0, 83479.0, 83480.0, 83638.0, 83640.0, 83743.0, 83759.0, 84060.0, 84081.0, 84128.0, 84135.0, 84154.0, 84186.0, 84206.0, 84240.0, 84248.0, 84271.0, 84273.0, 84284.0, 84285.0, 84294.0, 84295.0, 84298.0, 84305.0, 84309.0, 84310.0, 84311.0, 84319.0, 84324.0, 84365.0, 84545.0, 84549.0, 84811.0, 84844.0, 84872.0, 84881.0, 84916.0, 84950.0, 84991.0, 85313.0, 85364.0, 85437.0, 85451.0, 85476.0, 85865.0, 87178.0, 88745.0, 90441.0, 90850.0, 90957.0, 91582.0, 91746.0, 92140.0, 92312.0, 92400.0, 92609.0, 92797.0, 93587.0, 113000.0, 113251.0, 113802.0, 114034.0, 114049.0, 114984.0, 115752.0, 116541.0, 117246.0, 118460.0, 118487.0, 121504.0, 122402.0, 124245.0, 124540.0, 124995.0, 125950.0, 126668.0, 126789.0, 127933.0, 128061.0, 129831.0, 132864.0, 133522.0, 134218.0, 134430.0, 135295.0, 138428.0, 138716.0, 140576.0, 140886.0, 140890.0, 143244.0, 143689.0, 148423.0, 149041.0, 149986.0, 150590.0, 153443.0, 154197.0, 155400.0, 155435.0, 161424.0, 161829.0, 170506.0, 192669.0, 192670.0, 197135.0, 200205.0, 200316.0, 200916.0, 219927.0, 219988.0, 220988.0, 221092.0, 246243.0, 253943.0, 257415.0, 260294.0, 280636.0, 282996.0, 283742.0, 284677.0, 284695.0, 285367.0, 285855.0, 317781.0, 339230.0, 340529.0, 342371.0, 342977.0, 345630.0, 375287.0, 376940.0, 388115.0, 388753.0, 389677.0, 399664.0, 400506.0, 493856.0, 494115.0, 553115.0, 642659.0, 645974.0, 728689.0, 100101490.0, 100132406.0, 102724159.0 
GO:0003735 MF 4.79e-17 150/11536   154/16056 D02 structural constituent of ribosome       740.0, 2197.0, 3921.0, 4701.0, 4736.0, 6122.0, 6124.0, 6125.0, 6128.0, 6129.0, 6130.0, 6132.0, 6133.0, 6134.0, 6135.0, 6136.0, 6137.0, 6138.0, 6139.0, 6141.0, 6142.0, 6143.0, 6144.0, 6146.0, 6147.0, 6150.0, 6152.0, 6154.0, 6155.0, 6156.0, 6157.0, 6158.0, 6159.0, 6160.0, 6161.0, 6164.0, 6165.0, 6166.0, 6167.0, 6168.0, 6169.0, 6170.0, 6171.0, 6173.0, 6175.0, 6176.0, 6181.0, 6183.0, 6187.0, 6188.0, 6189.0, 6191.0, 6193.0, 6194.0, 6201.0, 6202.0, 6203.0, 6204.0, 6205.0, 6206.0, 6207.0, 6208.0, 6209.0, 6210.0, 6217.0, 6218.0, 6222.0, 6223.0, 6224.0, 6227.0, 6228.0, 6229.0, 6230.0, 6231.0, 6232.0, 6233.0, 6234.0, 6235.0, 7311.0, 7818.0, 9045.0, 9349.0, 9553.0, 9801.0, 10240.0, 10573.0, 10884.0, 11222.0, 11224.0, 23521.0, 25873.0, 26589.0, 28973.0, 28977.0, 28998.0, 29074.0, 29088.0, 29093.0, 51021.0, 51023.0, 51065.0, 51069.0, 51073.0, 51081.0, 51116.0, 51121.0, 51187.0, 51253.0, 51258.0, 51263.0, 51264.0, 51318.0, 51373.0, 51649.0, 51650.0, 54460.0, 54948.0, 55052.0, 55133.0, 55168.0, 56945.0, 57129.0, 60488.0, 63875.0, 63931.0, 64432.0, 64928.0, 64960.0, 64963.0, 64968.0, 64969.0, 64975.0, 64979.0, 64981.0, 64983.0, 65003.0, 65005.0, 65008.0, 65080.0, 78988.0, 79590.0, 84545.0, 116541.0, 116832.0, 122704.0, 124995.0, 128308.0, 200916.0, 219927.0, 285855.0 
GO:0003677 MF 4.81e-07 611/11536   767/16056 D04 DNA binding                              25.0, 103.0, 142.0, 143.0, 196.0, 213.0, 328.0, 334.0, 351.0, 406.0, 468.0, 545.0, 641.0, 661.0, 672.0, 677.0, 811.0, 904.0, 988.0, 1025.0, 1051.0, 1054.0, 1060.0, 1106.0, 1107.0, 1108.0, 1389.0, 1407.0, 1408.0, 1642.0, 1643.0, 1649.0, 1653.0, 1654.0, 1660.0, 1663.0, 1677.0, 1763.0, 1773.0, 1774.0, 1775.0, 1777.0, 1786.0, 1788.0, 1789.0, 1820.0, 1869.0, 1874.0, 1911.0, 1912.0, 1936.0, 1958.0, 2071.0, 2072.0, 2074.0, 2100.0, 2113.0, 2114.0, 2237.0, 2290.0, 2294.0, 2309.0, 2332.0, 2521.0, 2547.0, 2649.0, 2909.0, 2957.0, 2961.0, 2962.0, 2969.0, 2971.0, 2975.0, 3012.0, 3014.0, 3015.0, 3017.0, 3018.0, 3148.0, 3150.0, 3159.0, 3178.0, 3190.0, 3192.0, 3267.0, 3297.0, 3508.0, 3608.0, 3609.0, 3614.0, 3615.0, 3622.0, 3661.0, 3720.0, 3725.0, 3835.0, 3930.0, 3978.0, 3980.0, 4087.0, 4137.0, 4149.0, 4152.0, 4171.0, 4172.0, 4176.0, 4204.0, 4255.0, 4288.0, 4300.0, 4361.0, 4436.0, 4438.0, 4520.0, 4666.0, 4781.0, 4798.0, 4800.0, 4801.0, 4802.0, 4831.0, 4841.0, 4862.0, 4901.0, 4904.0, 4924.0, 4925.0, 5080.0, 5087.0, 5134.0, 5252.0, 5303.0, 5371.0, 5378.0, 5395.0, 5422.0, 5424.0, 5425.0, 5426.0, 5427.0, 5428.0, 5431.0, 5432.0, 5434.0, 5439.0, 5440.0, 5441.0, 5451.0, 5454.0, 5465.0, 5469.0, 5511.0, 5514.0, 5558.0, 5594.0, 5612.0, 5725.0, 5885.0, 5889.0, 5892.0, 5893.0, 5896.0, 5915.0, 5916.0, 5927.0, 5970.0, 5982.0, 5983.0, 5984.0, 5987.0, 6018.0, 6047.0, 6128.0, 6129.0, 6188.0, 6209.0, 6232.0, 6418.0, 6419.0, 6421.0, 6493.0, 6594.0, 6595.0, 6596.0, 6598.0, 6619.0, 6621.0, 6626.0, 6648.0, 6651.0, 6656.0, 6657.0, 6665.0, 6666.0, 6667.0, 6749.0, 6832.0, 6838.0, 6871.0, 6874.0, 6875.0, 6880.0, 6881.0, 6882.0, 6883.0, 6884.0, 6910.0, 6911.0, 6917.0, 6919.0, 6920.0, 6929.0, 6936.0, 6942.0, 6944.0, 6945.0, 6996.0, 7003.0, 7013.0, 7022.0, 7023.0, 7024.0, 7073.0, 7110.0, 7112.0, 7150.0, 7156.0, 7181.0, 7251.0, 7257.0, 7270.0, 7376.0, 7486.0, 7494.0, 7520.0, 7528.0, 7542.0, 7546.0, 7551.0, 7553.0, 7554.0, 7570.0, 7584.0, 7594.0, 7637.0, 7678.0, 7703.0, 7726.0, 7756.0, 7763.0, 7766.0, 7862.0, 7994.0, 8013.0, 8028.0, 8148.0, 8187.0, 8242.0, 8243.0, 8284.0, 8294.0, 8334.0, 8338.0, 8339.0, 8340.0, 8341.0, 8342.0, 8343.0, 8344.0, 8347.0, 8349.0, 8350.0, 8353.0, 8357.0, 8359.0, 8360.0, 8361.0, 8362.0, 8363.0, 8364.0, 8365.0, 8366.0, 8367.0, 8458.0, 8554.0, 8629.0, 8648.0, 8653.0, 8690.0, 8721.0, 8815.0, 8819.0, 8861.0, 8877.0, 8914.0, 8930.0, 8940.0, 8969.0, 8970.0, 9015.0, 9044.0, 9063.0, 9131.0, 9141.0, 9156.0, 9191.0, 9202.0, 9203.0, 9204.0, 9208.0, 9278.0, 9328.0, 9329.0, 9330.0, 9533.0, 9555.0, 9575.0, 9580.0, 9640.0, 9869.0, 9933.0, 9967.0, 9972.0, 9987.0, 10001.0, 10011.0, 10049.0, 10062.0, 10075.0, 10084.0, 10113.0, 10138.0, 10146.0, 10155.0, 10180.0, 10181.0, 10210.0, 10250.0, 10260.0, 10362.0, 10363.0, 10388.0, 10438.0, 10589.0, 10620.0, 10626.0, 10629.0, 10635.0, 10657.0, 10732.0, 10765.0, 10773.0, 10795.0, 10891.0, 10943.0, 10951.0, 11073.0, 11128.0, 11144.0, 11166.0, 11169.0, 11177.0, 11244.0, 22823.0, 22827.0, 22847.0, 22850.0, 22882.0, 22944.0, 22980.0, 22993.0, 23013.0, 23014.0, 23036.0, 23051.0, 23064.0, 23075.0, 23119.0, 23132.0, 23144.0, 23347.0, 23429.0, 23435.0, 23583.0, 23594.0, 23598.0, 23649.0, 25788.0, 25885.0, 25909.0, 25942.0, 25946.0, 25988.0, 26009.0, 26015.0, 26040.0, 26073.0, 26147.0, 26298.0, 26471.0, 26993.0, 26994.0, 27301.0, 27342.0, 27343.0, 27434.0, 29068.0, 29777.0, 29800.0, 29803.0, 29844.0, 29855.0, 29994.0, 50511.0, 50809.0, 51042.0, 51078.0, 51082.0, 51085.0, 51087.0, 51092.0, 51106.0, 51176.0, 51203.0, 51222.0, 51230.0, 51317.0, 51379.0, 51409.0, 51507.0, 51588.0, 51592.0, 51593.0, 51663.0, 51720.0, 51747.0, 51750.0, 54469.0, 54542.0, 54617.0, 54790.0, 54870.0, 54921.0, 54962.0, 54971.0, 55010.0, 55081.0, 55193.0, 55205.0, 55215.0, 55246.0, 55252.0, 55279.0, 55320.0, 55506.0, 55553.0, 55628.0, 55636.0, 55646.0, 55703.0, 55734.0, 55766.0, 55870.0, 55893.0, 56655.0, 56897.0, 56906.0, 56916.0, 56980.0, 57106.0, 57215.0, 57585.0, 57592.0, 57594.0, 57599.0, 58486.0, 58487.0, 58508.0, 59348.0, 60313.0, 60685.0, 63922.0, 64215.0, 64282.0, 64425.0, 64789.0, 64859.0, 65056.0, 78989.0, 79035.0, 79048.0, 79075.0, 79101.0, 79603.0, 79656.0, 79685.0, 79728.0, 79800.0, 79915.0, 79968.0, 79986.0, 80012.0, 80142.0, 80152.0, 80198.0, 80205.0, 80233.0, 80298.0, 80312.0, 80317.0, 80709.0, 80764.0, 80820.0, 81789.0, 83439.0, 83591.0, 83852.0, 83990.0, 84163.0, 84172.0, 84181.0, 84256.0, 84295.0, 84324.0, 84330.0, 84444.0, 84450.0, 84458.0, 84460.0, 84464.0, 84627.0, 84656.0, 84678.0, 84733.0, 84838.0, 84844.0, 84883.0, 84905.0, 84948.0, 85236.0, 90321.0, 90326.0, 91012.0, 91151.0, 91748.0, 91875.0, 92675.0, 92806.0, 92815.0, 94104.0, 94239.0, 112495.0, 113510.0, 114803.0, 114991.0, 115004.0, 115426.0, 115677.0, 115950.0, 116028.0, 116092.0, 116447.0, 118472.0, 120376.0, 121504.0, 121536.0, 128312.0, 129787.0, 130557.0, 144108.0, 146956.0, 148203.0, 152815.0, 153527.0, 157777.0, 161725.0, 161882.0, 163115.0, 166815.0, 168850.0, 171392.0, 171568.0, 196528.0, 197342.0, 199745.0, 200765.0, 201254.0, 201798.0, 204219.0, 220359.0, 222389.0, 246721.0, 253782.0, 254251.0, 256643.0, 257218.0, 284131.0, 284695.0, 285643.0, 286826.0, 317772.0, 342371.0, 353497.0, 375748.0, 378708.0, 387103.0, 389206.0, 389524.0, 440097.0, 440689.0, 100144748.0 
GO:0000049 MF 9.95e-06 67/11536    72/16056 D05 tRNA binding                             16.0, 833.0, 1915.0, 1968.0, 2193.0, 3028.0, 3376.0, 3508.0, 3735.0, 4141.0, 4234.0, 5917.0, 6165.0, 6301.0, 6897.0, 8518.0, 8565.0, 8846.0, 9255.0, 10667.0, 11260.0, 23107.0, 23587.0, 24138.0, 25917.0, 26024.0, 51067.0, 51091.0, 51095.0, 51250.0, 54888.0, 54920.0, 54931.0, 54938.0, 54952.0, 54974.0, 55140.0, 55152.0, 55157.0, 55226.0, 55621.0, 55687.0, 55699.0, 57505.0, 57510.0, 57604.0, 60487.0, 60678.0, 79693.0, 80324.0, 81627.0, 83939.0, 84881.0, 90353.0, 91574.0, 91801.0, 92675.0, 93587.0, 112487.0, 118672.0, 124454.0, 129450.0, 158234.0, 221078.0, 255308.0, 348180.0, 440275.0 
GO:0046872 MF 1.07e-05 1569/11536  2068/16056 D04 metal ion binding                        18.0, 31.0, 48.0, 90.0, 91.0, 92.0, 93.0, 102.0, 103.0, 105.0, 107.0, 109.0, 111.0, 112.0, 114.0, 115.0, 132.0, 176.0, 208.0, 272.0, 280.0, 285.0, 328.0, 330.0, 331.0, 369.0, 400.0, 411.0, 414.0, 415.0, 416.0, 432.0, 439.0, 480.0, 491.0, 492.0, 578.0, 580.0, 593.0, 604.0, 657.0, 658.0, 659.0, 677.0, 688.0, 717.0, 741.0, 747.0, 773.0, 775.0, 778.0, 779.0, 780.0, 833.0, 863.0, 875.0, 1124.0, 1200.0, 1301.0, 1302.0, 1329.0, 1373.0, 1386.0, 1460.0, 1528.0, 1534.0, 1537.0, 1660.0, 1663.0, 1760.0, 1763.0, 1788.0, 1789.0, 1798.0, 1801.0, 1802.0, 1806.0, 1819.0, 1877.0, 1959.0, 1960.0, 1961.0, 2068.0, 2073.0, 2110.0, 2130.0, 2132.0, 2138.0, 2140.0, 2162.0, 2184.0, 2186.0, 2203.0, 2275.0, 2521.0, 2534.0, 2588.0, 2618.0, 2737.0, 2738.0, 2768.0, 2769.0, 2771.0, 2773.0, 2774.0, 2778.0, 2781.0, 2863.0, 2872.0, 2960.0, 2967.0, 2971.0, 2972.0, 3043.0, 3052.0, 3104.0, 3155.0, 3163.0, 3263.0, 3267.0, 3336.0, 3486.0, 3613.0, 3614.0, 3615.0, 3621.0, 3622.0, 3628.0, 3633.0, 3642.0, 3655.0, 3658.0, 3669.0, 3674.0, 3675.0, 3676.0, 3682.0, 3685.0, 3688.0, 3702.0, 3703.0, 3704.0, 3750.0, 3752.0, 3778.0, 3815.0, 3927.0, 3955.0, 3978.0, 3983.0, 3985.0, 3998.0, 4008.0, 4086.0, 4087.0, 4090.0, 4092.0, 4093.0, 4123.0, 4144.0, 4150.0, 4154.0, 4171.0, 4200.0, 4215.0, 4302.0, 4337.0, 4353.0, 4494.0, 4495.0, 4504.0, 4512.0, 4519.0, 4520.0, 4521.0, 4594.0, 4595.0, 4649.0, 4671.0, 4682.0, 4719.0, 4720.0, 4723.0, 4728.0, 4729.0, 4750.0, 4751.0, 4831.0, 4832.0, 4833.0, 4843.0, 4850.0, 4862.0, 4885.0, 4898.0, 4913.0, 4967.0, 5045.0, 5073.0, 5091.0, 5095.0, 5134.0, 5140.0, 5141.0, 5143.0, 5144.0, 5150.0, 5152.0, 5153.0, 5158.0, 5178.0, 5192.0, 5198.0, 5213.0, 5214.0, 5252.0, 5324.0, 5326.0, 5372.0, 5373.0, 5423.0, 5424.0, 5429.0, 5431.0, 5445.0, 5446.0, 5471.0, 5496.0, 5499.0, 5500.0, 5501.0, 5514.0, 5515.0, 5516.0, 5531.0, 5536.0, 5558.0, 5562.0, 5563.0, 5587.0, 5590.0, 5607.0, 5612.0, 5649.0, 5805.0, 5828.0, 5829.0, 5891.0, 5894.0, 5896.0, 5903.0, 5922.0, 5986.0, 5987.0, 6015.0, 6018.0, 6041.0, 6100.0, 6117.0, 6120.0, 6167.0, 6168.0, 6233.0, 6297.0, 6390.0, 6391.0, 6392.0, 6448.0, 6505.0, 6506.0, 6507.0, 6529.0, 6610.0, 6667.0, 6670.0, 6671.0, 6738.0, 6868.0, 6890.0, 6891.0, 6940.0, 6941.0, 6942.0, 6999.0, 7006.0, 7016.0, 7051.0, 7064.0, 7071.0, 7079.0, 7205.0, 7222.0, 7257.0, 7267.0, 7277.0, 7280.0, 7307.0, 7337.0, 7360.0, 7375.0, 7385.0, 7386.0, 7404.0, 7410.0, 7442.0, 7468.0, 7507.0, 7528.0, 7541.0, 7543.0, 7546.0, 7547.0, 7552.0, 7553.0, 7556.0, 7559.0, 7561.0, 7562.0, 7564.0, 7565.0, 7566.0, 7569.0, 7571.0, 7574.0, 7576.0, 7579.0, 7580.0, 7581.0, 7582.0, 7584.0, 7587.0, 7589.0, 7592.0, 7593.0, 7594.0, 7596.0, 7597.0, 7617.0, 7620.0, 7621.0, 7625.0, 7627.0, 7629.0, 7633.0, 7638.0, 7639.0, 7652.0, 7673.0, 7675.0, 7678.0, 7690.0, 7691.0, 7692.0, 7693.0, 7694.0, 7695.0, 7697.0, 7699.0, 7700.0, 7701.0, 7702.0, 7703.0, 7706.0, 7707.0, 7709.0, 7710.0, 7711.0, 7712.0, 7718.0, 7726.0, 7727.0, 7728.0, 7730.0, 7733.0, 7737.0, 7741.0, 7745.0, 7746.0, 7752.0, 7753.0, 7756.0, 7760.0, 7762.0, 7766.0, 7767.0, 7768.0, 7769.0, 7770.0, 7771.0, 7772.0, 7773.0, 7775.0, 7776.0, 7782.0, 7789.0, 7791.0, 7844.0, 7846.0, 7862.0, 8028.0, 8038.0, 8148.0, 8187.0, 8225.0, 8226.0, 8233.0, 8241.0, 8284.0, 8317.0, 8428.0, 8438.0, 8462.0, 8493.0, 8516.0, 8517.0, 8526.0, 8544.0, 8572.0, 8702.0, 8703.0, 8728.0, 8748.0, 8751.0, 8754.0, 8780.0, 8798.0, 8813.0, 8819.0, 8894.0, 8895.0, 8897.0, 8927.0, 8994.0, 9014.0, 9054.0, 9070.0, 9088.0, 9093.0, 9110.0, 9139.0, 9156.0, 9162.0, 9175.0, 9189.0, 9219.0, 9278.0, 9310.0, 9326.0, 9331.0, 9334.0, 9337.0, 9355.0, 9372.0, 9377.0, 9404.0, 9406.0, 9422.0, 9453.0, 9463.0, 9501.0, 9512.0, 9534.0, 9604.0, 9630.0, 9640.0, 9647.0, 9658.0, 9666.0, 9668.0, 9669.0, 9692.0, 9726.0, 9734.0, 9744.0, 9753.0, 9797.0, 9810.0, 9831.0, 9839.0, 9841.0, 9842.0, 9849.0, 9851.0, 9867.0, 9880.0, 9889.0, 9914.0, 9917.0, 9921.0, 9923.0, 9924.0, 9925.0, 9931.0, 9937.0, 9941.0, 9972.0, 10009.0, 10014.0, 10020.0, 10101.0, 10106.0, 10127.0, 10133.0, 10138.0, 10156.0, 10168.0, 10172.0, 10181.0, 10196.0, 10201.0, 10210.0, 10213.0, 10217.0, 10224.0, 10229.0, 10241.0, 10243.0, 10269.0, 10293.0, 10294.0, 10296.0, 10308.0, 10322.0, 10380.0, 10381.0, 10383.0, 10390.0, 10417.0, 10418.0, 10467.0, 10520.0, 10522.0, 10535.0, 10539.0, 10572.0, 10588.0, 10611.0, 10616.0, 10631.0, 10668.0, 10672.0, 10691.0, 10730.0, 10739.0, 10746.0, 10773.0, 10780.0, 10781.0, 10782.0, 10794.0, 10795.0, 10838.0, 10857.0, 10869.0, 10873.0, 10906.0, 10960.0, 10987.0, 11016.0, 11019.0, 11041.0, 11044.0, 11068.0, 11083.0, 11097.0, 11107.0, 11108.0, 11113.0, 11128.0, 11163.0, 11173.0, 11174.0, 11176.0, 11177.0, 11179.0, 11196.0, 11200.0, 11201.0, 11214.0, 11244.0, 11282.0, 11320.0, 22803.0, 22806.0, 22821.0, 22823.0, 22834.0, 22835.0, 22838.0, 22843.0, 22847.0, 22850.0, 22856.0, 22869.0, 22873.0, 22882.0, 22885.0, 22888.0, 22890.0, 22901.0, 22928.0, 22929.0, 22944.0, 22978.0, 22998.0, 23030.0, 23035.0, 23036.0, 23049.0, 23051.0, 23060.0, 23090.0, 23091.0, 23093.0, 23099.0, 23113.0, 23119.0, 23131.0, 23144.0, 23173.0, 23203.0, 23259.0, 23293.0, 23300.0, 23324.0, 23349.0, 23355.0, 23361.0, 23366.0, 23370.0, 23371.0, 23411.0, 23429.0, 23467.0, 23503.0, 23512.0, 23536.0, 23590.0, 23598.0, 23608.0, 23609.0, 23770.0, 23774.0, 25799.0, 25809.0, 25819.0, 25831.0, 25843.0, 25850.0, 25865.0, 25870.0, 25888.0, 25897.0, 25925.0, 25953.0, 25961.0, 25988.0, 26007.0, 26036.0, 26048.0, 26108.0, 26140.0, 26147.0, 26149.0, 26152.0, 26205.0, 26229.0, 26271.0, 26286.0, 26290.0, 26468.0, 26515.0, 26747.0, 26872.0, 26974.0, 26993.0, 27005.0, 27018.0, 27107.0, 27109.0, 27115.0, 27148.0, 27153.0, 27154.0, 27161.0, 27164.0, 27246.0, 27295.0, 27300.0, 27304.0, 27309.0, 27343.0, 27434.0, 28987.0, 29066.0, 29068.0, 29072.0, 29083.0, 29102.0, 29127.0, 29789.0, 29799.0, 29803.0, 29883.0, 29922.0, 29951.0, 29954.0, 29994.0, 30832.0, 30833.0, 49854.0, 50484.0, 50862.0, 50940.0, 51005.0, 51011.0, 51022.0, 51043.0, 51058.0, 51065.0, 51078.0, 51086.0, 51101.0, 51105.0, 51111.0, 51132.0, 51136.0, 51147.0, 51157.0, 51163.0, 51167.0, 51193.0, 51196.0, 51222.0, 51230.0, 51255.0, 51274.0, 51276.0, 51281.0, 51283.0, 51292.0, 51317.0, 51320.0, 51321.0, 51333.0, 51360.0, 51385.0, 51426.0, 51427.0, 51444.0, 51474.0, 51479.0, 51493.0, 51533.0, 51545.0, 51547.0, 51559.0, 51573.0, 51621.0, 51646.0, 51654.0, 51668.0, 51692.0, 51699.0, 51710.0, 51720.0, 51750.0, 51780.0, 53630.0, 53918.0, 54059.0, 54069.0, 54205.0, 54439.0, 54476.0, 54482.0, 54487.0, 54492.0, 54542.0, 54556.0, 54665.0, 54680.0, 54704.0, 54753.0, 54764.0, 54778.0, 54784.0, 54807.0, 54815.0, 54816.0, 54822.0, 54840.0, 54849.0, 54857.0, 54890.0, 54894.0, 54897.0, 54901.0, 54904.0, 54925.0, 54928.0, 54932.0, 54981.0, 54988.0, 54989.0, 54993.0, 55012.0, 55072.0, 55107.0, 55139.0, 55140.0, 55159.0, 55167.0, 55190.0, 55205.0, 55229.0, 55252.0, 55253.0, 55270.0, 55274.0, 55279.0, 55290.0, 55298.0, 55311.0, 55316.0, 55351.0, 55432.0, 55454.0, 55466.0, 55520.0, 55552.0, 55565.0, 55568.0, 55609.0, 55616.0, 55621.0, 55627.0, 55632.0, 55644.0, 55646.0, 55657.0, 55658.0, 55659.0, 55663.0, 55666.0, 55679.0, 55680.0, 55693.0, 55696.0, 55702.0, 55703.0, 55713.0, 55734.0, 55738.0, 55743.0, 55748.0, 55753.0, 55768.0, 55769.0, 55778.0, 55781.0, 55785.0, 55786.0, 55790.0, 55796.0, 55799.0, 55806.0, 55819.0, 55823.0, 55847.0, 55854.0, 55856.0, 55869.0, 55870.0, 55871.0, 55888.0, 55892.0, 55893.0, 55900.0, 55904.0, 55905.0, 55906.0, 56165.0, 56242.0, 56254.0, 56302.0, 56731.0, 56829.0, 56852.0, 56897.0, 56903.0, 56906.0, 56922.0, 56931.0, 56950.0, 56953.0, 56980.0, 56994.0, 57019.0, 57037.0, 57116.0, 57117.0, 57168.0, 57209.0, 57232.0, 57335.0, 57336.0, 57343.0, 57472.0, 57474.0, 57486.0, 57494.0, 57504.0, 57507.0, 57541.0, 57546.0, 57547.0, 57553.0, 57559.0, 57567.0, 57573.0, 57592.0, 57593.0, 57617.0, 57621.0, 57623.0, 57658.0, 57659.0, 57661.0, 57677.0, 57684.0, 57693.0, 57711.0, 57732.0, 57820.0, 57862.0, 58157.0, 58190.0, 58486.0, 58492.0, 58497.0, 58500.0, 58508.0, 59269.0, 59348.0, 60528.0, 63891.0, 63925.0, 63976.0, 63977.0, 64062.0, 64131.0, 64172.0, 64219.0, 64236.0, 64241.0, 64282.0, 64283.0, 64288.0, 64320.0, 64397.0, 64409.0, 64411.0, 64412.0, 64428.0, 64506.0, 64689.0, 64718.0, 64744.0, 64754.0, 64763.0, 64777.0, 64780.0, 64789.0, 64852.0, 64895.0, 64924.0, 64943.0, 65094.0, 65220.0, 65251.0, 65981.0, 65982.0, 65986.0, 65988.0, 79005.0, 79027.0, 79033.0, 79038.0, 79088.0, 79142.0, 79147.0, 79149.0, 79153.0, 79155.0, 79156.0, 79175.0, 79177.0, 79184.0, 79230.0, 79364.0, 79443.0, 79572.0, 79587.0, 79589.0, 79594.0, 79596.0, 79602.0, 79624.0, 79642.0, 79666.0, 79673.0, 79691.0, 79692.0, 79695.0, 79696.0, 79705.0, 79724.0, 79744.0, 79759.0, 79778.0, 79788.0, 79797.0, 79814.0, 79818.0, 79831.0, 79862.0, 79871.0, 79872.0, 79882.0, 79891.0, 79894.0, 79897.0, 79898.0, 79901.0, 79943.0, 79947.0, 79960.0, 79973.0, 79986.0, 80032.0, 80095.0, 80108.0, 80110.0, 80139.0, 80196.0, 80198.0, 80224.0, 80230.0, 80264.0, 80315.0, 80317.0, 80345.0, 80351.0, 80742.0, 80755.0, 80764.0, 80777.0, 80778.0, 80821.0, 80829.0, 80856.0, 80895.0, 81035.0, 81532.0, 81562.0, 81627.0, 81689.0, 81790.0, 81794.0, 81856.0, 81858.0, 81889.0, 81890.0, 83479.0, 83482.0, 83591.0, 83642.0, 83719.0, 83732.0, 83744.0, 83860.0, 83875.0, 83932.0, 83940.0, 83990.0, 84033.0, 84064.0, 84083.0, 84100.0, 84108.0, 84124.0, 84133.0, 84148.0, 84168.0, 84172.0, 84191.0, 84215.0, 84239.0, 84256.0, 84264.0, 84266.0, 84268.0, 84289.0, 84295.0, 84304.0, 84307.0, 84330.0, 84333.0, 84337.0, 84364.0, 84436.0, 84447.0, 84449.0, 84450.0, 84464.0, 84503.0, 84527.0, 84614.0, 84619.0, 84622.0, 84627.0, 84662.0, 84671.0, 84693.0, 84759.0, 84765.0, 84775.0, 84787.0, 84790.0, 84838.0, 84858.0, 84864.0, 84872.0, 84874.0, 84878.0, 84900.0, 84905.0, 84911.0, 84914.0, 84922.0, 84924.0, 84936.0, 84937.0, 84954.0, 84964.0, 85377.0, 85416.0, 85451.0, 85460.0, 85463.0, 85465.0, 89782.0, 89887.0, 89970.0, 90075.0, 90233.0, 90317.0, 90321.0, 90326.0, 90333.0, 90338.0, 90379.0, 90459.0, 90485.0, 90576.0, 90589.0, 90592.0, 90594.0, 90649.0, 90678.0, 90850.0, 90874.0, 90957.0, 90987.0, 91120.0, 91392.0, 91419.0, 91445.0, 91661.0, 91664.0, 91694.0, 91752.0, 91754.0, 91975.0, 92283.0, 92285.0, 92305.0, 92312.0, 92595.0, 92675.0, 92999.0, 93100.0, 93134.0, 93474.0, 94039.0, 94059.0, 94121.0, 94122.0, 112885.0, 113026.0, 113802.0, 113835.0, 114034.0, 114803.0, 114826.0, 114991.0, 115004.0, 115196.0, 115209.0, 115426.0, 115509.0, 115560.0, 115825.0, 115950.0, 115992.0, 116113.0, 116115.0, 116150.0, 116225.0, 117248.0, 117608.0, 118472.0, 118490.0, 118813.0, 118987.0, 119016.0, 121268.0, 121274.0, 121512.0, 121536.0, 124245.0, 124637.0, 124961.0, 125893.0, 125919.0, 126017.0, 126068.0, 126069.0, 126070.0, 126208.0, 126231.0, 126295.0, 126308.0, 126375.0, 127396.0, 127544.0, 128240.0, 128387.0, 129293.0, 130557.0, 132660.0, 136051.0, 137209.0, 137872.0, 137902.0, 139735.0, 140467.0, 140545.0, 140612.0, 140685.0, 140691.0, 140766.0, 140883.0, 144348.0, 146050.0, 146198.0, 146434.0, 146540.0, 146542.0, 146956.0, 147657.0, 147658.0, 147660.0, 147687.0, 147694.0, 147807.0, 147808.0, 147837.0, 147923.0, 147929.0, 147947.0, 147948.0, 147949.0, 148103.0, 148156.0, 148198.0, 148203.0, 148206.0, 148213.0, 148254.0, 148266.0, 148268.0, 148479.0, 148811.0, 148979.0, 149076.0, 149603.0, 150209.0, 150274.0, 150472.0, 150962.0, 151313.0, 152006.0, 152100.0, 152110.0, 152687.0, 152815.0, 152926.0, 152992.0, 153129.0, 153364.0, 153642.0, 153769.0, 154007.0, 154197.0, 154214.0, 155054.0, 155061.0, 155185.0, 157570.0, 158135.0, 158326.0, 158399.0, 158431.0, 158586.0, 160760.0, 161823.0, 161882.0, 162239.0, 162655.0, 162962.0, 162963.0, 162966.0, 162967.0, 162968.0, 162972.0, 162993.0, 163049.0, 163050.0, 163051.0, 163059.0, 163071.0, 163081.0, 163087.0, 163115.0, 163131.0, 163223.0, 163227.0, 163255.0, 164832.0, 165918.0, 166752.0, 166793.0, 167153.0, 168544.0, 168850.0, 169270.0, 169792.0, 169834.0, 169841.0, 170691.0, 170692.0, 170958.0, 170959.0, 171177.0, 192669.0, 195828.0, 196403.0, 196441.0, 196528.0, 197320.0, 197370.0, 197407.0, 199692.0, 199704.0, 199745.0, 199746.0, 199777.0, 199990.0, 200035.0, 200312.0, 200558.0, 201161.0, 201164.0, 201514.0, 201595.0, 201626.0, 202374.0, 203068.0, 203523.0, 219333.0, 219595.0, 219749.0, 220002.0, 220441.0, 220869.0, 220929.0, 220992.0, 221037.0, 221184.0, 221302.0, 221527.0, 221785.0, 221833.0, 221895.0, 221955.0, 222194.0, 222484.0, 222696.0, 223082.0, 246175.0, 246329.0, 252884.0, 253430.0, 253461.0, 253639.0, 254042.0, 254225.0, 254295.0, 255374.0, 255403.0, 255488.0, 255877.0, 255967.0, 256051.0, 257160.0, 257218.0, 261729.0, 282890.0, 283254.0, 283337.0, 283489.0, 283514.0, 283755.0, 283933.0, 284023.0, 284076.0, 284086.0, 284106.0, 284161.0, 284306.0, 284307.0, 284309.0, 284312.0, 284323.0, 284346.0, 284349.0, 284370.0, 284371.0, 284390.0, 284391.0, 284406.0, 284443.0, 284459.0, 284613.0, 284695.0, 284996.0, 285267.0, 285268.0, 285346.0, 285349.0, 285498.0, 285643.0, 285671.0, 285676.0, 285971.0, 286075.0, 286128.0, 317671.0, 339318.0, 339324.0, 339327.0, 339487.0, 339500.0, 339559.0, 340075.0, 340152.0, 340252.0, 340385.0, 340485.0, 341640.0, 342132.0, 342357.0, 342892.0, 342908.0, 342909.0, 342926.0, 342945.0, 344558.0, 344787.0, 345462.0, 346157.0, 347344.0, 347733.0, 348327.0, 349075.0, 353088.0, 353355.0, 359948.0, 360023.0, 374378.0, 374655.0, 374659.0, 374879.0, 374899.0, 374900.0, 374928.0, 376940.0, 378884.0, 387032.0, 388523.0, 388536.0, 388558.0, 388561.0, 388566.0, 388567.0, 388569.0, 389114.0, 390927.0, 390928.0, 390980.0, 391059.0, 399664.0, 400713.0, 400720.0, 401262.0, 403341.0, 404281.0, 414189.0, 440515.0, 440519.0, 441250.0, 442319.0, 445571.0, 493856.0, 493911.0, 641339.0, 642280.0, 642517.0, 643136.0, 643641.0, 643836.0, 643853.0, 644019.0, 644353.0, 653121.0, 728116.0, 728927.0, 729288.0, 730051.0, 730087.0, 100101467.0, 100129543.0, 100129842.0, 100131017.0, 100131390.0, 100131827.0, 100137047.0, 100271927.0, 100289635.0, 100289678.0, 100293516.0, 100381270.0, 100529215.0, 101060200.0, 102724560.0, 110116772.0, 110354863.0 
GO:0003743 MF 2.28e-05 48/11536    50/16056 D06 translation initiation factor activity   1939.0, 1964.0, 1965.0, 1967.0, 1968.0, 1973.0, 1974.0, 1975.0, 1977.0, 1982.0, 1983.0, 3646.0, 3692.0, 4528.0, 7458.0, 8562.0, 8661.0, 8662.0, 8663.0, 8664.0, 8665.0, 8666.0, 8667.0, 8668.0, 8669.0, 8672.0, 8890.0, 8891.0, 8892.0, 8893.0, 8894.0, 9470.0, 9669.0, 10209.0, 10289.0, 10480.0, 10987.0, 27161.0, 27335.0, 28985.0, 51386.0, 83939.0, 84285.0, 219402.0, 253314.0, 255308.0, 317649.0, 728689.0 
GO:0030527 MF 2.28e-05 48/11536    50/16056 D02 structural constituent of chromatin      3005.0, 3006.0, 3007.0, 3008.0, 3012.0, 3014.0, 3015.0, 3017.0, 3018.0, 3020.0, 3021.0, 3159.0, 8294.0, 8334.0, 8338.0, 8339.0, 8340.0, 8341.0, 8342.0, 8343.0, 8344.0, 8347.0, 8349.0, 8350.0, 8353.0, 8357.0, 8359.0, 8360.0, 8361.0, 8362.0, 8363.0, 8364.0, 8365.0, 8366.0, 8367.0, 8969.0, 8970.0, 9555.0, 55506.0, 55766.0, 85236.0, 92815.0, 94239.0, 121504.0, 128312.0, 317772.0, 440093.0, 440689.0 
GO:0008137 MF 3.32e-05 40/11536    41/16056 D07 NADH dehydrogenase (ubiquinone) activity 4535.0, 4536.0, 4537.0, 4538.0, 4539.0, 4540.0, 4541.0, 4694.0, 4695.0, 4696.0, 4697.0, 4698.0, 4700.0, 4701.0, 4702.0, 4704.0, 4705.0, 4707.0, 4708.0, 4709.0, 4710.0, 4711.0, 4712.0, 4713.0, 4714.0, 4715.0, 4716.0, 4717.0, 4718.0, 4719.0, 4720.0, 4722.0, 4723.0, 4724.0, 4725.0, 4726.0, 4728.0, 4729.0, 4731.0, 55967.0 
GO:0000993 MF 9.88e-05 29/11536    29/16056 D06 RNA polymerase II complex binding        1660.0, 2073.0, 2959.0, 3192.0, 6827.0, 8202.0, 8725.0, 9400.0, 9646.0, 22828.0, 23160.0, 23248.0, 26523.0, 26610.0, 27161.0, 51322.0, 51585.0, 51637.0, 54623.0, 55197.0, 55250.0, 56950.0, 57654.0, 57805.0, 58490.0, 64754.0, 79577.0, 84337.0, 284695.0 
GO:0019843 MF 1.41e-04 36/11536    37/16056 D05 rRNA binding                             4869.0, 6041.0, 6132.0, 6133.0, 6147.0, 6167.0, 6191.0, 6193.0, 6203.0, 6205.0, 6222.0, 9188.0, 10436.0, 22868.0, 23107.0, 26284.0, 27042.0, 51081.0, 51119.0, 51204.0, 51335.0, 51373.0, 54948.0, 55037.0, 55052.0, 55299.0, 55794.0, 56342.0, 60493.0, 79159.0, 81554.0, 84154.0, 84678.0, 90459.0, 130916.0, 387338.0 
GO:0003697 MF 2.57e-04 85/11536    97/16056 D05 single-stranded DNA binding              641.0, 675.0, 1408.0, 1660.0, 1663.0, 2072.0, 2073.0, 3146.0, 3148.0, 3178.0, 3192.0, 3329.0, 3508.0, 4137.0, 4171.0, 4172.0, 4173.0, 4175.0, 4176.0, 4292.0, 4436.0, 4437.0, 4904.0, 5093.0, 5094.0, 5395.0, 5422.0, 5436.0, 5437.0, 5813.0, 5814.0, 5886.0, 5887.0, 5892.0, 5893.0, 5937.0, 6117.0, 6118.0, 6119.0, 6419.0, 6742.0, 7150.0, 7156.0, 7257.0, 7508.0, 7555.0, 8880.0, 8939.0, 10051.0, 10128.0, 10592.0, 10623.0, 10635.0, 10923.0, 11144.0, 23137.0, 23168.0, 50804.0, 51444.0, 51567.0, 51729.0, 54840.0, 55086.0, 55775.0, 56652.0, 56852.0, 56941.0, 57109.0, 57599.0, 64710.0, 64859.0, 79035.0, 79159.0, 79677.0, 79991.0, 80169.0, 83932.0, 84515.0, 84893.0, 126074.0, 129401.0, 170506.0, 253714.0, 254394.0, 729475.0 
GO:0000981 MF 3.94e-04 680/11536   883/16056 D03 DNA-binding transcription factor activity, RNA polymerase II-specific 196.0, 405.0, 406.0, 429.0, 466.0, 468.0, 688.0, 988.0, 1051.0, 1054.0, 1112.0, 1385.0, 1386.0, 1388.0, 1389.0, 1523.0, 1628.0, 1649.0, 1745.0, 1749.0, 1750.0, 1869.0, 1874.0, 1875.0, 1876.0, 1958.0, 1959.0, 1960.0, 1961.0, 1997.0, 1998.0, 2018.0, 2063.0, 2077.0, 2099.0, 2100.0, 2101.0, 2113.0, 2114.0, 2290.0, 2294.0, 2308.0, 2309.0, 2355.0, 2551.0, 2649.0, 2736.0, 2737.0, 2738.0, 2908.0, 2969.0, 3091.0, 3142.0, 3174.0, 3297.0, 3298.0, 3299.0, 3607.0, 3661.0, 3725.0, 3727.0, 4084.0, 4086.0, 4087.0, 4090.0, 4093.0, 4097.0, 4149.0, 4150.0, 4205.0, 4335.0, 4520.0, 4601.0, 4661.0, 4761.0, 4774.0, 4775.0, 4776.0, 4779.0, 4781.0, 4782.0, 4784.0, 4790.0, 4799.0, 4800.0, 4801.0, 4802.0, 4807.0, 4808.0, 4824.0, 4861.0, 4862.0, 4899.0, 4901.0, 5013.0, 5080.0, 5081.0, 5087.0, 5089.0, 5090.0, 5093.0, 5178.0, 5316.0, 5324.0, 5326.0, 5396.0, 5451.0, 5452.0, 5454.0, 5455.0, 5456.0, 5463.0, 5465.0, 5813.0, 5814.0, 5914.0, 5915.0, 5916.0, 5970.0, 5971.0, 5992.0, 5993.0, 6018.0, 6256.0, 6257.0, 6258.0, 6297.0, 6493.0, 6497.0, 6498.0, 6656.0, 6657.0, 6659.0, 6662.0, 6665.0, 6666.0, 6667.0, 6670.0, 6671.0, 6773.0, 6777.0, 6778.0, 6910.0, 6911.0, 6926.0, 6929.0, 6935.0, 6940.0, 6945.0, 7003.0, 7005.0, 7008.0, 7022.0, 7023.0, 7024.0, 7027.0, 7029.0, 7030.0, 7050.0, 7067.0, 7071.0, 7101.0, 7181.0, 7182.0, 7342.0, 7376.0, 7391.0, 7392.0, 7494.0, 7528.0, 7539.0, 7546.0, 7547.0, 7549.0, 7551.0, 7552.0, 7553.0, 7554.0, 7556.0, 7559.0, 7561.0, 7562.0, 7564.0, 7565.0, 7566.0, 7569.0, 7570.0, 7571.0, 7574.0, 7576.0, 7579.0, 7580.0, 7584.0, 7587.0, 7589.0, 7592.0, 7593.0, 7596.0, 7617.0, 7620.0, 7621.0, 7625.0, 7626.0, 7627.0, 7629.0, 7633.0, 7637.0, 7638.0, 7639.0, 7673.0, 7675.0, 7678.0, 7691.0, 7692.0, 7694.0, 7695.0, 7697.0, 7699.0, 7700.0, 7701.0, 7702.0, 7710.0, 7711.0, 7712.0, 7718.0, 7727.0, 7728.0, 7730.0, 7733.0, 7741.0, 7745.0, 7746.0, 7748.0, 7753.0, 7755.0, 7760.0, 7761.0, 7762.0, 7766.0, 7773.0, 7775.0, 7776.0, 7975.0, 8013.0, 8187.0, 8427.0, 8462.0, 8463.0, 8609.0, 9095.0, 9189.0, 9208.0, 9242.0, 9278.0, 9310.0, 9355.0, 9422.0, 9534.0, 9569.0, 9572.0, 9575.0, 9580.0, 9658.0, 9668.0, 9726.0, 9753.0, 9831.0, 9839.0, 9849.0, 9889.0, 9923.0, 9925.0, 9935.0, 9975.0, 9988.0, 10009.0, 10062.0, 10127.0, 10172.0, 10224.0, 10488.0, 10520.0, 10522.0, 10608.0, 10691.0, 10725.0, 10732.0, 10780.0, 10781.0, 10782.0, 10794.0, 10838.0, 11016.0, 11023.0, 11108.0, 11166.0, 11244.0, 22809.0, 22834.0, 22835.0, 22850.0, 22869.0, 22877.0, 22882.0, 22887.0, 22926.0, 23036.0, 23051.0, 23090.0, 23099.0, 23152.0, 23269.0, 23300.0, 23394.0, 23462.0, 23619.0, 23660.0, 25799.0, 25988.0, 26048.0, 26152.0, 26205.0, 26298.0, 26468.0, 26508.0, 26959.0, 26974.0, 27107.0, 27153.0, 27164.0, 29841.0, 29942.0, 30813.0, 30832.0, 49854.0, 51043.0, 51085.0, 51157.0, 51176.0, 51222.0, 51274.0, 51276.0, 51333.0, 51351.0, 51385.0, 51621.0, 51710.0, 54753.0, 54807.0, 54816.0, 54862.0, 54897.0, 54925.0, 54993.0, 55145.0, 55279.0, 55311.0, 55502.0, 55509.0, 55552.0, 55553.0, 55609.0, 55659.0, 55663.0, 55713.0, 55769.0, 55786.0, 55810.0, 55888.0, 55892.0, 55897.0, 55900.0, 56242.0, 57116.0, 57209.0, 57215.0, 57232.0, 57335.0, 57336.0, 57343.0, 57474.0, 57541.0, 57547.0, 57573.0, 57593.0, 57594.0, 57623.0, 57659.0, 57677.0, 57693.0, 57711.0, 57786.0, 58487.0, 58492.0, 58500.0, 59269.0, 60468.0, 63876.0, 63974.0, 64067.0, 64288.0, 64321.0, 64412.0, 64864.0, 65982.0, 79027.0, 79088.0, 79149.0, 79175.0, 79177.0, 79230.0, 79673.0, 79692.0, 79724.0, 79744.0, 79776.0, 79788.0, 79797.0, 79800.0, 79818.0, 79862.0, 79894.0, 79943.0, 79973.0, 80032.0, 80034.0, 80108.0, 80110.0, 80264.0, 80317.0, 80345.0, 80714.0, 80778.0, 81566.0, 81856.0, 81931.0, 83439.0, 83463.0, 83482.0, 83595.0, 84124.0, 84163.0, 84307.0, 84436.0, 84449.0, 84503.0, 84527.0, 84547.0, 84614.0, 84619.0, 84662.0, 84671.0, 84765.0, 84775.0, 84838.0, 84874.0, 84905.0, 84914.0, 84924.0, 85416.0, 85446.0, 85460.0, 89887.0, 90075.0, 90233.0, 90317.0, 90333.0, 90338.0, 90576.0, 90589.0, 90592.0, 90594.0, 90649.0, 90874.0, 90987.0, 90993.0, 91120.0, 91392.0, 91661.0, 91975.0, 92283.0, 92595.0, 92999.0, 93134.0, 93474.0, 94039.0, 94234.0, 112939.0, 113835.0, 115196.0, 115509.0, 116113.0, 116115.0, 117608.0, 121274.0, 122953.0, 124961.0, 125893.0, 125919.0, 126017.0, 126068.0, 126069.0, 126070.0, 126208.0, 126231.0, 126295.0, 126375.0, 127396.0, 134187.0, 138151.0, 139324.0, 139735.0, 140612.0, 140685.0, 140883.0, 144348.0, 146050.0, 146198.0, 146540.0, 146542.0, 147657.0, 147658.0, 147660.0, 147687.0, 147694.0, 147837.0, 147912.0, 147923.0, 147929.0, 147947.0, 147948.0, 147949.0, 148103.0, 148156.0, 148198.0, 148206.0, 148213.0, 148254.0, 148266.0, 148268.0, 148327.0, 148979.0, 152518.0, 152687.0, 153222.0, 153572.0, 155054.0, 158399.0, 162239.0, 162655.0, 162963.0, 162967.0, 162972.0, 162993.0, 163049.0, 163051.0, 163059.0, 163071.0, 163223.0, 163227.0, 163255.0, 168374.0, 168544.0, 169270.0, 169792.0, 169834.0, 169841.0, 170302.0, 170958.0, 170959.0, 171392.0, 195828.0, 197320.0, 199692.0, 199777.0, 200014.0, 201514.0, 203523.0, 219749.0, 220202.0, 221785.0, 221833.0, 221937.0, 222696.0, 252884.0, 253461.0, 253639.0, 255403.0, 256051.0, 266743.0, 282890.0, 283078.0, 283337.0, 284306.0, 284307.0, 284309.0, 284312.0, 284323.0, 284346.0, 284349.0, 284391.0, 284406.0, 284459.0, 285267.0, 285268.0, 285346.0, 285676.0, 285971.0, 286128.0, 339318.0, 339324.0, 339327.0, 339344.0, 339488.0, 339500.0, 339559.0, 340252.0, 340385.0, 342132.0, 342357.0, 342908.0, 342909.0, 342926.0, 342945.0, 344787.0, 345462.0, 346157.0, 347344.0, 348327.0, 349075.0, 353088.0, 353355.0, 360023.0, 374879.0, 374899.0, 374900.0, 374928.0, 387032.0, 388523.0, 388536.0, 388561.0, 388566.0, 388567.0, 388569.0, 388585.0, 389524.0, 390598.0, 390927.0, 390980.0, 400713.0, 400720.0, 403341.0, 404281.0, 440097.0, 440515.0, 440519.0, 442319.0, 641339.0, 642280.0, 728116.0, 728927.0, 729288.0, 730087.0, 731220.0, 100101467.0, 100125288.0, 100129543.0, 100129842.0, 100130086.0, 100131017.0, 100131187.0, 100131390.0, 100132074.0, 100289635.0, 100293516.0, 100381270.0, 100529215.0, 101060200.0, 109504726.0, 110116772.0 
GO:0038023 MF 2.37e-15 67/11536   160/16056 D02 signaling receptor activity              117.0, 177.0, 187.0, 290.0, 355.0, 1131.0, 1939.0, 2287.0, 2532.0, 2675.0, 2893.0, 2895.0, 2898.0, 2900.0, 2901.0, 2905.0, 2906.0, 3588.0, 3696.0, 4163.0, 4179.0, 4756.0, 4804.0, 4853.0, 4883.0, 4982.0, 4995.0, 5028.0, 5032.0, 5817.0, 6574.0, 6575.0, 7010.0, 7095.0, 7099.0, 7181.0, 8029.0, 8065.0, 8322.0, 8506.0, 8809.0, 9213.0, 10219.0, 10446.0, 11231.0, 11236.0, 22829.0, 22871.0, 23471.0, 27199.0, 51206.0, 51368.0, 54852.0, 55697.0, 55829.0, 57502.0, 60401.0, 64220.0, 79139.0, 79602.0, 85315.0, 131450.0, 131566.0, 152559.0, 154796.0, 164091.0, 389289.0 
GO:0005201 MF 1.03e-14 39/11536   108/16056 D02 extracellular matrix structural constituent 165.0, 176.0, 1116.0, 1301.0, 1302.0, 1307.0, 1893.0, 2200.0, 2202.0, 3371.0, 3909.0, 3911.0, 4148.0, 4240.0, 6678.0, 7007.0, 7059.0, 7448.0, 7784.0, 8292.0, 8406.0, 10085.0, 10418.0, 10631.0, 25878.0, 30008.0, 50509.0, 50939.0, 78987.0, 79812.0, 84467.0, 91522.0, 115908.0, 169044.0, 255743.0, 256158.0, 284217.0, 340267.0, 375790.0 
GO:0005509 MF 2.90e-12 322/11536   553/16056 D05 calcium ion binding                      87.0, 88.0, 101.0, 249.0, 279.0, 306.0, 307.0, 308.0, 309.0, 310.0, 444.0, 649.0, 663.0, 667.0, 673.0, 774.0, 794.0, 811.0, 821.0, 823.0, 824.0, 826.0, 867.0, 868.0, 1000.0, 1002.0, 1004.0, 1009.0, 1010.0, 1012.0, 1047.0, 1070.0, 1373.0, 1462.0, 1463.0, 1605.0, 1606.0, 1608.0, 1775.0, 1824.0, 1950.0, 1952.0, 1953.0, 2009.0, 2060.0, 2161.0, 2200.0, 2202.0, 2643.0, 2979.0, 3241.0, 3309.0, 3954.0, 4017.0, 4038.0, 4054.0, 4148.0, 4255.0, 4634.0, 4636.0, 4706.0, 4753.0, 4851.0, 4853.0, 4924.0, 4925.0, 5098.0, 5100.0, 5167.0, 5169.0, 5311.0, 5322.0, 5331.0, 5333.0, 5335.0, 5358.0, 5444.0, 5589.0, 5646.0, 5648.0, 5954.0, 5955.0, 6261.0, 6263.0, 6271.0, 6277.0, 6280.0, 6281.0, 6284.0, 6285.0, 6453.0, 6469.0, 6585.0, 6620.0, 6622.0, 6678.0, 6709.0, 6717.0, 6786.0, 7053.0, 7059.0, 7060.0, 7086.0, 7093.0, 7130.0, 7171.0, 7178.0, 7184.0, 7226.0, 7273.0, 7804.0, 8029.0, 8404.0, 8448.0, 8604.0, 8605.0, 8641.0, 8642.0, 8904.0, 8938.0, 8996.0, 9033.0, 9066.0, 9104.0, 9362.0, 9381.0, 9489.0, 9600.0, 9651.0, 9693.0, 9695.0, 9708.0, 9752.0, 9806.0, 9847.0, 10016.0, 10085.0, 10125.0, 10367.0, 10497.0, 10518.0, 10519.0, 10645.0, 10683.0, 10753.0, 10905.0, 11093.0, 11253.0, 11261.0, 11328.0, 22883.0, 22981.0, 23061.0, 23075.0, 23105.0, 23140.0, 23158.0, 23208.0, 23344.0, 23499.0, 25891.0, 25975.0, 25992.0, 26025.0, 26035.0, 26167.0, 26256.0, 26548.0, 27253.0, 28316.0, 29904.0, 29930.0, 29957.0, 30008.0, 30818.0, 30820.0, 30844.0, 50618.0, 50856.0, 50859.0, 51150.0, 51162.0, 51199.0, 51293.0, 51440.0, 51760.0, 53905.0, 54550.0, 54567.0, 54660.0, 54681.0, 54749.0, 54795.0, 54798.0, 54825.0, 54885.0, 55033.0, 55741.0, 55959.0, 56098.0, 56099.0, 56100.0, 56101.0, 56102.0, 56103.0, 56104.0, 56105.0, 56106.0, 56107.0, 56108.0, 56109.0, 56110.0, 56111.0, 56112.0, 56114.0, 56121.0, 56122.0, 56123.0, 56124.0, 56125.0, 56126.0, 56127.0, 56128.0, 56129.0, 56130.0, 56131.0, 56132.0, 56133.0, 56135.0, 56136.0, 56137.0, 56138.0, 56139.0, 56140.0, 56141.0, 56142.0, 56143.0, 56144.0, 56145.0, 56146.0, 56147.0, 56624.0, 56884.0, 56975.0, 57003.0, 57088.0, 57134.0, 57190.0, 57348.0, 57451.0, 57493.0, 57620.0, 57717.0, 57758.0, 60437.0, 60681.0, 63826.0, 64072.0, 64093.0, 64168.0, 64403.0, 64405.0, 64420.0, 65989.0, 78987.0, 78989.0, 79057.0, 79158.0, 79174.0, 79400.0, 79825.0, 79888.0, 79987.0, 80267.0, 80274.0, 80864.0, 81579.0, 83259.0, 83698.0, 83849.0, 84059.0, 84206.0, 84288.0, 84440.0, 84455.0, 84467.0, 84669.0, 84698.0, 84812.0, 89941.0, 90141.0, 90342.0, 90411.0, 92737.0, 103910.0, 114780.0, 120114.0, 124583.0, 140465.0, 140576.0, 143425.0, 148281.0, 162494.0, 219621.0, 220001.0, 221154.0, 255743.0, 256158.0, 286097.0, 286204.0, 340527.0, 340706.0, 341359.0, 346007.0, 374786.0, 375790.0, 388677.0, 440854.0, 553115.0, 728113.0, 100137049.0, 111089941.0 
GO:0005516 MF 2.06e-10 90/11536   182/16056 D03 calmodulin binding                       107.0, 109.0, 114.0, 118.0, 120.0, 165.0, 207.0, 355.0, 491.0, 492.0, 775.0, 779.0, 818.0, 1266.0, 1491.0, 1636.0, 2035.0, 2130.0, 2872.0, 3707.0, 3782.0, 3786.0, 4082.0, 4133.0, 4135.0, 4430.0, 4621.0, 4627.0, 4628.0, 4651.0, 4804.0, 4842.0, 4843.0, 5116.0, 5130.0, 5153.0, 5255.0, 5256.0, 5257.0, 5260.0, 5261.0, 5331.0, 5997.0, 6016.0, 6261.0, 6263.0, 6331.0, 6548.0, 6640.0, 6709.0, 6711.0, 7273.0, 7442.0, 7466.0, 7867.0, 8398.0, 8411.0, 8573.0, 8721.0, 8877.0, 9066.0, 9098.0, 9132.0, 9261.0, 9657.0, 10497.0, 10645.0, 10777.0, 22989.0, 23271.0, 23352.0, 23770.0, 27130.0, 29888.0, 29904.0, 29966.0, 51168.0, 54795.0, 55755.0, 56302.0, 79784.0, 80271.0, 84033.0, 84876.0, 85366.0, 93974.0, 123041.0, 127262.0, 200373.0, 259266.0 
GO:0003779 MF 4.88e-10 121/11536   230/16056 D04 actin binding                            114.0, 118.0, 226.0, 357.0, 667.0, 829.0, 832.0, 1266.0, 1605.0, 1729.0, 1756.0, 1773.0, 2010.0, 2035.0, 2037.0, 2241.0, 2275.0, 2314.0, 2764.0, 3192.0, 3636.0, 3652.0, 3688.0, 3778.0, 3983.0, 4046.0, 4131.0, 4137.0, 4604.0, 4627.0, 4628.0, 4983.0, 5034.0, 5071.0, 5216.0, 5747.0, 5756.0, 6622.0, 6640.0, 6709.0, 6710.0, 6711.0, 7111.0, 7430.0, 8507.0, 8572.0, 9275.0, 9455.0, 9696.0, 10013.0, 10163.0, 10296.0, 10580.0, 10611.0, 10677.0, 10755.0, 10810.0, 10979.0, 11151.0, 11170.0, 22846.0, 22921.0, 22998.0, 23012.0, 23022.0, 23345.0, 23499.0, 23623.0, 25924.0, 26064.0, 26260.0, 27295.0, 28988.0, 29767.0, 29780.0, 51361.0, 51466.0, 51734.0, 51778.0, 54221.0, 54434.0, 54617.0, 54784.0, 54822.0, 54961.0, 55364.0, 55704.0, 55740.0, 55742.0, 56776.0, 56907.0, 57530.0, 57553.0, 57617.0, 57626.0, 58529.0, 59274.0, 64236.0, 64601.0, 64780.0, 65979.0, 79585.0, 79805.0, 80179.0, 80306.0, 81624.0, 84193.0, 85458.0, 85462.0, 85464.0, 92154.0, 116154.0, 120892.0, 121512.0, 123720.0, 130271.0, 133746.0, 135138.0, 147179.0, 283431.0, 100287171.0 
GO:0051015 MF 2.46e-09 94/11536   184/16056 D05 actin filament binding                   25.0, 87.0, 88.0, 118.0, 120.0, 274.0, 309.0, 357.0, 752.0, 829.0, 832.0, 1072.0, 1496.0, 1756.0, 1956.0, 2314.0, 2483.0, 2620.0, 3927.0, 3983.0, 4082.0, 4301.0, 4430.0, 4621.0, 4627.0, 4628.0, 4649.0, 4651.0, 4703.0, 5339.0, 5358.0, 5756.0, 6709.0, 6710.0, 6711.0, 6744.0, 7111.0, 7170.0, 7171.0, 7273.0, 7430.0, 7739.0, 8727.0, 9051.0, 9172.0, 9463.0, 9948.0, 10083.0, 10093.0, 10094.0, 10096.0, 10097.0, 10109.0, 10529.0, 10677.0, 10979.0, 11078.0, 11133.0, 11151.0, 22885.0, 22989.0, 23164.0, 23345.0, 23499.0, 23603.0, 24145.0, 26258.0, 28988.0, 29109.0, 50853.0, 51168.0, 51474.0, 54942.0, 55607.0, 55612.0, 57175.0, 57553.0, 57619.0, 63876.0, 64601.0, 64780.0, 79585.0, 79778.0, 79784.0, 80179.0, 80206.0, 81873.0, 84168.0, 84940.0, 161176.0, 199953.0, 283431.0, 339451.0, 653857.0 
GO:0030020 MF 2.65e-09 9/11536    37/16056 D03 extracellular matrix structural constituent conferring tensile strength 1294.0, 1301.0, 1302.0, 1307.0, 50509.0, 81578.0, 84570.0, 91522.0, 340267.0 
GO:0044325 MF 1.90e-08 55/11536   117/16056 D03 transmembrane transporter binding        87.0, 88.0, 287.0, 288.0, 578.0, 706.0, 1173.0, 1499.0, 1729.0, 2258.0, 2280.0, 2332.0, 2534.0, 2907.0, 3398.0, 3752.0, 4842.0, 5144.0, 5311.0, 5348.0, 5589.0, 6281.0, 6331.0, 6399.0, 6526.0, 6640.0, 6714.0, 6717.0, 6804.0, 6833.0, 7525.0, 7531.0, 8557.0, 9001.0, 9100.0, 9196.0, 9456.0, 9472.0, 9532.0, 10060.0, 10519.0, 23241.0, 23630.0, 23704.0, 24145.0, 27020.0, 29085.0, 30820.0, 57120.0, 120892.0, 157753.0, 219527.0, 285966.0, 388591.0, 644139.0 
GO:0004888 MF 4.50e-08 42/11536    94/16056 D03 transmembrane signaling receptor activity 177.0, 919.0, 960.0, 971.0, 1630.0, 1956.0, 2064.0, 2213.0, 2532.0, 2550.0, 3590.0, 3822.0, 3823.0, 3824.0, 4074.0, 4804.0, 4851.0, 5026.0, 5364.0, 6259.0, 6653.0, 7099.0, 7442.0, 7804.0, 8578.0, 9213.0, 9466.0, 9568.0, 10990.0, 26512.0, 50856.0, 51206.0, 51310.0, 55366.0, 55716.0, 55879.0, 57053.0, 64327.0, 84168.0, 92737.0, 127943.0, 165829.0 
GO:0004930 MF 6.94e-08 103/11536   192/16056 D04 G protein-coupled receptor activity      134.0, 135.0, 187.0, 624.0, 1268.0, 1901.0, 1952.0, 2149.0, 2532.0, 2692.0, 2826.0, 2827.0, 2834.0, 2835.0, 2840.0, 2842.0, 2846.0, 2852.0, 2859.0, 2863.0, 2925.0, 3269.0, 3354.0, 4142.0, 4157.0, 4852.0, 4935.0, 4986.0, 4987.0, 4988.0, 4992.0, 4995.0, 5021.0, 5995.0, 6608.0, 6751.0, 7434.0, 7976.0, 8111.0, 8321.0, 8322.0, 8324.0, 8325.0, 8326.0, 8590.0, 9213.0, 9283.0, 9289.0, 9293.0, 9294.0, 9340.0, 10149.0, 10203.0, 10692.0, 10888.0, 10936.0, 11250.0, 11251.0, 23266.0, 23566.0, 23620.0, 26246.0, 27199.0, 27202.0, 27239.0, 50831.0, 50832.0, 50838.0, 50839.0, 50840.0, 54328.0, 54429.0, 55890.0, 64582.0, 81466.0, 83873.0, 83941.0, 84059.0, 89894.0, 114814.0, 115330.0, 131601.0, 138799.0, 165082.0, 166647.0, 221395.0, 259289.0, 259290.0, 259291.0, 259292.0, 259293.0, 259294.0, 259295.0, 259296.0, 283383.0, 284521.0, 338557.0, 343171.0, 344758.0, 387509.0, 391190.0, 391191.0, 653160.0
[truncated: 11,614 more chars]
