# Supplementary material for: Analysis of gene expression in the postmortem brain of neurotypical Black Americans reveals contributions of genetic ancestry
Source: Nat Neurosci. 2024 May 20;27(6):1064–74. doi: 10.1038/s41593-024-01636-0 (PMC11156587; doi:10.1038/s41593-024-01636-0)
Supplement: Supplementary file 5 — Compressed directory of ancestry-associated DEGs enriched for WGCNA module functional enrichment results (that is, GO term enrichment) for the caudate nucleus, dentate gyrus, DLPFC and hippocampus. [file 41593_2024_1636_MOESM5_ESM.gz › wgcna_functional_enrichment/hippocampus/GO_analysis_mash_steelblue.txt]

GO:0051568 BP 4.39e-09    5/38    27/16056 D10 histone H3-K4 methylation                3054.0, 4221.0, 8085.0, 9739.0, 23067.0 
GO:0044648 BP 2.43e-07    3/38     6/16056 D11 histone H3-K4 dimethylation              8085.0, 9739.0, 23067.0 
GO:0097692 BP 6.79e-07    3/38     8/16056 D11 histone H3-K4 monomethylation            8085.0, 9739.0, 23067.0 
GO:0080182 BP 8.13e-06    3/38    17/16056 D11 histone H3-K4 trimethylation             8085.0, 9739.0, 23067.0 
GO:0035097 CC 2.29e-07    4/38    23/16056 D05 histone methyltransferase complex        3054.0, 4221.0, 9739.0, 23067.0 
GO:0071339 CC 6.99e-07    4/38    30/16056 D07 MLL1 complex                             3054.0, 4221.0, 6878.0, 27043.0 
GO:0048188 CC 4.37e-06    3/38    14/16056 D06 Set1C/COMPASS complex                    3054.0, 9739.0, 23067.0 
GO:0005654 CC 2.88e-05   20/38  3491/16056 D02 nucleoplasm                              1822.0, 2011.0, 3054.0, 4221.0, 6597.0, 6878.0, 7916.0, 8085.0, 8570.0, 8888.0, 9612.0, 9739.0, 9968.0, 10523.0, 10847.0, 11194.0, 23067.0, 25930.0, 27043.0, 57634.0 
GO:0003713 MF 9.77e-07    7/38   230/16056 D03 transcription coactivator activity       1822.0, 3054.0, 6597.0, 6878.0, 8085.0, 9968.0, 10847.0 
GO:0042800 MF 2.65e-06    3/38    12/16056 D09 histone H3K4 methyltransferase activity  8085.0, 9739.0, 23067.0 
GO:0003682 MF 2.15e-05    7/38   368/16056 D02 chromatin binding                        3054.0, 4221.0, 8888.0, 9612.0, 9968.0, 27043.0, 57634.0 
