# Supplementary material for: Analysis of gene expression in the postmortem brain of neurotypical Black Americans reveals contributions of genetic ancestry
Source: Nat Neurosci. 2024 May 20;27(6):1064–74. doi: 10.1038/s41593-024-01636-0 (PMC11156587; doi:10.1038/s41593-024-01636-0)
Supplement: Supplementary file 5 — Compressed directory of ancestry-associated DEGs enriched for WGCNA module functional enrichment results (that is, GO term enrichment) for the caudate nucleus, dentate gyrus, DLPFC and hippocampus. [file 41593_2024_1636_MOESM5_ESM.gz › wgcna_functional_enrichment/hippocampus/GO_analysis_mash_lightgreen.xlsx]

## Sheet: Sheet1
GO	NS	enrichment	name	ratio_in_study	ratio_in_pop	p_uncorrected	depth	study_count	p_fdr_bh	study_items
GO:0033693	BP	e	neurofilament bundle assembly	3/61	3/16056	5.21798e-08	9	3	0.000306895	4741.0, 4744.0, 4747.0
GO:0099185	BP	e	postsynaptic intermediate filament cytoskeleton organization	3/61	3/16056	5.21798e-08	7	3	0.000306895	4744.0, 4747.0, 9118.0
GO:0086002	BP	e	cardiac muscle cell action potential involved in contraction	4/61	15/16056	2.49414e-07	6	4	0.000977952	6323.0, 6324.0, 6327.0, 6330.0
GO:0060052	BP	e	neurofilament cytoskeleton organization	3/61	9/16056	4.31234e-06	7	3	0.0126815	4744.0, 4747.0, 9118.0
GO:0086012	BP	e	membrane depolarization during cardiac muscle cell action potential	3/61	12/16056	1.12027e-05	6	3	0.0263556	6324.0, 6327.0, 6330.0
GO:0045109	BP	e	intermediate filament organization	3/61	13/16056	1.45242e-05	7	3	0.0284746	4741.0, 4747.0, 9118.0
GO:2000649	BP	e	regulation of sodium ion transmembrane transporter activity	3/61	16/16056	2.82087e-05	9	3	0.0474027	6324.0, 6327.0, 6330.0
GO:0099160	CC	e	postsynaptic intermediate filament cytoskeleton	4/61	4/16056	1.88527e-10	7	4	3.26152e-07	4741.0, 4744.0, 4747.0, 9118.0
GO:0005883	CC	e	neurofilament	4/61	9/16056	2.3419e-08	7	4	2.02574e-05	4741.0, 4744.0, 4747.0, 9118.0
GO:0001518	CC	e	voltage-gated sodium channel complex	4/61	15/16056	2.49414e-07	7	4	0.000143829	6323.0, 6324.0, 6327.0, 6330.0
GO:0098685	CC	e	Schaffer collateral - CA1 synapse	6/61	90/16056	1.13593e-06	4	6	0.000491289	4744.0, 4747.0, 9118.0, 9590.0, 10815.0, 22854.0
GO:0030315	CC	e	T-tubule	4/61	40/16056	1.55542e-05	2	4	0.00538176	6323.0, 6324.0, 6327.0, 113146.0
GO:0030424	CC	e	axon	8/61	305/16056	1.9e-05	5	8	0.00547834	3737.0, 4741.0, 4744.0, 4747.0, 5979.0, 6323.0, 55605.0, 127833.0
GO:0097418	CC	e	neurofibrillary tangle	2/61	5/16056	0.000140941	4	2	0.0304785	4741.0, 4744.0
GO:0005654	CC	p	nucleoplasm	2/61	3491/16056	7.2505e-05	2	2	0.0179191	6014.0, 6323.0
GO:0099184	MF	e	structural constituent of postsynaptic intermediate filament cytoskeleton	3/61	3/16056	5.21798e-08	4	3	0.00021952	4744.0, 4747.0, 9118.0
GO:0086006	MF	e	voltage-gated sodium channel activity involved in cardiac muscle cell action potential	3/61	5/16056	5.18974e-07	10	3	0.00109166	6324.0, 6327.0, 6330.0
GO:0005200	MF	e	structural constituent of cytoskeleton	5/61	73/16056	8.25094e-06	2	5	0.0115706	4741.0, 4744.0, 4747.0, 9118.0, 23136.0
