# Supplementary material for: Analysis of gene expression in the postmortem brain of neurotypical Black Americans reveals contributions of genetic ancestry
Source: Nat Neurosci. 2024 May 20;27(6):1064–74. doi: 10.1038/s41593-024-01636-0 (PMC11156587; doi:10.1038/s41593-024-01636-0)
Supplement: Supplementary file 5 — Compressed directory of ancestry-associated DEGs enriched for WGCNA module functional enrichment results (that is, GO term enrichment) for the caudate nucleus, dentate gyrus, DLPFC and hippocampus. [file 41593_2024_1636_MOESM5_ESM.gz › wgcna_functional_enrichment/hippocampus/GO_analysis_mash_blue.xlsx]

## Sheet: Sheet1
GO	NS	enrichment	name	ratio_in_study	ratio_in_pop	p_uncorrected	depth	study_count	p_fdr_bh	study_items
GO:0045087	BP	e	innate immune response	61/507	314/16056	4.96037e-31	6	61	5.83489e-27	558.0, 695.0, 712.0, 713.0, 714.0, 929.0, 1436.0, 1524.0, 1535.0, 1536.0, 2000.0, 2207.0, 2209.0, 3055.0, 3106.0, 3133.0, 3551.0, 3663.0, 3665.0, 3684.0, 4064.0, 4067.0, 4615.0, 4688.0, 5294.0, 6039.0, 6737.0, 6850.0, 7096.0, 7097.0, 7098.0, 7100.0, 8635.0, 8832.0, 9450.0, 10333.0, 10346.0, 10392.0, 10475.0, 10695.0, 11027.0, 23765.0, 27350.0, 29108.0, 51135.0, 51284.0, 51296.0, 58484.0, 60489.0,…
GO:0006955	BP	e	immune response	47/507	181/16056	5.3249e-30	2	47	3.13184e-26	714.0, 718.0, 920.0, 942.0, 944.0, 1075.0, 1230.0, 1234.0, 1240.0, 1520.0, 1524.0, 2209.0, 2210.0, 2214.0, 2217.0, 2533.0, 3106.0, 3113.0, 3117.0, 3122.0, 3123.0, 3133.0, 3394.0, 3603.0, 3717.0, 4065.0, 4261.0, 5294.0, 5724.0, 6693.0, 7096.0, 7097.0, 7409.0, 7454.0, 7940.0, 8477.0, 9641.0, 10261.0, 10288.0, 10333.0, 10346.0, 23533.0, 29126.0, 80380.0, 81793.0, 146850.0, 375387.0
GO:0006954	BP	e	inflammatory response	53/507	261/16056	5.04293e-28	4	53	1.97733e-24	140.0, 199.0, 558.0, 718.0, 719.0, 929.0, 958.0, 1230.0, 1234.0, 1240.0, 1436.0, 1535.0, 1536.0, 2350.0, 3055.0, 3551.0, 3606.0, 3663.0, 3683.0, 3689.0, 3965.0, 4064.0, 4065.0, 4261.0, 4973.0, 5294.0, 5724.0, 7040.0, 7096.0, 7097.0, 7100.0, 9450.0, 10312.0, 10333.0, 10392.0, 22900.0, 23166.0, 23765.0, 29108.0, 29760.0, 51284.0, 57413.0, 58484.0, 64581.0, 80833.0, 81793.0, 84695.0, 84868.0, 114548…
GO:0002250	BP	e	adaptive immune response	34/507	103/16056	8.34748e-26	3	34	2.45479e-22	695.0, 920.0, 942.0, 1445.0, 1520.0, 1524.0, 2210.0, 3106.0, 3108.0, 3109.0, 3111.0, 3113.0, 3115.0, 3117.0, 3122.0, 3133.0, 3717.0, 3903.0, 4067.0, 5294.0, 6494.0, 6850.0, 7462.0, 8832.0, 10288.0, 10859.0, 11006.0, 11024.0, 29126.0, 64421.0, 80380.0, 84868.0, 89790.0, 115650.0
GO:0032760	BP	e	positive regulation of tumor necrosis factor production	28/507	80/16056	2.91816e-22	9	28	6.86525e-19	695.0, 929.0, 1535.0, 1536.0, 2214.0, 3133.0, 3459.0, 3717.0, 3965.0, 4615.0, 5336.0, 5724.0, 5788.0, 6693.0, 6850.0, 7096.0, 7097.0, 7098.0, 7305.0, 8832.0, 10392.0, 11027.0, 29108.0, 54440.0, 64170.0, 64581.0, 84868.0, 113277.0
GO:0032755	BP	e	positive regulation of interleukin-6 production	26/507	77/16056	2.66187e-20	8	26	5.2186e-17	199.0, 695.0, 972.0, 1535.0, 3570.0, 3603.0, 3965.0, 4615.0, 5336.0, 5724.0, 6850.0, 7096.0, 7097.0, 7098.0, 7305.0, 10288.0, 10333.0, 10392.0, 11027.0, 23765.0, 29108.0, 51284.0, 64170.0, 64581.0, 113277.0, 388325.0
GO:0007165	BP	e	signal transduction	74/507	866/16056	3.32112e-15	4	74	5.58091e-12	140.0, 472.0, 558.0, 718.0, 834.0, 920.0, 944.0, 945.0, 963.0, 1436.0, 1439.0, 1441.0, 1796.0, 2004.0, 2209.0, 2896.0, 3123.0, 3459.0, 3594.0, 3603.0, 3635.0, 3683.0, 3709.0, 3717.0, 4067.0, 4615.0, 5025.0, 5880.0, 6093.0, 6195.0, 6282.0, 6452.0, 6494.0, 6693.0, 7046.0, 7096.0, 7097.0, 7098.0, 7305.0, 9535.0, 9938.0, 10288.0, 10333.0, 10392.0, 10859.0, 11027.0, 11035.0, 23526.0, 27071.0, 27181.0,…
GO:0032731	BP	e	positive regulation of interleukin-1 beta production	17/507	43/16056	4.66887e-15	9	17	6.86498e-12	834.0, 841.0, 3717.0, 3965.0, 4332.0, 4615.0, 7305.0, 10333.0, 10392.0, 11027.0, 22900.0, 29108.0, 58484.0, 64581.0, 113277.0, 114548.0, 115362.0
GO:0007166	BP	e	cell surface receptor signaling pathway	29/507	164/16056	3.63682e-14	5	29	4.75333e-11	154.0, 920.0, 929.0, 942.0, 1230.0, 1234.0, 1796.0, 2209.0, 2210.0, 2212.0, 2214.0, 3597.0, 4615.0, 5788.0, 6693.0, 10261.0, 10288.0, 10800.0, 11024.0, 23765.0, 27180.0, 29121.0, 29126.0, 58475.0, 64231.0, 80380.0, 84689.0, 221188.0, 284021.0
GO:0042102	BP	e	positive regulation of T cell proliferation	15/507	40/16056	4.90396e-13	9	15	5.76853e-10	199.0, 942.0, 3071.0, 3109.0, 3113.0, 3115.0, 3717.0, 5788.0, 10288.0, 29126.0, 54440.0, 80380.0, 84868.0, 115650.0, 283234.0
GO:0032757	BP	e	positive regulation of interleukin-8 production	15/507	44/16056	2.49465e-12	8	15	2.66769e-09	929.0, 965.0, 972.0, 3965.0, 4615.0, 6850.0, 7096.0, 7097.0, 7098.0, 7100.0, 10392.0, 11027.0, 29108.0, 51284.0, 64581.0
GO:0032729	BP	e	positive regulation of type II interferon production	16/507	52/16056	2.80641e-12	8	16	2.75098e-09	929.0, 3113.0, 3115.0, 3394.0, 3594.0, 3606.0, 3717.0, 3965.0, 7098.0, 10148.0, 10859.0, 29108.0, 51284.0, 54440.0, 64581.0, 84868.0
GO:0032722	BP	e	positive regulation of chemokine production	13/507	31/16056	3.26866e-12	8	13	2.95763e-09	199.0, 972.0, 1436.0, 3162.0, 3570.0, 3606.0, 4615.0, 7097.0, 7098.0, 29108.0, 51284.0, 64170.0, 84868.0
GO:0019221	BP	e	cytokine-mediated signaling pathway	20/507	91/16056	5.4737e-12	6	20	4.59908e-09	1050.0, 1230.0, 1436.0, 1439.0, 1441.0, 3055.0, 3459.0, 3570.0, 3587.0, 3594.0, 3597.0, 3663.0, 3717.0, 5777.0, 10148.0, 10288.0, 10859.0, 11024.0, 11027.0, 51135.0
GO:0032735	BP	e	positive regulation of interleukin-12 production	12/507	28/16056	1.65907e-11	8	12	1.30104e-08	958.0, 3394.0, 3603.0, 3663.0, 3965.0, 5336.0, 6850.0, 7097.0, 7098.0, 7805.0, 64581.0, 388325.0
GO:0051607	BP	e	defense response to virus	26/507	169/16056	2.11431e-11	7	26	1.55441e-08	834.0, 958.0, 2635.0, 3660.0, 3663.0, 3665.0, 3687.0, 4615.0, 5788.0, 6039.0, 7097.0, 7098.0, 9641.0, 10346.0, 10859.0, 11035.0, 22900.0, 27350.0, 29108.0, 51284.0, 60489.0, 64170.0, 84166.0, 91607.0, 201294.0, 340061.0
GO:0050870	BP	e	positive regulation of T cell activation	11/507	24/16056	4.8111e-11	8	11	3.14405e-08	920.0, 3108.0, 3109.0, 3111.0, 3113.0, 3115.0, 3117.0, 3122.0, 3123.0, 29108.0, 283234.0
GO:0019886	BP	e	antigen processing and presentation of exogenous peptide antigen via MHC class II	11/507	24/16056	4.8111e-11	5	11	3.14405e-08	972.0, 1520.0, 2207.0, 3108.0, 3109.0, 3111.0, 3113.0, 3115.0, 3117.0, 3122.0, 3123.0
GO:0050853	BP	e	B cell receptor signaling pathway	12/507	31/16056	7.0584e-11	10	12	4.36989e-08	695.0, 3071.0, 4067.0, 4332.0, 5336.0, 5777.0, 5788.0, 6850.0, 7462.0, 29760.0, 89857.0, 150372.0
GO:0002503	BP	e	peptide antigen assembly with MHC class II protein complex	8/507	11/16056	1.42101e-10	7	8	7.95966e-08	3108.0, 3109.0, 3111.0, 3113.0, 3115.0, 3117.0, 3122.0, 3123.0
GO:0002381	BP	e	immunoglobulin production involved in immunoglobulin-mediated immune response	8/507	11/16056	1.42101e-10	7	8	7.95966e-08	3108.0, 3109.0, 3111.0, 3113.0, 3115.0, 3117.0, 3122.0, 3123.0
GO:0051092	BP	e	positive regulation of NF-kappaB transcription factor activity	22/507	134/16056	2.07512e-10	12	22	1.10953e-07	695.0, 958.0, 1524.0, 3551.0, 3606.0, 3965.0, 4615.0, 5336.0, 6737.0, 7097.0, 7098.0, 10333.0, 10346.0, 10392.0, 10475.0, 11035.0, 29108.0, 58484.0, 64170.0, 64581.0, 84433.0, 114548.0
GO:0031663	BP	e	lipopolysaccharide-mediated signaling pathway	12/507	34/16056	2.51552e-10	6	12	1.28652e-07	929.0, 3055.0, 3606.0, 4064.0, 4067.0, 4615.0, 5336.0, 5724.0, 6688.0, 7040.0, 7097.0, 9450.0
GO:0042130	BP	e	negative regulation of T cell proliferation	11/507	28/16056	3.69034e-10	9	11	1.80873e-07	942.0, 3123.0, 5777.0, 6693.0, 10288.0, 10859.0, 11006.0, 11326.0, 29126.0, 80380.0, 84868.0
GO:0060907	BP	e	positive regulation of macrophage cytokine production	10/507	22/16056	4.15055e-10	10	10	1.95292e-07	972.0, 4615.0, 5336.0, 7098.0, 7805.0, 10392.0, 10859.0, 29108.0, 51284.0, 64170.0
GO:0043123	BP	e	positive regulation of I-kappaB kinase/NF-kappaB signaling	24/507	166/16056	4.70491e-10	8	24	2.12861e-07	834.0, 841.0, 843.0, 920.0, 958.0, 972.0, 3123.0, 3162.0, 3551.0, 3965.0, 4615.0, 6737.0, 7098.0, 9641.0, 10333.0, 10346.0, 10392.0, 10475.0, 51135.0, 64170.0, 64581.0, 80833.0, 84433.0, 113277.0
GO:0050729	BP	e	positive regulation of inflammatory response	16/507	72/16056	6.22096e-10	7	16	2.71027e-07	834.0, 1050.0, 3603.0, 3606.0, 3717.0, 7097.0, 7098.0, 9111.0, 23765.0, 29108.0, 51284.0, 56670.0, 58484.0, 63940.0, 81793.0, 114548.0
GO:0016064	BP	e	immunoglobulin mediated immune response	8/507	13/16056	1.04802e-09	6	8	4.40282e-07	972.0, 1439.0, 2207.0, 3635.0, 3665.0, 4615.0, 10312.0, 64170.0
GO:0001774	BP	e	microglial cell activation	9/507	19/16056	2.02756e-09	6	9	7.95005e-07	199.0, 712.0, 3459.0, 3684.0, 3689.0, 3717.0, 7097.0, 7098.0, 54209.0
GO:0002224	BP	e	toll-like receptor signaling pathway	9/507	19/16056	2.02756e-09	11	9	7.95005e-07	1520.0, 5336.0, 7096.0, 7097.0, 7100.0, 10333.0, 51135.0, 51284.0, 81793.0
GO:0006952	BP	e	defense response	13/507	49/16056	2.47227e-09	3	13	9.38105e-07	1441.0, 1536.0, 3106.0, 6039.0, 7454.0, 8832.0, 9306.0, 10392.0, 10800.0, 11024.0, 11027.0, 11262.0, 114548.0
GO:0071346	BP	e	cellular response to type II interferon	14/507	60/16056	3.74861e-09	6	14	1.37797e-06	199.0, 834.0, 965.0, 2635.0, 3113.0, 3394.0, 3594.0, 3965.0, 4360.0, 7097.0, 7098.0, 7454.0, 115361.0, 115362.0
GO:0006935	BP	e	chemotaxis	14/507	62/16056	5.93029e-09	3	14	2.11388e-06	719.0, 1230.0, 1234.0, 1240.0, 1524.0, 1794.0, 3071.0, 3965.0, 5724.0, 6693.0, 10800.0, 58191.0, 112616.0, 123920.0
GO:0071222	BP	e	cellular response to lipopolysaccharide	18/507	108/16056	7.24437e-09	6	18	2.48934e-06	558.0, 834.0, 929.0, 942.0, 1234.0, 1524.0, 3394.0, 3717.0, 4064.0, 4360.0, 4615.0, 10288.0, 10859.0, 29108.0, 29126.0, 80380.0, 84868.0, 114548.0
GO:0042742	BP	e	defense response to bacterium	14/507	63/16056	7.40686e-09	6	14	2.48934e-06	2207.0, 2209.0, 3394.0, 4615.0, 6693.0, 6850.0, 7098.0, 7100.0, 10333.0, 10392.0, 23166.0, 57674.0, 58484.0, 219972.0
GO:0007159	BP	e	leukocyte cell-cell adhesion	9/507	22/16056	1.00304e-08	4	9	3.27744e-06	3683.0, 3689.0, 4478.0, 4973.0, 5788.0, 6093.0, 6402.0, 6850.0, 83706.0
GO:0032689	BP	e	negative regulation of type II interferon production	9/507	23/16056	1.60197e-08	8	9	5.09298e-06	558.0, 3123.0, 3965.0, 7805.0, 10859.0, 11006.0, 29126.0, 80380.0, 84868.0
GO:0032753	BP	e	positive regulation of interleukin-4 production	8/507	17/16056	1.77005e-08	8	8	5.33873e-06	942.0, 2207.0, 3133.0, 3965.0, 6850.0, 54440.0, 84868.0, 114548.0
GO:0002755	BP	e	MyD88-dependent toll-like receptor signaling pathway	8/507	17/16056	1.77005e-08	12	8	5.33873e-06	695.0, 4615.0, 7096.0, 7097.0, 7100.0, 10333.0, 51135.0, 81793.0
GO:0031295	BP	e	T cell costimulation	9/507	25/16056	3.7851e-08	9	9	1.08596e-05	942.0, 1445.0, 4067.0, 5777.0, 7409.0, 29126.0, 80380.0, 84433.0, 115650.0
GO:0032733	BP	e	positive regulation of interleukin-10 production	9/507	25/16056	3.7851e-08	8	9	1.08596e-05	3965.0, 5336.0, 6850.0, 7097.0, 29108.0, 29126.0, 54209.0, 54440.0, 64581.0
GO:0050830	BP	e	defense response to Gram-positive bacterium	12/507	51/16056	4.46478e-08	7	12	1.25046e-05	944.0, 3133.0, 3606.0, 4615.0, 6039.0, 7097.0, 10392.0, 29108.0, 64170.0, 84868.0, 115361.0, 219972.0
GO:0051056	BP	e	regulation of small GTPase mediated signal transduction	17/507	111/16056	6.93692e-08	7	17	1.89765e-05	393.0, 1794.0, 6494.0, 7409.0, 23526.0, 50619.0, 51291.0, 55701.0, 55843.0, 64333.0, 81704.0, 89846.0, 116985.0, 117289.0, 201176.0, 221472.0, 257106.0
GO:0042832	BP	e	defense response to protozoan	7/507	14/16056	8.50591e-08	6	7	2.22345e-05	958.0, 3394.0, 4615.0, 64581.0, 115361.0, 116071.0, 283234.0
GO:0030889	BP	e	negative regulation of B cell proliferation	7/507	14/16056	8.50591e-08	9	7	2.22345e-05	472.0, 695.0, 3635.0, 4067.0, 4332.0, 7305.0, 11314.0
GO:1901224	BP	e	positive regulation of NIK/NF-kappaB signaling	12/507	54/16056	8.84985e-08	8	12	2.26306e-05	929.0, 942.0, 3606.0, 3965.0, 7097.0, 7098.0, 7805.0, 9111.0, 10392.0, 51284.0, 54209.0, 84868.0
GO:0006911	BP	e	phagocytosis, engulfment	8/507	21/16056	1.32499e-07	7	8	3.24705e-05	199.0, 2209.0, 3684.0, 3689.0, 4481.0, 9938.0, 51411.0, 54209.0
GO:0038095	BP	e	Fc-epsilon receptor signaling pathway	8/507	21/16056	1.32499e-07	8	8	3.24705e-05	695.0, 2207.0, 3551.0, 4067.0, 4214.0, 5336.0, 6850.0, 7409.0
GO:0002376	BP	e	immune system process	9/507	29/16056	1.65756e-07	1	9	3.97916e-05	2212.0, 3394.0, 3660.0, 3663.0, 3665.0, 4973.0, 11314.0, 57674.0, 91607.0
GO:0002283	BP	e	neutrophil activation involved in immune response	5/507	6/16056	1.79976e-07	7	5	4.23411e-05	2207.0, 4615.0, 6850.0, 7305.0, 11027.0
GO:1900017	BP	e	positive regulation of cytokine production involved in inflammatory response	7/507	16/16056	2.68328e-07	8	7	6.06988e-05	4615.0, 10333.0, 23765.0, 63940.0, 64170.0, 64581.0, 115362.0
GO:0032930	BP	e	positive regulation of superoxide anion generation	7/507	16/16056	2.68328e-07	8	7	6.06988e-05	1535.0, 3684.0, 3689.0, 6850.0, 7040.0, 7305.0, 64581.0
GO:0007229	BP	e	integrin-mediated signaling pathway	14/507	83/16056	2.93658e-07	6	14	6.51754e-05	2533.0, 3055.0, 3683.0, 3684.0, 3687.0, 3689.0, 3693.0, 3695.0, 5341.0, 6850.0, 7094.0, 7409.0, 83706.0, 84106.0
GO:0006898	BP	e	receptor-mediated endocytosis	13/507	72/16056	3.4372e-07	6	13	7.48738e-05	154.0, 929.0, 2209.0, 3684.0, 3689.0, 4360.0, 4481.0, 7048.0, 10894.0, 23166.0, 58191.0, 201176.0, 283420.0
GO:0001775	BP	e	cell activation	6/507	11/16056	3.8864e-07	2	6	8.31195e-05	5336.0, 6850.0, 7096.0, 7097.0, 10333.0, 64581.0
GO:0030225	BP	e	macrophage differentiation	7/507	17/16056	4.43767e-07	6	7	9.32148e-05	841.0, 920.0, 1050.0, 1436.0, 3123.0, 6688.0, 139716.0
GO:0007186	BP	e	G protein-coupled receptor signaling pathway	28/507	310/16056	6.25924e-07	5	28	0.000129171	140.0, 718.0, 719.0, 1234.0, 1240.0, 1524.0, 2857.0, 3717.0, 5031.0, 5294.0, 5330.0, 5724.0, 5777.0, 5880.0, 6001.0, 7409.0, 8477.0, 9170.0, 10287.0, 23533.0, 26996.0, 53829.0, 56670.0, 57121.0, 64407.0, 64805.0, 146850.0, 221188.0
GO:0046598	BP	e	positive regulation of viral entry into host cell	6/507	12/16056	7.56538e-07	6	6	0.000150833	920.0, 972.0, 3123.0, 3965.0, 6737.0, 10475.0
GO:0060333	BP	e	type II interferon-mediated signaling pathway	6/507	12/16056	7.56538e-07	8	6	0.000150833	3055.0, 3459.0, 3717.0, 6672.0, 7157.0, 9111.0
GO:0048661	BP	e	positive regulation of smooth muscle cell proliferation	10/507	44/16056	8.52013e-07	6	10	0.000167037	199.0, 1535.0, 3162.0, 3570.0, 3606.0, 4615.0, 5724.0, 7040.0, 7048.0, 51135.0
GO:0019722	BP	e	calcium-mediated signaling	11/507	55/16056	9.49819e-07	7	11	0.000177868	695.0, 920.0, 1230.0, 1234.0, 1524.0, 2214.0, 5025.0, 5336.0, 6850.0, 7462.0, 64805.0
GO:0150062	BP	e	complement-mediated synapse pruning	4/507	4/16056	9.82864e-07	7	4	0.000177868	712.0, 718.0, 3684.0, 54209.0
GO:0002774	BP	e	Fc receptor mediated inhibitory signaling pathway	4/507	4/16056	9.82864e-07	8	4	0.000177868	4067.0, 10288.0, 10859.0, 11006.0
GO:0071226	BP	e	cellular response to molecule of fungal origin	4/507	4/16056	9.82864e-07	5	4	0.000177868	695.0, 6850.0, 64581.0, 388325.0
GO:0032747	BP	e	positive regulation of interleukin-23 production	4/507	4/16056	9.82864e-07	8	4	0.000177868	4615.0, 5336.0, 23765.0, 64581.0
GO:0050850	BP	e	positive regulation of calcium-mediated signaling	6/507	13/16056	1.36753e-06	8	6	0.000240093	920.0, 5025.0, 5336.0, 6850.0, 54209.0, 64581.0
GO:0032693	BP	e	negative regulation of interleukin-10 production	6/507	13/16056	1.36753e-06	8	6	0.000240093	695.0, 7305.0, 10859.0, 11006.0, 29126.0, 80380.0
GO:0035589	BP	e	G protein-coupled purinergic nucleotide receptor signaling pathway	5/507	8/16056	1.59345e-06	7	5	0.000275643	2857.0, 5031.0, 5724.0, 53829.0, 64805.0
GO:0034341	BP	e	response to type II interferon	7/507	20/16056	1.62871e-06	5	7	0.000275834	958.0, 972.0, 4261.0, 6672.0, 6737.0, 8942.0, 58191.0
GO:0006909	BP	e	phagocytosis	11/507	58/16056	1.65919e-06	5	11	0.000275834	558.0, 929.0, 3394.0, 3683.0, 4615.0, 4688.0, 4689.0, 5031.0, 9936.0, 122618.0, 201294.0
GO:0006968	BP	e	cellular defense response	8/507	28/16056	1.6649e-06	4	8	0.000275834	1234.0, 1524.0, 4332.0, 4688.0, 6693.0, 7305.0, 10288.0, 10312.0
GO:0002244	BP	e	hematopoietic progenitor cell differentiation	11/507	60/16056	2.35881e-06	4	11	0.000385371	1436.0, 4067.0, 5341.0, 5777.0, 5788.0, 5978.0, 7040.0, 7157.0, 55526.0, 84138.0, 122618.0
GO:0048678	BP	e	response to axon injury	8/507	30/16056	2.96539e-06	4	8	0.000465091	199.0, 558.0, 4067.0, 5025.0, 5336.0, 7305.0, 54209.0, 64805.0
GO:0042110	BP	e	T cell activation	8/507	30/16056	2.96539e-06	5	8	0.000465091	841.0, 920.0, 5294.0, 5788.0, 7454.0, 8832.0, 64581.0, 79626.0
GO:0050776	BP	e	regulation of immune response	8/507	30/16056	2.96539e-06	4	8	0.000465091	2209.0, 2210.0, 2212.0, 2214.0, 3635.0, 3665.0, 6693.0, 10870.0
GO:0032691	BP	e	negative regulation of interleukin-1 beta production	7/507	22/16056	3.39151e-06	9	7	0.000524926	945.0, 1524.0, 2000.0, 11006.0, 22900.0, 54209.0, 114548.0
GO:0030183	BP	e	B cell differentiation	10/507	51/16056	3.59802e-06	7	10	0.000549656	3087.0, 4066.0, 5336.0, 5788.0, 6850.0, 10312.0, 29760.0, 64421.0, 84433.0, 150372.0
GO:0001916	BP	e	positive regulation of T cell mediated cytotoxicity	6/507	15/16056	3.77886e-06	9	6	0.000569881	3106.0, 3122.0, 3123.0, 3133.0, 3594.0, 5788.0
GO:0002282	BP	e	microglial cell activation involved in immune response	4/507	5/16056	4.79112e-06	7	4	0.000704475	1524.0, 2896.0, 7305.0, 54209.0
GO:0034154	BP	e	toll-like receptor 7 signaling pathway	4/507	5/16056	4.79112e-06	13	4	0.000704475	51284.0, 84868.0, 118788.0, 388325.0
GO:0050766	BP	e	positive regulation of phagocytosis	8/507	32/16056	5.04064e-06	7	8	0.000732012	695.0, 1535.0, 1794.0, 2207.0, 2209.0, 29108.0, 54209.0, 64581.0
GO:0050901	BP	e	leukocyte tethering or rolling	6/507	16/16056	5.88518e-06	6	6	0.000844236	1524.0, 3695.0, 6093.0, 6402.0, 6404.0, 6693.0
GO:0032720	BP	e	negative regulation of tumor necrosis factor production	9/507	43/16056	6.29456e-06	9	9	0.000892083	558.0, 945.0, 2000.0, 3965.0, 5777.0, 10859.0, 11006.0, 54209.0, 84868.0
GO:0002221	BP	e	pattern recognition receptor signaling pathway	5/507	10/16056	6.80253e-06	10	5	0.000952598	834.0, 10392.0, 29108.0, 58484.0, 114548.0
GO:0071407	BP	e	cellular response to organic cyclic compound	8/507	34/16056	8.23026e-06	5	8	0.00112573	841.0, 1050.0, 1535.0, 3606.0, 4481.0, 7040.0, 53829.0, 340061.0
GO:0030890	BP	e	positive regulation of B cell proliferation	8/507	34/16056	8.23026e-06	9	8	0.00112573	695.0, 958.0, 972.0, 3071.0, 5788.0, 54440.0, 84433.0, 115650.0
GO:0030031	BP	e	cell projection assembly	6/507	17/16056	8.85322e-06	5	6	0.00119702	822.0, 3071.0, 5880.0, 23191.0, 64098.0, 85477.0
GO:0050731	BP	e	positive regulation of peptidyl-tyrosine phosphorylation	11/507	69/16056	9.71466e-06	10	11	0.00129856	920.0, 972.0, 3059.0, 3570.0, 3717.0, 5336.0, 5788.0, 6850.0, 7040.0, 7157.0, 54209.0
GO:0043280	BP	e	positive regulation of cysteine-type endopeptidase activity involved in apoptotic process	9/507	46/16056	1.13043e-05	11	9	0.00149408	834.0, 5978.0, 6850.0, 10392.0, 22900.0, 29108.0, 64170.0, 64581.0, 114548.0
GO:0007252	BP	e	I-kappaB phosphorylation	5/507	11/16056	1.21474e-05	7	5	0.00153646	3551.0, 7097.0, 7098.0, 9641.0, 51284.0
GO:0097028	BP	e	dendritic cell differentiation	5/507	11/16056	1.21474e-05	6	5	0.00153646	558.0, 3394.0, 4067.0, 10859.0, 54209.0
GO:0002281	BP	e	macrophage activation involved in immune response	5/507	11/16056	1.21474e-05	6	5	0.00153646	5336.0, 6850.0, 9111.0, 56670.0, 84868.0
GO:0045579	BP	e	positive regulation of B cell differentiation	5/507	11/16056	1.21474e-05	10	5	0.00153646	695.0, 3071.0, 3635.0, 6688.0, 6850.0
GO:0002223	BP	e	stimulatory C-type lectin receptor signaling pathway	6/507	18/16056	1.29266e-05	11	6	0.00158992	3551.0, 4067.0, 5336.0, 6850.0, 7305.0, 64581.0
GO:0070269	BP	e	pyroptosis	6/507	18/16056	1.29266e-05	4	6	0.00158992	834.0, 841.0, 29108.0, 54209.0, 58484.0, 114548.0
GO:0032715	BP	e	negative regulation of interleukin-6 production	8/507	36/16056	1.29756e-05	8	8	0.00158992	1445.0, 2000.0, 3071.0, 3635.0, 5777.0, 8832.0, 11006.0, 84868.0
GO:0016045	BP	e	detection of bacterium	4/507	6/16056	1.40134e-05	6	4	0.00168204	3106.0, 3123.0, 10392.0, 58484.0
GO:1904141	BP	e	positive regulation of microglial cell migration	4/507	6/16056	1.40134e-05	9	4	0.00168204	1524.0, 5025.0, 54209.0, 64805.0
GO:0032743	BP	e	positive regulation of interleukin-2 production	7/507	27/16056	1.53954e-05	8	7	0.00182925	920.0, 942.0, 5336.0, 5788.0, 54440.0, 64581.0, 84433.0
GO:0002862	BP	e	negative regulation of inflammatory response to antigenic stimulus	6/507	19/16056	1.83905e-05	8	6	0.00214186	3055.0, 3123.0, 4067.0, 6850.0, 54209.0, 79651.0
GO:0032703	BP	e	negative regulation of interleukin-2 production	6/507	19/16056	1.83905e-05	8	6	0.00214186	5788.0, 7805.0, 11006.0, 11326.0, 51564.0, 84868.0
GO:0006959	BP	e	humoral immune response	7/507	28/16056	1.99722e-05	3	7	0.00227237	240.0, 3123.0, 5699.0, 6480.0, 10148.0, 29760.0, 54209.0
GO:0051897	BP	e	positive regulation of protein kinase B signaling	12/507	88/16056	2.00012e-05	8	12	0.00227237	558.0, 1524.0, 3059.0, 3606.0, 5025.0, 5294.0, 7040.0, 7046.0, 10855.0, 23533.0, 57091.0, 64805.0
GO:0045730	BP	e	respiratory burst	5/507	12/16056	2.02838e-05	2	5	0.00227237	1535.0, 1536.0, 4688.0, 4689.0, 5880.0
GO:0034142	BP	e	toll-like receptor 4 signaling pathway	5/507	12/16056	2.02838e-05	13	5	0.00227237	929.0, 4067.0, 9111.0, 118788.0, 388325.0
GO:0030866	BP	e	cortical actin cytoskeleton organization	7/507	29/16056	2.56155e-05	7	7	0.00281786	3071.0, 3551.0, 3936.0, 5341.0, 6093.0, 7094.0, 91010.0
GO:0071260	BP	e	cellular response to mechanical stimulus	10/507	63/16056	2.56321e-05	5	10	0.00281786	834.0, 841.0, 958.0, 1535.0, 4214.0, 4615.0, 7098.0, 7100.0, 9780.0, 51284.0
GO:0007249	BP	e	I-kappaB kinase/NF-kappaB signaling	9/507	51/16056	2.71331e-05	6	9	0.00295525	695.0, 3551.0, 4615.0, 6093.0, 10392.0, 11035.0, 51284.0, 64170.0, 84433.0
GO:0043315	BP	e	positive regulation of neutrophil degranulation	3/507	3/16056	3.13054e-05	11	3	0.00304881	3684.0, 3689.0, 5724.0
GO:0038156	BP	e	interleukin-3-mediated signaling pathway	3/507	3/16056	3.13054e-05	7	3	0.00304881	1439.0, 2207.0, 6850.0
GO:1904151	BP	e	positive regulation of microglial cell mediated cytotoxicity	3/507	3/16056	3.13054e-05	8	3	0.00304881	3684.0, 6688.0, 7305.0
GO:2001186	BP	e	negative regulation of CD8-positive, alpha-beta T cell activation	3/507	3/16056	3.13054e-05	10	3	0.00304881	3077.0, 10859.0, 29126.0
GO:0071727	BP	e	cellular response to triacyl bacterial lipopeptide	3/507	3/16056	3.13054e-05	8	3	0.00304881	929.0, 7096.0, 7097.0
GO:0002519	BP	e	natural killer cell tolerance induction	3/507	3/16056	3.13054e-05	3	3	0.00304881	3133.0, 3965.0, 84868.0
GO:0150064	BP	e	vertebrate eye-specific patterning	3/507	3/16056	3.13054e-05	4	3	0.00304881	712.0, 718.0, 3684.0
GO:0034123	BP	e	positive regulation of toll-like receptor signaling pathway	3/507	3/16056	3.13054e-05	9	3	0.00304881	7097.0, 7098.0, 7100.0
GO:0061760	BP	e	antifungal innate immune response	4/507	7/16056	3.188e-05	7	4	0.00304881	1524.0, 5336.0, 64170.0, 64581.0
GO:0098883	BP	e	synapse pruning	4/507	7/16056	3.188e-05	6	4	0.00304881	712.0, 713.0, 714.0, 1524.0
GO:0045577	BP	e	regulation of B cell differentiation	4/507	7/16056	3.188e-05	9	4	0.00304881	678.0, 5777.0, 84433.0, 150372.0
GO:2000318	BP	e	positive regulation of T-helper 17 type immune response	4/507	7/16056	3.188e-05	8	4	0.00304881	3594.0, 3717.0, 64170.0, 64581.0
GO:0070723	BP	e	response to cholesterol	4/507	7/16056	3.188e-05	6	4	0.00304881	1234.0, 7040.0, 7046.0, 7048.0
GO:0032819	BP	e	positive regulation of natural killer cell proliferation	4/507	7/16056	3.188e-05	9	4	0.00304881	2214.0, 3133.0, 3606.0, 3717.0
GO:0043305	BP	e	negative regulation of mast cell degranulation	4/507	7/16056	3.188e-05	11	4	0.00304881	3162.0, 3965.0, 8832.0, 11314.0
GO:0007202	BP	e	activation of phospholipase C activity	6/507	21/16056	3.4853e-05	9	6	0.00327981	942.0, 5031.0, 5330.0, 9170.0, 64805.0, 115727.0
GO:0032481	BP	e	positive regulation of type I interferon production	6/507	21/16056	3.4853e-05	8	6	0.00327981	929.0, 3663.0, 4615.0, 5336.0, 6850.0, 340061.0
GO:0042531	BP	e	positive regulation of tyrosine phosphorylation of STAT protein	7/507	31/16056	4.08571e-05	11	7	0.0038143	958.0, 1436.0, 3059.0, 3570.0, 3606.0, 3717.0, 4067.0
GO:0032740	BP	e	positive regulation of interleukin-17 production	5/507	14/16056	4.86493e-05	8	5	0.004506	3606.0, 3717.0, 4615.0, 7040.0, 64170.0
GO:0070374	BP	e	positive regulation of ERK1 and ERK2 cascade	15/507	145/16056	5.52225e-05	9	15	0.00507486	920.0, 972.0, 1230.0, 1436.0, 3123.0, 3965.0, 5031.0, 5788.0, 7040.0, 10392.0, 29108.0, 54209.0, 64170.0, 84868.0, 388325.0
GO:0034113	BP	e	heterotypic cell-cell adhesion	6/507	23/16056	6.14421e-05	4	6	0.00558217	965.0, 3687.0, 3689.0, 3695.0, 5788.0, 10288.0
GO:0019370	BP	e	leukotriene biosynthetic process	4/507	8/16056	6.21665e-05	8	4	0.00558217	240.0, 241.0, 5321.0, 6850.0
GO:0032725	BP	e	positive regulation of granulocyte macrophage colony-stimulating factor production	4/507	8/16056	6.21665e-05	8	4	0.00558217	3606.0, 6850.0, 11027.0, 64170.0
GO:0050852	BP	e	T cell receptor signaling pathway	11/507	84/16056	6.46053e-05	10	11	0.00575722	1445.0, 2533.0, 3115.0, 3123.0, 3551.0, 3635.0, 5336.0, 5777.0, 5788.0, 84106.0, 114625.0
GO:0051091	BP	e	positive regulation of DNA-binding transcription factor activity	12/507	99/16056	6.57666e-05	11	12	0.00581663	3059.0, 3717.0, 5336.0, 6737.0, 9641.0, 10346.0, 10475.0, 29108.0, 54360.0, 64581.0, 150372.0, 340061.0
GO:0050921	BP	e	positive regulation of chemotaxis	5/507	15/16056	7.10845e-05	6	5	0.00624006	199.0, 7040.0, 54209.0, 56670.0, 64805.0
GO:0032088	BP	e	negative regulation of NF-kappaB transcription factor activity	10/507	71/16056	7.38969e-05	12	10	0.00643889	140.0, 1240.0, 6688.0, 6737.0, 22900.0, 29108.0, 57413.0, 84166.0, 84868.0, 114548.0
GO:0098586	BP	e	cellular response to virus	8/507	46/16056	8.47954e-05	6	8	0.00733418	3459.0, 3717.0, 3965.0, 7098.0, 9641.0, 51284.0, 57705.0, 114548.0
GO:0030593	BP	e	neutrophil chemotaxis	7/507	35/16056	9.3659e-05	8	7	0.00804168	1441.0, 2207.0, 3071.0, 3689.0, 5294.0, 6850.0, 7409.0
GO:0043304	BP	e	regulation of mast cell degranulation	4/507	9/16056	0.000109106	10	4	0.0093001	4067.0, 5880.0, 6813.0, 201294.0
GO:0033627	BP	e	cell adhesion mediated by integrin	7/507	36/16056	0.000113134	3	7	0.00957409	3683.0, 3684.0, 3687.0, 3689.0, 3693.0, 3695.0, 22915.0
GO:0002316	BP	e	follicular B cell differentiation	3/507	4/16056	0.000122273	10	3	0.009653	3394.0, 5336.0, 6688.0
GO:0038094	BP	e	Fc-gamma receptor signaling pathway	3/507	4/16056	0.000122273	8	3	0.009653	2207.0, 2209.0, 2214.0
GO:0002732	BP	e	positive regulation of dendritic cell cytokine production	3/507	4/16056	0.000122273	9	3	0.009653	5336.0, 64581.0, 388325.0
GO:0035509	BP	e	negative regulation of myosin-light-chain-phosphatase activity	3/507	4/16056	0.000122273	11	3	0.009653	3071.0, 3551.0, 6093.0
GO:0071396	BP	e	cellular response to lipid	3/507	4/16056	0.000122273	5	3	0.009653	5336.0, 6850.0, 54209.0
GO:2000110	BP	e	negative regulation of macrophage apoptotic process	3/507	4/16056	0.000122273	9	3	0.009653	1234.0, 3665.0, 6480.0
GO:0051142	BP	e	positive regulation of NK T cell proliferation	3/507	4/16056	0.000122273	11	3	0.009653	3606.0, 3717.0, 64926.0
GO:0071726	BP	e	cellular response to diacyl bacterial lipopeptide	3/507	4/16056	0.000122273	8	3	0.009653	929.0, 7097.0, 10333.0
GO:0002291	BP	e	T cell activation via T cell receptor contact with antigen bound to MHC molecule on antigen presenting cell	3/507	4/16056	0.000122273	7	3	0.009653	3683.0, 10875.0, 54518.0
GO:0071221	BP	e	cellular response to bacterial lipopeptide	3/507	4/16056	0.000122273	7	3	0.009653	7096.0, 7097.0, 10333.0
GO:0097190	BP	e	apoptotic signaling pathway	9/507	62/16056	0.000133014	5	9	0.0104309	695.0, 834.0, 841.0, 843.0, 3684.0, 5025.0, 7305.0, 11035.0, 55106.0
GO:0032728	BP	e	positive regulation of interferon-beta production	7/507	37/16056	0.000135775	9	7	0.010577	3663.0, 3665.0, 7097.0, 7098.0, 51284.0, 84282.0, 340061.0
GO:0002639	BP	e	positive regulation of immunoglobulin production	5/507	17/16056	0.000138999	8	5	0.0107569	695.0, 942.0, 3133.0, 5788.0, 54440.0
GO:0006919	BP	e	activation of cysteine-type endopeptidase activity involved in apoptotic process	9/507	63/16056	0.00015091	12	9	0.0116023	317.0, 841.0, 843.0, 3717.0, 7805.0, 10392.0, 22900.0, 29108.0, 58484.0
GO:0071639	BP	e	positive regulation of monocyte chemotactic protein-1 production	4/507	10/16056	0.000177308	9	4	0.0133697	3965.0, 6850.0, 8832.0, 64581.0
GO:0032736	BP	e	positive regulation of interleukin-13 production	4/507	10/16056	0.000177308	8	4	0.0133697	3133.0, 3606.0, 3965.0, 23765.0
GO:0031666	BP	e	positive regulation of lipopolysaccharide-mediated signaling pathway	4/507	10/16056	0.000177308	7	4	0.0133697	929.0, 4064.0, 9450.0, 388325.0
GO:0035556	BP	e	intracellular signal transduction	24/507	334/16056	0.000182833	5	24	0.0136985	113.0, 695.0, 3059.0, 3162.0, 3635.0, 3717.0, 4067.0, 5336.0, 5777.0, 6195.0, 6494.0, 6850.0, 7046.0, 7305.0, 7462.0, 8569.0, 9306.0, 10019.0, 10392.0, 29760.0, 51135.0, 51291.0, 84166.0, 150372.0
GO:0045766	BP	e	positive regulation of angiogenesis	12/507	113/16056	0.000236	7	12	0.0175701	718.0, 719.0, 958.0, 1524.0, 1536.0, 2896.0, 3099.0, 3162.0, 3687.0, 7048.0, 7098.0, 146850.0
GO:1900227	BP	e	positive regulation of NLRP3 inflammasome complex assembly	4/507	11/16056	0.000271686	7	4	0.0198463	4615.0, 5336.0, 10333.0, 115362.0
GO:0060100	BP	e	positive regulation of phagocytosis, engulfment	4/507	11/16056	0.000271686	8	4	0.0198463	718.0, 3071.0, 5336.0, 54209.0
GO:0046007	BP	e	negative regulation of activated T cell proliferation	4/507	11/16056	0.000271686	10	4	0.0198463	3965.0, 11006.0, 29126.0, 80380.0
GO:0050727	BP	e	regulation of inflammatory response	9/507	68/16056	0.000273323	6	9	0.0198463	240.0, 834.0, 2896.0, 3055.0, 3717.0, 4615.0, 114548.0, 118788.0, 340061.0
GO:0008360	BP	e	regulation of cell shape	13/507	132/16056	0.000279207	6	13	0.0201492	1436.0, 3055.0, 3689.0, 4478.0, 5880.0, 7940.0, 23191.0, 51177.0, 55843.0, 89846.0, 91010.0, 116985.0, 221472.0
GO:0007231	BP	e	osmosensory signaling pathway	3/507	5/16056	0.000298496	6	3	0.0207269	834.0, 29108.0, 114548.0
GO:0002576	BP	e	platelet degranulation	3/507	5/16056	0.000298496	8	3	0.0207269	4067.0, 5341.0, 10257.0
GO:0043382	BP	e	positive regulation of memory T cell differentiation	3/507	5/16056	0.000298496	11	3	0.0207269	3122.0, 3123.0, 3594.0
GO:0034136	BP	e	negative regulation of toll-like receptor 2 signaling pathway	3/507	5/16056	0.000298496	9	3	0.0207269	4067.0, 10333.0, 54209.0
GO:0046641	BP	e	positive regulation of alpha-beta T cell proliferation	3/507	5/16056	0.000298496	10	3	0.0207269	5788.0, 6850.0, 10148.0
GO:0010572	BP	e	positive regulation of platelet activation	3/507	5/16056	0.000298496	6	3	0.0207269	3717.0, 5321.0, 5341.0
GO:0050829	BP	e	defense response to Gram-negative bacterium	6/507	30/16056	0.000299547	7	6	0.0207269	920.0, 3570.0, 6039.0, 29108.0, 54209.0, 219972.0
GO:0030218	BP	e	erythrocyte differentiation	7/507	43/16056	0.000360869	5	7	0.0247319	3059.0, 3717.0, 3784.0, 4067.0, 6688.0, 6886.0, 10320.0
GO:0042098	BP	e	T cell proliferation	6/507	31/16056	0.000361633	6	6	0.0247319	4478.0, 5294.0, 5699.0, 5777.0, 10148.0, 54440.0
GO:0007160	BP	e	cell-matrix adhesion	10/507	86/16056	0.000371663	4	10	0.0252709	3683.0, 3684.0, 3687.0, 3689.0, 3693.0, 3695.0, 10855.0, 10894.0, 64098.0, 83706.0
GO:0031529	BP	e	ruffle organization	4/507	12/16056	0.000397387	6	4	0.0267112	1436.0, 5341.0, 10312.0, 23191.0
GO:0033630	BP	e	positive regulation of cell adhesion mediated by integrin	4/507	12/16056	0.000397387	6	4	0.0267112	3071.0, 5777.0, 6850.0, 64805.0
GO:0010628	BP	e	positive regulation of gene expression	24/507	348/16056	0.000457953	6	24	0.0306074	472.0, 972.0, 1050.0, 3077.0, 3459.0, 3687.0, 3965.0, 4094.0, 4478.0, 4615.0, 5336.0, 6093.0, 7040.0, 7046.0, 7097.0, 7098.0, 7157.0, 7305.0, 10333.0, 10859.0, 29760.0, 54209.0, 64581.0, 338773.0
GO:0043410	BP	e	positive regulation of MAPK cascade	12/507	122/16056	0.000480059	8	12	0.0319036	154.0, 920.0, 972.0, 3123.0, 3717.0, 5336.0, 5788.0, 6093.0, 7046.0, 7805.0, 9170.0, 113277.0
GO:0070527	BP	e	platelet aggregation	6/507	33/16056	0.000515677	5	6	0.0340781	5294.0, 5341.0, 5777.0, 7094.0, 64805.0, 83706.0
GO:0042981	BP	e	regulation of apoptotic process	14/507	159/16056	0.000523483	6	14	0.0344007	317.0, 472.0, 834.0, 843.0, 3717.0, 5777.0, 7157.0, 10392.0, 11035.0, 22900.0, 64170.0, 79626.0, 84433.0, 84674.0
GO:0070102	BP	e	interleukin-6-mediated signaling pathway	4/507	13/16056	0.000559734	7	4	0.0360484	1050.0, 3570.0, 3717.0, 6688.0
GO:0097242	BP	e	amyloid-beta clearance	4/507	13/16056	0.000559734	2	4	0.0360484	718.0, 3684.0, 3689.0, 4481.0
GO:2000406	BP	e	positive regulation of T cell migration	4/507	13/16056	0.000559734	10	4	0.0360484	199.0, 6693.0, 29108.0, 81704.0
GO:0030335	BP	e	positive regulation of cell migration	16/507	198/16056	0.000560814	6	16	0.0360484	199.0, 472.0, 1230.0, 1436.0, 2896.0, 3687.0, 3717.0, 4067.0, 4313.0, 7040.0, 7046.0, 29126.0, 57091.0, 58191.0, 64581.0, 83706.0
GO:0032494	BP	e	response to peptidoglycan	3/507	6/16056	0.000582978	5	3	0.0368686	3663.0, 4615.0, 64170.0
GO:0046456	BP	e	icosanoid biosynthetic process	3/507	6/16056	0.000582978	7	3	0.0368686	834.0, 29108.0, 58484.0
GO:0036016	BP	e	cellular response to interleukin-3	3/507	6/16056	0.000582978	6	3	0.0368686	1439.0, 3717.0, 10019.0
GO:0007169	BP	e	transmembrane receptor protein tyrosine kinase signaling pathway	11/507	109/16056	0.000658087	7	11	0.0413962	558.0, 920.0, 1436.0, 1796.0, 3055.0, 4067.0, 6850.0, 10019.0, 29760.0, 57091.0, 115727.0
GO:0046718	BP	e	viral entry into host cell	9/507	77/16056	0.00069655	6	9	0.0435825	558.0, 920.0, 942.0, 1234.0, 3693.0, 3695.0, 4360.0, 6404.0, 6510.0
GO:0043032	BP	e	positive regulation of macrophage activation	4/507	14/16056	0.000764168	7	4	0.0473101	1050.0, 5321.0, 10333.0, 84868.0
GO:0042554	BP	e	superoxide anion generation	4/507	14/16056	0.000764168	5	4	0.0473101	1535.0, 1536.0, 4688.0, 4689.0
GO:0051602	BP	e	response to electrical stimulus	5/507	24/16056	0.000795267	3	5	0.0489776	199.0, 929.0, 4313.0, 23191.0, 27185.0
GO:0005886	CC	e	plasma membrane	226/507	3536/16056	1.48555e-30	3	226	2.57e-27	55.0, 113.0, 140.0, 154.0, 558.0, 695.0, 718.0, 719.0, 834.0, 920.0, 929.0, 942.0, 944.0, 945.0, 951.0, 953.0, 958.0, 963.0, 965.0, 972.0, 1230.0, 1234.0, 1240.0, 1436.0, 1439.0, 1441.0, 1445.0, 1522.0, 1524.0, 1535.0, 1536.0, 1794.0, 2124.0, 2207.0, 2209.0, 2210.0, 2212.0, 2214.0, 2350.0, 2533.0, 2857.0, 2896.0, 2995.0, 3055.0, 3059.0, 3071.0, 3077.0, 3099.0, 3106.0, 3111.0, 3113.0, 3115.0, 3117…
GO:0009897	CC	e	external side of plasma membrane	40/507	221/16056	1.83326e-19	3	40	1.58577e-16	920.0, 929.0, 942.0, 945.0, 958.0, 972.0, 1230.0, 1234.0, 1439.0, 1441.0, 1524.0, 2207.0, 2209.0, 2214.0, 2217.0, 2350.0, 3077.0, 3123.0, 3133.0, 3570.0, 3594.0, 3597.0, 3683.0, 3684.0, 3687.0, 3689.0, 4065.0, 4481.0, 5788.0, 6693.0, 7048.0, 8832.0, 9936.0, 10148.0, 10859.0, 29121.0, 29126.0, 80380.0, 114625.0, 115650.0
GO:0009986	CC	e	cell surface	46/507	452/16056	2.30725e-12	2	46	1.33052e-09	558.0, 718.0, 942.0, 958.0, 963.0, 965.0, 972.0, 1234.0, 1436.0, 1524.0, 2207.0, 2350.0, 3106.0, 3108.0, 3113.0, 3115.0, 3122.0, 3123.0, 3133.0, 3683.0, 3684.0, 3687.0, 3689.0, 3693.0, 3695.0, 3784.0, 4360.0, 4478.0, 5788.0, 6693.0, 7040.0, 7046.0, 7094.0, 7097.0, 7305.0, 9170.0, 10288.0, 10870.0, 11006.0, 29121.0, 64581.0, 64805.0, 83483.0, 84868.0, 283420.0, 375387.0
GO:0042613	CC	e	MHC class II protein complex	9/507	12/16056	5.88602e-12	5	9	2.5457e-09	972.0, 3108.0, 3109.0, 3111.0, 3113.0, 3115.0, 3117.0, 3122.0, 3123.0
GO:0070821	CC	e	tertiary granule membrane	15/507	56/16056	1.2436e-10	7	15	4.30285e-08	945.0, 963.0, 1535.0, 1536.0, 2207.0, 3684.0, 3687.0, 3689.0, 3903.0, 4973.0, 5269.0, 5724.0, 10288.0, 11314.0, 79895.0
GO:0005576	CC	e	extracellular region	71/507	1121/16056	1.44821e-08	2	71	4.17566e-06	2.0, 240.0, 313.0, 317.0, 341.0, 712.0, 713.0, 714.0, 718.0, 929.0, 1075.0, 1117.0, 1441.0, 1520.0, 1522.0, 1794.0, 2350.0, 2896.0, 3570.0, 3603.0, 3606.0, 4125.0, 4313.0, 4332.0, 4973.0, 5265.0, 5269.0, 5341.0, 5777.0, 6039.0, 6093.0, 6282.0, 6480.0, 6813.0, 7040.0, 7048.0, 7094.0, 8635.0, 9535.0, 10148.0, 10855.0, 10859.0, 10863.0, 10875.0, 11027.0, 22915.0, 23191.0, 23406.0, 23526.0, 23765.0, …
GO:0045121	CC	e	membrane raft	24/507	204/16056	3.04702e-08	4	24	7.5305e-06	695.0, 841.0, 920.0, 929.0, 1445.0, 3551.0, 3635.0, 3717.0, 3784.0, 4067.0, 4973.0, 5244.0, 5788.0, 7046.0, 7048.0, 7096.0, 7097.0, 7462.0, 10008.0, 10287.0, 10333.0, 10855.0, 84433.0, 150372.0
GO:0030667	CC	e	secretory granule membrane	15/507	83/16056	4.24682e-08	6	15	7.89133e-06	929.0, 965.0, 2212.0, 3071.0, 3106.0, 3687.0, 3709.0, 5269.0, 5724.0, 5788.0, 6402.0, 7097.0, 7305.0, 27180.0, 340061.0
GO:0043235	CC	e	receptor complex	22/507	177/16056	4.26055e-08	2	22	7.89133e-06	154.0, 558.0, 1436.0, 1441.0, 3570.0, 3594.0, 3597.0, 3689.0, 3693.0, 3695.0, 3709.0, 4973.0, 7046.0, 7048.0, 7096.0, 7097.0, 10148.0, 10333.0, 26996.0, 51284.0, 81793.0, 388325.0
GO:0035579	CC	e	specific granule membrane	14/507	72/16056	4.56146e-08	7	14	7.89133e-06	719.0, 945.0, 963.0, 1535.0, 1536.0, 3683.0, 3684.0, 3689.0, 3903.0, 4973.0, 6518.0, 6793.0, 54918.0, 79895.0
GO:0001772	CC	e	immunological synapse	9/507	36/16056	1.27935e-06	2	9	0.000187323	951.0, 963.0, 3122.0, 3123.0, 9306.0, 84433.0, 84766.0, 84868.0, 388325.0
GO:0005615	CC	e	extracellular space	57/507	920/16056	1.29935e-06	2	57	0.000187323	2.0, 55.0, 141.0, 240.0, 558.0, 714.0, 718.0, 822.0, 929.0, 944.0, 1075.0, 1117.0, 1520.0, 1522.0, 2214.0, 2217.0, 2896.0, 3077.0, 3123.0, 3133.0, 3162.0, 3603.0, 3606.0, 3684.0, 3936.0, 3965.0, 4064.0, 4125.0, 4242.0, 4313.0, 4478.0, 5265.0, 5269.0, 6039.0, 6282.0, 6693.0, 7040.0, 7098.0, 8635.0, 8857.0, 9111.0, 9450.0, 10148.0, 10288.0, 10327.0, 10855.0, 10875.0, 51135.0, 51816.0, 54360.0, 5694…
GO:0043020	CC	e	NADPH oxidase complex	5/507	10/16056	6.80253e-06	4	5	0.00090526	1535.0, 1536.0, 4688.0, 4689.0, 5880.0
GO:0030669	CC	e	clathrin-coated endocytic vesicle membrane	10/507	56/16056	8.70338e-06	8	10	0.00107549	154.0, 920.0, 972.0, 2209.0, 2210.0, 3113.0, 3115.0, 3117.0, 3122.0, 3123.0
GO:0101003	CC	e	ficolin-1-rich granule membrane	9/507	46/16056	1.13043e-05	7	9	0.00130377	965.0, 2207.0, 3071.0, 3687.0, 3689.0, 5269.0, 10288.0, 10312.0, 11314.0
GO:0061702	CC	e	inflammasome complex	4/507	6/16056	1.40134e-05	2	4	0.00143249	834.0, 22900.0, 29108.0, 58484.0
GO:0030666	CC	e	endocytic vesicle membrane	10/507	62/16056	2.21812e-05	6	10	0.00213186	972.0, 1441.0, 3113.0, 3115.0, 3117.0, 3122.0, 3123.0, 4067.0, 4481.0, 23166.0
GO:0062167	CC	e	complement component C1q complex	3/507	3/16056	3.13054e-05	2	3	0.00270792	712.0, 713.0, 714.0
GO:0005602	CC	e	complement component C1 complex	3/507	3/16056	3.13054e-05	2	3	0.00270792	712.0, 713.0, 714.0
GO:0030670	CC	e	phagocytic vesicle membrane	10/507	66/16056	3.88779e-05	7	10	0.0032028	1535.0, 1536.0, 3106.0, 3133.0, 5880.0, 7096.0, 7097.0, 10312.0, 10333.0, 10981.0
GO:0034774	CC	e	secretory granule lumen	12/507	97/16056	5.36948e-05	6	12	0.00422236	240.0, 317.0, 718.0, 6093.0, 6282.0, 9535.0, 23191.0, 23406.0, 23526.0, 29108.0, 51411.0, 64333.0
GO:0072559	CC	e	NLRP3 inflammasome complex	4/507	8/16056	6.21665e-05	3	4	0.004676	834.0, 22900.0, 29108.0, 114548.0
GO:0035578	CC	e	azurophil granule lumen	10/507	71/16056	7.38969e-05	7	10	0.00532674	718.0, 1075.0, 2896.0, 4125.0, 4332.0, 8635.0, 23526.0, 29108.0, 51816.0, 201294.0
GO:0008305	CC	e	integrin complex	6/507	24/16056	7.97512e-05	5	6	0.00551878	3683.0, 3684.0, 3687.0, 3689.0, 3693.0, 3695.0
GO:0001726	CC	e	ruffle	11/507	90/16056	0.000122078	4	11	0.0077468	199.0, 822.0, 3936.0, 6093.0, 6282.0, 7094.0, 23191.0, 64092.0, 89846.0, 221472.0, 388325.0
GO:0005944	CC	e	phosphatidylinositol 3-kinase complex, class IB	3/507	4/16056	0.000122273	7	3	0.0077468	5294.0, 23533.0, 146850.0
GO:0005765	CC	e	lysosomal membrane	24/507	323/16056	0.000126104	7	24	0.0077468	55.0, 972.0, 1441.0, 2896.0, 3108.0, 3109.0, 3111.0, 3113.0, 3115.0, 3117.0, 3122.0, 3123.0, 4067.0, 5025.0, 7098.0, 7805.0, 10312.0, 10855.0, 51296.0, 53346.0, 55315.0, 55332.0, 55340.0, 80342.0
GO:0070062	CC	e	extracellular exosome	82/507	1710/16056	0.00012986	6	82	0.0077468	2.0, 55.0, 317.0, 397.0, 558.0, 718.0, 822.0, 929.0, 942.0, 951.0, 953.0, 958.0, 963.0, 965.0, 972.0, 1075.0, 1445.0, 1522.0, 1794.0, 2214.0, 2896.0, 3071.0, 3106.0, 3122.0, 3123.0, 3133.0, 3683.0, 3684.0, 3689.0, 3693.0, 3695.0, 3936.0, 4065.0, 4067.0, 4125.0, 4332.0, 4478.0, 4668.0, 5025.0, 5244.0, 5265.0, 5269.0, 5336.0, 5777.0, 5788.0, 5880.0, 6239.0, 6282.0, 6510.0, 6518.0, 6693.0, 6793.0, 6…
GO:0012507	CC	e	ER to Golgi transport vesicle membrane	8/507	49/16056	0.000134885	7	8	0.00777836	972.0, 3106.0, 3113.0, 3115.0, 3117.0, 3122.0, 3123.0, 3133.0
GO:0016020	CC	e	membrane	123/507	2839/16056	0.000146398	2	123	0.00816998	113.0, 154.0, 241.0, 397.0, 951.0, 953.0, 965.0, 972.0, 1075.0, 1240.0, 1535.0, 1794.0, 2896.0, 2995.0, 3071.0, 3099.0, 3106.0, 3108.0, 3115.0, 3117.0, 3123.0, 3162.0, 3683.0, 3687.0, 3689.0, 3695.0, 3709.0, 3784.0, 4174.0, 4481.0, 4688.0, 4689.0, 4973.0, 5025.0, 5244.0, 5294.0, 5341.0, 5724.0, 5777.0, 5788.0, 5920.0, 6404.0, 6494.0, 6510.0, 6518.0, 6646.0, 6693.0, 7048.0, 7096.0, 7098.0, 7305.0,…
GO:0030658	CC	e	transport vesicle membrane	6/507	29/16056	0.000246139	6	6	0.0133069	972.0, 3113.0, 3115.0, 3117.0, 3122.0, 3123.0
GO:0045335	CC	e	phagocytic vesicle	8/507	59/16056	0.00050333	8	8	0.0255497	1520.0, 3693.0, 7454.0, 10392.0, 10981.0, 122618.0, 219972.0, 388325.0
GO:0010008	CC	e	endosome membrane	17/507	217/16056	0.00054442	6	17	0.0261624	154.0, 929.0, 2217.0, 3111.0, 3113.0, 3115.0, 3117.0, 3665.0, 4360.0, 4615.0, 4689.0, 7098.0, 10312.0, 51135.0, 51284.0, 51296.0, 55240.0
GO:0031410	CC	e	cytoplasmic vesicle	19/507	261/16056	0.000867994	6	19	0.0374696	313.0, 397.0, 472.0, 695.0, 1522.0, 2635.0, 3077.0, 5880.0, 6039.0, 6737.0, 7805.0, 79890.0, 80183.0, 115361.0, 115362.0, 116985.0, 123920.0, 219972.0, 257106.0
GO:0034689	CC	e	integrin alphaX-beta2 complex	2/507	2/16056	0.000995201	6	2	0.0374696	3687.0, 3689.0
GO:0030526	CC	e	granulocyte macrophage colony-stimulating factor receptor complex	2/507	2/16056	0.000995201	5	2	0.0374696	1439.0, 3717.0
GO:0034687	CC	e	integrin alphaL-beta2 complex	2/507	2/16056	0.000995201	6	2	0.0374696	3683.0, 3689.0
GO:1990794	CC	e	basolateral part of cell	2/507	2/16056	0.000995201	2	2	0.0374696	3784.0, 10008.0
GO:0035354	CC	e	Toll-like receptor 1-Toll-like receptor 2 protein complex	2/507	2/16056	0.000995201	5	2	0.0374696	7096.0, 7097.0
GO:0034688	CC	e	integrin alphaM-beta2 complex	2/507	2/16056	0.000995201	6	2	0.0374696	3684.0, 3689.0
GO:0070021	CC	e	transforming growth factor beta ligand-receptor complex	2/507	2/16056	0.000995201	7	2	0.0374696	7046.0, 7048.0
GO:0035355	CC	e	Toll-like receptor 2-Toll-like receptor 6 protein complex	2/507	2/16056	0.000995201	5	2	0.0374696	7097.0, 10333.0
GO:0042101	CC	e	T cell receptor complex	3/507	7/16056	0.000996301	5	3	0.0374696	920.0, 6850.0, 54518.0
GO:1904813	CC	e	ficolin-1-rich granule lumen	11/507	115/16056	0.00103052	5	11	0.0379319	240.0, 317.0, 1520.0, 1522.0, 4332.0, 5265.0, 9535.0, 10875.0, 23406.0, 51411.0, 80301.0
GO:0044853	CC	e	plasma membrane raft	5/507	26/16056	0.00116837	5	5	0.04211	3684.0, 3689.0, 6404.0, 51338.0, 54209.0
GO:0005942	CC	e	phosphatidylinositol 3-kinase complex	4/507	16/16056	0.00132136	5	4	0.045719	5294.0, 9306.0, 23533.0, 146850.0
GO:0035580	CC	e	specific granule lumen	6/507	40/16056	0.00148295	7	6	0.0495465	1522.0, 1794.0, 5777.0, 10855.0, 23191.0, 84766.0
GO:0005764	CC	e	lysosome	18/507	254/16056	0.00148926	7	18	0.0495465	55.0, 154.0, 1075.0, 1520.0, 1522.0, 2896.0, 3055.0, 3122.0, 3784.0, 4125.0, 4668.0, 6039.0, 7805.0, 8635.0, 10855.0, 51284.0, 55332.0, 201294.0
GO:0005634	CC	p	nucleus	104/507	4647/16056	1.40765e-05	5	104	0.00143249	55.0, 154.0, 199.0, 317.0, 463.0, 472.0, 678.0, 695.0, 822.0, 972.0, 1050.0, 1535.0, 1796.0, 2000.0, 2004.0, 2005.0, 2313.0, 2533.0, 3055.0, 3059.0, 3087.0, 3162.0, 3394.0, 3431.0, 3551.0, 3660.0, 3663.0, 3665.0, 3717.0, 3965.0, 4005.0, 4067.0, 4094.0, 4174.0, 4313.0, 4478.0, 4615.0, 5321.0, 5699.0, 5777.0, 5890.0, 5978.0, 6001.0, 6239.0, 6282.0, 6494.0, 6672.0, 6688.0, 6737.0, 6850.0, 6886.0, 70…
GO:0005654	CC	p	nucleoplasm	79/507	3491/16056	0.000454072	2	79	0.0238044	240.0, 393.0, 463.0, 472.0, 822.0, 841.0, 945.0, 1050.0, 1075.0, 1436.0, 2000.0, 2004.0, 2005.0, 2313.0, 3077.0, 3162.0, 3394.0, 3431.0, 3660.0, 3665.0, 3709.0, 3717.0, 4005.0, 4064.0, 4066.0, 4125.0, 4174.0, 4261.0, 4332.0, 4610.0, 4973.0, 5244.0, 5699.0, 5777.0, 5890.0, 5978.0, 6195.0, 6672.0, 6688.0, 6737.0, 6886.0, 7157.0, 7318.0, 7764.0, 8569.0, 8942.0, 9111.0, 9169.0, 9641.0, 10320.0, 10346…
GO:0005739	CC	p	mitochondrion	20/507	1249/16056	0.000516901	5	20	0.0255497	841.0, 2004.0, 2356.0, 3059.0, 3099.0, 4313.0, 7157.0, 7351.0, 7764.0, 8942.0, 10863.0, 10981.0, 11262.0, 27185.0, 29108.0, 51312.0, 55526.0, 58472.0, 137835.0, 155038.0
GO:0030424	CC	p	axon	1/507	305/16056	0.00128817	5	1	0.0454804	79890.0
GO:0004888	MF	e	transmembrane signaling receptor activity	24/507	94/16056	1.05914e-15	3	24	4.45581e-12	920.0, 2209.0, 2210.0, 2212.0, 2214.0, 4360.0, 6693.0, 7096.0, 7097.0, 7098.0, 7100.0, 10261.0, 10333.0, 10894.0, 11024.0, 11314.0, 27181.0, 29121.0, 51284.0, 54209.0, 57413.0, 81793.0, 150372.0, 284021.0
GO:0038023	MF	e	signaling receptor activity	30/507	160/16056	2.50571e-15	2	30	5.27076e-12	920.0, 942.0, 945.0, 958.0, 1240.0, 1439.0, 1441.0, 2350.0, 3587.0, 3687.0, 3693.0, 3695.0, 4065.0, 4360.0, 5031.0, 6510.0, 7096.0, 7097.0, 7098.0, 7100.0, 9936.0, 10333.0, 10894.0, 11027.0, 11314.0, 54209.0, 56670.0, 81793.0, 115650.0, 283659.0
GO:0023026	MF	e	MHC class II protein complex binding	10/507	21/16056	2.32939e-10	4	10	3.26658e-07	920.0, 972.0, 3108.0, 3109.0, 3111.0, 3113.0, 3115.0, 3117.0, 3122.0, 3123.0
GO:0019864	MF	e	IgG binding	6/507	7/16056	6.56226e-09	4	6	6.90186e-06	2207.0, 2209.0, 2210.0, 2212.0, 2214.0, 2217.0
GO:0032395	MF	e	MHC class II receptor activity	5/507	6/16056	1.79976e-07	4	5	0.000126193	3111.0, 3113.0, 3117.0, 3122.0, 3123.0
GO:0005102	MF	e	signaling receptor binding	25/507	262/16056	9.17558e-07	3	25	0.000551452	2.0, 718.0, 944.0, 965.0, 2533.0, 3055.0, 3077.0, 3106.0, 3133.0, 3717.0, 4067.0, 4478.0, 5025.0, 5788.0, 6404.0, 6850.0, 7305.0, 10333.0, 10695.0, 10870.0, 10875.0, 23765.0, 54360.0, 114625.0, 118788.0
GO:0042605	MF	e	peptide antigen binding	7/507	20/16056	1.62871e-06	4	7	0.000768324	3106.0, 3113.0, 3115.0, 3117.0, 3122.0, 3123.0, 3133.0
GO:0004896	MF	e	cytokine receptor activity	9/507	37/16056	1.64367e-06	4	9	0.000768324	972.0, 1439.0, 1441.0, 3459.0, 3570.0, 3587.0, 3594.0, 3597.0, 10148.0
GO:0038187	MF	e	pattern recognition receptor activity	5/507	9/16056	3.49202e-06	3	5	0.00146909	7097.0, 10392.0, 22900.0, 51284.0, 64581.0
GO:0032396	MF	e	inhibitory MHC class I receptor activity	4/507	5/16056	4.79112e-06	5	4	0.00155048	10288.0, 10859.0, 11024.0, 11027.0
GO:0140031	MF	e	phosphorylation-dependent protein binding	4/507	5/16056	4.79112e-06	4	4	0.00155048	4067.0, 5336.0, 5777.0, 7409.0
GO:0042834	MF	e	peptidoglycan binding	4/507	5/16056	4.79112e-06	4	4	0.00155048	7097.0, 10392.0, 54209.0, 114548.0
GO:0019955	MF	e	cytokine binding	8/507	33/16056	6.47115e-06	3	8	0.00190788	972.0, 1436.0, 1441.0, 3459.0, 3570.0, 3594.0, 3597.0, 10148.0
GO:0033691	MF	e	sialic acid binding	5/507	10/16056	6.80253e-06	5	5	0.00190788	945.0, 7903.0, 27180.0, 27181.0, 89790.0
GO:0042608	MF	e	T cell receptor binding	4/507	6/16056	1.40134e-05	4	4	0.00327525	1794.0, 3122.0, 3123.0, 3133.0
GO:0004950	MF	e	chemokine receptor activity	4/507	6/16056	1.40134e-05	7	4	0.00327525	1230.0, 1234.0, 1240.0, 1524.0
GO:0045028	MF	e	G protein-coupled purinergic nucleotide receptor activity	4/507	6/16056	1.40134e-05	6	4	0.00327525	2857.0, 5724.0, 53829.0, 64805.0
GO:0005096	MF	e	GTPase activator activity	22/507	252/16056	1.70805e-05	5	22	0.00378199	141.0, 393.0, 397.0, 1794.0, 3071.0, 6001.0, 6494.0, 9938.0, 23526.0, 51291.0, 54453.0, 55803.0, 55843.0, 64333.0, 64407.0, 64926.0, 79890.0, 83478.0, 116985.0, 117289.0, 201176.0, 257106.0
GO:0030246	MF	e	carbohydrate binding	14/507	118/16056	2.1099e-05	2	14	0.00443817	945.0, 1117.0, 3965.0, 4065.0, 4125.0, 4973.0, 6402.0, 9936.0, 27180.0, 27181.0, 29121.0, 64581.0, 89790.0, 283420.0
GO:0071723	MF	e	lipopeptide binding	3/507	3/16056	3.13054e-05	4	3	0.00613964	929.0, 7096.0, 10333.0
GO:0050700	MF	e	CARD domain binding	5/507	13/16056	3.21065e-05	4	5	0.00613964	834.0, 10392.0, 22900.0, 64170.0, 84433.0
GO:0001618	MF	e	virus receptor activity	9/507	57/16056	6.78318e-05	3	9	0.0124073	558.0, 920.0, 942.0, 1234.0, 3693.0, 3695.0, 4360.0, 6404.0, 6510.0
GO:0008656	MF	e	cysteine-type endopeptidase activator activity involved in apoptotic process	5/507	15/16056	7.10845e-05	6	5	0.0124605	317.0, 834.0, 10392.0, 22900.0, 29108.0
GO:1990782	MF	e	protein tyrosine kinase binding	7/507	34/16056	7.70025e-05	6	7	0.012958	920.0, 1445.0, 5336.0, 10019.0, 29760.0, 54209.0, 57091.0
GO:0042169	MF	e	SH2 domain binding	7/507	36/16056	0.000113134	4	7	0.018306	3717.0, 5777.0, 6850.0, 7462.0, 10859.0, 29760.0, 89790.0
GO:0042802	MF	e	identical protein binding	65/507	1282/16056	0.00015962	3	65	0.0248712	2.0, 55.0, 154.0, 241.0, 317.0, 472.0, 695.0, 834.0, 841.0, 920.0, 963.0, 972.0, 1050.0, 1075.0, 1234.0, 1445.0, 2207.0, 2635.0, 3162.0, 3551.0, 3663.0, 3717.0, 4094.0, 4615.0, 4973.0, 5025.0, 5265.0, 5294.0, 5866.0, 6672.0, 6737.0, 6793.0, 7040.0, 7096.0, 7097.0, 7098.0, 7157.0, 7305.0, 7454.0, 8832.0, 9111.0, 9641.0, 10333.0, 10346.0, 10392.0, 11035.0, 26157.0, 27185.0, 29108.0, 30061.0, 51225.…
GO:0038024	MF	e	cargo receptor activity	5/507	18/16056	0.000187488	1	5	0.0281701	3684.0, 3689.0, 4360.0, 4481.0, 10894.0
GO:0001784	MF	e	phosphotyrosine residue binding	7/507	40/16056	0.000226555	5	7	0.0328662	3055.0, 5336.0, 5777.0, 6452.0, 6850.0, 7409.0, 64092.0
GO:0001540	MF	e	amyloid-beta binding	10/507	82/16056	0.000251236	4	10	0.0352316	154.0, 712.0, 972.0, 3684.0, 3689.0, 4481.0, 7097.0, 10288.0, 10333.0, 54209.0
GO:0003723	MF	p	RNA binding	12/507	1327/16056	2.59872e-08	4	12	2.18657e-05	678.0, 2896.0, 6688.0, 6737.0, 7011.0, 8635.0, 8761.0, 9169.0, 27350.0, 60489.0, 64092.0, 115207.0
