# Supplementary material for: Analysis of gene expression in the postmortem brain of neurotypical Black Americans reveals contributions of genetic ancestry
Source: Nat Neurosci. 2024 May 20;27(6):1064–74. doi: 10.1038/s41593-024-01636-0 (PMC11156587; doi:10.1038/s41593-024-01636-0)
Supplement: Supplementary file 5 — Compressed directory of ancestry-associated DEGs enriched for WGCNA module functional enrichment results (that is, GO term enrichment) for the caudate nucleus, dentate gyrus, DLPFC and hippocampus. [file 41593_2024_1636_MOESM5_ESM.gz › wgcna_functional_enrichment/hippocampus/GO_analysis_mash_steelblue.xlsx]

## Sheet: Sheet1
GO	NS	enrichment	name	ratio_in_study	ratio_in_pop	p_uncorrected	depth	study_count	p_fdr_bh	study_items
GO:0051568	BP	e	histone H3-K4 methylation	5/38	27/16056	4.39106e-09	10	5	5.1652e-05	3054.0, 4221.0, 8085.0, 9739.0, 23067.0
GO:0044648	BP	e	histone H3-K4 dimethylation	3/38	6/16056	2.43419e-07	11	3	0.00143167	8085.0, 9739.0, 23067.0
GO:0097692	BP	e	histone H3-K4 monomethylation	3/38	8/16056	6.79347e-07	11	3	0.00266372	8085.0, 9739.0, 23067.0
GO:0080182	BP	e	histone H3-K4 trimethylation	3/38	17/16056	8.12867e-06	11	3	0.0239044	8085.0, 9739.0, 23067.0
GO:0035097	CC	e	histone methyltransferase complex	4/38	23/16056	2.28647e-07	5	4	0.000395559	3054.0, 4221.0, 9739.0, 23067.0
GO:0071339	CC	e	MLL1 complex	4/38	30/16056	6.99283e-07	7	4	0.00060488	3054.0, 4221.0, 6878.0, 27043.0
GO:0048188	CC	e	Set1C/COMPASS complex	3/38	14/16056	4.37263e-06	6	3	0.00252155	3054.0, 9739.0, 23067.0
GO:0005654	CC	e	nucleoplasm	20/38	3491/16056	2.88129e-05	2	20	0.0124616	1822.0, 2011.0, 3054.0, 4221.0, 6597.0, 6878.0, 7916.0, 8085.0, 8570.0, 8888.0, 9612.0, 9739.0, 9968.0, 10523.0, 10847.0, 11194.0, 23067.0, 25930.0, 27043.0, 57634.0
GO:0003713	MF	e	transcription coactivator activity	7/38	230/16056	9.77031e-07	3	7	0.00411037	1822.0, 3054.0, 6597.0, 6878.0, 8085.0, 9968.0, 10847.0
GO:0042800	MF	e	histone H3K4 methyltransferase activity	3/38	12/16056	2.65146e-06	9	3	0.00557734	8085.0, 9739.0, 23067.0
GO:0003682	MF	e	chromatin binding	7/38	368/16056	2.14621e-05	2	7	0.030097	3054.0, 4221.0, 8888.0, 9612.0, 9968.0, 27043.0, 57634.0
