# Supplementary material for: Analysis of gene expression in the postmortem brain of neurotypical Black Americans reveals contributions of genetic ancestry
Source: Nat Neurosci. 2024 May 20;27(6):1064–74. doi: 10.1038/s41593-024-01636-0 (PMC11156587; doi:10.1038/s41593-024-01636-0)
Supplement: Supplementary file 5 — Compressed directory of ancestry-associated DEGs enriched for WGCNA module functional enrichment results (that is, GO term enrichment) for the caudate nucleus, dentate gyrus, DLPFC and hippocampus. [file 41593_2024_1636_MOESM5_ESM.gz › wgcna_functional_enrichment/hippocampus/GO_analysis_mash_skyblue.txt]

GO:0034087 BP 5.78e-07    3/42     7/16056 D04 establishment of mitotic sister chromatid cohesion 9126.0, 10735.0, 25836.0 
GO:0007064 BP 2.71e-06    3/42    11/16056 D07 mitotic sister chromatid cohesion        9126.0, 25836.0, 114799.0 
GO:0005654 CC 2.20e-08   26/42  3491/16056 D02 nucleoplasm                              546.0, 2803.0, 5108.0, 5926.0, 7155.0, 7175.0, 7913.0, 8467.0, 9126.0, 9360.0, 9648.0, 9774.0, 10111.0, 10600.0, 10735.0, 10845.0, 25836.0, 26054.0, 51742.0, 51773.0, 55183.0, 55749.0, 55814.0, 57187.0, 114799.0, 259282.0 
GO:0031213 CC 6.68e-06    2/42     2/16056 D06 RSF complex                              8467.0, 51773.0 
GO:0005634 CC 9.51e-06   26/42  4647/16056 D05 nucleus                                  546.0, 5926.0, 6741.0, 7155.0, 7175.0, 7913.0, 8467.0, 9101.0, 9126.0, 9147.0, 9360.0, 9774.0, 10111.0, 10600.0, 10735.0, 23469.0, 25836.0, 26054.0, 51742.0, 51773.0, 55183.0, 55749.0, 79921.0, 84146.0, 114799.0, 170960.0 
GO:0140751 MF 6.68e-06    2/42     2/16056 D06 histone octamer slider activity          8467.0, 51773.0 
