# Supplementary material for: Analysis of gene expression in the postmortem brain of neurotypical Black Americans reveals contributions of genetic ancestry
Source: Nat Neurosci. 2024 May 20;27(6):1064–74. doi: 10.1038/s41593-024-01636-0 (PMC11156587; doi:10.1038/s41593-024-01636-0)
Supplement: Supplementary file 5 — Compressed directory of ancestry-associated DEGs enriched for WGCNA module functional enrichment results (that is, GO term enrichment) for the caudate nucleus, dentate gyrus, DLPFC and hippocampus. [file 41593_2024_1636_MOESM5_ESM.gz › wgcna_functional_enrichment/hippocampus/GO_analysis_mash_yellowgreen.txt]

GO:0005516 MF 1.14e-06    6/31   182/16056 D03 calmodulin binding                       815.0, 816.0, 6262.0, 6543.0, 23025.0, 84254.0 
GO:0004683 MF 9.79e-06    3/31    22/16056 D07 calmodulin-dependent protein kinase activity 815.0, 816.0, 84254.0 
