# Supplementary material for: Analysis of gene expression in the postmortem brain of neurotypical Black Americans reveals contributions of genetic ancestry
Source: Nat Neurosci. 2024 May 20;27(6):1064–74. doi: 10.1038/s41593-024-01636-0 (PMC11156587; doi:10.1038/s41593-024-01636-0)
Supplement: Supplementary file 5 — Compressed directory of ancestry-associated DEGs enriched for WGCNA module functional enrichment results (that is, GO term enrichment) for the caudate nucleus, dentate gyrus, DLPFC and hippocampus. [file 41593_2024_1636_MOESM5_ESM.gz › wgcna_functional_enrichment/hippocampus/GO_analysis_mash_orange.xlsx]

## Sheet: Sheet1
GO	NS	enrichment	name	ratio_in_study	ratio_in_pop	p_uncorrected	depth	study_count	p_fdr_bh	study_items
GO:0051607	BP	e	defense response to virus	25/46	169/16056	3.27816e-38	7	25	3.8561e-34	684.0, 2537.0, 2633.0, 3429.0, 3434.0, 3437.0, 4599.0, 4600.0, 4938.0, 4939.0, 4940.0, 6772.0, 9636.0, 10379.0, 10964.0, 23586.0, 51191.0, 55601.0, 64135.0, 79132.0, 81622.0, 83666.0, 91351.0, 91543.0, 151636.0
GO:0009615	BP	e	response to virus	15/46	83/16056	5.96114e-24	5	15	3.50605e-20	684.0, 3434.0, 3437.0, 4599.0, 4600.0, 4938.0, 4939.0, 4940.0, 9636.0, 10561.0, 23586.0, 55601.0, 64135.0, 79132.0, 91543.0
GO:0045087	BP	e	innate immune response	19/46	314/16056	5.12404e-21	6	19	2.00913e-17	684.0, 2537.0, 3429.0, 3430.0, 3437.0, 4599.0, 4600.0, 4940.0, 23586.0, 51191.0, 54625.0, 54809.0, 55601.0, 64135.0, 79132.0, 81622.0, 83666.0, 91543.0, 151636.0
GO:0045071	BP	e	negative regulation of viral genome replication	9/46	34/16056	2.8136e-16	6	9	8.2741e-13	684.0, 3434.0, 4599.0, 4938.0, 4939.0, 4940.0, 9636.0, 64135.0, 91543.0
GO:0032728	BP	e	positive regulation of interferon-beta production	7/46	37/16056	9.4841e-12	9	7	2.23123e-08	4938.0, 4939.0, 4940.0, 9636.0, 23586.0, 64135.0, 79132.0
GO:0070106	BP	e	interleukin-27-mediated signaling pathway	4/46	6/16056	8.80594e-10	7	4	1.7264e-06	4599.0, 4938.0, 4939.0, 6772.0
GO:0060700	BP	e	regulation of ribonuclease activity	3/46	4/16056	8.78575e-08	7	3	0.000147638	4938.0, 4939.0, 4940.0
GO:0060339	BP	e	negative regulation of type I interferon-mediated signaling pathway	4/46	16/16056	1.0463e-07	8	4	0.000153846	4938.0, 4940.0, 9636.0, 11274.0
GO:0140374	BP	e	antiviral innate immune response	4/46	18/16056	1.75182e-07	8	4	0.000228962	3434.0, 4599.0, 4938.0, 23586.0
GO:0002230	BP	e	positive regulation of defense response to virus by host	4/46	25/16056	7.1366e-07	8	4	0.000817133	6772.0, 23586.0, 83666.0, 151636.0
GO:0002753	BP	e	cytosolic pattern recognition receptor signaling pathway	3/46	7/16056	7.6413e-07	11	3	0.000817133	23586.0, 64135.0, 79132.0
GO:0035456	BP	e	response to interferon-beta	3/46	10/16056	2.60412e-06	5	3	0.00255269	684.0, 6772.0, 54739.0
GO:0032760	BP	e	positive regulation of tumor necrosis factor production	5/46	80/16056	3.16063e-06	9	5	0.00285988	4938.0, 4939.0, 4940.0, 23586.0, 64135.0
GO:0034344	BP	e	regulation of type III interferon production	2/46	2/16056	8.03013e-06	7	2	0.00674703	23586.0, 64135.0
GO:0071360	BP	e	cellular response to exogenous dsRNA	3/46	16/16056	1.20069e-05	7	3	0.00941584	3434.0, 23586.0, 64135.0
GO:0032727	BP	e	positive regulation of interferon-alpha production	3/46	19/16056	2.06515e-05	9	3	0.0151827	6772.0, 23586.0, 64135.0
GO:0071659	BP	e	negative regulation of IP-10 production	2/46	3/16056	2.40464e-05	9	2	0.0157143	4938.0, 4940.0
GO:1900245	BP	e	positive regulation of MDA-5 signaling pathway	2/46	3/16056	2.40464e-05	10	2	0.0157143	55601.0, 79132.0
GO:0042742	BP	e	defense response to bacterium	4/46	63/16056	3.10365e-05	6	4	0.0192148	4938.0, 4939.0, 4940.0, 9636.0
GO:0009617	BP	e	response to bacterium	4/46	66/16056	3.73175e-05	5	4	0.0209728	10561.0, 11274.0, 55008.0, 79132.0
GO:0060337	BP	e	type I interferon-mediated signaling pathway	3/46	23/16056	3.74419e-05	8	3	0.0209728	3429.0, 4939.0, 6772.0
GO:2000342	BP	e	negative regulation of chemokine (C-X-C motif) ligand 2 production	2/46	4/16056	4.80049e-05	9	2	0.0245514	4938.0, 4940.0
GO:0039530	BP	e	MDA-5 signaling pathway	2/46	4/16056	4.80049e-05	12	2	0.0245514	4940.0, 64135.0
GO:0005737	CC	e	cytoplasm	31/46	4216/16056	5.96073e-09	2	31	1.03121e-05	684.0, 2633.0, 3430.0, 3434.0, 3437.0, 4599.0, 4600.0, 4938.0, 4940.0, 5721.0, 6772.0, 9636.0, 10379.0, 10561.0, 10964.0, 23586.0, 51191.0, 54625.0, 54809.0, 55008.0, 55601.0, 64135.0, 79132.0, 80830.0, 83666.0, 84875.0, 85441.0, 91351.0, 129607.0, 151636.0, 219285.0
GO:0070721	CC	e	ISGF3 complex	2/46	3/16056	2.40464e-05	4	2	0.0208001	6772.0, 10379.0
GO:0005829	CC	e	cytosol	27/46	4699/16056	5.35826e-05	2	27	0.0308993	567.0, 2633.0, 3430.0, 3434.0, 3437.0, 4599.0, 4600.0, 4938.0, 4939.0, 4940.0, 5696.0, 5721.0, 6772.0, 9636.0, 10379.0, 11274.0, 23586.0, 51191.0, 54625.0, 54739.0, 54809.0, 55008.0, 55601.0, 64135.0, 83666.0, 84875.0, 151636.0
GO:0003725	MF	e	double-stranded RNA binding	8/46	68/16056	1.55424e-11	5	8	6.5387e-08	4938.0, 4939.0, 4940.0, 23586.0, 55601.0, 64135.0, 79132.0, 91351.0
GO:0001730	MF	e	2'-5'-oligoadenylate synthetase activity	3/46	3/16056	2.20086e-08	6	3	4.62951e-05	4938.0, 4939.0, 4940.0
GO:0003724	MF	e	RNA helicase activity	6/46	69/16056	4.12779e-08	4	6	5.78853e-05	23586.0, 55601.0, 64135.0, 79132.0, 85441.0, 91351.0
GO:0003727	MF	e	single-stranded RNA binding	5/46	37/16056	6.28055e-08	5	5	6.60557e-05	23586.0, 55601.0, 64135.0, 79132.0, 91351.0
GO:1990404	MF	e	NAD+-protein ADP-ribosyltransferase activity	4/46	17/16056	1.36538e-07	5	4	0.000114883	54625.0, 64761.0, 83666.0, 84875.0
GO:0003950	MF	e	NAD+ ADP-ribosyltransferase activity	4/46	20/16056	2.76212e-07	5	4	0.00019367	54625.0, 64761.0, 83666.0, 84875.0
GO:0016779	MF	e	nucleotidyltransferase activity	4/46	37/16056	3.63355e-06	4	4	0.00218376	54625.0, 64761.0, 83666.0, 84875.0
GO:0044389	MF	e	ubiquitin-like protein ligase binding	3/46	21/16056	2.82315e-05	4	3	0.0148463	6772.0, 83666.0, 151636.0
