# Supplementary material for: Analysis of gene expression in the postmortem brain of neurotypical Black Americans reveals contributions of genetic ancestry
Source: Nat Neurosci. 2024 May 20;27(6):1064–74. doi: 10.1038/s41593-024-01636-0 (PMC11156587; doi:10.1038/s41593-024-01636-0)
Supplement: Supplementary file 5 — Compressed directory of ancestry-associated DEGs enriched for WGCNA module functional enrichment results (that is, GO term enrichment) for the caudate nucleus, dentate gyrus, DLPFC and hippocampus. [file 41593_2024_1636_MOESM5_ESM.gz › wgcna_functional_enrichment/hippocampus/GO_analysis_mash_lightcyan.txt]

GO:0006888 BP 6.28e-06    6/68   108/16056 D06 endoplasmic reticulum to Golgi vesicle-mediated transport 6683.0, 10959.0, 50999.0, 51014.0, 51128.0, 55973.0 
GO:0006886 BP 6.49e-06    8/68   235/16056 D07 intracellular protein transport          163.0, 373.0, 10959.0, 50999.0, 51014.0, 51128.0, 51552.0, 55973.0 
GO:0005789 CC 6.59e-09   19/68   937/16056 D04 endoplasmic reticulum membrane           267.0, 2531.0, 4189.0, 5862.0, 6400.0, 6683.0, 10159.0, 10959.0, 26003.0, 30001.0, 50999.0, 51014.0, 51128.0, 51714.0, 55973.0, 57515.0, 60559.0, 154807.0, 388650.0 
GO:0005765 CC 1.02e-07   11/68   323/16056 D07 lysosomal membrane                       373.0, 529.0, 5862.0, 7436.0, 8763.0, 9528.0, 10159.0, 51552.0, 55207.0, 56674.0, 144577.0 
GO:0005783 CC 2.37e-07   17/68   935/16056 D05 endoplasmic reticulum                    267.0, 2531.0, 4189.0, 5621.0, 6400.0, 6683.0, 6782.0, 7247.0, 10959.0, 30001.0, 50999.0, 51014.0, 51714.0, 55754.0, 60559.0, 79837.0, 154807.0 
GO:0005764 CC 1.14e-05    8/68   254/16056 D07 lysosome                                 2581.0, 8763.0, 9528.0, 10159.0, 51552.0, 54940.0, 55207.0, 144577.0 
GO:0070062 CC 1.68e-05   20/68  1710/16056 D06 extracellular exosome                    529.0, 2806.0, 4189.0, 5110.0, 5621.0, 5862.0, 6683.0, 6782.0, 7322.0, 8455.0, 8887.0, 9375.0, 9528.0, 10159.0, 51552.0, 55207.0, 60496.0, 79837.0, 81533.0, 148362.0 
GO:0000836 CC 1.05e-04    2/68     4/16056 D07 Hrd1p ubiquitin ligase complex           6400.0, 51439.0 
