# Supplementary material for: Analysis of gene expression in the postmortem brain of neurotypical Black Americans reveals contributions of genetic ancestry
Source: Nat Neurosci. 2024 May 20;27(6):1064–74. doi: 10.1038/s41593-024-01636-0 (PMC11156587; doi:10.1038/s41593-024-01636-0)
Supplement: Supplementary file 5 — Compressed directory of ancestry-associated DEGs enriched for WGCNA module functional enrichment results (that is, GO term enrichment) for the caudate nucleus, dentate gyrus, DLPFC and hippocampus. [file 41593_2024_1636_MOESM5_ESM.gz › wgcna_functional_enrichment/hippocampus/GO_analysis_mash_saddlebrown.xlsx]

## Sheet: Sheet1
GO	NS	enrichment	name	ratio_in_study	ratio_in_pop	p_uncorrected	depth	study_count	p_fdr_bh	study_items
GO:0005654	CC	e	nucleoplasm	25/40	3491/16056	3.11986e-08	2	25	5.39737e-05	1387.0, 2033.0, 2976.0, 5430.0, 6668.0, 6830.0, 7536.0, 7917.0, 8021.0, 8289.0, 8295.0, 9343.0, 9656.0, 10291.0, 10594.0, 11100.0, 23020.0, 23054.0, 23126.0, 23524.0, 57459.0, 57466.0, 57649.0, 57680.0, 171023.0
GO:0071005	CC	e	U2-type precatalytic spliceosome	5/40	50/16056	1.44555e-07	5	5	0.00012504	9343.0, 10291.0, 10594.0, 23020.0, 23524.0
GO:0071013	CC	e	catalytic step 2 spliceosome	5/40	88/16056	2.49432e-06	4	5	0.00143839	9343.0, 10291.0, 10594.0, 23020.0, 23524.0
GO:0071007	CC	e	U2-type catalytic step 2 spliceosome	3/40	30/16056	5.55051e-05	5	3	0.0208399	9343.0, 10594.0, 23524.0
GO:0070822	CC	e	Sin3-type complex	2/40	5/16056	6.02309e-05	4	2	0.0208399	57649.0, 79595.0
GO:0046540	CC	e	U4/U6 x U5 tri-snRNP complex	3/40	40/16056	0.00013276	6	3	0.038279	9343.0, 10594.0, 23020.0
GO:0034212	MF	e	peptide N-acetyltransferase activity	2/40	2/16056	6.05169e-06	7	2	0.0254595	1387.0, 2033.0
GO:0030623	MF	e	U5 snRNA binding	2/40	3/16056	1.81264e-05	6	2	0.0381289	9343.0, 10594.0
