# Supplementary material for: Analysis of gene expression in the postmortem brain of neurotypical Black Americans reveals contributions of genetic ancestry
Source: Nat Neurosci. 2024 May 20;27(6):1064–74. doi: 10.1038/s41593-024-01636-0 (PMC11156587; doi:10.1038/s41593-024-01636-0)
Supplement: Supplementary file 5 — Compressed directory of ancestry-associated DEGs enriched for WGCNA module functional enrichment results (that is, GO term enrichment) for the caudate nucleus, dentate gyrus, DLPFC and hippocampus. [file 41593_2024_1636_MOESM5_ESM.gz › wgcna_functional_enrichment/hippocampus/GO_analysis_mash_darkolivegreen.xlsx]

## Sheet: Sheet1
GO	NS	enrichment	name	ratio_in_study	ratio_in_pop	p_uncorrected	depth	study_count	p_fdr_bh	study_items
GO:0045766	BP	e	positive regulation of angiogenesis	5/33	113/16056	3.2034e-06	7	5	0.0376816	94.0, 947.0, 2022.0, 2624.0, 7075.0
GO:0072011	BP	e	glomerular endothelium development	2/33	3/16056	1.22738e-05	8	2	0.0481255	947.0, 5175.0
GO:0001936	BP	e	regulation of endothelial cell proliferation	2/33	3/16056	1.22738e-05	6	2	0.0481255	94.0, 7075.0
GO:0005886	CC	e	plasma membrane	19/33	3536/16056	9.95079e-06	3	19	0.0172149	94.0, 947.0, 2022.0, 2050.0, 2687.0, 3710.0, 4855.0, 5175.0, 5420.0, 7052.0, 7075.0, 54538.0, 56920.0, 79652.0, 80704.0, 90952.0, 152273.0, 167465.0, 196883.0
GO:0043235	CC	e	receptor complex	5/33	177/16056	2.84314e-05	2	5	0.0245932	94.0, 2022.0, 2050.0, 3710.0, 7075.0
