# Supplementary material for: Analysis of gene expression in the postmortem brain of neurotypical Black Americans reveals contributions of genetic ancestry
Source: Nat Neurosci. 2024 May 20;27(6):1064–74. doi: 10.1038/s41593-024-01636-0 (PMC11156587; doi:10.1038/s41593-024-01636-0)
Supplement: Supplementary file 5 — Compressed directory of ancestry-associated DEGs enriched for WGCNA module functional enrichment results (that is, GO term enrichment) for the caudate nucleus, dentate gyrus, DLPFC and hippocampus. [file 41593_2024_1636_MOESM5_ESM.gz › wgcna_functional_enrichment/hippocampus/GO_analysis_mash_darkgreen.txt]

GO:0010273 BP 1.77e-08    4/57     9/16056 D03 detoxification of copper ion             4493.0, 4499.0, 4501.0, 4502.0 
GO:0045926 BP 6.92e-08    4/57    12/16056 D04 negative regulation of growth            4493.0, 4499.0, 4501.0, 4502.0 
GO:0071294 BP 3.28e-07    4/57    17/16056 D06 cellular response to zinc ion            4493.0, 4499.0, 4501.0, 4502.0 
GO:0071280 BP 5.32e-07    4/57    19/16056 D06 cellular response to copper ion          4493.0, 4499.0, 4501.0, 4502.0 
GO:0006882 BP 1.71e-06    4/57    25/16056 D10 cellular zinc ion homeostasis            4493.0, 4499.0, 4501.0, 4502.0 
GO:0071276 BP 1.71e-06    4/57    25/16056 D06 cellular response to cadmium ion         4493.0, 4499.0, 4501.0, 4502.0 
GO:0036018 BP 1.24e-05    2/57     2/16056 D06 cellular response to erythropoietin      4501.0, 4502.0 
