# Supplementary material for: Analysis of gene expression in the postmortem brain of neurotypical Black Americans reveals contributions of genetic ancestry
Source: Nat Neurosci. 2024 May 20;27(6):1064–74. doi: 10.1038/s41593-024-01636-0 (PMC11156587; doi:10.1038/s41593-024-01636-0)
Supplement: Supplementary file 5 — Compressed directory of ancestry-associated DEGs enriched for WGCNA module functional enrichment results (that is, GO term enrichment) for the caudate nucleus, dentate gyrus, DLPFC and hippocampus. [file 41593_2024_1636_MOESM5_ESM.gz › wgcna_functional_enrichment/hippocampus/GO_analysis_mash_royalblue.xlsx]

## Sheet: Sheet1
GO	NS	enrichment	name	ratio_in_study	ratio_in_pop	p_uncorrected	depth	study_count	p_fdr_bh	study_items
GO:0006954	BP	e	inflammatory response	10/61	261/16056	4.71903e-08	4	10	0.000555099	837.0, 2357.0, 3428.0, 3554.0, 6556.0, 6774.0, 7132.0, 7133.0, 10758.0, 30817.0
GO:0019221	BP	e	cytokine-mediated signaling pathway	6/61	91/16056	1.21254e-06	6	6	0.00713156	3566.0, 3718.0, 6774.0, 6776.0, 7132.0, 9180.0
GO:0007259	BP	e	receptor signaling pathway via JAK-STAT	4/61	30/16056	4.79853e-06	7	4	0.0144539	3718.0, 6774.0, 6776.0, 57817.0
GO:0006955	BP	e	immune response	7/61	181/16056	5.37869e-06	2	7	0.0144539	3554.0, 3566.0, 3937.0, 4055.0, 5272.0, 7133.0, 57817.0
GO:0060397	BP	e	growth hormone receptor signaling pathway via JAK-STAT	3/61	10/16056	6.14381e-06	9	3	0.0144539	3718.0, 6774.0, 6776.0
GO:0042116	BP	e	macrophage activation	3/61	14/16056	1.84353e-05	5	3	0.0361423	6556.0, 22918.0, 57817.0
GO:0005886	CC	e	plasma membrane	32/61	3536/16056	1.8723e-07	3	32	0.000323908	629.0, 837.0, 1003.0, 1192.0, 1836.0, 2120.0, 2357.0, 2615.0, 2828.0, 3554.0, 3566.0, 3678.0, 3718.0, 4055.0, 4846.0, 5359.0, 6556.0, 6774.0, 7132.0, 7133.0, 7408.0, 8797.0, 9050.0, 9123.0, 9180.0, 10205.0, 22918.0, 30817.0, 64005.0, 79689.0, 197259.0, 768211.0
