# Supplementary material for: Analysis of gene expression in the postmortem brain of neurotypical Black Americans reveals contributions of genetic ancestry
Source: Nat Neurosci. 2024 May 20;27(6):1064–74. doi: 10.1038/s41593-024-01636-0 (PMC11156587; doi:10.1038/s41593-024-01636-0)
Supplement: Supplementary file 5 — Compressed directory of ancestry-associated DEGs enriched for WGCNA module functional enrichment results (that is, GO term enrichment) for the caudate nucleus, dentate gyrus, DLPFC and hippocampus. [file 41593_2024_1636_MOESM5_ESM.gz › wgcna_functional_enrichment/hippocampus/GO_analysis_mash_turquoise.txt]

GO:0022010 BP 8.15e-09   8/593    14/16056 D05 central nervous system myelination       443.0, 745.0, 3766.0, 4118.0, 5354.0, 6663.0, 6900.0, 84504.0 
GO:0042552 BP 7.10e-08  12/593    46/16056 D04 myelination                              3792.0, 4118.0, 5653.0, 7572.0, 9444.0, 9514.0, 10215.0, 23114.0, 51090.0, 55331.0, 83700.0, 256987.0 
GO:0007015 BP 1.35e-07  17/593   100/16056 D05 actin filament organization              391.0, 1495.0, 1739.0, 3092.0, 4642.0, 4643.0, 4646.0, 7018.0, 9026.0, 9181.0, 9844.0, 10435.0, 57471.0, 57477.0, 65108.0, 84327.0, 134549.0 
GO:0005886 CC 6.54e-14 209/593  3536/16056 D03 plasma membrane                          20.0, 81.0, 86.0, 214.0, 322.0, 333.0, 391.0, 419.0, 825.0, 847.0, 928.0, 933.0, 950.0, 976.0, 999.0, 1080.0, 1181.0, 1267.0, 1318.0, 1368.0, 1495.0, 1604.0, 1739.0, 1785.0, 1808.0, 1942.0, 2017.0, 2065.0, 2180.0, 2263.0, 2339.0, 2346.0, 2696.0, 2861.0, 2894.0, 2913.0, 2934.0, 3185.0, 3249.0, 3306.0, 3656.0, 3673.0, 3728.0, 3759.0, 3766.0, 3792.0, 3916.0, 3920.0, 3993.0, 3996.0, 4036.0, 4099.0, 4340.0, 4642.0, 4643.0, 4646.0, 4780.0, 4815.0, 4864.0, 4974.0, 5010.0, 5027.0, 5046.0, 5101.0, 5168.0, 5287.0, 5305.0, 5337.0, 5354.0, 5365.0, 5376.0, 5588.0, 5638.0, 5663.0, 5789.0, 5962.0, 6536.0, 6558.0, 6579.0, 6810.0, 6856.0, 6900.0, 7018.0, 7082.0, 7103.0, 7368.0, 7439.0, 7855.0, 7869.0, 8291.0, 8301.0, 8549.0, 8611.0, 8612.0, 8826.0, 8871.0, 9026.0, 9267.0, 9341.0, 9363.0, 9367.0, 9499.0, 9514.0, 9516.0, 9619.0, 9638.0, 9650.0, 9725.0, 9781.0, 9844.0, 10165.0, 10278.0, 10314.0, 10351.0, 10397.0, 10435.0, 10507.0, 10617.0, 11135.0, 11141.0, 11145.0, 11149.0, 11322.0, 22802.0, 22875.0, 22933.0, 23048.0, 23114.0, 23120.0, 23122.0, 23149.0, 23187.0, 23239.0, 23242.0, 23250.0, 23446.0, 23555.0, 23621.0, 23632.0, 25780.0, 25801.0, 25861.0, 25932.0, 26022.0, 26119.0, 26133.0, 28232.0, 28514.0, 51104.0, 51148.0, 51421.0, 51704.0, 53637.0, 54899.0, 54910.0, 54933.0, 55144.0, 55248.0, 55313.0, 55503.0, 55652.0, 55788.0, 57509.0, 57556.0, 57580.0, 58480.0, 63895.0, 64399.0, 64849.0, 65108.0, 79628.0, 80005.0, 83697.0, 83700.0, 83737.0, 84061.0, 84466.0, 85414.0, 88455.0, 89853.0, 90861.0, 93377.0, 93643.0, 94015.0, 115019.0, 115584.0, 117584.0, 118442.0, 118611.0, 127829.0, 128869.0, 130132.0, 131096.0, 133121.0, 135924.0, 140803.0, 145270.0, 154215.0, 158747.0, 219287.0, 219699.0, 222223.0, 253832.0, 256227.0, 256987.0, 259230.0, 338328.0, 342035.0, 399694.0 
GO:0030424 CC 3.24e-06  29/593   305/16056 D05 axon                                     214.0, 1410.0, 2913.0, 3996.0, 4036.0, 4642.0, 4752.0, 5010.0, 6900.0, 7855.0, 8636.0, 8826.0, 8898.0, 9053.0, 9499.0, 9638.0, 11141.0, 23114.0, 23176.0, 23242.0, 23303.0, 23621.0, 26119.0, 57556.0, 57609.0, 57698.0, 80725.0, 220296.0, 342035.0 
GO:0070062 CC 3.38e-06 100/593  1710/16056 D06 extracellular exosome                    81.0, 214.0, 347.0, 391.0, 392.0, 419.0, 686.0, 847.0, 873.0, 928.0, 933.0, 950.0, 976.0, 989.0, 999.0, 1073.0, 1267.0, 1368.0, 1410.0, 1465.0, 1573.0, 1604.0, 1739.0, 1785.0, 1808.0, 2346.0, 2495.0, 2530.0, 2894.0, 2934.0, 3249.0, 3306.0, 3728.0, 3916.0, 3920.0, 4036.0, 4124.0, 4642.0, 4643.0, 4646.0, 4864.0, 4926.0, 5151.0, 5789.0, 5860.0, 5962.0, 5981.0, 6035.0, 6050.0, 6414.0, 6558.0, 6696.0, 6810.0, 6856.0, 6888.0, 7018.0, 7103.0, 7326.0, 8291.0, 8611.0, 8826.0, 8898.0, 8985.0, 9043.0, 9144.0, 9367.0, 9380.0, 9586.0, 9725.0, 10397.0, 10404.0, 10617.0, 11240.0, 11322.0, 22875.0, 23052.0, 23405.0, 23446.0, 23452.0, 25801.0, 25932.0, 26022.0, 51125.0, 51596.0, 51704.0, 51809.0, 57471.0, 57609.0, 57636.0, 64849.0, 64856.0, 65108.0, 83737.0, 89853.0, 115019.0, 127829.0, 133121.0, 222236.0, 256987.0, 283987.0 
GO:0043209 CC 5.33e-06   8/593    28/16056 D02 myelin sheath                            4099.0, 4642.0, 5354.0, 6900.0, 22933.0, 57165.0, 57471.0, 256987.0 
GO:0016324 CC 8.85e-06  26/593   271/16056 D04 apical plasma membrane                   989.0, 1080.0, 1739.0, 2065.0, 3249.0, 4036.0, 4118.0, 5337.0, 5663.0, 5962.0, 6536.0, 6558.0, 7018.0, 8611.0, 9026.0, 22802.0, 27347.0, 28514.0, 56650.0, 57477.0, 115019.0, 134549.0, 140803.0, 154043.0, 283999.0, 338328.0 
GO:0005912 CC 1.03e-05  19/593   164/16056 D05 adherens junction                        999.0, 1495.0, 1739.0, 3728.0, 3993.0, 3996.0, 4643.0, 5962.0, 7082.0, 9267.0, 10397.0, 11135.0, 11155.0, 23150.0, 28513.0, 28514.0, 57477.0, 84978.0, 134549.0 
GO:0030864 CC 2.03e-05  10/593    53/16056 D07 cortical actin cytoskeleton              81.0, 999.0, 2017.0, 2934.0, 3993.0, 3996.0, 5962.0, 8826.0, 57477.0, 134549.0 
GO:0016328 CC 2.41e-05  10/593    54/16056 D02 lateral plasma membrane                  999.0, 1739.0, 2065.0, 2705.0, 3728.0, 4926.0, 6536.0, 6558.0, 8826.0, 11149.0 
GO:0043231 CC 3.35e-05  52/593   776/16056 D04 intracellular membrane-bounded organelle 20.0, 847.0, 1495.0, 1573.0, 2017.0, 2956.0, 3092.0, 3293.0, 3344.0, 3920.0, 3988.0, 3993.0, 5287.0, 5337.0, 5977.0, 6642.0, 6938.0, 8301.0, 8898.0, 9026.0, 9341.0, 9516.0, 9725.0, 9765.0, 9781.0, 10351.0, 10404.0, 10524.0, 11342.0, 23048.0, 23187.0, 23239.0, 23250.0, 23283.0, 23287.0, 23555.0, 23604.0, 27347.0, 51704.0, 54941.0, 55120.0, 55719.0, 55726.0, 55788.0, 55858.0, 57477.0, 83737.0, 84188.0, 114883.0, 253832.0, 256987.0, 541468.0 
GO:0048471 CC 3.56e-05  45/593   638/16056 D02 perinuclear region of cytoplasm          81.0, 333.0, 347.0, 392.0, 999.0, 1267.0, 1739.0, 1785.0, 3673.0, 3916.0, 4646.0, 4650.0, 4864.0, 5142.0, 5337.0, 5663.0, 6696.0, 6810.0, 7018.0, 7855.0, 8301.0, 8871.0, 8898.0, 9026.0, 9043.0, 9053.0, 9341.0, 9625.0, 10397.0, 10524.0, 11145.0, 11155.0, 11226.0, 22933.0, 23097.0, 23242.0, 23405.0, 25780.0, 25932.0, 26133.0, 57698.0, 64423.0, 88455.0, 253832.0, 256987.0 
GO:0005938 CC 7.14e-05  16/593   142/16056 D03 cell cortex                              391.0, 2017.0, 2263.0, 4642.0, 4646.0, 4650.0, 4926.0, 5663.0, 9026.0, 23048.0, 23122.0, 23242.0, 54443.0, 57471.0, 83737.0, 285527.0 
GO:0045334 CC 8.35e-05   6/593    21/16056 D09 clathrin-coated endocytic vesicle        1785.0, 4643.0, 4646.0, 6440.0, 8301.0, 55788.0 
GO:0005923 CC 9.56e-05  13/593   102/16056 D06 bicellular tight junction                1739.0, 5010.0, 5376.0, 6801.0, 7082.0, 7855.0, 9181.0, 9267.0, 11149.0, 23150.0, 51421.0, 83700.0, 93643.0 
GO:0005794 CC 1.04e-04  58/593   933/16056 D05 Golgi apparatus                          323.0, 333.0, 666.0, 745.0, 847.0, 1410.0, 1739.0, 1785.0, 2017.0, 2263.0, 2530.0, 2956.0, 3092.0, 3759.0, 3792.0, 4036.0, 4646.0, 4780.0, 4864.0, 5337.0, 5663.0, 6642.0, 6696.0, 8301.0, 8549.0, 8985.0, 9181.0, 9363.0, 9516.0, 9619.0, 9638.0, 9781.0, 10404.0, 11046.0, 11221.0, 11226.0, 11322.0, 23122.0, 23250.0, 23604.0, 23621.0, 25963.0, 51114.0, 51809.0, 55858.0, 57509.0, 64793.0, 83700.0, 93377.0, 93643.0, 114883.0, 158471.0, 222236.0, 253832.0, 256987.0, 283987.0, 347734.0, 768206.0 
GO:0009986 CC 1.07e-04  34/593   452/16056 D02 cell surface                             933.0, 1080.0, 1368.0, 1410.0, 1604.0, 2263.0, 2346.0, 2861.0, 3249.0, 3306.0, 3673.0, 5046.0, 5154.0, 5365.0, 5663.0, 6810.0, 6900.0, 7018.0, 7103.0, 7855.0, 8301.0, 9341.0, 11141.0, 23555.0, 23621.0, 25932.0, 51704.0, 55248.0, 56650.0, 64399.0, 115019.0, 143903.0, 342035.0, 399687.0 
GO:0043218 CC 1.95e-04   3/593     4/16056 D02 compact myelin                           4099.0, 5376.0, 51090.0 
GO:0043219 CC 1.95e-04   3/593     4/16056 D02 lateral loop                             1739.0, 6810.0, 22933.0 
GO:0005905 CC 2.90e-04   9/593    59/16056 D04 clathrin-coated pit                      1785.0, 2017.0, 4036.0, 4646.0, 7018.0, 8301.0, 9026.0, 23048.0, 23149.0 
GO:0005789 CC 3.35e-04  56/593   937/16056 D04 endoplasmic reticulum membrane           391.0, 666.0, 745.0, 950.0, 1080.0, 1573.0, 1739.0, 2166.0, 2180.0, 2329.0, 2705.0, 2861.0, 3249.0, 3293.0, 5337.0, 5663.0, 6238.0, 6440.0, 6720.0, 7444.0, 8612.0, 8985.0, 9367.0, 9517.0, 9619.0, 9926.0, 10826.0, 11145.0, 11322.0, 11342.0, 23120.0, 23250.0, 26022.0, 29956.0, 51114.0, 51604.0, 51700.0, 54463.0, 55144.0, 55331.0, 55788.0, 56895.0, 57458.0, 64764.0, 64834.0, 79152.0, 79956.0, 84061.0, 128869.0, 158747.0, 160335.0, 221035.0, 253832.0, 259230.0, 286827.0, 347734.0 
GO:0055037 CC 4.51e-04  13/593   119/16056 D08 recycling endosome                       933.0, 1080.0, 1318.0, 7018.0, 9341.0, 9619.0, 23232.0, 23250.0, 23621.0, 23678.0, 26119.0, 51421.0, 79628.0 
GO:0033270 CC 4.94e-04   4/593    11/16056 D02 paranode region of axon                  4099.0, 22933.0, 57165.0, 57471.0 
GO:0005902 CC 5.17e-04   8/593    51/16056 D05 microvillus                              1267.0, 4642.0, 4643.0, 4646.0, 5154.0, 5962.0, 25932.0, 83700.0 
GO:0005654 CC 2.21e-06  84/593  3491/16056 D02 nucleoplasm                              86.0, 322.0, 333.0, 745.0, 1410.0, 2956.0, 3185.0, 3231.0, 3344.0, 3516.0, 3792.0, 3988.0, 4286.0, 4552.0, 4603.0, 4646.0, 4678.0, 4780.0, 4821.0, 4926.0, 5287.0, 5305.0, 5435.0, 5663.0, 5757.0, 5977.0, 5981.0, 6050.0, 6299.0, 6663.0, 6720.0, 6938.0, 7403.0, 7572.0, 7716.0, 8520.0, 8549.0, 8555.0, 9134.0, 9516.0, 9767.0, 9877.0, 9918.0, 10110.0, 10150.0, 10420.0, 10521.0, 10524.0, 10617.0, 10625.0, 11129.0, 11221.0, 11342.0, 23097.0, 23149.0, 23198.0, 23283.0, 23446.0, 23528.0, 26097.0, 27347.0, 51433.0, 51704.0, 54443.0, 54780.0, 54880.0, 55120.0, 55677.0, 55719.0, 55726.0, 55793.0, 57477.0, 57645.0, 57798.0, 64764.0, 80824.0, 83737.0, 91833.0, 116461.0, 117584.0, 118611.0, 140688.0, 158471.0, 222236.0 
GO:0005634 CC 4.45e-04 134/593  4647/16056 D05 nucleus                                  81.0, 86.0, 322.0, 323.0, 443.0, 666.0, 745.0, 825.0, 989.0, 1028.0, 1080.0, 1410.0, 1465.0, 1739.0, 1785.0, 2263.0, 2495.0, 2593.0, 2934.0, 2956.0, 3092.0, 3185.0, 3231.0, 3306.0, 3344.0, 3516.0, 3656.0, 3673.0, 3728.0, 4211.0, 4286.0, 4603.0, 4646.0, 4678.0, 4752.0, 4780.0, 4821.0, 4926.0, 5129.0, 5142.0, 5435.0, 5663.0, 5757.0, 5977.0, 5981.0, 6299.0, 6663.0, 6720.0, 6888.0, 6938.0, 7298.0, 7403.0, 7444.0, 7572.0, 7586.0, 7705.0, 7716.0, 7942.0, 8301.0, 8520.0, 8555.0, 8636.0, 8826.0, 8898.0, 9134.0, 9444.0, 9516.0, 9586.0, 9670.0, 9705.0, 9745.0, 9802.0, 9918.0, 10215.0, 10397.0, 10420.0, 10521.0, 10524.0, 10553.0, 10617.0, 10655.0, 11221.0, 11240.0, 22913.0, 22933.0, 23097.0, 23198.0, 23239.0, 23287.0, 23405.0, 23528.0, 23604.0, 26097.0, 27296.0, 30812.0, 51433.0, 51700.0, 54108.0, 54780.0, 54828.0, 54880.0, 55120.0, 55151.0, 55182.0, 55323.0, 55421.0, 55677.0, 55719.0, 55726.0, 56957.0, 57060.0, 57509.0, 57519.0, 57609.0, 57645.0, 57798.0, 58478.0, 64077.0, 64399.0, 64764.0, 79817.0, 79842.0, 80824.0, 84504.0, 89853.0, 90861.0, 114825.0, 116362.0, 116448.0, 117283.0, 119392.0, 123283.0, 125061.0, 259230.0 
GO:0051015 MF 4.54e-06  21/593   184/16056 D05 actin filament binding                   81.0, 1073.0, 1495.0, 2017.0, 2934.0, 3092.0, 4642.0, 4643.0, 4646.0, 4650.0, 8826.0, 9026.0, 57471.0, 57477.0, 57644.0, 57698.0, 65108.0, 79789.0, 114793.0, 134549.0, 399687.0 
GO:0045159 MF 7.53e-06   5/593     9/16056 D05 myosin II binding                        2934.0, 3993.0, 3996.0, 57477.0, 134549.0 
GO:0003723 MF 8.99e-06  22/593  1327/16056 D04 RNA binding                              81.0, 1267.0, 1465.0, 1495.0, 3185.0, 5962.0, 6238.0, 7681.0, 8871.0, 9444.0, 9728.0, 9877.0, 10150.0, 10521.0, 22913.0, 23283.0, 23405.0, 26097.0, 55323.0, 55421.0, 57060.0, 399687.0 
