# Supplementary material for: Analysis of gene expression in the postmortem brain of neurotypical Black Americans reveals contributions of genetic ancestry
Source: Nat Neurosci. 2024 May 20;27(6):1064–74. doi: 10.1038/s41593-024-01636-0 (PMC11156587; doi:10.1038/s41593-024-01636-0)
Supplement: Supplementary file 5 — Compressed directory of ancestry-associated DEGs enriched for WGCNA module functional enrichment results (that is, GO term enrichment) for the caudate nucleus, dentate gyrus, DLPFC and hippocampus. [file 41593_2024_1636_MOESM5_ESM.gz › wgcna_functional_enrichment/hippocampus/GO_analysis_mash_grey60.txt]

GO:0030424 CC 5.03e-07   10/67   305/16056 D05 axon                                     478.0, 547.0, 3897.0, 4130.0, 5864.0, 6812.0, 6853.0, 26115.0, 27242.0, 349667.0 
GO:0030425 CC 5.58e-07   11/67   389/16056 D05 dendrite                                 547.0, 3897.0, 4130.0, 5518.0, 5905.0, 6853.0, 9746.0, 9900.0, 51617.0, 57692.0, 349667.0 
GO:0043025 CC 7.36e-07   10/67   318/16056 D03 neuronal cell body                       478.0, 3897.0, 4130.0, 5518.0, 5798.0, 7425.0, 9900.0, 10382.0, 26470.0, 57468.0 
GO:0035371 CC 1.57e-06    4/67    21/16056 D03 microtubule plus-end                     7461.0, 10982.0, 22924.0, 25999.0 
GO:0005886 CC 3.90e-06   32/67  3536/16056 D03 plasma membrane                          21.0, 160.0, 321.0, 478.0, 1759.0, 2036.0, 2775.0, 3897.0, 4684.0, 5097.0, 5575.0, 5798.0, 5864.0, 5923.0, 6609.0, 6812.0, 6844.0, 9379.0, 9900.0, 25999.0, 26470.0, 27242.0, 54413.0, 57468.0, 57692.0, 64837.0, 84258.0, 84894.0, 140885.0, 196500.0, 221061.0, 349667.0 
GO:0043005 CC 4.91e-06    9/67   307/16056 D04 neuron projection                        4130.0, 4684.0, 5518.0, 5923.0, 6844.0, 7425.0, 9900.0, 57468.0, 349667.0 
GO:0045202 CC 3.65e-05    9/67   395/16056 D03 synapse                                  478.0, 547.0, 1759.0, 1917.0, 4130.0, 5798.0, 6844.0, 54413.0, 57468.0 
GO:0060203 CC 1.02e-04    2/67     4/16056 D08 clathrin-sculpted glutamate transport vesicle membrane 5864.0, 6844.0 
GO:0070083 CC 1.02e-04    2/67     4/16056 D08 clathrin-sculpted monoamine transport vesicle membrane 5864.0, 6844.0 
GO:0008021 CC 1.22e-04    5/67   116/16056 D09 synaptic vesicle                         321.0, 5864.0, 6844.0, 6853.0, 9900.0 
GO:0042599 CC 1.70e-04    2/67     5/16056 D09 lamellar body                            21.0, 6609.0 
GO:0098978 CC 1.89e-04    8/67   384/16056 D04 glutamatergic synapse                    1759.0, 5518.0, 5575.0, 6812.0, 7425.0, 9379.0, 9746.0, 9900.0 
GO:0051010 MF 1.02e-06    4/67    19/16056 D06 microtubule plus-end binding             7461.0, 10982.0, 22924.0, 25999.0 
GO:0008017 MF 5.62e-06    8/67   234/16056 D05 microtubule binding                      547.0, 1759.0, 4130.0, 7461.0, 10982.0, 22924.0, 25999.0, 79187.0 
