# Supplementary material for: Analysis of gene expression in the postmortem brain of neurotypical Black Americans reveals contributions of genetic ancestry
Source: Nat Neurosci. 2024 May 20;27(6):1064–74. doi: 10.1038/s41593-024-01636-0 (PMC11156587; doi:10.1038/s41593-024-01636-0)
Supplement: Supplementary file 5 — Compressed directory of ancestry-associated DEGs enriched for WGCNA module functional enrichment results (that is, GO term enrichment) for the caudate nucleus, dentate gyrus, DLPFC and hippocampus. [file 41593_2024_1636_MOESM5_ESM.gz › wgcna_functional_enrichment/hippocampus/GO_analysis_mash_darkturquoise.txt]

GO:0007268 BP 1.05e-06    7/44   199/16056 D07 chemical synaptic transmission           777.0, 2558.0, 2562.0, 2890.0, 2891.0, 2904.0, 26050.0 
GO:0005886 CC 1.06e-05   23/44  3536/16056 D03 plasma membrane                          540.0, 777.0, 808.0, 2558.0, 2562.0, 2890.0, 2891.0, 2904.0, 3680.0, 4062.0, 5530.0, 6272.0, 7224.0, 22866.0, 23531.0, 26050.0, 29967.0, 54847.0, 57526.0, 79012.0, 79948.0, 283455.0, 285220.0 
GO:0099507 MF 6.84e-06    3/44    14/16056 D08 ligand-gated ion channel activity involved in regulation of presynaptic membrane potential 2558.0, 2890.0, 2904.0 
