# Supplementary material for: Analysis of gene expression in the postmortem brain of neurotypical Black Americans reveals contributions of genetic ancestry
Source: Nat Neurosci. 2024 May 20;27(6):1064–74. doi: 10.1038/s41593-024-01636-0 (PMC11156587; doi:10.1038/s41593-024-01636-0)
Supplement: Supplementary file 5 — Compressed directory of ancestry-associated DEGs enriched for WGCNA module functional enrichment results (that is, GO term enrichment) for the caudate nucleus, dentate gyrus, DLPFC and hippocampus. [file 41593_2024_1636_MOESM5_ESM.gz › wgcna_functional_enrichment/hippocampus/GO_analysis_mash_bisque4.xlsx]

## Sheet: Sheet1
GO	NS	enrichment	name	ratio_in_study	ratio_in_pop	p_uncorrected	depth	study_count	p_fdr_bh	study_items
GO:0006457	BP	e	protein folding	12/20	132/16056	6.81518e-21	2	12	8.01669e-17	2288.0, 3301.0, 3312.0, 3320.0, 3326.0, 6950.0, 9531.0, 10598.0, 10728.0, 10808.0, 10963.0, 22824.0
GO:0006986	BP	e	response to unfolded protein	7/20	50/16056	1.37783e-13	5	7	8.10371e-10	3301.0, 3312.0, 3320.0, 3326.0, 10808.0, 11080.0, 22824.0
GO:1905323	BP	e	telomerase holoenzyme complex assembly	3/20	4/16056	6.60602e-09	7	3	2.59022e-05	3320.0, 3326.0, 10728.0
GO:0051085	BP	e	chaperone cofactor-dependent protein refolding	4/20	31/16056	5.39001e-08	5	4	0.000120671	3312.0, 10728.0, 10808.0, 11080.0
GO:0061684	BP	e	chaperone-mediated autophagy	3/20	7/16056	5.76651e-08	6	3	0.000120671	3312.0, 3320.0, 9531.0
GO:0051973	BP	e	positive regulation of telomerase activity	4/20	32/16056	6.15509e-08	9	4	0.000120671	3320.0, 3326.0, 6950.0, 10728.0
GO:0007004	BP	e	telomere maintenance via telomerase	3/20	19/16056	1.58135e-06	9	3	0.00265735	3320.0, 3326.0, 10728.0
GO:0051131	BP	e	chaperone-mediated protein complex assembly	3/20	20/16056	1.85893e-06	6	3	0.00273333	3320.0, 3326.0, 10728.0
GO:0042026	BP	e	protein refolding	3/20	22/16056	2.5072e-06	3	3	0.00327692	3301.0, 3312.0, 3320.0
GO:0050821	BP	e	protein stabilization	5/20	189/16056	2.879e-06	4	5	0.00338657	3320.0, 3326.0, 6950.0, 9531.0, 10728.0
GO:0061077	BP	e	chaperone-mediated protein folding	3/20	34/16056	9.64984e-06	3	3	0.0103192	2288.0, 6950.0, 26973.0
GO:0034605	BP	e	cellular response to heat	3/20	41/16056	1.70951e-05	5	3	0.0167574	3320.0, 3326.0, 9531.0
GO:0009408	BP	e	response to heat	3/20	44/16056	2.11884e-05	4	3	0.0191722	3301.0, 3320.0, 11080.0
GO:0021955	BP	e	central nervous system neuron axonogenesis	2/20	7/16056	3.08412e-05	10	2	0.0241857	3320.0, 3326.0
GO:1902949	BP	e	positive regulation of tau-protein kinase activity	2/20	7/16056	3.08412e-05	11	2	0.0241857	3320.0, 3326.0
GO:0101031	CC	e	chaperone complex	4/20	30/16056	4.69827e-08	3	4	8.12801e-05	3312.0, 9531.0, 10728.0, 10963.0
GO:0044295	CC	e	axonal growth cone	3/20	24/16056	3.28995e-06	4	3	0.00220494	2288.0, 3320.0, 3326.0
GO:0005829	CC	e	cytosol	16/20	4699/16056	3.82359e-06	2	16	0.00220494	2288.0, 3301.0, 3312.0, 3320.0, 3326.0, 6950.0, 8087.0, 9531.0, 10598.0, 10728.0, 10808.0, 10963.0, 11080.0, 22824.0, 23210.0, 27101.0
GO:0032991	CC	e	protein-containing complex	6/20	547/16056	3.92074e-05	1	6	0.0169572	2288.0, 3320.0, 3326.0, 10728.0, 10808.0, 10963.0
GO:0044294	CC	e	dendritic growth cone	2/20	9/16056	5.27917e-05	4	2	0.0182659	3320.0, 3326.0
GO:0048471	CC	e	perinuclear region of cytoplasm	6/20	638/16056	9.24377e-05	2	6	0.0239821	2288.0, 3301.0, 3312.0, 3320.0, 3326.0, 8087.0
GO:0070062	CC	e	extracellular exosome	9/20	1710/16056	9.70376e-05	6	9	0.0239821	2288.0, 3301.0, 3312.0, 3320.0, 3326.0, 6950.0, 10598.0, 10808.0, 27101.0
GO:0071682	CC	e	endocytic vesicle lumen	2/20	13/16056	0.000114041	5	2	0.0246613	3320.0, 10808.0
GO:0042470	CC	e	melanosome	3/20	95/16056	0.000212651	8	3	0.0355683	3312.0, 3320.0, 3326.0
GO:0120293	CC	e	dynein axonemal particle	2/20	18/16056	0.000222861	5	2	0.0355683	3326.0, 10963.0
GO:0034774	CC	e	secretory granule lumen	3/20	97/16056	0.000226157	6	3	0.0355683	3312.0, 3320.0, 3326.0
GO:0140662	MF	e	ATP-dependent protein folding chaperone	6/20	31/16056	1.17819e-12	2	6	4.95666e-09	3312.0, 3320.0, 3326.0, 6950.0, 10808.0, 22824.0
GO:0051082	MF	e	unfolded protein binding	7/20	102/16056	2.45489e-11	3	7	5.16387e-08	3301.0, 3312.0, 3320.0, 3326.0, 6950.0, 10728.0, 11080.0
GO:0051087	MF	e	chaperone binding	6/20	95/16056	1.3256e-09	3	6	1.85893e-06	3301.0, 3312.0, 9531.0, 10598.0, 10728.0, 11080.0
GO:0051879	MF	e	Hsp90 protein binding	4/20	39/16056	1.4e-07	4	4	0.000147246	10598.0, 10728.0, 10963.0, 26973.0
GO:0031625	MF	e	ubiquitin protein ligase binding	6/20	286/16056	9.52339e-07	5	6	0.000779335	3301.0, 3312.0, 3320.0, 3326.0, 6950.0, 27101.0
GO:0070182	MF	e	DNA polymerase binding	3/20	17/16056	1.11148e-06	4	3	0.000779335	3320.0, 3326.0, 10728.0
GO:0023026	MF	e	MHC class II protein complex binding	3/20	21/16056	2.16703e-06	4	3	0.00130239	3312.0, 3320.0, 3326.0
GO:0001671	MF	e	ATPase activator activity	3/20	24/16056	3.28995e-06	3	3	0.0017301	3301.0, 10598.0, 11080.0
GO:0005524	MF	e	ATP binding	9/20	1317/16056	1.19482e-05	8	9	0.00558514	2288.0, 3301.0, 3312.0, 3320.0, 3326.0, 6950.0, 10808.0, 22824.0, 26973.0
GO:0140597	MF	e	protein carrier chaperone	2/20	5/16056	1.47083e-05	2	2	0.00618777	3312.0, 9531.0
GO:0048156	MF	e	tau protein binding	3/20	43/16056	1.97594e-05	4	3	0.0071344	2288.0, 3320.0, 3326.0
GO:0055131	MF	e	C3HC4-type RING finger domain binding	2/20	6/16056	2.20459e-05	4	2	0.0071344	3301.0, 3312.0
GO:0030911	MF	e	TPR domain binding	2/20	6/16056	2.20459e-05	4	2	0.0071344	3320.0, 3326.0
GO:0030235	MF	e	nitric-oxide synthase regulator activity	2/20	7/16056	3.08412e-05	3	2	0.00926779	3320.0, 3326.0
GO:0031072	MF	e	heat shock protein binding	3/20	52/16056	3.51326e-05	3	3	0.00985352	2288.0, 3312.0, 3326.0
GO:0000774	MF	e	adenyl-nucleotide exchange factor activity	2/20	11/16056	8.05335e-05	7	2	0.0211753	9531.0, 10808.0
GO:0003723	MF	e	RNA binding	8/20	1327/16056	0.000108777	4	8	0.0269191	2288.0, 3312.0, 3320.0, 3326.0, 6950.0, 8087.0, 10963.0, 23210.0
