# Supplementary material for: Analysis of gene expression in the postmortem brain of neurotypical Black Americans reveals contributions of genetic ancestry
Source: Nat Neurosci. 2024 May 20;27(6):1064–74. doi: 10.1038/s41593-024-01636-0 (PMC11156587; doi:10.1038/s41593-024-01636-0)
Supplement: Supplementary file 5 — Compressed directory of ancestry-associated DEGs enriched for WGCNA module functional enrichment results (that is, GO term enrichment) for the caudate nucleus, dentate gyrus, DLPFC and hippocampus. [file 41593_2024_1636_MOESM5_ESM.gz › wgcna_functional_enrichment/hippocampus/GO_analysis_mash_yellow.txt]

GO:0003341 BP 1.94e-39  29/355    41/16056 D04 cilium movement                          1767.0, 1770.0, 8382.0, 8701.0, 9576.0, 26074.0, 27019.0, 51364.0, 54768.0, 55036.0, 55130.0, 56171.0, 79645.0, 79740.0, 79819.0, 83538.0, 83894.0, 89876.0, 93233.0, 118491.0, 123872.0, 138162.0, 144406.0, 154313.0, 220136.0, 221421.0, 345895.0, 348807.0, 387885.0 
GO:0060271 BP 1.92e-21  35/355   203/16056 D07 cilium assembly                          1767.0, 2302.0, 5990.0, 6103.0, 8100.0, 8382.0, 11020.0, 27077.0, 27285.0, 29070.0, 51473.0, 55582.0, 55779.0, 57545.0, 79583.0, 79867.0, 79989.0, 80217.0, 83659.0, 85478.0, 91147.0, 118491.0, 123872.0, 144535.0, 146845.0, 150737.0, 154865.0, 159686.0, 161502.0, 199221.0, 220136.0, 257236.0, 286464.0, 347240.0, 399949.0 
GO:0030317 BP 3.48e-20  21/355    60/16056 D06 flagellated sperm motility               1767.0, 5360.0, 8701.0, 25790.0, 27019.0, 27285.0, 55036.0, 79846.0, 83853.0, 84229.0, 144406.0, 146845.0, 159686.0, 164395.0, 199223.0, 202500.0, 219670.0, 255101.0, 387712.0, 399949.0, 401024.0 
GO:0007288 BP 1.20e-19  15/355    24/16056 D09 sperm axoneme assembly                   9576.0, 55329.0, 55779.0, 79846.0, 79925.0, 80217.0, 84071.0, 84223.0, 84229.0, 154313.0, 159686.0, 255101.0, 286207.0, 286464.0, 401024.0 
GO:0035082 BP 1.85e-17  14/355    25/16056 D08 axoneme assembly                         2302.0, 54777.0, 55036.0, 57545.0, 79864.0, 79989.0, 85452.0, 89765.0, 123872.0, 138162.0, 154313.0, 221421.0, 345895.0, 399949.0 
GO:0007018 BP 2.45e-14  18/355    74/16056 D03 microtubule-based movement               1767.0, 1768.0, 1770.0, 8701.0, 27019.0, 55567.0, 55582.0, 56171.0, 64147.0, 79819.0, 83657.0, 126820.0, 146754.0, 196385.0, 200132.0, 201625.0, 202500.0, 347240.0 
GO:0003351 BP 1.91e-12  10/355    19/16056 D05 epithelial cilium movement involved in extracellular fluid movement 1767.0, 8382.0, 9576.0, 27019.0, 53340.0, 55036.0, 55582.0, 79925.0, 83853.0, 200162.0 
GO:0036158 BP 1.91e-12  10/355    19/16056 D07 outer dynein arm assembly                1767.0, 27019.0, 51364.0, 55130.0, 79645.0, 83538.0, 93233.0, 123872.0, 146562.0, 164781.0 
GO:0036159 BP 2.07e-12   9/355    14/16056 D07 inner dynein arm assembly                27285.0, 51364.0, 55036.0, 56171.0, 123872.0, 126820.0, 146754.0, 348807.0, 387885.0 
GO:0060285 BP 5.08e-12   9/355    15/16056 D04 cilium-dependent cell motility           1768.0, 55567.0, 55779.0, 56171.0, 80258.0, 85478.0, 92749.0, 114327.0, 146754.0 
GO:0044782 BP 1.26e-11  10/355    22/16056 D06 cilium organization                      4957.0, 26074.0, 55329.0, 83894.0, 84071.0, 84223.0, 128344.0, 257177.0, 375307.0, 387712.0 
GO:0060294 BP 8.44e-11   7/355     9/16056 D05 cilium movement involved in cell motility 27285.0, 54777.0, 83659.0, 126820.0, 144535.0, 221421.0, 345895.0 
GO:0003356 BP 1.12e-10   6/355     6/16056 D07 regulation of cilium beat frequency      8701.0, 55036.0, 55130.0, 80217.0, 123872.0, 154313.0 
GO:0044458 BP 4.41e-10   9/355    22/16056 D08 motile cilium assembly                   2302.0, 51364.0, 55036.0, 57545.0, 79864.0, 80127.0, 123872.0, 200162.0, 221421.0 
GO:0090660 BP 7.32e-09   7/355    14/16056 D06 cerebrospinal fluid circulation          1770.0, 25790.0, 79864.0, 80217.0, 83538.0, 144535.0, 164781.0 
GO:0070286 BP 2.18e-08   6/355    10/16056 D06 axonemal dynein complex assembly         6674.0, 55036.0, 79819.0, 85478.0, 92749.0, 123872.0 
GO:1904158 BP 3.03e-08   5/355     6/16056 D05 axonemal central apparatus assembly      54768.0, 89876.0, 200162.0, 221421.0, 374407.0 
GO:0060287 BP 4.71e-08   6/355    11/16056 D06 epithelial cilium movement involved in determination of left/right asymmetry 8701.0, 25790.0, 55036.0, 83538.0, 123872.0, 220136.0 
GO:0007368 BP 9.39e-08  10/355    49/16056 D05 determination of left/right symmetry     1767.0, 2302.0, 8701.0, 27019.0, 55130.0, 57545.0, 92749.0, 138162.0, 164781.0, 220136.0 
GO:0007283 BP 2.92e-07  22/355   280/16056 D05 spermatogenesis                          1069.0, 2302.0, 2591.0, 8382.0, 8900.0, 9940.0, 11020.0, 26206.0, 26292.0, 53340.0, 55815.0, 79747.0, 79925.0, 84073.0, 84229.0, 84688.0, 89876.0, 144535.0, 200162.0, 202051.0, 399949.0, 729967.0 
GO:0061966 BP 1.15e-06   4/355     5/16056 D06 establishment of left/right asymmetry    25790.0, 138162.0, 146845.0, 219670.0 
GO:0042073 BP 3.20e-06   7/355    30/16056 D07 intraciliary transport                   6103.0, 8100.0, 11020.0, 79989.0, 150082.0, 150737.0, 167691.0 
GO:1901317 BP 1.07e-05   3/355     3/16056 D08 regulation of flagellated sperm motility 64147.0, 79645.0, 154313.0 
GO:0006165 BP 1.29e-05   5/355    15/16056 D08 nucleoside diphosphate phosphorylation   203.0, 8382.0, 122481.0, 158067.0, 347736.0 
GO:0120197 BP 1.53e-05   4/355     8/16056 D06 mucociliary clearance                    1770.0, 80217.0, 83538.0, 144535.0 
GO:0007224 BP 3.56e-05   9/355    74/16056 D06 smoothened signaling pathway             9241.0, 11020.0, 27077.0, 57545.0, 79583.0, 79867.0, 79989.0, 154865.0, 199221.0 
GO:0120229 BP 4.22e-05   3/355     4/16056 D07 protein localization to motile cilium    8701.0, 83538.0, 159686.0 
GO:0003352 BP 4.22e-05   3/355     4/16056 D06 regulation of cilium movement            79645.0, 85478.0, 92749.0 
GO:0021591 BP 6.06e-05   5/355    20/16056 D04 ventricular system development           8382.0, 54768.0, 55130.0, 55582.0, 158067.0 
GO:0051649 BP 8.08e-05   9/355    82/16056 D03 establishment of localization in cell    1767.0, 1770.0, 8382.0, 10345.0, 55582.0, 79864.0, 80217.0, 144535.0, 164781.0 
GO:0006357 BP 8.84e-05  10/355  1271/16056 D10 regulation of transcription by RNA polymerase II 2302.0, 3664.0, 4772.0, 4773.0, 5241.0, 5990.0, 6932.0, 7161.0, 7567.0, 642819.0 
GO:0031514 CC 2.48e-46  42/355    88/16056 D05 motile cilium                            301.0, 1767.0, 1770.0, 4867.0, 7802.0, 8100.0, 8701.0, 11020.0, 26074.0, 27285.0, 53340.0, 55329.0, 55779.0, 79740.0, 79747.0, 79819.0, 83659.0, 83853.0, 84223.0, 84229.0, 85016.0, 85478.0, 89765.0, 89876.0, 92749.0, 115811.0, 118491.0, 122481.0, 144406.0, 146754.0, 154313.0, 154865.0, 161502.0, 164395.0, 200162.0, 221421.0, 222235.0, 345895.0, 348807.0, 374407.0, 387885.0, 402160.0 
GO:0005930 CC 1.81e-44  43/355   102/16056 D02 axoneme                                  1767.0, 1770.0, 7802.0, 8701.0, 9576.0, 25790.0, 26074.0, 29070.0, 51473.0, 54768.0, 54777.0, 55036.0, 55130.0, 55259.0, 55329.0, 79819.0, 80217.0, 80258.0, 83450.0, 83538.0, 85452.0, 85478.0, 89876.0, 92749.0, 93233.0, 114327.0, 118491.0, 123872.0, 132851.0, 144406.0, 144535.0, 146754.0, 146845.0, 150082.0, 154313.0, 158067.0, 167691.0, 196385.0, 199221.0, 221421.0, 257236.0, 345895.0, 374407.0 
GO:0005879 CC 8.11e-26  20/355    32/16056 D08 axonemal microtubule                     25790.0, 26150.0, 26206.0, 27285.0, 55329.0, 80258.0, 83659.0, 114327.0, 127003.0, 129881.0, 138162.0, 138255.0, 146845.0, 150737.0, 151651.0, 161502.0, 219670.0, 220136.0, 257177.0, 730112.0 
GO:0036126 CC 1.79e-24  22/355    47/16056 D07 sperm flagellum                          1813.0, 4957.0, 6103.0, 7802.0, 8100.0, 8382.0, 11020.0, 55329.0, 64147.0, 79925.0, 83450.0, 83894.0, 84223.0, 118491.0, 130540.0, 144406.0, 146754.0, 158067.0, 159686.0, 202500.0, 255101.0, 374407.0 
GO:0097729 CC 8.45e-23  15/355    18/16056 D06 9+2 motile cilium                        1069.0, 1767.0, 1770.0, 7802.0, 8701.0, 25790.0, 27019.0, 55567.0, 80217.0, 83538.0, 146845.0, 158067.0, 196385.0, 219670.0, 221421.0 
GO:0005929 CC 8.46e-21  34/355   198/16056 D04 cilium                                   1813.0, 4291.0, 4867.0, 6103.0, 7802.0, 8100.0, 8382.0, 9940.0, 11020.0, 27019.0, 51473.0, 53340.0, 55036.0, 55259.0, 55582.0, 56171.0, 79645.0, 79989.0, 83450.0, 83657.0, 83853.0, 83861.0, 83894.0, 92565.0, 93233.0, 150737.0, 164395.0, 164781.0, 165186.0, 167691.0, 199223.0, 257177.0, 286464.0, 399949.0 
GO:0036064 CC 6.98e-19  29/355   156/16056 D03 ciliary basal body                       1069.0, 4291.0, 6103.0, 8100.0, 27077.0, 29070.0, 79841.0, 79989.0, 80127.0, 80129.0, 80258.0, 85478.0, 92565.0, 115811.0, 118491.0, 121441.0, 128344.0, 134121.0, 154313.0, 164395.0, 167691.0, 199221.0, 220004.0, 225689.0, 246176.0, 257177.0, 257236.0, 286207.0, 348807.0 
GO:0005858 CC 2.28e-14  10/355    14/16056 D04 axonemal dynein complex                  1768.0, 55259.0, 55567.0, 56171.0, 79819.0, 85478.0, 92749.0, 126820.0, 146754.0, 201625.0 
GO:0030286 CC 1.71e-09   9/355    25/16056 D03 dynein complex                           1767.0, 1768.0, 1770.0, 7802.0, 8701.0, 55567.0, 56171.0, 146754.0, 196385.0 
GO:0097728 CC 5.14e-09   5/355     5/16056 D06 9+0 motile cilium                        1767.0, 8701.0, 25790.0, 83538.0, 219670.0 
GO:0005874 CC 2.69e-08  23/355   266/16056 D06 microtubule                              1767.0, 1768.0, 1770.0, 4957.0, 8701.0, 9576.0, 27019.0, 51473.0, 51673.0, 55567.0, 55582.0, 56171.0, 56890.0, 64147.0, 80258.0, 83657.0, 146754.0, 164395.0, 196385.0, 200162.0, 201625.0, 341019.0, 347240.0 
GO:0120293 CC 6.28e-08   7/355    18/16056 D05 dynein axonemal particle                 6674.0, 7802.0, 27019.0, 51364.0, 79819.0, 146562.0, 347736.0 
GO:0001520 CC 2.35e-07   4/355     4/16056 D06 outer dense fiber                        203.0, 4957.0, 89765.0, 130540.0 
GO:0036157 CC 2.72e-07   5/355     8/16056 D05 outer dynein arm                         1767.0, 1770.0, 27019.0, 93233.0, 118491.0 
GO:0097228 CC 3.34e-06   6/355    20/16056 D02 sperm principal piece                    9576.0, 11020.0, 53340.0, 219670.0, 387712.0, 401024.0 
GO:0036038 CC 5.71e-06   5/355    13/16056 D02 MKS complex                              27077.0, 57545.0, 79583.0, 79867.0, 91147.0 
GO:0002177 CC 8.73e-06   5/355    14/16056 D02 manchette                                79925.0, 84223.0, 84688.0, 200162.0, 286187.0 
GO:0005856 CC 2.11e-05  22/355   364/16056 D05 cytoskeleton                             2318.0, 4867.0, 27019.0, 55779.0, 57545.0, 57639.0, 64800.0, 79645.0, 79867.0, 83861.0, 83894.0, 84229.0, 85016.0, 91544.0, 127003.0, 143162.0, 159686.0, 202500.0, 222235.0, 286464.0, 347736.0, 440836.0 
GO:0097225 CC 5.17e-05   6/355    31/16056 D02 sperm midpiece                           11020.0, 79846.0, 79925.0, 159686.0, 255101.0, 401024.0 
GO:0001669 CC 7.94e-05   8/355    64/16056 D09 acrosomal vesicle                        1813.0, 9576.0, 26206.0, 154865.0, 200162.0, 219670.0, 255101.0, 729967.0 
GO:0036156 CC 1.04e-04   3/355     5/16056 D05 inner dynein arm                         56171.0, 126820.0, 146754.0 
GO:0005814 CC 4.29e-04  11/355   147/16056 D05 centriole                                1069.0, 4957.0, 8100.0, 56890.0, 57639.0, 79841.0, 121441.0, 124093.0, 199221.0, 225689.0, 347240.0 
GO:0030992 CC 4.45e-04   4/355    17/16056 D02 intraciliary transport particle B        8100.0, 11020.0, 79989.0, 150737.0 
GO:0001534 CC 4.88e-04   2/355     2/16056 D02 radial spoke                             154313.0, 345895.0 
GO:0097545 CC 4.88e-04   2/355     2/16056 D02 axonemal outer doublet                   348807.0, 387885.0 
GO:0097224 CC 8.15e-04   3/355     9/16056 D02 sperm connecting piece                   286464.0, 374407.0, 401024.0 
GO:0016020 CC 4.15e-12  19/355  2839/16056 D02 membrane                                 948.0, 2317.0, 2591.0, 3568.0, 4867.0, 9620.0, 10345.0, 24137.0, 26206.0, 27077.0, 84073.0, 136306.0, 146802.0, 162515.0, 347902.0, 374462.0, 399474.0, 414152.0, 642987.0 
GO:0005654 CC 1.80e-11  30/355  3491/16056 D02 nucleoplasm                              301.0, 1069.0, 3664.0, 4602.0, 4772.0, 4773.0, 5241.0, 6932.0, 7161.0, 7465.0, 8900.0, 9620.0, 24137.0, 25790.0, 26292.0, 64800.0, 79858.0, 83987.0, 84688.0, 84962.0, 92565.0, 121441.0, 144100.0, 152206.0, 200403.0, 202051.0, 221264.0, 345895.0, 375298.0, 389333.0 
GO:0005634 CC 3.21e-11  50/355  4647/16056 D05 nucleus                                  301.0, 1466.0, 2070.0, 2302.0, 3664.0, 4015.0, 4291.0, 4602.0, 4772.0, 4773.0, 4957.0, 5360.0, 5990.0, 6932.0, 7161.0, 7465.0, 7567.0, 8900.0, 9576.0, 11020.0, 25790.0, 25824.0, 26150.0, 26166.0, 26206.0, 26292.0, 27285.0, 56890.0, 65975.0, 79858.0, 83659.0, 84152.0, 84688.0, 84962.0, 89765.0, 92565.0, 128344.0, 132851.0, 138162.0, 153643.0, 202051.0, 220388.0, 221264.0, 225689.0, 255119.0, 339778.0, 347902.0, 375307.0, 642819.0, 729967.0 
GO:0005886 CC 4.06e-09  36/355  3536/16056 D03 plasma membrane                          301.0, 948.0, 1262.0, 1813.0, 2028.0, 2196.0, 2317.0, 2318.0, 3568.0, 3753.0, 4593.0, 9620.0, 10345.0, 10788.0, 23418.0, 27151.0, 28968.0, 53832.0, 56659.0, 59352.0, 79971.0, 83987.0, 84962.0, 91947.0, 123872.0, 135228.0, 138255.0, 146802.0, 162515.0, 246176.0, 255101.0, 266675.0, 284525.0, 286207.0, 347902.0, 375307.0 
GO:0005829 CC 3.27e-07  62/355  4699/16056 D02 cytosol                                  203.0, 301.0, 1069.0, 2317.0, 2318.0, 2766.0, 3664.0, 4602.0, 4772.0, 4773.0, 4867.0, 4957.0, 5241.0, 6674.0, 7161.0, 8100.0, 8900.0, 8908.0, 9182.0, 9940.0, 10233.0, 10345.0, 10788.0, 24137.0, 25824.0, 26166.0, 27077.0, 51473.0, 56171.0, 56890.0, 57545.0, 79841.0, 79971.0, 80201.0, 81493.0, 83987.0, 84152.0, 84223.0, 84688.0, 84962.0, 89765.0, 91544.0, 91807.0, 92565.0, 92749.0, 121441.0, 122481.0, 123872.0, 135228.0, 144100.0, 152206.0, 153478.0, 158067.0, 200403.0, 201456.0, 202051.0, 221264.0, 222235.0, 286207.0, 347240.0, 374407.0, 375298.0 
GO:0005739 CC 3.35e-05   9/355  1249/16056 D05 mitochondrion                            25824.0, 26292.0, 80201.0, 89876.0, 112817.0, 132671.0, 171425.0, 221264.0, 256815.0 
GO:0005789 CC 4.77e-05   5/355   937/16056 D04 endoplasmic reticulum membrane           11015.0, 79971.0, 91147.0, 162515.0, 196996.0 
GO:0005743 CC 1.41e-04   0/355   424/16056 D05 mitochondrial inner membrane              
GO:0005783 CC 2.03e-04   6/355   935/16056 D05 endoplasmic reticulum                    3753.0, 10345.0, 11015.0, 51661.0, 79971.0, 375298.0 
GO:0005730 CC 3.83e-04   6/355   888/16056 D05 nucleolus                                7465.0, 79858.0, 151827.0, 202051.0, 345895.0, 375298.0 
GO:0008569 MF 2.37e-11   9/355    17/16056 D03 minus-end-directed microtubule motor activity 1767.0, 1768.0, 1770.0, 8701.0, 55567.0, 56171.0, 146754.0, 196385.0, 201625.0 
GO:0051959 MF 1.11e-09   9/355    24/16056 D03 dynein light intermediate chain binding  1767.0, 1768.0, 1770.0, 8701.0, 55567.0, 56171.0, 146754.0, 196385.0, 440193.0 
GO:0045505 MF 1.45e-09  10/355    33/16056 D03 dynein intermediate chain binding        1767.0, 1768.0, 1770.0, 8701.0, 55567.0, 56171.0, 83657.0, 146754.0, 196385.0, 200132.0 
GO:0004550 MF 1.13e-06   6/355    17/16056 D06 nucleoside diphosphate kinase activity   203.0, 8382.0, 122481.0, 158067.0, 221264.0, 347736.0 
GO:0003777 MF 7.82e-06   8/355    47/16056 D02 microtubule motor activity               24137.0, 55567.0, 55582.0, 56171.0, 64147.0, 83657.0, 146754.0, 347240.0 
GO:0004017 MF 1.53e-05   4/355     8/16056 D07 adenylate kinase activity                203.0, 122481.0, 158067.0, 221264.0 
GO:0008017 MF 6.76e-05  16/355   234/16056 D05 microtubule binding                      1069.0, 9576.0, 24137.0, 26206.0, 55259.0, 55582.0, 56890.0, 64147.0, 80129.0, 132851.0, 165186.0, 246176.0, 286207.0, 341019.0, 347240.0, 440193.0 
GO:0070840 MF 1.24e-04   5/355    23/16056 D03 dynein complex binding                   123872.0, 146562.0, 286187.0, 348807.0, 387885.0 
GO:0005515 MF 3.35e-10 171/355 10345/16056 D02 protein binding                          301.0, 948.0, 1069.0, 1288.0, 1466.0, 1770.0, 1813.0, 2070.0, 2201.0, 2302.0, 2317.0, 2318.0, 3568.0, 3664.0, 3753.0, 4015.0, 4147.0, 4291.0, 4593.0, 4602.0, 4772.0, 4773.0, 4867.0, 4957.0, 5241.0, 5276.0, 5480.0, 5990.0, 6103.0, 6932.0, 7161.0, 7465.0, 7567.0, 7802.0, 8100.0, 8382.0, 8900.0, 9182.0, 9241.0, 9940.0, 10233.0, 10345.0, 11020.0, 23418.0, 24137.0, 25790.0, 25824.0, 26150.0, 26206.0, 26292.0, 27019.0, 27077.0, 29070.0, 51364.0, 51473.0, 51661.0, 53340.0, 53832.0, 53904.0, 54507.0, 54830.0, 55130.0, 55259.0, 55329.0, 55582.0, 55592.0, 55779.0, 55805.0, 55815.0, 56890.0, 57639.0, 59352.0, 60494.0, 63926.0, 64147.0, 79583.0, 79841.0, 79858.0, 79971.0, 80129.0, 80258.0, 81493.0, 83450.0, 83538.0, 83659.0, 83853.0, 83861.0, 83987.0, 84071.0, 84073.0, 84152.0, 84217.0, 84229.0, 84332.0, 84645.0, 84688.0, 84962.0, 85016.0, 89765.0, 89876.0, 90288.0, 90557.0, 91147.0, 91544.0, 91947.0, 92565.0, 93233.0, 112817.0, 114327.0, 117583.0, 120379.0, 121441.0, 126820.0, 128153.0, 128344.0, 130540.0, 132671.0, 132851.0, 134121.0, 138162.0, 143162.0, 144100.0, 146845.0, 150082.0, 150737.0, 151651.0, 152206.0, 153478.0, 153643.0, 153657.0, 154313.0, 154865.0, 158067.0, 158787.0, 159686.0, 161502.0, 162333.0, 162515.0, 164781.0, 167691.0, 196996.0, 199221.0, 200132.0, 201456.0, 202051.0, 219670.0, 220004.0, 220136.0, 220388.0, 221421.0, 225689.0, 246176.0, 252983.0, 254956.0, 255101.0, 255119.0, 256815.0, 257236.0, 283152.0, 285755.0, 286464.0, 339416.0, 341019.0, 347240.0, 347902.0, 374407.0, 374618.0, 375307.0, 440193.0, 440836.0, 729967.0 
GO:0003723 MF 3.80e-09   4/355  1327/16056 D04 RNA binding                              2317.0, 6103.0, 79730.0, 255101.0 
GO:0046872 MF 1.20e-06  18/355  2068/16056 D04 metal ion binding                        1466.0, 2070.0, 2766.0, 4593.0, 7161.0, 7567.0, 8908.0, 24137.0, 51364.0, 55184.0, 79740.0, 79858.0, 84217.0, 84962.0, 164395.0, 199221.0, 341676.0, 642819.0 
