# Supplementary material for: Analysis of gene expression in the postmortem brain of neurotypical Black Americans reveals contributions of genetic ancestry
Source: Nat Neurosci. 2024 May 20;27(6):1064–74. doi: 10.1038/s41593-024-01636-0 (PMC11156587; doi:10.1038/s41593-024-01636-0)
Supplement: Supplementary file 5 — Compressed directory of ancestry-associated DEGs enriched for WGCNA module functional enrichment results (that is, GO term enrichment) for the caudate nucleus, dentate gyrus, DLPFC and hippocampus. [file 41593_2024_1636_MOESM5_ESM.gz › wgcna_functional_enrichment/hippocampus/GO_analysis_mash_purple.txt]

GO:0007215 BP 2.80e-06    4/97    17/16056 D06 glutamate receptor signaling pathway     2892.0, 2903.0, 3745.0, 23236.0 
GO:0048013 BP 7.32e-06    5/97    45/16056 D08 ephrin receptor signaling pathway        1123.0, 1944.0, 2044.0, 5063.0, 56899.0 
GO:0098978 CC 3.37e-06   12/97   384/16056 D04 glutamatergic synapse                    490.0, 814.0, 2561.0, 2903.0, 2915.0, 5063.0, 6326.0, 7143.0, 22986.0, 23236.0, 139065.0, 348980.0 
GO:0005886 CC 1.06e-05   41/97  3536/16056 D03 plasma membrane                          119.0, 490.0, 577.0, 805.0, 1016.0, 1490.0, 1944.0, 2044.0, 2554.0, 2561.0, 2690.0, 2845.0, 2892.0, 2903.0, 2915.0, 3745.0, 5063.0, 5799.0, 6326.0, 6334.0, 6546.0, 6752.0, 9201.0, 9515.0, 9771.0, 10098.0, 10486.0, 10752.0, 23732.0, 51305.0, 56899.0, 64762.0, 84679.0, 91683.0, 121601.0, 134111.0, 139065.0, 163404.0, 285513.0, 348980.0, 728215.0 
