# Supplementary material for: Analysis of gene expression in the postmortem brain of neurotypical Black Americans reveals contributions of genetic ancestry
Source: Nat Neurosci. 2024 May 20;27(6):1064–74. doi: 10.1038/s41593-024-01636-0 (PMC11156587; doi:10.1038/s41593-024-01636-0)
Supplement: Supplementary file 5 — Compressed directory of ancestry-associated DEGs enriched for WGCNA module functional enrichment results (that is, GO term enrichment) for the caudate nucleus, dentate gyrus, DLPFC and hippocampus. [file 41593_2024_1636_MOESM5_ESM.gz › wgcna_functional_enrichment/hippocampus/GO_analysis_mash_grey60.xlsx]

## Sheet: Sheet1
GO	NS	enrichment	name	ratio_in_study	ratio_in_pop	p_uncorrected	depth	study_count	p_fdr_bh	study_items
GO:0030424	CC	e	axon	10/67	305/16056	5.02785e-07	5	10	0.000424462	478.0, 547.0, 3897.0, 4130.0, 5864.0, 6812.0, 6853.0, 26115.0, 27242.0, 349667.0
GO:0030425	CC	e	dendrite	11/67	389/16056	5.57804e-07	5	11	0.000424462	547.0, 3897.0, 4130.0, 5518.0, 5905.0, 6853.0, 9746.0, 9900.0, 51617.0, 57692.0, 349667.0
GO:0043025	CC	e	neuronal cell body	10/67	318/16056	7.36062e-07	3	10	0.000424462	478.0, 3897.0, 4130.0, 5518.0, 5798.0, 7425.0, 9900.0, 10382.0, 26470.0, 57468.0
GO:0035371	CC	e	microtubule plus-end	4/67	21/16056	1.57104e-06	3	4	0.000679473	7461.0, 10982.0, 22924.0, 25999.0
GO:0005886	CC	e	plasma membrane	32/67	3536/16056	3.90424e-06	3	32	0.00135087	21.0, 160.0, 321.0, 478.0, 1759.0, 2036.0, 2775.0, 3897.0, 4684.0, 5097.0, 5575.0, 5798.0, 5864.0, 5923.0, 6609.0, 6812.0, 6844.0, 9379.0, 9900.0, 25999.0, 26470.0, 27242.0, 54413.0, 57468.0, 57692.0, 64837.0, 84258.0, 84894.0, 140885.0, 196500.0, 221061.0, 349667.0
GO:0043005	CC	e	neuron projection	9/67	307/16056	4.90975e-06	4	9	0.00141565	4130.0, 4684.0, 5518.0, 5923.0, 6844.0, 7425.0, 9900.0, 57468.0, 349667.0
GO:0045202	CC	e	synapse	9/67	395/16056	3.65052e-05	3	9	0.00902199	478.0, 547.0, 1759.0, 1917.0, 4130.0, 5798.0, 6844.0, 54413.0, 57468.0
GO:0060203	CC	e	clathrin-sculpted glutamate transport vesicle membrane	2/67	4/16056	0.000102371	8	2	0.0196779	5864.0, 6844.0
GO:0070083	CC	e	clathrin-sculpted monoamine transport vesicle membrane	2/67	4/16056	0.000102371	8	2	0.0196779	5864.0, 6844.0
GO:0008021	CC	e	synaptic vesicle	5/67	116/16056	0.000121968	9	5	0.0211005	321.0, 5864.0, 6844.0, 6853.0, 9900.0
GO:0042599	CC	e	lamellar body	2/67	5/16056	0.000170157	9	2	0.0267611	21.0, 6609.0
GO:0098978	CC	e	glutamatergic synapse	8/67	384/16056	0.000189316	4	8	0.027293	1759.0, 5518.0, 5575.0, 6812.0, 7425.0, 9379.0, 9746.0, 9900.0
GO:0051010	MF	e	microtubule plus-end binding	4/67	19/16056	1.02384e-06	6	4	0.00430731	7461.0, 10982.0, 22924.0, 25999.0
GO:0008017	MF	e	microtubule binding	8/67	234/16056	5.61712e-06	5	8	0.0118156	547.0, 1759.0, 4130.0, 7461.0, 10982.0, 22924.0, 25999.0, 79187.0
