# Supplementary material for: Analysis of gene expression in the postmortem brain of neurotypical Black Americans reveals contributions of genetic ancestry
Source: Nat Neurosci. 2024 May 20;27(6):1064–74. doi: 10.1038/s41593-024-01636-0 (PMC11156587; doi:10.1038/s41593-024-01636-0)
Supplement: Supplementary file 5 — Compressed directory of ancestry-associated DEGs enriched for WGCNA module functional enrichment results (that is, GO term enrichment) for the caudate nucleus, dentate gyrus, DLPFC and hippocampus. [file 41593_2024_1636_MOESM5_ESM.gz › wgcna_functional_enrichment/hippocampus/GO_analysis_mash_darkolivegreen.txt]

GO:0045766 BP 3.20e-06    5/33   113/16056 D07 positive regulation of angiogenesis      94.0, 947.0, 2022.0, 2624.0, 7075.0 
GO:0072011 BP 1.23e-05    2/33     3/16056 D08 glomerular endothelium development       947.0, 5175.0 
GO:0001936 BP 1.23e-05    2/33     3/16056 D06 regulation of endothelial cell proliferation 94.0, 7075.0 
GO:0005886 CC 9.95e-06   19/33  3536/16056 D03 plasma membrane                          94.0, 947.0, 2022.0, 2050.0, 2687.0, 3710.0, 4855.0, 5175.0, 5420.0, 7052.0, 7075.0, 54538.0, 56920.0, 79652.0, 80704.0, 90952.0, 152273.0, 167465.0, 196883.0 
GO:0043235 CC 2.84e-05    5/33   177/16056 D02 receptor complex                         94.0, 2022.0, 2050.0, 3710.0, 7075.0 
