# Supplementary material for: Analysis of gene expression in the postmortem brain of neurotypical Black Americans reveals contributions of genetic ancestry
Source: Nat Neurosci. 2024 May 20;27(6):1064–74. doi: 10.1038/s41593-024-01636-0 (PMC11156587; doi:10.1038/s41593-024-01636-0)
Supplement: Supplementary file 6 — Compressed text file of genetic ancestry-dependent eQTL results (LFSR < 0.05), variant–feature pairs across the caudate nucleus, dentate gyrus, DLPFC and hippocampus for four features (gene, transcript, exon, junction). [file 41593_2024_1636_MOESM6_ESM.gz]

Archive with 1 entries (1 files):
- BrainSeq_ancestry_4features_4regions.txt
