# Supplementary material for: Analysis of gene expression in the postmortem brain of neurotypical Black Americans reveals contributions of genetic ancestry
Source: Nat Neurosci. 2024 May 20;27(6):1064–74. doi: 10.1038/s41593-024-01636-0 (PMC11156587; doi:10.1038/s41593-024-01636-0)
Supplement: Supplementary file 6 — Compressed text file of genetic ancestry-dependent eQTL results (LFSR < 0.05), variant–feature pairs across the caudate nucleus, dentate gyrus, DLPFC and hippocampus for four features (gene, transcript, exon, junction). [file 41593_2024_1636_MOESM6_ESM.gz › BrainSeq_ancestry_4features_4regions.txt]

Tissue	gene_id	variant_id	gencodeID	Symbol	seqnames	start	end	lfsr	posterior_mean	Feature
Caudate	ENSG00000224635.1	chr20_38106413_A_G_rs6068834	ENSG00000224635.1		chr20	38406011	38416797	5.72601581705357e-08	-4.24583436198679	Gene
Caudate	ENSG00000224635.1	chr20_38111484_C_T_rs6127154	ENSG00000224635.1		chr20	38406011	38416797	6.71146852537774e-08	-4.22945393504313	Gene
Caudate	ENSG00000224635.1	chr20_38102181_G_T_rs6068818	ENSG00000224635.1		chr20	38406011	38416797	7.35884232438977e-08	-4.22305914553489	Gene
Caudate	ENSG00000224635.1	chr20_38112315_A_G_rs8125620	ENSG00000224635.1		chr20	38406011	38416797	1.01647728345533e-07	-4.29401793494943	Gene
Caudate	ENSG00000224635.1	chr20_38089657_A_G_rs3746466	ENSG00000224635.1		chr20	38406011	38416797	4.26390865837512e-07	-4.05053259436825	Gene
Caudate	ENSG00000163161.12	chr2_127447412_C_G_rs6745666	ENSG00000163161.12	ERCC3	chr2	127257290	127294176	1.74763712561153e-06	3.46823452681452	Gene
Caudate	ENSG00000224635.1	chr20_38031593_C_T_rs6068552	ENSG00000224635.1		chr20	38406011	38416797	1.86190427897692e-06	-3.81029931815381	Gene
Caudate	ENSG00000224635.1	chr20_38033853_C_T_rs881556	ENSG00000224635.1		chr20	38406011	38416797	1.86190427897692e-06	-3.81029931815381	Gene
Caudate	ENSG00000224635.1	chr20_38054076_A_G_rs6068623	ENSG00000224635.1		chr20	38406011	38416797	2.16146537579398e-06	-3.81133093195686	Gene
Caudate	ENSG00000224635.1	chr20_38063179_C_T_rs6068657	ENSG00000224635.1		chr20	38406011	38416797	2.16146537579398e-06	-3.81133093195686	Gene
Caudate	ENSG00000224635.1	chr20_38064826_A_G_rs112752863	ENSG00000224635.1		chr20	38406011	38416797	2.16146537579398e-06	-3.81133093195686	Gene
Caudate	ENSG00000224635.1	chr20_38065921_C_G_rs2295351	ENSG00000224635.1		chr20	38406011	38416797	2.16146537579398e-06	-3.81133093195686	Gene
Caudate	ENSG00000224635.1	chr20_38032430_C_T_rs8122010	ENSG00000224635.1		chr20	38406011	38416797	2.41313628857043e-06	-3.79819966700296	Gene
Caudate	ENSG00000224635.1	chr20_38043793_G_T_rs73905537	ENSG00000224635.1		chr20	38406011	38416797	2.56429569200911e-06	-3.7766223792911	Gene
Caudate	ENSG00000163161.12	chr2_127455012_G_T_rs777567	ENSG00000163161.12	ERCC3	chr2	127257290	127294176	2.66182761926541e-06	3.42416001453287	Gene
Caudate	ENSG00000224635.1	chr20_38075824_A_G_rs6097662	ENSG00000224635.1		chr20	38406011	38416797	2.90542650482895e-06	-3.77431297939416	Gene
Caudate	ENSG00000224635.1	chr20_38077375_A_G_rs6091779	ENSG00000224635.1		chr20	38406011	38416797	2.90542650482895e-06	-3.77431297939416	Gene
Caudate	ENSG00000224635.1	chr20_38082993_A_C_rs6068747	ENSG00000224635.1		chr20	38406011	38416797	2.90542650482895e-06	-3.77431297939416	Gene
Caudate	ENSG00000224635.1	chr20_38085177_G_T_rs6064028	ENSG00000224635.1		chr20	38406011	38416797	2.90542650482895e-06	-3.77431297939416	Gene
Caudate	ENSG00000224635.1	chr20_38085192_C_T_rs6064029	ENSG00000224635.1		chr20	38406011	38416797	2.90542650482895e-06	-3.77431297939416	Gene
Caudate	ENSG00000224635.1	chr20_38070064_T_TTGG_rs10669964	ENSG00000224635.1		chr20	38406011	38416797	3.19876879650849e-06	-3.79487103661515	Gene
Caudate	ENSG00000224635.1	chr20_38088540_A_C_rs6097732	ENSG00000224635.1		chr20	38406011	38416797	3.90357542434661e-06	-3.8434820104469	Gene
Caudate	ENSG00000224635.1	chr20_38081595_A_G_rs6068740	ENSG00000224635.1		chr20	38406011	38416797	4.31585337801188e-06	-3.8507474699012	Gene
Caudate	ENSG00000144827.8	chr3_111524431_C_T_rs6769389	ENSG00000144827.8	ABHD10	chr3	111979010	111993363	5.74369103312211e-06	-1.43142508035189	Gene
Caudate	ENSG00000263142.5	chr17_46835535_C_T_rs9894638	ENSG00000263142.5	LRRC37A17P	chr17	46978481	47054569	6.00556640617533e-06	-3.18599717959828	Gene
Caudate	ENSG00000224635.1	chr20_38009518_A_T_rs6013651	ENSG00000224635.1		chr20	38406011	38416797	1.60719819697341e-05	-3.58632471848595	Gene
Caudate	ENSG00000224635.1	chr20_38107504_A_C_rs11904896	ENSG00000224635.1		chr20	38406011	38416797	3.24620738492154e-05	-3.53239376655598	Gene
Caudate	ENSG00000144827.8	chr3_111521576_A_G_rs4682283	ENSG00000144827.8	ABHD10	chr3	111979010	111993363	4.62258605433696e-05	-1.41614222027208	Gene
Caudate	ENSG00000144827.8	chr3_111521580_A_G_rs4682048	ENSG00000144827.8	ABHD10	chr3	111979010	111993363	4.62258605433696e-05	-1.41614222027208	Gene
Caudate	ENSG00000144827.8	chr3_111522753_C_G_rs13061590	ENSG00000144827.8	ABHD10	chr3	111979010	111993363	4.62258605433696e-05	-1.41614222027208	Gene
Caudate	ENSG00000144827.8	chr3_111524481_C_G_rs6805275	ENSG00000144827.8	ABHD10	chr3	111979010	111993363	9.26311280425862e-05	-1.36170531605624	Gene
Caudate	ENSG00000144827.8	chr3_111524367_C_T_rs6769311	ENSG00000144827.8	ABHD10	chr3	111979010	111993363	9.26311736212382e-05	-1.361705275327	Gene
Caudate	ENSG00000144827.8	chr3_111524756_A_G_rs10934099	ENSG00000144827.8	ABHD10	chr3	111979010	111993363	9.26311736212382e-05	-1.361705275327	Gene
Caudate	ENSG00000255052.4	chr8_11775679_A_G_rs7000800	ENSG00000255052.4	FAM66D	chr8	12115782	12177550	0.0001228626882878	3.3675058276192	Gene
Caudate	ENSG00000144827.8	chr3_112011744_G_T_rs3749311	ENSG00000144827.8	ABHD10	chr3	111979010	111993363	0.0001560822417254	1.344450255972	Gene
Caudate	ENSG00000144827.8	chr3_112011640_C_T_rs3749309	ENSG00000144827.8	ABHD10	chr3	111979010	111993363	0.0001560823031296	1.34445022852063	Gene
Caudate	ENSG00000171772.15	chr10_133134456_C_T_rs6537588	ENSG00000171772.15	SYCE1	chr10	133553901	133569835	0.0001875261204678	3.61890665946914	Gene
Caudate	ENSG00000185495.10	chr1_223654175_C_G_rs2105406	ENSG00000185495.10		chr1	223992743	224010612	0.0001890926806112	-2.85146116618413	Gene
Caudate	ENSG00000144827.8	chr3_111496272_A_T_rs13075227	ENSG00000144827.8	ABHD10	chr3	111979010	111993363	0.000219821096798	-1.18590016280539	Gene
Caudate	ENSG00000144827.8	chr3_111497549_C_G_rs4682275	ENSG00000144827.8	ABHD10	chr3	111979010	111993363	0.000219821096798	-1.18590016280539	Gene
Caudate	ENSG00000144827.8	chr3_111504029_A_G_rs6772550	ENSG00000144827.8	ABHD10	chr3	111979010	111993363	0.000219821096798	-1.18590016280539	Gene
Caudate	ENSG00000144827.8	chr3_111507034_A_G_rs13086970	ENSG00000144827.8	ABHD10	chr3	111979010	111993363	0.000219821096798	-1.18590016280539	Gene
Caudate	ENSG00000144827.8	chr3_111507042_A_G_rs13086505	ENSG00000144827.8	ABHD10	chr3	111979010	111993363	0.000219821096798	-1.18590016280539	Gene
Caudate	ENSG00000144827.8	chr3_111509579_C_T_rs4682280	ENSG00000144827.8	ABHD10	chr3	111979010	111993363	0.000219821096798	-1.18590016280539	Gene
Caudate	ENSG00000144827.8	chr3_111514542_A_G_rs13087423	ENSG00000144827.8	ABHD10	chr3	111979010	111993363	0.000219821096798	-1.18590016280539	Gene
Caudate	ENSG00000144827.8	chr3_111514925_A_G_rs1391369	ENSG00000144827.8	ABHD10	chr3	111979010	111993363	0.000219821096798	-1.18590016280539	Gene
Caudate	ENSG00000163161.12	chr2_126997076_A_G_rs111581939	ENSG00000163161.12	ERCC3	chr2	127257290	127294176	0.0002696843322958	4.45399829792286	Gene
Caudate	ENSG00000171772.15	chr10_133142066_C_T_rs7076669	ENSG00000171772.15	SYCE1	chr10	133553901	133569835	0.000280717898373	3.58928459383397	Gene
Caudate	ENSG00000144827.8	chr3_111485420_C_T_rs1995127	ENSG00000144827.8	ABHD10	chr3	111979010	111993363	0.0003494945497146	-1.15065155695619	Gene
Caudate	ENSG00000144827.8	chr3_111489682_C_T_rs2133031	ENSG00000144827.8	ABHD10	chr3	111979010	111993363	0.0003494945497146	-1.15065155695619	Gene
Caudate	ENSG00000144827.8	chr3_111490216_A_C_rs13091077	ENSG00000144827.8	ABHD10	chr3	111979010	111993363	0.0003494945497146	-1.15065155695619	Gene
Caudate	ENSG00000114850.6	chr3_156115003_C_T_rs1844117	ENSG00000114850.6	SSR3	chr3	156540140	156555184	0.0003997279613038	2.68849419632218	Gene
Caudate	ENSG00000171772.15	chr10_133141886_G_T_rs11101579	ENSG00000171772.15	SYCE1	chr10	133553901	133569835	0.0005008390201342	3.50885687957074	Gene
Caudate	ENSG00000114850.6	chr3_156115006_C_T_rs1844116	ENSG00000114850.6	SSR3	chr3	156540140	156555184	0.0005097250917493	2.68884443491123	Gene
Caudate	ENSG00000114850.6	chr3_156098220_A_G_rs34769075	ENSG00000114850.6	SSR3	chr3	156540140	156555184	0.000520557677681	2.06680574033661	Gene
Caudate	ENSG00000144827.8	chr3_111950218_C_T_rs712514	ENSG00000144827.8	ABHD10	chr3	111979010	111993363	0.000578680221546	-1.16104226709871	Gene
Caudate	ENSG00000144827.8	chr3_111949329_C_CTA_rs10543749	ENSG00000144827.8	ABHD10	chr3	111979010	111993363	0.0005786804109527	-1.16104224384697	Gene
Caudate	ENSG00000109501.13	chr4_6174290_A_G_rs13102056	ENSG00000109501.13	WFS1	chr4	6269849	6303265	0.0006158794393339	2.3120762303107	Gene
Caudate	ENSG00000144827.8	chr3_111864186_A_G_rs67396907	ENSG00000144827.8	ABHD10	chr3	111979010	111993363	0.0006401762244921	-1.2299483840688	Gene
Caudate	ENSG00000171772.15	chr10_133143649_A_G_rs11101581	ENSG00000171772.15	SYCE1	chr10	133553901	133569835	0.0006746796223559	3.4477266013777	Gene
Caudate	ENSG00000237268.2	chr7_56385934_G_T_rs10277951	ENSG00000237268.2		chr7	56421857	56448375	0.0006750223725243	-3.86584866539177	Gene
Caudate	ENSG00000237268.2	chr7_56375290_C_G_rs60032740	ENSG00000237268.2		chr7	56421857	56448375	0.0006750237061207	-3.86584828624456	Gene
Caudate	ENSG00000237268.2	chr7_56404472_C_T_rs13221065	ENSG00000237268.2		chr7	56421857	56448375	0.0006750237061207	-3.86584828624456	Gene
Caudate	ENSG00000237268.2	chr7_56405835_C_T_rs71549102	ENSG00000237268.2		chr7	56421857	56448375	0.0006750237061207	-3.86584828624456	Gene
Caudate	ENSG00000237268.2	chr7_56420030_A_C_rs75262439	ENSG00000237268.2		chr7	56421857	56448375	0.0006750237061207	-3.86584828624456	Gene
Caudate	ENSG00000237268.2	chr7_56420247_A_G_rs6953945	ENSG00000237268.2		chr7	56421857	56448375	0.0006750237061207	-3.86584828624456	Gene
Caudate	ENSG00000237268.2	chr7_56424503_C_T_rs10274402	ENSG00000237268.2		chr7	56421857	56448375	0.0006750237061207	-3.86584828624456	Gene
Caudate	ENSG00000237268.2	chr7_56434976_C_T_rs35508239	ENSG00000237268.2		chr7	56421857	56448375	0.0006750237061207	-3.86584828624456	Gene
Caudate	ENSG00000144827.8	chr3_112086591_G_GT_rs3833596	ENSG00000144827.8	ABHD10	chr3	111979010	111993363	0.0006893845629764	-1.19772627588327	Gene
Caudate	ENSG00000186976.14	chr22_44016310_A_T_rs7289219	ENSG00000186976.14	EFCAB6	chr22	43528744	43812337	0.000711798387452	-2.50800109612339	Gene
Caudate	ENSG00000237268.2	chr7_56595423_C_T_rs11982840	ENSG00000237268.2		chr7	56421857	56448375	0.0007296990574974	-3.65438931062161	Gene
Caudate	ENSG00000114850.6	chr3_156097077_A_C_rs34786673	ENSG00000114850.6	SSR3	chr3	156540140	156555184	0.0007694052571159	2.02153649667088	Gene
Caudate	ENSG00000134201.10	chr1_109675425_C_T_rs4147577	ENSG00000134201.10	GSTM5	chr1	109712255	109775428	0.0008132803191193	-3.48613803387046	Gene
Caudate	ENSG00000263503.1	chr17_45479441_C_T_rs55925547	ENSG00000263503.1		chr17	45600869	45602340	0.0008262402609129	-3.37406282123975	Gene
Caudate	ENSG00000165568.17	chr10_4644567_A_T_rs313433	ENSG00000165568.17	AKR1E2	chr10	4786629	4848062	0.0008344232719266	-3.4946211393857	Gene
Caudate	ENSG00000164187.6	chr5_35802935_A_G_rs13164644	ENSG00000164187.6	LMBRD2	chr5	36098412	36151961	0.0008656758549765	-1.06453351796048	Gene
Caudate	ENSG00000237268.2	chr7_56352162_G_T_rs10441469	ENSG00000237268.2		chr7	56421857	56448375	0.0008838231704094	-3.80478963334059	Gene
Caudate	ENSG00000164975.15	chr9_15331425_C_T_rs501235	ENSG00000164975.15	SNAPC3	chr9	15422704	15465953	0.0009732876417534	2.07628517875771	Gene
Caudate	ENSG00000164187.6	chr5_35805451_C_T_rs1389836	ENSG00000164187.6	LMBRD2	chr5	36098412	36151961	0.0009873838909086	-1.05332168604368	Gene
Caudate	ENSG00000111788.10	chr12_9168303_A_G_rs10743614	ENSG00000111788.10		chr12	9277235	9313241	0.0010077112248734	-2.82116024467111	Gene
Caudate	ENSG00000171055.14	chr2_36582353_C_G_rs1179494	ENSG00000171055.14	FEZ2	chr2	36531805	36646087	0.0010103585646413	2.40097616210946	Gene
Caudate	ENSG00000270020.1	chr16_86369200_C_G_rs9936597	ENSG00000270020.1		chr16	86520383	86523897	0.0010390786847455	3.8919608108142	Gene
Caudate	ENSG00000237268.2	chr7_56333175_A_G_rs34681360	ENSG00000237268.2		chr7	56421857	56448375	0.0010403574548807	-3.78225434964298	Gene
Caudate	ENSG00000215154.6	chr16_2936288_C_G_rs9921808	ENSG00000215154.6		chr16	2603350	2630494	0.0010469451421016	1.99360518730967	Gene
Caudate	ENSG00000147813.15	chr8_143582734_C_CA_rs35445613	ENSG00000147813.15	NAPRT	chr8	143574785	143578649	0.001091746286302	-3.19518126375318	Gene
Caudate	ENSG00000278107.1	chr18_76478785_A_G_rs7232425	ENSG00000278107.1		chr18	76805151	76805736	0.0011458940295798	-2.83086137843183	Gene
Caudate	ENSG00000114850.6	chr3_156111268_A_T_rs77622745	ENSG00000114850.6	SSR3	chr3	156540140	156555184	0.0011691480029762	2.55138396572105	Gene
Caudate	ENSG00000114850.6	chr3_156111270_A_T_rs79304583	ENSG00000114850.6	SSR3	chr3	156540140	156555184	0.0011691480029762	2.55138396572105	Gene
Caudate	ENSG00000165568.17	chr10_4651821_C_T_rs313455	ENSG00000165568.17	AKR1E2	chr10	4786629	4848062	0.0011918342547686	-3.42808043722575	Gene
Caudate	ENSG00000144827.8	chr3_112012215_C_G_rs9813351	ENSG00000144827.8	ABHD10	chr3	111979010	111993363	0.0013362735469904	1.39188417833076	Gene
Caudate	ENSG00000215154.6	chr16_2936232_G_T_rs9933986	ENSG00000215154.6		chr16	2603350	2630494	0.0013740830180812	1.90982328214942	Gene
Caudate	ENSG00000144827.8	chr3_111957470_C_G_rs493456	ENSG00000144827.8	ABHD10	chr3	111979010	111993363	0.0013900369281766	-1.1025731256432	Gene
Caudate	ENSG00000144827.8	chr3_112262586_A_C_rs6781683	ENSG00000144827.8	ABHD10	chr3	111979010	111993363	0.001421696887778	1.29112789614124	Gene
Caudate	ENSG00000022556.15	chr19_54622451_C_T_rs8109138	ENSG00000022556.15	NLRP2	chr19	54953130	55001142	0.0014676478973748	-3.65574782860928	Gene
Caudate	ENSG00000144827.8	chr3_112400718_C_T_rs2633605	ENSG00000144827.8	ABHD10	chr3	111979010	111993363	0.0014760550772158	-1.13044038121525	Gene
Caudate	ENSG00000171055.14	chr2_36584155_C_G_rs848617	ENSG00000171055.14	FEZ2	chr2	36531805	36646087	0.0015115509249592	2.37290712027347	Gene
Caudate	ENSG00000164209.16	chr5_110866565_A_G_rs9285872	ENSG00000164209.16	SLC25A46	chr5	110738136	110765161	0.001522178253902	0.539726573451087	Gene
Caudate	ENSG00000171772.15	chr10_133144182_A_G_rs11101582	ENSG00000171772.15	SYCE1	chr10	133553901	133569835	0.0015537487913501	3.2700202581782	Gene
Caudate	ENSG00000171772.15	chr10_133144299_C_T_rs11101583	ENSG00000171772.15	SYCE1	chr10	133553901	133569835	0.0015537487913501	3.2700202581782	Gene
Caudate	ENSG00000105499.13	chr19_48007696_C_T_rs16982097	ENSG00000105499.13	PLA2G4C	chr19	48047843	48110817	0.001606911494599	2.80405298217166	Gene
Caudate	ENSG00000164209.16	chr5_110870796_A_G_rs67488332	ENSG00000164209.16	SLC25A46	chr5	110738136	110765161	0.0016210440822819	0.514552592717792	Gene
Caudate	ENSG00000089063.14	chr20_5468727_A_G_rs6053422	ENSG00000089063.14	TMEM230	chr20	5068232	5113103	0.0016238771952174	1.64781552625974	Gene
Caudate	ENSG00000105643.9	chr19_18247365_A_G_rs4808772	ENSG00000105643.9	ARRDC2	chr19	18001132	18014102	0.0016244743230707	2.43145771906658	Gene
Caudate	ENSG00000144827.8	chr3_111924714_C_T_rs2137897	ENSG00000144827.8	ABHD10	chr3	111979010	111993363	0.0017615541925093	-1.20653997103821	Gene
Caudate	ENSG00000144827.8	chr3_111929242_G_T_rs13061769	ENSG00000144827.8	ABHD10	chr3	111979010	111993363	0.0017615541925093	-1.20653997103821	Gene
Caudate	ENSG00000144827.8	chr3_111929243_A_T_rs13061340	ENSG00000144827.8	ABHD10	chr3	111979010	111993363	0.0017615541925093	-1.20653997103821	Gene
Caudate	ENSG00000144827.8	chr3_111930721_G_T_rs73230447	ENSG00000144827.8	ABHD10	chr3	111979010	111993363	0.0017615541925093	-1.20653997103821	Gene
Caudate	ENSG00000144827.8	chr3_111930722_C_T_rs73230448	ENSG00000144827.8	ABHD10	chr3	111979010	111993363	0.0017615541925093	-1.20653997103821	Gene
Caudate	ENSG00000116209.11	chr1_54497319_A_G_rs77944747	ENSG00000116209.11	TMEM59	chr1	54026681	54053504	0.0018039432706397	2.03215582818868	Gene
Caudate	ENSG00000188818.12	chr5_1284861_C_T_rs35029535	ENSG00000188818.12	ZDHHC11	chr5	795606	850986	0.0018249975132428	3.97932164735765	Gene
Caudate	ENSG00000170854.17	chr3_98008883_C_G_rs832030	ENSG00000170854.17	MINA	chr3	97941818	97972457	0.0018597563262276	1.96732969844681	Gene
Caudate	ENSG00000215154.6	chr16_2934447_C_T_rs2074361	ENSG00000215154.6		chr16	2603350	2630494	0.00187153292564	-2.15798530679013	Gene
Caudate	ENSG00000170854.17	chr3_98008711_C_T_rs832031	ENSG00000170854.17	MINA	chr3	97941818	97972457	0.0018986455150766	1.94602080878534	Gene
Caudate	ENSG00000022556.15	chr19_54623120_C_T_rs57772408	ENSG00000022556.15	NLRP2	chr19	54953130	55001142	0.0019308134598664	-3.58445748305646	Gene
Caudate	ENSG00000120868.13	chr12_98973207_A_G_rs61932225	ENSG00000120868.13	APAF1	chr12	98645141	98735433	0.0019536037895013	2.5230357053899	Gene
Caudate	ENSG00000138035.14	chr2_56169298_C_T_rs10176451	ENSG00000138035.14	PNPT1	chr2	55634265	55693910	0.0019602000183344	1.78629173128954	Gene
Caudate	ENSG00000182600.9	chr2_233051766_A_G_rs10206464	ENSG00000182600.9	C2orf82	chr2	232857270	232878708	0.0019841106990636	-3.12653950178133	Gene
Caudate	ENSG00000170854.17	chr3_98008909_A_G_rs832029	ENSG00000170854.17	MINA	chr3	97941818	97972457	0.0019850851409604	1.96040561305064	Gene
Caudate	ENSG00000170854.17	chr3_98009726_A_G_rs832028	ENSG00000170854.17	MINA	chr3	97941818	97972457	0.0019850851409604	1.96040561305064	Gene
Caudate	ENSG00000185495.10	chr1_223654211_A_C_rs11585533	ENSG00000185495.10		chr1	223992743	224010612	0.0020096439868049	2.5461601019266	Gene
Caudate	ENSG00000144827.8	chr3_112400704_C_G_rs34257022	ENSG00000144827.8	ABHD10	chr3	111979010	111993363	0.0020230222645049	1.0689325225429	Gene
Caudate	ENSG00000089063.14	chr20_5468169_T_TA_rs.	ENSG00000089063.14	TMEM230	chr20	5068232	5113103	0.0020598533275651	1.59127334039287	Gene
Caudate	ENSG00000186976.14	chr22_43490152_C_T_rs142766464	ENSG00000186976.14	EFCAB6	chr22	43528744	43812337	0.0020792769530753	2.23897744716368	Gene
Caudate	ENSG00000150076.23	chr10_32926545_A_C_rs2488329	ENSG00000150076.23		chr10	32567723	32882863	0.0020813021066457	-2.53173715062974	Gene
Caudate	ENSG00000150076.23	chr10_32903307_A_G_rs2488316	ENSG00000150076.23		chr10	32567723	32882863	0.0020813044043186	-2.53173693414403	Gene
Caudate	ENSG00000150076.23	chr10_32924543_C_G_rs2503995	ENSG00000150076.23		chr10	32567723	32882863	0.0020813044043186	-2.53173693414403	Gene
Caudate	ENSG00000150076.23	chr10_32924909_C_T_rs2503996	ENSG00000150076.23		chr10	32567723	32882863	0.0020813044043186	-2.53173693414403	Gene
Caudate	ENSG00000150076.23	chr10_32930532_G_T_rs2040010	ENSG00000150076.23		chr10	32567723	32882863	0.0020813044043186	-2.53173693414403	Gene
Caudate	ENSG00000150076.23	chr10_32932773_C_T_rs2503999	ENSG00000150076.23		chr10	32567723	32882863	0.0020813044043186	-2.53173693414403	Gene
Caudate	ENSG00000144827.8	chr3_111938323_A_G_rs34614600	ENSG00000144827.8	ABHD10	chr3	111979010	111993363	0.0021026615427199	-1.19228057694502	Gene
Caudate	ENSG00000144827.8	chr3_111938688_C_T_rs36002857	ENSG00000144827.8	ABHD10	chr3	111979010	111993363	0.0021026615427199	-1.19228057694502	Gene
Caudate	ENSG00000144827.8	chr3_111939055_G_T_rs66587713	ENSG00000144827.8	ABHD10	chr3	111979010	111993363	0.0021026615427199	-1.19228057694502	Gene
Caudate	ENSG00000084636.17	chr1_31846332_A_G_rs76482784	ENSG00000084636.17	COL16A1	chr1	31652247	31704319	0.0021597892117464	2.235975083664	Gene
Caudate	ENSG00000253771.5	chr13_25068708_G_GAC_rs.	ENSG00000253771.5	TPTE2P1	chr13	24924677	24968487	0.0021853365168455	2.7979572336442	Gene
Caudate	ENSG00000164209.16	chr5_110872763_C_G_rs56375237	ENSG00000164209.16	SLC25A46	chr5	110738136	110765161	0.0022141641206629	0.376824509619477	Gene
Caudate	ENSG00000205581.10	chr21_39842418_A_T_rs720942	ENSG00000205581.10	HMGN1	chr21	39342315	39349647	0.0022414054676574	2.39677447433216	Gene
Caudate	ENSG00000165568.17	chr10_4643039_C_T_rs313435	ENSG00000165568.17	AKR1E2	chr10	4786629	4848062	0.0022852967304286	2.90610723018146	Gene
Caudate	ENSG00000228789.6	chr6_31351578_G_T_rs2442728	ENSG00000228789.6	HCG22	chr6	31053450	31059890	0.0022960038708678	-2.41095504568216	Gene
Caudate	ENSG00000103260.8	chr16_516945_C_T_rs9929140	ENSG00000103260.8	METRN	chr16	715115	719655	0.0023144084614185	1.8960767729229	Gene
Caudate	ENSG00000120868.13	chr12_98973350_A_G_rs56296716	ENSG00000120868.13	APAF1	chr12	98645141	98735433	0.002327535744645	2.49322411834566	Gene
Caudate	ENSG00000005700.14	chr6_82036970_G_T_rs1342195	ENSG00000005700.14	IBTK	chr6	82169983	82247754	0.0023726757449302	-2.16524511499798	Gene
Caudate	ENSG00000005700.14	chr6_82038128_G_T_rs9361884	ENSG00000005700.14	IBTK	chr6	82169983	82247754	0.0023726757449302	-2.16524511499798	Gene
Caudate	ENSG00000144827.8	chr3_112097461_C_T_rs966032	ENSG00000144827.8	ABHD10	chr3	111979010	111993363	0.002374948091079	-1.17361283947348	Gene
Caudate	ENSG00000171772.15	chr10_133242334_C_T_rs57365055	ENSG00000171772.15	SYCE1	chr10	133553901	133569835	0.002473606927281	2.9176055183032	Gene
Caudate	ENSG00000124588.19	chr6_3041612_A_C_rs2143378	ENSG00000124588.19	NQO2	chr6	2987987	3028869	0.0024863772545911	2.11169506100862	Gene
Caudate	ENSG00000124588.19	chr6_3040966_C_T_rs7774283	ENSG00000124588.19	NQO2	chr6	2987987	3028869	0.0025008426046567	2.10998676209701	Gene
Caudate	ENSG00000124588.19	chr6_3041323_C_T_rs7760408	ENSG00000124588.19	NQO2	chr6	2987987	3028869	0.0025008427363609	2.10998683867094	Gene
Caudate	ENSG00000124588.19	chr6_3041641_A_G_rs2143377	ENSG00000124588.19	NQO2	chr6	2987987	3028869	0.0025008434121714	2.10998680085181	Gene
Caudate	ENSG00000154734.14	chr21_26733498_C_T_rs2105732	ENSG00000154734.14	ADAMTS1	chr21	26835747	26845409	0.0025407171346135	-2.79356943929061	Gene
Caudate	ENSG00000261126.7	chr18_79933600_C_T_rs12605316	ENSG00000261126.7		chr18	80046900	80095482	0.002620404673553	-2.63194074431121	Gene
Caudate	ENSG00000261126.7	chr18_79935237_A_G_rs7243921	ENSG00000261126.7		chr18	80046900	80095482	0.002620404673553	-2.63194074431121	Gene
Caudate	ENSG00000171772.15	chr10_133144983_C_T_rs59540563	ENSG00000171772.15	SYCE1	chr10	133553901	133569835	0.0027152414482385	3.20823335839186	Gene
Caudate	ENSG00000144827.8	chr3_111927227_A_C_rs36133898	ENSG00000144827.8	ABHD10	chr3	111979010	111993363	0.002748240115357	-1.17210959782182	Gene
Caudate	ENSG00000144827.8	chr3_111930577_A_G_rs16858904	ENSG00000144827.8	ABHD10	chr3	111979010	111993363	0.002748240115357	-1.17210959782182	Gene
Caudate	ENSG00000144827.8	chr3_111939050_C_T_rs71315891	ENSG00000144827.8	ABHD10	chr3	111979010	111993363	0.002748240115357	-1.17210959782182	Gene
Caudate	ENSG00000144827.8	chr3_111939667_A_G_rs2272289	ENSG00000144827.8	ABHD10	chr3	111979010	111993363	0.002748240115357	-1.17210959782182	Gene
Caudate	ENSG00000144827.8	chr3_111944766_C_T_rs6438023	ENSG00000144827.8	ABHD10	chr3	111979010	111993363	0.002748240115357	-1.17210959782182	Gene
Caudate	ENSG00000279175.1	chr22_44437369_A_C_rs3884870	ENSG00000279175.1		chr22	44102779	44116232	0.002772894496944	-1.83556098880721	Gene
Caudate	ENSG00000279175.1	chr22_44437370_C_CT_rs5845651	ENSG00000279175.1		chr22	44102779	44116232	0.0027728960479777	-1.83556091551888	Gene
Caudate	ENSG00000005700.14	chr6_82035428_G_T_rs9344243	ENSG00000005700.14	IBTK	chr6	82169983	82247754	0.0028100069591093	-2.12674202281068	Gene
Caudate	ENSG00000103111.14	chr16_77488611_C_G_rs8052580	ENSG00000103111.14	MON1B	chr16	77190835	77202405	0.0028154944765757	-2.76064417719981	Gene
Caudate	ENSG00000147813.15	chr8_143582638_C_T_rs10099131	ENSG00000147813.15	NAPRT	chr8	143574785	143578649	0.002835455543575	3.11025871791221	Gene
Caudate	ENSG00000171055.14	chr2_36590025_A_ATT_rs16700	ENSG00000171055.14	FEZ2	chr2	36531805	36646087	0.0028511632345571	2.30653950275891	Gene
Caudate	ENSG00000263142.5	chr17_46844563_C_T_rs2083797	ENSG00000263142.5	LRRC37A17P	chr17	46978481	47054569	0.0028704479843802	2.30929079227809	Gene
Caudate	ENSG00000089063.14	chr20_5459013_A_G_rs6053412	ENSG00000089063.14	TMEM230	chr20	5068232	5113103	0.0029265192615792	1.56112878640966	Gene
Caudate	ENSG00000150076.23	chr10_32904689_C_CATTT_rs35323711	ENSG00000150076.23		chr10	32567723	32882863	0.0030152082207753	-2.52140055285371	Gene
Caudate	ENSG00000144827.8	chr3_111535546_A_G_rs2221065	ENSG00000144827.8	ABHD10	chr3	111979010	111993363	0.0030159935098019	-1.00820876893352	Gene
Caudate	ENSG00000089063.14	chr20_5467264_A_C_rs6053418	ENSG00000089063.14	TMEM230	chr20	5068232	5113103	0.0030648251947214	1.56031693979683	Gene
Caudate	ENSG00000089063.14	chr20_5452302_C_T_rs7263844	ENSG00000089063.14	TMEM230	chr20	5068232	5113103	0.0030831886431038	1.56366032912142	Gene
Caudate	ENSG00000144827.8	chr3_111900248_A_C_rs6796403	ENSG00000144827.8	ABHD10	chr3	111979010	111993363	0.0031183548599749	-1.11064867748748	Gene
Caudate	ENSG00000114850.6	chr3_156091372_A_C_rs34859273	ENSG00000114850.6	SSR3	chr3	156540140	156555184	0.0032211157433233	1.78743789432262	Gene
Caudate	ENSG00000114850.6	chr3_156092714_C_T_rs34447473	ENSG00000114850.6	SSR3	chr3	156540140	156555184	0.0032211157433233	1.78743789432262	Gene
Caudate	ENSG00000114850.6	chr3_156093534_A_G_rs2013676	ENSG00000114850.6	SSR3	chr3	156540140	156555184	0.0032211157433233	1.78743789432262	Gene
Caudate	ENSG00000114850.6	chr3_156097221_A_G_rs6775190	ENSG00000114850.6	SSR3	chr3	156540140	156555184	0.0032211157433233	1.78743789432262	Gene
Caudate	ENSG00000114850.6	chr3_156099026_C_T_rs7639203	ENSG00000114850.6	SSR3	chr3	156540140	156555184	0.0032211157433233	1.78743789432262	Gene
Caudate	ENSG00000114850.6	chr3_156099521_A_G_rs71310462	ENSG00000114850.6	SSR3	chr3	156540140	156555184	0.0032211157433233	1.78743789432262	Gene
Caudate	ENSG00000114850.6	chr3_156100350_A_C_rs66853377	ENSG00000114850.6	SSR3	chr3	156540140	156555184	0.0032211157433233	1.78743789432262	Gene
Caudate	ENSG00000114850.6	chr3_156101554_C_T_rs67341546	ENSG00000114850.6	SSR3	chr3	156540140	156555184	0.0032211157433233	1.78743789432262	Gene
Caudate	ENSG00000114850.6	chr3_156102497_G_T_rs36124391	ENSG00000114850.6	SSR3	chr3	156540140	156555184	0.0032211157433233	1.78743789432262	Gene
Caudate	ENSG00000114850.6	chr3_156103246_C_G_rs35081098	ENSG00000114850.6	SSR3	chr3	156540140	156555184	0.0032211157433233	1.78743789432262	Gene
Caudate	ENSG00000114850.6	chr3_156104169_A_C_rs66496214	ENSG00000114850.6	SSR3	chr3	156540140	156555184	0.0032211157433233	1.78743789432262	Gene
Caudate	ENSG00000114850.6	chr3_156092995_A_C_rs34965136	ENSG00000114850.6	SSR3	chr3	156540140	156555184	0.0032211171757937	1.78743783595172	Gene
Caudate	ENSG00000114850.6	chr3_156094539_A_C_rs9683003	ENSG00000114850.6	SSR3	chr3	156540140	156555184	0.0032211171757937	1.78743783595172	Gene
Caudate	ENSG00000114850.6	chr3_156095335_C_G_rs7615469	ENSG00000114850.6	SSR3	chr3	156540140	156555184	0.0032211171757937	1.78743783595172	Gene
Caudate	ENSG00000114850.6	chr3_156095501_C_T_rs7627181	ENSG00000114850.6	SSR3	chr3	156540140	156555184	0.0032211171757937	1.78743783595172	Gene
Caudate	ENSG00000114850.6	chr3_156097641_A_G_rs67955446	ENSG00000114850.6	SSR3	chr3	156540140	156555184	0.0032211171757937	1.78743783595172	Gene
Caudate	ENSG00000114850.6	chr3_156097953_G_T_rs35306833	ENSG00000114850.6	SSR3	chr3	156540140	156555184	0.0032211171757937	1.78743783595172	Gene
Caudate	ENSG00000114850.6	chr3_156098155_C_CT_rs.	ENSG00000114850.6	SSR3	chr3	156540140	156555184	0.0032211171757937	1.78743783595172	Gene
Caudate	ENSG00000114850.6	chr3_156098931_A_G_rs7649451	ENSG00000114850.6	SSR3	chr3	156540140	156555184	0.0032211171757937	1.78743783595172	Gene
Caudate	ENSG00000114850.6	chr3_156099431_C_T_rs.	ENSG00000114850.6	SSR3	chr3	156540140	156555184	0.0032211171757937	1.78743783595172	Gene
Caudate	ENSG00000114850.6	chr3_156099527_A_G_rs71310463	ENSG00000114850.6	SSR3	chr3	156540140	156555184	0.0032211171757937	1.78743783595172	Gene
Caudate	ENSG00000114850.6	chr3_156099928_A_G_rs67884325	ENSG00000114850.6	SSR3	chr3	156540140	156555184	0.0032211171757937	1.78743783595172	Gene
Caudate	ENSG00000114850.6	chr3_156099966_A_C_rs67148190	ENSG00000114850.6	SSR3	chr3	156540140	156555184	0.0032211171757937	1.78743783595172	Gene
Caudate	ENSG00000114850.6	chr3_156101312_A_G_rs35692708	ENSG00000114850.6	SSR3	chr3	156540140	156555184	0.0032211171757937	1.78743783595172	Gene
Caudate	ENSG00000114850.6	chr3_156102315_C_T_rs34971897	ENSG00000114850.6	SSR3	chr3	156540140	156555184	0.0032211171757937	1.78743783595172	Gene
Caudate	ENSG00000114850.6	chr3_156102637_T_TAG_rs34938959	ENSG00000114850.6	SSR3	chr3	156540140	156555184	0.0032211171757937	1.78743783595172	Gene
Caudate	ENSG00000114850.6	chr3_156103054_A_G_rs35972274	ENSG00000114850.6	SSR3	chr3	156540140	156555184	0.0032211171757937	1.78743783595172	Gene
Caudate	ENSG00000114850.6	chr3_156103255_C_T_rs35938711	ENSG00000114850.6	SSR3	chr3	156540140	156555184	0.0032211171757937	1.78743783595172	Gene
Caudate	ENSG00000114850.6	chr3_156103289_A_G_rs34431563	ENSG00000114850.6	SSR3	chr3	156540140	156555184	0.0032211171757937	1.78743783595172	Gene
Caudate	ENSG00000114850.6	chr3_156104065_C_T_rs16825722	ENSG00000114850.6	SSR3	chr3	156540140	156555184	0.0032211171757937	1.78743783595172	Gene
Caudate	ENSG00000114850.6	chr3_156104547_G_T_rs68176279	ENSG00000114850.6	SSR3	chr3	156540140	156555184	0.0032211171757937	1.78743783595172	Gene
Caudate	ENSG00000215154.6	chr16_2934954_C_T_rs7193231	ENSG00000215154.6		chr16	2603350	2630494	0.0032813938150116	2.11389763659813	Gene
Caudate	ENSG00000150076.23	chr10_32935959_A_G_rs2504001	ENSG00000150076.23		chr10	32567723	32882863	0.0033133744974037	-2.40725737933006	Gene
Caudate	ENSG00000144827.8	chr3_112257383_A_G_rs59967068	ENSG00000144827.8	ABHD10	chr3	111979010	111993363	0.0034112418874033	1.08365562133262	Gene
Caudate	ENSG00000144827.8	chr3_112256643_C_T_rs62276970	ENSG00000144827.8	ABHD10	chr3	111979010	111993363	0.0034112429491978	1.08365559377862	Gene
Caudate	ENSG00000089063.14	chr20_5462334_A_C_rs6053414	ENSG00000089063.14	TMEM230	chr20	5068232	5113103	0.0034561606225699	1.44239251657764	Gene
Caudate	ENSG00000089063.14	chr20_5459964_A_G_rs6053413	ENSG00000089063.14	TMEM230	chr20	5068232	5113103	0.0034561638651817	1.44239240812207	Gene
Caudate	ENSG00000114850.6	chr3_156099257_A_G_rs16825721	ENSG00000114850.6	SSR3	chr3	156540140	156555184	0.0034605453911791	1.77702056443538	Gene
Caudate	ENSG00000114850.6	chr3_156099481_C_T_rs67139403	ENSG00000114850.6	SSR3	chr3	156540140	156555184	0.0034605453911791	1.77702056443538	Gene
Caudate	ENSG00000114850.6	chr3_156100632_A_G_rs71310465	ENSG00000114850.6	SSR3	chr3	156540140	156555184	0.0034605453911791	1.77702056443538	Gene
Caudate	ENSG00000114850.6	chr3_156103232_C_T_rs34636155	ENSG00000114850.6	SSR3	chr3	156540140	156555184	0.0034605453911791	1.77702056443538	Gene
Caudate	ENSG00000114850.6	chr3_156098351_C_T_rs67780510	ENSG00000114850.6	SSR3	chr3	156540140	156555184	0.0034605483827901	1.77702047812157	Gene
Caudate	ENSG00000198580.7	chr7_6505704_A_G_rs9640023	ENSG00000198580.7		chr7	6673494	6676366	0.0035104103922247	1.80749883702932	Gene
Caudate	ENSG00000144827.8	chr3_112103170_A_G_rs41270437	ENSG00000144827.8	ABHD10	chr3	111979010	111993363	0.0035918934263186	-1.09312922945397	Gene
Caudate	ENSG00000186976.14	chr22_43526093_A_G_rs7290135	ENSG00000186976.14	EFCAB6	chr22	43528744	43812337	0.0036074052922144	-3.23096632410987	Gene
Caudate	ENSG00000186976.14	chr22_43529210_A_G_rs9614177	ENSG00000186976.14	EFCAB6	chr22	43528744	43812337	0.0036074052922144	-3.23096632410987	Gene
Caudate	ENSG00000144827.8	chr3_111938802_C_CT_rs71631325	ENSG00000144827.8	ABHD10	chr3	111979010	111993363	0.0036122882492918	-1.140363992517	Gene
Caudate	ENSG00000170854.17	chr3_98015106_A_G_rs832021	ENSG00000170854.17	MINA	chr3	97941818	97972457	0.0037469809159137	1.83222769367613	Gene
Caudate	ENSG00000144827.8	chr3_111915585_A_G_rs35398004	ENSG00000144827.8	ABHD10	chr3	111979010	111993363	0.0037829535921551	-1.14887879580531	Gene
Caudate	ENSG00000175548.8	chr12_37852981_A_G_rs4534658	ENSG00000175548.8	ALG10B	chr12	38316578	38329728	0.0038215781423717	-2.53372215911687	Gene
Caudate	ENSG00000080031.9	chr19_55315678_A_G_rs12980928	ENSG00000080031.9	PTPRH	chr19	55181248	55209506	0.0038302396595043	-3.32024489814517	Gene
Caudate	ENSG00000169629.11	chr2_112644953_C_T_rs1061254	ENSG00000169629.11	RGPD8	chr2	112370092	112434488	0.0038358094793818	3.07454235566266	Gene
Caudate	ENSG00000169629.11	chr2_112646085_C_T_rs11123144	ENSG00000169629.11	RGPD8	chr2	112370092	112434488	0.0038358094793818	3.07454235566266	Gene
Caudate	ENSG00000169629.11	chr2_112642218_C_T_rs4849090	ENSG00000169629.11	RGPD8	chr2	112370092	112434488	0.0038358128907496	3.07454217220869	Gene
Caudate	ENSG00000169629.11	chr2_112644140_A_G_rs6737094	ENSG00000169629.11	RGPD8	chr2	112370092	112434488	0.0038358128907496	3.07454217220869	Gene
Caudate	ENSG00000164975.15	chr9_15347024_G_T_rs498404	ENSG00000164975.15	SNAPC3	chr9	15422704	15465953	0.0038661686280936	-2.0438924131607	Gene
Caudate	ENSG00000197978.9	chr15_82189008_A_T_rs8042665	ENSG00000197978.9	GOLGA6L9	chr15	82430018	82439153	0.0039545959623978	2.67122414232677	Gene
Caudate	ENSG00000171772.15	chr10_133118260_A_G_rs61286434	ENSG00000171772.15	SYCE1	chr10	133553901	133569835	0.0039569732080208	3.63820971259934	Gene
Caudate	ENSG00000144827.8	chr3_112055910_C_T_rs11715228	ENSG00000144827.8	ABHD10	chr3	111979010	111993363	0.0039724243133745	-1.68221301013205	Gene
Caudate	ENSG00000163161.12	chr2_127536588_C_T_rs7572181	ENSG00000163161.12	ERCC3	chr2	127257290	127294176	0.0040490887366727	2.24464244286554	Gene
Caudate	ENSG00000100239.15	chr22_50576781_C_G_rs140515	ENSG00000100239.15	PPP6R2	chr22	50343304	50445090	0.0040814851352896	-1.9282123828227	Gene
Caudate	ENSG00000169764.14	chr2_63883132_A_T_rs34196086	ENSG00000169764.14	UGP2	chr2	63840940	63891562	0.0041292281514302	2.76768559327791	Gene
Caudate	ENSG00000162496.8	chr1_12652370_A_T_rs6688322	ENSG00000162496.8	DHRS3	chr1	12567910	12617731	0.0041377416883699	2.40103954543536	Gene
Caudate	ENSG00000134201.10	chr1_109677464_C_G_rs12024479	ENSG00000134201.10	GSTM5	chr1	109712255	109775428	0.0041432374852572	-3.15828629682882	Gene
Caudate	ENSG00000237268.2	chr7_56348665_C_T_rs12538793	ENSG00000237268.2		chr7	56421857	56448375	0.0041945107020813	2.95260373715368	Gene
Caudate	ENSG00000169629.11	chr2_112641547_G_T_rs6542072	ENSG00000169629.11	RGPD8	chr2	112370092	112434488	0.0042282805630454	3.06214263475516	Gene
Caudate	ENSG00000169629.11	chr2_112641548_A_C_rs6542073	ENSG00000169629.11	RGPD8	chr2	112370092	112434488	0.0042282805630454	3.06214263475516	Gene
Caudate	ENSG00000169629.11	chr2_112645515_C_G_rs3936697	ENSG00000169629.11	RGPD8	chr2	112370092	112434488	0.0042282805630454	3.06214263475516	Gene
Caudate	ENSG00000174405.13	chr13_108189807_A_C_rs2015775	ENSG00000174405.13	LIG4	chr13	108207439	108218368	0.0042431587361767	0.95436206512707	Gene
Caudate	ENSG00000169629.11	chr2_112639527_C_T_rs10199279	ENSG00000169629.11	RGPD8	chr2	112370092	112434488	0.0042811397155837	3.05894682407433	Gene
Caudate	ENSG00000166473.17	chr16_81248390_C_T_rs11643291	ENSG00000166473.17	PKD1L2	chr16	81100875	81220370	0.0043070898622539	3.0592053876315	Gene
Caudate	ENSG00000206053.12	chr16_1238880_G_T_rs3760122	ENSG00000206053.12	HN1L	chr16	1678256	1702280	0.0043113259355563	1.73664166175319	Gene
Caudate	ENSG00000144827.8	chr3_111532361_A_G_rs1948625	ENSG00000144827.8	ABHD10	chr3	111979010	111993363	0.0043498947091884	-0.932574164062286	Gene
Caudate	ENSG00000144827.8	chr3_111535340_G_T_rs1391362	ENSG00000144827.8	ABHD10	chr3	111979010	111993363	0.0043498947091884	-0.932574164062286	Gene
Caudate	ENSG00000111788.10	chr12_9185072_A_T_rs2195207	ENSG00000111788.10		chr12	9277235	9313241	0.0043814619377373	-2.71862327442529	Gene
Caudate	ENSG00000005700.14	chr6_82276812_A_AGT_rs.	ENSG00000005700.14	IBTK	chr6	82169983	82247754	0.004446081180982	-1.60388470638289	Gene
Caudate	ENSG00000263142.5	chr17_46883185_C_T_rs9900748	ENSG00000263142.5	LRRC37A17P	chr17	46978481	47054569	0.0044687043880646	2.35004919764126	Gene
Caudate	ENSG00000005700.14	chr6_82026126_A_C_rs9353048	ENSG00000005700.14	IBTK	chr6	82169983	82247754	0.0044815323445296	-2.06404762285092	Gene
Caudate	ENSG00000005700.14	chr6_82027482_C_G_rs9361883	ENSG00000005700.14	IBTK	chr6	82169983	82247754	0.0044815323445296	-2.06404762285092	Gene
Caudate	ENSG00000005700.14	chr6_82024534_A_G_rs12190391	ENSG00000005700.14	IBTK	chr6	82169983	82247754	0.0044815389091045	-2.06404740014672	Gene
Caudate	ENSG00000005700.14	chr6_82025528_A_G_rs61567042	ENSG00000005700.14	IBTK	chr6	82169983	82247754	0.0044815389091045	-2.06404740014672	Gene
Caudate	ENSG00000279092.1	chr15_34688317_A_G_rs55776453	ENSG00000279092.1		chr15	34415450	34420273	0.0044983983251342	-2.55799444315964	Gene
Caudate	ENSG00000279092.1	chr15_34689743_A_G_rs2118157	ENSG00000279092.1		chr15	34415450	34420273	0.004498409243202	-2.55799402306804	Gene
Caudate	ENSG00000279092.1	chr15_34688308_T_TTATATACC_rs56173713	ENSG00000279092.1		chr15	34415450	34420273	0.0044984156428163	-2.55799384289986	Gene
Caudate	ENSG00000163161.12	chr2_127579113_G_T_rs34605048	ENSG00000163161.12	ERCC3	chr2	127257290	127294176	0.004505337644405	2.36550314165106	Gene
Caudate	ENSG00000170854.17	chr3_98028829_C_G_rs832046	ENSG00000170854.17	MINA	chr3	97941818	97972457	0.0046038081712367	2.01047388804649	Gene
Caudate	ENSG00000104331.8	chr8_56594378_C_T_rs7813865	ENSG00000104331.8	IMPAD1	chr8	56957933	56993844	0.0046534390786882	-0.131208349491319	Gene
Caudate	ENSG00000261126.7	chr18_79941294_A_G_rs8093291	ENSG00000261126.7		chr18	80046900	80095482	0.0046642110117201	-2.53768408331851	Gene
Caudate	ENSG00000144827.8	chr3_111534725_C_G_rs6773012	ENSG00000144827.8	ABHD10	chr3	111979010	111993363	0.004703967218589	-0.710922005856738	Gene
Caudate	ENSG00000249685.1	chr4_39078835_A_G_rs34593229	ENSG00000249685.1		chr4	39133913	39135608	0.0047342511672891	2.16073654871134	Gene
Caudate	ENSG00000154734.14	chr21_26372456_C_G_rs219707	ENSG00000154734.14	ADAMTS1	chr21	26835747	26845409	0.004772512764569	-2.37810564824141	Gene
Caudate	ENSG00000224635.1	chr20_37998250_C_CACAT_rs10618231	ENSG00000224635.1		chr20	38406011	38416797	0.0048069728329677	-2.75450284939334	Gene
Caudate	ENSG00000224635.1	chr20_37992450_C_T_rs6091628	ENSG00000224635.1		chr20	38406011	38416797	0.004826981169406	-2.75487196884923	Gene
Caudate	ENSG00000188611.14	chr10_50690620_C_T_rs10993974	ENSG00000188611.14	ASAH2	chr10	50182778	50248610	0.0048739385356355	3.03342179268519	Gene
Caudate	ENSG00000144827.8	chr3_111531005_G_T_rs6793230	ENSG00000144827.8	ABHD10	chr3	111979010	111993363	0.0048904410837411	-0.905106683199653	Gene
Caudate	ENSG00000144827.8	chr3_111531264_C_G_rs12631939	ENSG00000144827.8	ABHD10	chr3	111979010	111993363	0.0048904410837411	-0.905106683199653	Gene
Caudate	ENSG00000100258.17	chr22_50144832_C_T_rs4838850	ENSG00000100258.17	LMF2	chr22	50502949	50507691	0.0049054594632287	-2.10740229864455	Gene
Caudate	ENSG00000150076.23	chr10_32930080_G_T_rs2256455	ENSG00000150076.23		chr10	32567723	32882863	0.0049576161298413	-2.40207026614525	Gene
Caudate	ENSG00000082996.19	chr3_149447434_A_G_rs4681507	ENSG00000082996.19	RNF13	chr3	149812708	149962139	0.0050356095419665	-1.49397884476152	Gene
Caudate	ENSG00000125124.11	chr16_56916222_C_T_rs37026	ENSG00000125124.11	BBS2	chr16	56466836	56520283	0.0050473430887484	-2.45682793685221	Gene
Caudate	ENSG00000183287.13	chr18_60115506_A_G_rs4305180	ENSG00000183287.13	CCBE1	chr18	59430940	59697380	0.0051021964237837	-1.83060650861292	Gene
Caudate	ENSG00000224635.1	chr20_37978705_C_T_rs6013570	ENSG00000224635.1		chr20	38406011	38416797	0.0051037383802731	-2.66100779982134	Gene
Caudate	ENSG00000167700.8	chr8_144575049_A_G_rs112331774	ENSG00000167700.8	MFSD3	chr8	144509074	144511213	0.0051072211590313	-1.82211653527209	Gene
Caudate	ENSG00000105499.13	chr19_47669756_A_C_rs8106156	ENSG00000105499.13	PLA2G4C	chr19	48047843	48110817	0.0051939021720231	2.31859861486974	Gene
Caudate	ENSG00000105499.13	chr19_47670117_A_G_rs10413581	ENSG00000105499.13	PLA2G4C	chr19	48047843	48110817	0.0051939021720231	2.31859861486974	Gene
Caudate	ENSG00000196705.8	chr19_21010781_A_C_rs34649540	ENSG00000196705.8	ZNF431	chr19	21142024	21196053	0.0052321732819144	1.2638676256858	Gene
Caudate	ENSG00000196169.14	chr17_74561770_A_G_rs112408270	ENSG00000196169.14	KIF19	chr17	74326210	74355820	0.0052999098568674	2.87595460691005	Gene
Caudate	ENSG00000103111.14	chr16_77030587_G_T_rs9972728	ENSG00000103111.14	MON1B	chr16	77190835	77202405	0.0053633093015553	-2.2649237323971	Gene
Caudate	ENSG00000216901.1	chr6_27827640_A_G_rs200493	ENSG00000216901.1	ZNF603P	chr6	28176188	28176674	0.0054078084608227	-3.06440643515302	Gene
Caudate	ENSG00000254860.5	chr11_9342065_C_T_rs7935301	ENSG00000254860.5	TMEM9B-AS1	chr11	8964675	8977527	0.0054249869192122	2.41493568023011	Gene
Caudate	ENSG00000124215.16	chr20_59657681_C_T_rs2145265	ENSG00000124215.16	CDH26	chr20	59958427	60034011	0.0054262816525295	2.27128883201484	Gene
Caudate	ENSG00000175548.8	chr12_37886338_C_T_rs1115514	ENSG00000175548.8	ALG10B	chr12	38316578	38329728	0.0054754910344647	-2.48968924477736	Gene
Caudate	ENSG00000175548.8	chr12_37886946_A_G_rs8189599	ENSG00000175548.8	ALG10B	chr12	38316578	38329728	0.0054754910344647	-2.48968924477736	Gene
Caudate	ENSG00000175548.8	chr12_37890199_G_T_rs11514056	ENSG00000175548.8	ALG10B	chr12	38316578	38329728	0.0054754910344647	-2.48968924477736	Gene
Caudate	ENSG00000198580.7	chr7_6505255_C_G_rs2881699	ENSG00000198580.7		chr7	6673494	6676366	0.0054874849738132	1.8030936682422	Gene
Caudate	ENSG00000196169.14	chr17_74502866_A_G_rs8072418	ENSG00000196169.14	KIF19	chr17	74326210	74355820	0.0055871673148246	2.46082510534951	Gene
Caudate	ENSG00000253731.2	chr5_141651279_C_G_rs73285828	ENSG00000253731.2	PCDHGA6	chr5	141373914	141512979	0.0057355966690765	-2.586601726016	Gene
Caudate	ENSG00000175548.8	chr12_37820155_A_C_rs11179579	ENSG00000175548.8	ALG10B	chr12	38316578	38329728	0.0057396264680067	-2.48182941504182	Gene
Caudate	ENSG00000175548.8	chr12_37820233_A_T_rs11520201	ENSG00000175548.8	ALG10B	chr12	38316578	38329728	0.0057396264680067	-2.48182941504182	Gene
Caudate	ENSG00000175548.8	chr12_37826603_A_T_rs2320526	ENSG00000175548.8	ALG10B	chr12	38316578	38329728	0.0057396264680067	-2.48182941504182	Gene
Caudate	ENSG00000175548.8	chr12_37827164_C_T_rs11179830	ENSG00000175548.8	ALG10B	chr12	38316578	38329728	0.0057396264680067	-2.48182941504182	Gene
Caudate	ENSG00000175548.8	chr12_37840479_A_G_rs55962152	ENSG00000175548.8	ALG10B	chr12	38316578	38329728	0.0057396264680067	-2.48182941504182	Gene
Caudate	ENSG00000175548.8	chr12_37841517_C_T_rs2387317	ENSG00000175548.8	ALG10B	chr12	38316578	38329728	0.0057396264680067	-2.48182941504182	Gene
Caudate	ENSG00000175548.8	chr12_37842148_A_G_rs11180482	ENSG00000175548.8	ALG10B	chr12	38316578	38329728	0.0057396264680067	-2.48182941504182	Gene
Caudate	ENSG00000175548.8	chr12_37842511_C_T_rs11180504	ENSG00000175548.8	ALG10B	chr12	38316578	38329728	0.0057396264680067	-2.48182941504182	Gene
Caudate	ENSG00000175548.8	chr12_37842908_A_T_rs11514342	ENSG00000175548.8	ALG10B	chr12	38316578	38329728	0.0057396264680067	-2.48182941504182	Gene
Caudate	ENSG00000175548.8	chr12_37843277_A_G_rs12146734	ENSG00000175548.8	ALG10B	chr12	38316578	38329728	0.0057396264680067	-2.48182941504182	Gene
Caudate	ENSG00000175548.8	chr12_37844871_C_T_rs11495369	ENSG00000175548.8	ALG10B	chr12	38316578	38329728	0.0057396264680067	-2.48182941504182	Gene
Caudate	ENSG00000175548.8	chr12_37845282_C_T_rs8189516	ENSG00000175548.8	ALG10B	chr12	38316578	38329728	0.0057396264680067	-2.48182941504182	Gene
Caudate	ENSG00000175548.8	chr12_37845299_C_T_rs2320745	ENSG00000175548.8	ALG10B	chr12	38316578	38329728	0.0057396264680067	-2.48182941504182	Gene
Caudate	ENSG00000175548.8	chr12_37848154_C_T_rs8189467	ENSG00000175548.8	ALG10B	chr12	38316578	38329728	0.0057396264680067	-2.48182941504182	Gene
Caudate	ENSG00000175548.8	chr12_37849041_A_G_rs11180821	ENSG00000175548.8	ALG10B	chr12	38316578	38329728	0.0057396264680067	-2.48182941504182	Gene
Caudate	ENSG00000175548.8	chr12_37856590_A_C_rs8189521	ENSG00000175548.8	ALG10B	chr12	38316578	38329728	0.0057396264680067	-2.48182941504182	Gene
Caudate	ENSG00000175548.8	chr12_37857595_C_T_rs2320523	ENSG00000175548.8	ALG10B	chr12	38316578	38329728	0.0057396264680067	-2.48182941504182	Gene
Caudate	ENSG00000175548.8	chr12_37859987_A_G_rs2320521	ENSG00000175548.8	ALG10B	chr12	38316578	38329728	0.0057396264680067	-2.48182941504182	Gene
Caudate	ENSG00000175548.8	chr12_37861370_A_T_rs11180923	ENSG00000175548.8	ALG10B	chr12	38316578	38329728	0.0057396264680067	-2.48182941504182	Gene
Caudate	ENSG00000175548.8	chr12_37873176_A_G_rs11520237	ENSG00000175548.8	ALG10B	chr12	38316578	38329728	0.0057396264680067	-2.48182941504182	Gene
Caudate	ENSG00000175548.8	chr12_37877401_C_T_rs3902522	ENSG00000175548.8	ALG10B	chr12	38316578	38329728	0.0057396264680067	-2.48182941504182	Gene
Caudate	ENSG00000175548.8	chr12_37880093_G_T_rs4516042	ENSG00000175548.8	ALG10B	chr12	38316578	38329728	0.0057396264680067	-2.48182941504182	Gene
Caudate	ENSG00000175548.8	chr12_37880505_C_T_rs7308714	ENSG00000175548.8	ALG10B	chr12	38316578	38329728	0.0057396264680067	-2.48182941504182	Gene
Caudate	ENSG00000175548.8	chr12_37880958_G_T_rs7312212	ENSG00000175548.8	ALG10B	chr12	38316578	38329728	0.0057396264680067	-2.48182941504182	Gene
Caudate	ENSG00000175548.8	chr12_37881668_C_T_rs11495373	ENSG00000175548.8	ALG10B	chr12	38316578	38329728	0.0057396264680067	-2.48182941504182	Gene
Caudate	ENSG00000175548.8	chr12_37882479_A_C_rs8189618	ENSG00000175548.8	ALG10B	chr12	38316578	38329728	0.0057396264680067	-2.48182941504182	Gene
Caudate	ENSG00000175548.8	chr12_37882493_C_T_rs8189445	ENSG00000175548.8	ALG10B	chr12	38316578	38329728	0.0057396264680067	-2.48182941504182	Gene
Caudate	ENSG00000237268.2	chr7_56515716_A_G_rs10227533	ENSG00000237268.2		chr7	56421857	56448375	0.0057497160083569	-3.40825781231668	Gene
Caudate	ENSG00000198580.7	chr7_6505060_C_T_rs2881698	ENSG00000198580.7		chr7	6673494	6676366	0.0057868407644845	1.79669339705213	Gene
Caudate	ENSG00000237268.2	chr7_56345762_C_T_rs7798332	ENSG00000237268.2		chr7	56421857	56448375	0.0058491704460207	3.05577160763083	Gene
Caudate	ENSG00000089063.14	chr20_5472652_A_G_rs7362255	ENSG00000089063.14	TMEM230	chr20	5068232	5113103	0.0058546844225574	1.4293644865704	Gene
Caudate	ENSG00000198580.7	chr7_6503269_A_G_rs60239513	ENSG00000198580.7		chr7	6673494	6676366	0.0058586653649302	1.72112186999639	Gene
Caudate	ENSG00000196705.8	chr19_20987542_A_G_rs12981807	ENSG00000196705.8	ZNF431	chr19	21142024	21196053	0.0058869072311423	1.16741608250284	Gene
Caudate	ENSG00000150076.23	chr10_32916339_C_T_rs9418039	ENSG00000150076.23		chr10	32567723	32882863	0.0059546921485802	-2.42483685279226	Gene
Caudate	ENSG00000186976.14	chr22_43516119_A_G_rs8136794	ENSG00000186976.14	EFCAB6	chr22	43528744	43812337	0.0060180342392641	-3.17796585300206	Gene
Caudate	ENSG00000237268.2	chr7_56571919_C_T_rs10242683	ENSG00000237268.2		chr7	56421857	56448375	0.0060334568020947	-3.2897292290278	Gene
Caudate	ENSG00000171772.15	chr10_133149070_A_G_rs61450969	ENSG00000171772.15	SYCE1	chr10	133553901	133569835	0.0060672381311806	3.01276218232925	Gene
Caudate	ENSG00000171772.15	chr10_133145542_A_G_rs11101584	ENSG00000171772.15	SYCE1	chr10	133553901	133569835	0.0060672444629818	3.01276195857159	Gene
Caudate	ENSG00000171772.15	chr10_133147066_A_G_rs61373250	ENSG00000171772.15	SYCE1	chr10	133553901	133569835	0.0060672444629818	3.01276195857159	Gene
Caudate	ENSG00000259954.1	chr16_27602444_A_G_rs11074865	ENSG00000259954.1	IL21R-AS1	chr16	27447669	27453393	0.0062468245607537	-2.1025563808718	Gene
Caudate	ENSG00000183666.16	chr5_20984163_T_TA_rs67533941	ENSG00000183666.16	GUSBP1	chr5	21341833	21589372	0.0063291904947041	-2.71566755163763	Gene
Caudate	ENSG00000175548.8	chr12_37840595_A_G_rs11525001	ENSG00000175548.8	ALG10B	chr12	38316578	38329728	0.0063312148546163	-2.43012167297388	Gene
Caudate	ENSG00000196169.14	chr17_74549718_A_G_rs783236	ENSG00000196169.14	KIF19	chr17	74326210	74355820	0.0063651838280633	-2.1663066950575	Gene
Caudate	ENSG00000168309.16	chr3_58362430_C_T_rs12634722	ENSG00000168309.16	FAM107A	chr3	58564117	58627610	0.0064264158679777	1.58117020005916	Gene
Caudate	ENSG00000168309.16	chr3_58368524_A_G_rs12715530	ENSG00000168309.16	FAM107A	chr3	58564117	58627610	0.0064264185191249	1.58117012048869	Gene
Caudate	ENSG00000144827.8	chr3_111480681_C_T_rs1497994	ENSG00000144827.8	ABHD10	chr3	111979010	111993363	0.0064329035507773	-0.886434779559183	Gene
Caudate	ENSG00000114850.6	chr3_156111993_C_T_rs16825750	ENSG00000114850.6	SSR3	chr3	156540140	156555184	0.006487361523686	2.24060062473173	Gene
Caudate	ENSG00000114850.6	chr3_156112040_A_T_rs73026654	ENSG00000114850.6	SSR3	chr3	156540140	156555184	0.006487361523686	2.24060062473173	Gene
Caudate	ENSG00000114850.6	chr3_156112163_A_T_rs2320496	ENSG00000114850.6	SSR3	chr3	156540140	156555184	0.006487361523686	2.24060062473173	Gene
Caudate	ENSG00000114850.6	chr3_156112193_A_G_rs111276499	ENSG00000114850.6	SSR3	chr3	156540140	156555184	0.006487361523686	2.24060062473173	Gene
Caudate	ENSG00000114850.6	chr3_156112288_C_T_rs2320494	ENSG00000114850.6	SSR3	chr3	156540140	156555184	0.006487361523686	2.24060062473173	Gene
Caudate	ENSG00000114850.6	chr3_156112307_A_AT_rs34732183	ENSG00000114850.6	SSR3	chr3	156540140	156555184	0.006487361523686	2.24060062473173	Gene
Caudate	ENSG00000106565.17	chr7_150442806_C_T_rs6969466	ENSG00000106565.17	TMEM176B	chr7	150791285	150801360	0.0065023141599697	2.74521713284629	Gene
Caudate	ENSG00000105499.13	chr19_47675001_A_T_rs10424089	ENSG00000105499.13	PLA2G4C	chr19	48047843	48110817	0.0065629588332919	2.22693636868375	Gene
Caudate	ENSG00000084453.16	chr12_21581318_A_G_rs10841851	ENSG00000084453.16	SLCO1A2	chr12	21264600	21419594	0.0065851477172854	-1.05930842948243	Gene
Caudate	ENSG00000084453.16	chr12_21576844_A_T_rs10770838	ENSG00000084453.16	SLCO1A2	chr12	21264600	21419594	0.0065874376511186	-1.05708071104227	Gene
Caudate	ENSG00000105499.13	chr19_47669414_A_G_rs12461639	ENSG00000105499.13	PLA2G4C	chr19	48047843	48110817	0.0066017077424436	2.28463601205173	Gene
Caudate	ENSG00000105499.13	chr19_47669760_C_G_rs8106459	ENSG00000105499.13	PLA2G4C	chr19	48047843	48110817	0.0066017077424436	2.28463601205173	Gene
Caudate	ENSG00000105499.13	chr19_47670195_A_C_rs10413776	ENSG00000105499.13	PLA2G4C	chr19	48047843	48110817	0.0066017077424436	2.28463601205173	Gene
Caudate	ENSG00000161692.17	chr17_45110749_G_T_rs12948326	ENSG00000161692.17	DBF4B	chr17	44708608	44752264	0.0067570594435786	2.56164880674325	Gene
Caudate	ENSG00000042493.15	chr2_85381806_G_T_rs75589960	ENSG00000042493.15	CAPG	chr2	85394748	85418432	0.0067589227198114	3.86130756688334	Gene
Caudate	ENSG00000128585.17	chr7_131094270_A_AAAAC_rs.	ENSG00000128585.17	MKLN1	chr7	131110096	131496636	0.0067855688668171	1.95594475623561	Gene
Caudate	ENSG00000136521.12	chr3_179678799_C_T_rs6443665	ENSG00000136521.12	NDUFB5	chr3	179604690	179627647	0.0067952897577746	-0.128269305321652	Gene
Caudate	ENSG00000136521.12	chr3_179678922_C_T_rs6443666	ENSG00000136521.12	NDUFB5	chr3	179604690	179627647	0.0067952897577746	-0.128269305321652	Gene
Caudate	ENSG00000183287.13	chr18_60146416_C_G_rs574988	ENSG00000183287.13	CCBE1	chr18	59430940	59697380	0.0067980351943779	-1.84078121982388	Gene
Caudate	ENSG00000196705.8	chr19_20993329_A_G_rs12972765	ENSG00000196705.8	ZNF431	chr19	21142024	21196053	0.0067993028822235	1.07003153433896	Gene
Caudate	ENSG00000278937.1	chr13_46307990_C_T_rs1216714	ENSG00000278937.1		chr13	46117864	46122699	0.0068160791201833	-1.90914839818455	Gene
Caudate	ENSG00000278937.1	chr13_46313458_A_G_rs1216707	ENSG00000278937.1		chr13	46117864	46122699	0.0068160921815945	-1.90914808854375	Gene
Caudate	ENSG00000204650.13	chr17_45672806_A_G_rs1630095	ENSG00000204650.13	CRHR1-IT1	chr17	45620328	45655156	0.0069234942277392	1.08518781028174	Gene
Caudate	ENSG00000196705.8	chr19_21013089_A_G_rs55728227	ENSG00000196705.8	ZNF431	chr19	21142024	21196053	0.0069642664524695	1.06022731230832	Gene
Caudate	ENSG00000164209.16	chr5_110865370_A_C_rs9326812	ENSG00000164209.16	SLC25A46	chr5	110738136	110765161	0.0069874368244772	0.501146919113306	Gene
Caudate	ENSG00000177565.16	chr3_176830229_C_T_rs150271256	ENSG00000177565.16	TBL1XR1	chr3	177019340	177228000	0.0070007850974679	-0.14518436886045	Gene
Caudate	ENSG00000177565.16	chr3_176829876_C_T_rs59399692	ENSG00000177565.16	TBL1XR1	chr3	177019340	177228000	0.00700078535941	-0.145184368491532	Gene
Caudate	ENSG00000111788.10	chr12_9124624_C_G_rs226374	ENSG00000111788.10		chr12	9277235	9313241	0.0071090429819258	-2.62027791381997	Gene
Caudate	ENSG00000177565.16	chr3_176833978_A_G_rs28733950	ENSG00000177565.16	TBL1XR1	chr3	177019340	177228000	0.0072110859261538	-0.144442001190852	Gene
Caudate	ENSG00000104331.8	chr8_56586668_G_GA_rs.	ENSG00000104331.8	IMPAD1	chr8	56957933	56993844	0.0072432680114109	-0.12222218623892	Gene
Caudate	ENSG00000104331.8	chr8_56586145_A_C_rs6651357	ENSG00000104331.8	IMPAD1	chr8	56957933	56993844	0.0072432680949335	-0.122222186411933	Gene
Caudate	ENSG00000111788.10	chr12_9147331_A_C_rs6487633	ENSG00000111788.10		chr12	9277235	9313241	0.0073056125215579	-2.62106360459678	Gene
Caudate	ENSG00000111788.10	chr12_9148151_C_T_rs10842969	ENSG00000111788.10		chr12	9277235	9313241	0.0073056193752185	-2.62106341485255	Gene
Caudate	ENSG00000183287.13	chr18_60155007_C_T_rs521663	ENSG00000183287.13	CCBE1	chr18	59430940	59697380	0.0073152390594953	-1.82502860873927	Gene
Caudate	ENSG00000275910.1	chr16_15381100_A_T_rs113735279	ENSG00000275910.1		chr16	15015828	15016390	0.0073437537836704	3.44210663837676	Gene
Caudate	ENSG00000150076.23	chr10_32919414_C_T_rs2504024	ENSG00000150076.23		chr10	32567723	32882863	0.0073558389028082	-2.33647540219001	Gene
Caudate	ENSG00000183287.13	chr18_60093815_A_G_rs4603671	ENSG00000183287.13	CCBE1	chr18	59430940	59697380	0.0073778866774592	-1.84725096382038	Gene
Caudate	ENSG00000278937.1	chr13_46300268_A_C_rs2263432	ENSG00000278937.1		chr13	46117864	46122699	0.0074030913579767	-1.91869001790561	Gene
Caudate	ENSG00000111788.10	chr12_9138418_A_T_rs226367	ENSG00000111788.10		chr12	9277235	9313241	0.0074032629820972	-2.61327584015007	Gene
Caudate	ENSG00000270055.1	chr15_30938987_C_T_rs565	ENSG00000270055.1		chr15	30487963	30490313	0.0074124831429138	3.49552480124349	Gene
Caudate	ENSG00000165568.17	chr10_4642984_C_CT_rs35983235	ENSG00000165568.17	AKR1E2	chr10	4786629	4848062	0.0074274735925293	-2.68323411448624	Gene
Caudate	ENSG00000100596.6	chr14_78035676_C_G_rs3896379	ENSG00000100596.6	SPTLC2	chr14	77505997	77616773	0.0074313286711102	1.00590024721158	Gene
Caudate	ENSG00000264278.1	chr18_76478785_A_G_rs7232425	ENSG00000264278.1		chr18	76794732	76822295	0.0074477523073366	-2.57559912412947	Gene
Caudate	ENSG00000111788.10	chr12_9154399_A_C_rs2114851	ENSG00000111788.10		chr12	9277235	9313241	0.0074782078159927	-2.61126798554067	Gene
Caudate	ENSG00000161692.17	chr17_45099436_C_T_rs2239923	ENSG00000161692.17	DBF4B	chr17	44708608	44752264	0.0074835941420723	2.80709431165702	Gene
Caudate	ENSG00000144827.8	chr3_111957813_C_T_rs579082	ENSG00000144827.8	ABHD10	chr3	111979010	111993363	0.0075272874650684	-0.95682913928685	Gene
Caudate	ENSG00000042445.13	chr2_85431870_C_T_rs56017561	ENSG00000042445.13	RETSAT	chr2	85342088	85354620	0.0075304766266752	2.54823769669098	Gene
Caudate	ENSG00000104331.8	chr8_57284502_A_C_rs56130194	ENSG00000104331.8	IMPAD1	chr8	56957933	56993844	0.0075901846026535	-0.125709576363194	Gene
Caudate	ENSG00000185495.10	chr1_223653524_A_C_rs1892079	ENSG00000185495.10		chr1	223992743	224010612	0.0075911804563959	2.54562868361114	Gene
Caudate	ENSG00000140479.16	chr15_101169960_A_G_rs12916774	ENSG00000140479.16	PCSK6	chr15	101297142	101525202	0.0077664614857428	-1.59101185610889	Gene
Caudate	ENSG00000150076.23	chr10_32909983_C_T_rs2488320	ENSG00000150076.23		chr10	32567723	32882863	0.0078138785959284	-2.3286531513942	Gene
Caudate	ENSG00000114993.15	chr2_74069284_A_G_rs4853009	ENSG00000114993.15	RTKN	chr2	74425836	74442422	0.007887175459188	1.17963201053134	Gene
Caudate	ENSG00000263142.5	chr17_46809587_C_T_rs11653738	ENSG00000263142.5	LRRC37A17P	chr17	46978481	47054569	0.0078933479648513	2.36031679301291	Gene
Caudate	ENSG00000204650.13	chr17_45673544_C_T_rs4792824	ENSG00000204650.13	CRHR1-IT1	chr17	45620328	45655156	0.0078954643349404	1.05948838914114	Gene
Caudate	ENSG00000204650.13	chr17_45674547_A_G_rs1635291	ENSG00000204650.13	CRHR1-IT1	chr17	45620328	45655156	0.0078954651130696	1.0594883793803	Gene
Caudate	ENSG00000105499.13	chr19_47671525_A_G_rs929833	ENSG00000105499.13	PLA2G4C	chr19	48047843	48110817	0.0079140049204354	2.2018315040986	Gene
Caudate	ENSG00000105499.13	chr19_47670959_A_G_rs10420569	ENSG00000105499.13	PLA2G4C	chr19	48047843	48110817	0.007914008063791	2.20183142936776	Gene
Caudate	ENSG00000147813.15	chr8_143584725_A_T_rs2382961	ENSG00000147813.15	NAPRT	chr8	143574785	143578649	0.0079508188747637	-2.02825517234438	Gene
Caudate	ENSG00000111843.13	chr6_10485503_A_G_rs685974	ENSG00000111843.13	TMEM14C	chr6	10722915	10731129	0.0079811423396905	-1.78425221386236	Gene
Caudate	ENSG00000111843.13	chr6_10485089_A_G_rs520695	ENSG00000111843.13	TMEM14C	chr6	10722915	10731129	0.0079811495209131	-1.78425213135005	Gene
Caudate	ENSG00000150076.23	chr10_32926797_C_T_rs2503997	ENSG00000150076.23		chr10	32567723	32882863	0.0080331932873097	-2.26766468430964	Gene
Caudate	ENSG00000150076.23	chr10_32934836_C_T_rs2488331	ENSG00000150076.23		chr10	32567723	32882863	0.0080331932873097	-2.26766468430964	Gene
Caudate	ENSG00000161692.17	chr17_44951790_A_G_rs8067703	ENSG00000161692.17	DBF4B	chr17	44708608	44752264	0.008039282857207	1.80764995116403	Gene
Caudate	ENSG00000100258.17	chr22_50088312_A_G_rs6010167	ENSG00000100258.17	LMF2	chr22	50502949	50507691	0.008040640646138	-1.77716440650259	Gene
Caudate	ENSG00000101190.12	chr20_62516339_C_T_rs36190610	ENSG00000101190.12	TCFL5	chr20	62841115	62861763	0.0080732407357675	2.90602861096623	Gene
Caudate	ENSG00000089063.14	chr20_4935723_C_T_rs1715360	ENSG00000089063.14	TMEM230	chr20	5068232	5113103	0.0080840346091921	1.421642756739	Gene
Caudate	ENSG00000161692.17	chr17_45078767_A_T_rs56360935	ENSG00000161692.17	DBF4B	chr17	44708608	44752264	0.0080914562745861	2.78637044616388	Gene
Caudate	ENSG00000161692.17	chr17_45078655_C_T_rs59695806	ENSG00000161692.17	DBF4B	chr17	44708608	44752264	0.0080914589907411	2.78637045445234	Gene
Caudate	ENSG00000161692.17	chr17_45083180_G_T_rs35173750	ENSG00000161692.17	DBF4B	chr17	44708608	44752264	0.0080914589907411	2.78637045445234	Gene
Caudate	ENSG00000278937.1	chr13_46314450_A_G_rs1228262	ENSG00000278937.1		chr13	46117864	46122699	0.008157158025045	-1.90672008997661	Gene
Caudate	ENSG00000104331.8	chr8_56530999_A_G_rs10107404	ENSG00000104331.8	IMPAD1	chr8	56957933	56993844	0.0081719707730892	-0.128908718472131	Gene
Caudate	ENSG00000104331.8	chr8_56531702_A_G_rs1513319	ENSG00000104331.8	IMPAD1	chr8	56957933	56993844	0.0081719707730892	-0.128908718472131	Gene
Caudate	ENSG00000104331.8	chr8_56532690_A_T_rs2610036	ENSG00000104331.8	IMPAD1	chr8	56957933	56993844	0.0081719707730892	-0.128908718472131	Gene
Caudate	ENSG00000104331.8	chr8_56531764_C_G_rs1513318	ENSG00000104331.8	IMPAD1	chr8	56957933	56993844	0.0081719716603468	-0.128908717594061	Gene
Caudate	ENSG00000104331.8	chr8_56531885_C_T_rs1440765	ENSG00000104331.8	IMPAD1	chr8	56957933	56993844	0.0081719716603468	-0.128908717594061	Gene
Caudate	ENSG00000138035.14	chr2_55874691_G_T_rs56243516	ENSG00000138035.14	PNPT1	chr2	55634265	55693910	0.0082656059934011	1.94510918189031	Gene
Caudate	ENSG00000138035.14	chr2_55877118_A_T_rs7573238	ENSG00000138035.14	PNPT1	chr2	55634265	55693910	0.0082656059934011	1.94510918189031	Gene
Caudate	ENSG00000138035.14	chr2_55874483_C_G_rs3791677	ENSG00000138035.14	PNPT1	chr2	55634265	55693910	0.0082656114720551	1.94510906634848	Gene
Caudate	ENSG00000138035.14	chr2_55874884_C_T_rs55778215	ENSG00000138035.14	PNPT1	chr2	55634265	55693910	0.0082656114720551	1.94510906634848	Gene
Caudate	ENSG00000138035.14	chr2_55876547_C_T_rs17047287	ENSG00000138035.14	PNPT1	chr2	55634265	55693910	0.0082656114720551	1.94510906634848	Gene
Caudate	ENSG00000134201.10	chr1_109714447_C_T_rs943643	ENSG00000134201.10	GSTM5	chr1	109712255	109775428	0.0082780904583538	2.29435712735234	Gene
Caudate	ENSG00000105499.13	chr19_47673936_G_T_rs4801730	ENSG00000105499.13	PLA2G4C	chr19	48047843	48110817	0.0082791500597728	2.1940763548643	Gene
Caudate	ENSG00000104331.8	chr8_56536153_A_T_rs16920732	ENSG00000104331.8	IMPAD1	chr8	56957933	56993844	0.0082807427008657	-0.133986245257402	Gene
Caudate	ENSG00000138769.10	chr4_75467755_A_C_rs6847297	ENSG00000138769.10	CDKL2	chr4	75578005	75630716	0.0082836804061014	2.05807138158104	Gene
Caudate	ENSG00000161692.17	chr17_44955857_A_G_rs8073976	ENSG00000161692.17	DBF4B	chr17	44708608	44752264	0.0082945653691573	1.80021569578553	Gene
Caudate	ENSG00000205581.10	chr21_39777594_C_T_rs1018351	ENSG00000205581.10	HMGN1	chr21	39342315	39349647	0.008309146023691	1.71111678623226	Gene
Caudate	ENSG00000177565.16	chr3_176801835_G_GT_rs35941618	ENSG00000177565.16	TBL1XR1	chr3	177019340	177228000	0.0084160856445998	-0.132888146896425	Gene
Caudate	ENSG00000205581.10	chr21_39844741_C_T_rs58091194	ENSG00000205581.10	HMGN1	chr21	39342315	39349647	0.0084460450338066	2.26043771822557	Gene
Caudate	ENSG00000205581.10	chr21_39849374_A_G_rs2837254	ENSG00000205581.10	HMGN1	chr21	39342315	39349647	0.0084460450338066	2.26043771822557	Gene
Caudate	ENSG00000002933.7	chr7_150442806_C_T_rs6969466	ENSG00000002933.7	TMEM176A	chr7	150800403	150805120	0.0084663995586993	2.47629042695338	Gene
Caudate	ENSG00000104331.8	chr8_56538898_G_T_rs2670023	ENSG00000104331.8	IMPAD1	chr8	56957933	56993844	0.0084913613547441	-0.128312454287158	Gene
Caudate	ENSG00000104331.8	chr8_56538753_C_T_rs2610034	ENSG00000104331.8	IMPAD1	chr8	56957933	56993844	0.0084913620274137	-0.128312453622435	Gene
Caudate	ENSG00000104331.8	chr8_56537809_C_T_rs2670022	ENSG00000104331.8	IMPAD1	chr8	56957933	56993844	0.0084913639419352	-0.128312451730533	Gene
Caudate	ENSG00000196208.13	chr2_11895429_C_G_rs6432241	ENSG00000196208.13	GREB1	chr2	11482341	11642788	0.0085074511546838	-1.91053527547443	Gene
Caudate	ENSG00000068001.13	chr3_50572193_G_T_rs2232248	ENSG00000068001.13	HYAL2	chr3	50317790	50322906	0.0085487499361752	2.58592687601847	Gene
Caudate	ENSG00000120868.13	chr12_98973902_A_G_rs61932228	ENSG00000120868.13	APAF1	chr12	98645141	98735433	0.0085590000849977	2.2803928518393	Gene
Caudate	ENSG00000120868.13	chr12_98973448_C_G_rs56225414	ENSG00000120868.13	APAF1	chr12	98645141	98735433	0.0086007570974877	2.28298103417473	Gene
Caudate	ENSG00000183287.13	chr18_60179232_A_G_rs472436	ENSG00000183287.13	CCBE1	chr18	59430940	59697380	0.008617665293538	-1.80437215151684	Gene
Caudate	ENSG00000183287.13	chr18_60179702_A_G_rs6567161	ENSG00000183287.13	CCBE1	chr18	59430940	59697380	0.008617665293538	-1.80437215151684	Gene
Caudate	ENSG00000183287.13	chr18_60178246_C_T_rs502921	ENSG00000183287.13	CCBE1	chr18	59430940	59697380	0.0086176851624623	-1.80437194259077	Gene
Caudate	ENSG00000183287.13	chr18_60178643_C_T_rs674868	ENSG00000183287.13	CCBE1	chr18	59430940	59697380	0.0086176851624623	-1.80437194259077	Gene
Caudate	ENSG00000183287.13	chr18_60179710_A_AG_rs5825389	ENSG00000183287.13	CCBE1	chr18	59430940	59697380	0.0086176851624623	-1.80437194259077	Gene
Caudate	ENSG00000183287.13	chr18_60178747_C_T_rs498335	ENSG00000183287.13	CCBE1	chr18	59430940	59697380	0.0086177021494154	-1.80437160854506	Gene
Caudate	ENSG00000183287.13	chr18_60179712_A_C_rs58317149	ENSG00000183287.13	CCBE1	chr18	59430940	59697380	0.0086177021494154	-1.80437160854506	Gene
Caudate	ENSG00000144827.8	chr3_112315547_C_G_rs11917581	ENSG00000144827.8	ABHD10	chr3	111979010	111993363	0.0086275520300567	-1.42636021080226	Gene
Caudate	ENSG00000144827.8	chr3_112316122_C_T_rs72950242	ENSG00000144827.8	ABHD10	chr3	111979010	111993363	0.0086275520300567	-1.42636021080226	Gene
Caudate	ENSG00000144827.8	chr3_112316655_A_C_rs62278836	ENSG00000144827.8	ABHD10	chr3	111979010	111993363	0.0086275520300567	-1.42636021080226	Gene
Caudate	ENSG00000144827.8	chr3_112317393_A_G_rs62278838	ENSG00000144827.8	ABHD10	chr3	111979010	111993363	0.0086275520300567	-1.42636021080226	Gene
Caudate	ENSG00000144827.8	chr3_112318021_A_G_rs12634619	ENSG00000144827.8	ABHD10	chr3	111979010	111993363	0.0086275520300567	-1.42636021080226	Gene
Caudate	ENSG00000144827.8	chr3_112318674_C_T_rs62278841	ENSG00000144827.8	ABHD10	chr3	111979010	111993363	0.0086275520300567	-1.42636021080226	Gene
Caudate	ENSG00000144827.8	chr3_112322066_C_G_rs62278842	ENSG00000144827.8	ABHD10	chr3	111979010	111993363	0.0086275520300567	-1.42636021080226	Gene
Caudate	ENSG00000144827.8	chr3_112324143_C_T_rs4355253	ENSG00000144827.8	ABHD10	chr3	111979010	111993363	0.0086275520300567	-1.42636021080226	Gene
Caudate	ENSG00000144827.8	chr3_112327619_A_G_rs11710561	ENSG00000144827.8	ABHD10	chr3	111979010	111993363	0.0086275520300567	-1.42636021080226	Gene
Caudate	ENSG00000144827.8	chr3_112328700_G_T_rs72950273	ENSG00000144827.8	ABHD10	chr3	111979010	111993363	0.0086275520300567	-1.42636021080226	Gene
Caudate	ENSG00000144827.8	chr3_112328988_C_T_rs62278855	ENSG00000144827.8	ABHD10	chr3	111979010	111993363	0.0086275520300567	-1.42636021080226	Gene
Caudate	ENSG00000144827.8	chr3_112315307_A_C_rs62278831	ENSG00000144827.8	ABHD10	chr3	111979010	111993363	0.0086275571369839	-1.42636012439202	Gene
Caudate	ENSG00000144827.8	chr3_112315375_C_T_rs62278832	ENSG00000144827.8	ABHD10	chr3	111979010	111993363	0.0086275571369839	-1.42636012439202	Gene
Caudate	ENSG00000144827.8	chr3_112315612_C_T_rs62278833	ENSG00000144827.8	ABHD10	chr3	111979010	111993363	0.0086275571369839	-1.42636012439202	Gene
Caudate	ENSG00000144827.8	chr3_112315687_A_C_rs11917566	ENSG00000144827.8	ABHD10	chr3	111979010	111993363	0.0086275571369839	-1.42636012439202	Gene
Caudate	ENSG00000144827.8	chr3_112315958_C_T_rs10934166	ENSG00000144827.8	ABHD10	chr3	111979010	111993363	0.0086275571369839	-1.42636012439202	Gene
Caudate	ENSG00000144827.8	chr3_112316046_C_T_rs10934167	ENSG00000144827.8	ABHD10	chr3	111979010	111993363	0.0086275571369839	-1.42636012439202	Gene
Caudate	ENSG00000144827.8	chr3_112316080_G_T_rs11719721	ENSG00000144827.8	ABHD10	chr3	111979010	111993363	0.0086275571369839	-1.42636012439202	Gene
Caudate	ENSG00000144827.8	chr3_112316089_A_G_rs79588455	ENSG00000144827.8	ABHD10	chr3	111979010	111993363	0.0086275571369839	-1.42636012439202	Gene
Caudate	ENSG00000144827.8	chr3_112316186_A_G_rs62278834	ENSG00000144827.8	ABHD10	chr3	111979010	111993363	0.0086275571369839	-1.42636012439202	Gene
Caudate	ENSG00000144827.8	chr3_112316350_A_C_rs62278835	ENSG00000144827.8	ABHD10	chr3	111979010	111993363	0.0086275571369839	-1.42636012439202	Gene
Caudate	ENSG00000144827.8	chr3_112316869_A_G_rs11712036	ENSG00000144827.8	ABHD10	chr3	111979010	111993363	0.0086275571369839	-1.42636012439202	Gene
Caudate	ENSG00000144827.8	chr3_112317351_A_G_rs62278837	ENSG00000144827.8	ABHD10	chr3	111979010	111993363	0.0086275571369839	-1.42636012439202	Gene
Caudate	ENSG00000144827.8	chr3_112317740_C_T_rs62278839	ENSG00000144827.8	ABHD10	chr3	111979010	111993363	0.0086275571369839	-1.42636012439202	Gene
Caudate	ENSG00000144827.8	chr3_112318339_C_T_rs12629421	ENSG00000144827.8	ABHD10	chr3	111979010	111993363	0.0086275571369839	-1.42636012439202	Gene
Caudate	ENSG00000144827.8	chr3_112319447_A_G_rs12630238	ENSG00000144827.8	ABHD10	chr3	111979010	111993363	0.0086275571369839	-1.42636012439202	Gene
Caudate	ENSG00000144827.8	chr3_112319619_C_G_rs12630278	ENSG00000144827.8	ABHD10	chr3	111979010	111993363	0.0086275571369839	-1.42636012439202	Gene
Caudate	ENSG00000144827.8	chr3_112319827_C_T_rs12633029	ENSG00000144827.8	ABHD10	chr3	111979010	111993363	0.0086275571369839	-1.42636012439202	Gene
Caudate	ENSG00000144827.8	chr3_112320926_A_G_rs16859469	ENSG00000144827.8	ABHD10	chr3	111979010	111993363	0.0086275571369839	-1.42636012439202	Gene
Caudate	ENSG00000144827.8	chr3_112321041_C_T_rs59202208	ENSG00000144827.8	ABHD10	chr3	111979010	111993363	0.0086275571369839	-1.42636012439202	Gene
Caudate	ENSG00000144827.8	chr3_112322958_A_C_rs62278844	ENSG00000144827.8	ABHD10	chr3	111979010	111993363	0.0086275571369839	-1.42636012439202	Gene
Caudate	ENSG00000144827.8	chr3_112324311_C_T_rs2895395	ENSG00000144827.8	ABHD10	chr3	111979010	111993363	0.0086275571369839	-1.42636012439202	Gene
Caudate	ENSG00000144827.8	chr3_112324372_C_T_rs4355254	ENSG00000144827.8	ABHD10	chr3	111979010	111993363	0.0086275571369839	-1.42636012439202	Gene
Caudate	ENSG00000144827.8	chr3_112325681_G_T_rs6787841	ENSG00000144827.8	ABHD10	chr3	111979010	111993363	0.0086275571369839	-1.42636012439202	Gene
Caudate	ENSG00000144827.8	chr3_112327073_A_G_rs62278848	ENSG00000144827.8	ABHD10	chr3	111979010	111993363	0.0086275571369839	-1.42636012439202	Gene
Caudate	ENSG00000144827.8	chr3_112327158_A_G_rs62278849	ENSG00000144827.8	ABHD10	chr3	111979010	111993363	0.0086275571369839	-1.42636012439202	Gene
Caudate	ENSG00000144827.8	chr3_112328325_A_C_rs62278850	ENSG00000144827.8	ABHD10	chr3	111979010	111993363	0.0086275571369839	-1.42636012439202	Gene
Caudate	ENSG00000144827.8	chr3_112328764_A_G_rs58425909	ENSG00000144827.8	ABHD10	chr3	111979010	111993363	0.0086275571369839	-1.42636012439202	Gene
Caudate	ENSG00000144827.8	chr3_112328784_C_T_rs62278853	ENSG00000144827.8	ABHD10	chr3	111979010	111993363	0.0086275571369839	-1.42636012439202	Gene
Caudate	ENSG00000144827.8	chr3_112328925_C_T_rs62278854	ENSG00000144827.8	ABHD10	chr3	111979010	111993363	0.0086275571369839	-1.42636012439202	Gene
Caudate	ENSG00000144827.8	chr3_112329280_C_T_rs6788309	ENSG00000144827.8	ABHD10	chr3	111979010	111993363	0.0086275571369839	-1.42636012439202	Gene
Caudate	ENSG00000132141.13	chr17_34558924_C_T_rs2338968	ENSG00000132141.13	CCT6B	chr17	34927859	34981078	0.0086343588198705	2.4396904111624	Gene
Caudate	ENSG00000155876.5	chr9_19161405_A_G_rs3003716	ENSG00000155876.5	RRAGA	chr9	19049395	19050983	0.0086450675636792	-0.176182248686309	Gene
Caudate	ENSG00000204650.13	chr17_45678491_A_C_rs1724401	ENSG00000204650.13	CRHR1-IT1	chr17	45620328	45655156	0.0086708824216354	1.04732763448545	Gene
Caudate	ENSG00000204650.13	chr17_45678505_A_C_rs1724400	ENSG00000204650.13	CRHR1-IT1	chr17	45620328	45655156	0.0086708888119934	1.04732756094526	Gene
Caudate	ENSG00000104331.8	chr8_56528879_A_G_rs2582407	ENSG00000104331.8	IMPAD1	chr8	56957933	56993844	0.0087210607918815	-0.128377147690089	Gene
Caudate	ENSG00000104331.8	chr8_56528934_G_T_rs2582408	ENSG00000104331.8	IMPAD1	chr8	56957933	56993844	0.0087210607918815	-0.128377147690089	Gene
Caudate	ENSG00000104331.8	chr8_56529500_C_T_rs2610039	ENSG00000104331.8	IMPAD1	chr8	56957933	56993844	0.0087210607918815	-0.128377147690089	Gene
Caudate	ENSG00000204650.13	chr17_45677548_C_T_rs1724402	ENSG00000204650.13	CRHR1-IT1	chr17	45620328	45655156	0.008752477171517	1.0500108345679	Gene
Caudate	ENSG00000159228.12	chr21_36316575_C_T_rs2409789	ENSG00000159228.12	CBR1	chr21	36069941	36073166	0.0087793392035161	1.50417713973546	Gene
Caudate	ENSG00000114993.15	chr2_74066983_A_T_rs10168410	ENSG00000114993.15	RTKN	chr2	74425836	74442422	0.0087807414222066	1.16467152096216	Gene
Caudate	ENSG00000177084.16	chr12_132476456_C_T_rs4883587	ENSG00000177084.16	POLE	chr12	132623753	132687365	0.0089222300244191	2.53981184206658	Gene
Caudate	ENSG00000099804.8	chr19_984987_C_T_rs4806885	ENSG00000099804.8	CDC34	chr19	531712	542092	0.0089232118138221	-1.65697695970905	Gene
Caudate	ENSG00000138035.14	chr2_55881747_C_T_rs3748959	ENSG00000138035.14	PNPT1	chr2	55634265	55693910	0.0090044001615273	1.91096685546506	Gene
Caudate	ENSG00000169629.11	chr2_112641916_C_T_rs4849088	ENSG00000169629.11	RGPD8	chr2	112370092	112434488	0.009067544715565	2.82558499695785	Gene
Caudate	ENSG00000106565.17	chr7_150898609_C_T_rs17173652	ENSG00000106565.17	TMEM176B	chr7	150791285	150801360	0.0090713301261884	1.93508317525419	Gene
Caudate	ENSG00000163161.12	chr2_127577806_C_T_rs12987692	ENSG00000163161.12	ERCC3	chr2	127257290	127294176	0.0091081545722748	2.33226804652169	Gene
Caudate	ENSG00000111788.10	chr12_9131651_C_T_rs226369	ENSG00000111788.10		chr12	9277235	9313241	0.0091490096652967	-2.60692609136192	Gene
Caudate	ENSG00000123131.12	chrX_23374603_C_CTT_rs.	ENSG00000123131.12	PRDX4	chrX	23664262	23686399	0.0091731424815746	-0.161379175861828	Gene
Caudate	ENSG00000259604.5	chr15_101076013_A_C_rs2959202	ENSG00000259604.5		chr15	100861843	100874369	0.0091921416291005	2.83218044939658	Gene
Caudate	ENSG00000046653.14	chrX_14137238_A_T_rs7057402	ENSG00000046653.14	GPM6B	chrX	13771031	13938638	0.0091928667393962	0.113043716100586	Gene
Caudate	ENSG00000198580.7	chr7_6501305_A_C_rs6463569	ENSG00000198580.7		chr7	6673494	6676366	0.0091932396592737	1.72587403156239	Gene
Caudate	ENSG00000046653.14	chrX_14128262_G_T_rs4425902	ENSG00000046653.14	GPM6B	chrX	13771031	13938638	0.0091994680511965	0.10799655490061	Gene
Caudate	ENSG00000084453.16	chr12_21582480_C_T_rs7974658	ENSG00000084453.16	SLCO1A2	chr12	21264600	21419594	0.0091996225026248	-1.027776399491	Gene
Caudate	ENSG00000084453.16	chr12_21583184_C_T_rs1478295	ENSG00000084453.16	SLCO1A2	chr12	21264600	21419594	0.009199624664516	-1.02777637594202	Gene
Caudate	ENSG00000235008.1	chr6_166998128_C_T_rs239936	ENSG00000235008.1		chr6	166701094	166702839	0.0092511953813367	-1.42564938071833	Gene
Caudate	ENSG00000215154.6	chr16_2935970_C_T_rs9921486	ENSG00000215154.6		chr16	2603350	2630494	0.0092750927193949	1.90072090793129	Gene
Caudate	ENSG00000028116.16	chr2_58273006_C_T_rs7560589	ENSG00000028116.16	VRK2	chr2	57907651	58159920	0.0093180115347929	1.5960798474607	Gene
Caudate	ENSG00000089063.14	chr20_5471505_C_T_rs2295513	ENSG00000089063.14	TMEM230	chr20	5068232	5113103	0.0093422994818945	1.38012309501243	Gene
Caudate	ENSG00000177565.16	chr3_176762735_A_C_rs9835861	ENSG00000177565.16	TBL1XR1	chr3	177019340	177228000	0.0093441474293852	-0.153296285663789	Gene
Caudate	ENSG00000254860.5	chr11_9341998_T_TG_rs11385835	ENSG00000254860.5	TMEM9B-AS1	chr11	8964675	8977527	0.0093508117297533	2.3591822919039	Gene
Caudate	ENSG00000254860.5	chr11_9342148_C_T_rs7926348	ENSG00000254860.5	TMEM9B-AS1	chr11	8964675	8977527	0.0093508117297533	2.3591822919039	Gene
Caudate	ENSG00000254860.5	chr11_9342152_A_G_rs7931959	ENSG00000254860.5	TMEM9B-AS1	chr11	8964675	8977527	0.0093508117297533	2.3591822919039	Gene
Caudate	ENSG00000167700.8	chr8_144558177_A_G_rs11997133	ENSG00000167700.8	MFSD3	chr8	144509074	144511213	0.0093767001805714	-1.71862281858212	Gene
Caudate	ENSG00000167700.8	chr8_144558513_A_G_rs112223167	ENSG00000167700.8	MFSD3	chr8	144509074	144511213	0.0093767001805714	-1.71862281858212	Gene
Caudate	ENSG00000167700.8	chr8_144558595_A_G_rs369391195	ENSG00000167700.8	MFSD3	chr8	144509074	144511213	0.0093767001805714	-1.71862281858212	Gene
Caudate	ENSG00000167700.8	chr8_144559340_A_G_rs11984627	ENSG00000167700.8	MFSD3	chr8	144509074	144511213	0.0093767001805714	-1.71862281858212	Gene
Caudate	ENSG00000167700.8	chr8_144560162_A_G_rs59934271	ENSG00000167700.8	MFSD3	chr8	144509074	144511213	0.0093767001805714	-1.71862281858212	Gene
Caudate	ENSG00000167700.8	chr8_144570889_G_T_rs11991472	ENSG00000167700.8	MFSD3	chr8	144509074	144511213	0.0093767001805714	-1.71862281858212	Gene
Caudate	ENSG00000167700.8	chr8_144572342_C_T_rs59667431	ENSG00000167700.8	MFSD3	chr8	144509074	144511213	0.0093767001805714	-1.71862281858212	Gene
Caudate	ENSG00000167700.8	chr8_144574025_C_T_rs6997734	ENSG00000167700.8	MFSD3	chr8	144509074	144511213	0.0093767001805714	-1.71862281858212	Gene
Caudate	ENSG00000167700.8	chr8_144574066_A_G_rs7009067	ENSG00000167700.8	MFSD3	chr8	144509074	144511213	0.0093767001805714	-1.71862281858212	Gene
Caudate	ENSG00000167700.8	chr8_144574620_A_G_rs112505946	ENSG00000167700.8	MFSD3	chr8	144509074	144511213	0.0093767001805714	-1.71862281858212	Gene
Caudate	ENSG00000167700.8	chr8_144574717_A_G_rs111270472	ENSG00000167700.8	MFSD3	chr8	144509074	144511213	0.0093767001805714	-1.71862281858212	Gene
Caudate	ENSG00000167700.8	chr8_144575494_C_CACAA_rs150990617	ENSG00000167700.8	MFSD3	chr8	144509074	144511213	0.0093767001805714	-1.71862281858212	Gene
Caudate	ENSG00000167700.8	chr8_144576742_C_T_rs57369062	ENSG00000167700.8	MFSD3	chr8	144509074	144511213	0.0093767001805714	-1.71862281858212	Gene
Caudate	ENSG00000167700.8	chr8_144558338_A_G_rs11997935	ENSG00000167700.8	MFSD3	chr8	144509074	144511213	0.0093767027904117	-1.71862277073328	Gene
Caudate	ENSG00000167700.8	chr8_144559625_C_T_rs11997608	ENSG00000167700.8	MFSD3	chr8	144509074	144511213	0.0093767027904117	-1.71862277073328	Gene
Caudate	ENSG00000167700.8	chr8_144566032_C_T_rs112397899	ENSG00000167700.8	MFSD3	chr8	144509074	144511213	0.0093767027904117	-1.71862277073328	Gene
Caudate	ENSG00000167700.8	chr8_144571073_G_T_rs11986364	ENSG00000167700.8	MFSD3	chr8	144509074	144511213	0.0093767027904117	-1.71862277073328	Gene
Caudate	ENSG00000167700.8	chr8_144575148_C_T_rs112671455	ENSG00000167700.8	MFSD3	chr8	144509074	144511213	0.0093767027904117	-1.71862277073328	Gene
Caudate	ENSG00000167700.8	chr8_144576880_A_G_rs111737935	ENSG00000167700.8	MFSD3	chr8	144509074	144511213	0.0093767027904117	-1.71862277073328	Gene
Caudate	ENSG00000105499.13	chr19_48139867_C_T_rs2304136	ENSG00000105499.13	PLA2G4C	chr19	48047843	48110817	0.0094004872179203	-2.40702099279616	Gene
Caudate	ENSG00000279092.1	chr15_34687504_C_T_rs11073056	ENSG00000279092.1		chr15	34415450	34420273	0.0094378125191544	-2.45339890605136	Gene
Caudate	ENSG00000204653.9	chr19_50850345_A_G_rs925013	ENSG00000204653.9	ASPDH	chr19	50511600	50514690	0.009458173710298	-2.80621042218979	Gene
Caudate	ENSG00000162496.8	chr1_12651673_C_T_rs1573240	ENSG00000162496.8	DHRS3	chr1	12567910	12617731	0.0094774986859243	2.23551578909692	Gene
Caudate	ENSG00000205181.5	chr20_5794605_C_T_rs4813777	ENSG00000205181.5	LINC00654	chr20	5496067	5504613	0.0094958853138454	-2.49168162104316	Gene
Caudate	ENSG00000162931.11	chr1_228369087_C_T_rs3738685	ENSG00000162931.11	TRIM17	chr1	228407940	228416861	0.0095200064697854	0.158939062749149	Gene
Caudate	ENSG00000162931.11	chr1_228364283_A_G_rs55756479	ENSG00000162931.11	TRIM17	chr1	228407940	228416861	0.0095200283607887	0.158939020146801	Gene
Caudate	ENSG00000269001.2	chr19_53445794_A_C_rs2617743	ENSG00000269001.2		chr19	53197111	53214522	0.0095576869440409	2.65127981686281	Gene
Caudate	ENSG00000163161.12	chr2_127641317_A_G_rs67076363	ENSG00000163161.12	ERCC3	chr2	127257290	127294176	0.0095872598019538	1.95356924936404	Gene
Caudate	ENSG00000100068.11	chr22_25736123_C_T_rs2743838	ENSG00000100068.11	LRP5L	chr22	25351418	25405377	0.0096087835647357	-2.09577077094833	Gene
Caudate	ENSG00000162931.11	chr1_228363816_A_G_rs75176484	ENSG00000162931.11	TRIM17	chr1	228407940	228416861	0.0096182893146879	0.176285555599584	Gene
Caudate	ENSG00000186976.14	chr22_43604132_C_T_rs762932	ENSG00000186976.14	EFCAB6	chr22	43528744	43812337	0.0096577126151659	-3.08956488110299	Gene
Caudate	ENSG00000186976.14	chr22_43619058_C_T_rs2187766	ENSG00000186976.14	EFCAB6	chr22	43528744	43812337	0.0096577126151659	-3.08956488110299	Gene
Caudate	ENSG00000185305.10	chr5_54300416_A_T_rs35948	ENSG00000185305.10	ARL15	chr5	53883945	54310582	0.0096771482912937	1.98022542506907	Gene
Caudate	ENSG00000164209.16	chr5_110864125_C_T_rs10064790	ENSG00000164209.16	SLC25A46	chr5	110738136	110765161	0.0096975799056721	0.415329699412111	Gene
Caudate	ENSG00000162931.11	chr1_228363787_A_G_rs78529941	ENSG00000162931.11	TRIM17	chr1	228407940	228416861	0.0097139895515621	0.159702356048003	Gene
Caudate	ENSG00000278937.1	chr13_46307536_A_G_rs1749639	ENSG00000278937.1		chr13	46117864	46122699	0.0097647719419222	1.78623057566334	Gene
Caudate	ENSG00000171772.15	chr10_133150480_A_T_rs7092676	ENSG00000171772.15	SYCE1	chr10	133553901	133569835	0.0097933487418736	2.88868896738735	Gene
Caudate	ENSG00000270055.1	chr15_30951072_A_G_rs2959055	ENSG00000270055.1		chr15	30487963	30490313	0.0098711464477355	3.17254130933646	Gene
Caudate	ENSG00000116209.11	chr1_54504428_C_T_rs10443213	ENSG00000116209.11	TMEM59	chr1	54026681	54053504	0.0099485417916001	1.91578971418679	Gene
Caudate	ENSG00000187239.16	chr9_130439256_C_G_rs58077390	ENSG00000187239.16	FNBP1	chr9	129887187	130043194	0.0099494503240145	0.135265596629355	Gene
Caudate	ENSG00000187239.16	chr9_130439539_A_C_rs12236605	ENSG00000187239.16	FNBP1	chr9	129887187	130043194	0.0099494503240145	0.135265596629355	Gene
Caudate	ENSG00000164975.15	chr9_15335481_C_T_rs1215178	ENSG00000164975.15	SNAPC3	chr9	15422704	15465953	0.0099925907940589	-1.75943382507098	Gene
Caudate	ENSG00000177807.7	chr1_159831365_A_G_rs2501341	ENSG00000177807.7	KCNJ10	chr1	159998841	160070248	0.0100002374314368	1.86579870554292	Gene
Caudate	ENSG00000187239.16	chr9_130440455_C_T_rs12683481	ENSG00000187239.16	FNBP1	chr9	129887187	130043194	0.0100515224065048	0.131724012517487	Gene
Caudate	ENSG00000123636.17	chr2_159378343_G_T_rs4665066	ENSG00000123636.17	BAZ2B	chr2	159318979	159616692	0.010074628708288	-1.31017036516669	Gene
Caudate	ENSG00000123636.17	chr2_159377423_C_T_rs4665065	ENSG00000123636.17	BAZ2B	chr2	159318979	159616692	0.010074636303898	-1.31017030245474	Gene
Caudate	ENSG00000123636.17	chr2_159378250_C_G_rs4664283	ENSG00000123636.17	BAZ2B	chr2	159318979	159616692	0.010074636303898	-1.31017030245474	Gene
Caudate	ENSG00000123636.17	chr2_159368031_G_T_rs11686677	ENSG00000123636.17	BAZ2B	chr2	159318979	159616692	0.0100746391509446	-1.3101702633698	Gene
Caudate	ENSG00000123636.17	chr2_159368072_C_T_rs11687704	ENSG00000123636.17	BAZ2B	chr2	159318979	159616692	0.0100746448450405	-1.31017018519993	Gene
Caudate	ENSG00000123636.17	chr2_159376872_C_T_rs768072	ENSG00000123636.17	BAZ2B	chr2	159318979	159616692	0.0100746448450405	-1.31017018519993	Gene
Caudate	ENSG00000123636.17	chr2_159377552_C_T_rs11677438	ENSG00000123636.17	BAZ2B	chr2	159318979	159616692	0.0100746448450405	-1.31017018519993	Gene
Caudate	ENSG00000123552.17	chr6_99067258_A_G_rs12660289	ENSG00000123552.17	USP45	chr6	99432379	99521728	0.0101213719331251	2.12606334143672	Gene
Caudate	ENSG00000105499.13	chr19_47674581_C_G_rs61105554	ENSG00000105499.13	PLA2G4C	chr19	48047843	48110817	0.0101387938632657	2.15619377253576	Gene
Caudate	ENSG00000103111.14	chr16_77104023_C_T_rs7500253	ENSG00000103111.14	MON1B	chr16	77190835	77202405	0.0101663141799173	-2.09165148025773	Gene
Caudate	ENSG00000275910.1	chr16_15375908_A_G_rs74735817	ENSG00000275910.1		chr16	15015828	15016390	0.0101753307120331	-2.38284271909907	Gene
Caudate	ENSG00000214946.13	chr17_15765016_C_G_rs2955833	ENSG00000214946.13	TBC1D26	chr17	15732247	15749192	0.010181266878846	1.51126550756225	Gene
Caudate	ENSG00000189060.5	chr22_37580232_A_T_rs9610810	ENSG00000189060.5	H1F0	chr22	37805093	37807436	0.0101842330960053	2.03589761204561	Gene
Caudate	ENSG00000189060.5	chr22_37580231_C_T_rs9607478	ENSG00000189060.5	H1F0	chr22	37805093	37807436	0.0101842383040714	2.03589757428901	Gene
Caudate	ENSG00000164609.9	chr5_160542799_G_T_rs6892966	ENSG00000164609.9	SLU7	chr5	160401641	160421711	0.0102255406007589	-0.183172036896495	Gene
Caudate	ENSG00000013561.17	chr5_142213777_C_G_rs2961718	ENSG00000013561.17	RNF14	chr5	141958328	141990291	0.0102473234108353	-1.09455266596227	Gene
Caudate	ENSG00000013561.17	chr5_142213986_C_T_rs4912822	ENSG00000013561.17	RNF14	chr5	141958328	141990291	0.0102473234108353	-1.09455266596227	Gene
Caudate	ENSG00000013561.17	chr5_142214063_A_G_rs4912823	ENSG00000013561.17	RNF14	chr5	141958328	141990291	0.0102473234108353	-1.09455266596227	Gene
Caudate	ENSG00000013561.17	chr5_142214470_C_T_rs2906054	ENSG00000013561.17	RNF14	chr5	141958328	141990291	0.0102473237875013	-1.09455267366805	Gene
Caudate	ENSG00000163161.12	chr2_127447787_G_T_rs6716856	ENSG00000163161.12	ERCC3	chr2	127257290	127294176	0.0102882771922982	2.26370775822039	Gene
Caudate	ENSG00000100068.11	chr22_25735079_C_G_rs4608621	ENSG00000100068.11	LRP5L	chr22	25351418	25405377	0.010356321788359	-2.28094733986562	Gene
Caudate	ENSG00000103932.11	chr15_41328997_A_C_rs113408498	ENSG00000103932.11	RPAP1	chr15	41517176	41544269	0.0103654593769223	-0.149059828130037	Gene
Caudate	ENSG00000103932.11	chr15_41330121_A_G_rs7176635	ENSG00000103932.11	RPAP1	chr15	41517176	41544269	0.0103654593769223	-0.149059828130037	Gene
Caudate	ENSG00000042493.15	chr2_85403580_A_G_rs78943564	ENSG00000042493.15	CAPG	chr2	85394748	85418432	0.0103709880364622	3.81887771960847	Gene
Caudate	ENSG00000042493.15	chr2_85395460_A_C_rs73945742	ENSG00000042493.15	CAPG	chr2	85394748	85418432	0.0103710303632992	3.81887645908965	Gene
Caudate	ENSG00000042493.15	chr2_85399798_A_G_rs143321319	ENSG00000042493.15	CAPG	chr2	85394748	85418432	0.0103710303632992	3.81887645908965	Gene
Caudate	ENSG00000042493.15	chr2_85403326_A_G_rs73945746	ENSG00000042493.15	CAPG	chr2	85394748	85418432	0.0103710303632992	3.81887645908965	Gene
Caudate	ENSG00000042493.15	chr2_85405220_A_T_rs73945747	ENSG00000042493.15	CAPG	chr2	85394748	85418432	0.0103710303632992	3.81887645908965	Gene
Caudate	ENSG00000042493.15	chr2_85412235_A_G_rs113321638	ENSG00000042493.15	CAPG	chr2	85394748	85418432	0.0103710303632992	3.81887645908965	Gene
Caudate	ENSG00000253731.2	chr5_141650886_C_G_rs67641160	ENSG00000253731.2	PCDHGA6	chr5	141373914	141512979	0.0103752756249407	-2.48308150263268	Gene
Caudate	ENSG00000175548.8	chr12_37886028_C_T_rs1115515	ENSG00000175548.8	ALG10B	chr12	38316578	38329728	0.0103840686427095	-2.35831953177457	Gene
Caudate	ENSG00000171772.15	chr10_133459805_C_G_rs731946	ENSG00000171772.15	SYCE1	chr10	133553901	133569835	0.0104287047277282	3.06038428364268	Gene
Caudate	ENSG00000105499.13	chr19_47672814_C_T_rs57690271	ENSG00000105499.13	PLA2G4C	chr19	48047843	48110817	0.01044670241374	2.15897969688036	Gene
Caudate	ENSG00000186976.14	chr22_43521561_A_G_rs11705570	ENSG00000186976.14	EFCAB6	chr22	43528744	43812337	0.0104714672879743	-3.10465761203732	Gene
Caudate	ENSG00000186976.14	chr22_43590778_G_T_rs5764628	ENSG00000186976.14	EFCAB6	chr22	43528744	43812337	0.0104714715706802	-3.10465750466473	Gene
Caudate	ENSG00000186976.14	chr22_43603986_C_G_rs743796	ENSG00000186976.14	EFCAB6	chr22	43528744	43812337	0.0104714715706802	-3.10465750466473	Gene
Caudate	ENSG00000278937.1	chr13_46300465_C_G_rs2764600	ENSG00000278937.1		chr13	46117864	46122699	0.0104864697116984	-1.8653497520367	Gene
Caudate	ENSG00000198580.7	chr7_6464812_G_T_rs113913301	ENSG00000198580.7		chr7	6673494	6676366	0.010492439042328	1.68177428947551	Gene
Caudate	ENSG00000101574.14	chr18_2149794_C_T_rs1834535	ENSG00000101574.14	METTL4	chr18	2537525	2571509	0.0104975009196791	1.79585579260342	Gene
Caudate	ENSG00000253731.2	chr5_141651540_C_T_rs17097413	ENSG00000253731.2	PCDHGA6	chr5	141373914	141512979	0.0105155059606938	-2.47998961894154	Gene
Caudate	ENSG00000158717.10	chr16_88907529_C_T_rs579740	ENSG00000158717.10	RNF166	chr16	88696495	88706421	0.0105156371635724	2.02719851234341	Gene
Caudate	ENSG00000104331.8	chr8_56578900_A_G_rs9298555	ENSG00000104331.8	IMPAD1	chr8	56957933	56993844	0.0105670036021203	-0.121722603854053	Gene
Caudate	ENSG00000104331.8	chr8_56577332_C_T_rs7009574	ENSG00000104331.8	IMPAD1	chr8	56957933	56993844	0.0105670039509836	-0.121722603356699	Gene
Caudate	ENSG00000116209.11	chr1_54506057_A_G_rs12084880	ENSG00000116209.11	TMEM59	chr1	54026681	54053504	0.0105695389172014	1.87047055899265	Gene
Caudate	ENSG00000072274.12	chr3_196268125_A_T_rs12494899	ENSG00000072274.12	TFRC	chr3	196027183	196082189	0.0106077745514819	0.164544375119988	Gene
Caudate	ENSG00000215154.6	chr16_2934867_C_T_rs2074359	ENSG00000215154.6		chr16	2603350	2630494	0.0106276010110704	-1.83210543594401	Gene
Caudate	ENSG00000215154.6	chr16_2935357_C_T_rs7194018	ENSG00000215154.6		chr16	2603350	2630494	0.0106276010110704	-1.83210543594401	Gene
Caudate	ENSG00000221923.8	chr19_52658642_A_G_rs12985319	ENSG00000221923.8	ZNF880	chr19	52369917	52385795	0.010628930623918	2.88539342118854	Gene
Caudate	ENSG00000100596.6	chr14_77396520_A_G_rs8012548	ENSG00000100596.6	SPTLC2	chr14	77505997	77616773	0.0106345563543667	-0.999366575536591	Gene
Caudate	ENSG00000144827.8	chr3_112136761_G_GCTT_rs72030404	ENSG00000144827.8	ABHD10	chr3	111979010	111993363	0.0106392630667124	-1.08933557619736	Gene
Caudate	ENSG00000103932.11	chr15_41288283_C_G_rs113243670	ENSG00000103932.11	RPAP1	chr15	41517176	41544269	0.010665373759116	-0.145686041438851	Gene
Caudate	ENSG00000103932.11	chr15_41319815_T_TA_rs113877629	ENSG00000103932.11	RPAP1	chr15	41517176	41544269	0.010665373759116	-0.145686041438851	Gene
Caudate	ENSG00000103932.11	chr15_41321478_C_G_rs541110682	ENSG00000103932.11	RPAP1	chr15	41517176	41544269	0.010665373759116	-0.145686041438851	Gene
Caudate	ENSG00000103932.11	chr15_41325026_A_G_rs78070204	ENSG00000103932.11	RPAP1	chr15	41517176	41544269	0.010665373759116	-0.145686041438851	Gene
Caudate	ENSG00000103932.11	chr15_41325264_A_G_rs111575863	ENSG00000103932.11	RPAP1	chr15	41517176	41544269	0.010665373759116	-0.145686041438851	Gene
Caudate	ENSG00000103932.11	chr15_41326165_A_C_rs112715811	ENSG00000103932.11	RPAP1	chr15	41517176	41544269	0.010665373759116	-0.145686041438851	Gene
Caudate	ENSG00000103932.11	chr15_41328615_A_G_rs74397707	ENSG00000103932.11	RPAP1	chr15	41517176	41544269	0.010665373759116	-0.145686041438851	Gene
Caudate	ENSG00000157470.11	chr15_59728076_C_T_rs58250341	ENSG00000157470.11	FAM81A	chr15	59372693	59523549	0.0107356730069718	1.67696179854715	Gene
Caudate	ENSG00000105499.13	chr19_48139274_C_T_rs274889	ENSG00000105499.13	PLA2G4C	chr19	48047843	48110817	0.0107960280357682	-2.37938711117622	Gene
Caudate	ENSG00000213640.3	chr7_64833775_A_G_rs10949947	ENSG00000213640.3	EEF1DP4	chr7	64862999	64864370	0.0108375061168103	-1.94936909495384	Gene
Caudate	ENSG00000164209.16	chr5_111167603_A_T_rs654354	ENSG00000164209.16	SLC25A46	chr5	110738136	110765161	0.0108893640762264	-1.46437348964055	Gene
Caudate	ENSG00000247516.5	chr5_8231319_C_T_rs9313230	ENSG00000247516.5	MIR4458HG	chr5	8450743	8463095	0.0109028346058419	2.61368767610611	Gene
Caudate	ENSG00000144827.8	chr3_112329793_G_T_rs6801739	ENSG00000144827.8	ABHD10	chr3	111979010	111993363	0.0109079102829674	-1.36781694046457	Gene
Caudate	ENSG00000144827.8	chr3_112329721_A_G_rs6764384	ENSG00000144827.8	ABHD10	chr3	111979010	111993363	0.0109079124450596	-1.36781691047652	Gene
Caudate	ENSG00000116209.11	chr1_54498627_A_G_rs60007541	ENSG00000116209.11	TMEM59	chr1	54026681	54053504	0.0109247563647672	1.55543801514192	Gene
Caudate	ENSG00000153406.13	chr16_4766101_C_T_rs58729822	ENSG00000153406.13	NMRAL1	chr16	4461680	4495763	0.0109524490772209	-2.97563794045672	Gene
Caudate	ENSG00000109501.13	chr4_6175408_C_T_rs4689355	ENSG00000109501.13	WFS1	chr4	6269849	6303265	0.011028671583475	1.98109822080899	Gene
Caudate	ENSG00000103932.11	chr15_41353554_A_G_rs74827458	ENSG00000103932.11	RPAP1	chr15	41517176	41544269	0.0110398656876241	-0.145496076309666	Gene
Caudate	ENSG00000103932.11	chr15_41357855_C_T_rs74516451	ENSG00000103932.11	RPAP1	chr15	41517176	41544269	0.0110398656876241	-0.145496076309666	Gene
Caudate	ENSG00000103932.11	chr15_41358689_A_G_rs111947281	ENSG00000103932.11	RPAP1	chr15	41517176	41544269	0.0110398656876241	-0.145496076309666	Gene
Caudate	ENSG00000103932.11	chr15_41360908_A_G_rs111993185	ENSG00000103932.11	RPAP1	chr15	41517176	41544269	0.0110398656876241	-0.145496076309666	Gene
Caudate	ENSG00000103932.11	chr15_41370858_A_G_rs75739059	ENSG00000103932.11	RPAP1	chr15	41517176	41544269	0.0110398656876241	-0.145496076309666	Gene
Caudate	ENSG00000103932.11	chr15_41371864_A_G_rs142820424	ENSG00000103932.11	RPAP1	chr15	41517176	41544269	0.0110398656876241	-0.145496076309666	Gene
Caudate	ENSG00000103932.11	chr15_41373443_A_C_rs8023925	ENSG00000103932.11	RPAP1	chr15	41517176	41544269	0.0110398656876241	-0.145496076309666	Gene
Caudate	ENSG00000103932.11	chr15_41376601_A_G_rs113136494	ENSG00000103932.11	RPAP1	chr15	41517176	41544269	0.0110398656876241	-0.145496076309666	Gene
Caudate	ENSG00000103932.11	chr15_41354361_C_T_rs113094287	ENSG00000103932.11	RPAP1	chr15	41517176	41544269	0.0110398665853256	-0.145496071759988	Gene
Caudate	ENSG00000103932.11	chr15_41360826_A_G_rs113047711	ENSG00000103932.11	RPAP1	chr15	41517176	41544269	0.0110398665853256	-0.145496071759988	Gene
Caudate	ENSG00000120868.13	chr12_98968828_A_C_rs61932198	ENSG00000120868.13	APAF1	chr12	98645141	98735433	0.0110486844569347	2.31771732804395	Gene
Caudate	ENSG00000120868.13	chr12_98970132_C_G_rs12309850	ENSG00000120868.13	APAF1	chr12	98645141	98735433	0.0110486844569347	2.31771732804395	Gene
Caudate	ENSG00000120868.13	chr12_98970327_A_G_rs17028933	ENSG00000120868.13	APAF1	chr12	98645141	98735433	0.0110486844569347	2.31771732804395	Gene
Caudate	ENSG00000120868.13	chr12_98970953_C_T_rs11109690	ENSG00000120868.13	APAF1	chr12	98645141	98735433	0.0110486844569347	2.31771732804395	Gene
Caudate	ENSG00000120868.13	chr12_98972195_A_C_rs61932224	ENSG00000120868.13	APAF1	chr12	98645141	98735433	0.0110486844569347	2.31771732804395	Gene
Caudate	ENSG00000120868.13	chr12_98972857_A_G_rs12314199	ENSG00000120868.13	APAF1	chr12	98645141	98735433	0.0110486844569347	2.31771732804395	Gene
Caudate	ENSG00000120868.13	chr12_98968803_C_G_rs61932197	ENSG00000120868.13	APAF1	chr12	98645141	98735433	0.0110487174771877	2.31771684235229	Gene
Caudate	ENSG00000120868.13	chr12_98969555_C_T_rs60317458	ENSG00000120868.13	APAF1	chr12	98645141	98735433	0.0110487174771877	2.31771684235229	Gene
Caudate	ENSG00000120868.13	chr12_98969578_C_CT_rs139106653	ENSG00000120868.13	APAF1	chr12	98645141	98735433	0.0110487174771877	2.31771684235229	Gene
Caudate	ENSG00000120868.13	chr12_98969811_C_T_rs12315468	ENSG00000120868.13	APAF1	chr12	98645141	98735433	0.0110487174771877	2.31771684235229	Gene
Caudate	ENSG00000120868.13	chr12_98972117_A_G_rs12300135	ENSG00000120868.13	APAF1	chr12	98645141	98735433	0.0110487174771877	2.31771684235229	Gene
Caudate	ENSG00000120868.13	chr12_98972172_A_T_rs61932223	ENSG00000120868.13	APAF1	chr12	98645141	98735433	0.0110487174771877	2.31771684235229	Gene
Caudate	ENSG00000120868.13	chr12_98972229_A_G_rs12300206	ENSG00000120868.13	APAF1	chr12	98645141	98735433	0.0110487174771877	2.31771684235229	Gene
Caudate	ENSG00000270055.1	chr15_30961449_C_T_rs2959053	ENSG00000270055.1		chr15	30487963	30490313	0.0110516401655294	3.23359737756293	Gene
Caudate	ENSG00000214946.13	chr17_15765461_A_G_rs1814454	ENSG00000214946.13	TBC1D26	chr17	15732247	15749192	0.0111056403743558	1.50060404269525	Gene
Caudate	ENSG00000214946.13	chr17_15765406_C_G_rs935147	ENSG00000214946.13	TBC1D26	chr17	15732247	15749192	0.0111056494294112	1.50060391106671	Gene
Caudate	ENSG00000177565.16	chr3_176770210_C_G_rs9849523	ENSG00000177565.16	TBL1XR1	chr3	177019340	177228000	0.0111232272636735	0.151394574176495	Gene
Caudate	ENSG00000103932.11	chr15_41380471_A_T_rs75385913	ENSG00000103932.11	RPAP1	chr15	41517176	41544269	0.0111587729829695	-0.144633705080057	Gene
Caudate	ENSG00000103932.11	chr15_41380472_A_C_rs74522011	ENSG00000103932.11	RPAP1	chr15	41517176	41544269	0.0111587729829695	-0.144633705080057	Gene
Caudate	ENSG00000103932.11	chr15_41394696_C_T_rs113428052	ENSG00000103932.11	RPAP1	chr15	41517176	41544269	0.0111587729829695	-0.144633705080057	Gene
Caudate	ENSG00000103932.11	chr15_41395345_A_T_rs74870417	ENSG00000103932.11	RPAP1	chr15	41517176	41544269	0.0111587729829695	-0.144633705080057	Gene
Caudate	ENSG00000103932.11	chr15_41399358_C_T_rs112201756	ENSG00000103932.11	RPAP1	chr15	41517176	41544269	0.0111587729829695	-0.144633705080057	Gene
Caudate	ENSG00000103932.11	chr15_41399484_C_G_rs112996103	ENSG00000103932.11	RPAP1	chr15	41517176	41544269	0.0111587729829695	-0.144633705080057	Gene
Caudate	ENSG00000105639.18	chr19_17647011_A_C_rs35098701	ENSG00000105639.18	JAK3	chr19	17824780	17848071	0.0112002969840829	-1.80630152694787	Gene
Caudate	ENSG00000251396.6	chr8_60966804_A_C_rs4480118	ENSG00000251396.6	LINC01301	chr8	60384588	60516795	0.0112098761583649	-2.34270940566237	Gene
Caudate	ENSG00000186976.14	chr22_43718504_C_T_rs1987533	ENSG00000186976.14	EFCAB6	chr22	43528744	43812337	0.0112103803881873	-3.07971253933093	Gene
Caudate	ENSG00000186976.14	chr22_43718736_A_G_rs968200	ENSG00000186976.14	EFCAB6	chr22	43528744	43812337	0.0112103803881873	-3.07971253933093	Gene
Caudate	ENSG00000186976.14	chr22_43722401_A_T_rs2142974	ENSG00000186976.14	EFCAB6	chr22	43528744	43812337	0.0112103803881873	-3.07971253933093	Gene
Caudate	ENSG00000183287.13	chr18_60179686_A_G_rs649397	ENSG00000183287.13	CCBE1	chr18	59430940	59697380	0.0112259938270401	-1.74877894033067	Gene
Caudate	ENSG00000128585.17	chr7_131092810_A_T_rs13437782	ENSG00000128585.17	MKLN1	chr7	131110096	131496636	0.0112950219531828	1.92537135767882	Gene
Caudate	ENSG00000187239.16	chr9_129735146_A_G_rs7020889	ENSG00000187239.16	FNBP1	chr9	129887187	130043194	0.0113041712901176	0.130530061401669	Gene
Caudate	ENSG00000216901.1	chr6_27830479_C_T_rs200489	ENSG00000216901.1	ZNF603P	chr6	28176188	28176674	0.0113049756833764	-2.89093811647907	Gene
Caudate	ENSG00000216901.1	chr6_27848664_A_G_rs200989	ENSG00000216901.1	ZNF603P	chr6	28176188	28176674	0.0113049756833764	-2.89093811647907	Gene
Caudate	ENSG00000216901.1	chr6_27867994_A_G_rs200950	ENSG00000216901.1	ZNF603P	chr6	28176188	28176674	0.0113049756833764	-2.89093811647907	Gene
Caudate	ENSG00000216901.1	chr6_27877351_C_T_rs557042	ENSG00000216901.1	ZNF603P	chr6	28176188	28176674	0.0113049756833764	-2.89093811647907	Gene
Caudate	ENSG00000216901.1	chr6_27867494_C_T_rs200948	ENSG00000216901.1	ZNF603P	chr6	28176188	28176674	0.0113049774213982	-2.89093811977108	Gene
Caudate	ENSG00000216901.1	chr6_27869198_C_T_rs200952	ENSG00000216901.1	ZNF603P	chr6	28176188	28176674	0.0113049774213982	-2.89093811977108	Gene
Caudate	ENSG00000216901.1	chr6_27870740_C_CT_rs35366602	ENSG00000216901.1	ZNF603P	chr6	28176188	28176674	0.0113049774213982	-2.89093811977108	Gene
Caudate	ENSG00000216901.1	chr6_27870986_C_G_rs200954	ENSG00000216901.1	ZNF603P	chr6	28176188	28176674	0.0113049774213982	-2.89093811977108	Gene
Caudate	ENSG00000198580.7	chr7_6457870_G_T_rs6962012	ENSG00000198580.7		chr7	6673494	6676366	0.0113191887089318	1.6512857645842	Gene
Caudate	ENSG00000164209.16	chr5_111188160_A_G_rs465076	ENSG00000164209.16	SLC25A46	chr5	110738136	110765161	0.0114240771757681	-1.44780804069718	Gene
Caudate	ENSG00000164209.16	chr5_111187595_C_G_rs32702	ENSG00000164209.16	SLC25A46	chr5	110738136	110765161	0.0114240778703673	-1.44780804174941	Gene
Caudate	ENSG00000164209.16	chr5_111187773_A_C_rs32701	ENSG00000164209.16	SLC25A46	chr5	110738136	110765161	0.0114240815222255	-1.4478079535455	Gene
Caudate	ENSG00000164209.16	chr5_111188275_C_CA_rs33973550	ENSG00000164209.16	SLC25A46	chr5	110738136	110765161	0.0114240815222255	-1.4478079535455	Gene
Caudate	ENSG00000104695.12	chr8_30418595_C_T_rs2915613	ENSG00000104695.12	PPP2CB	chr8	30774457	30814314	0.0114407621241528	-0.150205863550514	Gene
Caudate	ENSG00000084453.16	chr12_21585364_C_G_rs7137480	ENSG00000084453.16	SLCO1A2	chr12	21264600	21419594	0.0115315393371233	-1.01060427274453	Gene
Caudate	ENSG00000187239.16	chr9_129891408_C_T_rs7853331	ENSG00000187239.16	FNBP1	chr9	129887187	130043194	0.0115415792118366	0.13594727492843	Gene
Caudate	ENSG00000198580.7	chr7_6475519_A_G_rs7799635	ENSG00000198580.7		chr7	6673494	6676366	0.0116018007445805	1.69541632144024	Gene
Caudate	ENSG00000155380.11	chr1_113080990_C_T_rs11102581	ENSG00000155380.11	SLC16A1	chr1	112911847	112957013	0.0116145293488652	-3.01221979635545	Gene
Caudate	ENSG00000278937.1	chr13_46312894_A_G_rs1216708	ENSG00000278937.1		chr13	46117864	46122699	0.0116195034215962	1.75741930514848	Gene
Caudate	ENSG00000175548.8	chr12_37941107_C_T_rs7312204	ENSG00000175548.8	ALG10B	chr12	38316578	38329728	0.011645091836582	-2.13325349312168	Gene
Caudate	ENSG00000237268.2	chr7_56345032_G_T_rs10257173	ENSG00000237268.2		chr7	56421857	56448375	0.0116797460124707	3.10392264757253	Gene
Caudate	ENSG00000237268.2	chr7_56335483_G_T_rs71545707	ENSG00000237268.2		chr7	56421857	56448375	0.0116797511897443	3.10392258120628	Gene
Caudate	ENSG00000237268.2	chr7_56339955_G_T_rs11238406	ENSG00000237268.2		chr7	56421857	56448375	0.0116797511897443	3.10392258120628	Gene
Caudate	ENSG00000155380.11	chr1_113119627_C_G_rs12568813	ENSG00000155380.11	SLC16A1	chr1	112911847	112957013	0.0117232721049889	-3.19270299376231	Gene
Caudate	ENSG00000155380.11	chr1_113126376_C_G_rs2840294	ENSG00000155380.11	SLC16A1	chr1	112911847	112957013	0.0117232721049889	-3.19270299376231	Gene
Caudate	ENSG00000164187.6	chr5_35818767_C_G_rs35968532	ENSG00000164187.6	LMBRD2	chr5	36098412	36151961	0.0117387940778045	-0.842258226691362	Gene
Caudate	ENSG00000171853.15	chr2_3525247_A_G_rs36166689	ENSG00000171853.15	TRAPPC12	chr2	3379675	3485094	0.0117820500152481	-0.221135067073966	Gene
Caudate	ENSG00000177084.16	chr12_132472825_G_T_rs55846656	ENSG00000177084.16	POLE	chr12	132623753	132687365	0.0118377349518869	2.48183486102646	Gene
Caudate	ENSG00000105373.18	chr19_47889202_A_G_rs2547229	ENSG00000105373.18	GLTSCR2	chr19	47745522	47757058	0.0118547005590679	0.348303991659386	Gene
Caudate	ENSG00000162931.11	chr1_228343112_A_G_rs1150915	ENSG00000162931.11	TRIM17	chr1	228407940	228416861	0.011888465603187	0.155792878359502	Gene
Caudate	ENSG00000162931.11	chr1_228353896_A_G_rs883749	ENSG00000162931.11	TRIM17	chr1	228407940	228416861	0.011888465603187	0.155792878359502	Gene
Caudate	ENSG00000080031.9	chr19_55305407_A_G_rs35949773	ENSG00000080031.9	PTPRH	chr19	55181248	55209506	0.0118960142730471	-4.25108447682622	Gene
Caudate	ENSG00000198580.7	chr7_6488011_C_T_rs.	ENSG00000198580.7		chr7	6673494	6676366	0.0119757558276598	1.69292684578209	Gene
Caudate	ENSG00000124587.13	chr6_42896104_C_G_rs2092555	ENSG00000124587.13	PEX6	chr6	42963870	42979220	0.0119850137477816	1.10205999508084	Gene
Caudate	ENSG00000111843.13	chr6_10484645_A_G_rs671450	ENSG00000111843.13	TMEM14C	chr6	10722915	10731129	0.0120303860029567	-1.72070501980166	Gene
Caudate	ENSG00000111843.13	chr6_10484863_C_T_rs522623	ENSG00000111843.13	TMEM14C	chr6	10722915	10731129	0.0120304005940216	-1.72070480135817	Gene
Caudate	ENSG00000158717.10	chr16_88924143_T_TG_rs112648265	ENSG00000158717.10	RNF166	chr16	88696495	88706421	0.0120522645832548	1.79546840334448	Gene
Caudate	ENSG00000143164.15	chr1_167840479_C_G_rs204269	ENSG00000143164.15	DCAF6	chr1	167935783	168075843	0.0120988430851499	-0.41939354510223	Gene
Caudate	ENSG00000143164.15	chr1_167843016_A_G_rs204265	ENSG00000143164.15	DCAF6	chr1	167935783	168075843	0.0120988430851499	-0.41939354510223	Gene
Caudate	ENSG00000143164.15	chr1_167843121_A_G_rs204264	ENSG00000143164.15	DCAF6	chr1	167935783	168075843	0.0120988430851499	-0.41939354510223	Gene
Caudate	ENSG00000124587.13	chr6_42895196_C_T_rs12194860	ENSG00000124587.13	PEX6	chr6	42963870	42979220	0.0121007122792362	1.09311128368215	Gene
Caudate	ENSG00000103111.14	chr16_77103318_C_G_rs12149663	ENSG00000103111.14	MON1B	chr16	77190835	77202405	0.0121223384895151	-2.02998425734075	Gene
Caudate	ENSG00000103111.14	chr16_77103423_C_G_rs10445079	ENSG00000103111.14	MON1B	chr16	77190835	77202405	0.0121223384895151	-2.02998425734075	Gene
Caudate	ENSG00000162931.11	chr1_228363770_A_G_rs35937215	ENSG00000162931.11	TRIM17	chr1	228407940	228416861	0.0121557091268693	0.168563462557005	Gene
Caudate	ENSG00000162931.11	chr1_228363784_A_G_rs60836537	ENSG00000162931.11	TRIM17	chr1	228407940	228416861	0.0121557101684881	0.168563459529877	Gene
Caudate	ENSG00000100664.10	chr14_103081093_A_G_rs11844761	ENSG00000100664.10	EIF5	chr14	103333544	103345025	0.0121810613388035	0.131889347802048	Gene
Caudate	ENSG00000249685.1	chr4_39064275_A_AT_rs11289711	ENSG00000249685.1		chr4	39133913	39135608	0.0121868126108779	2.14688521866405	Gene
Caudate	ENSG00000249685.1	chr4_39062039_C_T_rs11096974	ENSG00000249685.1		chr4	39133913	39135608	0.0121868235211782	2.14688499619857	Gene
Caudate	ENSG00000100181.22	chr22_16931278_A_G_rs5994095	ENSG00000100181.22	TPTEP1	chr22	16601887	16698742	0.0124734817729373	1.83015529878894	Gene
Caudate	ENSG00000100181.22	chr22_16931009_A_G_rs9306242	ENSG00000100181.22	TPTEP1	chr22	16601887	16698742	0.0124734869684558	1.83015526004683	Gene
Caudate	ENSG00000105499.13	chr19_48142761_A_C_rs3730943	ENSG00000105499.13	PLA2G4C	chr19	48047843	48110817	0.0124863183873221	-2.49587663551297	Gene
Caudate	ENSG00000105499.13	chr19_48144894_A_G_rs10445576	ENSG00000105499.13	PLA2G4C	chr19	48047843	48110817	0.0124863286561968	-2.49587644995493	Gene
Caudate	ENSG00000104331.8	chr8_56529746_C_T_rs2670025	ENSG00000104331.8	IMPAD1	chr8	56957933	56993844	0.0125038246222901	-0.133615768416779	Gene
Caudate	ENSG00000129255.15	chr17_7648412_G_T_rs1641517	ENSG00000129255.15	MPDU1	chr17	7583529	7592789	0.0125623092958079	0.141889303337271	Gene
Caudate	ENSG00000203772.7	chr10_133187713_C_T_rs56362621	ENSG00000203772.7	SPRN	chr10	133420666	133424572	0.0125644912139902	1.52245238850634	Gene
Caudate	ENSG00000129255.15	chr17_7648630_C_T_rs1641516	ENSG00000129255.15	MPDU1	chr17	7583529	7592789	0.0126105275900241	0.157236482241457	Gene
Caudate	ENSG00000129255.15	chr17_7648632_A_C_rs1641515	ENSG00000129255.15	MPDU1	chr17	7583529	7592789	0.0126105275900241	0.157236482241457	Gene
Caudate	ENSG00000213640.3	chr7_64815872_C_CAGTG_rs58045322	ENSG00000213640.3	EEF1DP4	chr7	64862999	64864370	0.0126160081710358	-1.92254545302161	Gene
Caudate	ENSG00000183117.18	chr8_5400113_G_T_rs10866989	ENSG00000183117.18	CSMD1	chr8	2935353	4994972	0.0126179589560523	0.279991104141569	Gene
Caudate	ENSG00000167700.8	chr8_144562219_C_T_rs112575898	ENSG00000167700.8	MFSD3	chr8	144509074	144511213	0.0126199475330626	-1.69350627460915	Gene
Caudate	ENSG00000166473.17	chr16_81248778_A_G_rs11639550	ENSG00000166473.17	PKD1L2	chr16	81100875	81220370	0.0126381659279367	2.76866595382485	Gene
Caudate	ENSG00000166473.17	chr16_81248774_A_G_rs11639549	ENSG00000166473.17	PKD1L2	chr16	81100875	81220370	0.0126381764249556	2.76866581856101	Gene
Caudate	ENSG00000166473.17	chr16_81249215_G_T_rs62054703	ENSG00000166473.17	PKD1L2	chr16	81100875	81220370	0.0126381830516792	2.76866568352765	Gene
Caudate	ENSG00000198580.7	chr7_6505557_A_G_rs11768365	ENSG00000198580.7		chr7	6673494	6676366	0.0127309517658981	1.70507352362984	Gene
Caudate	ENSG00000104695.12	chr8_30415783_C_T_rs2915615	ENSG00000104695.12	PPP2CB	chr8	30774457	30814314	0.012744609431162	-0.147808425596608	Gene
Caudate	ENSG00000143164.15	chr1_167840231_C_CA_rs.	ENSG00000143164.15	DCAF6	chr1	167935783	168075843	0.0127454677506216	-0.405669511650309	Gene
Caudate	ENSG00000104341.16	chr8_97318506_C_T_rs16895523	ENSG00000104341.16	LAPTM4B	chr8	97775057	97853013	0.0127980714215736	1.50316396733959	Gene
Caudate	ENSG00000104331.8	chr8_57244775_G_GA_rs.	ENSG00000104331.8	IMPAD1	chr8	56957933	56993844	0.0128077832291584	-0.136222289360056	Gene
Caudate	ENSG00000116106.11	chr2_222003133_A_T_rs68044884	ENSG00000116106.11	EPHA4	chr2	221418027	221574202	0.0128221841116795	0.128986291680105	Gene
Caudate	ENSG00000141012.12	chr16_88791579_G_T_rs2968479	ENSG00000141012.12	GALNS	chr16	88813734	88856970	0.012844449117523	-1.77113464807175	Gene
Caudate	ENSG00000108826.15	chr17_50442350_G_T_rs62062128	ENSG00000108826.15	MRPL27	chr17	50367857	50373214	0.0128605017971714	2.94828117844338	Gene
Caudate	ENSG00000275549.1	chr9_136761207_A_G_rs7046391	ENSG00000275549.1	C9orf173-AS1	chr9	137250219	137253497	0.0128925565063118	2.36789043412812	Gene
Caudate	ENSG00000184983.9	chr22_42085845_A_G_rs7245	ENSG00000184983.9	NDUFA6	chr22	42085525	42090955	0.0129074455891981	2.00225296928656	Gene
Caudate	ENSG00000184983.9	chr22_42120201_A_C_rs5751220	ENSG00000184983.9	NDUFA6	chr22	42085525	42090955	0.0129074455891981	2.00225296928656	Gene
Caudate	ENSG00000184983.9	chr22_42121985_C_G_rs6002626	ENSG00000184983.9	NDUFA6	chr22	42085525	42090955	0.0129074455891981	2.00225296928656	Gene
Caudate	ENSG00000131748.15	chr17_39872381_G_T_rs11557467	ENSG00000131748.15	STARD3	chr17	39637065	39663484	0.0129564908990298	-0.121781414861311	Gene
Caudate	ENSG00000247516.5	chr5_8217976_C_T_rs10041971	ENSG00000247516.5	MIR4458HG	chr5	8450743	8463095	0.0129645336842789	2.4944161020217	Gene
Caudate	ENSG00000131748.15	chr17_39883308_T_TAACA_rs71152620	ENSG00000131748.15	STARD3	chr17	39637065	39663484	0.0129672623835874	-0.121666910750077	Gene
Caudate	ENSG00000131748.15	chr17_39887090_A_G_rs9901146	ENSG00000131748.15	STARD3	chr17	39637065	39663484	0.0129672623835874	-0.121666910750077	Gene
Caudate	ENSG00000131748.15	chr17_39889472_C_T_rs12103884	ENSG00000131748.15	STARD3	chr17	39637065	39663484	0.0129672623835874	-0.121666910750077	Gene
Caudate	ENSG00000131748.15	chr17_39892980_C_T_rs12950743	ENSG00000131748.15	STARD3	chr17	39637065	39663484	0.0129672623835874	-0.121666910750077	Gene
Caudate	ENSG00000131748.15	chr17_39886524_A_T_rs9908132	ENSG00000131748.15	STARD3	chr17	39637065	39663484	0.0129672948470816	-0.121666626190243	Gene
Caudate	ENSG00000116106.11	chr2_222015094_C_T_rs6736619	ENSG00000116106.11	EPHA4	chr2	221418027	221574202	0.0129763723302833	0.135473720009529	Gene
Caudate	ENSG00000116106.11	chr2_222016312_A_G_rs35608709	ENSG00000116106.11	EPHA4	chr2	221418027	221574202	0.0129763723302833	0.135473720009529	Gene
Caudate	ENSG00000116106.11	chr2_222016845_C_T_rs73093875	ENSG00000116106.11	EPHA4	chr2	221418027	221574202	0.0129763723302833	0.135473720009529	Gene
Caudate	ENSG00000116106.11	chr2_222017057_C_T_rs11678073	ENSG00000116106.11	EPHA4	chr2	221418027	221574202	0.0129763723302833	0.135473720009529	Gene
Caudate	ENSG00000116106.11	chr2_222017143_A_G_rs11678203	ENSG00000116106.11	EPHA4	chr2	221418027	221574202	0.0129763723302833	0.135473720009529	Gene
Caudate	ENSG00000136521.12	chr3_179379346_A_T_rs6443644	ENSG00000136521.12	NDUFB5	chr3	179604690	179627647	0.0130306703465415	0.1512291613265	Gene
Caudate	ENSG00000103196.11	chr16_84972433_A_C_rs7203857	ENSG00000103196.11	CRISPLD2	chr16	84819984	84920768	0.0130364439137318	-2.13240102463197	Gene
Caudate	ENSG00000104904.12	chr19_2570161_C_T_rs57286707	ENSG00000104904.12	OAZ1	chr19	2269509	2273490	0.0130460948953515	-0.982316297555797	Gene
Caudate	ENSG00000144827.8	chr3_112399682_A_G_rs9878780	ENSG00000144827.8	ABHD10	chr3	111979010	111993363	0.0130564514570106	-1.02031893876769	Gene
Caudate	ENSG00000119421.6	chr9_121807205_A_G_rs62572843	ENSG00000119421.6	NDUFA8	chr9	122144058	122159819	0.0130601125521832	-1.09337505618322	Gene
Caudate	ENSG00000175548.8	chr12_37938766_C_G_rs12819814	ENSG00000175548.8	ALG10B	chr12	38316578	38329728	0.013091234211444	-2.11051260107855	Gene
Caudate	ENSG00000175548.8	chr12_37943422_A_C_rs11495721	ENSG00000175548.8	ALG10B	chr12	38316578	38329728	0.0130912453975676	-2.11051229419763	Gene
Caudate	ENSG00000089063.14	chr20_5476370_A_G_rs6053427	ENSG00000089063.14	TMEM230	chr20	5068232	5113103	0.0131437845173921	1.3314914894679	Gene
Caudate	ENSG00000116106.11	chr2_222009529_A_T_rs12471673	ENSG00000116106.11	EPHA4	chr2	221418027	221574202	0.0131448885520991	0.135168780465076	Gene
Caudate	ENSG00000253570.1	chr8_38641946_G_T_rs4733933	ENSG00000253570.1	RNF5P1	chr8	38600661	38601200	0.0131528127346451	-2.62359385962285	Gene
Caudate	ENSG00000143164.15	chr1_167839988_A_G_rs204270	ENSG00000143164.15	DCAF6	chr1	167935783	168075843	0.0131664368825818	-0.39868114463571	Gene
Caudate	ENSG00000144827.8	chr3_112011699_A_G_rs3749310	ENSG00000144827.8	ABHD10	chr3	111979010	111993363	0.0132070711608143	1.18324770311173	Gene
Caudate	ENSG00000186976.14	chr22_43674650_A_C_rs1014208	ENSG00000186976.14	EFCAB6	chr22	43528744	43812337	0.0132215253569641	-3.03311914721582	Gene
Caudate	ENSG00000186976.14	chr22_43706756_C_T_rs2001071	ENSG00000186976.14	EFCAB6	chr22	43528744	43812337	0.0132215253569641	-3.03311914721582	Gene
Caudate	ENSG00000186976.14	chr22_43729553_C_T_rs5764254	ENSG00000186976.14	EFCAB6	chr22	43528744	43812337	0.0132215253569641	-3.03311914721582	Gene
Caudate	ENSG00000186976.14	chr22_43733095_C_T_rs10483219	ENSG00000186976.14	EFCAB6	chr22	43528744	43812337	0.0132215253569641	-3.03311914721582	Gene
Caudate	ENSG00000186976.14	chr22_43741873_A_C_rs5764263	ENSG00000186976.14	EFCAB6	chr22	43528744	43812337	0.0132215253569641	-3.03311914721582	Gene
Caudate	ENSG00000186976.14	chr22_43783247_A_G_rs9614183	ENSG00000186976.14	EFCAB6	chr22	43528744	43812337	0.0132215253569641	-3.03311914721582	Gene
Caudate	ENSG00000186976.14	chr22_43658086_A_G_rs5764190	ENSG00000186976.14	EFCAB6	chr22	43528744	43812337	0.0132215273109447	-3.03311899505577	Gene
Caudate	ENSG00000186976.14	chr22_43658183_G_T_rs9614253	ENSG00000186976.14	EFCAB6	chr22	43528744	43812337	0.0132215273109447	-3.03311899505577	Gene
Caudate	ENSG00000186976.14	chr22_43665129_G_T_rs9614170	ENSG00000186976.14	EFCAB6	chr22	43528744	43812337	0.0132215273109447	-3.03311899505577	Gene
Caudate	ENSG00000186976.14	chr22_43681227_C_T_rs9614258	ENSG00000186976.14	EFCAB6	chr22	43528744	43812337	0.0132215273109447	-3.03311899505577	Gene
Caudate	ENSG00000186976.14	chr22_43684766_C_T_rs9306469	ENSG00000186976.14	EFCAB6	chr22	43528744	43812337	0.0132215273109447	-3.03311899505577	Gene
Caudate	ENSG00000186976.14	chr22_43689699_C_T_rs9614261	ENSG00000186976.14	EFCAB6	chr22	43528744	43812337	0.0132215273109447	-3.03311899505577	Gene
Caudate	ENSG00000186976.14	chr22_43700802_C_T_rs970865	ENSG00000186976.14	EFCAB6	chr22	43528744	43812337	0.0132215273109447	-3.03311899505577	Gene
Caudate	ENSG00000186976.14	chr22_43730221_A_G_rs12484528	ENSG00000186976.14	EFCAB6	chr22	43528744	43812337	0.0132215273109447	-3.03311899505577	Gene
Caudate	ENSG00000186976.14	chr22_43732955_C_G_rs35290335	ENSG00000186976.14	EFCAB6	chr22	43528744	43812337	0.0132215273109447	-3.03311899505577	Gene
Caudate	ENSG00000186976.14	chr22_43733567_A_T_rs4823092	ENSG00000186976.14	EFCAB6	chr22	43528744	43812337	0.0132215273109447	-3.03311899505577	Gene
Caudate	ENSG00000186976.14	chr22_43733978_A_G_rs5763980	ENSG00000186976.14	EFCAB6	chr22	43528744	43812337	0.0132215273109447	-3.03311899505577	Gene
Caudate	ENSG00000186976.14	chr22_43736216_A_T_rs66862532	ENSG00000186976.14	EFCAB6	chr22	43528744	43812337	0.0132215273109447	-3.03311899505577	Gene
Caudate	ENSG00000186976.14	chr22_43737984_A_G_rs5764260	ENSG00000186976.14	EFCAB6	chr22	43528744	43812337	0.0132215273109447	-3.03311899505577	Gene
Caudate	ENSG00000186976.14	chr22_43743414_G_T_rs7284390	ENSG00000186976.14	EFCAB6	chr22	43528744	43812337	0.0132215273109447	-3.03311899505577	Gene
Caudate	ENSG00000186976.14	chr22_43746315_C_T_rs5764266	ENSG00000186976.14	EFCAB6	chr22	43528744	43812337	0.0132215273109447	-3.03311899505577	Gene
Caudate	ENSG00000186976.14	chr22_43751193_A_G_rs5764269	ENSG00000186976.14	EFCAB6	chr22	43528744	43812337	0.0132215273109447	-3.03311899505577	Gene
Caudate	ENSG00000186976.14	chr22_43760048_C_T_rs55735996	ENSG00000186976.14	EFCAB6	chr22	43528744	43812337	0.0132215273109447	-3.03311899505577	Gene
Caudate	ENSG00000186976.14	chr22_43766676_A_G_rs5764278	ENSG00000186976.14	EFCAB6	chr22	43528744	43812337	0.0132215273109447	-3.03311899505577	Gene
Caudate	ENSG00000186976.14	chr22_43771804_A_G_rs16990991	ENSG00000186976.14	EFCAB6	chr22	43528744	43812337	0.0132215273109447	-3.03311899505577	Gene
Caudate	ENSG00000013561.17	chr5_142213594_C_T_rs2906056	ENSG00000013561.17	RNF14	chr5	141958328	141990291	0.0132287335443811	-1.13500144352053	Gene
Caudate	ENSG00000013561.17	chr5_142214604_G_GT_rs.	ENSG00000013561.17	RNF14	chr5	141958328	141990291	0.0132287405571607	-1.13500137534767	Gene
Caudate	ENSG00000151067.21	chr12_2424828_C_T_rs2239067	ENSG00000151067.21	CACNA1C	chr12	1970786	2697950	0.013232998231493	-0.120591836767775	Gene
Caudate	ENSG00000105373.18	chr19_47892435_G_T_rs296370	ENSG00000105373.18	GLTSCR2	chr19	47745522	47757058	0.0132350315131552	0.275134571053819	Gene
Caudate	ENSG00000104695.12	chr8_30419027_A_G_rs2915612	ENSG00000104695.12	PPP2CB	chr8	30774457	30814314	0.0132469524782931	-0.150782938186114	Gene
Caudate	ENSG00000104695.12	chr8_30419796_C_T_rs2915609	ENSG00000104695.12	PPP2CB	chr8	30774457	30814314	0.0132469524782931	-0.150782938186114	Gene
Caudate	ENSG00000104695.12	chr8_30416805_A_C_rs34963981	ENSG00000104695.12	PPP2CB	chr8	30774457	30814314	0.0132482921541684	0.150766295472126	Gene
Caudate	ENSG00000104695.12	chr8_30416808_C_T_rs35753070	ENSG00000104695.12	PPP2CB	chr8	30774457	30814314	0.0132482921541684	0.150766295472126	Gene
Caudate	ENSG00000104695.12	chr8_30417322_A_T_rs2915614	ENSG00000104695.12	PPP2CB	chr8	30774457	30814314	0.0132482921541684	0.150766295472126	Gene
Caudate	ENSG00000104695.12	chr8_30419139_A_G_rs7832273	ENSG00000104695.12	PPP2CB	chr8	30774457	30814314	0.0132482921541684	0.150766295472126	Gene
Caudate	ENSG00000163161.12	chr2_127446116_T_TTTG_rs.	ENSG00000163161.12	ERCC3	chr2	127257290	127294176	0.0133059183620236	2.19376045765762	Gene
Caudate	ENSG00000140479.16	chr15_101197994_C_T_rs2045163	ENSG00000140479.16	PCSK6	chr15	101297142	101525202	0.0134544667498786	-1.5077553064216	Gene
Caudate	ENSG00000095564.13	chr10_91916324_C_T_rs7917442	ENSG00000095564.13	BTAF1	chr10	91923769	92030325	0.0134820344581085	2.50202009609544	Gene
Caudate	ENSG00000166473.17	chr16_81248688_C_T_rs11643426	ENSG00000166473.17	PKD1L2	chr16	81100875	81220370	0.0135100308559445	2.75332071545815	Gene
Caudate	ENSG00000166473.17	chr16_81248663_C_T_rs11639599	ENSG00000166473.17	PKD1L2	chr16	81100875	81220370	0.0135100542145887	2.75332026094301	Gene
Caudate	ENSG00000249685.1	chr4_39066895_C_T_rs1367296	ENSG00000249685.1		chr4	39133913	39135608	0.0135118217739963	2.12835622974769	Gene
Caudate	ENSG00000249685.1	chr4_39076525_C_G_rs2163271	ENSG00000249685.1		chr4	39133913	39135608	0.0135118217739963	2.12835622974769	Gene
Caudate	ENSG00000249685.1	chr4_39078902_A_G_rs35168672	ENSG00000249685.1		chr4	39133913	39135608	0.0135118217739963	2.12835622974769	Gene
Caudate	ENSG00000249685.1	chr4_39078913_T_TA_rs.	ENSG00000249685.1		chr4	39133913	39135608	0.0135118217739963	2.12835622974769	Gene
Caudate	ENSG00000109519.12	chr4_7298934_C_T_rs3846431	ENSG00000109519.12	GRPEL1	chr4	7058906	7068197	0.013534470012718	-1.47285133592182	Gene
Caudate	ENSG00000143164.15	chr1_167843536_A_G_rs204263	ENSG00000143164.15	DCAF6	chr1	167935783	168075843	0.0135393474664482	-0.391454161412307	Gene
Caudate	ENSG00000169629.11	chr2_112649114_A_G_rs11123145	ENSG00000169629.11	RGPD8	chr2	112370092	112434488	0.0135439941865334	2.77014160893702	Gene
Caudate	ENSG00000198612.10	chr2_237011601_C_G_rs2117837	ENSG00000198612.10	COPS8	chr2	237085312	237100466	0.0135575985112637	0.123122464490022	Gene
Caudate	ENSG00000163161.12	chr2_127561541_C_G_rs12105107	ENSG00000163161.12	ERCC3	chr2	127257290	127294176	0.0135754436653307	2.0173420839722	Gene
Caudate	ENSG00000163161.12	chr2_127561620_A_G_rs13403811	ENSG00000163161.12	ERCC3	chr2	127257290	127294176	0.0135754436653307	2.0173420839722	Gene
Caudate	ENSG00000104904.12	chr19_2571322_C_T_rs7248782	ENSG00000104904.12	OAZ1	chr19	2269509	2273490	0.0135894191644297	-0.97793675010455	Gene
Caudate	ENSG00000187239.16	chr9_129896651_G_T_rs1556001	ENSG00000187239.16	FNBP1	chr9	129887187	130043194	0.0135935508583412	0.128480404240912	Gene
Caudate	ENSG00000131748.15	chr17_39892849_C_T_rs12950209	ENSG00000131748.15	STARD3	chr17	39637065	39663484	0.0136371296757453	-0.137770924235414	Gene
Caudate	ENSG00000131748.15	chr17_39893336_C_T_rs7359623	ENSG00000131748.15	STARD3	chr17	39637065	39663484	0.0136371296757453	-0.137770924235414	Gene
Caudate	ENSG00000165244.6	chr9_96287419_C_T_rs280663	ENSG00000165244.6	ZNF367	chr9	96385941	96418329	0.0136558618163736	-1.92118998354687	Gene
Caudate	ENSG00000165244.6	chr9_96288763_C_T_rs2987360	ENSG00000165244.6	ZNF367	chr9	96385941	96418329	0.0136558618163736	-1.92118998354687	Gene
Caudate	ENSG00000104331.8	chr8_57256807_T_TA_rs.	ENSG00000104331.8	IMPAD1	chr8	56957933	56993844	0.0136934122050445	-0.153136981627435	Gene
Caudate	ENSG00000167325.14	chr11_4093832_A_C_rs1662163	ENSG00000167325.14	RRM1	chr11	4094707	4138876	0.0137430249692803	-0.169524414032362	Gene
Caudate	ENSG00000122375.11	chr10_86960032_C_G_rs760113	ENSG00000122375.11	OPN4	chr10	86654557	86666848	0.0137445006238205	-1.79309293076536	Gene
Caudate	ENSG00000115561.15	chr2_86418860_C_T_rs11889395	ENSG00000115561.15	CHMP3	chr2	86503431	86563479	0.0137658283054757	-1.19215409701155	Gene
Caudate	ENSG00000115561.15	chr2_86419504_A_G_rs17027251	ENSG00000115561.15	CHMP3	chr2	86503431	86563479	0.0137658283054757	-1.19215409701155	Gene
Caudate	ENSG00000103111.14	chr16_77473378_C_T_rs7206309	ENSG00000103111.14	MON1B	chr16	77190835	77202405	0.0137891543503103	-2.17581828912921	Gene
Caudate	ENSG00000131748.15	chr17_39874911_C_T_rs11658278	ENSG00000131748.15	STARD3	chr17	39637065	39663484	0.0138298595015924	-0.118554827121689	Gene
Caudate	ENSG00000187239.16	chr9_129874322_C_T_rs11792703	ENSG00000187239.16	FNBP1	chr9	129887187	130043194	0.0138472873010256	0.132617663976978	Gene
Caudate	ENSG00000187239.16	chr9_129875433_A_G_rs735115	ENSG00000187239.16	FNBP1	chr9	129887187	130043194	0.0138472873010256	0.132617663976978	Gene
Caudate	ENSG00000187239.16	chr9_129878447_G_T_rs2296788	ENSG00000187239.16	FNBP1	chr9	129887187	130043194	0.0138472873010256	0.132617663976978	Gene
Caudate	ENSG00000002933.7	chr7_150424845_A_G_rs10268592	ENSG00000002933.7	TMEM176A	chr7	150800403	150805120	0.0139094614240081	1.86995394459769	Gene
Caudate	ENSG00000253570.1	chr8_38640728_A_G_rs13251679	ENSG00000253570.1	RNF5P1	chr8	38600661	38601200	0.0139256015018359	-2.63425154005874	Gene
Caudate	ENSG00000253570.1	chr8_38635375_A_G_rs4733931	ENSG00000253570.1	RNF5P1	chr8	38600661	38601200	0.013925619527316	-2.63425134206439	Gene
Caudate	ENSG00000253570.1	chr8_38635523_A_G_rs4733932	ENSG00000253570.1	RNF5P1	chr8	38600661	38601200	0.013925619527316	-2.63425134206439	Gene
Caudate	ENSG00000253570.1	chr8_38636502_C_T_rs12545223	ENSG00000253570.1	RNF5P1	chr8	38600661	38601200	0.013925619527316	-2.63425134206439	Gene
Caudate	ENSG00000253570.1	chr8_38637203_A_T_rs13265706	ENSG00000253570.1	RNF5P1	chr8	38600661	38601200	0.013925619527316	-2.63425134206439	Gene
Caudate	ENSG00000088387.18	chr13_98855219_C_T_rs4772151	ENSG00000088387.18	DOCK9	chr13	98793429	99086625	0.0139699252939144	1.79423775177988	Gene
Caudate	ENSG00000088387.18	chr13_98855068_C_T_rs4772150	ENSG00000088387.18	DOCK9	chr13	98793429	99086625	0.0139699354237308	1.79423761251195	Gene
Caudate	ENSG00000196169.14	chr17_74503847_C_T_rs2382844	ENSG00000196169.14	KIF19	chr17	74326210	74355820	0.0140015364528389	2.32938446469898	Gene
Caudate	ENSG00000111788.10	chr12_9130417_C_T_rs226370	ENSG00000111788.10		chr12	9277235	9313241	0.0140358402281242	-2.50444273969249	Gene
Caudate	ENSG00000140479.16	chr15_101174204_C_T_rs1975752	ENSG00000140479.16	PCSK6	chr15	101297142	101525202	0.014068641716848	-1.49801652718483	Gene
Caudate	ENSG00000156469.8	chr8_95824721_C_G_rs3107063	ENSG00000156469.8	MTERF3	chr8	96239398	96261610	0.0140841361861234	-1.62045836103511	Gene
Caudate	ENSG00000187239.16	chr9_129856810_G_T_rs11788613	ENSG00000187239.16	FNBP1	chr9	129887187	130043194	0.014112685193792	0.132177810230329	Gene
Caudate	ENSG00000169764.14	chr2_63890810_A_G_rs10166971	ENSG00000169764.14	UGP2	chr2	63840940	63891562	0.0141384747552664	2.51255988882123	Gene
Caudate	ENSG00000120675.5	chr13_43099772_C_T_rs9533388	ENSG00000120675.5	DNAJC15	chr13	43023203	43114224	0.0141585794466118	2.40411486196087	Gene
Caudate	ENSG00000166473.17	chr16_81248337_A_C_rs7198442	ENSG00000166473.17	PKD1L2	chr16	81100875	81220370	0.0142213662557462	2.73752492131413	Gene
Caudate	ENSG00000261451.1	chr8_10497868_A_C_rs10086950	ENSG00000261451.1		chr8	10433672	10438312	0.0142318211193458	-2.10273353351671	Gene
Caudate	ENSG00000216901.1	chr6_27824862_C_T_rs200497	ENSG00000216901.1	ZNF603P	chr6	28176188	28176674	0.0142394975312053	-2.83978983481532	Gene
Caudate	ENSG00000216901.1	chr6_27860373_A_T_rs34295134	ENSG00000216901.1	ZNF603P	chr6	28176188	28176674	0.0142394975312053	-2.83978983481532	Gene
Caudate	ENSG00000216901.1	chr6_27862548_C_T_rs200983	ENSG00000216901.1	ZNF603P	chr6	28176188	28176674	0.0142394975312053	-2.83978983481532	Gene
Caudate	ENSG00000101191.16	chr20_62945425_A_G_rs1052826	ENSG00000101191.16	DIDO1	chr20	62877738	62937952	0.014251461502549	-0.128525449768303	Gene
Caudate	ENSG00000186976.14	chr22_43541662_A_G_rs6519812	ENSG00000186976.14	EFCAB6	chr22	43528744	43812337	0.014299769003985	2.05657096625111	Gene
Caudate	ENSG00000132463.13	chr4_70351689_A_G_rs11936800	ENSG00000132463.13	GRSF1	chr4	70815782	70839945	0.0143086576731104	1.07619130598277	Gene
Caudate	ENSG00000132463.13	chr4_70357685_C_T_rs62322462	ENSG00000132463.13	GRSF1	chr4	70815782	70839945	0.0143086576731104	1.07619130598277	Gene
Caudate	ENSG00000132463.13	chr4_70358115_G_T_rs55876029	ENSG00000132463.13	GRSF1	chr4	70815782	70839945	0.0143086576731104	1.07619130598277	Gene
Caudate	ENSG00000132463.13	chr4_70358409_C_T_rs62322465	ENSG00000132463.13	GRSF1	chr4	70815782	70839945	0.0143086576731104	1.07619130598277	Gene
Caudate	ENSG00000132463.13	chr4_70358500_C_T_rs62322466	ENSG00000132463.13	GRSF1	chr4	70815782	70839945	0.0143086576731104	1.07619130598277	Gene
Caudate	ENSG00000132463.13	chr4_70358956_C_T_rs11939983	ENSG00000132463.13	GRSF1	chr4	70815782	70839945	0.0143086576731104	1.07619130598277	Gene
Caudate	ENSG00000132463.13	chr4_70358965_C_CAT_rs35132065	ENSG00000132463.13	GRSF1	chr4	70815782	70839945	0.0143086576731104	1.07619130598277	Gene
Caudate	ENSG00000132463.13	chr4_70359492_G_T_rs11731673	ENSG00000132463.13	GRSF1	chr4	70815782	70839945	0.0143086576731104	1.07619130598277	Gene
Caudate	ENSG00000132463.13	chr4_70360590_A_T_rs67725105	ENSG00000132463.13	GRSF1	chr4	70815782	70839945	0.0143086576731104	1.07619130598277	Gene
Caudate	ENSG00000132463.13	chr4_70360836_C_T_rs17148787	ENSG00000132463.13	GRSF1	chr4	70815782	70839945	0.0143086576731104	1.07619130598277	Gene
Caudate	ENSG00000132463.13	chr4_70361245_A_C_rs17148794	ENSG00000132463.13	GRSF1	chr4	70815782	70839945	0.0143086576731104	1.07619130598277	Gene
Caudate	ENSG00000132463.13	chr4_70361929_A_G_rs62322477	ENSG00000132463.13	GRSF1	chr4	70815782	70839945	0.0143086576731104	1.07619130598277	Gene
Caudate	ENSG00000132463.13	chr4_70360160_A_G_rs17148777	ENSG00000132463.13	GRSF1	chr4	70815782	70839945	0.0143086607293987	1.07619129690932	Gene
Caudate	ENSG00000132463.13	chr4_70360667_A_G_rs17148782	ENSG00000132463.13	GRSF1	chr4	70815782	70839945	0.0143086607293987	1.07619129690932	Gene
Caudate	ENSG00000132463.13	chr4_70361495_C_T_rs1480755	ENSG00000132463.13	GRSF1	chr4	70815782	70839945	0.0143086607293987	1.07619129690932	Gene
Caudate	ENSG00000132463.13	chr4_70362307_C_G_rs17148798	ENSG00000132463.13	GRSF1	chr4	70815782	70839945	0.0143086607293987	1.07619129690932	Gene
Caudate	ENSG00000132463.13	chr4_70358283_C_T_rs60977538	ENSG00000132463.13	GRSF1	chr4	70815782	70839945	0.0143086684882497	1.0761912182197	Gene
Caudate	ENSG00000132463.13	chr4_70358863_A_C_rs11939016	ENSG00000132463.13	GRSF1	chr4	70815782	70839945	0.0143086684882497	1.0761912182197	Gene
Caudate	ENSG00000132463.13	chr4_70359392_C_G_rs11249496	ENSG00000132463.13	GRSF1	chr4	70815782	70839945	0.0143086684882497	1.0761912182197	Gene
Caudate	ENSG00000132463.13	chr4_70360806_C_T_rs17148785	ENSG00000132463.13	GRSF1	chr4	70815782	70839945	0.0143086684882497	1.0761912182197	Gene
Caudate	ENSG00000132463.13	chr4_70362160_A_G_rs62322478	ENSG00000132463.13	GRSF1	chr4	70815782	70839945	0.0143086684882497	1.0761912182197	Gene
Caudate	ENSG00000137692.11	chr11_103490646_A_G_rs7117297	ENSG00000137692.11	DCUN1D5	chr11	103062076	103092215	0.0143211028468768	-0.15751797464071	Gene
Caudate	ENSG00000137692.11	chr11_103490212_A_G_rs10895439	ENSG00000137692.11	DCUN1D5	chr11	103062076	103092215	0.0143211050928072	-0.157517972060653	Gene
Caudate	ENSG00000187239.16	chr9_129883517_C_T_rs10819572	ENSG00000187239.16	FNBP1	chr9	129887187	130043194	0.0144046588216221	0.129481418748783	Gene
Caudate	ENSG00000198015.12	chr12_93440603_C_T_rs1483003	ENSG00000198015.12	MRPL42	chr12	93467488	93516213	0.0144386720809403	1.18401670464007	Gene
Caudate	ENSG00000182362.13	chr21_46209354_A_G_rs2839145	ENSG00000182362.13	YBEY	chr21	46286337	46297751	0.0144542984968997	-2.40263801323142	Gene
Caudate	ENSG00000212123.3	chr19_6202083_A_G_rs16993488	ENSG00000212123.3	PRR22	chr19	5782960	5784765	0.0144814558738898	-2.12360519541859	Gene
Caudate	ENSG00000212123.3	chr19_6202615_A_G_rs11878309	ENSG00000212123.3	PRR22	chr19	5782960	5784765	0.0144814558738898	-2.12360519541859	Gene
Caudate	ENSG00000212123.3	chr19_6202553_C_T_rs4807845	ENSG00000212123.3	PRR22	chr19	5782960	5784765	0.0144814607328212	-2.12360510944324	Gene
Caudate	ENSG00000212123.3	chr19_6202250_A_G_rs8112571	ENSG00000212123.3	PRR22	chr19	5782960	5784765	0.0144814655917535	-2.12360502346787	Gene
Caudate	ENSG00000212123.3	chr19_6202414_C_G_rs8113611	ENSG00000212123.3	PRR22	chr19	5782960	5784765	0.0144814655917535	-2.12360502346787	Gene
Caudate	ENSG00000186976.14	chr22_43769718_A_G_rs8141695	ENSG00000186976.14	EFCAB6	chr22	43528744	43812337	0.014549709315123	-3.00299326712399	Gene
Caudate	ENSG00000088387.18	chr13_98854908_C_T_rs4772149	ENSG00000088387.18	DOCK9	chr13	98793429	99086625	0.0145708377400338	1.79057694257305	Gene
Caudate	ENSG00000120675.5	chr13_43399139_A_G_rs9567175	ENSG00000120675.5	DNAJC15	chr13	43023203	43114224	0.0145713949428349	2.76065306857729	Gene
Caudate	ENSG00000072274.12	chr3_196284596_A_G_rs58297632	ENSG00000072274.12	TFRC	chr3	196027183	196082189	0.0145756524460619	0.147940857290742	Gene
Caudate	ENSG00000186976.14	chr22_44118423_A_G_rs5764539	ENSG00000186976.14	EFCAB6	chr22	43528744	43812337	0.0146048442155718	-1.86326151239394	Gene
Caudate	ENSG00000186976.14	chr22_43598926_C_T_rs1476008	ENSG00000186976.14	EFCAB6	chr22	43528744	43812337	0.0146095002309172	-2.97184449869749	Gene
Caudate	ENSG00000186976.14	chr22_43603681_A_G_rs5764682	ENSG00000186976.14	EFCAB6	chr22	43528744	43812337	0.0146095002309172	-2.97184449869749	Gene
Caudate	ENSG00000186976.14	chr22_43599666_C_T_rs11703581	ENSG00000186976.14	EFCAB6	chr22	43528744	43812337	0.0146095120855909	-2.97184426822496	Gene
Caudate	ENSG00000104331.8	chr8_57255055_A_G_rs35207430	ENSG00000104331.8	IMPAD1	chr8	56957933	56993844	0.0146303764235924	-0.123812483461555	Gene
Caudate	ENSG00000279145.1	chr15_55048744_A_C_rs7168842	ENSG00000279145.1		chr15	55171972	55178175	0.014640910314024	-1.98770916416003	Gene
Caudate	ENSG00000279145.1	chr15_55049505_A_G_rs12911510	ENSG00000279145.1		chr15	55171972	55178175	0.014640910314024	-1.98770916416003	Gene
Caudate	ENSG00000166473.17	chr16_81248591_A_C_rs7199603	ENSG00000166473.17	PKD1L2	chr16	81100875	81220370	0.0146787921139362	2.69978640238526	Gene
Caudate	ENSG00000105053.10	chr19_50516427_A_AAAAT_rs.	ENSG00000105053.10	VRK3	chr19	49976467	50025946	0.0147320990019162	-1.44815599578179	Gene
Caudate	ENSG00000187239.16	chr9_129734738_A_G_rs4636306	ENSG00000187239.16	FNBP1	chr9	129887187	130043194	0.014760647199031	0.124498311151377	Gene
Caudate	ENSG00000100239.15	chr22_50582239_A_C_rs86337	ENSG00000100239.15	PPP6R2	chr22	50343304	50445090	0.0147697337234264	-1.55633869653736	Gene
Caudate	ENSG00000163161.12	chr2_127562220_A_C_rs13395434	ENSG00000163161.12	ERCC3	chr2	127257290	127294176	0.0147722604294743	2.00270107837383	Gene
Caudate	ENSG00000123684.12	chr1_212166458_C_T_rs4951440	ENSG00000123684.12	LPGAT1	chr1	211743457	211830772	0.0147845937792189	-1.28739586590963	Gene
Caudate	ENSG00000251396.6	chr8_60921078_A_G_rs7846503	ENSG00000251396.6	LINC01301	chr8	60384588	60516795	0.0148094372399298	-2.38492001700144	Gene
Caudate	ENSG00000132141.13	chr17_34559869_A_G_rs11080282	ENSG00000132141.13	CCT6B	chr17	34927859	34981078	0.0148275528258556	2.31798689830637	Gene
Caudate	ENSG00000123975.4	chr9_88992799_C_T_rs7863572	ENSG00000123975.4	CKS2	chr9	89311198	89316703	0.0148827451451241	1.60474188380405	Gene
Caudate	ENSG00000268182.5	chr19_56176058_C_G_rs73934756	ENSG00000268182.5	SMIM17	chr19	56643145	56655766	0.0148835756999796	-1.73282010309086	Gene
Caudate	ENSG00000186976.14	chr22_43564110_A_G_rs13055081	ENSG00000186976.14	EFCAB6	chr22	43528744	43812337	0.0148905180524356	-2.96490240151547	Gene
Caudate	ENSG00000186976.14	chr22_43570580_A_G_rs5764458	ENSG00000186976.14	EFCAB6	chr22	43528744	43812337	0.0148905309925037	-2.96490226163203	Gene
Caudate	ENSG00000099804.8	chr19_985251_C_T_rs12981454	ENSG00000099804.8	CDC34	chr19	531712	542092	0.0149672636200666	-1.59243719615198	Gene
Caudate	ENSG00000099804.8	chr19_986825_C_T_rs10405599	ENSG00000099804.8	CDC34	chr19	531712	542092	0.0149672636200666	-1.59243719615198	Gene
Caudate	ENSG00000099804.8	chr19_985997_C_G_rs2074574	ENSG00000099804.8	CDC34	chr19	531712	542092	0.0149672689800767	-1.59243719093597	Gene
Caudate	ENSG00000129255.15	chr17_7961436_G_T_rs11078720	ENSG00000129255.15	MPDU1	chr17	7583529	7592789	0.0149797399677902	-0.126725778681404	Gene
Caudate	ENSG00000129255.15	chr17_7963476_A_T_rs12185224	ENSG00000129255.15	MPDU1	chr17	7583529	7592789	0.0149797399677902	-0.126725778681404	Gene
Caudate	ENSG00000129255.15	chr17_7963286_A_G_rs11650003	ENSG00000129255.15	MPDU1	chr17	7583529	7592789	0.0149797411825138	-0.126725776979803	Gene
Caudate	ENSG00000105499.13	chr19_47673244_A_G_rs73564313	ENSG00000105499.13	PLA2G4C	chr19	48047843	48110817	0.0149930875534214	2.14082296806174	Gene
Caudate	ENSG00000089063.14	chr20_4826379_C_T_rs2423051	ENSG00000089063.14	TMEM230	chr20	5068232	5113103	0.0149953308536551	1.08935565267542	Gene
Caudate	ENSG00000254860.5	chr11_9343009_A_G_rs10770021	ENSG00000254860.5	TMEM9B-AS1	chr11	8964675	8977527	0.0150533240566549	-2.21575531614791	Gene
Caudate	ENSG00000272505.1	chr8_10423308_A_C_rs6985267	ENSG00000272505.1		chr8	10486807	10489666	0.0150643764181366	-1.47371617792875	Gene
Caudate	ENSG00000172992.11	chr17_45222864_C_G_rs7215363	ENSG00000172992.11	DCAKD	chr17	45023340	45061109	0.0151639839414839	2.46781239874045	Gene
Caudate	ENSG00000140479.16	chr15_101177475_G_T_rs8024370	ENSG00000140479.16	PCSK6	chr15	101297142	101525202	0.0151773238822748	-1.4851255277002	Gene
Caudate	ENSG00000140479.16	chr15_101176378_A_G_rs11433	ENSG00000140479.16	PCSK6	chr15	101297142	101525202	0.0151773260251011	-1.48512552256333	Gene
Caudate	ENSG00000140479.16	chr15_101176860_A_G_rs3784523	ENSG00000140479.16	PCSK6	chr15	101297142	101525202	0.0151773295712365	-1.48512548154664	Gene
Caudate	ENSG00000237296.9	chr16_22839615_G_T_rs210090	ENSG00000237296.9	SMG1P1	chr16	22437008	22492220	0.0152296645391897	1.64810699923941	Gene
Caudate	ENSG00000111642.14	chr12_6836234_C_T_rs6489737	ENSG00000111642.14	CHD4	chr12	6570083	6607476	0.0152471589939011	-1.5106328132441	Gene
Caudate	ENSG00000120868.13	chr12_98971508_C_T_rs17028943	ENSG00000120868.13	APAF1	chr12	98645141	98735433	0.0152544209385847	2.24939775677157	Gene
Caudate	ENSG00000120868.13	chr12_98971785_C_T_rs17028946	ENSG00000120868.13	APAF1	chr12	98645141	98735433	0.0152544209385847	2.24939775677157	Gene
Caudate	ENSG00000120868.13	chr12_98971818_A_G_rs10507104	ENSG00000120868.13	APAF1	chr12	98645141	98735433	0.0152544209385847	2.24939775677157	Gene
Caudate	ENSG00000120868.13	chr12_98972652_A_G_rs12314084	ENSG00000120868.13	APAF1	chr12	98645141	98735433	0.0152544209385847	2.24939775677157	Gene
Caudate	ENSG00000120868.13	chr12_98972020_C_T_rs61932222	ENSG00000120868.13	APAF1	chr12	98645141	98735433	0.0152544414625599	2.2493975609179	Gene
Caudate	ENSG00000114850.6	chr3_156101279_C_T_rs34611996	ENSG00000114850.6	SSR3	chr3	156540140	156555184	0.0152664622740582	1.51715210098341	Gene
Caudate	ENSG00000270055.1	chr15_30951513_A_AT_rs.	ENSG00000270055.1		chr15	30487963	30490313	0.0152825937677652	3.21273905346598	Gene
Caudate	ENSG00000117620.13	chr1_100285499_C_G_rs10875286	ENSG00000117620.13	SLC35A3	chr1	99969789	100035637	0.0153097592820261	0.190591358523685	Gene
Caudate	ENSG00000100596.6	chr14_77383798_G_T_rs12433120	ENSG00000100596.6	SPTLC2	chr14	77505997	77616773	0.0153556039345232	-0.957349422571254	Gene
Caudate	ENSG00000100596.6	chr14_77391746_C_T_rs17105749	ENSG00000100596.6	SPTLC2	chr14	77505997	77616773	0.0153556039345232	-0.957349422571254	Gene
Caudate	ENSG00000159267.14	chr21_37037576_A_C_rs2835562	ENSG00000159267.14	HLCS	chr21	36750888	36990236	0.0153753934399216	-2.24182195572983	Gene
Caudate	ENSG00000115275.11	chr2_74782639_C_G_rs6757531	ENSG00000115275.11	MOGS	chr2	74461057	74465410	0.0153930533768871	1.64022448467038	Gene
Caudate	ENSG00000184261.4	chr2_47668637_C_T_rs2952373	ENSG00000184261.4	KCNK12	chr2	47516581	47570939	0.0153953194121228	1.32407150635161	Gene
Caudate	ENSG00000187239.16	chr9_130440406_C_T_rs12683478	ENSG00000187239.16	FNBP1	chr9	129887187	130043194	0.0154179612935093	0.13107484977197	Gene
Caudate	ENSG00000165568.17	chr10_4646938_C_G_rs12255707	ENSG00000165568.17	AKR1E2	chr10	4786629	4848062	0.0154734552862105	-3.23537526222899	Gene
Caudate	ENSG00000165568.17	chr10_4646946_A_G_rs12255709	ENSG00000165568.17	AKR1E2	chr10	4786629	4848062	0.0154734552862105	-3.23537526222899	Gene
Caudate	ENSG00000037042.8	chr17_42298969_A_G_rs8068688	ENSG00000037042.8	TUBG2	chr17	42659305	42667006	0.0155118981016866	1.26210101983403	Gene
Caudate	ENSG00000104331.8	chr8_57280786_A_G_rs76023408	ENSG00000104331.8	IMPAD1	chr8	56957933	56993844	0.0155881533172814	-0.127402011357015	Gene
Caudate	ENSG00000145335.15	chr4_89858559_A_G_rs74402838	ENSG00000145335.15	SNCA	chr4	89724099	89838315	0.0155977798302411	0.138393597360301	Gene
Caudate	ENSG00000123975.4	chr9_88991288_C_G_rs4877039	ENSG00000123975.4	CKS2	chr9	89311198	89316703	0.0156874444568835	1.62022003647798	Gene
Caudate	ENSG00000111843.13	chr6_10480457_C_T_rs474635	ENSG00000111843.13	TMEM14C	chr6	10722915	10731129	0.015729555403299	-1.72505162048859	Gene
Caudate	ENSG00000111843.13	chr6_10480894_C_T_rs1795115	ENSG00000111843.13	TMEM14C	chr6	10722915	10731129	0.015729555403299	-1.72505162048859	Gene
Caudate	ENSG00000111843.13	chr6_10480259_A_T_rs472787	ENSG00000111843.13	TMEM14C	chr6	10722915	10731129	0.0157295653643295	-1.72505163335004	Gene
Caudate	ENSG00000111843.13	chr6_10480817_A_T_rs1795116	ENSG00000111843.13	TMEM14C	chr6	10722915	10731129	0.0157295992540927	-1.72505120904391	Gene
Caudate	ENSG00000111843.13	chr6_10480685_C_T_rs4712693	ENSG00000111843.13	TMEM14C	chr6	10722915	10731129	0.0157296073258761	-1.72505114925642	Gene
Caudate	ENSG00000129255.15	chr17_7960955_C_T_rs12951228	ENSG00000129255.15	MPDU1	chr17	7583529	7592789	0.0157522721470935	-0.132985494213727	Gene
Caudate	ENSG00000123552.17	chr6_99078045_G_T_rs6912645	ENSG00000123552.17	USP45	chr6	99432379	99521728	0.0157543916246068	2.11484510019177	Gene
Caudate	ENSG00000144827.8	chr3_112316440_A_G_rs9876973	ENSG00000144827.8	ABHD10	chr3	111979010	111993363	0.0157644488383463	-1.26098462137854	Gene
Caudate	ENSG00000144827.8	chr3_111910187_A_G_rs1282951	ENSG00000144827.8	ABHD10	chr3	111979010	111993363	0.0157651832203658	-0.956047465001489	Gene
Caudate	ENSG00000070669.16	chr7_97467775_A_G_rs1420175	ENSG00000070669.16	ASNS	chr7	97852118	97872542	0.0158118708466262	0.204189695606388	Gene
Caudate	ENSG00000187239.16	chr9_130074996_A_G_rs10739772	ENSG00000187239.16	FNBP1	chr9	129887187	130043194	0.0158443707648079	-0.162263072321694	Gene
Caudate	ENSG00000072274.12	chr3_196297848_C_T_rs4916425	ENSG00000072274.12	TFRC	chr3	196027183	196082189	0.0158604600921321	0.197141040565492	Gene
Caudate	ENSG00000213640.3	chr7_64807378_C_T_rs10155953	ENSG00000213640.3	EEF1DP4	chr7	64862999	64864370	0.0159157659126362	-1.87423941295328	Gene
Caudate	ENSG00000136521.12	chr3_179842650_C_T_rs3774236	ENSG00000136521.12	NDUFB5	chr3	179604690	179627647	0.0159266199657006	-0.383873923540137	Gene
Caudate	ENSG00000123636.17	chr2_159367760_C_T_rs7559223	ENSG00000123636.17	BAZ2B	chr2	159318979	159616692	0.0159367914132307	-1.26175262994453	Gene
Caudate	ENSG00000164209.16	chr5_110968941_C_T_rs12656259	ENSG00000164209.16	SLC25A46	chr5	110738136	110765161	0.0159410896262121	0.176156073042988	Gene
Caudate	ENSG00000186976.14	chr22_43563760_C_T_rs5764041	ENSG00000186976.14	EFCAB6	chr22	43528744	43812337	0.0159505409938228	-2.86974788408605	Gene
Caudate	ENSG00000059122.16	chr16_3101335_C_T_rs2717694	ENSG00000059122.16	FLYWCH1	chr16	2911937	2951208	0.0159593743340164	1.90102855700744	Gene
Caudate	ENSG00000137692.11	chr11_103495797_C_T_rs4754946	ENSG00000137692.11	DCUN1D5	chr11	103062076	103092215	0.0159649783163716	-0.143154715502827	Gene
Caudate	ENSG00000183117.18	chr8_5368160_C_T_rs1420821	ENSG00000183117.18	CSMD1	chr8	2935353	4994972	0.0159664245402788	1.269534068445	Gene
Caudate	ENSG00000175548.8	chr12_37938217_G_T_rs11520261	ENSG00000175548.8	ALG10B	chr12	38316578	38329728	0.0159676616804065	-2.06593272148525	Gene
Caudate	ENSG00000140479.16	chr15_101188176_C_T_rs7166488	ENSG00000140479.16	PCSK6	chr15	101297142	101525202	0.0159903143309685	-1.47824911559472	Gene
Caudate	ENSG00000140479.16	chr15_101199328_C_T_rs1809462	ENSG00000140479.16	PCSK6	chr15	101297142	101525202	0.0159903143309685	-1.47824911559472	Gene
Caudate	ENSG00000072274.12	chr3_196287202_C_T_rs6766480	ENSG00000072274.12	TFRC	chr3	196027183	196082189	0.0159919844476226	0.747709758948008	Gene
Caudate	ENSG00000186976.14	chr22_43604831_C_T_rs735234	ENSG00000186976.14	EFCAB6	chr22	43528744	43812337	0.016000242617519	-2.86949367969712	Gene
Caudate	ENSG00000135829.16	chr1_182596139_A_G_rs942436	ENSG00000135829.16	DHX9	chr1	182839369	182887751	0.0160734352544788	-0.134202729652014	Gene
Caudate	ENSG00000070669.16	chr7_97467369_A_C_rs1003620	ENSG00000070669.16	ASNS	chr7	97852118	97872542	0.0160742951840642	0.198261975055668	Gene
Caudate	ENSG00000100664.10	chr14_103073919_C_T_rs944004	ENSG00000100664.10	EIF5	chr14	103333544	103345025	0.01609706775608	0.141903073156776	Gene
Caudate	ENSG00000117620.13	chr1_100276417_A_G_rs11166423	ENSG00000117620.13	SLC35A3	chr1	99969789	100035637	0.0161287693748919	0.186263598313953	Gene
Caudate	ENSG00000117620.13	chr1_100278549_C_T_rs4268370	ENSG00000117620.13	SLC35A3	chr1	99969789	100035637	0.0161287693748919	0.186263598313953	Gene
Caudate	ENSG00000117620.13	chr1_100279729_A_G_rs4253936	ENSG00000117620.13	SLC35A3	chr1	99969789	100035637	0.0161287693748919	0.186263598313953	Gene
Caudate	ENSG00000117620.13	chr1_100280400_A_G_rs7514752	ENSG00000117620.13	SLC35A3	chr1	99969789	100035637	0.0161287693748919	0.186263598313953	Gene
Caudate	ENSG00000117620.13	chr1_100280736_G_T_rs7515020	ENSG00000117620.13	SLC35A3	chr1	99969789	100035637	0.0161287693748919	0.186263598313953	Gene
Caudate	ENSG00000117620.13	chr1_100289104_A_G_rs11166426	ENSG00000117620.13	SLC35A3	chr1	99969789	100035637	0.0161287693748919	0.186263598313953	Gene
Caudate	ENSG00000117620.13	chr1_100276843_C_T_rs10158777	ENSG00000117620.13	SLC35A3	chr1	99969789	100035637	0.016128774304819	0.186263587314618	Gene
Caudate	ENSG00000117620.13	chr1_100279752_C_T_rs4498823	ENSG00000117620.13	SLC35A3	chr1	99969789	100035637	0.016128774304819	0.186263587314618	Gene
Caudate	ENSG00000117620.13	chr1_100297548_C_G_rs6657820	ENSG00000117620.13	SLC35A3	chr1	99969789	100035637	0.016128774304819	0.186263587314618	Gene
Caudate	ENSG00000117620.13	chr1_100297761_C_G_rs6681810	ENSG00000117620.13	SLC35A3	chr1	99969789	100035637	0.016128774304819	0.186263587314618	Gene
Caudate	ENSG00000157470.11	chr15_59728300_A_G_rs59808755	ENSG00000157470.11	FAM81A	chr15	59372693	59523549	0.0161993644187264	1.53049122711224	Gene
Caudate	ENSG00000157470.11	chr15_59728357_G_T_rs74857466	ENSG00000157470.11	FAM81A	chr15	59372693	59523549	0.0161993644187264	1.53049122711224	Gene
Caudate	ENSG00000164209.16	chr5_110840429_G_T_rs9885413	ENSG00000164209.16	SLC25A46	chr5	110738136	110765161	0.0162673006571945	0.160844274418664	Gene
Caudate	ENSG00000145362.17	chr4_112614145_T_TTTC_rs142165089	ENSG00000145362.17	ANK2	chr4	112818109	113383740	0.0162755639082476	0.162811248702596	Gene
Caudate	ENSG00000136143.14	chr13_47864864_C_T_rs7328313	ENSG00000136143.14	SUCLA2	chr13	47936491	48001354	0.0163180330008026	-1.06388482285173	Gene
Caudate	ENSG00000188818.12	chr5_1162812_A_G_rs10071324	ENSG00000188818.12	ZDHHC11	chr5	795606	850986	0.0163463236439799	-2.34480287357744	Gene
Caudate	ENSG00000117620.13	chr1_100273117_C_T_rs10783128	ENSG00000117620.13	SLC35A3	chr1	99969789	100035637	0.0164106522678759	0.20291261060396	Gene
Caudate	ENSG00000117620.13	chr1_100292207_C_T_rs6704125	ENSG00000117620.13	SLC35A3	chr1	99969789	100035637	0.0164106522678759	0.20291261060396	Gene
Caudate	ENSG00000117620.13	chr1_100297421_A_C_rs12070304	ENSG00000117620.13	SLC35A3	chr1	99969789	100035637	0.0164106522678759	0.20291261060396	Gene
Caudate	ENSG00000117620.13	chr1_100298391_T_TG_rs11370389	ENSG00000117620.13	SLC35A3	chr1	99969789	100035637	0.0164106522678759	0.20291261060396	Gene
Caudate	ENSG00000117620.13	chr1_100292599_C_T_rs11581889	ENSG00000117620.13	SLC35A3	chr1	99969789	100035637	0.0164106571987491	0.202912599237605	Gene
Caudate	ENSG00000117620.13	chr1_100285177_A_AGTTTT_rs.	ENSG00000117620.13	SLC35A3	chr1	99969789	100035637	0.0164481550020912	0.203356191434265	Gene
Caudate	ENSG00000104695.12	chr8_30415587_A_G_rs2979486	ENSG00000104695.12	PPP2CB	chr8	30774457	30814314	0.0164585968451235	-0.136447590872319	Gene
Caudate	ENSG00000147813.15	chr8_143583510_A_C_rs28606985	ENSG00000147813.15	NAPRT	chr8	143574785	143578649	0.0164857624126298	2.86011446319987	Gene
Caudate	ENSG00000046653.14	chrX_14105354_C_T_rs143156785	ENSG00000046653.14	GPM6B	chrX	13771031	13938638	0.0164959593696207	0.482533375871925	Gene
Caudate	ENSG00000046653.14	chrX_14110079_A_G_rs67514677	ENSG00000046653.14	GPM6B	chrX	13771031	13938638	0.0164959593696207	0.482533375871925	Gene
Caudate	ENSG00000161692.17	chr17_45092024_A_G_rs2239919	ENSG00000161692.17	DBF4B	chr17	44708608	44752264	0.0165044522308602	2.40134987574036	Gene
Caudate	ENSG00000091483.6	chr1_241553333_A_G_rs57036117	ENSG00000091483.6	FH	chr1	241497603	241519761	0.0166140756541547	0.176746587235586	Gene
Caudate	ENSG00000253570.1	chr8_38522450_C_T_rs13271850	ENSG00000253570.1	RNF5P1	chr8	38600661	38601200	0.0166455704519742	-2.72566488208893	Gene
Caudate	ENSG00000253570.1	chr8_38526413_A_C_rs13276230	ENSG00000253570.1	RNF5P1	chr8	38600661	38601200	0.0166455704519742	-2.72566488208893	Gene
Caudate	ENSG00000253570.1	chr8_38526664_A_G_rs13255758	ENSG00000253570.1	RNF5P1	chr8	38600661	38601200	0.0166455704519742	-2.72566488208893	Gene
Caudate	ENSG00000213640.3	chr7_64829106_A_C_rs4717217	ENSG00000213640.3	EEF1DP4	chr7	64862999	64864370	0.0166493454622102	-1.85677969305536	Gene
Caudate	ENSG00000111843.13	chr6_10480823_A_G_rs647464	ENSG00000111843.13	TMEM14C	chr6	10722915	10731129	0.0166770349542086	-1.70954626637462	Gene
Caudate	ENSG00000129255.15	chr17_7101163_C_T_rs66551766	ENSG00000129255.15	MPDU1	chr17	7583529	7592789	0.0166944096637116	-0.132099477746801	Gene
Caudate	ENSG00000129255.15	chr17_7101260_C_T_rs66857341	ENSG00000129255.15	MPDU1	chr17	7583529	7592789	0.0167021389630354	-0.131943996819325	Gene
Caudate	ENSG00000269001.2	chr19_53445778_A_G_rs10414344	ENSG00000269001.2		chr19	53197111	53214522	0.0167186263025863	2.54467233562571	Gene
Caudate	ENSG00000080031.9	chr19_55313970_G_T_rs35573389	ENSG00000080031.9	PTPRH	chr19	55181248	55209506	0.0167652095162173	-3.04544426515402	Gene
Caudate	ENSG00000104331.8	chr8_57241258_A_G_rs7002070	ENSG00000104331.8	IMPAD1	chr8	56957933	56993844	0.0168429644202667	-0.117493735354059	Gene
Caudate	ENSG00000104331.8	chr8_57240607_C_T_rs7015674	ENSG00000104331.8	IMPAD1	chr8	56957933	56993844	0.0168429648797154	-0.117493734760257	Gene
Caudate	ENSG00000104331.8	chr8_57242340_C_T_rs60342323	ENSG00000104331.8	IMPAD1	chr8	56957933	56993844	0.0168429648797154	-0.117493734760257	Gene
Caudate	ENSG00000253570.1	chr8_38642049_C_T_rs4733890	ENSG00000253570.1	RNF5P1	chr8	38600661	38601200	0.0168454414948028	-2.54599797839406	Gene
Caudate	ENSG00000104331.8	chr8_57244607_A_G_rs56372514	ENSG00000104331.8	IMPAD1	chr8	56957933	56993844	0.0168619549291658	-0.11741082686576	Gene
Caudate	ENSG00000104331.8	chr8_57246724_A_G_rs10504226	ENSG00000104331.8	IMPAD1	chr8	56957933	56993844	0.0168619549291658	-0.11741082686576	Gene
Caudate	ENSG00000144827.8	chr3_112326147_A_T_rs62278847	ENSG00000144827.8	ABHD10	chr3	111979010	111993363	0.0168835586593891	-1.33315024188673	Gene
Caudate	ENSG00000140479.16	chr15_101197010_A_C_rs8034294	ENSG00000140479.16	PCSK6	chr15	101297142	101525202	0.0168952624923868	-1.47092393782293	Gene
Caudate	ENSG00000140479.16	chr15_101200831_C_T_rs11630832	ENSG00000140479.16	PCSK6	chr15	101297142	101525202	0.0168952624923868	-1.47092393782293	Gene
Caudate	ENSG00000091483.6	chr1_241728334_A_G_rs6690965	ENSG00000091483.6	FH	chr1	241497603	241519761	0.0169926746405596	0.129012441619572	Gene
Caudate	ENSG00000183287.13	chr18_60137114_A_T_rs8095404	ENSG00000183287.13	CCBE1	chr18	59430940	59697380	0.0170316989178349	1.64993216906994	Gene
Caudate	ENSG00000089597.16	chr11_63130811_A_G_rs11518687	ENSG00000089597.16	GANAB	chr11	62624826	62646726	0.0170781089974937	-0.157839632576368	Gene
Caudate	ENSG00000144827.8	chr3_112312737_A_G_rs1814987	ENSG00000144827.8	ABHD10	chr3	111979010	111993363	0.0171048084564986	-1.3332636596194	Gene
Caudate	ENSG00000144827.8	chr3_112321523_A_AT_rs.	ENSG00000144827.8	ABHD10	chr3	111979010	111993363	0.0171048084564986	-1.3332636596194	Gene
Caudate	ENSG00000144827.8	chr3_112326060_A_G_rs62278846	ENSG00000144827.8	ABHD10	chr3	111979010	111993363	0.0171048084564986	-1.3332636596194	Gene
Caudate	ENSG00000144827.8	chr3_112328495_C_G_rs59744939	ENSG00000144827.8	ABHD10	chr3	111979010	111993363	0.0171048084564986	-1.3332636596194	Gene
Caudate	ENSG00000144827.8	chr3_112329897_G_T_rs6789161	ENSG00000144827.8	ABHD10	chr3	111979010	111993363	0.0171048084564986	-1.3332636596194	Gene
Caudate	ENSG00000072274.12	chr3_196311842_C_T_rs4916479	ENSG00000072274.12	TFRC	chr3	196027183	196082189	0.0171843096426028	0.19227732915051	Gene
Caudate	ENSG00000072274.12	chr3_196314178_C_T_rs56370923	ENSG00000072274.12	TFRC	chr3	196027183	196082189	0.0171843096426028	0.19227732915051	Gene
Caudate	ENSG00000072274.12	chr3_196291847_C_T_rs4916424	ENSG00000072274.12	TFRC	chr3	196027183	196082189	0.0171843107602983	0.19227731222124	Gene
Caudate	ENSG00000072274.12	chr3_196294576_C_T_rs67600689	ENSG00000072274.12	TFRC	chr3	196027183	196082189	0.0171843107602983	0.19227731222124	Gene
Caudate	ENSG00000072274.12	chr3_196311434_C_G_rs67317524	ENSG00000072274.12	TFRC	chr3	196027183	196082189	0.0171843107602983	0.19227731222124	Gene
Caudate	ENSG00000072274.12	chr3_196313095_A_G_rs56240083	ENSG00000072274.12	TFRC	chr3	196027183	196082189	0.0171843107602983	0.19227731222124	Gene
Caudate	ENSG00000072274.12	chr3_196315513_A_G_rs112575248	ENSG00000072274.12	TFRC	chr3	196027183	196082189	0.0171843107602983	0.19227731222124	Gene
Caudate	ENSG00000072274.12	chr3_196295879_C_T_rs2293160	ENSG00000072274.12	TFRC	chr3	196027183	196082189	0.0171918490918135	0.192104091322971	Gene
Caudate	ENSG00000072274.12	chr3_196296514_A_G_rs6778879	ENSG00000072274.12	TFRC	chr3	196027183	196082189	0.0171918490918135	0.192104091322971	Gene
Caudate	ENSG00000072274.12	chr3_196301759_G_T_rs4916477	ENSG00000072274.12	TFRC	chr3	196027183	196082189	0.0171918490918135	0.192104091322971	Gene
Caudate	ENSG00000072274.12	chr3_196302275_C_T_rs60216585	ENSG00000072274.12	TFRC	chr3	196027183	196082189	0.0171918490918135	0.192104091322971	Gene
Caudate	ENSG00000072274.12	chr3_196303778_C_T_rs12637379	ENSG00000072274.12	TFRC	chr3	196027183	196082189	0.0171918490918135	0.192104091322971	Gene
Caudate	ENSG00000072274.12	chr3_196304583_C_T_rs73212155	ENSG00000072274.12	TFRC	chr3	196027183	196082189	0.0171918490918135	0.192104091322971	Gene
Caudate	ENSG00000072274.12	chr3_196307534_C_G_rs73212160	ENSG00000072274.12	TFRC	chr3	196027183	196082189	0.0171918490918135	0.192104091322971	Gene
Caudate	ENSG00000072274.12	chr3_196301637_C_T_rs11914521	ENSG00000072274.12	TFRC	chr3	196027183	196082189	0.0171918499461147	0.192104078472959	Gene
Caudate	ENSG00000072274.12	chr3_196303221_C_T_rs61138415	ENSG00000072274.12	TFRC	chr3	196027183	196082189	0.0171918499461147	0.192104078472959	Gene
Caudate	ENSG00000072274.12	chr3_196310574_A_G_rs60336404	ENSG00000072274.12	TFRC	chr3	196027183	196082189	0.0171918499461147	0.192104078472959	Gene
Caudate	ENSG00000130234.10	chrX_15497196_C_G_rs4830964	ENSG00000130234.10	ACE2	chrX	15561033	15602148	0.0172098928413947	-2.27366081523145	Gene
Caudate	ENSG00000123131.12	chrX_23418349_A_G_rs10521929	ENSG00000123131.12	PRDX4	chrX	23664262	23686399	0.0172101789717097	0.197335065775748	Gene
Caudate	ENSG00000123131.12	chrX_23418744_C_T_rs5926321	ENSG00000123131.12	PRDX4	chrX	23664262	23686399	0.0172101789717097	0.197335065775748	Gene
Caudate	ENSG00000123131.12	chrX_23419797_C_T_rs4828989	ENSG00000123131.12	PRDX4	chrX	23664262	23686399	0.0172101789717097	0.197335065775748	Gene
Caudate	ENSG00000277494.1	chr8_143216284_G_GT_rs1159478050	ENSG00000277494.1	GPIHBP1	chr8	143213193	143217170	0.0172224425648223	-1.70558286994665	Gene
Caudate	ENSG00000129255.15	chr17_7100732_A_G_rs113685260	ENSG00000129255.15	MPDU1	chr17	7583529	7592789	0.0172422384373502	-0.126538142128008	Gene
Caudate	ENSG00000138035.14	chr2_55874926_G_GA_rs.	ENSG00000138035.14	PNPT1	chr2	55634265	55693910	0.0172591208290721	1.81784673629343	Gene
Caudate	ENSG00000237268.2	chr7_56236295_C_G_rs13241155	ENSG00000237268.2		chr7	56421857	56448375	0.0172840364366481	-2.87468587052952	Gene
Caudate	ENSG00000171772.15	chr10_133527044_A_G_rs2070672	ENSG00000171772.15	SYCE1	chr10	133553901	133569835	0.0172842914299367	2.96279852525148	Gene
Caudate	ENSG00000106524.8	chr7_16404132_G_T_rs10273509	ENSG00000106524.8	ANKMY2	chr7	16599776	16645817	0.0173017445686806	-1.23890225189466	Gene
Caudate	ENSG00000104331.8	chr8_57268067_C_G_rs56344560	ENSG00000104331.8	IMPAD1	chr8	56957933	56993844	0.0173138841483966	-0.127861001543396	Gene
Caudate	ENSG00000104331.8	chr8_57264775_A_G_rs6987435	ENSG00000104331.8	IMPAD1	chr8	56957933	56993844	0.0173496948503964	-0.127841937791712	Gene
Caudate	ENSG00000204650.13	chr17_45672576_A_G_rs1631850	ENSG00000204650.13	CRHR1-IT1	chr17	45620328	45655156	0.0173694750608828	0.992416252546928	Gene
Caudate	ENSG00000237268.2	chr7_56363487_C_T_rs13236732	ENSG00000237268.2		chr7	56421857	56448375	0.0173941679953544	-3.22439417190773	Gene
Caudate	ENSG00000144827.8	chr3_112237763_C_T_rs9859054	ENSG00000144827.8	ABHD10	chr3	111979010	111993363	0.0173949280782186	-0.772141391349307	Gene
Caudate	ENSG00000105373.18	chr19_47306828_C_T_rs62128435	ENSG00000105373.18	GLTSCR2	chr19	47745522	47757058	0.0174288929444476	-0.518713757850126	Gene
Caudate	ENSG00000167700.8	chr8_144585858_C_G_rs111445347	ENSG00000167700.8	MFSD3	chr8	144509074	144511213	0.0174565947506553	-1.81483233033122	Gene
Caudate	ENSG00000120694.19	chr13_30873238_C_T_rs9536252	ENSG00000120694.19	HSPH1	chr13	31134974	31162388	0.0174802875125082	-1.28388971436505	Gene
Caudate	ENSG00000101191.16	chr20_62939117_C_CA_rs5842408	ENSG00000101191.16	DIDO1	chr20	62877738	62937952	0.0174890252511923	-0.139708468332961	Gene
Caudate	ENSG00000105509.10	chr19_51651184_G_T_rs59073346	ENSG00000105509.10	HAS1	chr19	51713112	51723994	0.0175505651573048	-2.19864185031623	Gene
Caudate	ENSG00000105509.10	chr19_51652196_C_T_rs16982895	ENSG00000105509.10	HAS1	chr19	51713112	51723994	0.0175505651573048	-2.19864185031623	Gene
Caudate	ENSG00000105509.10	chr19_51652635_C_G_rs2084760	ENSG00000105509.10	HAS1	chr19	51713112	51723994	0.0175505651573048	-2.19864185031623	Gene
Caudate	ENSG00000070669.16	chr7_97467444_A_AT_rs.	ENSG00000070669.16	ASNS	chr7	97852118	97872542	0.0175626708061187	0.211395976783739	Gene
Caudate	ENSG00000129255.15	chr17_8075433_A_G_rs6503075	ENSG00000129255.15	MPDU1	chr17	7583529	7592789	0.0175640851891592	-0.151046076428213	Gene
Caudate	ENSG00000161692.17	chr17_45100583_C_T_rs12936234	ENSG00000161692.17	DBF4B	chr17	44708608	44752264	0.0176237870397742	2.38792214918066	Gene
Caudate	ENSG00000161692.17	chr17_45105740_A_G_rs1053739	ENSG00000161692.17	DBF4B	chr17	44708608	44752264	0.0176238051174846	2.3879219477458	Gene
Caudate	ENSG00000140479.16	chr15_101186664_G_T_rs1975754	ENSG00000140479.16	PCSK6	chr15	101297142	101525202	0.0176242292774156	-1.45918890192533	Gene
Caudate	ENSG00000278937.1	chr13_46312828_A_C_rs1216709	ENSG00000278937.1		chr13	46117864	46122699	0.0176364941260668	-1.74839238962502	Gene
Caudate	ENSG00000163161.12	chr2_127552805_C_G_rs6743697	ENSG00000163161.12	ERCC3	chr2	127257290	127294176	0.0176603286990553	1.9573790905955	Gene
Caudate	ENSG00000103111.14	chr16_77096442_A_C_rs7404856	ENSG00000103111.14	MON1B	chr16	77190835	77202405	0.0176819298678302	-1.80585326480648	Gene
Caudate	ENSG00000091483.6	chr1_241728489_A_G_rs10926552	ENSG00000091483.6	FH	chr1	241497603	241519761	0.0177180258608548	0.120599145016454	Gene
Caudate	ENSG00000091483.6	chr1_241728496_A_G_rs10926553	ENSG00000091483.6	FH	chr1	241497603	241519761	0.0177180258608548	0.120599145016454	Gene
Caudate	ENSG00000158717.10	chr16_88910255_C_G_rs2968475	ENSG00000158717.10	RNF166	chr16	88696495	88706421	0.0178017387325361	1.97892549010218	Gene
Caudate	ENSG00000168411.13	chr16_74577229_C_T_rs11862228	ENSG00000168411.13	RFWD3	chr16	74621394	74666881	0.0178116688876426	-2.69706433004476	Gene
Caudate	ENSG00000100258.17	chr22_50178377_A_G_rs5771206	ENSG00000100258.17	LMF2	chr22	50502949	50507691	0.0178137312033638	-1.45572148605176	Gene
Caudate	ENSG00000144827.8	chr3_112329703_C_T_rs6801708	ENSG00000144827.8	ABHD10	chr3	111979010	111993363	0.0179124810750887	-1.37438847491442	Gene
Caudate	ENSG00000135424.15	chr12_56111788_G_T_rs73340323	ENSG00000135424.15	ITGA7	chr12	55684568	55716043	0.0181194918175399	0.191912387579455	Gene
Caudate	ENSG00000129255.15	chr17_7771532_C_T_rs7212989	ENSG00000129255.15	MPDU1	chr17	7583529	7592789	0.0181627349427397	-0.133659613492565	Gene
Caudate	ENSG00000168036.16	chr3_40823233_A_G_rs58440208	ENSG00000168036.16	CTNNB1	chr3	41194837	41260096	0.0182235562254166	0.114591481180791	Gene
Caudate	ENSG00000169629.11	chr2_112665894_A_G_rs4849095	ENSG00000169629.11	RGPD8	chr2	112370092	112434488	0.0182554392161929	2.85105553667471	Gene
Caudate	ENSG00000072274.12	chr3_196279630_A_G_rs7636149	ENSG00000072274.12	TFRC	chr3	196027183	196082189	0.0182646765675394	0.216291988199814	Gene
Caudate	ENSG00000107951.13	chr10_30227053_A_G_rs2505123	ENSG00000107951.13	MTPAP	chr10	30309801	30374448	0.0183563545988298	2.22669130770969	Gene
Caudate	ENSG00000104331.8	chr8_57276375_A_G_rs58947041	ENSG00000104331.8	IMPAD1	chr8	56957933	56993844	0.0183774926438919	-0.131783394743705	Gene
Caudate	ENSG00000089063.14	chr20_4763645_C_T_rs6084878	ENSG00000089063.14	TMEM230	chr20	5068232	5113103	0.0184284360929783	1.22370740444407	Gene
Caudate	ENSG00000080031.9	chr19_55296292_C_G_rs71367168	ENSG00000080031.9	PTPRH	chr19	55181248	55209506	0.0184325035939582	-3.40467976669077	Gene
Caudate	ENSG00000099804.8	chr19_988136_A_G_rs7249037	ENSG00000099804.8	CDC34	chr19	531712	542092	0.0184539754910823	-1.87450081552456	Gene
Caudate	ENSG00000255642.1	chr12_63715059_C_T_rs7978328	ENSG00000255642.1	PABPC1P4	chr12	63822021	63823895	0.0184716672201095	2.15462587394479	Gene
Caudate	ENSG00000279829.1	chr18_46318805_C_T_rs9304332	ENSG00000279829.1		chr18	46385707	46387083	0.0184854361989034	0.207840446334287	Gene
Caudate	ENSG00000162931.11	chr1_228353736_C_T_rs883748	ENSG00000162931.11	TRIM17	chr1	228407940	228416861	0.0185141692956974	0.125756457267126	Gene
Caudate	ENSG00000174446.12	chr15_66064239_A_C_rs12148577	ENSG00000174446.12	SNAPC5	chr15	66490135	66497813	0.0185396804867133	-0.14698771230535	Gene
Caudate	ENSG00000174446.12	chr15_66065087_A_G_rs1351033	ENSG00000174446.12	SNAPC5	chr15	66490135	66497813	0.0185396816673924	-0.146987710091873	Gene
Caudate	ENSG00000183287.13	chr18_60113956_A_G_rs948760	ENSG00000183287.13	CCBE1	chr18	59430940	59697380	0.0185440708101453	-1.68974681752933	Gene
Caudate	ENSG00000183287.13	chr18_60120327_C_T_rs1893512	ENSG00000183287.13	CCBE1	chr18	59430940	59697380	0.0185440708101453	-1.68974681752933	Gene
Caudate	ENSG00000183287.13	chr18_60110759_C_G_rs9951795	ENSG00000183287.13	CCBE1	chr18	59430940	59697380	0.0185440816879415	-1.68974669496337	Gene
Caudate	ENSG00000183287.13	chr18_60122993_G_T_rs6567157	ENSG00000183287.13	CCBE1	chr18	59430940	59697380	0.0185440816879415	-1.68974669496337	Gene
Caudate	ENSG00000144827.8	chr3_111794873_G_T_rs6438013	ENSG00000144827.8	ABHD10	chr3	111979010	111993363	0.0185461141564703	-0.161754162589747	Gene
Caudate	ENSG00000144827.8	chr3_111797470_C_G_rs9840340	ENSG00000144827.8	ABHD10	chr3	111979010	111993363	0.0185461149205518	-0.161754161962375	Gene
Caudate	ENSG00000123684.12	chr1_211492876_A_G_rs10863899	ENSG00000123684.12	LPGAT1	chr1	211743457	211830772	0.0185539478993286	-0.123112517844993	Gene
Caudate	ENSG00000263503.1	chr17_45851263_G_GCACA_rs66575115	ENSG00000263503.1		chr17	45600869	45602340	0.0185765498001296	-2.7633415231584	Gene
Caudate	ENSG00000143164.15	chr1_167854274_C_T_rs3738236	ENSG00000143164.15	DCAF6	chr1	167935783	168075843	0.0185967738903087	-0.159977540144341	Gene
Caudate	ENSG00000174226.8	chr8_101133235_A_G_rs2441703	ENSG00000174226.8	SNX31	chr8	100572882	100663415	0.0186133962630426	-2.09426836551674	Gene
Caudate	ENSG00000178053.17	chr3_158966396_C_T_rs9875059	ENSG00000178053.17	MLF1	chr3	158571163	158607252	0.0186175098389963	1.44041648260921	Gene
Caudate	ENSG00000166473.17	chr16_81249727_C_T_rs9926126	ENSG00000166473.17	PKD1L2	chr16	81100875	81220370	0.018623536868764	2.64179083914233	Gene
Caudate	ENSG00000166473.17	chr16_81249717_C_T_rs9933827	ENSG00000166473.17	PKD1L2	chr16	81100875	81220370	0.0186235580177408	2.64179058747321	Gene
Caudate	ENSG00000131748.15	chr17_39891991_C_T_rs9906951	ENSG00000131748.15	STARD3	chr17	39637065	39663484	0.0186537577225291	-0.115329018026559	Gene
Caudate	ENSG00000104331.8	chr8_57267334_C_T_rs17216957	ENSG00000104331.8	IMPAD1	chr8	56957933	56993844	0.0186810397091876	-0.132634341137095	Gene
Caudate	ENSG00000104331.8	chr8_57267356_A_G_rs17805602	ENSG00000104331.8	IMPAD1	chr8	56957933	56993844	0.0186810397091876	-0.132634341137095	Gene
Caudate	ENSG00000104331.8	chr8_57256478_A_AC_rs11460238	ENSG00000104331.8	IMPAD1	chr8	56957933	56993844	0.0186948394888289	-0.132590937427984	Gene
Caudate	ENSG00000037042.8	chr17_42302263_C_T_rs72823009	ENSG00000037042.8	TUBG2	chr17	42659305	42667006	0.0187172418796957	1.19294742193437	Gene
Caudate	ENSG00000104331.8	chr8_57261307_C_T_rs66676208	ENSG00000104331.8	IMPAD1	chr8	56957933	56993844	0.0187938682986161	-0.132280717171661	Gene
Caudate	ENSG00000123552.17	chr6_99062457_C_T_rs9402399	ENSG00000123552.17	USP45	chr6	99432379	99521728	0.0188063015821323	1.98429596308525	Gene
Caudate	ENSG00000167700.8	chr8_144577688_C_T_rs59406889	ENSG00000167700.8	MFSD3	chr8	144509074	144511213	0.0188198305120331	-1.59383762758233	Gene
Caudate	ENSG00000104331.8	chr8_57256008_A_G_rs67546820	ENSG00000104331.8	IMPAD1	chr8	56957933	56993844	0.0188517263878045	-0.132475557614993	Gene
Caudate	ENSG00000104331.8	chr8_57256197_A_G_rs1961778	ENSG00000104331.8	IMPAD1	chr8	56957933	56993844	0.0188517263878045	-0.132475557614993	Gene
Caudate	ENSG00000104331.8	chr8_57256566_A_G_rs949848	ENSG00000104331.8	IMPAD1	chr8	56957933	56993844	0.0188517263878045	-0.132475557614993	Gene
Caudate	ENSG00000104331.8	chr8_57256690_C_T_rs111635594	ENSG00000104331.8	IMPAD1	chr8	56957933	56993844	0.0188517263878045	-0.132475557614993	Gene
Caudate	ENSG00000104331.8	chr8_57256853_A_G_rs17216620	ENSG00000104331.8	IMPAD1	chr8	56957933	56993844	0.0188517263878045	-0.132475557614993	Gene
Caudate	ENSG00000104331.8	chr8_57256870_C_T_rs17216648	ENSG00000104331.8	IMPAD1	chr8	56957933	56993844	0.0188517263878045	-0.132475557614993	Gene
Caudate	ENSG00000104331.8	chr8_57256974_G_T_rs17805326	ENSG00000104331.8	IMPAD1	chr8	56957933	56993844	0.0188517263878045	-0.132475557614993	Gene
Caudate	ENSG00000104331.8	chr8_57257239_C_T_rs17805332	ENSG00000104331.8	IMPAD1	chr8	56957933	56993844	0.0188517263878045	-0.132475557614993	Gene
Caudate	ENSG00000104331.8	chr8_57257262_A_G_rs57941207	ENSG00000104331.8	IMPAD1	chr8	56957933	56993844	0.0188517263878045	-0.132475557614993	Gene
Caudate	ENSG00000104331.8	chr8_57257292_A_C_rs58382845	ENSG00000104331.8	IMPAD1	chr8	56957933	56993844	0.0188517263878045	-0.132475557614993	Gene
Caudate	ENSG00000104331.8	chr8_57257378_C_T_rs60231757	ENSG00000104331.8	IMPAD1	chr8	56957933	56993844	0.0188517263878045	-0.132475557614993	Gene
Caudate	ENSG00000104331.8	chr8_57257572_A_G_rs77857677	ENSG00000104331.8	IMPAD1	chr8	56957933	56993844	0.0188517263878045	-0.132475557614993	Gene
Caudate	ENSG00000104331.8	chr8_57257577_G_T_rs75037501	ENSG00000104331.8	IMPAD1	chr8	56957933	56993844	0.0188517263878045	-0.132475557614993	Gene
Caudate	ENSG00000104331.8	chr8_57257602_A_G_rs77823122	ENSG00000104331.8	IMPAD1	chr8	56957933	56993844	0.0188517263878045	-0.132475557614993	Gene
Caudate	ENSG00000104331.8	chr8_57257619_A_G_rs73607863	ENSG00000104331.8	IMPAD1	chr8	56957933	56993844	0.0188517263878045	-0.132475557614993	Gene
Caudate	ENSG00000104331.8	chr8_57257809_C_T_rs77120900	ENSG00000104331.8	IMPAD1	chr8	56957933	56993844	0.0188517263878045	-0.132475557614993	Gene
Caudate	ENSG00000104331.8	chr8_57257812_A_G_rs112272435	ENSG00000104331.8	IMPAD1	chr8	56957933	56993844	0.0188517263878045	-0.132475557614993	Gene
Caudate	ENSG00000104331.8	chr8_57258049_A_G_rs78953746	ENSG00000104331.8	IMPAD1	chr8	56957933	56993844	0.0188517263878045	-0.132475557614993	Gene
Caudate	ENSG00000104331.8	chr8_57258076_A_G_rs113823909	ENSG00000104331.8	IMPAD1	chr8	56957933	56993844	0.0188517263878045	-0.132475557614993	Gene
Caudate	ENSG00000104331.8	chr8_57258081_G_T_rs114173899	ENSG00000104331.8	IMPAD1	chr8	56957933	56993844	0.0188517263878045	-0.132475557614993	Gene
Caudate	ENSG00000104331.8	chr8_57258083_C_T_rs114700910	ENSG00000104331.8	IMPAD1	chr8	56957933	56993844	0.0188517263878045	-0.132475557614993	Gene
Caudate	ENSG00000104331.8	chr8_57258113_C_T_rs115548028	ENSG00000104331.8	IMPAD1	chr8	56957933	56993844	0.0188517263878045	-0.132475557614993	Gene
Caudate	ENSG00000104331.8	chr8_57258297_C_T_rs17216711	ENSG00000104331.8	IMPAD1	chr8	56957933	56993844	0.0188517263878045	-0.132475557614993	Gene
Caudate	ENSG00000104331.8	chr8_57258569_A_C_rs17805380	ENSG00000104331.8	IMPAD1	chr8	56957933	56993844	0.0188517263878045	-0.132475557614993	Gene
Caudate	ENSG00000104331.8	chr8_57258680_G_T_rs57942497	ENSG00000104331.8	IMPAD1	chr8	56957933	56993844	0.0188517263878045	-0.132475557614993	Gene
Caudate	ENSG00000104331.8	chr8_57258973_G_GGCT_rs149588243	ENSG00000104331.8	IMPAD1	chr8	56957933	56993844	0.0188517263878045	-0.132475557614993	Gene
Caudate	ENSG00000104331.8	chr8_57258988_A_C_rs75253516	ENSG00000104331.8	IMPAD1	chr8	56957933	56993844	0.0188517263878045	-0.132475557614993	Gene
Caudate	ENSG00000104331.8	chr8_57258998_A_G_rs78089850	ENSG00000104331.8	IMPAD1	chr8	56957933	56993844	0.0188517263878045	-0.132475557614993	Gene
Caudate	ENSG00000104331.8	chr8_57259119_A_G_rs74546828	ENSG00000104331.8	IMPAD1	chr8	56957933	56993844	0.0188517263878045	-0.132475557614993	Gene
Caudate	ENSG00000104331.8	chr8_57259155_C_T_rs58559296	ENSG00000104331.8	IMPAD1	chr8	56957933	56993844	0.0188517263878045	-0.132475557614993	Gene
Caudate	ENSG00000104331.8	chr8_57259336_C_T_rs57131327	ENSG00000104331.8	IMPAD1	chr8	56957933	56993844	0.0188517263878045	-0.132475557614993	Gene
Caudate	ENSG00000104331.8	chr8_57259593_C_T_rs57261109	ENSG00000104331.8	IMPAD1	chr8	56957933	56993844	0.0188517263878045	-0.132475557614993	Gene
Caudate	ENSG00000104331.8	chr8_57259607_A_AG_rs148679451	ENSG00000104331.8	IMPAD1	chr8	56957933	56993844	0.0188517263878045	-0.132475557614993	Gene
Caudate	ENSG00000104331.8	chr8_57259694_C_T_rs57669205	ENSG00000104331.8	IMPAD1	chr8	56957933	56993844	0.0188517263878045	-0.132475557614993	Gene
Caudate	ENSG00000104331.8	chr8_57259700_C_G_rs58251024	ENSG00000104331.8	IMPAD1	chr8	56957933	56993844	0.0188517263878045	-0.132475557614993	Gene
Caudate	ENSG00000104331.8	chr8_57259841_C_T_rs17805439	ENSG00000104331.8	IMPAD1	chr8	56957933	56993844	0.0188517263878045	-0.132475557614993	Gene
Caudate	ENSG00000104331.8	chr8_57259923_C_T_rs73607868	ENSG00000104331.8	IMPAD1	chr8	56957933	56993844	0.0188517263878045	-0.132475557614993	Gene
Caudate	ENSG00000104331.8	chr8_57260106_G_T_rs73607869	ENSG00000104331.8	IMPAD1	chr8	56957933	56993844	0.0188517263878045	-0.132475557614993	Gene
Caudate	ENSG00000104331.8	chr8_57260257_C_T_rs75545548	ENSG00000104331.8	IMPAD1	chr8	56957933	56993844	0.0188517263878045	-0.132475557614993	Gene
Caudate	ENSG00000104331.8	chr8_57260448_C_T_rs73607871	ENSG00000104331.8	IMPAD1	chr8	56957933	56993844	0.0188517263878045	-0.132475557614993	Gene
Caudate	ENSG00000104331.8	chr8_57260549_A_G_rs7003285	ENSG00000104331.8	IMPAD1	chr8	56957933	56993844	0.0188517263878045	-0.132475557614993	Gene
Caudate	ENSG00000104331.8	chr8_57260789_C_T_rs58053450	ENSG00000104331.8	IMPAD1	chr8	56957933	56993844	0.0188517263878045	-0.132475557614993	Gene
Caudate	ENSG00000104331.8	chr8_57260874_C_G_rs73607874	ENSG00000104331.8	IMPAD1	chr8	56957933	56993844	0.0188517263878045	-0.132475557614993	Gene
Caudate	ENSG00000104331.8	chr8_57260963_C_T_rs73607875	ENSG00000104331.8	IMPAD1	chr8	56957933	56993844	0.0188517263878045	-0.132475557614993	Gene
Caudate	ENSG00000104331.8	chr8_57261222_A_G_rs60454728	ENSG00000104331.8	IMPAD1	chr8	56957933	56993844	0.0188517263878045	-0.132475557614993	Gene
Caudate	ENSG00000104331.8	chr8_57261404_A_G_rs61212428	ENSG00000104331.8	IMPAD1	chr8	56957933	56993844	0.0188517263878045	-0.132475557614993	Gene
Caudate	ENSG00000104331.8	chr8_57261515_C_T_rs60651159	ENSG00000104331.8	IMPAD1	chr8	56957933	56993844	0.0188517263878045	-0.132475557614993	Gene
Caudate	ENSG00000104331.8	chr8_57261970_A_G_rs66796009	ENSG00000104331.8	IMPAD1	chr8	56957933	56993844	0.0188517263878045	-0.132475557614993	Gene
Caudate	ENSG00000104331.8	chr8_57261994_A_T_rs67039591	ENSG00000104331.8	IMPAD1	chr8	56957933	56993844	0.0188517263878045	-0.132475557614993	Gene
Caudate	ENSG00000104331.8	chr8_57262175_C_G_rs66509078	ENSG00000104331.8	IMPAD1	chr8	56957933	56993844	0.0188517263878045	-0.132475557614993	Gene
Caudate	ENSG00000104331.8	chr8_57262196_T_TGGGAA_rs138517526	ENSG00000104331.8	IMPAD1	chr8	56957933	56993844	0.0188517263878045	-0.132475557614993	Gene
Caudate	ENSG00000104331.8	chr8_57262399_A_G_rs67243305	ENSG00000104331.8	IMPAD1	chr8	56957933	56993844	0.0188517263878045	-0.132475557614993	Gene
Caudate	ENSG00000104331.8	chr8_57262572_A_G_rs72650885	ENSG00000104331.8	IMPAD1	chr8	56957933	56993844	0.0188517263878045	-0.132475557614993	Gene
Caudate	ENSG00000104331.8	chr8_57262705_G_T_rs67677367	ENSG00000104331.8	IMPAD1	chr8	56957933	56993844	0.0188517263878045	-0.132475557614993	Gene
Caudate	ENSG00000104331.8	chr8_57262784_A_AT_rs149635950	ENSG00000104331.8	IMPAD1	chr8	56957933	56993844	0.0188517263878045	-0.132475557614993	Gene
Caudate	ENSG00000104331.8	chr8_57262814_C_CAT_rs144248193	ENSG00000104331.8	IMPAD1	chr8	56957933	56993844	0.0188517263878045	-0.132475557614993	Gene
Caudate	ENSG00000104331.8	chr8_57262899_A_C_rs77203035	ENSG00000104331.8	IMPAD1	chr8	56957933	56993844	0.0188517263878045	-0.132475557614993	Gene
Caudate	ENSG00000104331.8	chr8_57263058_A_G_rs56740825	ENSG00000104331.8	IMPAD1	chr8	56957933	56993844	0.0188517263878045	-0.132475557614993	Gene
Caudate	ENSG00000104331.8	chr8_57263152_T_TA_rs141063719	ENSG00000104331.8	IMPAD1	chr8	56957933	56993844	0.0188517263878045	-0.132475557614993	Gene
Caudate	ENSG00000104331.8	chr8_57263217_C_T_rs67237174	ENSG00000104331.8	IMPAD1	chr8	56957933	56993844	0.0188517263878045	-0.132475557614993	Gene
Caudate	ENSG00000104331.8	chr8_57263617_A_T_rs111382745	ENSG00000104331.8	IMPAD1	chr8	56957933	56993844	0.0188517263878045	-0.132475557614993	Gene
Caudate	ENSG00000104331.8	chr8_57263966_C_T_rs67236942	ENSG00000104331.8	IMPAD1	chr8	56957933	56993844	0.0188517263878045	-0.132475557614993	Gene
Caudate	ENSG00000104331.8	chr8_57264058_A_C_rs67388517	ENSG00000104331.8	IMPAD1	chr8	56957933	56993844	0.0188517263878045	-0.132475557614993	Gene
Caudate	ENSG00000104331.8	chr8_57264179_C_CAACTG_rs57489850	ENSG00000104331.8	IMPAD1	chr8	56957933	56993844	0.0188517263878045	-0.132475557614993	Gene
Caudate	ENSG00000104331.8	chr8_57264298_C_T_rs59336968	ENSG00000104331.8	IMPAD1	chr8	56957933	56993844	0.0188517263878045	-0.132475557614993	Gene
Caudate	ENSG00000104331.8	chr8_57264417_G_GGTAA_rs59296843	ENSG00000104331.8	IMPAD1	chr8	56957933	56993844	0.0188517263878045	-0.132475557614993	Gene
Caudate	ENSG00000104331.8	chr8_57264436_C_T_rs57624567	ENSG00000104331.8	IMPAD1	chr8	56957933	56993844	0.0188517263878045	-0.132475557614993	Gene
Caudate	ENSG00000104331.8	chr8_57264718_A_G_rs57186557	ENSG00000104331.8	IMPAD1	chr8	56957933	56993844	0.0188517263878045	-0.132475557614993	Gene
Caudate	ENSG00000104331.8	chr8_57264784_A_G_rs72650887	ENSG00000104331.8	IMPAD1	chr8	56957933	56993844	0.0188517263878045	-0.132475557614993	Gene
Caudate	ENSG00000104331.8	chr8_57265129_A_G_rs67705655	ENSG00000104331.8	IMPAD1	chr8	56957933	56993844	0.0188517263878045	-0.132475557614993	Gene
Caudate	ENSG00000104331.8	chr8_57265266_A_G_rs67913746	ENSG00000104331.8	IMPAD1	chr8	56957933	56993844	0.0188517263878045	-0.132475557614993	Gene
Caudate	ENSG00000104331.8	chr8_57265435_A_G_rs67895971	ENSG00000104331.8	IMPAD1	chr8	56957933	56993844	0.0188517263878045	-0.132475557614993	Gene
Caudate	ENSG00000104331.8	chr8_57265580_C_T_rs56350499	ENSG00000104331.8	IMPAD1	chr8	56957933	56993844	0.0188517263878045	-0.132475557614993	Gene
Caudate	ENSG00000104331.8	chr8_57265705_C_T_rs56255635	ENSG00000104331.8	IMPAD1	chr8	56957933	56993844	0.0188517263878045	-0.132475557614993	Gene
Caudate	ENSG00000104331.8	chr8_57265960_C_T_rs55787104	ENSG00000104331.8	IMPAD1	chr8	56957933	56993844	0.0188517263878045	-0.132475557614993	Gene
Caudate	ENSG00000104331.8	chr8_57266222_A_ATGAGG_rs140871884	ENSG00000104331.8	IMPAD1	chr8	56957933	56993844	0.0188517263878045	-0.132475557614993	Gene
Caudate	ENSG00000104331.8	chr8_57266240_A_T_rs7006539	ENSG00000104331.8	IMPAD1	chr8	56957933	56993844	0.0188517263878045	-0.132475557614993	Gene
Caudate	ENSG00000104331.8	chr8_57266304_A_G_rs7007128	ENSG00000104331.8	IMPAD1	chr8	56957933	56993844	0.0188517263878045	-0.132475557614993	Gene
Caudate	ENSG00000104331.8	chr8_57266430_G_T_rs6989060	ENSG00000104331.8	IMPAD1	chr8	56957933	56993844	0.0188517263878045	-0.132475557614993	Gene
Caudate	ENSG00000104331.8	chr8_57266768_A_G_rs7007805	ENSG00000104331.8	IMPAD1	chr8	56957933	56993844	0.0188517263878045	-0.132475557614993	Gene
Caudate	ENSG00000104331.8	chr8_57267094_C_T_rs17805549	ENSG00000104331.8	IMPAD1	chr8	56957933	56993844	0.0188517263878045	-0.132475557614993	Gene
Caudate	ENSG00000104331.8	chr8_57267138_G_T_rs72650891	ENSG00000104331.8	IMPAD1	chr8	56957933	56993844	0.0188517263878045	-0.132475557614993	Gene
Caudate	ENSG00000104331.8	chr8_57267155_A_G_rs72650892	ENSG00000104331.8	IMPAD1	chr8	56957933	56993844	0.0188517263878045	-0.132475557614993	Gene
Caudate	ENSG00000104331.8	chr8_57267175_C_T_rs72650894	ENSG00000104331.8	IMPAD1	chr8	56957933	56993844	0.0188517263878045	-0.132475557614993	Gene
Caudate	ENSG00000104331.8	chr8_57267258_C_G_rs66672857	ENSG00000104331.8	IMPAD1	chr8	56957933	56993844	0.0188517263878045	-0.132475557614993	Gene
Caudate	ENSG00000104331.8	chr8_57267463_C_G_rs66870803	ENSG00000104331.8	IMPAD1	chr8	56957933	56993844	0.0188517263878045	-0.132475557614993	Gene
Caudate	ENSG00000104331.8	chr8_57267502_G_T_rs17217033	ENSG00000104331.8	IMPAD1	chr8	56957933	56993844	0.0188517263878045	-0.132475557614993	Gene
Caudate	ENSG00000104331.8	chr8_57267737_A_G_rs17217047	ENSG00000104331.8	IMPAD1	chr8	56957933	56993844	0.0188517263878045	-0.132475557614993	Gene
Caudate	ENSG00000104331.8	chr8_57267759_C_T_rs17805656	ENSG00000104331.8	IMPAD1	chr8	56957933	56993844	0.0188517263878045	-0.132475557614993	Gene
Caudate	ENSG00000104331.8	chr8_57267789_C_G_rs67384205	ENSG00000104331.8	IMPAD1	chr8	56957933	56993844	0.0188517263878045	-0.132475557614993	Gene
Caudate	ENSG00000104331.8	chr8_57267962_A_T_rs67594249	ENSG00000104331.8	IMPAD1	chr8	56957933	56993844	0.0188517263878045	-0.132475557614993	Gene
Caudate	ENSG00000104331.8	chr8_57267966_G_T_rs72650899	ENSG00000104331.8	IMPAD1	chr8	56957933	56993844	0.0188517263878045	-0.132475557614993	Gene
Caudate	ENSG00000104331.8	chr8_57268262_A_G_rs55944282	ENSG00000104331.8	IMPAD1	chr8	56957933	56993844	0.0188517263878045	-0.132475557614993	Gene
Caudate	ENSG00000104331.8	chr8_57268359_A_G_rs17217082	ENSG00000104331.8	IMPAD1	chr8	56957933	56993844	0.0188517263878045	-0.132475557614993	Gene
Caudate	ENSG00000104331.8	chr8_57268542_C_G_rs56258470	ENSG00000104331.8	IMPAD1	chr8	56957933	56993844	0.0188517263878045	-0.132475557614993	Gene
Caudate	ENSG00000104331.8	chr8_57268565_A_G_rs55727055	ENSG00000104331.8	IMPAD1	chr8	56957933	56993844	0.0188517263878045	-0.132475557614993	Gene
Caudate	ENSG00000104331.8	chr8_57268754_T_TG_rs143082306	ENSG00000104331.8	IMPAD1	chr8	56957933	56993844	0.0188517263878045	-0.132475557614993	Gene
Caudate	ENSG00000104331.8	chr8_57268804_A_C_rs111502481	ENSG00000104331.8	IMPAD1	chr8	56957933	56993844	0.0188517263878045	-0.132475557614993	Gene
Caudate	ENSG00000104331.8	chr8_57269401_A_G_rs113261910	ENSG00000104331.8	IMPAD1	chr8	56957933	56993844	0.0188517263878045	-0.132475557614993	Gene
Caudate	ENSG00000104331.8	chr8_57269410_A_G_rs112069899	ENSG00000104331.8	IMPAD1	chr8	56957933	56993844	0.0188517263878045	-0.132475557614993	Gene
Caudate	ENSG00000104331.8	chr8_57269551_A_T_rs141232202	ENSG00000104331.8	IMPAD1	chr8	56957933	56993844	0.0188517263878045	-0.132475557614993	Gene
Caudate	ENSG00000104331.8	chr8_57269609_C_T_rs138866302	ENSG00000104331.8	IMPAD1	chr8	56957933	56993844	0.0188517263878045	-0.132475557614993	Gene
Caudate	ENSG00000104331.8	chr8_57269719_T_TG_rs142005191	ENSG00000104331.8	IMPAD1	chr8	56957933	56993844	0.0188517263878045	-0.132475557614993	Gene
Caudate	ENSG00000104331.8	chr8_57269980_C_G_rs112943630	ENSG00000104331.8	IMPAD1	chr8	56957933	56993844	0.0188517263878045	-0.132475557614993	Gene
Caudate	ENSG00000104331.8	chr8_57270056_A_G_rs145033487	ENSG00000104331.8	IMPAD1	chr8	56957933	56993844	0.0188517263878045	-0.132475557614993	Gene
Caudate	ENSG00000104331.8	chr8_57270163_A_C_rs147155774	ENSG00000104331.8	IMPAD1	chr8	56957933	56993844	0.0188517263878045	-0.132475557614993	Gene
Caudate	ENSG00000104331.8	chr8_57270166_C_G_rs148635706	ENSG00000104331.8	IMPAD1	chr8	56957933	56993844	0.0188517263878045	-0.132475557614993	Gene
Caudate	ENSG00000104331.8	chr8_57270397_A_G_rs6990615	ENSG00000104331.8	IMPAD1	chr8	56957933	56993844	0.0188517263878045	-0.132475557614993	Gene
Caudate	ENSG00000104331.8	chr8_57270401_G_T_rs6990617	ENSG00000104331.8	IMPAD1	chr8	56957933	56993844	0.0188517263878045	-0.132475557614993	Gene
Caudate	ENSG00000104331.8	chr8_57270538_C_G_rs6990796	ENSG00000104331.8	IMPAD1	chr8	56957933	56993844	0.0188517263878045	-0.132475557614993	Gene
Caudate	ENSG00000104331.8	chr8_57270554_A_G_rs6990806	ENSG00000104331.8	IMPAD1	chr8	56957933	56993844	0.0188517263878045	-0.132475557614993	Gene
Caudate	ENSG00000104331.8	chr8_57270574_A_G_rs6990821	ENSG00000104331.8	IMPAD1	chr8	56957933	56993844	0.0188517263878045	-0.132475557614993	Gene
Caudate	ENSG00000104331.8	chr8_57270764_A_G_rs6990737	ENSG00000104331.8	IMPAD1	chr8	56957933	56993844	0.0188517263878045	-0.132475557614993	Gene
Caudate	ENSG00000104331.8	chr8_57270815_C_T_rs6991035	ENSG00000104331.8	IMPAD1	chr8	56957933	56993844	0.0188517263878045	-0.132475557614993	Gene
Caudate	ENSG00000104331.8	chr8_57270899_A_T_rs7015147	ENSG00000104331.8	IMPAD1	chr8	56957933	56993844	0.0188517263878045	-0.132475557614993	Gene
Caudate	ENSG00000104331.8	chr8_57270966_A_C_rs58004796	ENSG00000104331.8	IMPAD1	chr8	56957933	56993844	0.0188517263878045	-0.132475557614993	Gene
Caudate	ENSG00000104331.8	chr8_57271555_G_T_rs60133033	ENSG00000104331.8	IMPAD1	chr8	56957933	56993844	0.0188517263878045	-0.132475557614993	Gene
Caudate	ENSG00000104331.8	chr8_57271926_A_G_rs56168206	ENSG00000104331.8	IMPAD1	chr8	56957933	56993844	0.0188517263878045	-0.132475557614993	Gene
Caudate	ENSG00000104331.8	chr8_57271963_C_T_rs56107534	ENSG00000104331.8	IMPAD1	chr8	56957933	56993844	0.0188517263878045	-0.132475557614993	Gene
Caudate	ENSG00000104331.8	chr8_57271999_A_C_rs56138544	ENSG00000104331.8	IMPAD1	chr8	56957933	56993844	0.0188517263878045	-0.132475557614993	Gene
Caudate	ENSG00000104331.8	chr8_57272091_C_T_rs34616626	ENSG00000104331.8	IMPAD1	chr8	56957933	56993844	0.0188517263878045	-0.132475557614993	Gene
Caudate	ENSG00000104331.8	chr8_57272154_A_G_rs35635057	ENSG00000104331.8	IMPAD1	chr8	56957933	56993844	0.0188517263878045	-0.132475557614993	Gene
Caudate	ENSG00000104331.8	chr8_57272252_A_G_rs34674915	ENSG00000104331.8	IMPAD1	chr8	56957933	56993844	0.0188517263878045	-0.132475557614993	Gene
Caudate	ENSG00000104331.8	chr8_57272351_G_T_rs35886527	ENSG00000104331.8	IMPAD1	chr8	56957933	56993844	0.0188517263878045	-0.132475557614993	Gene
Caudate	ENSG00000104331.8	chr8_57272425_C_G_rs144401166	ENSG00000104331.8	IMPAD1	chr8	56957933	56993844	0.0188517263878045	-0.132475557614993	Gene
Caudate	ENSG00000104331.8	chr8_57272544_A_G_rs112549545	ENSG00000104331.8	IMPAD1	chr8	56957933	56993844	0.0188517263878045	-0.132475557614993	Gene
Caudate	ENSG00000104331.8	chr8_57272603_G_T_rs113196837	ENSG00000104331.8	IMPAD1	chr8	56957933	56993844	0.0188517263878045	-0.132475557614993	Gene
Caudate	ENSG00000104331.8	chr8_57272707_A_C_rs140175131	ENSG00000104331.8	IMPAD1	chr8	56957933	56993844	0.0188517263878045	-0.132475557614993	Gene
Caudate	ENSG00000104331.8	chr8_57272739_A_G_rs114810777	ENSG00000104331.8	IMPAD1	chr8	56957933	56993844	0.0188517263878045	-0.132475557614993	Gene
Caudate	ENSG00000104331.8	chr8_57272795_A_C_rs116964504	ENSG00000104331.8	IMPAD1	chr8	56957933	56993844	0.0188517263878045	-0.132475557614993	Gene
Caudate	ENSG00000104331.8	chr8_57272906_A_G_rs117231141	ENSG00000104331.8	IMPAD1	chr8	56957933	56993844	0.0188517263878045	-0.132475557614993	Gene
Caudate	ENSG00000104331.8	chr8_57273021_A_G_rs67630725	ENSG00000104331.8	IMPAD1	chr8	56957933	56993844	0.0188517263878045	-0.132475557614993	Gene
Caudate	ENSG00000104331.8	chr8_57273061_A_C_rs111838497	ENSG00000104331.8	IMPAD1	chr8	56957933	56993844	0.0188517263878045	-0.132475557614993	Gene
Caudate	ENSG00000104331.8	chr8_57273116_A_T_rs72650900	ENSG00000104331.8	IMPAD1	chr8	56957933	56993844	0.0188517263878045	-0.132475557614993	Gene
Caudate	ENSG00000104331.8	chr8_57273602_A_T_rs17816781	ENSG00000104331.8	IMPAD1	chr8	56957933	56993844	0.0188517263878045	-0.132475557614993	Gene
Caudate	ENSG00000104331.8	chr8_57273646_A_C_rs59549824	ENSG00000104331.8	IMPAD1	chr8	56957933	56993844	0.0188517263878045	-0.132475557614993	Gene
Caudate	ENSG00000104331.8	chr8_57273742_A_C_rs59071610	ENSG00000104331.8	IMPAD1	chr8	56957933	56993844	0.0188517263878045	-0.132475557614993	Gene
Caudate	ENSG00000104331.8	chr8_57274541_C_T_rs66480865	ENSG00000104331.8	IMPAD1	chr8	56957933	56993844	0.0188517263878045	-0.132475557614993	Gene
Caudate	ENSG00000104331.8	chr8_57274558_C_T_rs67886764	ENSG00000104331.8	IMPAD1	chr8	56957933	56993844	0.0188517263878045	-0.132475557614993	Gene
Caudate	ENSG00000104331.8	chr8_57274747_C_T_rs66815941	ENSG00000104331.8	IMPAD1	chr8	56957933	56993844	0.0188517263878045	-0.132475557614993	Gene
Caudate	ENSG00000104331.8	chr8_57274806_C_T_rs66495524	ENSG00000104331.8	IMPAD1	chr8	56957933	56993844	0.0188517263878045	-0.132475557614993	Gene
Caudate	ENSG00000104331.8	chr8_57274933_A_T_rs67188507	ENSG00000104331.8	IMPAD1	chr8	56957933	56993844	0.0188517263878045	-0.132475557614993	Gene
Caudate	ENSG00000104331.8	chr8_57274978_A_C_rs67344620	ENSG00000104331.8	IMPAD1	chr8	56957933	56993844	0.0188517263878045	-0.132475557614993	Gene
Caudate	ENSG00000104331.8	chr8_57275054_A_G_rs66886949	ENSG00000104331.8	IMPAD1	chr8	56957933	56993844	0.0188517263878045	-0.132475557614993	Gene
Caudate	ENSG00000104331.8	chr8_57275251_C_T_rs66477954	ENSG00000104331.8	IMPAD1	chr8	56957933	56993844	0.0188517263878045	-0.132475557614993	Gene
Caudate	ENSG00000104331.8	chr8_57275336_C_G_rs66731170	ENSG00000104331.8	IMPAD1	chr8	56957933	56993844	0.0188517263878045	-0.132475557614993	Gene
Caudate	ENSG00000104331.8	chr8_57275688_A_G_rs68112919	ENSG00000104331.8	IMPAD1	chr8	56957933	56993844	0.0188517263878045	-0.132475557614993	Gene
Caudate	ENSG00000104331.8	chr8_57275750_G_T_rs66479724	ENSG00000104331.8	IMPAD1	chr8	56957933	56993844	0.0188517263878045	-0.132475557614993	Gene
Caudate	ENSG00000104331.8	chr8_57275796_A_G_rs72652905	ENSG00000104331.8	IMPAD1	chr8	56957933	56993844	0.0188517263878045	-0.132475557614993	Gene
Caudate	ENSG00000104331.8	chr8_57275801_A_C_rs72652906	ENSG00000104331.8	IMPAD1	chr8	56957933	56993844	0.0188517263878045	-0.132475557614993	Gene
Caudate	ENSG00000104331.8	chr8_57275866_G_GA_rs.	ENSG00000104331.8	IMPAD1	chr8	56957933	56993844	0.0188517263878045	-0.132475557614993	Gene
Caudate	ENSG00000104331.8	chr8_57275875_A_G_rs75577263	ENSG00000104331.8	IMPAD1	chr8	56957933	56993844	0.0188517263878045	-0.132475557614993	Gene
Caudate	ENSG00000104331.8	chr8_57276523_A_AC_rs144970389	ENSG00000104331.8	IMPAD1	chr8	56957933	56993844	0.0188517263878045	-0.132475557614993	Gene
Caudate	ENSG00000104331.8	chr8_57276545_C_G_rs73609747	ENSG00000104331.8	IMPAD1	chr8	56957933	56993844	0.0188517263878045	-0.132475557614993	Gene
Caudate	ENSG00000104331.8	chr8_57276823_A_G_rs58371676	ENSG00000104331.8	IMPAD1	chr8	56957933	56993844	0.0188517263878045	-0.132475557614993	Gene
Caudate	ENSG00000104331.8	chr8_57276920_A_T_rs60786705	ENSG00000104331.8	IMPAD1	chr8	56957933	56993844	0.0188517263878045	-0.132475557614993	Gene
Caudate	ENSG00000104331.8	chr8_57276942_A_C_rs58720297	ENSG00000104331.8	IMPAD1	chr8	56957933	56993844	0.0188517263878045	-0.132475557614993	Gene
Caudate	ENSG00000104331.8	chr8_57276964_C_T_rs59341413	ENSG00000104331.8	IMPAD1	chr8	56957933	56993844	0.0188517263878045	-0.132475557614993	Gene
Caudate	ENSG00000104331.8	chr8_57277065_A_G_rs58982816	ENSG00000104331.8	IMPAD1	chr8	56957933	56993844	0.0188517263878045	-0.132475557614993	Gene
Caudate	ENSG00000104331.8	chr8_57277130_A_G_rs59383954	ENSG00000104331.8	IMPAD1	chr8	56957933	56993844	0.0188517263878045	-0.132475557614993	Gene
Caudate	ENSG00000104331.8	chr8_57277142_A_T_rs59265461	ENSG00000104331.8	IMPAD1	chr8	56957933	56993844	0.0188517263878045	-0.132475557614993	Gene
Caudate	ENSG00000104331.8	chr8_57277442_C_T_rs66840104	ENSG00000104331.8	IMPAD1	chr8	56957933	56993844	0.0188517263878045	-0.132475557614993	Gene
Caudate	ENSG00000104331.8	chr8_57277949_G_T_rs9650139	ENSG00000104331.8	IMPAD1	chr8	56957933	56993844	0.0188517263878045	-0.132475557614993	Gene
Caudate	ENSG00000104331.8	chr8_57277973_C_G_rs116341227	ENSG00000104331.8	IMPAD1	chr8	56957933	56993844	0.0188517263878045	-0.132475557614993	Gene
Caudate	ENSG00000104331.8	chr8_57277974_A_G_rs115634610	ENSG00000104331.8	IMPAD1	chr8	56957933	56993844	0.0188517263878045	-0.132475557614993	Gene
Caudate	ENSG00000104331.8	chr8_57277978_C_T_rs112793785	ENSG00000104331.8	IMPAD1	chr8	56957933	56993844	0.0188517263878045	-0.132475557614993	Gene
Caudate	ENSG00000104331.8	chr8_57278667_A_T_rs3814486	ENSG00000104331.8	IMPAD1	chr8	56957933	56993844	0.0188517263878045	-0.132475557614993	Gene
Caudate	ENSG00000104331.8	chr8_57278712_A_G_rs68076606	ENSG00000104331.8	IMPAD1	chr8	56957933	56993844	0.0188517263878045	-0.132475557614993	Gene
Caudate	ENSG00000104331.8	chr8_57278742_C_G_rs113745779	ENSG00000104331.8	IMPAD1	chr8	56957933	56993844	0.0188517263878045	-0.132475557614993	Gene
Caudate	ENSG00000104331.8	chr8_57278765_A_G_rs72652908	ENSG00000104331.8	IMPAD1	chr8	56957933	56993844	0.0188517263878045	-0.132475557614993	Gene
Caudate	ENSG00000104331.8	chr8_57279081_A_G_rs112284078	ENSG00000104331.8	IMPAD1	chr8	56957933	56993844	0.0188517263878045	-0.132475557614993	Gene
Caudate	ENSG00000104331.8	chr8_57279084_C_T_rs76944716	ENSG00000104331.8	IMPAD1	chr8	56957933	56993844	0.0188517263878045	-0.132475557614993	Gene
Caudate	ENSG00000104331.8	chr8_57279106_C_T_rs111915672	ENSG00000104331.8	IMPAD1	chr8	56957933	56993844	0.0188517263878045	-0.132475557614993	Gene
Caudate	ENSG00000104331.8	chr8_57279124_C_T_rs113857287	ENSG00000104331.8	IMPAD1	chr8	56957933	56993844	0.0188517263878045	-0.132475557614993	Gene
Caudate	ENSG00000104331.8	chr8_57279190_C_G_rs67042991	ENSG00000104331.8	IMPAD1	chr8	56957933	56993844	0.0188517263878045	-0.132475557614993	Gene
Caudate	ENSG00000104331.8	chr8_57279443_G_T_rs67105789	ENSG00000104331.8	IMPAD1	chr8	56957933	56993844	0.0188517263878045	-0.132475557614993	Gene
Caudate	ENSG00000104331.8	chr8_57279611_A_G_rs73609760	ENSG00000104331.8	IMPAD1	chr8	56957933	56993844	0.0188517263878045	-0.132475557614993	Gene
Caudate	ENSG00000104331.8	chr8_57279643_C_T_rs75585481	ENSG00000104331.8	IMPAD1	chr8	56957933	56993844	0.0188517263878045	-0.132475557614993	Gene
Caudate	ENSG00000104331.8	chr8_57279725_C_T_rs61998258	ENSG00000104331.8	IMPAD1	chr8	56957933	56993844	0.0188517263878045	-0.132475557614993	Gene
Caudate	ENSG00000104331.8	chr8_57279731_C_T_rs61998259	ENSG00000104331.8	IMPAD1	chr8	56957933	56993844	0.0188517263878045	-0.132475557614993	Gene
Caudate	ENSG00000104331.8	chr8_57279954_A_G_rs61733801	ENSG00000104331.8	IMPAD1	chr8	56957933	56993844	0.0188517263878045	-0.132475557614993	Gene
Caudate	ENSG00000104331.8	chr8_57280055_A_AG_rs3834382	ENSG00000104331.8	IMPAD1	chr8	56957933	56993844	0.0188517263878045	-0.132475557614993	Gene
Caudate	ENSG00000104331.8	chr8_57280412_A_G_rs73609764	ENSG00000104331.8	IMPAD1	chr8	56957933	56993844	0.0188517263878045	-0.132475557614993	Gene
Caudate	ENSG00000213640.3	chr7_64824910_G_T_rs13226426	ENSG00000213640.3	EEF1DP4	chr7	64862999	64864370	0.0188555485144982	-1.83605599472894	Gene
Caudate	ENSG00000213640.3	chr7_64828656_G_T_rs7809177	ENSG00000213640.3	EEF1DP4	chr7	64862999	64864370	0.0188555485144982	-1.83605599472894	Gene
Caudate	ENSG00000213640.3	chr7_64825466_C_T_rs11974982	ENSG00000213640.3	EEF1DP4	chr7	64862999	64864370	0.0188555572381475	-1.83605588719641	Gene
Caudate	ENSG00000213640.3	chr7_64827910_C_T_rs7785735	ENSG00000213640.3	EEF1DP4	chr7	64862999	64864370	0.0188555572381475	-1.83605588719641	Gene
Caudate	ENSG00000213640.3	chr7_64830866_C_T_rs7787287	ENSG00000213640.3	EEF1DP4	chr7	64862999	64864370	0.0188555572381475	-1.83605588719641	Gene
Caudate	ENSG00000198580.7	chr7_6494770_A_C_rs35158877	ENSG00000198580.7		chr7	6673494	6676366	0.0188922160013927	1.63038083524441	Gene
Caudate	ENSG00000161692.17	chr17_45074032_C_T_rs2157839	ENSG00000161692.17	DBF4B	chr17	44708608	44752264	0.018899477303378	2.36724097029622	Gene
Caudate	ENSG00000161692.17	chr17_45089082_G_T_rs7502512	ENSG00000161692.17	DBF4B	chr17	44708608	44752264	0.018899477303378	2.36724097029622	Gene
Caudate	ENSG00000161692.17	chr17_45075351_C_G_rs6503420	ENSG00000161692.17	DBF4B	chr17	44708608	44752264	0.0188994937014427	2.36724079497842	Gene
Caudate	ENSG00000161692.17	chr17_45075638_A_G_rs8074938	ENSG00000161692.17	DBF4B	chr17	44708608	44752264	0.0188994937014427	2.36724079497842	Gene
Caudate	ENSG00000161692.17	chr17_45078546_A_G_rs7213273	ENSG00000161692.17	DBF4B	chr17	44708608	44752264	0.0188994937014427	2.36724079497842	Gene
Caudate	ENSG00000161692.17	chr17_45083985_C_T_rs2027995	ENSG00000161692.17	DBF4B	chr17	44708608	44752264	0.0188994937014427	2.36724079497842	Gene
Caudate	ENSG00000161692.17	chr17_45086388_A_G_rs6416904	ENSG00000161692.17	DBF4B	chr17	44708608	44752264	0.0188994937014427	2.36724079497842	Gene
Caudate	ENSG00000104331.8	chr8_57261876_C_T_rs59797486	ENSG00000104331.8	IMPAD1	chr8	56957933	56993844	0.0189009388918302	-0.12756015060872	Gene
Caudate	ENSG00000197978.9	chr15_82215500_A_G_rs28542949	ENSG00000197978.9	GOLGA6L9	chr15	82430018	82439153	0.0189096941707016	2.34159321851814	Gene
Caudate	ENSG00000197978.9	chr15_82165555_C_G_rs8032033	ENSG00000197978.9	GOLGA6L9	chr15	82430018	82439153	0.0189097004893159	2.34159312398224	Gene
Caudate	ENSG00000197978.9	chr15_82216713_A_G_rs28883606	ENSG00000197978.9	GOLGA6L9	chr15	82430018	82439153	0.0189097043757198	2.3415931323095	Gene
Caudate	ENSG00000169629.11	chr2_112665579_A_C_rs4849094	ENSG00000169629.11	RGPD8	chr2	112370092	112434488	0.0189288949300916	2.83666175857485	Gene
Caudate	ENSG00000134717.17	chr1_51567450_A_C_rs12038297	ENSG00000134717.17	BTF3L4	chr1	52056125	52090716	0.0189289806191838	0.155580516164975	Gene
Caudate	ENSG00000080031.9	chr19_55312701_G_GCGCCGGCACACAGGTC_rs66565005	ENSG00000080031.9	PTPRH	chr19	55181248	55209506	0.0189527947396507	-3.41808804157734	Gene
Caudate	ENSG00000165629.19	chr10_8236293_A_G_rs2253337	ENSG00000165629.19	ATP5C1	chr10	7788129	7807815	0.0190347189490573	1.30732303606246	Gene
Caudate	ENSG00000164187.6	chr5_35804716_A_T_rs57186765	ENSG00000164187.6	LMBRD2	chr5	36098412	36151961	0.0190526363422785	-0.821678142378199	Gene
Caudate	ENSG00000164187.6	chr5_35805237_C_T_rs1389837	ENSG00000164187.6	LMBRD2	chr5	36098412	36151961	0.019078488378655	-0.814693460019013	Gene
Caudate	ENSG00000164187.6	chr5_35801236_C_T_rs11948206	ENSG00000164187.6	LMBRD2	chr5	36098412	36151961	0.0190784950182485	-0.814693404597746	Gene
Caudate	ENSG00000173208.3	chr12_39799454_C_CA_rs58337989	ENSG00000173208.3	ABCD2	chr12	39550033	39619751	0.0191136570987794	0.122576573622741	Gene
Caudate	ENSG00000136521.12	chr3_179673532_G_T_rs4854945	ENSG00000136521.12	NDUFB5	chr3	179604690	179627647	0.0191885835441088	-0.114341370586787	Gene
Caudate	ENSG00000132141.13	chr17_34557939_G_T_rs12943903	ENSG00000132141.13	CCT6B	chr17	34927859	34981078	0.0192040038415236	2.22117553703833	Gene
Caudate	ENSG00000132141.13	chr17_34558483_A_G_rs12952403	ENSG00000132141.13	CCT6B	chr17	34927859	34981078	0.019204032372035	2.22117516559829	Gene
Caudate	ENSG00000132141.13	chr17_34559620_A_G_rs7214380	ENSG00000132141.13	CCT6B	chr17	34927859	34981078	0.019204032372035	2.22117516559829	Gene
Caudate	ENSG00000132141.13	chr17_34560164_A_G_rs10853168	ENSG00000132141.13	CCT6B	chr17	34927859	34981078	0.019204032372035	2.22117516559829	Gene
Caudate	ENSG00000251396.6	chr8_60968399_C_T_rs10103425	ENSG00000251396.6	LINC01301	chr8	60384588	60516795	0.0192353756265649	-1.78151749671463	Gene
Caudate	ENSG00000251396.6	chr8_60969998_C_T_rs10110804	ENSG00000251396.6	LINC01301	chr8	60384588	60516795	0.0192353756265649	-1.78151749671463	Gene
Caudate	ENSG00000112164.5	chr6_38731837_C_T_rs11757774	ENSG00000112164.5	GLP1R	chr6	39048798	39087743	0.0192539501305166	0.153645877622445	Gene
Caudate	ENSG00000112164.5	chr6_38728224_G_T_rs34347017	ENSG00000112164.5	GLP1R	chr6	39048798	39087743	0.019253950968303	0.153645876811559	Gene
Caudate	ENSG00000112164.5	chr6_38728759_A_C_rs34128177	ENSG00000112164.5	GLP1R	chr6	39048798	39087743	0.0192539513871962	0.153645876406116	Gene
Caudate	ENSG00000104331.8	chr8_57259731_A_T_rs59873610	ENSG00000104331.8	IMPAD1	chr8	56957933	56993844	0.0193052796471656	-0.121871990842803	Gene
Caudate	ENSG00000102931.7	chr16_57463768_C_G_rs4784809	ENSG00000102931.7	ARL2BP	chr16	57245098	57253635	0.0193249583039649	-1.36124842305882	Gene
Caudate	ENSG00000042445.13	chr2_85431739_A_G_rs56228924	ENSG00000042445.13	RETSAT	chr2	85342088	85354620	0.0193490787097897	2.34380135856525	Gene
Caudate	ENSG00000100422.13	chr22_46501934_C_T_rs58542948	ENSG00000100422.13	CERK	chr22	46684411	46738261	0.0193676988607881	2.09737594635489	Gene
Caudate	ENSG00000165244.6	chr9_96293722_A_C_rs375944	ENSG00000165244.6	ZNF367	chr9	96385941	96418329	0.0193728479630719	-1.65592060109488	Gene
Caudate	ENSG00000253643.5	chr8_24876783_C_T_rs1902631	ENSG00000253643.5		chr8	24490312	24514829	0.0194318310502947	-2.36751788573453	Gene
Caudate	ENSG00000105373.18	chr19_47305174_A_G_rs11670768	ENSG00000105373.18	GLTSCR2	chr19	47745522	47757058	0.0194752750964471	-0.435289419848595	Gene
Caudate	ENSG00000138035.14	chr2_55897025_C_T_rs61185054	ENSG00000138035.14	PNPT1	chr2	55634265	55693910	0.0194766097577734	2.30331315340364	Gene
Caudate	ENSG00000138035.14	chr2_55899374_C_T_rs3791665	ENSG00000138035.14	PNPT1	chr2	55634265	55693910	0.0194766451806558	2.30331268107567	Gene
Caudate	ENSG00000104331.8	chr8_57260530_A_T_rs7003276	ENSG00000104331.8	IMPAD1	chr8	56957933	56993844	0.0194841519386432	-0.121781766518952	Gene
Caudate	ENSG00000104331.8	chr8_57260309_C_G_rs66936919	ENSG00000104331.8	IMPAD1	chr8	56957933	56993844	0.0194841520846101	-0.121781766336028	Gene
Caudate	ENSG00000104331.8	chr8_57261127_C_G_rs113379801	ENSG00000104331.8	IMPAD1	chr8	56957933	56993844	0.0194841520846101	-0.121781766336028	Gene
Caudate	ENSG00000104331.8	chr8_57258042_A_G_rs79561699	ENSG00000104331.8	IMPAD1	chr8	56957933	56993844	0.0194841522244941	-0.121781766258852	Gene
Caudate	ENSG00000104331.8	chr8_57260259_C_T_rs116564484	ENSG00000104331.8	IMPAD1	chr8	56957933	56993844	0.0194841522244941	-0.121781766258852	Gene
Caudate	ENSG00000261451.1	chr8_10606434_A_C_rs7816990	ENSG00000261451.1		chr8	10433672	10438312	0.0195257774922081	-1.69406928697106	Gene
Caudate	ENSG00000231768.1	chr1_234630727_C_T_rs10218598	ENSG00000231768.1	LINC01354	chr1	234527891	234531779	0.0195366518355299	-1.78274158336046	Gene
Caudate	ENSG00000144827.8	chr3_111916556_A_G_rs1282944	ENSG00000144827.8	ABHD10	chr3	111979010	111993363	0.0195425554916797	0.218013542623256	Gene
Caudate	ENSG00000123131.12	chrX_23427167_G_T_rs5926327	ENSG00000123131.12	PRDX4	chrX	23664262	23686399	0.0195728510228318	0.198313781066556	Gene
Caudate	ENSG00000164187.6	chr5_35805106_A_G_rs991570	ENSG00000164187.6	LMBRD2	chr5	36098412	36151961	0.0195900933994138	1.04475517412886	Gene
Caudate	ENSG00000164187.6	chr5_35806008_A_C_rs1494574	ENSG00000164187.6	LMBRD2	chr5	36098412	36151961	0.0195900933994138	1.04475517412886	Gene
Caudate	ENSG00000059122.16	chr16_3135255_G_T_rs2205556	ENSG00000059122.16	FLYWCH1	chr16	2911937	2951208	0.0196111341774081	2.42917085217138	Gene
Caudate	ENSG00000049239.12	chr1_9403195_A_T_rs7414873	ENSG00000049239.12	H6PD	chr1	9234775	9271337	0.0196514536318801	1.53661379877348	Gene
Caudate	ENSG00000105373.18	chr19_47306267_C_CT_rs57784793	ENSG00000105373.18	GLTSCR2	chr19	47745522	47757058	0.0196675762636211	-0.372007826461865	Gene
Caudate	ENSG00000105373.18	chr19_47308566_G_T_rs11673309	ENSG00000105373.18	GLTSCR2	chr19	47745522	47757058	0.0196675762636211	-0.372007826461865	Gene
Caudate	ENSG00000270055.1	chr15_30952060_C_T_rs2955789	ENSG00000270055.1		chr15	30487963	30490313	0.0196710341390867	3.1395763577826	Gene
Caudate	ENSG00000278937.1	chr13_46309173_A_C_rs2147805	ENSG00000278937.1		chr13	46117864	46122699	0.0196829945999101	-1.72552469969799	Gene
Caudate	ENSG00000278937.1	chr13_46308800_A_AGACG_rs35721842	ENSG00000278937.1		chr13	46117864	46122699	0.0196830006990388	-1.7255246627558	Gene
Caudate	ENSG00000138035.14	chr2_55889460_C_T_rs.	ENSG00000138035.14	PNPT1	chr2	55634265	55693910	0.0197419752326068	2.30059494747032	Gene
Caudate	ENSG00000138035.14	chr2_55894762_G_GT_rs3838526	ENSG00000138035.14	PNPT1	chr2	55634265	55693910	0.0197419752326068	2.30059494747032	Gene
Caudate	ENSG00000138035.14	chr2_55889665_A_G_rs72924527	ENSG00000138035.14	PNPT1	chr2	55634265	55693910	0.0197419921207705	2.30059479589033	Gene
Caudate	ENSG00000138035.14	chr2_55893019_A_G_rs60421193	ENSG00000138035.14	PNPT1	chr2	55634265	55693910	0.0197419921207705	2.30059479589033	Gene
Caudate	ENSG00000123636.17	chr2_159370164_C_T_rs12475845	ENSG00000123636.17	BAZ2B	chr2	159318979	159616692	0.0197485191043055	-1.20846956940184	Gene
Caudate	ENSG00000123636.17	chr2_159369074_C_T_rs968002	ENSG00000123636.17	BAZ2B	chr2	159318979	159616692	0.0197485293543478	-1.20846948614446	Gene
Caudate	ENSG00000123636.17	chr2_159369559_C_CAA_rs3836176	ENSG00000123636.17	BAZ2B	chr2	159318979	159616692	0.0197485293543478	-1.20846948614446	Gene
Caudate	ENSG00000123636.17	chr2_159369889_A_T_rs7580985	ENSG00000123636.17	BAZ2B	chr2	159318979	159616692	0.0197485293543478	-1.20846948614446	Gene
Caudate	ENSG00000123636.17	chr2_159370516_A_G_rs6719799	ENSG00000123636.17	BAZ2B	chr2	159318979	159616692	0.0197485293543478	-1.20846948614446	Gene
Caudate	ENSG00000123636.17	chr2_159371623_A_G_rs12477183	ENSG00000123636.17	BAZ2B	chr2	159318979	159616692	0.0197485293543478	-1.20846948614446	Gene
Caudate	ENSG00000123636.17	chr2_159371672_C_T_rs12465312	ENSG00000123636.17	BAZ2B	chr2	159318979	159616692	0.0197485293543478	-1.20846948614446	Gene
Caudate	ENSG00000123636.17	chr2_159374597_A_G_rs6742788	ENSG00000123636.17	BAZ2B	chr2	159318979	159616692	0.0197485293543478	-1.20846948614446	Gene
Caudate	ENSG00000123636.17	chr2_159375783_G_T_rs6718977	ENSG00000123636.17	BAZ2B	chr2	159318979	159616692	0.0197485293543478	-1.20846948614446	Gene
Caudate	ENSG00000161692.17	chr17_45072620_C_T_rs6503419	ENSG00000161692.17	DBF4B	chr17	44708608	44752264	0.0197706363752505	2.34052893735934	Gene
Caudate	ENSG00000161692.17	chr17_45167333_A_C_rs4792858	ENSG00000161692.17	DBF4B	chr17	44708608	44752264	0.0198163696455241	1.8781265003948	Gene
Caudate	ENSG00000059122.16	chr16_2955357_A_C_rs57103663	ENSG00000059122.16	FLYWCH1	chr16	2911937	2951208	0.0198410118368381	1.97099885982521	Gene
Caudate	ENSG00000070669.16	chr7_97467984_G_T_rs1420176	ENSG00000070669.16	ASNS	chr7	97852118	97872542	0.0198599699885	0.19668034206621	Gene
Caudate	ENSG00000115561.15	chr2_86416035_A_G_rs73945294	ENSG00000115561.15	CHMP3	chr2	86503431	86563479	0.0199040206518621	-1.0054379211231	Gene
Caudate	ENSG00000183287.13	chr18_60162862_A_C_rs649721	ENSG00000183287.13	CCBE1	chr18	59430940	59697380	0.0199059330467301	-1.67697057941973	Gene
Caudate	ENSG00000099804.8	chr19_987897_C_T_rs76753683	ENSG00000099804.8	CDC34	chr19	531712	542092	0.0199267348091206	-1.86197475149356	Gene
Caudate	ENSG00000116209.11	chr1_54496565_C_T_rs4060885	ENSG00000116209.11	TMEM59	chr1	54026681	54053504	0.0199392527894008	1.41833772719291	Gene
Caudate	ENSG00000129255.15	chr17_7646363_C_T_rs1641523	ENSG00000129255.15	MPDU1	chr17	7583529	7592789	0.01995305062537	-0.123375189180995	Gene
Caudate	ENSG00000100664.10	chr14_103078855_C_T_rs10147347	ENSG00000100664.10	EIF5	chr14	103333544	103345025	0.0199627768758854	0.10822882816152	Gene
Caudate	ENSG00000136521.12	chr3_179843186_C_T_rs62291597	ENSG00000136521.12	NDUFB5	chr3	179604690	179627647	0.0199959416581077	-0.353637253199498	Gene
Caudate	ENSG00000136521.12	chr3_179843714_C_T_rs7643653	ENSG00000136521.12	NDUFB5	chr3	179604690	179627647	0.0199959416581077	-0.353637253199498	Gene
Caudate	ENSG00000061936.9	chr12_131216372_A_G_rs7300480	ENSG00000061936.9	SFSWAP	chr12	131711081	131799737	0.0200311496664508	-0.132349034632723	Gene
Caudate	ENSG00000094914.12	chr12_53221727_C_T_rs11170484	ENSG00000094914.12	AAAS	chr12	53307456	53324864	0.0200474107836288	-2.33822257617129	Gene
Caudate	ENSG00000107951.13	chr10_30227122_C_T_rs2505124	ENSG00000107951.13	MTPAP	chr10	30309801	30374448	0.0200758895814536	2.2070046082218	Gene
Caudate	ENSG00000123131.12	chrX_23425889_A_C_rs6653681	ENSG00000123131.12	PRDX4	chrX	23664262	23686399	0.0201557887233301	0.194275216015473	Gene
Caudate	ENSG00000123131.12	chrX_23431801_A_C_rs66904636	ENSG00000123131.12	PRDX4	chrX	23664262	23686399	0.0201557887233301	0.194275216015473	Gene
Caudate	ENSG00000117620.13	chr1_100248024_A_C_rs10127453	ENSG00000117620.13	SLC35A3	chr1	99969789	100035637	0.0201597137244793	0.206748515455228	Gene
Caudate	ENSG00000117620.13	chr1_100248227_G_T_rs10127624	ENSG00000117620.13	SLC35A3	chr1	99969789	100035637	0.0201597137244793	0.206748515455228	Gene
Caudate	ENSG00000117620.13	chr1_100248151_A_C_rs10127954	ENSG00000117620.13	SLC35A3	chr1	99969789	100035637	0.0201597164953168	0.206748509438227	Gene
Caudate	ENSG00000117620.13	chr1_100248204_A_G_rs10127458	ENSG00000117620.13	SLC35A3	chr1	99969789	100035637	0.0201597164953168	0.206748509438227	Gene
Caudate	ENSG00000253643.5	chr8_24912082_C_T_rs196868	ENSG00000253643.5		chr8	24490312	24514829	0.0201625370085682	-2.50244208574895	Gene
Caudate	ENSG00000204054.13	chr9_129544008_C_T_rs11795185	ENSG00000204054.13	LINC00963	chr9	129483451	129513686	0.0201950512013195	2.27592409273867	Gene
Caudate	ENSG00000253570.1	chr8_38640132_G_T_rs13253867	ENSG00000253570.1	RNF5P1	chr8	38600661	38601200	0.0202027123815439	-2.52083828683144	Gene
Caudate	ENSG00000235903.7	chr13_46357994_A_G_rs12429513	ENSG00000235903.7	CPB2-AS1	chr13	46052806	46113332	0.0202380439333569	1.8811433021518	Gene
Caudate	ENSG00000101191.16	chr20_62937371_A_AG_rs3215627	ENSG00000101191.16	DIDO1	chr20	62877738	62937952	0.0202472004609905	-0.134712753948137	Gene
Caudate	ENSG00000101191.16	chr20_62946277_C_T_rs3746756	ENSG00000101191.16	DIDO1	chr20	62877738	62937952	0.0202472004609905	-0.134712753948137	Gene
Caudate	ENSG00000175309.14	chr5_178078625_C_T_rs34029082	ENSG00000175309.14	PHYKPL	chr5	178208497	178232791	0.0202692193632376	-0.143118555415332	Gene
Caudate	ENSG00000175309.14	chr5_178078734_C_CA_rs35145840	ENSG00000175309.14	PHYKPL	chr5	178208497	178232791	0.0202692193632376	-0.143118555415332	Gene
Caudate	ENSG00000175309.14	chr5_178078609_G_T_rs12519040	ENSG00000175309.14	PHYKPL	chr5	178208497	178232791	0.0202692222210177	-0.143118553974311	Gene
Caudate	ENSG00000175309.14	chr5_178078651_A_G_rs12515321	ENSG00000175309.14	PHYKPL	chr5	178208497	178232791	0.0202692222210177	-0.143118553974311	Gene
Caudate	ENSG00000175309.14	chr5_178078794_C_T_rs12517913	ENSG00000175309.14	PHYKPL	chr5	178208497	178232791	0.0202692222210177	-0.143118553974311	Gene
Caudate	ENSG00000175309.14	chr5_178079000_T_TTC_rs34565933	ENSG00000175309.14	PHYKPL	chr5	178208497	178232791	0.0202692222210177	-0.143118553974311	Gene
Caudate	ENSG00000144827.8	chr3_111796602_C_T_rs12635594	ENSG00000144827.8	ABHD10	chr3	111979010	111993363	0.0202907281663213	-0.15712760107956	Gene
Caudate	ENSG00000166473.17	chr16_81242391_A_G_rs7192614	ENSG00000166473.17	PKD1L2	chr16	81100875	81220370	0.0202984284296355	-2.72037390165928	Gene
Caudate	ENSG00000171772.15	chr10_133615791_G_T_rs4365009	ENSG00000171772.15	SYCE1	chr10	133553901	133569835	0.0203673365640186	2.98911480980639	Gene
Caudate	ENSG00000091483.6	chr1_241727917_A_G_rs6679632	ENSG00000091483.6	FH	chr1	241497603	241519761	0.0204471136941148	0.129166742964103	Gene
Caudate	ENSG00000104331.8	chr8_57281864_C_T_rs1874373	ENSG00000104331.8	IMPAD1	chr8	56957933	56993844	0.020480774461047	-0.128425786419278	Gene
Caudate	ENSG00000104331.8	chr8_57282129_C_T_rs2270608	ENSG00000104331.8	IMPAD1	chr8	56957933	56993844	0.020480774461047	-0.128425786419278	Gene
Caudate	ENSG00000104331.8	chr8_57281159_A_G_rs67389108	ENSG00000104331.8	IMPAD1	chr8	56957933	56993844	0.0204807765965639	-0.128425785304701	Gene
Caudate	ENSG00000104331.8	chr8_57281587_A_C_rs1390411	ENSG00000104331.8	IMPAD1	chr8	56957933	56993844	0.0204807765965639	-0.128425785304701	Gene
Caudate	ENSG00000104331.8	chr8_57282110_A_G_rs2270610	ENSG00000104331.8	IMPAD1	chr8	56957933	56993844	0.0204807765965639	-0.128425785304701	Gene
Caudate	ENSG00000104331.8	chr8_57282125_A_G_rs2270609	ENSG00000104331.8	IMPAD1	chr8	56957933	56993844	0.0204807765965639	-0.128425785304701	Gene
Caudate	ENSG00000117620.13	chr1_100246639_C_G_rs4143060	ENSG00000117620.13	SLC35A3	chr1	99969789	100035637	0.0204872908469097	0.205964221885121	Gene
Caudate	ENSG00000111843.13	chr6_10477182_G_T_rs645389	ENSG00000111843.13	TMEM14C	chr6	10722915	10731129	0.0204943775533931	-1.24350029163859	Gene
Caudate	ENSG00000205581.10	chr21_39773719_A_G_rs9983185	ENSG00000205581.10	HMGN1	chr21	39342315	39349647	0.0205621238296308	1.81805965880777	Gene
Caudate	ENSG00000131748.15	chr17_39879117_G_T_rs36038753	ENSG00000131748.15	STARD3	chr17	39637065	39663484	0.0205768906995831	-0.189483989723705	Gene
Caudate	ENSG00000131748.15	chr17_39880333_A_G_rs9904624	ENSG00000131748.15	STARD3	chr17	39637065	39663484	0.0205768906995831	-0.189483989723705	Gene
Caudate	ENSG00000131748.15	chr17_39884281_C_T_rs12941333	ENSG00000131748.15	STARD3	chr17	39637065	39663484	0.0205768906995831	-0.189483989723705	Gene
Caudate	ENSG00000131748.15	chr17_39884510_A_G_rs2872507	ENSG00000131748.15	STARD3	chr17	39637065	39663484	0.0205768906995831	-0.189483989723705	Gene
Caudate	ENSG00000131748.15	chr17_39878863_A_G_rs9907088	ENSG00000131748.15	STARD3	chr17	39637065	39663484	0.0205768913224523	-0.189483947029004	Gene
Caudate	ENSG00000131748.15	chr17_39882137_A_T_rs12939566	ENSG00000131748.15	STARD3	chr17	39637065	39663484	0.0205768913224523	-0.189483947029004	Gene
Caudate	ENSG00000131748.15	chr17_39884110_C_T_rs12232498	ENSG00000131748.15	STARD3	chr17	39637065	39663484	0.0205768913224523	-0.189483947029004	Gene
Caudate	ENSG00000131748.15	chr17_39879395_A_G_rs9910826	ENSG00000131748.15	STARD3	chr17	39637065	39663484	0.0205768916838348	-0.189483942312978	Gene
Caudate	ENSG00000105373.18	chr19_47306457_A_T_rs4508517	ENSG00000105373.18	GLTSCR2	chr19	47745522	47757058	0.0205974423035096	-0.357671511465192	Gene
Caudate	ENSG00000105373.18	chr19_47309908_A_G_rs11670330	ENSG00000105373.18	GLTSCR2	chr19	47745522	47757058	0.0205974423035096	-0.357671511465192	Gene
Caudate	ENSG00000105373.18	chr19_47312458_C_G_rs4427917	ENSG00000105373.18	GLTSCR2	chr19	47745522	47757058	0.0205974423035096	-0.357671511465192	Gene
Caudate	ENSG00000105373.18	chr19_47306414_A_G_rs4287683	ENSG00000105373.18	GLTSCR2	chr19	47745522	47757058	0.0205974436944391	-0.357671459005735	Gene
Caudate	ENSG00000105373.18	chr19_47307101_A_G_rs67834691	ENSG00000105373.18	GLTSCR2	chr19	47745522	47757058	0.0205974436944391	-0.357671459005735	Gene
Caudate	ENSG00000105373.18	chr19_47309432_A_G_rs60925053	ENSG00000105373.18	GLTSCR2	chr19	47745522	47757058	0.0205974436944391	-0.357671459005735	Gene
Caudate	ENSG00000105373.18	chr19_47311899_C_T_rs11668733	ENSG00000105373.18	GLTSCR2	chr19	47745522	47757058	0.0205974436944391	-0.357671459005735	Gene
Caudate	ENSG00000105373.18	chr19_47306432_A_T_rs4538111	ENSG00000105373.18	GLTSCR2	chr19	47745522	47757058	0.0205974457808329	-0.357671380316582	Gene
Caudate	ENSG00000105373.18	chr19_47309500_A_G_rs59259352	ENSG00000105373.18	GLTSCR2	chr19	47745522	47757058	0.0205974457808329	-0.357671380316582	Gene
Caudate	ENSG00000105373.18	chr19_47311935_C_T_rs11668768	ENSG00000105373.18	GLTSCR2	chr19	47745522	47757058	0.0205974457808329	-0.357671380316582	Gene
Caudate	ENSG00000174446.12	chr15_66065777_A_T_rs6494547	ENSG00000174446.12	SNAPC5	chr15	66490135	66497813	0.0205985786309676	-0.143189974935956	Gene
Caudate	ENSG00000115561.15	chr2_86433353_A_G_rs79006875	ENSG00000115561.15	CHMP3	chr2	86503431	86563479	0.0206015560176674	-1.00204847652402	Gene
Caudate	ENSG00000115561.15	chr2_86436858_C_T_rs73949503	ENSG00000115561.15	CHMP3	chr2	86503431	86563479	0.0206015606162292	-1.00204844676762	Gene
Caudate	ENSG00000164187.6	chr5_35806968_C_T_rs36093359	ENSG00000164187.6	LMBRD2	chr5	36098412	36151961	0.0206341280358431	-0.802203604180756	Gene
Caudate	ENSG00000105373.18	chr19_47305541_C_G_rs11671717	ENSG00000105373.18	GLTSCR2	chr19	47745522	47757058	0.0206370610938548	-0.357514325210614	Gene
Caudate	ENSG00000105373.18	chr19_47305571_G_T_rs7253663	ENSG00000105373.18	GLTSCR2	chr19	47745522	47757058	0.0206370610938548	-0.357514325210614	Gene
Caudate	ENSG00000270055.1	chr15_30964272_C_T_rs2955781	ENSG00000270055.1		chr15	30487963	30490313	0.0206622418232815	3.12614501173138	Gene
Caudate	ENSG00000270055.1	chr15_30968245_A_G_rs2955778	ENSG00000270055.1		chr15	30487963	30490313	0.0206622519245673	3.12614484779043	Gene
Caudate	ENSG00000270055.1	chr15_30978977_C_T_rs1524877	ENSG00000270055.1		chr15	30487963	30490313	0.0206622612689667	3.12614475750626	Gene
Caudate	ENSG00000270055.1	chr15_30986956_C_T_rs8040296	ENSG00000270055.1		chr15	30487963	30490313	0.0206622612689667	3.12614475750626	Gene
Caudate	ENSG00000072274.12	chr3_196252076_C_G_rs77822989	ENSG00000072274.12	TFRC	chr3	196027183	196082189	0.0206633750777323	0.153638447923905	Gene
Caudate	ENSG00000072274.12	chr3_196254428_A_G_rs59289255	ENSG00000072274.12	TFRC	chr3	196027183	196082189	0.0206682893205966	0.153450875003595	Gene
Caudate	ENSG00000164187.6	chr5_35808645_A_C_rs6882117	ENSG00000164187.6	LMBRD2	chr5	36098412	36151961	0.0206839844595541	-0.802101013265742	Gene
Caudate	ENSG00000137692.11	chr11_103496055_C_T_rs4754947	ENSG00000137692.11	DCUN1D5	chr11	103062076	103092215	0.0207107715557473	-0.142619016091753	Gene
Caudate	ENSG00000168036.16	chr3_40822383_A_G_rs73829422	ENSG00000168036.16	CTNNB1	chr3	41194837	41260096	0.0207210788025357	0.113790745894006	Gene
Caudate	ENSG00000105373.18	chr19_47305505_A_G_rs11670789	ENSG00000105373.18	GLTSCR2	chr19	47745522	47757058	0.0207398979866673	-0.36709559792567	Gene
Caudate	ENSG00000185495.10	chr1_223659794_C_T_rs1419308	ENSG00000185495.10		chr1	223992743	224010612	0.0207693405628258	2.27951301368752	Gene
Caudate	ENSG00000185495.10	chr1_223660896_A_G_rs10753413	ENSG00000185495.10		chr1	223992743	224010612	0.0207693405628258	2.27951301368752	Gene
Caudate	ENSG00000253771.5	chr13_25067865_A_G_rs3002188	ENSG00000253771.5	TPTE2P1	chr13	24924677	24968487	0.0207803334006794	-2.06850765875523	Gene
Caudate	ENSG00000104331.8	chr8_57280952_A_C_rs61638902	ENSG00000104331.8	IMPAD1	chr8	56957933	56993844	0.0207905176951674	-0.126677283212143	Gene
Caudate	ENSG00000111802.13	chr6_24501806_A_C_rs2817217	ENSG00000111802.13	TDP2	chr6	24649977	24667033	0.0208262849724374	-0.178764704975022	Gene
Caudate	ENSG00000111802.13	chr6_24501814_G_T_rs2817218	ENSG00000111802.13	TDP2	chr6	24649977	24667033	0.0208262849724374	-0.178764704975022	Gene
Caudate	ENSG00000089063.14	chr20_4763512_A_G_rs11697790	ENSG00000089063.14	TMEM230	chr20	5068232	5113103	0.0208317590074839	1.20666932680997	Gene
Caudate	ENSG00000089063.14	chr20_4763536_G_T_rs11698252	ENSG00000089063.14	TMEM230	chr20	5068232	5113103	0.0208317590074839	1.20666932680997	Gene
Caudate	ENSG00000179010.14	chr4_7107356_A_G_rs4082843	ENSG00000179010.14	MRFAP1	chr4	6640091	6642745	0.0208397764409475	0.379317654541088	Gene
Caudate	ENSG00000030419.16	chr2_212706864_C_G_rs78286764	ENSG00000030419.16	IKZF2	chr2	212999691	213152427	0.020848942708251	2.74505036944844	Gene
Caudate	ENSG00000184983.9	chr22_42204583_A_G_rs5751241	ENSG00000184983.9	NDUFA6	chr22	42085525	42090955	0.0209231049296227	1.90555604172466	Gene
Caudate	ENSG00000184983.9	chr22_42161704_C_T_rs5758619	ENSG00000184983.9	NDUFA6	chr22	42085525	42090955	0.0209231057796648	1.90555600041757	Gene
Caudate	ENSG00000114993.15	chr2_74060790_A_G_rs7597388	ENSG00000114993.15	RTKN	chr2	74425836	74442422	0.0209298363343183	1.45879352957864	Gene
Caudate	ENSG00000114993.15	chr2_74063606_A_G_rs13005103	ENSG00000114993.15	RTKN	chr2	74425836	74442422	0.0209298363343183	1.45879352957864	Gene
Caudate	ENSG00000114993.15	chr2_74064234_C_G_rs13011961	ENSG00000114993.15	RTKN	chr2	74425836	74442422	0.0209298363343183	1.45879352957864	Gene
Caudate	ENSG00000183793.13	chr16_15399189_A_G_rs153001	ENSG00000183793.13	NPIPA5	chr16	15363624	15381047	0.0209660420742852	-2.09539724328972	Gene
Caudate	ENSG00000163161.12	chr2_127553886_C_T_rs59870106	ENSG00000163161.12	ERCC3	chr2	127257290	127294176	0.0209811340101811	1.91467298046722	Gene
Caudate	ENSG00000104728.15	chr8_1600483_A_G_rs2956945	ENSG00000104728.15	ARHGEF10	chr8	1823976	1958641	0.0210416564314839	-1.50503464806582	Gene
Caudate	ENSG00000143748.17	chr1_224047408_A_G_rs4653904	ENSG00000143748.17	NVL	chr1	224227334	224330387	0.0210509539888621	-0.185069522893178	Gene
Caudate	ENSG00000166479.9	chr18_69124395_G_T_rs11151484	ENSG00000166479.9	TMX3	chr18	68673688	68715298	0.0211452967547001	0.176580085639595	Gene
Caudate	ENSG00000166479.9	chr18_69125398_G_T_rs7237266	ENSG00000166479.9	TMX3	chr18	68673688	68715298	0.0211452967547001	0.176580085639595	Gene
Caudate	ENSG00000070669.16	chr7_97461380_A_G_rs12334042	ENSG00000070669.16	ASNS	chr7	97852118	97872542	0.021153974551777	-0.15414466756565	Gene
Caudate	ENSG00000137692.11	chr11_103498813_C_T_rs4754949	ENSG00000137692.11	DCUN1D5	chr11	103062076	103092215	0.0212346162161987	-0.140217052181484	Gene
Caudate	ENSG00000117620.13	chr1_100248321_C_T_rs10127510	ENSG00000117620.13	SLC35A3	chr1	99969789	100035637	0.0212717073555806	0.187747230274726	Gene
Caudate	ENSG00000117620.13	chr1_100248414_A_G_rs4457600	ENSG00000117620.13	SLC35A3	chr1	99969789	100035637	0.0212717097598322	0.187747225351825	Gene
Caudate	ENSG00000157881.13	chr1_2233496_G_T_rs263531	ENSG00000157881.13	PANK4	chr1	2508533	2526628	0.0213226420818674	-0.140777313106781	Gene
Caudate	ENSG00000157881.13	chr1_2235168_G_GT_rs34646035	ENSG00000157881.13	PANK4	chr1	2508533	2526628	0.0213226420818674	-0.140777313106781	Gene
Caudate	ENSG00000119421.6	chr9_121807349_C_T_rs62572844	ENSG00000119421.6	NDUFA8	chr9	122144058	122159819	0.0213411790324651	-0.894718306790367	Gene
Caudate	ENSG00000119421.6	chr9_121806591_A_ATG_rs.	ENSG00000119421.6	NDUFA8	chr9	122144058	122159819	0.0213411872938927	-0.894718193790816	Gene
Caudate	ENSG00000137692.11	chr11_103500326_G_T_rs11225841	ENSG00000137692.11	DCUN1D5	chr11	103062076	103092215	0.021344930766225	-0.141693251875201	Gene
Caudate	ENSG00000137692.11	chr11_103502285_C_G_rs2198115	ENSG00000137692.11	DCUN1D5	chr11	103062076	103092215	0.021344930766225	-0.141693251875201	Gene
Caudate	ENSG00000145362.17	chr4_112390029_A_G_rs9992488	ENSG00000145362.17	ANK2	chr4	112818109	113383740	0.0213735138117604	-0.137950713855436	Gene
Caudate	ENSG00000129255.15	chr17_7100906_G_T_rs113747353	ENSG00000129255.15	MPDU1	chr17	7583529	7592789	0.0213989734930039	-0.122839048772528	Gene
Caudate	ENSG00000129255.15	chr17_7100992_A_T_rs113452293	ENSG00000129255.15	MPDU1	chr17	7583529	7592789	0.0213989734930039	-0.122839048772528	Gene
Caudate	ENSG00000164187.6	chr5_35807353_G_T_rs7736291	ENSG00000164187.6	LMBRD2	chr5	36098412	36151961	0.0214059010521999	1.03318396231953	Gene
Caudate	ENSG00000115275.11	chr2_74782229_C_T_rs10170088	ENSG00000115275.11	MOGS	chr2	74461057	74465410	0.0214065269152256	1.52114528771254	Gene
Caudate	ENSG00000145362.17	chr4_112389825_A_C_rs965013	ENSG00000145362.17	ANK2	chr4	112818109	113383740	0.021540539054689	-0.137835889300575	Gene
Caudate	ENSG00000014824.13	chr4_41642568_G_T_rs12511338	ENSG00000014824.13	SLC30A9	chr4	41990472	42090457	0.0215466569725963	-1.04324122683898	Gene
Caudate	ENSG00000117620.13	chr1_100244112_C_CT_rs36009006	ENSG00000117620.13	SLC35A3	chr1	99969789	100035637	0.0215704647353826	0.187054812684631	Gene
Caudate	ENSG00000117620.13	chr1_100243745_A_G_rs7543453	ENSG00000117620.13	SLC35A3	chr1	99969789	100035637	0.0215914770010786	0.187013038516052	Gene
Caudate	ENSG00000275549.1	chr9_136759197_A_G_rs11145870	ENSG00000275549.1	C9orf173-AS1	chr9	137250219	137253497	0.0216016065739872	2.66531573284924	Gene
Caudate	ENSG00000047578.12	chr16_27139678_C_T_rs62028270	ENSG00000047578.12	KIAA0556	chr16	27550133	27780369	0.0216369924926901	-1.18414576988204	Gene
Caudate	ENSG00000147813.15	chr8_143583399_C_T_rs11136303	ENSG00000147813.15	NAPRT	chr8	143574785	143578649	0.0216795108268077	-1.40693204847145	Gene
Caudate	ENSG00000131748.15	chr17_39871147_A_G_rs12709365	ENSG00000131748.15	STARD3	chr17	39637065	39663484	0.0217022500519838	-0.131616864172971	Gene
Caudate	ENSG00000131748.15	chr17_39871330_A_G_rs13380815	ENSG00000131748.15	STARD3	chr17	39637065	39663484	0.0217022500519838	-0.131616864172971	Gene
Caudate	ENSG00000131748.15	chr17_39873952_A_T_rs11870965	ENSG00000131748.15	STARD3	chr17	39637065	39663484	0.0217022500519838	-0.131616864172971	Gene
Caudate	ENSG00000131748.15	chr17_39875461_C_T_rs10852936	ENSG00000131748.15	STARD3	chr17	39637065	39663484	0.0217022500519838	-0.131616864172971	Gene
Caudate	ENSG00000131748.15	chr17_39875935_C_T_rs12939457	ENSG00000131748.15	STARD3	chr17	39637065	39663484	0.0217022500519838	-0.131616864172971	Gene
Caudate	ENSG00000131748.15	chr17_39877024_A_C_rs1054609	ENSG00000131748.15	STARD3	chr17	39637065	39663484	0.0217022500519838	-0.131616864172971	Gene
Caudate	ENSG00000131748.15	chr17_39874885_A_G_rs9905959	ENSG00000131748.15	STARD3	chr17	39637065	39663484	0.0217022502367982	-0.131616863471565	Gene
Caudate	ENSG00000130234.10	chrX_15492951_C_T_rs2094	ENSG00000130234.10	ACE2	chrX	15561033	15602148	0.0217649798869028	-2.22660647773488	Gene
Caudate	ENSG00000251396.6	chr8_60968205_G_T_rs10103373	ENSG00000251396.6	LINC01301	chr8	60384588	60516795	0.0218152706698278	-1.71678064780481	Gene
Caudate	ENSG00000129682.14	chrX_139346941_C_CT_rs.	ENSG00000129682.14	FGF13	chrX	138614731	139222777	0.0218349123459749	-0.130522455839299	Gene
Caudate	ENSG00000104331.8	chr8_56526373_C_T_rs2317372	ENSG00000104331.8	IMPAD1	chr8	56957933	56993844	0.0218549994928918	-0.124205764845655	Gene
Caudate	ENSG00000140479.16	chr15_101168135_A_G_rs1982489	ENSG00000140479.16	PCSK6	chr15	101297142	101525202	0.0218572221992871	-1.42117279836548	Gene
Caudate	ENSG00000214946.13	chr17_15761959_A_G_rs506226	ENSG00000214946.13	TBC1D26	chr17	15732247	15749192	0.0218619122886862	1.38786120030482	Gene
Caudate	ENSG00000277494.1	chr8_143220805_C_T_rs6420184	ENSG00000277494.1	GPIHBP1	chr8	143213193	143217170	0.0218958678267354	-1.66722805047178	Gene
Caudate	ENSG00000188312.13	chr9_92787928_A_G_rs10121597	ENSG00000188312.13	CENPP	chr9	92325484	92620533	0.0219028319267597	-2.81313102977901	Gene
Caudate	ENSG00000188312.13	chr9_92789548_A_G_rs2181585	ENSG00000188312.13	CENPP	chr9	92325484	92620533	0.0219028319267597	-2.81313102977901	Gene
Caudate	ENSG00000138035.14	chr2_55973264_G_T_rs4589800	ENSG00000138035.14	PNPT1	chr2	55634265	55693910	0.0219493046242778	-1.4400124391367	Gene
Caudate	ENSG00000070669.16	chr7_97469634_A_C_rs6959132	ENSG00000070669.16	ASNS	chr7	97852118	97872542	0.0219576759392983	-0.154734011671089	Gene
Caudate	ENSG00000120675.5	chr13_43393586_G_GTGGA_rs.	ENSG00000120675.5	DNAJC15	chr13	43023203	43114224	0.0219635801007236	2.85427254180889	Gene
Caudate	ENSG00000162931.11	chr1_228351128_C_T_rs11581897	ENSG00000162931.11	TRIM17	chr1	228407940	228416861	0.0219666030315004	0.125755857209407	Gene
Caudate	ENSG00000099804.8	chr19_990185_C_G_rs10409367	ENSG00000099804.8	CDC34	chr19	531712	542092	0.0220499456944231	-1.49547593644436	Gene
Caudate	ENSG00000005700.14	chr6_82018067_C_T_rs12208013	ENSG00000005700.14	IBTK	chr6	82169983	82247754	0.0220623507636939	-1.63162816780614	Gene
Caudate	ENSG00000005700.14	chr6_82021184_G_GA_rs34011965	ENSG00000005700.14	IBTK	chr6	82169983	82247754	0.0220623507636939	-1.63162816780614	Gene
Caudate	ENSG00000005700.14	chr6_82021219_G_T_rs1361694	ENSG00000005700.14	IBTK	chr6	82169983	82247754	0.0220623507636939	-1.63162816780614	Gene
Caudate	ENSG00000189298.13	chr6_28787040_A_C_rs9257182	ENSG00000189298.13	ZKSCAN3	chr6	28349914	28369177	0.0221214209062255	3.15352196508357	Gene
Caudate	ENSG00000189298.13	chr6_28787910_T_TGG_rs9280468	ENSG00000189298.13	ZKSCAN3	chr6	28349914	28369177	0.0221214209062255	3.15352196508357	Gene
Caudate	ENSG00000189298.13	chr6_28797197_A_G_rs9257190	ENSG00000189298.13	ZKSCAN3	chr6	28349914	28369177	0.0221214209062255	3.15352196508357	Gene
Caudate	ENSG00000189298.13	chr6_28801894_C_T_rs2765220	ENSG00000189298.13	ZKSCAN3	chr6	28349914	28369177	0.0221214209062255	3.15352196508357	Gene
Caudate	ENSG00000198580.7	chr7_6493689_A_G_rs28757802	ENSG00000198580.7		chr7	6673494	6676366	0.0221448849042094	1.56778478388962	Gene
Caudate	ENSG00000213640.3	chr7_64818881_G_T_rs13230564	ENSG00000213640.3	EEF1DP4	chr7	64862999	64864370	0.0221726880439166	-1.78064126581558	Gene
Caudate	ENSG00000140479.16	chr15_101174650_G_T_rs2014320	ENSG00000140479.16	PCSK6	chr15	101297142	101525202	0.0222522890577778	-1.41539771174039	Gene
Caudate	ENSG00000122367.19	chr10_86197682_A_G_rs2814357	ENSG00000122367.19	LDB3	chr10	86668449	86736068	0.0222550398585888	0.302523160166914	Gene
Caudate	ENSG00000137692.11	chr11_103524153_C_T_rs12221807	ENSG00000137692.11	DCUN1D5	chr11	103062076	103092215	0.0222774920304675	-0.154942667549425	Gene
Caudate	ENSG00000183117.18	chr8_4816266_A_C_rs28622489	ENSG00000183117.18	CSMD1	chr8	2935353	4994972	0.0222949562188175	0.491237170967659	Gene
Caudate	ENSG00000214946.13	chr17_15758392_G_T_rs9906303	ENSG00000214946.13	TBC1D26	chr17	15732247	15749192	0.0223368697837384	1.38242375551241	Gene
Caudate	ENSG00000061936.9	chr12_131212719_C_T_rs10848308	ENSG00000061936.9	SFSWAP	chr12	131711081	131799737	0.02238297955626	-0.130275682587538	Gene
Caudate	ENSG00000278937.1	chr13_46318127_G_T_rs2764582	ENSG00000278937.1		chr13	46117864	46122699	0.0224086963457155	-1.7444118173823	Gene
Caudate	ENSG00000253570.1	chr8_38551804_A_G_rs2445026	ENSG00000253570.1	RNF5P1	chr8	38600661	38601200	0.0224638923081547	-2.7008580003138	Gene
Caudate	ENSG00000196169.14	chr17_74530724_A_G_rs4789072	ENSG00000196169.14	KIF19	chr17	74326210	74355820	0.0225239354724333	1.77717471558253	Gene
Caudate	ENSG00000196169.14	chr17_74522104_A_C_rs72852234	ENSG00000196169.14	KIF19	chr17	74326210	74355820	0.0225239394384803	1.77717472855326	Gene
Caudate	ENSG00000196169.14	chr17_74527085_C_T_rs10512596	ENSG00000196169.14	KIF19	chr17	74326210	74355820	0.0225239510974224	1.77717460772112	Gene
Caudate	ENSG00000196169.14	chr17_74531952_C_T_rs4788843	ENSG00000196169.14	KIF19	chr17	74326210	74355820	0.0225239510974224	1.77717460772112	Gene
Caudate	ENSG00000196169.14	chr17_74534308_C_T_rs2382846	ENSG00000196169.14	KIF19	chr17	74326210	74355820	0.0225239510974224	1.77717460772112	Gene
Caudate	ENSG00000138035.14	chr2_55711204_C_T_rs7564169	ENSG00000138035.14	PNPT1	chr2	55634265	55693910	0.0225396314995773	1.4641672354985	Gene
Caudate	ENSG00000189298.13	chr6_28746267_C_G_rs1233582	ENSG00000189298.13	ZKSCAN3	chr6	28349914	28369177	0.0226031387173853	3.13988057639258	Gene
Caudate	ENSG00000189298.13	chr6_28748568_A_G_rs1233585	ENSG00000189298.13	ZKSCAN3	chr6	28349914	28369177	0.0226031387173853	3.13988057639258	Gene
Caudate	ENSG00000189298.13	chr6_28771545_A_G_rs1233614	ENSG00000189298.13	ZKSCAN3	chr6	28349914	28369177	0.0226031387173853	3.13988057639258	Gene
Caudate	ENSG00000189298.13	chr6_28768412_A_G_rs1233608	ENSG00000189298.13	ZKSCAN3	chr6	28349914	28369177	0.0226031435469185	3.13988053512877	Gene
Caudate	ENSG00000104331.8	chr8_57282987_C_T_rs79311869	ENSG00000104331.8	IMPAD1	chr8	56957933	56993844	0.0226559390632664	-0.13401919862637	Gene
Caudate	ENSG00000104331.8	chr8_57283046_A_T_rs76270388	ENSG00000104331.8	IMPAD1	chr8	56957933	56993844	0.0226559390632664	-0.13401919862637	Gene
Caudate	ENSG00000104331.8	chr8_57283074_C_T_rs73591706	ENSG00000104331.8	IMPAD1	chr8	56957933	56993844	0.0226559390632664	-0.13401919862637	Gene
Caudate	ENSG00000104331.8	chr8_57283096_A_G_rs67096506	ENSG00000104331.8	IMPAD1	chr8	56957933	56993844	0.0226559390632664	-0.13401919862637	Gene
Caudate	ENSG00000104331.8	chr8_57283197_G_T_rs59843034	ENSG00000104331.8	IMPAD1	chr8	56957933	56993844	0.0226559390632664	-0.13401919862637	Gene
Caudate	ENSG00000104331.8	chr8_57283491_G_T_rs60346509	ENSG00000104331.8	IMPAD1	chr8	56957933	56993844	0.0226559390632664	-0.13401919862637	Gene
Caudate	ENSG00000104331.8	chr8_57283492_C_T_rs57314710	ENSG00000104331.8	IMPAD1	chr8	56957933	56993844	0.0226559390632664	-0.13401919862637	Gene
Caudate	ENSG00000104331.8	chr8_57283522_C_T_rs68114352	ENSG00000104331.8	IMPAD1	chr8	56957933	56993844	0.0226559390632664	-0.13401919862637	Gene
Caudate	ENSG00000104331.8	chr8_57283936_A_G_rs10504229	ENSG00000104331.8	IMPAD1	chr8	56957933	56993844	0.0226559390632664	-0.13401919862637	Gene
Caudate	ENSG00000104331.8	chr8_57283967_A_G_rs59708460	ENSG00000104331.8	IMPAD1	chr8	56957933	56993844	0.0226559390632664	-0.13401919862637	Gene
Caudate	ENSG00000104331.8	chr8_57284145_C_T_rs55912204	ENSG00000104331.8	IMPAD1	chr8	56957933	56993844	0.0226559390632664	-0.13401919862637	Gene
Caudate	ENSG00000104331.8	chr8_57284156_C_T_rs55977795	ENSG00000104331.8	IMPAD1	chr8	56957933	56993844	0.0226559390632664	-0.13401919862637	Gene
Caudate	ENSG00000263142.5	chr17_46879346_C_G_rs1530365	ENSG00000263142.5	LRRC37A17P	chr17	46978481	47054569	0.0227094896264216	2.01465457737969	Gene
Caudate	ENSG00000183117.18	chr8_5363971_A_T_rs57753301	ENSG00000183117.18	CSMD1	chr8	2935353	4994972	0.0227330193296099	1.12919231084305	Gene
Caudate	ENSG00000237550.5	chr15_82683247_C_T_rs11259946	ENSG00000237550.5	RPL9P9	chr15	82372196	82372912	0.0227364505517933	2.57549824000413	Gene
Caudate	ENSG00000214946.13	chr17_15752656_C_G_rs11658128	ENSG00000214946.13	TBC1D26	chr17	15732247	15749192	0.0227564383295671	1.38500032891584	Gene
Caudate	ENSG00000132768.13	chr1_43726088_C_T_rs11210907	ENSG00000132768.13	DPH2	chr1	43970000	43973369	0.0227663711958209	-1.81477201765227	Gene
Caudate	ENSG00000132768.13	chr1_43728863_A_G_rs4660259	ENSG00000132768.13	DPH2	chr1	43970000	43973369	0.0227663711958209	-1.81477201765227	Gene
Caudate	ENSG00000132768.13	chr1_43729948_A_AAG_rs55803885	ENSG00000132768.13	DPH2	chr1	43970000	43973369	0.0227663711958209	-1.81477201765227	Gene
Caudate	ENSG00000132768.13	chr1_43720773_A_T_rs10890273	ENSG00000132768.13	DPH2	chr1	43970000	43973369	0.0227663825914273	-1.81477190132933	Gene
Caudate	ENSG00000132768.13	chr1_43729682_C_T_rs4660260	ENSG00000132768.13	DPH2	chr1	43970000	43973369	0.0227663825914273	-1.81477190132933	Gene
Caudate	ENSG00000132768.13	chr1_43730745_A_T_rs7538463	ENSG00000132768.13	DPH2	chr1	43970000	43973369	0.0227663825914273	-1.81477190132933	Gene
Caudate	ENSG00000132768.13	chr1_43731274_C_T_rs3862228	ENSG00000132768.13	DPH2	chr1	43970000	43973369	0.0227663825914273	-1.81477190132933	Gene
Caudate	ENSG00000137714.2	chr11_110561480_C_T_rs1971356	ENSG00000137714.2	FDX1	chr11	110429883	110464881	0.0228347131887824	1.49089954048928	Gene
Caudate	ENSG00000104331.8	chr8_57280136_A_G_rs73609762	ENSG00000104331.8	IMPAD1	chr8	56957933	56993844	0.0228644790706561	-0.143646908118573	Gene
Caudate	ENSG00000101276.14	chr20_785294_A_C_rs4815975	ENSG00000101276.14	SLC52A3	chr20	760080	776015	0.0228659615220954	-2.01486276341054	Gene
Caudate	ENSG00000172469.15	chr6_95077969_A_G_rs959500530	ENSG00000172469.15	MANEA	chr6	95577543	95609457	0.0228674130272596	-0.15621402061445	Gene
Caudate	ENSG00000172469.15	chr6_95083635_A_G_rs886862042	ENSG00000172469.15	MANEA	chr6	95577543	95609457	0.0228674130272596	-0.15621402061445	Gene
Caudate	ENSG00000131748.15	chr17_39882136_A_T_rs12939565	ENSG00000131748.15	STARD3	chr17	39637065	39663484	0.0228745560088359	-0.129050837906848	Gene
Caudate	ENSG00000123552.17	chr6_99065185_A_T_rs2207444	ENSG00000123552.17	USP45	chr6	99432379	99521728	0.0228785982107147	1.88292875868294	Gene
Caudate	ENSG00000260404.3	chr4_118894789_A_G_rs2892830	ENSG00000260404.3		chr4	118591773	118633729	0.0229012684501611	1.3962416634088	Gene
Caudate	ENSG00000104331.8	chr8_56710037_G_GA_rs11340580	ENSG00000104331.8	IMPAD1	chr8	56957933	56993844	0.0229532330556524	0.13626996704511	Gene
Caudate	ENSG00000104331.8	chr8_57255159_C_G_rs7842855	ENSG00000104331.8	IMPAD1	chr8	56957933	56993844	0.0230338820667524	-0.11521660857196	Gene
Caudate	ENSG00000104331.8	chr8_57255161_A_T_rs7842482	ENSG00000104331.8	IMPAD1	chr8	56957933	56993844	0.0230338820667524	-0.11521660857196	Gene
Caudate	ENSG00000104331.8	chr8_57255167_A_G_rs903718	ENSG00000104331.8	IMPAD1	chr8	56957933	56993844	0.0230338820667524	-0.11521660857196	Gene
Caudate	ENSG00000046889.18	chr8_67919909_C_T_rs7836085	ENSG00000046889.18	PREX2	chr8	67952118	68237030	0.0230400684530478	1.76324162128318	Gene
Caudate	ENSG00000147601.13	chr8_73275451_G_T_rs2546232	ENSG00000147601.13	TERF1	chr8	73008864	73048122	0.0230462269290106	-0.228682409433193	Gene
Caudate	ENSG00000147601.13	chr8_73275019_A_T_rs2605883	ENSG00000147601.13	TERF1	chr8	73008864	73048122	0.0230462291169841	-0.228682379658605	Gene
Caudate	ENSG00000151067.21	chr12_1483954_A_T_rs78882780	ENSG00000151067.21	CACNA1C	chr12	1970786	2697950	0.0230486765983855	0.14339767907839	Gene
Caudate	ENSG00000151067.21	chr12_1483955_A_G_rs78810199	ENSG00000151067.21	CACNA1C	chr12	1970786	2697950	0.0230486777420992	0.14339767711472	Gene
Caudate	ENSG00000232295.7	chr6_71301260_A_G_rs9346458	ENSG00000232295.7		chr6	71221457	71328228	0.0230664524126109	2.22504227615002	Gene
Caudate	ENSG00000232295.7	chr6_71304347_C_T_rs4707908	ENSG00000232295.7		chr6	71221457	71328228	0.0230664524126109	2.22504227615002	Gene
Caudate	ENSG00000232295.7	chr6_71291453_C_T_rs1407595	ENSG00000232295.7		chr6	71221457	71328228	0.0230665192263143	2.22504151936014	Gene
Caudate	ENSG00000232295.7	chr6_71306704_A_C_rs7753063	ENSG00000232295.7		chr6	71221457	71328228	0.0230665192263143	2.22504151936014	Gene
Caudate	ENSG00000090661.11	chr19_7718168_C_T_rs10425180	ENSG00000090661.11	CERS4	chr19	8206736	8262421	0.0230919925430771	-1.87938412498581	Gene
Caudate	ENSG00000175309.14	chr5_178042878_A_G_rs7446650	ENSG00000175309.14	PHYKPL	chr5	178208497	178232791	0.0231661798247503	-0.154138832988995	Gene
Caudate	ENSG00000205581.10	chr21_39783088_C_T_rs7277040	ENSG00000205581.10	HMGN1	chr21	39342315	39349647	0.0231691987032787	1.90964687193446	Gene
Caudate	ENSG00000212123.3	chr19_6203135_A_G_rs2335629	ENSG00000212123.3	PRR22	chr19	5782960	5784765	0.0231866468324371	-2.00569314360771	Gene
Caudate	ENSG00000137692.11	chr11_103528377_G_T_rs10895453	ENSG00000137692.11	DCUN1D5	chr11	103062076	103092215	0.0231997502764959	-0.148882971812827	Gene
Caudate	ENSG00000137692.11	chr11_103528159_G_T_rs11225861	ENSG00000137692.11	DCUN1D5	chr11	103062076	103092215	0.0231997534931754	-0.148882967125784	Gene
Caudate	ENSG00000137692.11	chr11_103528135_C_T_rs2034556	ENSG00000137692.11	DCUN1D5	chr11	103062076	103092215	0.0231999851446623	-0.148882395333527	Gene
Caudate	ENSG00000177565.16	chr3_176799375_C_T_rs11927726	ENSG00000177565.16	TBL1XR1	chr3	177019340	177228000	0.0232091563624264	0.126049672687229	Gene
Caudate	ENSG00000177565.16	chr3_176800892_A_G_rs11917166	ENSG00000177565.16	TBL1XR1	chr3	177019340	177228000	0.0232091563624264	0.126049672687229	Gene
Caudate	ENSG00000177565.16	chr3_176799937_A_C_rs1155844	ENSG00000177565.16	TBL1XR1	chr3	177019340	177228000	0.0232091566523732	0.126049672422567	Gene
Caudate	ENSG00000177565.16	chr3_176800010_C_G_rs1155843	ENSG00000177565.16	TBL1XR1	chr3	177019340	177228000	0.0232091566523732	0.126049672422567	Gene
Caudate	ENSG00000075089.9	chr12_99969854_A_G_rs1921023	ENSG00000075089.9	ACTR6	chr12	100199122	100241865	0.0232593923970815	-0.181544672475758	Gene
Caudate	ENSG00000174446.12	chr15_66063454_A_G_rs4776277	ENSG00000174446.12	SNAPC5	chr15	66490135	66497813	0.0232631771752579	-0.1440358184581	Gene
Caudate	ENSG00000230445.4	chr10_27377991_A_G_rs237584	ENSG00000230445.4	LRRC37A6P	chr10	27246350	27259455	0.02326485278187	-2.0809191826547	Gene
Caudate	ENSG00000111843.13	chr6_10481484_C_T_rs505234	ENSG00000111843.13	TMEM14C	chr6	10722915	10731129	0.023282060035236	-1.64415161773265	Gene
Caudate	ENSG00000111843.13	chr6_10481467_G_GTAGT_rs112939089	ENSG00000111843.13	TMEM14C	chr6	10722915	10731129	0.0232820998436119	-1.64415123876452	Gene
Caudate	ENSG00000111843.13	chr6_10482141_A_T_rs532562	ENSG00000111843.13	TMEM14C	chr6	10722915	10731129	0.0232820998436119	-1.64415123876452	Gene
Caudate	ENSG00000125124.11	chr16_56915256_A_G_rs37029	ENSG00000125124.11	BBS2	chr16	56466836	56520283	0.0232909646721587	-2.21490086864564	Gene
Caudate	ENSG00000174446.12	chr15_66062712_G_T_rs7179823	ENSG00000174446.12	SNAPC5	chr15	66490135	66497813	0.023365877847441	-0.143902029459901	Gene
Caudate	ENSG00000213640.3	chr7_64824581_A_G_rs7792444	ENSG00000213640.3	EEF1DP4	chr7	64862999	64864370	0.0233787024937167	-1.93817160196938	Gene
Caudate	ENSG00000114993.15	chr2_74026350_A_C_rs13027623	ENSG00000114993.15	RTKN	chr2	74425836	74442422	0.0234376066729151	1.42748754740003	Gene
Caudate	ENSG00000131748.15	chr17_39869916_C_T_rs11655198	ENSG00000131748.15	STARD3	chr17	39637065	39663484	0.0234405602067903	-0.114389693828972	Gene
Caudate	ENSG00000131748.15	chr17_39870108_C_G_rs11655292	ENSG00000131748.15	STARD3	chr17	39637065	39663484	0.0234405602067903	-0.114389693828972	Gene
Caudate	ENSG00000131748.15	chr17_39874777_A_G_rs9903250	ENSG00000131748.15	STARD3	chr17	39637065	39663484	0.0234405602067903	-0.114389693828972	Gene
Caudate	ENSG00000131748.15	chr17_39870033_A_T_rs11650661	ENSG00000131748.15	STARD3	chr17	39637065	39663484	0.0234405602873596	-0.114389693162823	Gene
Caudate	ENSG00000182841.12	chr22_43062012_G_T_rs5996262	ENSG00000182841.12	RRP7BP	chr22	42555223	42582038	0.023468934931634	-1.47818820323144	Gene
Caudate	ENSG00000182841.12	chr22_43063807_A_G_rs9680750	ENSG00000182841.12	RRP7BP	chr22	42555223	42582038	0.023468934931634	-1.47818820323144	Gene
Caudate	ENSG00000106565.17	chr7_151293058_C_T_rs67275291	ENSG00000106565.17	TMEM176B	chr7	150791285	150801360	0.0234780637057645	3.02760551612907	Gene
Caudate	ENSG00000100664.10	chr14_103074759_C_G_rs7149952	ENSG00000100664.10	EIF5	chr14	103333544	103345025	0.0235292034037814	0.123534547575986	Gene
Caudate	ENSG00000117620.13	chr1_100265744_C_G_rs3806241	ENSG00000117620.13	SLC35A3	chr1	99969789	100035637	0.0235417594413201	0.193302885758463	Gene
Caudate	ENSG00000187239.16	chr9_130406483_C_G_rs11244203	ENSG00000187239.16	FNBP1	chr9	129887187	130043194	0.0235848889227156	0.128034966477822	Gene
Caudate	ENSG00000160285.14	chr21_46480366_C_G_rs9306153	ENSG00000160285.14	LSS	chr21	46188141	46228824	0.0235984257280745	-1.42781581006201	Gene
Caudate	ENSG00000105499.13	chr19_47673189_C_G_rs61203661	ENSG00000105499.13	PLA2G4C	chr19	48047843	48110817	0.0236097137635292	-2.0640814249546	Gene
Caudate	ENSG00000105499.13	chr19_47674001_A_G_rs2098718	ENSG00000105499.13	PLA2G4C	chr19	48047843	48110817	0.0236097137635292	-2.0640814249546	Gene
Caudate	ENSG00000137692.11	chr11_103523199_A_G_rs1481963	ENSG00000137692.11	DCUN1D5	chr11	103062076	103092215	0.0236301602461838	-0.148796753503342	Gene
Caudate	ENSG00000137692.11	chr11_103523443_C_T_rs10895451	ENSG00000137692.11	DCUN1D5	chr11	103062076	103092215	0.023630160786685	-0.148796752748083	Gene
Caudate	ENSG00000103111.14	chr16_77483546_A_G_rs2343701	ENSG00000103111.14	MON1B	chr16	77190835	77202405	0.0236357892137798	-2.07320871908505	Gene
Caudate	ENSG00000198612.10	chr2_237027150_A_G_rs12692196	ENSG00000198612.10	COPS8	chr2	237085312	237100466	0.0236668757976159	0.119103903940394	Gene
Caudate	ENSG00000198612.10	chr2_237027663_C_G_rs10200836	ENSG00000198612.10	COPS8	chr2	237085312	237100466	0.0236668757976159	0.119103903940394	Gene
Caudate	ENSG00000183117.18	chr8_4817178_C_T_rs2028226	ENSG00000183117.18	CSMD1	chr8	2935353	4994972	0.0237111393051459	0.522574719969302	Gene
Caudate	ENSG00000227051.6	chr14_95795450_C_T_rs7152547	ENSG00000227051.6	C14orf132	chr14	96039324	96093889	0.0237243648930405	-0.503808628365239	Gene
Caudate	ENSG00000183117.18	chr8_5203507_C_G_rs11776174	ENSG00000183117.18	CSMD1	chr8	2935353	4994972	0.0237825143464777	0.245489032714563	Gene
Caudate	ENSG00000166454.9	chr16_81276065_G_T_rs6564864	ENSG00000166454.9	ATMIN	chr16	81035847	81047358	0.0237999168990595	1.50535269054805	Gene
Caudate	ENSG00000070669.16	chr7_97466272_A_T_rs759423	ENSG00000070669.16	ASNS	chr7	97852118	97872542	0.023808662458338	-0.195233685447146	Gene
Caudate	ENSG00000042493.15	chr2_85367226_A_G_rs114307161	ENSG00000042493.15	CAPG	chr2	85394748	85418432	0.0238307837619793	4.06845148064085	Gene
Caudate	ENSG00000169629.11	chr2_112664398_C_T_rs6747638	ENSG00000169629.11	RGPD8	chr2	112370092	112434488	0.0238404816045367	2.67579253207365	Gene
Caudate	ENSG00000105499.13	chr19_47668113_C_T_rs10411940	ENSG00000105499.13	PLA2G4C	chr19	48047843	48110817	0.0238418707144594	1.98418723101771	Gene
Caudate	ENSG00000100258.17	chr22_50176047_C_T_rs5771204	ENSG00000100258.17	LMF2	chr22	50502949	50507691	0.0238833942172166	1.38108400998308	Gene
Caudate	ENSG00000203666.12	chr1_245462350_C_T_rs669314	ENSG00000203666.12	EFCAB2	chr1	244969705	245127164	0.0239030539139594	2.17652450191408	Gene
Caudate	ENSG00000104936.17	chr19_45546724_A_G_rs10422253	ENSG00000104936.17	DMPK	chr19	45769717	45782552	0.0239163738328882	0.132446657934512	Gene
Caudate	ENSG00000072042.12	chr14_67574407_C_G_rs1555400	ENSG00000072042.12	RDH11	chr14	67676801	67695814	0.023937264245986	-0.154538464076051	Gene
Caudate	ENSG00000183287.13	chr18_60159965_A_G_rs565239	ENSG00000183287.13	CCBE1	chr18	59430940	59697380	0.0240130112093646	-1.69163408802115	Gene
Caudate	ENSG00000183287.13	chr18_60160372_A_G_rs681630	ENSG00000183287.13	CCBE1	chr18	59430940	59697380	0.0240130112093646	-1.69163408802115	Gene
Caudate	ENSG00000183287.13	chr18_60160805_C_T_rs536783	ENSG00000183287.13	CCBE1	chr18	59430940	59697380	0.0240130112093646	-1.69163408802115	Gene
Caudate	ENSG00000183287.13	chr18_60161303_A_AT_rs11301551	ENSG00000183287.13	CCBE1	chr18	59430940	59697380	0.0240130112093646	-1.69163408802115	Gene
Caudate	ENSG00000104331.8	chr8_57273906_A_G_rs61562183	ENSG00000104331.8	IMPAD1	chr8	56957933	56993844	0.0240359280742505	-0.130594317358796	Gene
Caudate	ENSG00000133246.11	chr19_8537207_G_T_rs7247517	ENSG00000133246.11	PRAM1	chr19	8490056	8503112	0.0240403471425601	-1.38034183801025	Gene
Caudate	ENSG00000104331.8	chr8_57282632_A_G_rs59275611	ENSG00000104331.8	IMPAD1	chr8	56957933	56993844	0.0240524150871625	-0.133063487415296	Gene
Caudate	ENSG00000104331.8	chr8_57282789_C_T_rs60646469	ENSG00000104331.8	IMPAD1	chr8	56957933	56993844	0.0240524150871625	-0.133063487415296	Gene
Caudate	ENSG00000177613.8	chr10_51797807_A_G_rs11592752	ENSG00000177613.8	CSTF2T	chr10	51695487	51699591	0.0240932907788307	-1.12901107832386	Gene
Caudate	ENSG00000177613.8	chr10_51796233_A_G_rs7898813	ENSG00000177613.8	CSTF2T	chr10	51695487	51699591	0.0240933116031252	-1.1290109370689	Gene
Caudate	ENSG00000177613.8	chr10_51796272_C_T_rs7902238	ENSG00000177613.8	CSTF2T	chr10	51695487	51699591	0.0240933116031252	-1.1290109370689	Gene
Caudate	ENSG00000262580.5	chr17_80224891_A_T_rs60858365	ENSG00000262580.5		chr17	80200673	80205949	0.0241147778162938	1.62685420257586	Gene
Caudate	ENSG00000167978.16	chr16_2889565_A_T_rs9926873	ENSG00000167978.16	SRRM2	chr16	2752329	2772538	0.0241370329666262	-0.198881146456649	Gene
Caudate	ENSG00000100664.10	chr14_103078836_C_T_rs10147340	ENSG00000100664.10	EIF5	chr14	103333544	103345025	0.0241469042025266	0.122417709681442	Gene
Caudate	ENSG00000122375.11	chr10_86957935_T_TG_rs33979898	ENSG00000122375.11	OPN4	chr10	86654557	86666848	0.0241517689457603	-1.59179409834627	Gene
Caudate	ENSG00000116209.11	chr1_54504496_A_C_rs10443233	ENSG00000116209.11	TMEM59	chr1	54026681	54053504	0.024185353885791	1.69990430551203	Gene
Caudate	ENSG00000070669.16	chr7_97996849_C_T_rs1614702	ENSG00000070669.16	ASNS	chr7	97852118	97872542	0.0241928001456846	-0.159417523937071	Gene
Caudate	ENSG00000166441.12	chr11_8725137_A_G_rs4929931	ENSG00000166441.12	RPL27A	chr11	8682411	8714759	0.0242331527933765	0.130643013929502	Gene
Caudate	ENSG00000070669.16	chr7_97462896_A_G_rs11772076	ENSG00000070669.16	ASNS	chr7	97852118	97872542	0.0242663948676527	-0.152145057555131	Gene
Caudate	ENSG00000196169.14	chr17_74527702_T_TG_rs35103649	ENSG00000196169.14	KIF19	chr17	74326210	74355820	0.0242932093566688	1.76227610023195	Gene
Caudate	ENSG00000003756.16	chr3_50200723_A_T_rs7612733	ENSG00000003756.16	RBM5	chr3	50088908	50119021	0.0244006309554595	-1.58265532722627	Gene
Caudate	ENSG00000198612.10	chr2_237015109_A_G_rs6732958	ENSG00000198612.10	COPS8	chr2	237085312	237100466	0.0244017369846867	0.118470115905585	Gene
Caudate	ENSG00000117620.13	chr1_100260034_A_G_rs76188022	ENSG00000117620.13	SLC35A3	chr1	99969789	100035637	0.0244411858787826	0.191861132436155	Gene
Caudate	ENSG00000061936.9	chr12_131212962_A_C_rs10773861	ENSG00000061936.9	SFSWAP	chr12	131711081	131799737	0.0244420682521787	-0.144882828300741	Gene
Caudate	ENSG00000168874.12	chr2_85686091_A_G_rs11688432	ENSG00000168874.12	ATOH8	chr2	85751344	85788066	0.02444292316466	-1.78012334045377	Gene
Caudate	ENSG00000112406.4	chr6_138840124_A_G_rs9376375	ENSG00000112406.4	HECA	chr6	139135112	139180802	0.0244514963607598	0.120449802450149	Gene
Caudate	ENSG00000214946.13	chr17_15751039_A_G_rs62072385	ENSG00000214946.13	TBC1D26	chr17	15732247	15749192	0.0244548276881381	1.37032491021641	Gene
Caudate	ENSG00000214946.13	chr17_15755827_T_TATC_rs4054348	ENSG00000214946.13	TBC1D26	chr17	15732247	15749192	0.0244548276881381	1.37032491021641	Gene
Caudate	ENSG00000182841.12	chr22_43063235_A_G_rs6003019	ENSG00000182841.12	RRP7BP	chr22	42555223	42582038	0.0244693822145911	-1.51383013186463	Gene
Caudate	ENSG00000183287.13	chr18_60084094_C_CA_rs35068995	ENSG00000183287.13	CCBE1	chr18	59430940	59697380	0.0244776177878381	-1.56223210810778	Gene
Caudate	ENSG00000137692.11	chr11_103527274_C_T_rs10750663	ENSG00000137692.11	DCUN1D5	chr11	103062076	103092215	0.024483839302319	-0.14797200811893	Gene
Caudate	ENSG00000196169.14	chr17_74520197_A_G_rs2382843	ENSG00000196169.14	KIF19	chr17	74326210	74355820	0.0244921318161245	1.80930595878687	Gene
Caudate	ENSG00000272379.1	chr6_12951346_C_G_rs7775710	ENSG00000272379.1		chr6	13290018	13290490	0.0245173622912966	2.67980172920307	Gene
Caudate	ENSG00000188818.12	chr5_1173085_C_T_rs67999413	ENSG00000188818.12	ZDHHC11	chr5	795606	850986	0.024532019113049	-2.51573750544721	Gene
Caudate	ENSG00000103111.14	chr16_77083569_A_T_rs2220232	ENSG00000103111.14	MON1B	chr16	77190835	77202405	0.0245463162888663	-1.89311139484069	Gene
Caudate	ENSG00000106993.11	chr9_4510926_C_G_rs2094806	ENSG00000106993.11	CDC37L1	chr9	4679559	4708398	0.0246027853777086	0.105505597419931	Gene
Caudate	ENSG00000253570.1	chr8_38518884_A_G_rs13258196	ENSG00000253570.1	RNF5P1	chr8	38600661	38601200	0.0246073028681538	-2.62351257343445	Gene
Caudate	ENSG00000072274.12	chr3_196318684_C_G_rs67581262	ENSG00000072274.12	TFRC	chr3	196027183	196082189	0.0246551928722731	0.185061311382263	Gene
Caudate	ENSG00000106993.11	chr9_4510509_A_G_rs35815316	ENSG00000106993.11	CDC37L1	chr9	4679559	4708398	0.024671373301754	0.105546473473273	Gene
Caudate	ENSG00000046653.14	chrX_14130127_A_G_rs5934148	ENSG00000046653.14	GPM6B	chrX	13771031	13938638	0.0247042776058997	0.112386234667313	Gene
Caudate	ENSG00000046653.14	chrX_14138412_A_G_rs5934150	ENSG00000046653.14	GPM6B	chrX	13771031	13938638	0.0247042776058997	0.112386234667313	Gene
Caudate	ENSG00000046653.14	chrX_14139519_C_T_rs5935712	ENSG00000046653.14	GPM6B	chrX	13771031	13938638	0.0247042776058997	0.112386234667313	Gene
Caudate	ENSG00000046653.14	chrX_14140235_A_G_rs60874557	ENSG00000046653.14	GPM6B	chrX	13771031	13938638	0.0247042776058997	0.112386234667313	Gene
Caudate	ENSG00000117620.13	chr1_100283234_A_G_rs4511130	ENSG00000117620.13	SLC35A3	chr1	99969789	100035637	0.0247092414264011	0.193056285107997	Gene
Caudate	ENSG00000117620.13	chr1_100283239_C_G_rs4534406	ENSG00000117620.13	SLC35A3	chr1	99969789	100035637	0.0247092414264011	0.193056285107997	Gene
Caudate	ENSG00000185495.10	chr1_223661200_G_T_rs10915947	ENSG00000185495.10		chr1	223992743	224010612	0.0247156223601773	2.24583395862398	Gene
Caudate	ENSG00000237268.2	chr7_56561345_C_CTA_rs.	ENSG00000237268.2		chr7	56421857	56448375	0.024727874470396	-3.37180119243864	Gene
Caudate	ENSG00000183287.13	chr18_60092751_A_G_rs9945307	ENSG00000183287.13	CCBE1	chr18	59430940	59697380	0.0247312392824287	-1.54523264706362	Gene
Caudate	ENSG00000166473.17	chr16_81241277_C_T_rs60679081	ENSG00000166473.17	PKD1L2	chr16	81100875	81220370	0.0247595558539743	-2.67340277740269	Gene
Caudate	ENSG00000259205.2	chr15_100310827_A_C_rs8030793	ENSG00000259205.2	PRKXP1	chr15	100553529	100558954	0.0247609537481594	2.0153925644193	Gene
Caudate	ENSG00000140479.16	chr15_101175802_C_CT_rs35004007	ENSG00000140479.16	PCSK6	chr15	101297142	101525202	0.0247674713224101	-1.39688330357007	Gene
Caudate	ENSG00000123636.17	chr2_160043484_A_G_rs3792195	ENSG00000123636.17	BAZ2B	chr2	159318979	159616692	0.0248064068925169	1.42712424220904	Gene
Caudate	ENSG00000169629.11	chr2_112661667_G_T_rs7558138	ENSG00000169629.11	RGPD8	chr2	112370092	112434488	0.0248976882559408	2.65995843690472	Gene
Caudate	ENSG00000101353.14	chr20_37604880_A_C_rs4485612	ENSG00000101353.14	MROH8	chr20	37101226	37179588	0.0249697698339011	0.692539409656713	Gene
Caudate	ENSG00000131748.15	chr17_39900944_A_G_rs8069176	ENSG00000131748.15	STARD3	chr17	39637065	39663484	0.0249815960008131	-0.239982676822096	Gene
Caudate	ENSG00000137692.11	chr11_103533134_C_T_rs7105630	ENSG00000137692.11	DCUN1D5	chr11	103062076	103092215	0.0249937332887039	-0.147742548884585	Gene
Caudate	ENSG00000137692.11	chr11_103533543_A_T_rs10791625	ENSG00000137692.11	DCUN1D5	chr11	103062076	103092215	0.0249937342929587	-0.147742547501837	Gene
Caudate	ENSG00000117620.13	chr1_100279675_A_G_rs10783129	ENSG00000117620.13	SLC35A3	chr1	99969789	100035637	0.0250252332450959	0.193738212641026	Gene
Caudate	ENSG00000185305.10	chr5_54308399_A_AT_rs.	ENSG00000185305.10	ARL15	chr5	53883945	54310582	0.0250342892459099	-1.67952585818078	Gene
Caudate	ENSG00000171772.15	chr10_133582732_T_TAAAAG_rs200314775	ENSG00000171772.15	SYCE1	chr10	133553901	133569835	0.0250390031720802	2.97939181132867	Gene
Caudate	ENSG00000198612.10	chr2_237029628_C_G_rs4663694	ENSG00000198612.10	COPS8	chr2	237085312	237100466	0.025042794786515	0.117722519182258	Gene
Caudate	ENSG00000198612.10	chr2_237030088_A_G_rs4663695	ENSG00000198612.10	COPS8	chr2	237085312	237100466	0.025042794786515	0.117722519182258	Gene
Caudate	ENSG00000198612.10	chr2_237028759_C_T_rs2017259	ENSG00000198612.10	COPS8	chr2	237085312	237100466	0.0250427962375491	0.1177225185325	Gene
Caudate	ENSG00000281501.1	chr4_25150724_A_G_rs62411562	ENSG00000281501.1	SEPSECS-AS1	chr4	25160641	25201440	0.0250669212297472	2.32579983435873	Gene
Caudate	ENSG00000100258.17	chr22_50086638_C_T_rs137933	ENSG00000100258.17	LMF2	chr22	50502949	50507691	0.0250824202849421	1.59533004086989	Gene
Caudate	ENSG00000028116.16	chr2_58264542_C_G_rs62141875	ENSG00000028116.16	VRK2	chr2	57907651	58159920	0.0251285402584831	1.43456889261256	Gene
Caudate	ENSG00000028116.16	chr2_58265210_A_G_rs9789483	ENSG00000028116.16	VRK2	chr2	57907651	58159920	0.0251285402584831	1.43456889261256	Gene
Caudate	ENSG00000061936.9	chr12_131215026_C_T_rs35909497	ENSG00000061936.9	SFSWAP	chr12	131711081	131799737	0.025130040847115	-0.128883490415109	Gene
Caudate	ENSG00000270055.1	chr15_30955807_A_G_rs2860452	ENSG00000270055.1		chr15	30487963	30490313	0.0251604122441342	3.17161540370118	Gene
Caudate	ENSG00000183287.13	chr18_60089501_A_G_rs8094501	ENSG00000183287.13	CCBE1	chr18	59430940	59697380	0.0252098908766363	-1.55602011473151	Gene
Caudate	ENSG00000183287.13	chr18_60091623_A_G_rs35386941	ENSG00000183287.13	CCBE1	chr18	59430940	59697380	0.0252098908766363	-1.55602011473151	Gene
Caudate	ENSG00000131748.15	chr17_39895095_A_G_rs8067378	ENSG00000131748.15	STARD3	chr17	39637065	39663484	0.0252553409659827	0.126575801435889	Gene
Caudate	ENSG00000131748.15	chr17_39872867_C_G_rs12936231	ENSG00000131748.15	STARD3	chr17	39637065	39663484	0.0252553411963548	0.126575797447631	Gene
Caudate	ENSG00000134308.13	chr2_10082551_A_G_rs62127557	ENSG00000134308.13	YWHAQ	chr2	9583972	9631014	0.0253539787920648	1.43604927326677	Gene
Caudate	ENSG00000126945.8	chrX_101020641_A_AGTTT_rs200657512	ENSG00000126945.8	HNRNPH2	chrX	101408295	101414133	0.0253719332547378	0.117753087865043	Gene
Caudate	ENSG00000182362.13	chr21_46179366_C_T_rs8133205	ENSG00000182362.13	YBEY	chr21	46286337	46297751	0.0254006357157806	2.26395689959415	Gene
Caudate	ENSG00000057704.11	chr12_94824852_A_G_rs36135310	ENSG00000057704.11	TMCC3	chr12	94567124	94650562	0.0254078793564391	1.78334251606946	Gene
Caudate	ENSG00000057704.11	chr12_94824989_C_G_rs57264961	ENSG00000057704.11	TMCC3	chr12	94567124	94650562	0.0254078793564391	1.78334251606946	Gene
Caudate	ENSG00000057704.11	chr12_94827614_A_C_rs4761685	ENSG00000057704.11	TMCC3	chr12	94567124	94650562	0.0254078793564391	1.78334251606946	Gene
Caudate	ENSG00000057704.11	chr12_94827743_A_G_rs9706044	ENSG00000057704.11	TMCC3	chr12	94567124	94650562	0.0254078793564391	1.78334251606946	Gene
Caudate	ENSG00000057704.11	chr12_94821568_C_T_rs4761508	ENSG00000057704.11	TMCC3	chr12	94567124	94650562	0.0254078872238034	1.78334247412617	Gene
Caudate	ENSG00000057704.11	chr12_94824987_A_G_rs57680380	ENSG00000057704.11	TMCC3	chr12	94567124	94650562	0.0254078872238034	1.78334247412617	Gene
Caudate	ENSG00000057704.11	chr12_94827985_A_C_rs2117321	ENSG00000057704.11	TMCC3	chr12	94567124	94650562	0.0254078872238034	1.78334247412617	Gene
Caudate	ENSG00000136521.12	chr3_179692057_A_C_rs1596181	ENSG00000136521.12	NDUFB5	chr3	179604690	179627647	0.0254329270475732	0.149954108403387	Gene
Caudate	ENSG00000144827.8	chr3_112464148_A_G_rs55809196	ENSG00000144827.8	ABHD10	chr3	111979010	111993363	0.0254486551573863	-1.54346945074198	Gene
Caudate	ENSG00000274727.1	chr20_64231972_G_T_rs2983430	ENSG00000274727.1		chr20	64327418	64327972	0.0254709998852366	1.9465026529362	Gene
Caudate	ENSG00000224596.7	chr10_79041189_C_T_rs12573430	ENSG00000224596.7	ZMIZ1-AS1	chr10	78943328	79067895	0.0254885372488407	-0.323153136374278	Gene
Caudate	ENSG00000103932.11	chr15_41374178_G_T_rs74440033	ENSG00000103932.11	RPAP1	chr15	41517176	41544269	0.0255298659359888	-0.13966402379514	Gene
Caudate	ENSG00000046889.18	chr8_67904748_A_G_rs7830440	ENSG00000046889.18	PREX2	chr8	67952118	68237030	0.0255434703371085	1.73456831655252	Gene
Caudate	ENSG00000046889.18	chr8_67919546_C_T_rs7005988	ENSG00000046889.18	PREX2	chr8	67952118	68237030	0.0255434703371085	1.73456831655252	Gene
Caudate	ENSG00000046889.18	chr8_67904825_C_T_rs7814431	ENSG00000046889.18	PREX2	chr8	67952118	68237030	0.0255435110443896	1.73456799886534	Gene
Caudate	ENSG00000046889.18	chr8_67913620_C_T_rs.	ENSG00000046889.18	PREX2	chr8	67952118	68237030	0.0255435110443896	1.73456799886534	Gene
Caudate	ENSG00000046889.18	chr8_67915113_C_T_rs62511297	ENSG00000046889.18	PREX2	chr8	67952118	68237030	0.0255435110443896	1.73456799886534	Gene
Caudate	ENSG00000046889.18	chr8_67904822_C_T_rs7814430	ENSG00000046889.18	PREX2	chr8	67952118	68237030	0.0255435460512748	1.73456767115392	Gene
Caudate	ENSG00000046889.18	chr8_67910103_C_T_rs6999450	ENSG00000046889.18	PREX2	chr8	67952118	68237030	0.0255435460512748	1.73456767115392	Gene
Caudate	ENSG00000046889.18	chr8_67914989_G_T_rs4367520	ENSG00000046889.18	PREX2	chr8	67952118	68237030	0.0255435460512748	1.73456767115392	Gene
Caudate	ENSG00000046889.18	chr8_67919882_G_T_rs6472361	ENSG00000046889.18	PREX2	chr8	67952118	68237030	0.0255435460512748	1.73456767115392	Gene
Caudate	ENSG00000272505.1	chr8_10422116_C_G_rs4607615	ENSG00000272505.1		chr8	10486807	10489666	0.0255513764825872	-1.29919011482995	Gene
Caudate	ENSG00000107147.12	chr9_135985878_C_T_rs7875089	ENSG00000107147.12	KCNT1	chr9	135702185	135795508	0.0255562727428193	1.05422508151552	Gene
Caudate	ENSG00000196693.14	chr10_43083467_G_T_rs2506019	ENSG00000196693.14	ZNF33B	chr10	42574185	42638568	0.0255881214190445	2.3915766850125	Gene
Caudate	ENSG00000196693.14	chr10_43083505_A_G_rs2435361	ENSG00000196693.14	ZNF33B	chr10	42574185	42638568	0.0255881214190445	2.3915766850125	Gene
Caudate	ENSG00000196693.14	chr10_43083715_C_G_rs28576188	ENSG00000196693.14	ZNF33B	chr10	42574185	42638568	0.0255881214190445	2.3915766850125	Gene
Caudate	ENSG00000196693.14	chr10_43083742_A_G_rs28464869	ENSG00000196693.14	ZNF33B	chr10	42574185	42638568	0.0255881214190445	2.3915766850125	Gene
Caudate	ENSG00000196693.14	chr10_43082425_A_T_rs2506016	ENSG00000196693.14	ZNF33B	chr10	42574185	42638568	0.0255881321239828	2.39157654466931	Gene
Caudate	ENSG00000196693.14	chr10_43082992_C_T_rs2506018	ENSG00000196693.14	ZNF33B	chr10	42574185	42638568	0.0255881321239828	2.39157654466931	Gene
Caudate	ENSG00000196693.14	chr10_43083625_C_T_rs2506020	ENSG00000196693.14	ZNF33B	chr10	42574185	42638568	0.0255881321239828	2.39157654466931	Gene
Caudate	ENSG00000196693.14	chr10_43083714_C_G_rs28409950	ENSG00000196693.14	ZNF33B	chr10	42574185	42638568	0.0255881321239828	2.39157654466931	Gene
Caudate	ENSG00000144827.8	chr3_112303049_C_T_rs1879511	ENSG00000144827.8	ABHD10	chr3	111979010	111993363	0.0256073696390633	-1.25537530559807	Gene
Caudate	ENSG00000144827.8	chr3_112303294_A_G_rs869042	ENSG00000144827.8	ABHD10	chr3	111979010	111993363	0.0256073696390633	-1.25537530559807	Gene
Caudate	ENSG00000144827.8	chr3_112305018_C_T_rs2399410	ENSG00000144827.8	ABHD10	chr3	111979010	111993363	0.0256073696390633	-1.25537530559807	Gene
Caudate	ENSG00000046653.14	chrX_14122562_A_G_rs5935707	ENSG00000046653.14	GPM6B	chrX	13771031	13938638	0.0256980933071952	0.653788856039848	Gene
Caudate	ENSG00000112164.5	chr6_38728286_C_T_rs35850182	ENSG00000112164.5	GLP1R	chr6	39048798	39087743	0.025706033216099	0.144681991742427	Gene
Caudate	ENSG00000112164.5	chr6_38731316_A_G_rs13204235	ENSG00000112164.5	GLP1R	chr6	39048798	39087743	0.0257060340737467	0.144681991012101	Gene
Caudate	ENSG00000198015.12	chr12_93405579_T_TACTC_rs35674872	ENSG00000198015.12	MRPL42	chr12	93467488	93516213	0.0257379873367535	1.68504510163426	Gene
Caudate	ENSG00000111843.13	chr6_10485260_C_CTA_rs70991015	ENSG00000111843.13	TMEM14C	chr6	10722915	10731129	0.0258053273263874	-1.6063416074374	Gene
Caudate	ENSG00000119421.6	chr9_121806879_C_T_rs111066164	ENSG00000119421.6	NDUFA8	chr9	122144058	122159819	0.0258126794177016	-0.966961627989955	Gene
Caudate	ENSG00000120675.5	chr13_43103889_C_G_rs73190336	ENSG00000120675.5	DNAJC15	chr13	43023203	43114224	0.0258211180978709	2.12633170127835	Gene
Caudate	ENSG00000120675.5	chr13_43100292_C_T_rs9533389	ENSG00000120675.5	DNAJC15	chr13	43023203	43114224	0.0258211339390563	2.12633152987373	Gene
Caudate	ENSG00000131748.15	chr17_39896954_C_G_rs12453507	ENSG00000131748.15	STARD3	chr17	39637065	39663484	0.0258371687992158	-0.120914343361559	Gene
Caudate	ENSG00000186056.9	chr1_30556529_A_G_rs6660644	ENSG00000186056.9	MATN1-AS1	chr1	30718504	30726827	0.0259762157388388	1.97009480086124	Gene
Caudate	ENSG00000272379.1	chr6_12953071_C_T_rs6906017	ENSG00000272379.1		chr6	13290018	13290490	0.0260289888926015	2.65800452233634	Gene
Caudate	ENSG00000234585.6	chr7_65365681_A_G_rs2418470	ENSG00000234585.6	CCT6P3	chr7	65038354	65074713	0.0260373419591917	-3.25879790027498	Gene
Caudate	ENSG00000177565.16	chr3_176949109_C_G_rs9990071	ENSG00000177565.16	TBL1XR1	chr3	177019340	177228000	0.026046861305686	-0.125377311831203	Gene
Caudate	ENSG00000100596.6	chr14_77414989_C_T_rs59010468	ENSG00000100596.6	SPTLC2	chr14	77505997	77616773	0.02605428314515	-0.879555541553895	Gene
Caudate	ENSG00000221923.8	chr19_52658802_C_G_rs10426781	ENSG00000221923.8	ZNF880	chr19	52369917	52385795	0.0260751457446802	2.53904170990131	Gene
Caudate	ENSG00000151327.12	chr14_34807833_C_T_rs1210975	ENSG00000151327.12	FAM177A1	chr14	35044907	35113130	0.0261050440052185	1.53294279053341	Gene
Caudate	ENSG00000131653.12	chr16_2315574_G_GT_rs11424037	ENSG00000131653.12	TRAF7	chr16	2155698	2178129	0.0261405418648143	0.127334835768631	Gene
Caudate	ENSG00000187239.16	chr9_130115493_A_G_rs6478945	ENSG00000187239.16	FNBP1	chr9	129887187	130043194	0.0261562584850261	-0.279549201536512	Gene
Caudate	ENSG00000129255.15	chr17_7100763_C_G_rs34874276	ENSG00000129255.15	MPDU1	chr17	7583529	7592789	0.0262322389772642	-0.118854249917548	Gene
Caudate	ENSG00000129255.15	chr17_7100810_A_C_rs35249797	ENSG00000129255.15	MPDU1	chr17	7583529	7592789	0.0262322389772642	-0.118854249917548	Gene
Caudate	ENSG00000100664.10	chr14_103217070_A_G_rs1886459	ENSG00000100664.10	EIF5	chr14	103333544	103345025	0.0262511270601364	0.0935008898604178	Gene
Caudate	ENSG00000100596.6	chr14_77454819_A_G_rs10149037	ENSG00000100596.6	SPTLC2	chr14	77505997	77616773	0.0262591859202886	-0.876253799446899	Gene
Caudate	ENSG00000112406.4	chr6_139101021_C_T_rs2498659	ENSG00000112406.4	HECA	chr6	139135112	139180802	0.0262724040756134	0.136468437773744	Gene
Caudate	ENSG00000105639.18	chr19_17646893_C_G_rs34575473	ENSG00000105639.18	JAK3	chr19	17824780	17848071	0.026323596152176	1.6522252186066	Gene
Caudate	ENSG00000166473.17	chr16_81241677_C_G_rs6564853	ENSG00000166473.17	PKD1L2	chr16	81100875	81220370	0.0263409096046856	-2.62052311611076	Gene
Caudate	ENSG00000224635.1	chr20_37988292_A_C_rs6022227	ENSG00000224635.1		chr20	38406011	38416797	0.0263465759589596	-2.26871813184432	Gene
Caudate	ENSG00000172469.15	chr6_95083575_A_C_rs899406040	ENSG00000172469.15	MANEA	chr6	95577543	95609457	0.0263783980382245	-0.144380760530281	Gene
Caudate	ENSG00000170854.17	chr3_98004709_A_G_rs844257	ENSG00000170854.17	MINA	chr3	97941818	97972457	0.0263961856426217	-1.44714219682034	Gene
Caudate	ENSG00000166441.12	chr11_8309575_A_T_rs2310837	ENSG00000166441.12	RPL27A	chr11	8682411	8714759	0.0264135761355622	0.130156087196816	Gene
Caudate	ENSG00000175548.8	chr12_38086228_A_G_rs11182217	ENSG00000175548.8	ALG10B	chr12	38316578	38329728	0.0264185691432952	-1.7549023756183	Gene
Caudate	ENSG00000137992.14	chr1_99983537_T_TCAAAA_rs.	ENSG00000137992.14	DBT	chr1	100186919	100249834	0.0264220160092825	1.4845237125429	Gene
Caudate	ENSG00000204248.10	chr6_33170900_A_G_rs1799911	ENSG00000204248.10	COL11A2	chr6	33162681	33192499	0.0264249112501203	2.56323568791949	Gene
Caudate	ENSG00000169764.14	chr2_64312018_C_CT_rs.	ENSG00000169764.14	UGP2	chr2	63840940	63891562	0.0264504198069921	0.169075096982744	Gene
Caudate	ENSG00000213640.3	chr7_64800313_A_G_rs2863927	ENSG00000213640.3	EEF1DP4	chr7	64862999	64864370	0.0264702214428854	-1.73798201514713	Gene
Caudate	ENSG00000213640.3	chr7_64799736_C_T_rs7781361	ENSG00000213640.3	EEF1DP4	chr7	64862999	64864370	0.0264702619971089	-1.73798162423602	Gene
Caudate	ENSG00000213640.3	chr7_64801471_C_T_rs10085758	ENSG00000213640.3	EEF1DP4	chr7	64862999	64864370	0.0264702619971089	-1.73798162423602	Gene
Caudate	ENSG00000106565.17	chr7_150424845_A_G_rs10268592	ENSG00000106565.17	TMEM176B	chr7	150791285	150801360	0.0264840986403633	1.9053641701517	Gene
Caudate	ENSG00000198625.12	chr1_204320538_C_G_rs7513133	ENSG00000198625.12	MDM4	chr1	204516379	204558120	0.0265382771627528	-1.93768683141221	Gene
Caudate	ENSG00000177034.14	chr5_80347550_C_T_rs12657170	ENSG00000177034.14	MTX3	chr5	79976731	79991262	0.0265383733263186	-1.00239948859885	Gene
Caudate	ENSG00000177034.14	chr5_80348869_C_G_rs10063054	ENSG00000177034.14	MTX3	chr5	79976731	79991262	0.0265383875687534	-1.00239940676228	Gene
Caudate	ENSG00000112406.4	chr6_139303937_C_T_rs9385856	ENSG00000112406.4	HECA	chr6	139135112	139180802	0.0265633920444369	0.13208274842401	Gene
Caudate	ENSG00000112406.4	chr6_139305965_C_T_rs4634480	ENSG00000112406.4	HECA	chr6	139135112	139180802	0.0265633920444369	0.13208274842401	Gene
Caudate	ENSG00000112796.9	chr6_45729803_C_T_rs2039541	ENSG00000112796.9	ENPP5	chr6	46159187	46170971	0.0265872470375048	1.31680059707242	Gene
Caudate	ENSG00000117620.13	chr1_100264962_A_G_rs4360542	ENSG00000117620.13	SLC35A3	chr1	99969789	100035637	0.0266192996539712	0.176278897906385	Gene
Caudate	ENSG00000117620.13	chr1_100265300_C_T_rs4350216	ENSG00000117620.13	SLC35A3	chr1	99969789	100035637	0.0266192996539712	0.176278897906385	Gene
Caudate	ENSG00000117620.13	chr1_100265707_G_T_rs3806240	ENSG00000117620.13	SLC35A3	chr1	99969789	100035637	0.0266192996539712	0.176278897906385	Gene
Caudate	ENSG00000117620.13	chr1_100266894_C_T_rs11166422	ENSG00000117620.13	SLC35A3	chr1	99969789	100035637	0.0266192996539712	0.176278897906385	Gene
Caudate	ENSG00000117620.13	chr1_100266970_C_G_rs12563113	ENSG00000117620.13	SLC35A3	chr1	99969789	100035637	0.0266192996539712	0.176278897906385	Gene
Caudate	ENSG00000117620.13	chr1_100269222_A_G_rs12760400	ENSG00000117620.13	SLC35A3	chr1	99969789	100035637	0.0266192996539712	0.176278897906385	Gene
Caudate	ENSG00000117620.13	chr1_100270932_A_C_rs12733493	ENSG00000117620.13	SLC35A3	chr1	99969789	100035637	0.0266192996539712	0.176278897906385	Gene
Caudate	ENSG00000117620.13	chr1_100270961_C_T_rs12757431	ENSG00000117620.13	SLC35A3	chr1	99969789	100035637	0.0266192996539712	0.176278897906385	Gene
Caudate	ENSG00000117620.13	chr1_100272642_A_T_rs10747507	ENSG00000117620.13	SLC35A3	chr1	99969789	100035637	0.0266192996539712	0.176278897906385	Gene
Caudate	ENSG00000117620.13	chr1_100277114_A_G_rs4495726	ENSG00000117620.13	SLC35A3	chr1	99969789	100035637	0.0266192996539712	0.176278897906385	Gene
Caudate	ENSG00000117620.13	chr1_100279094_A_G_rs4391685	ENSG00000117620.13	SLC35A3	chr1	99969789	100035637	0.0266192996539712	0.176278897906385	Gene
Caudate	ENSG00000117620.13	chr1_100279242_A_G_rs4504908	ENSG00000117620.13	SLC35A3	chr1	99969789	100035637	0.0266192996539712	0.176278897906385	Gene
Caudate	ENSG00000117620.13	chr1_100287436_G_T_rs6577165	ENSG00000117620.13	SLC35A3	chr1	99969789	100035637	0.0266192996539712	0.176278897906385	Gene
Caudate	ENSG00000117620.13	chr1_100288926_A_G_rs12066043	ENSG00000117620.13	SLC35A3	chr1	99969789	100035637	0.0266192996539712	0.176278897906385	Gene
Caudate	ENSG00000117620.13	chr1_100295176_C_T_rs11166428	ENSG00000117620.13	SLC35A3	chr1	99969789	100035637	0.0266192996539712	0.176278897906385	Gene
Caudate	ENSG00000117620.13	chr1_100295649_C_T_rs9787046	ENSG00000117620.13	SLC35A3	chr1	99969789	100035637	0.0266192996539712	0.176278897906385	Gene
Caudate	ENSG00000117620.13	chr1_100295876_C_T_rs61811369	ENSG00000117620.13	SLC35A3	chr1	99969789	100035637	0.0266192996539712	0.176278897906385	Gene
Caudate	ENSG00000117620.13	chr1_100265398_C_T_rs10875284	ENSG00000117620.13	SLC35A3	chr1	99969789	100035637	0.0266193011430945	0.176278895695047	Gene
Caudate	ENSG00000117620.13	chr1_100266264_A_G_rs57327535	ENSG00000117620.13	SLC35A3	chr1	99969789	100035637	0.0266193011430945	0.176278895695047	Gene
Caudate	ENSG00000117620.13	chr1_100267996_C_T_rs4298755	ENSG00000117620.13	SLC35A3	chr1	99969789	100035637	0.0266193011430945	0.176278895695047	Gene
Caudate	ENSG00000117620.13	chr1_100277522_A_G_rs4433415	ENSG00000117620.13	SLC35A3	chr1	99969789	100035637	0.0266193011430945	0.176278895695047	Gene
Caudate	ENSG00000117620.13	chr1_100288285_A_C_rs5026409	ENSG00000117620.13	SLC35A3	chr1	99969789	100035637	0.0266193011430945	0.176278895695047	Gene
Caudate	ENSG00000117620.13	chr1_100294608_C_T_rs12089688	ENSG00000117620.13	SLC35A3	chr1	99969789	100035637	0.0266193011430945	0.176278895695047	Gene
Caudate	ENSG00000254860.5	chr11_9341718_C_T_rs11042297	ENSG00000254860.5	TMEM9B-AS1	chr11	8964675	8977527	0.026637958732222	1.97804538854649	Gene
Caudate	ENSG00000213640.3	chr7_64824352_C_T_rs7793057	ENSG00000213640.3	EEF1DP4	chr7	64862999	64864370	0.0266413988341926	-1.76247435949943	Gene
Caudate	ENSG00000137692.11	chr11_103495527_A_G_rs7101939	ENSG00000137692.11	DCUN1D5	chr11	103062076	103092215	0.0266964838901639	-0.141605872556437	Gene
Caudate	ENSG00000111788.10	chr12_9331369_C_CTGGAGCAGG_rs71656520	ENSG00000111788.10		chr12	9277235	9313241	0.0267997131704464	2.54740293442041	Gene
Caudate	ENSG00000103111.14	chr16_77626789_C_T_rs36112236	ENSG00000103111.14	MON1B	chr16	77190835	77202405	0.0268074172147677	2.74799943675285	Gene
Caudate	ENSG00000111802.13	chr6_24496086_C_G_rs2010190	ENSG00000111802.13	TDP2	chr6	24649977	24667033	0.0268391751268434	-0.201923879812454	Gene
Caudate	ENSG00000111802.13	chr6_24500474_A_G_rs2817215	ENSG00000111802.13	TDP2	chr6	24649977	24667033	0.0268391751268434	-0.201923879812454	Gene
Caudate	ENSG00000111802.13	chr6_24496600_C_T_rs941437	ENSG00000111802.13	TDP2	chr6	24649977	24667033	0.0268391760929674	-0.20192387555315	Gene
Caudate	ENSG00000111802.13	chr6_24499940_C_T_rs9358769	ENSG00000111802.13	TDP2	chr6	24649977	24667033	0.0268391760929674	-0.20192387555315	Gene
Caudate	ENSG00000169629.11	chr2_112642121_A_G_rs4849089	ENSG00000169629.11	RGPD8	chr2	112370092	112434488	0.0269008118296104	2.66736409215161	Gene
Caudate	ENSG00000166479.9	chr18_69127203_A_G_rs55807389	ENSG00000166479.9	TMX3	chr18	68673688	68715298	0.0269260389507259	0.194631157837418	Gene
Caudate	ENSG00000023228.13	chr2_205738041_C_T_rs849581	ENSG00000023228.13	NDUFS1	chr2	206114817	206159603	0.0269897344893987	0.267335564116007	Gene
Caudate	ENSG00000104765.15	chr8_26868818_C_T_rs11776269	ENSG00000104765.15	BNIP3L	chr8	26382898	26505636	0.0270099676575045	1.5028273984997	Gene
Caudate	ENSG00000104765.15	chr8_26869346_C_T_rs56149412	ENSG00000104765.15	BNIP3L	chr8	26382898	26505636	0.0270099676575045	1.5028273984997	Gene
Caudate	ENSG00000158717.10	chr16_88922581_C_T_rs561732	ENSG00000158717.10	RNF166	chr16	88696495	88706421	0.0270384149566633	1.61485810468421	Gene
Caudate	ENSG00000253570.1	chr8_38512682_G_GAGACACAGAC_rs60641749	ENSG00000253570.1	RNF5P1	chr8	38600661	38601200	0.0271091714619575	-2.5900959740793	Gene
Caudate	ENSG00000104936.17	chr19_45542962_C_T_rs10421008	ENSG00000104936.17	DMPK	chr19	45769717	45782552	0.0271129022032641	0.123119093928491	Gene
Caudate	ENSG00000104936.17	chr19_45542647_G_T_rs11879934	ENSG00000104936.17	DMPK	chr19	45769717	45782552	0.0271129023041312	0.123119093963881	Gene
Caudate	ENSG00000232973.11	chr2_37696281_C_T_rs721659	ENSG00000232973.11	CYP1B1-AS1	chr2	38073447	38231651	0.0271320793513989	0.672717126078184	Gene
Caudate	ENSG00000232973.11	chr2_37696373_A_G_rs721660	ENSG00000232973.11	CYP1B1-AS1	chr2	38073447	38231651	0.0271320814219126	0.672717101073935	Gene
Caudate	ENSG00000223855.1	chr7_994938_A_G_rs6462495	ENSG00000223855.1		chr7	520391	525232	0.0271365894231785	-1.61740498514533	Gene
Caudate	ENSG00000122367.19	chr10_86188632_C_T_rs11201933	ENSG00000122367.19	LDB3	chr10	86668449	86736068	0.0271458071853722	0.302856314521746	Gene
Caudate	ENSG00000134717.17	chr1_51560273_A_T_rs7543537	ENSG00000134717.17	BTF3L4	chr1	52056125	52090716	0.0272828935878081	0.160569185552169	Gene
Caudate	ENSG00000134717.17	chr1_51562050_G_T_rs11205857	ENSG00000134717.17	BTF3L4	chr1	52056125	52090716	0.0272828935878081	0.160569185552169	Gene
Caudate	ENSG00000186976.14	chr22_43536631_G_T_rs5763962	ENSG00000186976.14	EFCAB6	chr22	43528744	43812337	0.0273203407034031	2.00370125158865	Gene
Caudate	ENSG00000100664.10	chr14_103084423_A_T_rs2403124	ENSG00000100664.10	EIF5	chr14	103333544	103345025	0.0273507809651193	0.114808186094011	Gene
Caudate	ENSG00000104765.15	chr8_26866879_C_G_rs61757019	ENSG00000104765.15	BNIP3L	chr8	26382898	26505636	0.0273565237291063	1.49895756948396	Gene
Caudate	ENSG00000183117.18	chr8_5368692_C_T_rs6984758	ENSG00000183117.18	CSMD1	chr8	2935353	4994972	0.02737569857804	0.220132123562286	Gene
Caudate	ENSG00000237550.5	chr15_82206704_C_T_rs8023960	ENSG00000237550.5	RPL9P9	chr15	82372196	82372912	0.0273801072065096	-2.29443827353176	Gene
Caudate	ENSG00000162600.11	chr1_58149206_A_G_rs591970	ENSG00000162600.11	OMA1	chr1	58415384	58546802	0.0274096251670934	2.29336413613	Gene
Caudate	ENSG00000151327.12	chr14_34778420_C_G_rs1959156	ENSG00000151327.12	FAM177A1	chr14	35044907	35113130	0.0274200717363841	1.51979734076259	Gene
Caudate	ENSG00000117154.11	chr1_18508726_C_T_rs10157631	ENSG00000117154.11	IGSF21	chr1	18107746	18378483	0.0274320533204274	0.156619022907792	Gene
Caudate	ENSG00000117620.13	chr1_100251858_G_T_rs10157963	ENSG00000117620.13	SLC35A3	chr1	99969789	100035637	0.02746463357703	0.174998827114141	Gene
Caudate	ENSG00000117620.13	chr1_100254820_C_T_rs7521284	ENSG00000117620.13	SLC35A3	chr1	99969789	100035637	0.02746463357703	0.174998827114141	Gene
Caudate	ENSG00000117620.13	chr1_100256239_G_T_rs4291522	ENSG00000117620.13	SLC35A3	chr1	99969789	100035637	0.02746463357703	0.174998827114141	Gene
Caudate	ENSG00000117620.13	chr1_100260757_A_G_rs12046691	ENSG00000117620.13	SLC35A3	chr1	99969789	100035637	0.02746463357703	0.174998827114141	Gene
Caudate	ENSG00000117620.13	chr1_100261850_C_T_rs11166421	ENSG00000117620.13	SLC35A3	chr1	99969789	100035637	0.02746463357703	0.174998827114141	Gene
Caudate	ENSG00000117620.13	chr1_100263364_C_T_rs10875283	ENSG00000117620.13	SLC35A3	chr1	99969789	100035637	0.02746463357703	0.174998827114141	Gene
Caudate	ENSG00000117620.13	chr1_100264591_A_T_rs61812649	ENSG00000117620.13	SLC35A3	chr1	99969789	100035637	0.02746463357703	0.174998827114141	Gene
Caudate	ENSG00000117620.13	chr1_100264592_A_C_rs61812650	ENSG00000117620.13	SLC35A3	chr1	99969789	100035637	0.02746463357703	0.174998827114141	Gene
Caudate	ENSG00000117620.13	chr1_100264593_G_T_rs61812651	ENSG00000117620.13	SLC35A3	chr1	99969789	100035637	0.02746463357703	0.174998827114141	Gene
Caudate	ENSG00000117620.13	chr1_100264726_A_G_rs4364902	ENSG00000117620.13	SLC35A3	chr1	99969789	100035637	0.02746463357703	0.174998827114141	Gene
Caudate	ENSG00000153187.17	chr1_244670968_G_T_rs924635	ENSG00000153187.17	HNRNPU	chr1	244840638	244864542	0.0274780920506813	-0.139627188721389	Gene
Caudate	ENSG00000168036.16	chr3_40809894_C_T_rs55922144	ENSG00000168036.16	CTNNB1	chr3	41194837	41260096	0.0275214576843804	0.115459954837227	Gene
Caudate	ENSG00000168036.16	chr3_40809696_C_T_rs72872032	ENSG00000168036.16	CTNNB1	chr3	41194837	41260096	0.0275214578202061	0.11545995503825	Gene
Caudate	ENSG00000134222.16	chr1_109230296_A_C_rs642581	ENSG00000134222.16	PSRC1	chr1	109279556	109283186	0.0275290099836367	1.32133026946759	Gene
Caudate	ENSG00000134222.16	chr1_109228441_C_T_rs683182	ENSG00000134222.16	PSRC1	chr1	109279556	109283186	0.0275290200270348	1.32133019621488	Gene
Caudate	ENSG00000183117.18	chr8_4817871_C_T_rs4875388	ENSG00000183117.18	CSMD1	chr8	2935353	4994972	0.0275385890219751	0.457042819553651	Gene
Caudate	ENSG00000183117.18	chr8_4817612_C_T_rs17071537	ENSG00000183117.18	CSMD1	chr8	2935353	4994972	0.0275385913728809	0.457042791308015	Gene
Caudate	ENSG00000100258.17	chr22_50219845_C_G_rs2272854	ENSG00000100258.17	LMF2	chr22	50502949	50507691	0.0275955571443233	1.51540621335275	Gene
Caudate	ENSG00000163161.12	chr2_126914547_A_AG_rs11318429	ENSG00000163161.12	ERCC3	chr2	127257290	127294176	0.0275993208839351	1.79708767059768	Gene
Caudate	ENSG00000163161.12	chr2_126915622_C_G_rs10928995	ENSG00000163161.12	ERCC3	chr2	127257290	127294176	0.0275993208839351	1.79708767059768	Gene
Caudate	ENSG00000172992.11	chr17_45212895_A_C_rs74253615	ENSG00000172992.11	DCAKD	chr17	45023340	45061109	0.0276380632036331	2.31445773646439	Gene
Caudate	ENSG00000216901.1	chr6_27882936_A_T_rs493161	ENSG00000216901.1	ZNF603P	chr6	28176188	28176674	0.0276671572302876	-2.64962968173596	Gene
Caudate	ENSG00000216901.1	chr6_27886523_C_T_rs200977	ENSG00000216901.1	ZNF603P	chr6	28176188	28176674	0.0276671572302876	-2.64962968173596	Gene
Caudate	ENSG00000230269.6	chr6_3193257_A_G_rs9503438	ENSG00000230269.6		chr6	3182744	3195756	0.0276973929944724	-2.40601210564797	Gene
Caudate	ENSG00000266288.1	chr18_4968801_A_G_rs7235991	ENSG00000266288.1		chr18	5381641	5385330	0.027698906602668	0.167464212800102	Gene
Caudate	ENSG00000104331.8	chr8_57269356_A_G_rs111268489	ENSG00000104331.8	IMPAD1	chr8	56957933	56993844	0.027832531020436	-0.113784473587481	Gene
Caudate	ENSG00000198015.12	chr12_93616411_A_G_rs10859541	ENSG00000198015.12	MRPL42	chr12	93467488	93516213	0.0278339751015229	0.151659447227027	Gene
Caudate	ENSG00000198015.12	chr12_93618156_A_C_rs1960033	ENSG00000198015.12	MRPL42	chr12	93467488	93516213	0.0278339751015229	0.151659447227027	Gene
Caudate	ENSG00000173208.3	chr12_39797976_A_G_rs10784065	ENSG00000173208.3	ABCD2	chr12	39550033	39619751	0.0278512827695526	0.120417455487182	Gene
Caudate	ENSG00000083444.16	chr1_11691235_G_T_rs6667330	ENSG00000083444.16	PLOD1	chr1	11934205	11975538	0.0278529751655617	0.160514913801782	Gene
Caudate	ENSG00000087157.18	chr17_78446070_A_G_rs12451332	ENSG00000087157.18	PGS1	chr17	78378640	78425114	0.0278825977011109	1.16083019830627	Gene
Caudate	ENSG00000117620.13	chr1_100250192_C_G_rs3806236	ENSG00000117620.13	SLC35A3	chr1	99969789	100035637	0.0279127980207406	0.174305101916349	Gene
Caudate	ENSG00000117620.13	chr1_100250235_A_G_rs3806238	ENSG00000117620.13	SLC35A3	chr1	99969789	100035637	0.0279127980207406	0.174305101916349	Gene
Caudate	ENSG00000117620.13	chr1_100253527_A_G_rs4559529	ENSG00000117620.13	SLC35A3	chr1	99969789	100035637	0.0279127980207406	0.174305101916349	Gene
Caudate	ENSG00000117620.13	chr1_100253577_C_T_rs7417332	ENSG00000117620.13	SLC35A3	chr1	99969789	100035637	0.0279127980207406	0.174305101916349	Gene
Caudate	ENSG00000117620.13	chr1_100253815_A_G_rs10158183	ENSG00000117620.13	SLC35A3	chr1	99969789	100035637	0.0279127980207406	0.174305101916349	Gene
Caudate	ENSG00000117620.13	chr1_100255709_C_T_rs4387199	ENSG00000117620.13	SLC35A3	chr1	99969789	100035637	0.0279127980207406	0.174305101916349	Gene
Caudate	ENSG00000270055.1	chr15_30944434_C_T_rs2959035	ENSG00000270055.1		chr15	30487963	30490313	0.0279415783496756	3.02605622891157	Gene
Caudate	ENSG00000171772.15	chr10_133523725_C_T_rs10466129	ENSG00000171772.15	SYCE1	chr10	133553901	133569835	0.0279423818407609	2.80582346150167	Gene
Caudate	ENSG00000171772.15	chr10_133523726_A_G_rs77288879	ENSG00000171772.15	SYCE1	chr10	133553901	133569835	0.0279423818407609	2.80582346150167	Gene
Caudate	ENSG00000171772.15	chr10_133525740_C_G_rs3813865	ENSG00000171772.15	SYCE1	chr10	133553901	133569835	0.0279423818407609	2.80582346150167	Gene
Caudate	ENSG00000112164.5	chr6_39394199_G_T_rs9471088	ENSG00000112164.5	GLP1R	chr6	39048798	39087743	0.0279452244210168	-0.296639751061982	Gene
Caudate	ENSG00000266288.1	chr18_4948672_A_C_rs13380903	ENSG00000266288.1		chr18	5381641	5385330	0.027995999026612	0.263815103973327	Gene
Caudate	ENSG00000268743.1	chr19_16832490_A_G_rs60614178	ENSG00000268743.1		chr19	16844025	16846473	0.0280531997837118	1.94217758639829	Gene
Caudate	ENSG00000187239.16	chr9_130435218_A_G_rs7028525	ENSG00000187239.16	FNBP1	chr9	129887187	130043194	0.0280677433314127	0.131355126992694	Gene
Caudate	ENSG00000187239.16	chr9_130435223_C_T_rs7041348	ENSG00000187239.16	FNBP1	chr9	129887187	130043194	0.0280677466444992	0.131355122926419	Gene
Caudate	ENSG00000211460.11	chr2_121851126_A_C_rs6710409	ENSG00000211460.11	TSN	chr2	121737103	121767853	0.028121577024591	0.933399735944207	Gene
Caudate	ENSG00000227906.7	chr20_10760355_A_G_rs2038611	ENSG00000227906.7	SNAP25-AS1	chr20	10021978	10368776	0.0281243252926515	-2.16904919190452	Gene
Caudate	ENSG00000105793.15	chr7_89883611_C_T_rs10271010	ENSG00000105793.15	GTPBP10	chr7	90335223	90391455	0.0281260329224425	-1.23435207073782	Gene
Caudate	ENSG00000105793.15	chr7_89887348_G_T_rs2079890	ENSG00000105793.15	GTPBP10	chr7	90335223	90391455	0.0281260329224425	-1.23435207073782	Gene
Caudate	ENSG00000275549.1	chr9_136759192_C_CG_rs71385768	ENSG00000275549.1	C9orf173-AS1	chr9	137250219	137253497	0.0282025036977348	2.57829418549579	Gene
Caudate	ENSG00000165169.10	chrX_38065179_A_G_rs17147097	ENSG00000165169.10	DYNLT3	chrX	37836757	37847637	0.0282175039605114	-0.100223094334864	Gene
Caudate	ENSG00000162600.11	chr1_58142842_C_T_rs581861	ENSG00000162600.11	OMA1	chr1	58415384	58546802	0.02822003928564	2.2868445305546	Gene
Caudate	ENSG00000170854.17	chr3_98010484_A_G_rs832027	ENSG00000170854.17	MINA	chr3	97941818	97972457	0.0282586275928718	1.93614913214179	Gene
Caudate	ENSG00000170854.17	chr3_98010838_A_G_rs832026	ENSG00000170854.17	MINA	chr3	97941818	97972457	0.0282586275928718	1.93614913214179	Gene
Caudate	ENSG00000170854.17	chr3_98022080_A_G_rs832037	ENSG00000170854.17	MINA	chr3	97941818	97972457	0.0282586275928718	1.93614913214179	Gene
Caudate	ENSG00000134222.16	chr1_109235955_C_T_rs658092	ENSG00000134222.16	PSRC1	chr1	109279556	109283186	0.0282650416868017	1.31440850960378	Gene
Caudate	ENSG00000102931.7	chr16_57420531_C_G_rs113526677	ENSG00000102931.7	ARL2BP	chr16	57245098	57253635	0.0282801914456179	-1.42757515560058	Gene
Caudate	ENSG00000166796.11	chr11_18607757_C_T_rs7934205	ENSG00000166796.11	LDHC	chr11	18412307	18452058	0.0282859219351557	3.13885545515066	Gene
Caudate	ENSG00000072274.12	chr3_196039866_G_T_rs9829686	ENSG00000072274.12	TFRC	chr3	196027183	196082189	0.0282879881792948	2.09788175034095	Gene
Caudate	ENSG00000112406.4	chr6_139311722_A_G_rs6570330	ENSG00000112406.4	HECA	chr6	139135112	139180802	0.0283081392722332	0.130653699531884	Gene
Caudate	ENSG00000137968.16	chr1_76021939_A_G_rs1251525	ENSG00000137968.16	SLC44A5	chr1	75202131	75611116	0.0283813288257	0.136250778736139	Gene
Caudate	ENSG00000137968.16	chr1_76020837_A_G_rs1251527	ENSG00000137968.16	SLC44A5	chr1	75202131	75611116	0.0283813316876511	0.136250776142312	Gene
Caudate	ENSG00000137968.16	chr1_76022145_A_G_rs1251524	ENSG00000137968.16	SLC44A5	chr1	75202131	75611116	0.0283813316876511	0.136250776142312	Gene
Caudate	ENSG00000134717.17	chr1_51561516_A_G_rs12073094	ENSG00000134717.17	BTF3L4	chr1	52056125	52090716	0.0284032639654585	0.157815629278935	Gene
Caudate	ENSG00000125124.11	chr16_56914336_C_T_rs37030	ENSG00000125124.11	BBS2	chr16	56466836	56520283	0.0284977784210357	-2.16175744829685	Gene
Caudate	ENSG00000176155.18	chr17_82417527_A_G_rs113649433	ENSG00000176155.18	CCDC57	chr17	82101460	82212830	0.0285028644937487	-0.146158691358511	Gene
Caudate	ENSG00000214946.13	chr17_15763461_C_G_rs82206	ENSG00000214946.13	TBC1D26	chr17	15732247	15749192	0.0285050720986811	1.32062524247486	Gene
Caudate	ENSG00000126217.20	chr13_112685447_A_G_rs282606	ENSG00000126217.20	MCF2L	chr13	112894378	113099739	0.0285537952255415	-0.153493516464533	Gene
Caudate	ENSG00000061936.9	chr12_131215867_G_T_rs4335625	ENSG00000061936.9	SFSWAP	chr12	131711081	131799737	0.0285632372153613	-0.12521467003629	Gene
Caudate	ENSG00000072274.12	chr3_196337292_C_G_rs67947474	ENSG00000072274.12	TFRC	chr3	196027183	196082189	0.0286267103580033	0.170638026546919	Gene
Caudate	ENSG00000183117.18	chr8_5366992_A_G_rs7841101	ENSG00000183117.18	CSMD1	chr8	2935353	4994972	0.0286430127611642	0.657897813996736	Gene
Caudate	ENSG00000197978.9	chr15_82206704_C_T_rs8023960	ENSG00000197978.9	GOLGA6L9	chr15	82430018	82439153	0.0286776059064442	1.83686105245756	Gene
Caudate	ENSG00000070669.16	chr7_97468644_C_G_rs17168661	ENSG00000070669.16	ASNS	chr7	97852118	97872542	0.0286945067990263	-0.143682313185899	Gene
Caudate	ENSG00000104331.8	chr8_56738931_A_G_rs929965	ENSG00000104331.8	IMPAD1	chr8	56957933	56993844	0.0286968791104297	0.133712915592095	Gene
Caudate	ENSG00000100596.6	chr14_78032664_C_T_rs177232	ENSG00000100596.6	SPTLC2	chr14	77505997	77616773	0.028803407881553	1.38358258055549	Gene
Caudate	ENSG00000115816.14	chr2_37508098_C_T_rs6734373	ENSG00000115816.14	CEBPZ	chr2	37201612	37231713	0.0288146006302324	1.62177243121998	Gene
Caudate	ENSG00000037042.8	chr17_42300013_C_T_rs374276628	ENSG00000037042.8	TUBG2	chr17	42659305	42667006	0.0288965227954967	1.13488859707128	Gene
Caudate	ENSG00000253570.1	chr8_38560218_A_C_rs12549411	ENSG00000253570.1	RNF5P1	chr8	38600661	38601200	0.0289206208295633	-2.60226998558434	Gene
Caudate	ENSG00000131748.15	chr17_39875549_A_T_rs9891174	ENSG00000131748.15	STARD3	chr17	39637065	39663484	0.029000711734424	-0.132600536404435	Gene
Caudate	ENSG00000232973.11	chr2_37695676_C_T_rs4670762	ENSG00000232973.11	CYP1B1-AS1	chr2	38073447	38231651	0.0290420359567042	0.645607849491575	Gene
Caudate	ENSG00000270055.1	chr15_30962808_G_T_rs2955788	ENSG00000270055.1		chr15	30487963	30490313	0.0291611893819649	3.01385564136327	Gene
Caudate	ENSG00000264247.1	chr18_74217550_A_C_rs11874697	ENSG00000264247.1	LINC00909	chr18	74591774	74598508	0.0291780070319131	-2.23878344629111	Gene
Caudate	ENSG00000254860.5	chr11_9341801_G_T_rs7934962	ENSG00000254860.5	TMEM9B-AS1	chr11	8964675	8977527	0.0292572773842272	2.07903173831254	Gene
Caudate	ENSG00000104331.8	chr8_56739244_A_G_rs1477541	ENSG00000104331.8	IMPAD1	chr8	56957933	56993844	0.0292799806425325	0.133495443759897	Gene
Caudate	ENSG00000106565.17	chr7_150898556_G_T_rs17173651	ENSG00000106565.17	TMEM176B	chr7	150791285	150801360	0.0292905031377926	1.7257839574266	Gene
Caudate	ENSG00000281708.1	chr3_55839613_A_G_rs1598884	ENSG00000281708.1	ERC2-IT1	chr3	55657206	55659382	0.0292979441177173	0.131003893115256	Gene
Caudate	ENSG00000281708.1	chr3_55842185_C_T_rs62255821	ENSG00000281708.1	ERC2-IT1	chr3	55657206	55659382	0.0292979461909958	0.13100389164189	Gene
Caudate	ENSG00000281708.1	chr3_55849235_A_C_rs59611401	ENSG00000281708.1	ERC2-IT1	chr3	55657206	55659382	0.0292979461909958	0.13100389164189	Gene
Caudate	ENSG00000129255.15	chr17_7641484_A_C_rs2909415	ENSG00000129255.15	MPDU1	chr17	7583529	7592789	0.0293045485878136	0.12638735431323	Gene
Caudate	ENSG00000224822.1	chr3_24156126_A_C_rs28481363	ENSG00000224822.1	THRB-IT1	chr3	24455136	24459434	0.0293053792326292	1.91115342639377	Gene
Caudate	ENSG00000189298.13	chr6_28802906_G_T_rs7739915	ENSG00000189298.13	ZKSCAN3	chr6	28349914	28369177	0.0293521541294797	3.02218366949273	Gene
Caudate	ENSG00000189298.13	chr6_28805719_C_T_rs3132372	ENSG00000189298.13	ZKSCAN3	chr6	28349914	28369177	0.0293521541294797	3.02218366949273	Gene
Caudate	ENSG00000189298.13	chr6_28819416_A_G_rs9257226	ENSG00000189298.13	ZKSCAN3	chr6	28349914	28369177	0.0293521541294797	3.02218366949273	Gene
Caudate	ENSG00000189298.13	chr6_28807545_A_G_rs3131344	ENSG00000189298.13	ZKSCAN3	chr6	28349914	28369177	0.0293521631207357	3.02218350669507	Gene
Caudate	ENSG00000189298.13	chr6_28811646_A_G_rs417919	ENSG00000189298.13	ZKSCAN3	chr6	28349914	28369177	0.0293521631207357	3.02218350669507	Gene
Caudate	ENSG00000189298.13	chr6_28821489_C_T_rs172329	ENSG00000189298.13	ZKSCAN3	chr6	28349914	28369177	0.0293521631207357	3.02218350669507	Gene
Caudate	ENSG00000189298.13	chr6_28822751_C_T_rs172328	ENSG00000189298.13	ZKSCAN3	chr6	28349914	28369177	0.0293521631207357	3.02218350669507	Gene
Caudate	ENSG00000189298.13	chr6_28824700_A_G_rs209181	ENSG00000189298.13	ZKSCAN3	chr6	28349914	28369177	0.0293521631207357	3.02218350669507	Gene
Caudate	ENSG00000165244.6	chr9_96296255_A_AAAG_rs150550887	ENSG00000165244.6	ZNF367	chr9	96385941	96418329	0.0293605273999324	-1.63577224410717	Gene
Caudate	ENSG00000165244.6	chr9_96298600_A_G_rs3925451	ENSG00000165244.6	ZNF367	chr9	96385941	96418329	0.0293605273999324	-1.63577224410717	Gene
Caudate	ENSG00000165244.6	chr9_96298330_C_T_rs7029101	ENSG00000165244.6	ZNF367	chr9	96385941	96418329	0.0293605425193252	-1.63577206183002	Gene
Caudate	ENSG00000074590.13	chr12_105940396_A_C_rs6539241	ENSG00000074590.13	NUAK1	chr12	106063340	106140033	0.0293606892290707	1.48876946126728	Gene
Caudate	ENSG00000130224.14	chrX_115638743_C_T_rs5987961	ENSG00000130224.14	LRCH2	chrX	115110616	115234072	0.029377497181272	0.140890468632745	Gene
Caudate	ENSG00000111843.13	chr6_10486389_A_T_rs576988	ENSG00000111843.13	TMEM14C	chr6	10722915	10731129	0.0293776920423502	-1.60844401645593	Gene
Caudate	ENSG00000136521.12	chr3_179844923_A_G_rs73174462	ENSG00000136521.12	NDUFB5	chr3	179604690	179627647	0.0293988526127404	-0.318252554198569	Gene
Caudate	ENSG00000042445.13	chr2_85441648_C_T_rs11677055	ENSG00000042445.13	RETSAT	chr2	85342088	85354620	0.0294131014610179	2.11594260181541	Gene
Caudate	ENSG00000102452.15	chr13_101860190_C_G_rs1323189	ENSG00000102452.15	NALCN	chr13	101053776	101416492	0.0294387541989618	1.22885562001928	Gene
Caudate	ENSG00000104331.8	chr8_57249446_A_G_rs10504227	ENSG00000104331.8	IMPAD1	chr8	56957933	56993844	0.0295754660657834	-0.115093359759073	Gene
Caudate	ENSG00000104331.8	chr8_57253407_C_CAGAG_rs111365527	ENSG00000104331.8	IMPAD1	chr8	56957933	56993844	0.0295754660657834	-0.115093359759073	Gene
Caudate	ENSG00000104331.8	chr8_57251994_C_T_rs16921955	ENSG00000104331.8	IMPAD1	chr8	56957933	56993844	0.0295754664205435	-0.115093359541712	Gene
Caudate	ENSG00000129255.15	chr17_7943886_A_C_rs7209704	ENSG00000129255.15	MPDU1	chr17	7583529	7592789	0.0295900331298885	-0.123526505352591	Gene
Caudate	ENSG00000129255.15	chr17_7946427_G_GT_rs60149298	ENSG00000129255.15	MPDU1	chr17	7583529	7592789	0.0295900331298885	-0.123526505352591	Gene
Caudate	ENSG00000129255.15	chr17_7944637_A_C_rs11650083	ENSG00000129255.15	MPDU1	chr17	7583529	7592789	0.029590034134513	-0.123526503304453	Gene
Caudate	ENSG00000129255.15	chr17_7944740_A_C_rs4791993	ENSG00000129255.15	MPDU1	chr17	7583529	7592789	0.029590034134513	-0.123526503304453	Gene
Caudate	ENSG00000129255.15	chr17_7946621_A_G_rs4791410	ENSG00000129255.15	MPDU1	chr17	7583529	7592789	0.029590034134513	-0.123526503304453	Gene
Caudate	ENSG00000129255.15	chr17_7947046_A_G_rs7226300	ENSG00000129255.15	MPDU1	chr17	7583529	7592789	0.029590034134513	-0.123526503304453	Gene
Caudate	ENSG00000186976.14	chr22_43806676_A_G_rs5764313	ENSG00000186976.14	EFCAB6	chr22	43528744	43812337	0.0296328556935218	-2.7561038662779	Gene
Caudate	ENSG00000189403.14	chr13_31068706_G_T_rs9591454	ENSG00000189403.14	HMGB1	chr13	30456704	30617597	0.0296359488612588	-1.54459501765914	Gene
Caudate	ENSG00000167700.8	chr8_144584400_A_C_rs59783952	ENSG00000167700.8	MFSD3	chr8	144509074	144511213	0.0296520152448808	-1.66006559667354	Gene
Caudate	ENSG00000120727.12	chr5_139706830_C_T_rs2012027	ENSG00000120727.12	PAIP2	chr5	139341587	139369720	0.0296843957575651	-0.142872034888997	Gene
Caudate	ENSG00000281708.1	chr3_55850982_C_T_rs57688760	ENSG00000281708.1	ERC2-IT1	chr3	55657206	55659382	0.0297042308407187	0.130704334562354	Gene
Caudate	ENSG00000281708.1	chr3_55849354_C_T_rs7631779	ENSG00000281708.1	ERC2-IT1	chr3	55657206	55659382	0.0297184288347499	0.131508949354566	Gene
Caudate	ENSG00000281708.1	chr3_55849832_A_G_rs55957219	ENSG00000281708.1	ERC2-IT1	chr3	55657206	55659382	0.0297184290083344	0.131508949167305	Gene
Caudate	ENSG00000166579.15	chr17_8861602_A_G_rs11652783	ENSG00000166579.15	NDEL1	chr17	8413131	8490411	0.0297666860968425	-0.200952564800386	Gene
Caudate	ENSG00000237550.5	chr15_82177259_G_T_rs17354842	ENSG00000237550.5	RPL9P9	chr15	82372196	82372912	0.0297694936372041	-2.3195112978721	Gene
Caudate	ENSG00000103932.11	chr15_41393108_A_G_rs113727694	ENSG00000103932.11	RPAP1	chr15	41517176	41544269	0.0298123540845692	-0.134010240170754	Gene
Caudate	ENSG00000143452.15	chr1_150639884_G_T_rs4970968	ENSG00000143452.15	HORMAD1	chr1	150698060	150720888	0.029829422969276	-0.271255723395447	Gene
Caudate	ENSG00000143452.15	chr1_150639885_C_T_rs4970969	ENSG00000143452.15	HORMAD1	chr1	150698060	150720888	0.029829422969276	-0.271255723395447	Gene
Caudate	ENSG00000117620.13	chr1_100323814_C_T_rs1545022	ENSG00000117620.13	SLC35A3	chr1	99969789	100035637	0.0298900727249181	0.290718209885181	Gene
Caudate	ENSG00000130827.6	chrX_154723872_C_T_rs2728528	ENSG00000130827.6	PLXNA3	chrX	154458281	154477779	0.0299018191156181	1.38667849422173	Gene
Caudate	ENSG00000101574.14	chr18_3039188_A_G_rs4414562	ENSG00000101574.14	METTL4	chr18	2537525	2571509	0.0299183727690543	-0.660003795031474	Gene
Caudate	ENSG00000130827.6	chrX_154735018_C_CTAAT_rs35659282	ENSG00000130827.6	PLXNA3	chrX	154458281	154477779	0.0299212270183362	1.38561815310264	Gene
Caudate	ENSG00000111843.13	chr6_10487887_C_T_rs636140	ENSG00000111843.13	TMEM14C	chr6	10722915	10731129	0.0299329716359426	-1.5454684248367	Gene
Caudate	ENSG00000111843.13	chr6_10488184_A_G_rs796314	ENSG00000111843.13	TMEM14C	chr6	10722915	10731129	0.0299329716359426	-1.5454684248367	Gene
Caudate	ENSG00000111843.13	chr6_10488251_C_G_rs517495	ENSG00000111843.13	TMEM14C	chr6	10722915	10731129	0.0299329716359426	-1.5454684248367	Gene
Caudate	ENSG00000111843.13	chr6_10488368_C_T_rs638338	ENSG00000111843.13	TMEM14C	chr6	10722915	10731129	0.0299329716359426	-1.5454684248367	Gene
Caudate	ENSG00000189298.13	chr6_28792356_G_GA_rs.	ENSG00000189298.13	ZKSCAN3	chr6	28349914	28369177	0.0299517242378468	3.09792994902515	Gene
Caudate	ENSG00000167978.16	chr16_2888240_G_T_rs2335464	ENSG00000167978.16	SRRM2	chr16	2752329	2772538	0.0299907629002072	-0.206066573520176	Gene
Caudate	ENSG00000165322.17	chr10_31542902_G_T_rs7075638	ENSG00000165322.17	ARHGAP12	chr10	31805404	31928876	0.0300139107936237	-0.176045502198397	Gene
Caudate	ENSG00000165322.17	chr10_31543810_C_T_rs7919611	ENSG00000165322.17	ARHGAP12	chr10	31805404	31928876	0.0300139107936237	-0.176045502198397	Gene
Caudate	ENSG00000171772.15	chr10_133523731_C_T_rs10466130	ENSG00000171772.15	SYCE1	chr10	133553901	133569835	0.0300144957160344	2.78277276233225	Gene
Caudate	ENSG00000129255.15	chr17_7683862_C_T_rs11656607	ENSG00000129255.15	MPDU1	chr17	7583529	7592789	0.0300265766189939	-0.114978029489061	Gene
Caudate	ENSG00000061936.9	chr12_131217496_C_T_rs10848313	ENSG00000061936.9	SFSWAP	chr12	131711081	131799737	0.0300349027910206	-0.139383195635495	Gene
Caudate	ENSG00000100596.6	chr14_77436075_A_G_rs2063997	ENSG00000100596.6	SPTLC2	chr14	77505997	77616773	0.0300528909724926	-0.857754320552039	Gene
Caudate	ENSG00000187239.16	chr9_130542248_C_T_rs10793912	ENSG00000187239.16	FNBP1	chr9	129887187	130043194	0.0300764463484229	0.133159707426877	Gene
Caudate	ENSG00000187239.16	chr9_130435229_C_T_rs7031746	ENSG00000187239.16	FNBP1	chr9	129887187	130043194	0.030081834224936	0.123501185982937	Gene
Caudate	ENSG00000183287.13	chr18_60162739_C_T_rs574763	ENSG00000183287.13	CCBE1	chr18	59430940	59697380	0.0300849962676132	-1.63182615777211	Gene
Caudate	ENSG00000183287.13	chr18_60164235_G_T_rs633265	ENSG00000183287.13	CCBE1	chr18	59430940	59697380	0.0300849962676132	-1.63182615777211	Gene
Caudate	ENSG00000183287.13	chr18_60165302_A_G_rs487720	ENSG00000183287.13	CCBE1	chr18	59430940	59697380	0.0300849962676132	-1.63182615777211	Gene
Caudate	ENSG00000183287.13	chr18_60165501_A_G_rs485859	ENSG00000183287.13	CCBE1	chr18	59430940	59697380	0.0300849962676132	-1.63182615777211	Gene
Caudate	ENSG00000183287.13	chr18_60166491_C_T_rs565970	ENSG00000183287.13	CCBE1	chr18	59430940	59697380	0.0300849962676132	-1.63182615777211	Gene
Caudate	ENSG00000183287.13	chr18_60166569_A_T_rs683430	ENSG00000183287.13	CCBE1	chr18	59430940	59697380	0.0300849962676132	-1.63182615777211	Gene
Caudate	ENSG00000183287.13	chr18_60168132_A_G_rs1673518	ENSG00000183287.13	CCBE1	chr18	59430940	59697380	0.0300849962676132	-1.63182615777211	Gene
Caudate	ENSG00000183287.13	chr18_60168970_A_G_rs652034	ENSG00000183287.13	CCBE1	chr18	59430940	59697380	0.0300849962676132	-1.63182615777211	Gene
Caudate	ENSG00000183287.13	chr18_60169290_A_G_rs639983	ENSG00000183287.13	CCBE1	chr18	59430940	59697380	0.0300849962676132	-1.63182615777211	Gene
Caudate	ENSG00000183287.13	chr18_60169482_C_T_rs2051312	ENSG00000183287.13	CCBE1	chr18	59430940	59697380	0.0300849962676132	-1.63182615777211	Gene
[truncated: 134,447 more rows]
