# Supplementary material for: Analysis of gene expression in the postmortem brain of neurotypical Black Americans reveals contributions of genetic ancestry
Source: Nat Neurosci. 2024 May 20;27(6):1064–74. doi: 10.1038/s41593-024-01636-0 (PMC11156587; doi:10.1038/s41593-024-01636-0)
Supplement: Supplementary file 7 — Compressed directory of PDF of scatter plots comparing DNA methylation association with local and global ancestry for the caudate nucleus, DLPFC and hippocampus. Plots are annotated with the genetic ancestry DMR test results. [file 41593_2024_1636_MOESM7_ESM.gz]

Archive with 4 entries (3 files):
- DMR_global_local_comparison
- DMR_global_local_comparison/DMR_global_local_compare_by_region_hippocampus.pdf
- DMR_global_local_comparison/DMR_global_local_compare_by_region_dlpfc.pdf
- DMR_global_local_comparison/DMR_global_local_compare_by_region_caudate.pdf
