# Supplementary material for: Analysis of gene expression in the postmortem brain of neurotypical Black Americans reveals contributions of genetic ancestry
Source: Nat Neurosci. 2024 May 20;27(6):1064–74. doi: 10.1038/s41593-024-01636-0 (PMC11156587; doi:10.1038/s41593-024-01636-0)
Supplement: Supplementary file 8 — Excel file of GO term enrichment for genetic ancestry differential methylation regions across the caudate nucleus, DLPFC and hippocampus. [file 41593_2024_1636_MOESM8_ESM.xlsx]

## Sheet: caudate
id	description	genome_fraction	observed_region_hits	fold_enrichment	p_value	p_adjust	mean_tss_dist	observed_gene_hits	gene_set_size	fold_enrichment_hyper	p_value_hyper	p_adjust_hyper
GO:0002399	MHC class II protein complex assembly	0.000288854	11	77.0882	0	0	23777	6	14	10.5411	1.00462e-05	0.0103275
GO:0002503	peptide antigen assembly with MHC class II protein complex	0.000288854	11	77.0882	0	0	23777	6	14	10.5411	1.00462e-05	0.0103275
GO:0002396	MHC protein complex assembly	0.000335011	11	66.4671	0	0	23777	6	18	8.19866	5.4002e-05	0.0222056
GO:0002501	peptide antigen assembly with MHC protein complex	0.000335011	11	66.4671	0	0	23777	6	18	8.19866	5.4002e-05	0.0222056
GO:0019886	antigen processing and presentation of exogenous peptide antigen via MHC class II	0.00101678	12	23.8906	2.99538e-13	1.2317e-10	32516	7	28	6.14899	0.000100015	0.0293757
GO:0048002	antigen processing and presentation of peptide antigen	0.00264274	15	11.4897	1.0285e-11	3.52432e-09	33002	10	61	4.03213	0.000160021	0.0411255
GO:0019884	antigen processing and presentation of exogenous antigen	0.00189257	13	13.9048	2.45515e-11	7.21112e-09	32902	9	47	4.70987	9.83009e-05	0.0293757
GO:0002478	antigen processing and presentation of exogenous peptide antigen	0.00154346	12	15.7384	3.54825e-11	9.119e-09	32516	7	38	4.53084	0.000748592	0.0626066
GO:0002495	antigen processing and presentation of peptide antigen via MHC class II	0.00160407	12	15.1436	5.48399e-11	1.25279e-08	32516	7	32	5.38037	0.000246754	0.0503672
GO:0002504	antigen processing and presentation of peptide or polysaccharide antigen via MHC class II	0.00211491	12	11.4858	1.20653e-09	2.48062e-07	32516	7	34	5.06388	0.000367465	0.0503672
GO:0002381	immunoglobulin production involved in immunoglobulin-mediated immune response	0.0041889	14	6.76551	3.86821e-08	7.23003e-06	57627	9	69	3.20817	0.00184645	0.0775191
GO:0016064	immunoglobulin mediated immune response	0.00835745	19	4.60207	6.71874e-08	1.15114e-05	92471	11	136	1.98938	0.022994	0.216861
GO:0019882	antigen processing and presentation	0.0059536	16	5.44018	8.09774e-08	1.28069e-05	33292	12	102	2.89364	0.000883069	0.0626066
GO:0019724	B cell mediated immunity	0.0085347	19	4.50649	9.24371e-08	1.3575e-05	92471	11	139	1.94644	0.0264936	0.225015
GO:0002449	lymphocyte mediated immunity	0.0191673	27	2.85152	1.78331e-06	0.000244432	112917	20	277	1.77588	0.00962318	0.173251
GO:0002377	immunoglobulin production	0.0067298	15	4.51193	2.03399e-06	0.000261368	82919	10	118	2.0844	0.0220683	0.211369
GO:0002443	leukocyte mediated immunity	0.0258832	31	2.42447	8.11428e-06	0.000981351	108424	24	372	1.58684	0.0178745	0.203673
GO:0002252	immune effector process	0.0456792	45	1.99419	1.19864e-05	0.00136912	167528	39	600	1.59874	0.00273936	0.0892383
GO:0002460	adaptive immune response based on somatic recombination of immune receptors built from immunoglobulin superfamily domains	0.0228288	28	2.48284	1.4614e-05	0.00158139	94015	21	288	1.79346	0.00728736	0.152886
GO:0006955	immune response	0.1132	87	1.55577	2.27602e-05	0.00233974	146465	81	1579	1.26173	0.0171256	0.203005
GO:0140374	antiviral innate immune response	0.0019103	7	7.41769	5.64164e-05	0.00552343	181432	4	22	4.472	0.0110504	0.176121
GO:0002752	cell surface pattern recognition receptor signaling pathway	0.000853871	5	11.8536	7.71252e-05	0.0072077	238013	2	7	7.02742	0.0302576	0.235643
GO:1903028	positive regulation of opsonization	0.000931597	5	10.8646	0.000115547	0.0103289	238013	2	8	6.14899	0.0392717	0.265599
GO:0002220	innate immune response activating cell surface receptor signaling pathway	0.00291114	8	5.56287	0.000122968	0.0105342	208961	5	28	4.39214	0.00494685	0.128743
GO:0002758	innate immune response-activating signal transduction	0.00294499	8	5.49895	0.000132951	0.0109339	208961	5	29	4.24069	0.005781	0.141778
GO:0001867	complement activation, lectin pathway	0.00102004	5	9.92263	0.000175477	0.0137302	238013	2	12	4.09933	0.0831993	0.34519
GO:1903027	regulation of opsonization	0.0010261	5	9.86405	0.000180309	0.0137302	238013	2	10	4.91919	0.059824	0.303806
GO:0050852	T cell receptor signaling pathway	0.0113478	16	2.85418	0.000221808	0.016287	77347	9	127	1.74302	0.0743685	0.325323
GO:0050863	regulation of T cell activation	0.0386509	36	1.88545	0.000264147	0.0187271	109383	28	361	1.90772	0.000861949	0.0626066
GO:0002376	immune system process	0.198746	130	1.32409	0.000314491	0.0215531	148545	120	2464	1.19786	0.0187904	0.205495
GO:0002429	immune response-activating cell surface receptor signaling pathway	0.0207861	23	2.2399	0.000359233	0.0230807	121043	13	223	1.43385	0.123225	0.391426
GO:0002757	immune response-activating signal transduction	0.0207861	23	2.2399	0.000359233	0.0230807	121043	13	223	1.43385	0.123225	0.391426
GO:0002440	production of molecular mediator of immune response	0.0170279	20	2.37761	0.000411977	0.0256674	98957	15	231	1.59714	0.050687	0.286298
GO:0050778	positive regulation of immune response	0.0400456	36	1.81979	0.000503785	0.0304642	140735	26	502	1.2739	0.123558	0.391426
GO:2000345	regulation of hepatocyte proliferation	0.00137425	5	7.36507	0.000675519	0.0383544	252796	3	15	4.91919	0.0211283	0.211369
GO:0048714	positive regulation of oligodendrocyte differentiation	0.00378654	8	4.27681	0.000694802	0.0383544	264421	6	25	5.90303	0.000403808	0.0516873
GO:0008228	opsonization	0.00138884	5	7.28771	0.000707989	0.0383544	238013	2	16	3.0745	0.136178	0.397864
GO:0002684	positive regulation of immune system process	0.0742644	57	1.5537	0.000708885	0.0383544	133258	46	846	1.33737	0.0276166	0.225015
GO:0090232	positive regulation of spindle checkpoint	0.00141449	5	7.15555	0.000767892	0.0390664	99538	2	12	4.09933	0.0831993	0.34519
GO:0090267	positive regulation of mitotic cell cycle spindle assembly checkpoint	0.00141449	5	7.15555	0.000767892	0.0390664	99538	2	12	4.09933	0.0831993	0.34519
GO:0045087	innate immune response	0.0503474	42	1.68867	0.000779049	0.0390664	156928	40	809	1.21612	0.116259	0.381843
GO:0007028	cytoplasm organization	0.00216583	6	5.60789	0.000823505	0.0394502	159012	5	16	7.68624	0.000329293	0.0503672
GO:0098542	defense response to other organism	0.0649077	51	1.59055	0.000825078	0.0394502	164680	49	1054	1.14346	0.180996	0.430704
GO:0045088	regulation of innate immune response	0.0169069	19	2.2749	0.000951365	0.0444547	204594	16	224	1.75686	0.0210085	0.211369
GO:0051249	regulation of lymphocyte activation	0.0509717	42	1.66799	0.000985566	0.0447119	123507	34	482	1.73499	0.00134905	0.0752161
GO:0002768	immune response-regulating cell surface receptor signaling pathway	0.0238549	24	2.0366	0.00100036	0.0447119	116115	14	251	1.37189	0.144904	0.399276
GO:0045089	positive regulation of innate immune response	0.0106612	14	2.65825	0.00105402	0.0461077	220610	11	134	2.01907	0.0208569	0.211369
GO:0007159	leukocyte cell-cell adhesion	0.0422339	36	1.7255	0.00127231	0.053682	99084	28	388	1.77497	0.00250206	0.0892383
GO:0050865	regulation of cell activation	0.0629833	49	1.57487	0.00128031	0.053682	119624	41	623	1.61868	0.00172288	0.0775191
GO:0050870	positive regulation of T cell activation	0.0257772	25	1.96326	0.0013055	0.053682	78486	20	239	2.05824	0.00187116	0.0775191
GO:1903039	positive regulation of leukocyte cell-cell adhesion	0.0288135	27	1.89689	0.00138876	0.055986	78796	22	261	2.07322	0.00103594	0.0674415
GO:0002250	adaptive immune response	0.0320256	29	1.83305	0.00155676	0.061552	117101	24	432	1.36644	0.0763752	0.331281
GO:0048525	negative regulation of viral process	0.00544738	9	3.34447	0.00180537	0.0700348	172239	6	88	1.677	0.148281	0.402431
GO:0002699	positive regulation of immune effector process	0.0193817	20	2.08886	0.00192026	0.073112	203968	17	246	1.69972	0.0236161	0.219167
GO:0006952	defense response	0.115616	79	1.38319	0.00195825	0.0732028	160021	75	1615	1.14223	0.122811	0.391426
GO:0002218	activation of innate immune response	0.00458586	8	3.53136	0.00229473	0.0835783	208961	5	59	2.0844	0.0911877	0.355079
GO:1903037	regulation of leukocyte cell-cell adhesion	0.039082	33	1.70927	0.0023171	0.0835783	104542	26	352	1.81675	0.00256221	0.0892383
GO:0051281	positive regulation of release of sequestered calcium ion into cytosol	0.00368449	7	3.84586	0.00266774	0.0937399	85061	7	41	4.19931	0.00119993	0.070591
GO:0022409	positive regulation of cell-cell adhesion	0.0363515	31	1.72628	0.00269001	0.0937399	85558	25	308	1.99643	0.000842909	0.0626066
GO:0002694	regulation of leukocyte activation	0.0588207	45	1.54866	0.00274641	0.0941103	120416	37	570	1.59658	0.0035519	0.110647
GO:0046596	regulation of viral entry into host cell	0.00278582	6	4.35985	0.00289374	0.0974097	150971	6	45	3.27946	0.00933387	0.173251
GO:0048713	regulation of oligodendrocyte differentiation	0.00700238	10	2.89086	0.00293745	0.0974097	306714	8	43	4.576	0.000294731	0.0503672
GO:0008150	biological_process	0.913671	468	1.03688	0.00306297	0.0999597	172883	660	16370	0.991652	0.770564	0.826957
GO:0043252	sodium-independent organic anion transport	0.00196804	5	5.14292	0.00320952	0.103106	303917	4	14	7.02742	0.00195732	0.078907
GO:0050776	regulation of immune response	0.0628773	47	1.51313	0.00344427	0.108945	142576	39	797	1.20357	0.13283	0.397072
GO:0060394	negative regulation of pathway-restricted SMAD protein phosphorylation	0.00201654	5	5.01922	0.0035557	0.110765	248369	3	11	6.70799	0.00864635	0.166838
GO:0045687	positive regulation of glial cell differentiation	0.00607876	9	2.9971	0.00370378	0.113656	238641	7	42	4.09933	0.00139018	0.0752161
GO:0002253	activation of immune response	0.0250333	23	1.85987	0.00385996	0.116707	121043	13	302	1.05877	0.456723	0.635055
GO:0032007	negative regulation of TOR signaling	0.00396508	7	3.5737	0.00396944	0.118278	102644	5	48	2.56208	0.0445195	0.27737
GO:1902116	negative regulation of organelle assembly	0.00300385	6	4.04339	0.00416133	0.121151	137767	5	42	2.92809	0.0269173	0.225015
GO:0046856	phosphatidylinositol dephosphorylation	0.00300722	6	4.03886	0.00418371	0.121151	189044	3	28	2.63528	0.103507	0.367586
GO:0090231	regulation of spindle checkpoint	0.00213447	5	4.74191	0.00450801	0.125249	99538	2	21	2.34247	0.209447	0.446923
GO:0090266	regulation of mitotic cell cycle spindle assembly checkpoint	0.00213447	5	4.74191	0.00450801	0.125249	99538	2	21	2.34247	0.209447	0.446923
GO:1903504	regulation of mitotic spindle checkpoint	0.00213447	5	4.74191	0.00450801	0.125249	99538	2	21	2.34247	0.209447	0.446923
GO:0042110	T cell activation	0.0523295	40	1.54734	0.00471447	0.129239	124417	32	523	1.50492	0.0144138	0.197284
GO:0002764	immune response-regulating signaling pathway	0.0347407	29	1.68979	0.00486209	0.131532	104855	19	400	1.16831	0.27497	0.497658
GO:0050792	regulation of viral process	0.011382	13	2.31205	0.00504267	0.134646	165743	10	156	1.57666	0.104136	0.367586
GO:0140632	inflammasome complex assembly	0.00220299	5	4.59442	0.00513785	0.135429	237018	3	23	3.20817	0.0647942	0.311254
GO:0072657	protein localization to membrane	0.0526941	40	1.53664	0.00527833	0.137085	166227	34	551	1.51772	0.0105955	0.176121
GO:0008089	anterograde axonal transport	0.0042019	7	3.37229	0.00540163	0.137085	309453	5	48	2.56208	0.0445195	0.27737
GO:0046649	lymphocyte activation	0.0746901	53	1.43643	0.00545776	0.137085	144362	45	739	1.49773	0.00461069	0.126394
GO:0016482	cytosolic transport	0.0155856	16	2.07811	0.0054674	0.137085	125707	15	163	2.26343	0.00270946	0.0892383
GO:0006953	acute-phase response	0.00422359	7	3.35497	0.00554986	0.137476	207347	4	47	2.09327	0.122965	0.391426
GO:1901978	positive regulation of cell cycle checkpoint	0.00227484	5	4.44931	0.00586271	0.143497	99538	2	19	2.58905	0.179533	0.427717
GO:0001889	liver development	0.0171831	17	2.00272	0.0060748	0.146939	159350	15	136	2.71279	0.000427376	0.0516873
GO:0044403	biological process involved in symbiotic interaction	0.0217026	20	1.86548	0.0065718	0.152421	158083	17	296	1.41261	0.0968889	0.359451
GO:0007094	mitotic spindle assembly checkpoint signaling	0.00437844	7	3.23633	0.00669831	0.152421	165001	4	46	2.13878	0.116007	0.381843
GO:0071173	spindle assembly checkpoint signaling	0.00437844	7	3.23633	0.00669831	0.152421	165001	4	46	2.13878	0.116007	0.381843
GO:0071174	mitotic spindle checkpoint signaling	0.00437844	7	3.23633	0.00669831	0.152421	165001	4	46	2.13878	0.116007	0.381843
GO:0002682	regulation of immune system process	0.1214	79	1.31729	0.00677961	0.152421	144607	66	1362	1.19188	0.0769564	0.331703
GO:0032729	positive regulation of interferon-gamma production	0.00792715	10	2.55362	0.00683983	0.152421	107498	8	73	2.69545	0.00941413	0.173251
GO:0014015	positive regulation of gliogenesis	0.00793336	10	2.55162	0.00687538	0.152421	217276	8	64	3.0745	0.00425857	0.121606
GO:0052372	modulation by symbiont of entry into host	0.0033436	6	3.63254	0.00689453	0.152421	150971	6	52	2.838	0.0183926	0.205495
GO:0031577	spindle checkpoint signaling	0.00442249	7	3.20408	0.00705516	0.154313	165001	4	47	2.09327	0.122965	0.391426
GO:0002070	epithelial cell maturation	0.00336909	6	3.60505	0.0071418	0.154564	162746	5	22	5.58999	0.00162109	0.0775191
GO:0042440	pigment metabolic process	0.00678412	9	2.68548	0.00737997	0.15603	245879	8	72	2.73289	0.00868271	0.166838
GO:0048008	platelet-derived growth factor receptor signaling pathway	0.00678749	9	2.68415	0.00740253	0.15603	113271	9	55	4.0248	0.000343227	0.0503672
GO:1904427	positive regulation of calcium ion transmembrane transport	0.00931321	11	2.39093	0.00749121	0.15603	82966	11	89	3.03995	0.000948028	0.0649715
GO:0010639	negative regulation of organelle organization	0.0311802	26	1.68798	0.00753462	0.15603	179461	21	336	1.53725	0.0343533	0.250919
GO:0061008	hepaticobiliary system development	0.0176023	17	1.95503	0.00760873	0.15603	159350	15	139	2.65424	0.000539553	0.0583853
GO:0046486	glycerolipid metabolic process	0.0312556	26	1.68391	0.00775665	0.15603	207979	21	375	1.37737	0.087041	0.349524
GO:0072574	hepatocyte proliferation	0.00244482	5	4.13996	0.0078587	0.15603	252796	3	22	3.354	0.0580325	0.299786
GO:0072575	epithelial cell proliferation involved in liver morphogenesis	0.00244482	5	4.13996	0.0078587	0.15603	252796	3	22	3.354	0.0580325	0.299786
GO:0061436	establishment of skin barrier	0.00244821	5	4.13422	0.00790282	0.15603	107198	4	27	3.64385	0.0226004	0.214131
GO:0045841	negative regulation of mitotic metaphase/anaphase transition	0.00452921	7	3.12859	0.0079778	0.15603	165001	4	48	2.04966	0.130097	0.397072
GO:0050867	positive regulation of cell activation	0.0377034	30	1.6107	0.00804436	0.15603	95371	25	374	1.64412	0.0105818	0.176121
GO:0031424	keratinization	0.00251594	5	4.02293	0.00881884	0.167999	124056	3	84	0.878428	0.669427	0.770197
GO:1902100	negative regulation of metaphase/anaphase transition of cell cycle	0.00461945	7	3.06747	0.00882487	0.167999	165001	4	50	1.96768	0.144854	0.399276
GO:0034764	positive regulation of transmembrane transport	0.0238754	21	1.7805	0.00892711	0.168387	134209	21	221	2.33717	0.000278978	0.0503672
GO:2001251	negative regulation of chromosome organization	0.00828328	10	2.44383	0.00912072	0.170475	159989	7	93	1.85131	0.0843369	0.345882
GO:0072576	liver morphogenesis	0.00255665	5	3.95887	0.00940341	0.174175	252796	3	23	3.20817	0.0647942	0.311254
GO:0051251	positive regulation of lymphocyte activation	0.0333763	27	1.63756	0.00949218	0.174249	98179	22	315	1.71781	0.00990238	0.173251
GO:2000772	regulation of cellular senescence	0.00475574	7	2.97957	0.0102268	0.184237	291835	5	44	2.795	0.0321807	0.243337
GO:0050851	antigen receptor-mediated signaling pathway	0.016752	16	1.93342	0.0103985	0.184237	77347	9	167	1.32553	0.239986	0.475353
GO:0051668	localization within membrane	0.0618189	44	1.4408	0.0104317	0.184237	166642	37	640	1.42195	0.0202528	0.211369
GO:0033561	regulation of water loss via skin	0.00262571	5	3.85476	0.0104549	0.184237	107198	4	31	3.17367	0.035696	0.253072
GO:0033046	negative regulation of sister chromatid segregation	0.00481398	7	2.94352	0.0108728	0.184237	165001	4	50	1.96768	0.144854	0.399276
GO:0033048	negative regulation of mitotic sister chromatid segregation	0.00481398	7	2.94352	0.0108728	0.184237	165001	4	50	1.96768	0.144854	0.399276
GO:2000816	negative regulation of mitotic sister chromatid separation	0.00481398	7	2.94352	0.0108728	0.184237	165001	4	50	1.96768	0.144854	0.399276
GO:0002833	positive regulation of response to biotic stimulus	0.0139736	14	2.02812	0.010939	0.184237	220610	11	175	1.54603	0.10138	0.365306
GO:0002696	positive regulation of leukocyte activation	0.0369952	29	1.58681	0.0109482	0.184237	96637	24	359	1.6443	0.012075	0.18527
GO:0006910	phagocytosis, recognition	0.00265699	5	3.80937	0.0109568	0.184237	238013	2	31	1.58684	0.36105	0.56513
GO:0043903	regulation of biological process involved in symbiotic interaction	0.00371575	6	3.26872	0.0111712	0.184237	150971	6	58	2.54441	0.0298643	0.234184
GO:0022407	regulation of cell-cell adhesion	0.0552912	40	1.46446	0.0111913	0.184237	111281	31	464	1.64327	0.00482139	0.128737
GO:0043113	receptor clustering	0.00727618	9	2.50387	0.0112619	0.184237	108865	6	54	2.73289	0.0218073	0.211369
GO:0046839	phospholipid dephosphorylation	0.00485074	7	2.92121	0.0112955	0.184237	209060	4	41	2.39961	0.0840087	0.345882
GO:0001817	regulation of cytokine production	0.0604484	43	1.43998	0.0113804	0.184237	153926	37	702	1.29637	0.0645311	0.311254
GO:0006914	autophagy	0.0421246	32	1.53776	0.0118054	0.187261	166691	29	522	1.36644	0.0558414	0.297307
GO:0061919	process utilizing autophagic mechanism	0.0421246	32	1.53776	0.0118054	0.187261	166691	29	522	1.36644	0.0558414	0.297307
GO:0051985	negative regulation of chromosome segregation	0.00490422	7	2.88936	0.0119315	0.187261	165001	4	52	1.892	0.160229	0.412304
GO:1905819	negative regulation of chromosome separation	0.00490422	7	2.88936	0.0119315	0.187261	165001	4	52	1.892	0.160229	0.412304
GO:0008608	attachment of spindle microtubules to kinetochore	0.00380056	6	3.19578	0.0123604	0.190285	137780	4	43	2.288	0.0962279	0.359451
GO:0001816	cytokine production	0.0625062	44	1.42496	0.0124371	0.190285	150751	38	715	1.3072	0.0559391	0.297307
GO:0031641	regulation of myelination	0.00614894	8	2.63368	0.0124609	0.190285	268209	6	48	3.0745	0.0126975	0.186711
GO:0046847	filopodium assembly	0.00870918	10	2.32432	0.0125656	0.190285	296932	7	65	2.6488	0.0160994	0.201158
GO:0033047	regulation of mitotic sister chromatid segregation	0.00495722	7	2.85847	0.012587	0.190285	165001	4	55	1.7888	0.184333	0.431061
GO:0048477	oogenesis	0.0100642	11	2.21251	0.0127455	0.191275	224842	9	101	2.19172	0.0217603	0.211369
GO:0051129	negative regulation of cellular component organization	0.0713112	49	1.39095	0.0129635	0.191437	175808	38	657	1.4226	0.0186963	0.205495
GO:0051489	regulation of filopodium assembly	0.00745531	9	2.44371	0.0129998	0.191437	321383	6	48	3.0745	0.0126975	0.186711
GO:0008152	metabolic process	0.707052	372	1.06504	0.0130356	0.191437	165832	434	10558	1.01105	0.374659	0.57614
GO:0060325	face morphogenesis	0.00386042	6	3.14623	0.0132517	0.19323	198756	4	30	3.27946	0.0320884	0.243337
GO:0001775	cell activation	0.0998804	65	1.31736	0.0138389	0.200371	152600	57	1031	1.35982	0.0113108	0.177519
GO:0046174	polyol catabolic process	0.002832	5	3.57396	0.0140691	0.20228	85722	4	25	3.93536	0.0173617	0.203005
GO:0031349	positive regulation of defense response	0.0237012	20	1.70818	0.0157994	0.222311	191584	17	281	1.48801	0.0673586	0.314184
GO:0051607	defense response to virus	0.017613	16	1.83891	0.0159081	0.222311	130729	14	293	1.17523	0.305885	0.524958
GO:0001819	positive regulation of cytokine production	0.0397973	30	1.52595	0.0159137	0.222311	166960	27	456	1.45634	0.0332281	0.246632
GO:0042147	retrograde transport, endosome to Golgi	0.00643995	8	2.51467	0.0159832	0.222311	173143	7	87	1.97899	0.0636916	0.311045
GO:0140546	defense response to symbiont	0.0176256	16	1.8376	0.016003	0.222311	130729	14	294	1.17124	0.310261	0.526267
GO:0050896	response to stimulus	0.629324	334	1.07435	0.0169164	0.232112	169994	372	8288	1.10397	0.0047899	0.128737
GO:1901889	negative regulation of cell junction assembly	0.00526631	7	2.6907	0.0169342	0.232112	190287	4	29	3.39255	0.0287046	0.230534
GO:0071230	cellular response to amino acid stimulus	0.00783285	9	2.32593	0.0173042	0.235613	192277	7	67	2.56973	0.0187701	0.205495
GO:0050764	regulation of phagocytosis	0.00786104	9	2.31759	0.0176628	0.238912	253851	5	96	1.28104	0.351737	0.555005
GO:0000959	mitochondrial RNA metabolic process	0.00302251	5	3.3487	0.0180776	0.242926	124159	4	49	2.00783	0.137395	0.397864
GO:0044000	movement in host	0.0135067	13	1.94835	0.0185955	0.248262	134321	13	180	1.77638	0.0325367	0.243337
GO:0044419	biological process involved in interspecies interaction between organisms	0.108742	69	1.28448	0.0188958	0.250644	165768	67	1532	1.07567	0.280628	0.501715
GO:0045022	early endosome to late endosome transport	0.0041986	6	2.89281	0.0191423	0.252285	13773	6	38	3.88357	0.00401931	0.119764
GO:0002520	immune system development	0.098126	63	1.29966	0.0197389	0.257605	189988	55	987	1.3706	0.0109922	0.176121
GO:0044409	entry into host	0.0121812	12	1.99419	0.0197965	0.257605	141222	12	156	1.892	0.0256276	0.221388
GO:0060323	head morphogenesis	0.00426514	6	2.84768	0.0204817	0.26449	198756	4	35	2.81097	0.0523746	0.287152
GO:0009615	response to virus	0.0259669	21	1.63709	0.0206185	0.26449	125863	19	387	1.20755	0.230164	0.465766
GO:0016197	endosomal transport	0.0181963	16	1.77996	0.0207704	0.26449	144401	14	235	1.46529	0.0993514	0.364761
GO:0010506	regulation of autophagy	0.0292024	23	1.59434	0.0208575	0.26449	179114	21	324	1.59418	0.0244346	0.220698
GO:0042129	regulation of T cell proliferation	0.0182178	16	1.77786	0.0209688	0.26449	63463	12	173	1.70608	0.0502881	0.284828
GO:0051961	negative regulation of nervous system development	0.0229017	19	1.67942	0.0213642	0.267834	221961	14	141	2.44215	0.0018314	0.0775191
GO:0051491	positive regulation of filopodium assembly	0.00554594	7	2.55503	0.021697	0.270358	402527	4	28	3.51371	0.0255427	0.221388
GO:0034260	negative regulation of GTPase activity	0.004347	6	2.79405	0.0222151	0.274752	95133	4	30	3.27946	0.0320884	0.243337
GO:0051707	response to other organism	0.0951732	61	1.29744	0.0223169	0.274752	170538	59	1362	1.06546	0.322595	0.536074
GO:0043207	response to external biotic stimulus	0.0952481	61	1.29642	0.0226324	0.27571	170538	59	1364	1.0639	0.326808	0.538995
GO:0042098	T cell proliferation	0.0199332	17	1.72641	0.0226629	0.27571	63242	13	201	1.59078	0.0672153	0.314184
GO:0006639	acylglycerol metabolic process	0.0110086	11	2.02271	0.0228537	0.276395	265326	8	122	1.61285	0.124149	0.39209
GO:2000785	regulation of autophagosome assembly	0.00324456	5	3.11952	0.0236223	0.28402	141585	4	42	2.34247	0.0900184	0.352529
GO:1904064	positive regulation of cation transmembrane transport	0.0169834	15	1.78789	0.023814	0.28466	106308	15	157	2.34993	0.0018796	0.0775191
GO:0010675	regulation of cellular carbohydrate metabolic process	0.0140707	13	1.87025	0.024827	0.293242	83609	13	143	2.236	0.00559254	0.140223
GO:0051646	mitochondrion localization	0.00446393	6	2.72086	0.0248583	0.293242	314341	4	46	2.13878	0.116007	0.381843
GO:0045785	positive regulation of cell adhesion	0.0567326	39	1.39157	0.0249598	0.293242	93743	33	464	1.74928	0.00137906	0.0752161
GO:0006638	neutral lipid metabolic process	0.0112179	11	1.98496	0.0257224	0.300484	265326	8	123	1.59974	0.128372	0.396495
GO:0150146	cell junction disassembly	0.00335775	5	3.01436	0.0268277	0.311625	365803	3	23	3.20817	0.0647942	0.311254
GO:0051701	biological process involved in interaction with host	0.01425	13	1.84672	0.0270981	0.312001	134321	13	199	1.60677	0.0631519	0.310473
GO:0050909	sensory perception of taste	0.0033691	5	3.00421	0.0271635	0.312001	44915	4	66	1.49067	0.280603	0.501715
GO:0045839	negative regulation of mitotic nuclear division	0.00583194	7	2.42973	0.0274555	0.313603	165001	4	56	1.75686	0.192618	0.438091
GO:0071229	cellular response to acid chemical	0.00854962	9	2.13093	0.0281938	0.320257	192277	7	75	2.29562	0.0325475	0.243337
GO:0034767	positive regulation of ion transmembrane transport	0.018934	16	1.71061	0.0284479	0.320435	100509	16	172	2.288	0.00177988	0.0775191
GO:0045619	regulation of lymphocyte differentiation	0.0236688	19	1.62499	0.0285212	0.320435	189959	16	201	1.95789	0.00814156	0.161348
GO:0010508	positive regulation of autophagy	0.0143969	13	1.82788	0.0290695	0.32482	136269	12	136	2.17023	0.00954636	0.173251
GO:0045321	leukocyte activation	0.0876267	56	1.29367	0.0293688	0.32639	148446	50	894	1.37561	0.013999	0.195795
GO:0048534	hematopoietic or lymphoid organ development	0.093097	59	1.28289	0.0296266	0.326534	175339	51	928	1.35172	0.0177408	0.203673
GO:0098927	vesicle-mediated transport between endosomal compartments	0.00465822	6	2.60738	0.0296994	0.326534	13773	6	41	3.59941	0.00590688	0.141778
GO:0034113	heterotypic cell-cell adhesion	0.00596035	7	2.37738	0.0303497	0.327098	70523	5	60	2.04966	0.0963376	0.359451
GO:0032611	interleukin-1 beta production	0.00866691	9	2.10209	0.0303504	0.327098	180979	7	93	1.85131	0.0843369	0.345882
GO:0032651	regulation of interleukin-1 beta production	0.00866691	9	2.10209	0.0303504	0.327098	180979	7	93	1.85131	0.0843369	0.345882
GO:0006909	phagocytosis	0.0206826	17	1.66386	0.0305956	0.327098	194849	13	234	1.36644	0.158945	0.412304
GO:0002705	positive regulation of leukocyte mediated immunity	0.0100989	10	2.00447	0.0306965	0.327098	237299	10	133	1.84932	0.0448909	0.277999
GO:0045685	regulation of glial cell differentiation	0.0115505	11	1.92781	0.0308028	0.327098	281777	9	73	3.03238	0.00273993	0.0892383
GO:0030071	regulation of mitotic metaphase/anaphase transition	0.00870069	9	2.09393	0.0309922	0.327098	138458	6	91	1.62171	0.165494	0.415984
GO:0032386	regulation of intracellular transport	0.0287765	22	1.54759	0.0311126	0.327098	168947	21	321	1.60908	0.0223385	0.212629
GO:1902105	regulation of leukocyte differentiation	0.0354085	26	1.48641	0.0311825	0.327098	202783	22	303	1.78585	0.00642089	0.14507
GO:0098930	axonal transport	0.00600701	7	2.35892	0.0314501	0.328231	309453	5	61	2.01606	0.101632	0.365306
GO:0046718	viral entry into host cell	0.0116333	11	1.91409	0.0321716	0.334064	151587	11	149	1.81581	0.0409257	0.270557
GO:0001893	maternal placenta development	0.00354687	5	2.85363	0.0327764	0.336342	186177	3	33	2.236	0.14915	0.402431
GO:0035633	maintenance of blood-brain barrier	0.00477319	6	2.54458	0.0328362	0.336342	133988	5	33	3.72666	0.0101119	0.173251
GO:1902099	regulation of metaphase/anaphase transition of cell cycle	0.00879738	9	2.07092	0.0328817	0.336342	138458	6	94	1.56996	0.183507	0.431061
GO:0060324	face development	0.00608128	7	2.33011	0.0332567	0.337956	208668	5	49	2.50979	0.0479892	0.283556
GO:0006886	intracellular protein transport	0.0703644	46	1.32336	0.0333682	0.337956	153282	43	826	1.28042	0.0578378	0.299786
GO:1901976	regulation of cell cycle checkpoint	0.00482638	6	2.51653	0.0343575	0.346269	121806	3	47	1.56996	0.298627	0.520916
GO:0050766	positive regulation of phagocytosis	0.00614002	7	2.30782	0.0347334	0.348351	196405	4	68	1.44682	0.298969	0.520916
GO:0006775	fat-soluble vitamin metabolic process	0.00362409	5	2.79283	0.035423	0.352695	168655	4	45	2.18631	0.109227	0.376167
GO:0045580	regulation of T cell differentiation	0.0210763	17	1.63278	0.0355096	0.352695	204325	14	173	1.99043	0.0111847	0.17689
GO:0032388	positive regulation of intracellular transport	0.0179634	15	1.69035	0.0361333	0.357163	221553	13	191	1.67407	0.0485465	0.283556
GO:0007091	metaphase/anaphase transition of mitotic cell cycle	0.00898725	9	2.02716	0.0368211	0.361717	138458	6	94	1.56996	0.183507	0.431061
GO:0014013	regulation of gliogenesis	0.0134177	12	1.81041	0.0372433	0.361717	256101	10	99	2.48444	0.00696427	0.150192
GO:0046488	phosphatidylinositol metabolic process	0.0134204	12	1.81005	0.0372906	0.361717	173624	10	151	1.62887	0.088595	0.352324
GO:0007281	germ cell development	0.0293968	22	1.51494	0.0378285	0.361717	167798	20	304	1.61816	0.0240427	0.220678
GO:0072665	protein localization to vacuole	0.00762826	8	2.12294	0.0379114	0.361717	58852	7	75	2.29562	0.0325475	0.243337
GO:0002697	regulation of immune effector process	0.0277544	21	1.53165	0.0379364	0.361717	220503	20	361	1.36266	0.100814	0.365306
GO:0051092	positive regulation of NF-kappaB transcription factor activity	0.0134578	12	1.80501	0.0379484	0.361717	126348	12	145	2.03553	0.015335	0.199549
GO:0051784	negative regulation of nuclear division	0.00626437	7	2.26201	0.0380014	0.361717	165001	4	63	1.56165	0.253418	0.483329
GO:0044784	metaphase/anaphase transition of cell cycle	0.00908394	9	2.00558	0.0389462	0.369002	138458	6	97	1.5214	0.202252	0.446171
GO:0044088	regulation of vacuole organization	0.00376669	5	2.68709	0.0406489	0.383368	141585	4	48	2.04966	0.130097	0.397072
GO:0030258	lipid modification	0.0182854	15	1.66058	0.0410426	0.385314	166427	10	205	1.1998	0.323342	0.536555
GO:0019751	polyol metabolic process	0.0106784	10	1.89569	0.0420479	0.391619	69465	9	112	1.97646	0.0388882	0.265599
GO:0031333	negative regulation of protein-containing complex assembly	0.0152204	13	1.72898	0.0420952	0.391619	246250	9	137	1.61579	0.10644	0.373859
GO:0006730	one-carbon metabolic process	0.00382188	5	2.64829	0.04279	0.392938	250750	5	37	3.32378	0.0162649	0.20145
GO:0002221	pattern recognition receptor signaling pathway	0.013728	12	1.76948	0.0429416	0.392938	158208	9	172	1.287	0.266574	0.488918
GO:0030168	platelet activation	0.0122115	11	1.82346	0.0429516	0.392938	152312	9	127	1.74302	0.0743685	0.325323
GO:0010965	regulation of mitotic sister chromatid separation	0.00927202	9	1.9649	0.0433157	0.392938	138458	6	96	1.53725	0.195927	0.440345
GO:0009607	response to biotic stimulus	0.0989641	61	1.24774	0.0433781	0.392938	170538	59	1400	1.03654	0.405241	0.600703
GO:0042742	defense response to bacterium	0.0168578	14	1.68112	0.0434929	0.392938	209891	12	300	0.983839	0.564649	0.705139
GO:0042693	muscle cell fate commitment	0.00384169	5	2.63464	0.0435748	0.392938	450799	2	19	2.58905	0.179533	0.427717
GO:0031347	regulation of defense response	0.0505814	34	1.3607	0.0450958	0.401897	194923	29	608	1.17316	0.211511	0.447855
GO:0006959	humoral immune response	0.0138425	12	1.75485	0.0451885	0.401897	120103	4	239	0.411648	0.988905	0.993456
GO:0043586	tongue development	0.003885	5	2.60527	0.0453206	0.401897	265980	4	20	4.91919	0.00780449	0.158872
GO:0002521	leukocyte differentiation	0.0594557	39	1.32783	0.0456432	0.401897	182889	35	572	1.505	0.0108395	0.176121
GO:0006310	DNA recombination	0.0217931	17	1.57908	0.0459031	0.401897	366667	16	313	1.2573	0.206915	0.446923
GO:0043647	inositol phosphate metabolic process	0.00518855	6	2.34088	0.0459227	0.401897	96928	5	52	2.365	0.0593317	0.302695
GO:0006956	complement activation	0.00390004	5	2.59522	0.0459367	0.401897	238013	2	57	0.863017	0.679845	0.774383
GO:0006661	phosphatidylinositol biosynthetic process	0.0109028	10	1.85668	0.0471249	0.409725	173010	9	124	1.78519	0.0660747	0.313018
GO:0044282	small molecule catabolic process	0.028467	21	1.49331	0.04723	0.409725	104671	19	373	1.25288	0.185875	0.431813
GO:0046323	glucose import	0.0065972	7	2.14789	0.0477202	0.411189	181791	7	70	2.4596	0.0233354	0.219075
GO:1903706	regulation of hemopoiesis	0.043867	30	1.38438	0.0479095	0.411189	198409	24	396	1.49067	0.0341223	0.250919
GO:0051050	positive regulation of transport	0.0867546	54	1.26001	0.0479987	0.411189	150941	50	864	1.42338	0.007671	0.158872
GO:0051306	mitotic sister chromatid separation	0.00947217	9	1.92338	0.0483148	0.411955	138458	6	99	1.49067	0.215121	0.451775
GO:0048709	oligodendrocyte differentiation	0.0140101	12	1.73386	0.048623	0.411955	340204	9	97	2.2821	0.0171525	0.203005
GO:0006259	DNA metabolic process	0.0813808	51	1.26859	0.0487677	0.411955	193857	49	994	1.21248	0.0933922	0.356014
GO:0120193	tight junction organization	0.00804458	8	2.01307	0.0488895	0.411955	194059	8	75	2.62357	0.0110133	0.176121
GO:0030155	regulation of cell adhesion	0.0924189	57	1.2485	0.0494185	0.414712	135131	47	753	1.53521	0.00239106	0.0892383
GO:0018958	phenol-containing compound metabolic process	0.0156887	13	1.67737	0.0511043	0.427115	151404	12	104	2.838	0.00104967	0.0674415
GO:0033045	regulation of sister chromatid segregation	0.00959899	9	1.89797	0.0516723	0.430114	138458	6	105	1.40548	0.255262	0.483874
GO:0046148	pigment biosynthetic process	0.0053569	6	2.26731	0.0520311	0.431355	142872	5	49	2.50979	0.0479892	0.283556
GO:0051928	positive regulation of calcium ion transport	0.0126515	11	1.76004	0.0526642	0.43485	82966	11	123	2.19964	0.0116196	0.180984
GO:0044255	cellular lipid metabolic process	0.0800613	50	1.26421	0.0532032	0.437543	204887	44	966	1.12031	0.236134	0.470437
GO:0014047	glutamate secretion	0.00407843	5	2.48171	0.0536216	0.438793	225373	4	26	3.784	0.0198747	0.211369
GO:2000249	regulation of actin cytoskeleton reorganization	0.00408561	5	2.47734	0.0539458	0.438793	76847	4	42	2.34247	0.0900184	0.352529
GO:0043114	regulation of vascular permeability	0.00540844	6	2.2457	0.0539954	0.438793	89035	6	48	3.0745	0.0126975	0.186711
GO:0002312	B cell activation involved in immune response	0.0082843	8	1.95482	0.0560598	0.451762	401813	8	84	2.34247	0.0207641	0.211369
GO:0032006	regulation of TOR signaling	0.00828518	8	1.95461	0.0560875	0.451762	190849	6	99	1.49067	0.215121	0.451775
GO:2001259	positive regulation of cation channel activity	0.00976349	9	1.86599	0.0562505	0.451762	151644	9	77	2.87485	0.00394511	0.119281
GO:0019748	secondary metabolic process	0.00687313	7	2.06166	0.0568785	0.454454	209427	6	58	2.54441	0.0298643	0.234184
GO:0060259	regulation of feeding behavior	0.00415269	5	2.43733	0.0570278	0.454454	18567	3	27	2.73289	0.0951538	0.359451
GO:0016072	rRNA metabolic process	0.0144355	12	1.68276	0.0581328	0.461471	94033	12	256	1.15294	0.348459	0.553229
GO:0002831	regulation of response to biotic stimulus	0.0258472	19	1.48803	0.0585816	0.463164	204594	16	339	1.16087	0.305664	0.524958
GO:2000114	regulation of establishment of cell polarity	0.00419025	5	2.41548	0.0587966	0.463164	120371	4	25	3.93536	0.0173617	0.203005
GO:1903305	regulation of regulated secretory pathway	0.0144868	12	1.67681	0.0593576	0.464309	102904	12	136	2.17023	0.00954636	0.173251
GO:0009987	cellular process	0.894871	453	1.02473	0.0593936	0.464309	175756	615	15353	0.985249	0.837854	0.875764
GO:0001570	vasculogenesis	0.0129651	11	1.71747	0.0604241	0.470576	306621	10	78	3.15333	0.0012017	0.070591
GO:0030097	hemopoiesis	0.0881909	54	1.23949	0.0608572	0.47216	169199	48	887	1.33101	0.0267156	0.225015
GO:0007229	integrin-mediated signaling pathway	0.011447	10	1.7684	0.0611105	0.472343	92458	7	109	1.57956	0.155566	0.407444
GO:0032612	interleukin-1 production	0.00997852	9	1.82578	0.06262	0.480398	180979	7	109	1.57956	0.155566	0.407444
GO:0032652	regulation of interleukin-1 production	0.00997852	9	1.82578	0.06262	0.480398	180979	7	109	1.57956	0.155566	0.407444
GO:0031032	actomyosin structure organization	0.0211054	16	1.53461	0.063089	0.482197	178413	15	194	1.90175	0.0130718	0.187941
GO:0042438	melanin biosynthetic process	0.00428396	5	2.36264	0.063346	0.482368	152648	4	22	4.472	0.0110504	0.176121
GO:0010721	negative regulation of cell development	0.0261359	19	1.4716	0.0637922	0.483973	209887	16	176	2.236	0.00225227	0.0857532
GO:0032609	interferon-gamma production	0.0115642	10	1.75049	0.0644369	0.484457	107498	8	112	1.75686	0.0861139	0.348123
GO:0032649	regulation of interferon-gamma production	0.0115642	10	1.75049	0.0644369	0.484457	107498	8	112	1.75686	0.0861139	0.348123
GO:0002708	positive regulation of lymphocyte mediated immunity	0.00854834	8	1.89444	0.0646951	0.484457	271021	8	112	1.75686	0.0861139	0.348123
GO:2000036	regulation of stem cell population maintenance	0.00709018	7	1.99855	0.0647985	0.484457	124445	5	68	1.80853	0.142514	0.399194
GO:0050768	negative regulation of neurogenesis	0.0212252	16	1.52595	0.0655916	0.48861	202771	13	136	2.35109	0.00365588	0.112186
GO:0032878	regulation of establishment or maintenance of cell polarity	0.00434211	5	2.331	0.0662654	0.489365	120371	4	28	3.51371	0.0255427	0.221388
GO:0044550	secondary metabolite biosynthetic process	0.00434279	5	2.33064	0.0662999	0.489365	152648	4	24	4.09933	0.0150569	0.199549
GO:0008088	axo-dendritic transport	0.00713304	7	1.98654	0.0664375	0.489365	309453	5	74	1.66189	0.182305	0.431061
GO:0007292	female gamete generation	0.0163781	13	1.60677	0.066645	0.489365	198342	11	155	1.74552	0.0518098	0.287085
GO:0006766	vitamin metabolic process	0.00865605	8	1.87087	0.0684418	0.50077	133532	7	107	1.60908	0.145456	0.399276
GO:0002824	positive regulation of adaptive immune response based on somatic recombination of immune receptors built from immunoglobulin superfamily domains	0.00866744	8	1.86841	0.0688456	0.500783	189220	8	108	1.82192	0.0730978	0.321818
GO:0098869	cellular oxidant detoxification	0.00577023	6	2.1049	0.0690373	0.500783	163714	6	92	1.60409	0.171413	0.41806
GO:0032103	positive regulation of response to external stimulus	0.0419632	28	1.35071	0.0691743	0.500783	192472	23	431	1.31255	0.112347	0.381057
GO:1903900	regulation of viral life cycle	0.00870588	8	1.86016	0.0702196	0.506566	126721	8	136	1.44682	0.189599	0.43379
GO:0006641	triglyceride metabolic process	0.00873926	8	1.85306	0.071426	0.509714	260486	7	97	1.77497	0.0999917	0.365306
GO:1905818	regulation of chromosome separation	0.0102569	9	1.77623	0.0715226	0.509714	138458	6	109	1.35391	0.283075	0.502158
GO:0030038	contractile actin filament bundle assembly	0.0118149	10	1.71334	0.0719435	0.509714	229461	9	101	2.19172	0.0217603	0.211369
GO:0043149	stress fiber assembly	0.0118149	10	1.71334	0.0719435	0.509714	229461	9	101	2.19172	0.0217603	0.211369
GO:0120192	tight junction assembly	0.00727956	7	1.94655	0.0722282	0.509714	215648	7	69	2.49524	0.0217367	0.211369
GO:0031929	TOR signaling	0.0102829	9	1.77175	0.0723913	0.509714	174049	7	120	1.43477	0.216406	0.453547
GO:0016050	vesicle organization	0.0282919	20	1.431	0.0726283	0.509714	124428	19	339	1.37854	0.0990976	0.364761
GO:0006629	lipid metabolic process	0.115428	68	1.19254	0.0726392	0.509714	171301	62	1352	1.12792	0.174293	0.422081
GO:0043170	macromolecule metabolic process	0.623293	324	1.05227	0.073197	0.511285	165343	354	8642	1.00752	0.436008	0.623234
GO:0010171	body morphogenesis	0.00586841	6	2.06968	0.0734981	0.511285	198756	4	46	2.13878	0.116007	0.381843
GO:0002275	myeloid cell activation involved in immune response	0.00731952	7	1.93593	0.0738578	0.511285	222992	6	92	1.60409	0.171413	0.41806
GO:0007249	I-kappaB kinase/NF-kappaB signaling	0.0249564	18	1.46003	0.0738578	0.511285	153777	18	267	1.65816	0.0252393	0.221388
GO:0033157	regulation of intracellular protein transport	0.0199571	15	1.52148	0.0742654	0.512381	179738	14	215	1.6016	0.0565498	0.298886
GO:0046164	alcohol catabolic process	0.00450636	5	2.24604	0.0749109	0.515106	85722	4	52	1.892	0.160229	0.412304
GO:0150076	neuroinflammatory response	0.00590919	6	2.0554	0.075398	0.516642	81096	6	66	2.236	0.0512808	0.286809
GO:0006582	melanin metabolic process	0.00451966	5	2.23943	0.0756367	0.516642	152648	4	23	4.27756	0.0129552	0.187576
GO:0030279	negative regulation of ossification	0.00453838	5	2.23019	0.0766647	0.521929	255359	3	35	2.10823	0.168943	0.415984
GO:0043401	steroid hormone mediated signaling pathway	0.0151575	12	1.6026	0.0769711	0.522286	101371	11	131	2.06531	0.0179304	0.203673
GO:0150116	regulation of cell-substrate junction organization	0.00892124	8	1.81526	0.0782247	0.528901	207110	7	67	2.56973	0.0187701	0.205495
GO:0043122	regulation of I-kappaB kinase/NF-kappaB signaling	0.0217971	16	1.48592	0.0784605	0.528901	147548	16	240	1.63973	0.036541	0.256411
GO:0010676	positive regulation of cellular carbohydrate metabolic process	0.00599005	6	2.02765	0.0792476	0.532057	54521	6	52	2.838	0.0183926	0.205495
GO:0002366	leukocyte activation involved in immune response	0.0235267	17	1.46272	0.079597	0.532057	293407	17	283	1.4775	0.0708933	0.320752
GO:0072659	protein localization to plasma membrane	0.0286405	20	1.41358	0.0797051	0.532057	231331	18	275	1.60992	0.0325062	0.243337
GO:0022412	cellular process involved in reproduction in multicellular organism	0.0408841	27	1.33685	0.0804546	0.535322	162768	24	414	1.42585	0.0522226	0.287085
GO:0098754	detoxification	0.00748305	7	1.89362	0.0807515	0.535565	141521	7	132	1.30433	0.290697	0.509525
GO:0043933	protein-containing complex organization	0.140881	81	1.16387	0.0812915	0.537413	135671	73	1703	1.05432	0.332411	0.541979
GO:0030183	B cell differentiation	0.0153251	12	1.58508	0.0818404	0.539308	289507	12	144	2.04966	0.0145852	0.197284
GO:0050878	regulation of body fluid levels	0.0357292	24	1.35976	0.0826938	0.539857	123718	20	376	1.3083	0.134424	0.397864
GO:0043123	positive regulation of I-kappaB kinase/NF-kappaB signaling	0.015356	12	1.58189	0.0827588	0.539857	140303	12	179	1.64889	0.0619265	0.30606
GO:0065003	protein-containing complex assembly	0.125855	73	1.17416	0.082826	0.539857	123572	64	1513	1.04041	0.387465	0.58621
GO:0010453	regulation of cell fate commitment	0.00465164	5	2.17589	0.0830432	0.539857	242185	3	36	2.04966	0.17911	0.427701
GO:0046474	glycerophospholipid biosynthetic process	0.018667	14	1.51819	0.083591	0.539857	202374	13	202	1.58291	0.0693101	0.317517
GO:0030518	intracellular steroid hormone receptor signaling pathway	0.0121766	10	1.66245	0.0837081	0.539857	70434	9	111	1.99427	0.0370388	0.25902
GO:0071704	organic substance metabolic process	0.68691	354	1.04322	0.0837618	0.539857	163840	412	10132	1.00015	0.513609	0.675749
GO:0051716	cellular response to stimulus	0.561432	293	1.05644	0.0844459	0.541412	173209	301	6986	1.05975	0.102611	0.367586
GO:0042552	myelination	0.0170547	13	1.54302	0.084658	0.541412	274717	9	138	1.60409	0.110019	0.377628
GO:0051865	protein autoubiquitination	0.00610273	6	1.99022	0.0847932	0.541412	88754	6	77	1.91657	0.0929437	0.35578
GO:0007032	endosome organization	0.00611764	6	1.98536	0.0855428	0.542574	103342	6	93	1.58684	0.177418	0.425142
GO:0007093	mitotic cell cycle checkpoint signaling	0.010656	9	1.70971	0.085591	0.542574	167873	6	139	1.0617	0.499508	0.666442
GO:0030104	water homeostasis	0.00612209	6	1.98392	0.0857668	0.542574	100898	5	69	1.78232	0.148864	0.402431
GO:0007186	G protein-coupled receptor signaling pathway	0.0923733	55	1.20528	0.0867228	0.545751	186528	50	1177	1.04486	0.39349	0.591776
GO:0051091	positive regulation of DNA-binding transcription factor activity	0.0272469	19	1.41159	0.0867999	0.545751	109297	19	250	1.86929	0.00680257	0.149633
GO:0034341	response to interferon-gamma	0.0106975	9	1.70307	0.0871438	0.546243	89080	9	136	1.62767	0.102928	0.367586
GO:0045017	glycerolipid biosynthetic process	0.0205177	15	1.47991	0.0885225	0.550441	226503	14	235	1.46529	0.0993514	0.364761
GO:0007272	ensheathment of neurons	0.0171907	13	1.53081	0.0886167	0.550441	274717	9	140	1.58117	0.117376	0.381843
GO:0008366	axon ensheathment	0.0171907	13	1.53081	0.0886167	0.550441	274717	9	140	1.58117	0.117376	0.381843
GO:0033209	tumor necrosis factor-mediated signaling pathway	0.00766609	7	1.8484	0.0888943	0.550502	158388	4	100	0.983839	0.584067	0.718636
GO:0033363	secretory granule organization	0.00475895	5	2.12682	0.0893378	0.551587	30809	6	58	2.54441	0.0298643	0.234184
GO:0010507	negative regulation of autophagy	0.0062097	6	1.95593	0.0902508	0.553999	201550	5	80	1.53725	0.225638	0.463363
GO:0046434	organophosphate catabolic process	0.0156008	12	1.55707	0.0902673	0.553999	123559	11	154	1.75686	0.0498734	0.284828
GO:0044248	cellular catabolic process	0.155238	88	1.14751	0.0912792	0.557434	140847	85	2015	1.03755	0.374156	0.575796
GO:0002821	positive regulation of adaptive immune response	0.00925556	8	1.74969	0.0916887	0.557434	189220	8	114	1.72603	0.093098	0.35578
GO:0006664	glycolipid metabolic process	0.00925563	8	1.74967	0.0916916	0.557434	292525	7	100	1.72172	0.112704	0.381057
GO:0051893	regulation of focal adhesion assembly	0.00773729	7	1.83139	0.0921827	0.557434	120532	6	62	2.38026	0.0396591	0.265599
GO:0090109	regulation of cell-substrate junction assembly	0.00773729	7	1.83139	0.0921827	0.557434	120532	6	62	2.38026	0.0396591	0.265599
GO:0051983	regulation of chromosome segregation	0.0124326	10	1.62821	0.0927073	0.55844	220923	7	128	1.34509	0.265223	0.488918
GO:1990845	adaptive thermogenesis	0.0206778	15	1.46845	0.0928922	0.55844	138934	14	157	2.19327	0.00489452	0.128743
GO:0030705	cytoskeleton-dependent intracellular transport	0.0173722	13	1.51482	0.0940752	0.563903	212030	11	199	1.35958	0.188069	0.433498
GO:0042102	positive regulation of T cell proliferation	0.0108904	9	1.67291	0.0945748	0.565249	38397	7	99	1.73911	0.108375	0.373859
GO:1901616	organic hydroxy compound catabolic process	0.00631377	6	1.92369	0.0957395	0.570552	71477	5	72	1.70805	0.168606	0.415984
GO:0032784	regulation of DNA-templated transcription elongation	0.00632668	6	1.91977	0.0964328	0.573023	92948	6	101	1.46115	0.22826	0.463363
GO:0070830	bicellular tight junction assembly	0.00633696	6	1.91665	0.0969867	0.574653	183152	6	63	2.34247	0.0423906	0.274559
GO:0046849	bone remodeling	0.0109662	9	1.66134	0.0975935	0.576587	127194	7	88	1.9565	0.0668944	0.314184
GO:0002263	cell activation involved in immune response	0.0242639	17	1.41828	0.0978883	0.576672	293407	17	287	1.4569	0.0783307	0.334124
GO:0051279	regulation of release of sequestered calcium ion into cytosol	0.00941088	8	1.72081	0.0983703	0.577598	79872	8	77	2.55543	0.0128046	0.186711
GO:0006109	regulation of carbohydrate metabolic process	0.0175179	13	1.50222	0.0986074	0.577598	83609	13	174	1.83763	0.0256198	0.221388
GO:0007283	spermatogenesis	0.045508	29	1.28998	0.100098	0.584665	240834	25	541	1.1366	0.282486	0.502158
GO:2000177	regulation of neural precursor cell proliferation	0.0142703	11	1.56038	0.100537	0.585566	164002	8	88	2.236	0.0266299	0.225015
GO:0051346	negative regulation of hydrolase activity	0.0278607	19	1.38049	0.101581	0.589971	75026	17	334	1.25189	0.20288	0.446673
GO:0009056	catabolic process	0.187244	104	1.12434	0.103447	0.598399	134298	102	2435	1.0303	0.387098	0.58621
GO:1903533	regulation of protein targeting	0.00498866	5	2.02889	0.103614	0.598399	169621	5	76	1.61816	0.196399	0.440345
GO:0010038	response to metal ion	0.0332196	22	1.34061	0.104114	0.599605	97526	21	349	1.47999	0.048189	0.283556
GO:0019058	viral life cycle	0.024526	17	1.40312	0.104982	0.601483	112278	17	306	1.36644	0.120508	0.390179
GO:0009896	positive regulation of catabolic process	0.0475667	30	1.27671	0.105118	0.601483	164527	27	491	1.35253	0.0696713	0.318321
GO:0046189	phenol-containing compound biosynthetic process	0.00800842	7	1.76939	0.105318	0.601483	160294	6	45	3.27946	0.00933387	0.173251
GO:0043687	post-translational protein modification	0.00502695	5	2.01344	0.106098	0.603081	262034	4	56	1.75686	0.192618	0.438091
GO:0007612	learning	0.021142	15	1.43621	0.106317	0.603081	212238	10	145	1.69627	0.0719131	0.320752
GO:0043270	positive regulation of ion transport	0.0297999	20	1.35859	0.106478	0.603081	127948	20	272	1.80853	0.00795652	0.160378
GO:0046907	intracellular transport	0.122276	70	1.15886	0.107377	0.605784	155456	65	1501	1.06512	0.31303	0.527532
GO:0046173	polyol biosynthetic process	0.00504905	5	2.00463	0.107544	0.605784	51944	5	62	1.98355	0.107068	0.373859
GO:0051881	regulation of mitochondrial membrane potential	0.00505768	5	2.00121	0.108112	0.607317	63343	5	68	1.80853	0.142514	0.399194
GO:1903509	liposaccharide metabolic process	0.00963911	8	1.68006	0.108674	0.608814	292525	7	101	1.70467	0.117122	0.381843
GO:1903131	mononuclear cell differentiation	0.047763	30	1.27146	0.109046	0.609236	198477	26	455	1.40548	0.0515524	0.286809
GO:1904659	glucose transmembrane transport	0.00967828	8	1.67326	0.110501	0.614297	172527	8	108	1.82192	0.0730978	0.321818
GO:1990748	cellular detoxification	0.00657975	6	1.84593	0.110555	0.614297	163714	6	107	1.37921	0.269079	0.49132
GO:0016311	dephosphorylation	0.037071	24	1.31054	0.111202	0.614297	205040	22	339	1.5962	0.0213705	0.211369
GO:0090263	positive regulation of canonical Wnt signaling pathway	0.0129203	10	1.56676	0.111375	0.614297	164763	9	95	2.33014	0.0151368	0.199549
GO:0046651	lymphocyte proliferation	0.0299938	20	1.34981	0.111446	0.614297	109144	16	291	1.35236	0.137267	0.397864
GO:0006650	glycerophospholipid metabolic process	0.0247773	17	1.38889	0.112074	0.616106	194827	15	296	1.24642	0.225841	0.463363
GO:1902003	regulation of amyloid-beta formation	0.00513543	5	1.97091	0.113292	0.621141	285669	4	36	2.73289	0.0571038	0.299504
GO:0021575	hindbrain morphogenesis	0.00663799	6	1.82973	0.113948	0.62275	261970	4	43	2.288	0.0962279	0.359451
GO:0007611	learning or memory	0.0354138	23	1.31471	0.114191	0.62275	188842	18	263	1.68337	0.0221033	0.211369
GO:0009636	response to toxic substance	0.0163251	12	1.48798	0.114856	0.624084	131524	11	224	1.20784	0.303828	0.523613
GO:0002687	positive regulation of leukocyte migration	0.0130104	10	1.55591	0.115043	0.624084	169340	7	143	1.204	0.363049	0.566765
GO:0032200	telomere organization	0.0114065	9	1.59721	0.116211	0.628762	100665	9	180	1.2298	0.310798	0.526267
GO:0051017	actin filament bundle assembly	0.0163939	12	1.48174	0.117376	0.633398	217025	11	150	1.8037	0.0426189	0.274685
GO:0010921	regulation of phosphatase activity	0.00983435	8	1.64671	0.117941	0.63478	166982	8	80	2.4596	0.015879	0.201158
GO:1901991	negative regulation of mitotic cell cycle phase transition	0.0164524	12	1.47647	0.119541	0.638672	162600	9	172	1.287	0.266574	0.488918
GO:0043543	protein acylation	0.0215653	15	1.40802	0.119541	0.638672	135972	14	247	1.3941	0.132585	0.397072
GO:0043967	histone H4 acetylation	0.00523024	5	1.93518	0.119766	0.638672	67157	5	67	1.83552	0.136285	0.397864
GO:0072329	monocarboxylic acid catabolic process	0.00987637	8	1.63971	0.119989	0.638672	74077	7	124	1.38848	0.240414	0.475353
GO:0001953	negative regulation of cell-matrix adhesion	0.00524144	5	1.93105	0.120542	0.638672	226118	4	33	2.98133	0.0435857	0.27737
GO:0002228	natural killer cell mediated immunity	0.00524218	5	1.93077	0.120593	0.638672	213315	5	73	1.68466	0.175405	0.424273
GO:0140053	mitochondrial gene expression	0.00830614	7	1.70597	0.120838	0.638672	121549	6	162	0.910962	0.649095	0.761289
GO:0038179	neurotrophin signaling pathway	0.00676335	6	1.79582	0.121426	0.640134	281095	5	36	3.41611	0.0145403	0.197284
GO:0016032	viral process	0.0339424	22	1.31206	0.122005	0.641539	169074	19	402	1.1625	0.282133	0.502158
GO:0008104	protein localization	0.218225	119	1.10386	0.12264	0.643235	160692	115	2344	1.20671	0.0175065	0.203352
GO:0051250	negative regulation of lymphocyte activation	0.0165531	12	1.46749	0.123324	0.644415	172812	10	157	1.56662	0.107422	0.373859
GO:0051702	biological process involved in interaction with symbiont	0.008355	7	1.69599	0.123492	0.644415	202211	4	109	0.902605	0.651897	0.763269
GO:0008645	hexose transmembrane transport	0.00995464	8	1.62681	0.123854	0.644667	172527	8	111	1.77268	0.0827406	0.34519
GO:0030177	positive regulation of Wnt signaling pathway	0.0199841	14	1.41813	0.124178	0.644721	191447	11	131	2.06531	0.0179304	0.203673
GO:1901983	regulation of protein acetylation	0.00837431	7	1.69208	0.124549	0.64502	179786	6	81	1.82192	0.111565	0.380395
GO:0034243	regulation of transcription elongation by RNA polymerase II	0.00530624	5	1.90746	0.125078	0.646133	111366	5	84	1.46405	0.256058	0.483874
GO:0010906	regulation of glucose metabolic process	0.0100002	8	1.61941	0.126131	0.649902	122427	8	99	1.98755	0.0484428	0.283556
GO:0060135	maternal process involved in female pregnancy	0.00684633	6	1.77405	0.126506	0.649902	155233	4	57	1.72603	0.201017	0.444878
GO:0043255	regulation of carbohydrate biosynthetic process	0.0100126	8	1.6174	0.126756	0.649902	46399	8	95	2.07124	0.0394941	0.265599
GO:0043200	response to amino acid	0.0116464	9	1.56431	0.12712	0.650147	192277	7	104	1.6555	0.130905	0.397072
GO:0048609	multicellular organismal reproductive process	0.078287	46	1.18944	0.127662	0.651297	196366	40	816	1.20568	0.127054	0.393971
GO:0015749	monosaccharide transmembrane transport	0.0100775	8	1.60697	0.130053	0.660281	172527	8	114	1.72603	0.093098	0.35578
GO:0051304	chromosome separation	0.0117092	9	1.55592	0.130065	0.660281	138458	6	132	1.118	0.449628	0.631781
GO:1902991	regulation of amyloid precursor protein catabolic process	0.00538724	5	1.87878	0.130857	0.661235	285669	4	42	2.34247	0.0900184	0.352529
GO:0032943	mononuclear cell proliferation	0.0307134	20	1.31818	0.131124	0.661235	109144	16	298	1.32059	0.157808	0.411729
GO:0034728	nucleosome organization	0.00692474	6	1.75397	0.1314	0.661235	163741	7	136	1.26597	0.316697	0.5311
GO:0009954	proximal/distal pattern formation	0.00693306	6	1.75186	0.131925	0.661235	179000	4	34	2.89364	0.0478681	0.283556
GO:0009617	response to bacterium	0.0506613	31	1.23868	0.131988	0.661235	187462	28	650	1.05952	0.403496	0.59898
GO:0070727	cellular macromolecule localization	0.219066	119	1.09963	0.132183	0.661235	160692	115	2354	1.20159	0.0196344	0.211353
GO:0061572	actin filament bundle organization	0.0168063	12	1.44538	0.133133	0.661627	217025	11	153	1.76834	0.0479866	0.283556
GO:0090316	positive regulation of intracellular protein transport	0.0134343	10	1.50681	0.133191	0.661627	223704	9	150	1.47576	0.158003	0.411729
GO:0061462	protein localization to lysosome	0.00542202	5	1.86673	0.133376	0.661627	83517	4	49	2.00783	0.137395	0.397864
GO:0000209	protein polyubiquitination	0.0219847	15	1.38116	0.133548	0.661627	131465	15	236	1.5633	0.0588716	0.3026
GO:0048871	multicellular organismal homeostasis	0.0599951	36	1.21467	0.134381	0.662916	141163	35	523	1.646	0.00277785	0.0892383
GO:0007276	gamete generation	0.0655715	39	1.20399	0.134453	0.662916	219154	33	703	1.15458	0.21923	0.455754
GO:0050830	defense response to Gram-positive bacterium	0.00545422	5	1.85571	0.135727	0.663182	244269	2	115	0.427756	0.950836	0.963489
GO:0110020	regulation of actomyosin structure organization	0.0118286	9	1.54022	0.135756	0.663182	210674	8	95	2.07124	0.0394941	0.265599
GO:0042158	lipoprotein biosynthetic process	0.00699396	6	1.7366	0.135795	0.663182	50492	6	95	1.55343	0.189678	0.43379
GO:0033143	regulation of intracellular steroid hormone receptor signaling pathway	0.006994	6	1.7366	0.135798	0.663182	61763	5	68	1.80853	0.142514	0.399194
GO:0050670	regulation of lymphocyte proliferation	0.0255727	17	1.34569	0.136388	0.663278	64961	13	228	1.4024	0.138845	0.398223
GO:0051954	positive regulation of amine transport	0.00546424	5	1.85231	0.136462	0.663278	35691	5	41	2.99951	0.0245057	0.220698
GO:0046777	protein autophosphorylation	0.0238479	16	1.35813	0.137498	0.665972	177477	14	215	1.6016	0.0565498	0.298886
GO:0006954	inflammatory response	0.0657528	39	1.20067	0.138113	0.665972	178673	31	761	1.00194	0.522398	0.68247
GO:0016236	macroautophagy	0.0221204	15	1.37268	0.138276	0.665972	148288	14	301	1.144	0.34133	0.545972
GO:0140058	neuron projection arborization	0.0054952	5	1.84187	0.138745	0.665972	273136	3	30	2.4596	0.121033	0.390212
GO:0006473	protein acetylation	0.0186671	13	1.40974	0.13889	0.665972	147165	12	208	1.419	0.141948	0.399194
GO:0090305	nucleic acid phosphodiester bond hydrolysis	0.015249	11	1.46024	0.13896	0.665972	335742	10	239	1.02912	0.508698	0.674764
GO:0006006	glucose metabolic process	0.0152675	11	1.45847	0.139754	0.668218	152638	11	175	1.54603	0.10138	0.365306
GO:0009605	response to external stimulus	0.243352	131	1.08971	0.140734	0.668745	163921	127	2610	1.19682	0.0161152	0.201158
GO:1903829	positive regulation of protein localization	0.0400741	25	1.26284	0.141057	0.668745	150775	25	433	1.42009	0.0502469	0.284828
GO:0030316	osteoclast differentiation	0.0119409	9	1.52573	0.14123	0.668745	218704	9	97	2.2821	0.0171525	0.203005
GO:0030098	lymphocyte differentiation	0.043735	27	1.24971	0.14147	0.668745	217780	24	405	1.45754	0.0424659	0.274559
GO:1903169	regulation of calcium ion transmembrane transport	0.018736	13	1.40456	0.141556	0.668745	80481	13	173	1.84825	0.0245816	0.220698
GO:0006644	phospholipid metabolic process	0.0310813	20	1.30258	0.14193	0.668745	189276	18	373	1.18694	0.260241	0.488715
GO:0140115	export across plasma membrane	0.00709388	6	1.71215	0.142259	0.668745	130194	6	62	2.38026	0.0396591	0.265599
GO:0002562	somatic diversification of immune receptors via germline recombination within a single locus	0.00554952	5	1.82384	0.142791	0.668745	488434	5	69	1.78232	0.148864	0.402431
GO:0016444	somatic cell DNA recombination	0.00554952	5	1.82384	0.142791	0.668745	488434	5	69	1.78232	0.148864	0.402431
GO:0046324	regulation of glucose import	0.00556195	5	1.81977	0.143724	0.671584	243150	5	54	2.2774	0.06767	0.314773
GO:0051054	positive regulation of DNA metabolic process	0.0293851	19	1.30888	0.144759	0.674885	132554	18	290	1.52665	0.0501321	0.284828
GO:0051240	positive regulation of multicellular organismal process	0.173287	95	1.10976	0.145419	0.676428	202528	84	1440	1.43477	0.000480331	0.0548644
GO:0032944	regulation of mononuclear cell proliferation	0.0258586	17	1.33081	0.145814	0.676735	64961	13	232	1.37822	0.152084	0.405536
GO:0002285	lymphocyte activation involved in immune response	0.0171384	12	1.41737	0.14663	0.678988	323254	12	200	1.47576	0.115917	0.381843
GO:0006364	rRNA processing	0.0120618	9	1.51044	0.147246	0.680197	120880	9	217	1.02011	0.523685	0.68275
GO:0048232	male gamete generation	0.0476565	29	1.23182	0.147842	0.680197	240834	25	560	1.09803	0.34345	0.547665
GO:0051492	regulation of stress fiber assembly	0.0104151	8	1.55488	0.147883	0.680197	212758	7	86	2.002	0.0605838	0.303806
GO:0034205	amyloid-beta formation	0.00563413	5	1.79645	0.149194	0.6825	285669	4	44	2.236	0.102633	0.367586
GO:0038093	Fc receptor signaling pathway	0.00720582	6	1.68555	0.149666	0.6825	145544	6	53	2.78445	0.0200506	0.211369
GO:0051606	detection of stimulus	0.0349607	22	1.27384	0.150195	0.6825	146551	22	616	0.878428	0.764866	0.824627
GO:0043473	pigmentation	0.0138079	10	1.46604	0.150377	0.6825	205267	8	105	1.87398	0.0641708	0.311168
GO:1900271	regulation of long-term synaptic potentiation	0.00565309	5	1.79043	0.150645	0.6825	147510	3	45	1.63973	0.276236	0.499069
GO:0007286	spermatid development	0.0155242	11	1.43435	0.151012	0.6825	103865	11	180	1.50309	0.117063	0.381843
GO:1990778	protein localization to cell periphery	0.0331914	21	1.28076	0.151347	0.6825	225213	19	323	1.44682	0.0692533	0.317517
GO:0031623	receptor internalization	0.0138355	10	1.46311	0.151691	0.6825	231770	8	115	1.71102	0.0967084	0.359451
GO:0009991	response to extracellular stimulus	0.0496626	30	1.22283	0.151886	0.6825	94601	28	485	1.41997	0.0401296	0.267878
GO:0032743	positive regulation of interleukin-2 production	0.00567405	5	1.78382	0.152256	0.6825	139282	5	33	3.72666	0.0101119	0.173251
GO:0061028	establishment of endothelial barrier	0.00567517	5	1.78346	0.152343	0.6825	116368	5	45	2.73289	0.0350365	0.250993
GO:0007052	mitotic spindle organization	0.00885595	7	1.60006	0.152367	0.6825	100010	7	126	1.36644	0.252727	0.482457
GO:0019319	hexose biosynthetic process	0.00568492	5	1.7804	0.153095	0.684187	42599	5	80	1.53725	0.225638	0.463363
GO:0005996	monosaccharide metabolic process	0.0207809	14	1.36376	0.15341	0.684187	135437	14	234	1.47155	0.0968383	0.359451
GO:0010970	transport along microtubule	0.0138796	10	1.45847	0.153798	0.684436	266100	8	162	1.21462	0.338321	0.545304
GO:0050931	pigment cell differentiation	0.00728925	6	1.66626	0.155297	0.689613	122798	5	36	3.41611	0.0145403	0.197284
GO:0097237	cellular response to toxic substance	0.00730338	6	1.66303	0.15626	0.691375	163714	6	114	1.29452	0.318696	0.531418
GO:0043297	apical junction assembly	0.00730493	6	1.66268	0.156366	0.691375	183152	6	71	2.07853	0.0684518	0.316263
GO:0007088	regulation of mitotic nuclear division	0.0106044	8	1.52714	0.158373	0.692887	158129	5	118	1.0422	0.526765	0.684162
GO:0050848	regulation of calcium-mediated signaling	0.00896202	7	1.58112	0.158855	0.692887	142524	7	80	2.15215	0.0439162	0.27737
GO:0035987	endodermal cell differentiation	0.0073533	6	1.65174	0.159683	0.692887	297649	4	48	2.04966	0.130097	0.397072
GO:0060627	regulation of vesicle-mediated transport	0.0518276	31	1.2108	0.159721	0.692887	143332	28	513	1.34247	0.0705587	0.320752
GO:0070663	regulation of leukocyte proliferation	0.0280593	18	1.29858	0.159959	0.692887	76763	14	256	1.34509	0.161145	0.41251
GO:0032868	response to insulin	0.0245041	16	1.32176	0.160609	0.692887	100036	16	256	1.53725	0.0590922	0.302695
GO:0046364	monosaccharide biosynthetic process	0.00578143	5	1.75068	0.160623	0.692887	42599	5	82	1.49975	0.240717	0.475353
GO:1904705	regulation of vascular associated smooth muscle cell proliferation	0.00736696	6	1.64868	0.160626	0.692887	156766	6	58	2.54441	0.0298643	0.234184
GO:1990874	vascular associated smooth muscle cell proliferation	0.00737901	6	1.64599	0.161459	0.692887	156766	6	60	2.4596	0.034538	0.250919
GO:0106106	cold-induced thermogenesis	0.0192411	13	1.36768	0.161946	0.692887	155939	12	145	2.03553	0.015335	0.199549
GO:0120161	regulation of cold-induced thermogenesis	0.0192411	13	1.36768	0.161946	0.692887	155939	12	145	2.03553	0.015335	0.199549
GO:0001708	cell fate specification	0.0192413	13	1.36767	0.161953	0.692887	345019	9	105	2.10823	0.0271953	0.225015
GO:0008643	carbohydrate transport	0.0123498	9	1.47522	0.16208	0.692887	160785	9	149	1.48566	0.153663	0.407444
GO:1900182	positive regulation of protein localization to nucleus	0.00739166	6	1.64317	0.162335	0.692887	228720	6	85	1.73619	0.13193	0.397072
GO:0050890	cognition	0.0390192	24	1.24511	0.162415	0.692887	180996	19	302	1.54743	0.0402881	0.268066
GO:0072666	establishment of protein localization to vacuole	0.00580423	5	1.74381	0.162423	0.692887	11042	5	57	2.15754	0.081329	0.344058
GO:0032411	positive regulation of transporter activity	0.0140571	10	1.44004	0.162438	0.692887	145997	10	120	2.04966	0.0244772	0.220698
GO:0007051	spindle organization	0.0123682	9	1.47302	0.163054	0.694078	99991	9	185	1.19656	0.339224	0.545304
GO:0070661	leukocyte proliferation	0.0335963	21	1.26532	0.163894	0.696213	117156	17	332	1.25943	0.196255	0.440345
GO:0001952	regulation of cell-matrix adhesion	0.0158263	11	1.40697	0.164835	0.698764	166002	10	117	2.10222	0.0209306	0.211369
GO:0009247	glycolipid biosynthetic process	0.00743443	6	1.63372	0.165315	0.699358	365146	5	70	1.75686	0.155332	0.407444
GO:0050877	nervous system process	0.130159	72	1.11978	0.167397	0.706713	187604	70	1447	1.18985	0.0720471	0.320752
GO:1901021	positive regulation of calcium ion transmembrane transporter activity	0.00587521	5	1.72274	0.168079	0.708136	138744	5	44	2.795	0.0321807	0.243337
GO:0006979	response to oxidative stress	0.0392342	24	1.23828	0.168767	0.709582	151751	20	402	1.22368	0.206184	0.446923
GO:0048701	embryonic cranial skeleton morphogenesis	0.00749361	6	1.62081	0.169475	0.711105	221000	6	45	3.27946	0.00933387	0.173251
GO:0042157	lipoprotein metabolic process	0.009142	7	1.54999	0.170144	0.712456	62418	7	134	1.28486	0.30364	0.523613
GO:0009185	ribonucleoside diphosphate metabolic process	0.00915618	7	1.54759	0.171048	0.714785	142098	7	108	1.59418	0.150471	0.404404
GO:0031667	response to nutrient levels	0.046739	28	1.21269	0.172304	0.716626	96695	26	455	1.40548	0.0515524	0.286809
GO:0090398	cellular senescence	0.0108559	8	1.49176	0.172839	0.716626	259406	6	95	1.55343	0.189678	0.43379
GO:0098813	nuclear chromosome segregation	0.0266318	17	1.29218	0.173056	0.716626	267020	14	304	1.13271	0.354842	0.558763
GO:0042303	molting cycle	0.0142726	10	1.41831	0.173231	0.716626	194021	6	112	1.31764	0.304353	0.523641
GO:0042633	hair cycle	0.0142726	10	1.41831	0.173231	0.716626	194021	6	112	1.31764	0.304353	0.523641
GO:0043388	positive regulation of DNA binding	0.00755364	6	1.60793	0.17374	0.717289	120665	6	57	2.58905	0.0276914	0.225015
GO:0048515	spermatid differentiation	0.0160257	11	1.38946	0.174293	0.717311	103865	11	187	1.44682	0.141186	0.399194
GO:0065007	biological regulation	0.78322	396	1.02349	0.174443	0.717311	178634	467	11618	0.988666	0.676183	0.772292
GO:0007005	mitochondrion organization	0.0412942	25	1.22553	0.175313	0.717712	173982	22	504	1.07363	0.396667	0.594293
GO:1904951	positive regulation of establishment of protein localization	0.0266976	17	1.28899	0.175492	0.717712	159114	17	299	1.39843	0.103643	0.367586
GO:0001101	response to acid chemical	0.0126073	9	1.44509	0.175926	0.717712	192277	7	118	1.45908	0.204743	0.446923
GO:2000300	regulation of synaptic vesicle exocytosis	0.00923231	7	1.53483	0.175937	0.717712	144711	7	54	3.18837	0.00599736	0.141778
GO:0050891	multicellular organismal water homeostasis	0.00598658	5	1.69069	0.177106	0.721048	107198	4	64	1.53725	0.262423	0.488715
GO:0006399	tRNA metabolic process	0.0109365	8	1.48076	0.1776	0.72163	97269	8	188	1.04664	0.498672	0.666442
GO:0002244	hematopoietic progenitor cell differentiation	0.0143839	10	1.40733	0.178941	0.725646	103570	10	133	1.84932	0.0448909	0.277999
GO:0015718	monocarboxylic acid transport	0.010968	8	1.4765	0.179476	0.725764	70309	8	113	1.74131	0.0895665	0.352529
GO:0031331	positive regulation of cellular catabolic process	0.039599	24	1.22687	0.179846	0.725764	184040	21	401	1.28807	0.142323	0.399194
GO:0034470	ncRNA processing	0.0250217	16	1.29442	0.180204	0.725764	206031	15	406	0.908718	0.685011	0.779403
GO:0000723	telomere maintenance	0.0109832	8	1.47446	0.180382	0.725764	112930	8	149	1.32059	0.260697	0.488715
GO:0016241	regulation of macroautophagy	0.0127037	9	1.43412	0.181243	0.726823	184995	8	151	1.3031	0.272305	0.494138
GO:0051972	regulation of telomerase activity	0.00603834	5	1.6762	0.181363	0.726823	151682	5	45	2.73289	0.0350365	0.250993
GO:1901987	regulation of cell cycle phase transition	0.0396594	24	1.22501	0.181715	0.726823	217756	20	410	1.1998	0.231388	0.466864
GO:0071346	cellular response to interferon-gamma	0.00932635	7	1.51935	0.182059	0.726823	109865	7	115	1.49715	0.187723	0.433498
GO:0000045	autophagosome assembly	0.00769876	6	1.57762	0.184229	0.732168	135053	5	105	1.17124	0.424758	0.614692
GO:0021772	olfactory bulb development	0.0077008	6	1.57721	0.184378	0.732168	245761	5	31	3.96709	0.00773745	0.158872
GO:0001909	leukocyte mediated cytotoxicity	0.00770578	6	1.57619	0.184743	0.732168	125225	7	125	1.37737	0.246546	0.479564
GO:0034219	carbohydrate transmembrane transport	0.011061	8	1.46409	0.185064	0.732168	172527	8	126	1.56165	0.141478	0.399194
GO:0021587	cerebellum morphogenesis	0.00608436	5	1.66352	0.185179	0.732168	313680	3	40	1.8447	0.221252	0.457883
GO:0043966	histone H3 acetylation	0.00609032	5	1.66189	0.185676	0.732724	117327	5	76	1.61816	0.196399	0.440345
GO:0009451	RNA modification	0.00938858	7	1.50928	0.186158	0.733221	69675	7	168	1.02483	0.527919	0.685223
GO:0048732	gland development	0.0603708	35	1.17358	0.186679	0.733865	176433	30	427	1.72805	0.00267346	0.0892383
GO:0021988	olfactory lobe development	0.00774815	6	1.56757	0.187855	0.737078	245761	5	33	3.72666	0.0101119	0.173251
GO:0007218	neuropeptide signaling pathway	0.0128492	9	1.41788	0.18941	0.739475	86912	7	101	1.70467	0.117122	0.381843
GO:0002695	negative regulation of leukocyte activation	0.0198737	13	1.32415	0.189474	0.739475	164584	11	186	1.4546	0.137588	0.397864
GO:0043666	regulation of phosphoprotein phosphatase activity	0.00613658	5	1.64937	0.189545	0.739475	212031	5	55	2.236	0.0720705	0.320752
GO:0008654	phospholipid biosynthetic process	0.0216829	14	1.30702	0.190504	0.73998	202374	13	246	1.29979	0.203302	0.446923
GO:0048566	embryonic digestive tract development	0.00778492	6	1.56016	0.190572	0.73998	101441	5	33	3.72666	0.0101119	0.173251
GO:0000288	nuclear-transcribed mRNA catabolic process, deadenylation-dependent decay	0.00615123	5	1.64544	0.190776	0.73998	119427	4	68	1.44682	0.298969	0.520916
GO:0046700	heterocycle catabolic process	0.0344203	21	1.23503	0.191113	0.73998	98599	21	432	1.19564	0.229239	0.464807
GO:0002200	somatic diversification of immune receptors	0.00616525	5	1.6417	0.191957	0.74185	488434	5	76	1.61816	0.196399	0.440345
GO:0090311	regulation of protein deacetylation	0.00617358	5	1.63948	0.19266	0.742604	135493	5	57	2.15754	0.081329	0.344058
GO:0051209	release of sequestered calcium ion into cytosol	0.0129148	9	1.41068	0.193141	0.742604	88626	9	117	1.892	0.0490752	0.283557
GO:0050866	negative regulation of cell activation	0.0217457	14	1.30325	0.193236	0.742604	161808	12	208	1.419	0.141948	0.399194
GO:0042987	amyloid precursor protein catabolic process	0.00619841	5	1.63291	0.194762	0.744911	285669	4	55	1.7888	0.184333	0.431061
GO:0060389	pathway-restricted SMAD protein phosphorylation	0.00952433	7	1.48777	0.195231	0.744911	195784	5	64	1.92156	0.118356	0.383817
GO:0042982	amyloid precursor protein metabolic process	0.00784793	6	1.54764	0.195264	0.744911	269203	5	71	1.73211	0.161914	0.41251
GO:1901615	organic hydroxy compound metabolic process	0.0494289	29	1.18765	0.195785	0.744911	114720	29	526	1.35605	0.0603229	0.303806
GO:0051283	negative regulation of sequestering of calcium ion	0.0129645	9	1.40527	0.195991	0.744911	88626	9	118	1.87596	0.0513051	0.286809
GO:2001235	positive regulation of apoptotic signaling pathway	0.0112398	8	1.4408	0.19601	0.744911	115406	8	122	1.61285	0.124149	0.39209
GO:0032414	positive regulation of ion transmembrane transporter activity	0.0129866	9	1.40287	0.197264	0.744981	151644	9	109	2.03086	0.0335224	0.247921
GO:0017157	regulation of exocytosis	0.0218376	14	1.29777	0.197265	0.744981	89098	14	201	1.71315	0.0354777	0.253072
GO:0035883	enteroendocrine cell differentiation	0.00623003	5	1.62462	0.197448	0.744981	91892	4	36	2.73289	0.0571038	0.299504
GO:0031348	negative regulation of defense response	0.0200558	13	1.31213	0.197781	0.744981	209438	11	230	1.17633	0.334135	0.542211
GO:0044270	cellular nitrogen compound catabolic process	0.0346144	21	1.22811	0.19784	0.744981	97836	21	438	1.17926	0.248371	0.479814
GO:0071677	positive regulation of mononuclear cell migration	0.0062401	5	1.622	0.198307	0.745374	35821	4	71	1.38569	0.326758	0.538995
GO:0019439	aromatic compound catabolic process	0.0365046	22	1.21997	0.199337	0.746781	108515	22	450	1.20247	0.215047	0.451775
GO:0042698	ovulation cycle	0.0112945	8	1.43383	0.199408	0.746781	109462	6	72	2.04966	0.0722409	0.320752
GO:0044070	regulation of anion transport	0.00959945	7	1.47613	0.200326	0.748856	40622	7	89	1.93451	0.0701926	0.319991
GO:0050672	negative regulation of lymphocyte proliferation	0.00792926	6	1.53176	0.201383	0.751439	109057	4	82	1.1998	0.428794	0.618397
GO:0051282	regulation of sequestering of calcium ion	0.0130689	9	1.39404	0.202034	0.752503	88626	9	120	1.8447	0.0559619	0.297307
GO:0120034	positive regulation of plasma membrane bounded cell projection assembly	0.0130908	9	1.39171	0.203307	0.755876	347703	6	106	1.39222	0.262147	0.488715
GO:0010833	telomere maintenance via telomere lengthening	0.00630345	5	1.6057	0.203737	0.756107	91924	5	78	1.57666	0.210854	0.446923
GO:0016051	carbohydrate biosynthetic process	0.0202274	13	1.301	0.205766	0.762035	56139	13	199	1.60677	0.0631519	0.310473
GO:0006368	transcription elongation by RNA polymerase II promoter	0.00633561	5	1.59755	0.206512	0.762035	111366	5	107	1.14934	0.440834	0.625503
GO:0032945	negative regulation of mononuclear cell proliferation	0.00799715	6	1.51876	0.206544	0.762035	109057	4	83	1.18535	0.43793	0.623234
GO:0018105	peptidyl-serine phosphorylation	0.0330268	20	1.22585	0.207067	0.762035	216699	16	296	1.32951	0.151778	0.405536
GO:0050435	amyloid-beta metabolic process	0.00634734	5	1.5946	0.207528	0.762035	285669	4	52	1.892	0.160229	0.412304
GO:0051899	membrane depolarization	0.00970481	7	1.4601	0.207558	0.762035	41348	7	79	2.17939	0.0414629	0.272357
GO:0051208	sequestering of calcium ion	0.0131776	9	1.38255	0.208402	0.762282	88626	9	124	1.78519	0.0660747	0.313018
GO:0035303	regulation of dephosphorylation	0.0131788	9	1.38242	0.208471	0.762282	151453	9	126	1.75686	0.071536	0.320752
GO:0032640	tumor necrosis factor production	0.0149545	10	1.35364	0.209502	0.762282	183842	10	159	1.54692	0.11417	0.381843
GO:0032680	regulation of tumor necrosis factor production	0.0149545	10	1.35364	0.209502	0.762282	183842	10	159	1.54692	0.11417	0.381843
GO:0051924	regulation of calcium ion transport	0.0257533	16	1.25765	0.209829	0.762282	105049	16	249	1.58046	0.048284	0.283556
GO:0090630	activation of GTPase activity	0.0132021	9	1.37998	0.20985	0.762282	131654	8	118	1.66752	0.108008	0.373859
GO:0044092	negative regulation of molecular function	0.101513	56	1.11671	0.210475	0.762608	221938	46	1049	1.07857	0.31699	0.5311
GO:0032879	regulation of localization	0.201159	107	1.07675	0.210699	0.762608	152274	103	1992	1.27178	0.00599934	0.141778
GO:0042130	negative regulation of T cell proliferation	0.00638792	5	1.58447	0.211053	0.762608	113081	3	67	1.10131	0.516213	0.677735
GO:0007606	sensory perception of chemical stimulus	0.0167756	11	1.32736	0.212057	0.764043	100793	11	487	0.555556	0.989982	0.993456
GO:0050000	chromosome localization	0.00807076	6	1.50491	0.212193	0.764043	329446	4	88	1.118	0.482899	0.656641
GO:0022408	negative regulation of cell-cell adhesion	0.0203766	13	1.29147	0.212822	0.764967	167193	10	187	1.31529	0.231178	0.466864
GO:0007596	blood coagulation	0.0203976	13	1.29014	0.213824	0.766298	129116	11	216	1.25257	0.264648	0.488874
GO:0048584	positive regulation of response to stimulus	0.205337	109	1.07456	0.214494	0.766298	149805	95	2051	1.13926	0.0952785	0.359451
GO:0044262	cellular carbohydrate metabolic process	0.0277017	17	1.24227	0.214726	0.766298	87325	16	276	1.42585	0.0987175	0.364386
GO:0003006	developmental process involved in reproduction	0.092097	51	1.12098	0.21561	0.766298	194472	45	895	1.23667	0.0826681	0.34519
GO:0006805	xenobiotic metabolic process	0.00812857	6	1.4942	0.216667	0.766298	219688	6	116	1.27221	0.333137	0.542211
GO:0060828	regulation of canonical Wnt signaling pathway	0.0351449	21	1.20957	0.21681	0.766298	189315	15	236	1.5633	0.0588716	0.3026
GO:0032231	regulation of actin filament bundle assembly	0.0115718	8	1.39947	0.217014	0.766298	212758	7	99	1.73911	0.108375	0.373859
GO:0072384	organelle transport along microtubule	0.00813757	6	1.49255	0.217366	0.766298	359088	4	84	1.17124	0.447024	0.629939
GO:0043268	positive regulation of potassium ion transport	0.00646422	5	1.56577	0.217733	0.766298	110992	5	46	2.67348	0.0380441	0.263073
GO:0060491	regulation of cell projection assembly	0.0223019	14	1.27075	0.218207	0.766298	239364	11	190	1.42398	0.152273	0.405536
GO:0060341	regulation of cellular localization	0.0903038	50	1.12082	0.218708	0.766298	135177	49	906	1.33025	0.0255966	0.221388
GO:0002064	epithelial cell development	0.027815	17	1.23721	0.219392	0.766298	131936	15	200	1.8447	0.0168387	0.203005
GO:0001906	cell killing	0.00987828	7	1.43446	0.219675	0.766298	120350	8	180	1.09315	0.449771	0.631781
GO:0034660	ncRNA metabolic process	0.0427005	25	1.18517	0.219814	0.766298	160430	25	593	1.03693	0.455158	0.635055
GO:0048704	embryonic skeletal system morphogenesis	0.0133694	9	1.36271	0.219839	0.766298	269322	9	93	2.38026	0.013301	0.188599
GO:0071706	tumor necrosis factor superfamily cytokine production	0.0151427	10	1.33681	0.220036	0.766298	183842	10	164	1.49975	0.132052	0.397072
GO:1903555	regulation of tumor necrosis factor superfamily cytokine production	0.0151427	10	1.33681	0.220036	0.766298	183842	10	164	1.49975	0.132052	0.397072
GO:0051310	metaphase plate congression	0.00649467	5	1.55843	0.220417	0.766298	350605	3	70	1.05411	0.545942	0.697867
GO:0009135	purine nucleoside diphosphate metabolic process	0.00817965	6	1.48487	0.220646	0.766298	144523	6	98	1.50588	0.208651	0.446923
GO:0009179	purine ribonucleoside diphosphate metabolic process	0.00817965	6	1.48487	0.220646	0.766298	144523	6	98	1.50588	0.208651	0.446923
GO:0070373	negative regulation of ERK1 and ERK2 cascade	0.00990268	7	1.43093	0.221399	0.766706	220712	7	65	2.6488	0.0160994	0.201158
GO:0010942	positive regulation of cell death	0.0560015	32	1.15671	0.222604	0.766706	135552	29	550	1.29688	0.0926608	0.35578
GO:1905037	autophagosome organization	0.00820956	6	1.47946	0.222988	0.766706	135053	5	112	1.09803	0.480504	0.656423
GO:0033044	regulation of chromosome organization	0.0224054	14	1.26488	0.223004	0.766706	143723	11	245	1.10431	0.411888	0.604887
GO:0032504	multicellular organism reproduction	0.0827909	46	1.12473	0.223239	0.766706	196366	40	856	1.14934	0.200294	0.444713
GO:0090150	establishment of protein localization to membrane	0.0187912	12	1.29271	0.223578	0.766706	130240	11	250	1.08222	0.438022	0.623234
GO:0022607	cellular component assembly	0.261377	137	1.06103	0.223886	0.766706	165699	125	2802	1.09725	0.136218	0.397864
GO:0048041	focal adhesion assembly	0.00993799	7	1.42585	0.223903	0.766706	120532	6	83	1.77802	0.121536	0.390613
GO:0007599	hemostasis	0.0206111	13	1.27678	0.22412	0.766706	129116	11	221	1.22423	0.288949	0.509066
GO:0009410	response to xenobiotic stimulus	0.0428626	25	1.18069	0.225263	0.767339	151592	25	410	1.49975	0.0291932	0.233545
GO:0042594	response to starvation	0.0188256	12	1.29034	0.22534	0.767339	100864	11	203	1.33279	0.205116	0.446923
GO:0051453	regulation of intracellular pH	0.00655117	5	1.54499	0.225424	0.767339	274769	5	79	1.55671	0.218207	0.455754
GO:0007605	sensory perception of sound	0.0206558	13	1.27402	0.226299	0.7686	233687	11	153	1.76834	0.0479866	0.283556
GO:0002526	acute inflammatory response	0.00997506	7	1.42055	0.226542	0.7686	207347	4	110	0.894399	0.65896	0.765467
GO:0051960	regulation of nervous system development	0.0677543	38	1.13532	0.231516	0.784017	216596	32	430	1.8304	0.000772051	0.0626066
GO:0009755	hormone-mediated signaling pathway	0.0207687	13	1.26709	0.23185	0.784017	93616	12	186	1.58684	0.0776012	0.333086
GO:0030516	regulation of axon extension	0.0136064	9	1.33898	0.234298	0.790997	196814	8	87	2.2617	0.0250669	0.221388
GO:0007165	signal transduction	0.478719	245	1.036	0.235174	0.792654	185608	237	5567	1.04711	0.203818	0.446923
GO:0051090	regulation of DNA-binding transcription factor activity	0.0450636	26	1.16794	0.235973	0.794044	160568	24	405	1.45754	0.0424659	0.274559
GO:0044085	cellular component biogenesis	0.274156	143	1.05587	0.236858	0.79572	163306	133	3051	1.07219	0.197134	0.440553
GO:0009132	nucleoside diphosphate metabolic process	0.0101266	7	1.39928	0.237446	0.796393	142098	7	125	1.37737	0.246546	0.479564
GO:0048675	axon extension	0.0190845	12	1.27284	0.238739	0.799124	189747	11	113	2.3943	0.0062943	0.14507
GO:0032880	regulation of protein localization	0.0814953	45	1.11777	0.239058	0.799124	138217	45	796	1.39048	0.0161435	0.201158
GO:0006497	protein lipidation	0.00670861	5	1.50873	0.239551	0.799124	53157	5	90	1.36644	0.303315	0.523613
GO:0030641	regulation of cellular pH	0.00671152	5	1.50807	0.239815	0.799124	274769	5	84	1.46405	0.256058	0.483874
GO:0007631	feeding behavior	0.0137036	9	1.32948	0.240325	0.799527	124005	6	103	1.43278	0.241648	0.475435
GO:0051640	organelle localization	0.0547182	31	1.14684	0.241343	0.801617	210377	26	549	1.16484	0.237618	0.472479
GO:0050817	coagulation	0.0209863	13	1.25395	0.242697	0.804225	129116	11	220	1.2298	0.284037	0.502998
GO:0150115	cell-substrate junction organization	0.0119647	8	1.35351	0.24291	0.804225	207110	7	99	1.73911	0.108375	0.373859
GO:0009311	oligosaccharide metabolic process	0.00677041	5	1.49495	0.245162	0.809108	403300	5	62	1.98355	0.107068	0.373859
GO:1901361	organic cyclic compound catabolic process	0.0377917	22	1.17842	0.24564	0.809108	108515	22	477	1.13441	0.301359	0.522948
GO:0002703	regulation of leukocyte mediated immunity	0.0173966	11	1.27998	0.245696	0.809108	206519	12	230	1.28327	0.227591	0.463363
GO:0015031	protein transport	0.136285	73	1.0843	0.245968	0.809108	149648	71	1487	1.17439	0.0866514	0.34864
GO:0032956	regulation of actin cytoskeleton organization	0.0359301	21	1.18313	0.246353	0.809108	205323	18	344	1.287	0.16526	0.415984
GO:0007600	sensory perception	0.0683224	38	1.12588	0.247376	0.810034	155898	37	933	0.975403	0.587685	0.720501
GO:0010035	response to inorganic substance	0.0511021	29	1.14877	0.247513	0.810034	88628	28	531	1.29696	0.0970309	0.359451
GO:0016192	vesicle-mediated transport	0.136374	73	1.08359	0.247817	0.810034	151287	69	1481	1.14593	0.12863	0.396495
GO:0045814	negative regulation of gene expression, epigenetic	0.00680419	5	1.48753	0.248243	0.810138	196941	5	85	1.44682	0.263816	0.488874
GO:0048546	digestive tract morphogenesis	0.0102957	7	1.3763	0.249805	0.813944	118674	6	49	3.01175	0.013986	0.195795
GO:0061157	mRNA destabilization	0.00855401	6	1.41989	0.250513	0.81419	127682	5	94	1.3083	0.33552	0.543837
GO:0050728	negative regulation of inflammatory response	0.0156711	10	1.29173	0.250672	0.81419	278713	8	147	1.33856	0.249243	0.479817
GO:0051656	establishment of organelle localization	0.0417412	24	1.16391	0.252088	0.815537	228110	20	419	1.17403	0.261252	0.488715
GO:0018209	peptidyl-serine modification	0.0360975	21	1.17765	0.252864	0.815537	212006	17	314	1.33163	0.141662	0.399194
GO:0032456	endocytic recycling	0.006855	5	1.47651	0.252896	0.815537	147776	4	80	1.2298	0.410411	0.60348
GO:1901888	regulation of cell junction assembly	0.0360987	21	1.17761	0.252911	0.815537	203739	17	189	2.21234	0.00186907	0.0775191
GO:0048284	organelle fusion	0.0139122	9	1.30955	0.253441	0.815537	188874	7	150	1.14781	0.409871	0.60348
GO:0003018	vascular process in circulatory system	0.0323603	19	1.18854	0.253719	0.815537	148951	18	259	1.70937	0.019274	0.208565
GO:0000226	microtubule cytoskeleton organization	0.0589445	33	1.1333	0.253864	0.815537	183993	27	619	1.07285	0.380852	0.580453
GO:0021954	central nervous system neuron development	0.015737	10	1.28633	0.254593	0.816492	307360	9	81	2.73289	0.00552985	0.140223
GO:0000075	cell cycle checkpoint signaling	0.013936	9	1.30731	0.254955	0.816492	167873	6	183	0.806425	0.758964	0.819896
GO:0071897	DNA biosynthetic process	0.0157587	10	1.28455	0.25589	0.817585	141417	11	184	1.47041	0.130543	0.397072
GO:0006576	cellular biogenic amine metabolic process	0.0103855	7	1.36441	0.256443	0.817585	178158	7	88	1.9565	0.0668944	0.314184
GO:0010611	regulation of cardiac muscle hypertrophy	0.00864805	6	1.40445	0.258191	0.817585	138870	6	53	2.78445	0.0200506	0.211369
GO:0051896	regulation of protein kinase B signaling	0.0176219	11	1.26361	0.258363	0.817585	186246	8	161	1.22216	0.332201	0.541979
GO:0051052	regulation of DNA metabolic process	0.0457425	26	1.15061	0.259421	0.817585	114747	24	511	1.15519	0.261345	0.488715
GO:0009894	regulation of catabolic process	0.0822877	45	1.10701	0.25977	0.817585	166653	41	926	1.08902	0.306857	0.526187
GO:0032623	interleukin-2 production	0.00866843	6	1.40115	0.259864	0.817585	166495	6	59	2.50129	0.0321459	0.243337
GO:0032663	regulation of interleukin-2 production	0.00866843	6	1.40115	0.259864	0.817585	166495	6	59	2.50129	0.0321459	0.243337
GO:0030217	T cell differentiation	0.0325224	19	1.18262	0.260457	0.817585	226152	16	289	1.36171	0.131692	0.397072
GO:0033108	mitochondrial respiratory chain complex assembly	0.00693845	5	1.45875	0.260585	0.817585	209287	4	90	1.09315	0.500489	0.666454
GO:0120162	positive regulation of cold-induced thermogenesis	0.0122252	8	1.32467	0.260616	0.817585	190783	8	97	2.02853	0.0438181	0.27737
GO:0001659	temperature homeostasis	0.0231905	14	1.22206	0.260762	0.817585	147015	13	176	1.81675	0.0277923	0.225015
GO:0050432	catecholamine secretion	0.0086806	6	1.39918	0.260864	0.817585	105835	6	57	2.58905	0.0276914	0.225015
GO:0050433	regulation of catecholamine secretion	0.0086806	6	1.39918	0.260864	0.817585	105835	6	57	2.58905	0.0276914	0.225015
GO:0002702	positive regulation of production of molecular mediator of immune response	0.0104513	7	1.35582	0.261342	0.817836	239881	7	130	1.3244	0.277886	0.499915
GO:0051641	cellular localization	0.28373	147	1.04878	0.262148	0.819112	161399	143	3171	1.10918	0.0909289	0.354743
GO:0048513	animal organ development	0.36187	186	1.04048	0.263296	0.820497	215729	181	3417	1.30286	5.39274e-05	0.0222056
GO:0048066	developmental pigmentation	0.00871653	6	1.39342	0.263822	0.820497	122798	5	46	2.67348	0.0380441	0.263073
GO:0061014	positive regulation of mRNA catabolic process	0.00871791	6	1.3932	0.263936	0.820497	127682	5	98	1.2549	0.367991	0.57024
GO:0071383	cellular response to steroid hormone stimulus	0.0232595	14	1.21843	0.264189	0.820497	160963	13	202	1.58291	0.0693101	0.317517
GO:0046854	phosphatidylinositol phosphate biosynthetic process	0.00698165	5	1.44972	0.264586	0.820497	185670	5	64	1.92156	0.118356	0.383817
GO:0032760	positive regulation of tumor necrosis factor production	0.0105097	7	1.34828	0.265715	0.822756	201442	7	98	1.75686	0.104138	0.367586
GO:0048813	dendrite morphogenesis	0.0214493	13	1.22688	0.266405	0.82316	238833	11	130	2.0812	0.0170264	0.203005
GO:1901216	positive regulation of neuron death	0.0105221	7	1.34669	0.266646	0.82316	252508	5	85	1.44682	0.263816	0.488874
GO:0072655	establishment of protein localization to mitochondrion	0.00875795	6	1.38683	0.267243	0.823766	260086	6	118	1.25064	0.347654	0.552377
GO:0007059	chromosome segregation	0.0308131	18	1.18252	0.267747	0.82404	252906	15	359	1.02769	0.49434	0.664725
GO:0030901	midbrain development	0.010544	7	1.34389	0.268295	0.82404	247541	4	87	1.13085	0.474012	0.650146
GO:0050779	RNA destabilization	0.00877795	6	1.38367	0.268899	0.82404	127682	5	98	1.2549	0.367991	0.57024
GO:0050794	regulation of cellular process	0.739762	372	1.01794	0.268935	0.82404	171493	431	10310	1.02821	0.196663	0.440457
GO:0060291	long-term synaptic potentiation	0.0123804	8	1.30806	0.271351	0.829445	220730	5	86	1.43	0.271627	0.493343
GO:0050954	sensory perception of mechanical stimulus	0.0234111	14	1.21054	0.271774	0.829445	244760	12	174	1.69627	0.0521154	0.287085
GO:1901990	regulation of mitotic cell cycle phase transition	0.0309131	18	1.1787	0.272109	0.829445	130090	15	317	1.16385	0.310101	0.526267
GO:0006906	vesicle fusion	0.0105974	7	1.33713	0.272313	0.829445	232496	5	117	1.05111	0.519176	0.679888
GO:0007155	cell adhesion	0.184983	97	1.06148	0.273947	0.831601	183819	84	1455	1.41997	0.000659586	0.0626066
GO:0050868	negative regulation of T cell activation	0.0124222	8	1.30366	0.274263	0.831601	195018	6	122	1.20964	0.376829	0.57617
GO:0071466	cellular response to xenobiotic stimulus	0.014237	9	1.27967	0.274317	0.831601	163418	9	180	1.2298	0.310798	0.526267
GO:0005975	carbohydrate metabolic process	0.0519156	29	1.13077	0.274639	0.831601	166712	28	560	1.2298	0.151939	0.405536
GO:0002690	positive regulation of leukocyte chemotaxis	0.00886048	6	1.37078	0.275759	0.833571	131405	4	95	1.03562	0.543259	0.697216
GO:0010827	regulation of glucose transmembrane transport	0.00710513	5	1.42453	0.2761	0.833571	243150	5	72	1.70805	0.168606	0.415984
GO:0001678	cellular glucose homeostasis	0.0161096	10	1.25657	0.277147	0.834957	191444	9	140	1.58117	0.117376	0.381843
GO:0070664	negative regulation of leukocyte proliferation	0.00887981	6	1.36779	0.277371	0.834957	109057	4	91	1.08114	0.509186	0.674975
GO:0014743	regulation of muscle hypertrophy	0.00888642	6	1.36678	0.277923	0.835037	138870	6	56	2.63528	0.0256256	0.221388
GO:1903557	positive regulation of tumor necrosis factor superfamily cytokine production	0.0106752	7	1.32738	0.27821	0.835037	201442	7	102	1.68796	0.121629	0.390613
GO:0090174	organelle membrane fusion	0.010694	7	1.32504	0.279638	0.837176	232496	5	119	1.03344	0.534301	0.689162
GO:0001706	endoderm formation	0.00891434	6	1.3625	0.280257	0.837176	297649	4	57	1.72603	0.201017	0.444878
GO:0051101	regulation of DNA binding	0.0143309	9	1.27128	0.280446	0.837176	196876	9	117	1.892	0.0490752	0.283557
GO:0051303	establishment of chromosome localization	0.00715258	5	1.41508	0.280552	0.837176	350605	3	81	0.910962	0.645187	0.759052
GO:0007044	cell-substrate junction assembly	0.0107408	7	1.31927	0.283204	0.843867	120532	6	93	1.58684	0.177418	0.425142
GO:0060041	retina development in camera-type eye	0.02366	14	1.1978	0.284382	0.846151	354599	12	155	1.9042	0.0245253	0.220698
GO:0090304	nucleic acid metabolic process	0.381415	195	1.03493	0.285794	0.849123	174129	205	4700	1.0728	0.125713	0.393335
GO:0090068	positive regulation of cell cycle process	0.0237081	14	1.19537	0.28684	0.851001	184012	10	242	1.01636	0.524678	0.68339
GO:0010212	response to ionizing radiation	0.0126213	8	1.2831	0.28825	0.853951	242491	8	140	1.40548	0.210567	0.446923
GO:0034655	nucleobase-containing compound catabolic process	0.0313085	18	1.16381	0.289599	0.856713	99922	17	392	1.06666	0.427582	0.617352
GO:0071478	cellular response to radiation	0.0144906	9	1.25728	0.29095	0.859474	176199	9	175	1.26494	0.282942	0.502158
GO:0014065	phosphatidylinositol 3-kinase signaling	0.0200546	12	1.21127	0.291438	0.85968	241207	9	140	1.58117	0.117376	0.381843
GO:0032526	response to retinoic acid	0.0145128	9	1.25535	0.292424	0.860007	315581	5	107	1.14934	0.440834	0.625503
GO:0051952	regulation of amine transport	0.0126839	8	1.27676	0.292688	0.860007	86375	8	96	2.04966	0.0416188	0.272511
GO:0018205	peptidyl-lysine modification	0.0351832	20	1.15072	0.292804	0.860007	198972	20	384	1.28104	0.154738	0.407444
GO:0051225	spindle assembly	0.0072934	5	1.38776	0.293844	0.860982	91561	5	121	1.01636	0.549208	0.699611
GO:0022037	metencephalon development	0.0145442	9	1.25264	0.2945	0.860982	202637	7	105	1.63973	0.135672	0.397864
GO:0051222	positive regulation of protein transport	0.025745	15	1.17943	0.294742	0.860982	167545	15	284	1.29908	0.182694	0.431061
GO:0070585	protein localization to mitochondrion	0.00909144	6	1.33595	0.295163	0.860982	260086	6	123	1.1998	0.384136	0.583043
GO:0019637	organophosphate metabolic process	0.0796972	43	1.09219	0.295696	0.860982	158880	41	973	1.03642	0.428908	0.618397
GO:0009791	post-embryonic development	0.0127299	8	1.27215	0.295952	0.860982	145485	8	89	2.21087	0.0282594	0.227848
GO:0033036	macromolecule localization	0.251803	130	1.0451	0.296067	0.860982	152929	128	2789	1.12882	0.0725437	0.320752
GO:0006820	anion transport	0.0429431	24	1.13134	0.297231	0.863146	167102	23	478	1.18349	0.230795	0.466582
GO:0043434	response to peptide hormone	0.0391695	22	1.13697	0.299669	0.868997	91665	22	400	1.35278	0.0939642	0.357099
GO:0001942	hair follicle development	0.0128162	8	1.26359	0.30211	0.872714	207069	5	88	1.3975	0.28739	0.506753
GO:0003170	heart valve development	0.0128187	8	1.26333	0.302292	0.872714	132388	7	65	2.6488	0.0160994	0.201158
GO:0120032	regulation of plasma membrane bounded cell projection assembly	0.0221293	13	1.18918	0.302563	0.872714	255683	10	188	1.3083	0.236028	0.470437
GO:0046165	alcohol biosynthetic process	0.0109937	7	1.28892	0.302648	0.872714	54572	7	132	1.30433	0.290697	0.509525
GO:1900180	regulation of protein localization to nucleus	0.012848	8	1.26045	0.304389	0.873712	173833	8	132	1.49067	0.169573	0.416909
GO:0044087	regulation of cellular component biogenesis	0.105488	56	1.07463	0.304747	0.873712	206152	47	904	1.27877	0.0499601	0.284828
GO:0045913	positive regulation of carbohydrate metabolic process	0.00920457	6	1.31953	0.304767	0.873712	54521	6	74	1.99427	0.0801723	0.340567
GO:0007188	adenylate cyclase-modulating G protein-coupled receptor signaling pathway	0.0354764	20	1.1412	0.305325	0.873712	304330	19	239	1.95533	0.00422669	0.121606
GO:0006626	protein targeting to mitochondrion	0.00741518	5	1.36496	0.305425	0.873712	214847	5	99	1.24222	0.376123	0.57617
GO:0006950	response to stress	0.292336	150	1.03868	0.305671	0.873712	158270	153	3704	1.01598	0.426318	0.616392
GO:0007368	determination of left/right symmetry	0.0147249	9	1.23726	0.306552	0.873712	264555	5	128	0.96078	0.599465	0.7271
GO:0007224	smoothened signaling pathway	0.016584	10	1.22063	0.306665	0.873712	122202	9	139	1.59255	0.113664	0.381843
GO:0060393	regulation of pathway-restricted SMAD protein phosphorylation	0.00924271	6	1.31409	0.308017	0.873712	227535	4	60	1.63973	0.226829	0.463363
GO:0002819	regulation of adaptive immune response	0.0166097	10	1.21874	0.308287	0.873712	239016	11	191	1.41652	0.156066	0.408232
GO:0051100	negative regulation of binding	0.016616	10	1.21828	0.308687	0.873712	277933	8	156	1.26133	0.301916	0.522948
GO:0043086	negative regulation of catalytic activity	0.0664914	36	1.096	0.308836	0.873712	201698	30	726	1.01636	0.490471	0.662991
GO:0042246	tissue regeneration	0.0110767	7	1.27927	0.309088	0.873712	246621	5	70	1.75686	0.155332	0.407444
GO:0001885	endothelial cell development	0.00745767	5	1.35719	0.309482	0.873712	116368	5	61	2.01606	0.101632	0.365306
GO:1901360	organic cyclic compound metabolic process	0.441356	224	1.02738	0.309615	0.873712	168135	247	5661	1.07317	0.0935056	0.356014
GO:0046942	carboxylic acid transport	0.0260457	15	1.16581	0.309794	0.873712	110407	15	273	1.35143	0.147107	0.401773
GO:0098876	vesicle-mediated transport to the plasma membrane	0.0129307	8	1.25239	0.310325	0.873942	159085	6	144	1.02483	0.534154	0.689162
GO:0007492	endoderm development	0.0129363	8	1.25186	0.310726	0.873942	252219	6	81	1.82192	0.111565	0.380395
GO:0018394	peptidyl-lysine acetylation	0.0166643	10	1.21475	0.311738	0.875591	157717	10	181	1.35889	0.202914	0.446673
GO:0019953	sexual reproduction	0.0763611	41	1.08689	0.312389	0.876225	209049	35	832	1.03469	0.442112	0.626866
GO:0050773	regulation of dendrite development	0.0148319	9	1.22834	0.313734	0.878799	133106	7	95	1.81233	0.0919771	0.35578
GO:0045739	positive regulation of DNA repair	0.011153	7	1.27052	0.315032	0.879273	54803	7	124	1.38848	0.240414	0.475353
GO:0007266	Rho protein signal transduction	0.0148571	9	1.22626	0.315432	0.879273	69625	9	130	1.7028	0.0832755	0.34519
GO:0015844	monoamine transport	0.0111671	7	1.2689	0.316139	0.879273	188823	7	81	2.12558	0.046461	0.282615
GO:0050795	regulation of behavior	0.0111675	7	1.26887	0.316166	0.879273	111773	5	72	1.70805	0.168606	0.415984
GO:0048167	regulation of synaptic plasticity	0.0261722	15	1.16018	0.316192	0.879273	211514	12	185	1.59541	0.075221	0.327658
GO:1902692	regulation of neuroblast proliferation	0.00753444	5	1.34336	0.31683	0.879273	175943	3	39	1.892	0.210523	0.446923
GO:0045184	establishment of protein localization	0.145475	76	1.05754	0.317159	0.879273	157004	74	1591	1.144	0.121902	0.390613
GO:0050789	regulation of biological process	0.758956	380	1.01354	0.317652	0.879273	175411	444	10918	1.00024	0.512864	0.675749
GO:0051057	positive regulation of small GTPase mediated signal transduction	0.00935654	6	1.2981	0.317753	0.879273	30615	6	65	2.2704	0.0482007	0.283556
GO:0032147	activation of protein kinase activity	0.0167879	10	1.2058	0.31959	0.883169	170404	10	144	1.70805	0.0693411	0.317517
GO:0044106	cellular amine metabolic process	0.0112279	7	1.26203	0.320894	0.885583	178158	7	98	1.75686	0.104138	0.367586
GO:0061387	regulation of extent of cell growth	0.0168186	10	1.2036	0.321543	0.886184	177244	9	101	2.19172	0.0217603	0.211369
GO:0010467	gene expression	0.440125	223	1.02566	0.322173	0.886732	160848	227	5519	1.01165	0.429702	0.618545
GO:0007160	cell-matrix adhesion	0.0263185	15	1.15373	0.323628	0.888238	136349	13	226	1.41481	0.132472	0.397072
GO:0016573	histone acetylation	0.0149796	9	1.21623	0.323714	0.888238	159294	9	165	1.3416	0.229624	0.465129
GO:0048678	response to axon injury	0.0112678	7	1.25757	0.324017	0.888238	146124	5	83	1.48169	0.248357	0.479814
GO:0006584	catecholamine metabolic process	0.00762278	5	1.32779	0.325312	0.888454	211811	5	50	2.4596	0.0516144	0.286809
GO:0009712	catechol-containing compound metabolic process	0.00762278	5	1.32779	0.325312	0.888454	211811	5	50	2.4596	0.0516144	0.286809
GO:0002706	regulation of lymphocyte mediated immunity	0.0131457	8	1.23192	0.325865	0.888454	244779	9	171	1.29452	0.261184	0.488715
GO:0046395	carboxylic acid catabolic process	0.0187746	11	1.18603	0.326187	0.888454	94891	10	236	1.0422	0.49257	0.663159
GO:0006575	cellular modified amino acid metabolic process	0.0131546	8	1.23108	0.326513	0.888454	56526	8	171	1.15069	0.393953	0.591776
GO:0015711	organic anion transport	0.0321555	18	1.13316	0.328232	0.888454	161844	17	351	1.19126	0.263115	0.488874
GO:0000956	nuclear-transcribed mRNA catabolic process	0.00949578	6	1.27907	0.329725	0.888454	105718	5	122	1.00803	0.556575	0.701605
GO:0043491	protein kinase B signaling	0.0207277	12	1.17194	0.329827	0.888454	182871	9	190	1.16507	0.368049	0.57024
GO:0022404	molting cycle process	0.0132011	8	1.22675	0.329893	0.888454	207069	5	91	1.35143	0.311328	0.526267
GO:0022405	hair cycle process	0.0132011	8	1.22675	0.329893	0.888454	207069	5	91	1.35143	0.311328	0.526267
GO:0002822	regulation of adaptive immune response based on somatic recombination of immune receptors built from immunoglobulin superfamily domains	0.0150709	9	1.20886	0.329919	0.888454	170811	9	175	1.26494	0.282942	0.502158
GO:2000756	regulation of peptidyl-lysine acetylation	0.00768593	5	1.31688	0.33139	0.888454	194969	5	72	1.70805	0.168606	0.415984
GO:0060284	regulation of cell development	0.0672093	36	1.08429	0.331993	0.888454	208406	32	490	1.60627	0.00589159	0.141778
GO:0001541	ovarian follicle development	0.00769916	5	1.31462	0.332665	0.888454	8183	5	55	2.236	0.0720705	0.320752
GO:0030111	regulation of Wnt signaling pathway	0.0457938	25	1.10511	0.333126	0.888454	196957	19	310	1.5075	0.0500318	0.284828
GO:0006885	regulation of pH	0.00770624	5	1.31341	0.333348	0.888454	274769	5	93	1.32236	0.327434	0.538995
GO:0042254	ribosome biogenesis	0.0170109	10	1.19	0.333848	0.888454	111503	10	291	0.845222	0.749961	0.816076
GO:0007163	establishment or maintenance of cell polarity	0.0303539	17	1.13372	0.333874	0.888454	189778	13	228	1.4024	0.138845	0.398223
GO:0002720	positive regulation of cytokine production involved in immune response	0.00771311	5	1.31224	0.33401	0.888454	172728	5	77	1.59714	0.203583	0.446923
GO:0019318	hexose metabolic process	0.0189055	11	1.17782	0.334142	0.888454	152638	11	215	1.2584	0.259871	0.488715
GO:0033135	regulation of peptidyl-serine phosphorylation	0.0151348	9	1.20376	0.334268	0.888454	321739	6	134	1.10131	0.464013	0.641848
GO:0032091	negative regulation of protein binding	0.00771891	5	1.31125	0.33457	0.888454	312808	3	92	0.802043	0.728057	0.804667
GO:0045055	regulated exocytosis	0.0246228	14	1.15097	0.334729	0.888454	122450	14	231	1.49067	0.0895369	0.352529
GO:0048518	positive regulation of biological process	0.513727	259	1.02057	0.335637	0.888454	165543	266	5902	1.10853	0.0210887	0.211369
GO:0050953	sensory perception of light stimulus	0.0227333	13	1.15759	0.335744	0.888454	273998	12	209	1.41221	0.145407	0.399276
GO:0001890	placenta development	0.0151567	9	1.20202	0.335762	0.888454	144771	7	143	1.204	0.363049	0.566765
GO:0016054	organic acid catabolic process	0.018937	11	1.17586	0.33606	0.888454	94891	10	240	1.02483	0.514043	0.675749
GO:0045453	bone resorption	0.00774031	5	1.30763	0.336634	0.888454	76128	5	63	1.95206	0.112644	0.381057
GO:1902806	regulation of cell cycle G1/S phase transition	0.0189493	11	1.1751	0.336811	0.888454	244623	10	179	1.37408	0.193837	0.439393
GO:0001894	tissue homeostasis	0.0304343	17	1.13073	0.337744	0.888454	141536	17	265	1.57785	0.0433215	0.27737
GO:0071840	cellular component organization or biogenesis	0.517907	261	1.02015	0.337766	0.888454	174514	263	6130	1.05526	0.146445	0.400919
GO:0040029	epigenetic regulation of gene expression	0.0114495	7	1.23761	0.338323	0.888454	154636	7	150	1.14781	0.409871	0.60348
GO:0000070	mitotic sister chromatid segregation	0.0170809	10	1.18512	0.338356	0.888454	152130	7	196	0.878428	0.689134	0.781902
GO:0002573	myeloid leukocyte differentiation	0.0247018	14	1.14729	0.338951	0.888881	160032	14	207	1.6635	0.0436703	0.27737
GO:0007033	vacuole organization	0.0152344	9	1.19589	0.341073	0.892881	154709	8	203	0.969299	0.586261	0.719184
GO:0030010	establishment of cell polarity	0.0228338	13	1.15249	0.341345	0.892881	171279	9	146	1.51619	0.141003	0.399194
GO:0007187	G protein-coupled receptor signaling pathway, coupled to cyclic nucleotide second messenger	0.00964182	6	1.25969	0.342342	0.894351	315126	5	63	1.95206	0.112644	0.381057
GO:0006401	RNA catabolic process	0.0209572	12	1.1591	0.343171	0.89538	95597	11	274	0.98743	0.560511	0.702344
GO:0035023	regulation of Rho protein signal transduction	0.00966334	6	1.25689	0.344204	0.895503	22412	6	81	1.82192	0.111565	0.380395
GO:0021549	cerebellum development	0.013404	8	1.20817	0.34472	0.895503	225211	6	95	1.55343	0.189678	0.43379
GO:0018393	internal peptidyl-lysine acetylation	0.0152917	9	1.19141	0.344995	0.895503	159294	9	170	1.30214	0.255829	0.483874
GO:0043588	skin development	0.0305871	17	1.12508	0.345127	0.895503	150410	13	298	1.07298	0.437608	0.623234
GO:0050767	regulation of neurogenesis	0.0519558	28	1.09093	0.345421	0.895503	223332	24	355	1.66283	0.0106335	0.176121
GO:0007162	negative regulation of cell adhesion	0.0344756	19	1.11562	0.346284	0.895503	202691	15	279	1.32236	0.16602	0.415984
GO:0003179	heart valve morphogenesis	0.0115523	7	1.2266	0.346452	0.895503	140792	6	55	2.6832	0.0236649	0.219167
GO:0015837	amine transport	0.0134311	8	1.20574	0.346703	0.895503	86375	8	104	1.892	0.0613536	0.304693
GO:0006475	internal protein amino acid acetylation	0.0153455	9	1.18723	0.348688	0.899502	159294	9	171	1.29452	0.261184	0.488715
GO:2000781	positive regulation of double-strand break repair	0.00787243	5	1.28568	0.349398	0.900203	73244	5	85	1.44682	0.263816	0.488874
GO:0098773	skin epidermis development	0.0134912	8	1.20036	0.351113	0.903033	207069	5	92	1.33674	0.319369	0.532109
GO:0051049	regulation of transport	0.174841	90	1.04201	0.351375	0.903033	159536	88	1666	1.29919	0.00636845	0.14507
GO:0009628	response to abiotic stimulus	0.111275	58	1.05512	0.352718	0.904805	128984	56	1080	1.27535	0.0362624	0.255327
GO:0003008	system process	0.212852	109	1.03663	0.352945	0.904805	182855	104	2181	1.17285	0.0456225	0.28
GO:0048016	inositol phosphate-mediated signaling	0.00791547	5	1.27869	0.353563	0.905262	140708	4	58	1.69627	0.209524	0.446923
GO:0030100	regulation of endocytosis	0.0211455	12	1.14878	0.35419	0.905739	132263	10	197	1.24853	0.281244	0.502158
GO:0140056	organelle localization by membrane tethering	0.00794416	5	1.27407	0.35634	0.909258	185433	4	84	1.17124	0.447024	0.629939
GO:0006939	smooth muscle contraction	0.0173607	10	1.16602	0.356451	0.909258	323764	8	109	1.80521	0.0762325	0.331281
GO:0043254	regulation of protein-containing complex assembly	0.0386721	21	1.09924	0.360291	0.917362	189703	17	394	1.06125	0.435908	0.623234
GO:0009308	amine metabolic process	0.0117296	7	1.20806	0.36052	0.917362	178158	7	107	1.60908	0.145456	0.399276
GO:0043506	regulation of JUN kinase activity	0.00800364	5	1.26461	0.3621	0.920245	425237	3	61	1.20964	0.453819	0.635055
GO:0010821	regulation of mitochondrion organization	0.0136602	8	1.18552	0.363553	0.920962	139581	8	143	1.376	0.226855	0.463363
GO:0009581	detection of external stimulus	0.0155623	9	1.17069	0.363614	0.920962	157923	9	128	1.7294	0.0772693	0.332355
GO:0019221	cytokine-mediated signaling pathway	0.0348551	19	1.10347	0.363726	0.920962	109580	16	454	0.866818	0.756313	0.819389
GO:0098659	inorganic cation import across plasma membrane	0.0136783	8	1.18395	0.364889	0.920964	264026	8	114	1.72603	0.093098	0.35578
GO:0099587	inorganic ion import across plasma membrane	0.0136783	8	1.18395	0.364889	0.920964	264026	8	114	1.72603	0.093098	0.35578
GO:0048562	embryonic organ morphogenesis	0.040736	22	1.09324	0.365209	0.920964	223371	20	291	1.69044	0.0158203	0.201158
GO:0046622	positive regulation of organ growth	0.00804319	5	1.25839	0.365931	0.920964	476602	4	40	2.4596	0.0782036	0.334124
GO:0051937	catecholamine transport	0.00991866	6	1.22454	0.366377	0.920964	105835	6	72	2.04966	0.0722409	0.320752
GO:0010001	glial cell differentiation	0.0310353	17	1.10883	0.366973	0.920964	255922	14	220	1.5652	0.0657974	0.313018
GO:0010256	endomembrane system organization	0.0466485	25	1.08486	0.367092	0.920964	109848	23	570	0.992469	0.545662	0.697867
GO:0043488	regulation of mRNA stability	0.0137165	8	1.18064	0.367712	0.920964	119458	7	158	1.0897	0.463099	0.641597
GO:0032370	positive regulation of lipid transport	0.00806204	5	1.25545	0.367758	0.920964	93579	5	87	1.41356	0.279486	0.500979
GO:0031047	gene silencing by RNA	0.00994893	6	1.22081	0.369011	0.922848	352181	4	118	0.833762	0.711932	0.796378
GO:0016570	histone modification	0.0388799	21	1.09337	0.369409	0.922848	194745	21	439	1.17657	0.251623	0.481691
GO:0010959	regulation of metal ion transport	0.0447596	24	1.08542	0.369923	0.923011	139129	24	388	1.5214	0.0277985	0.225015
GO:0061351	neural precursor cell proliferation	0.0214412	12	1.13293	0.371617	0.925104	152434	9	145	1.52665	0.136907	0.397864
GO:2000736	regulation of stem cell differentiation	0.00998221	6	1.21674	0.371909	0.925104	143503	4	79	1.24537	0.401172	0.596824
GO:0003407	neural retina development	0.0137807	8	1.17515	0.37245	0.925104	494750	5	78	1.57666	0.210854	0.446923
GO:0071705	nitrogen compound transport	0.171823	88	1.03675	0.372919	0.925104	158084	84	1914	1.07945	0.241145	0.475353
GO:2001242	regulation of intrinsic apoptotic signaling pathway	0.0119026	7	1.1905	0.374293	0.925104	153327	7	159	1.08284	0.469688	0.646804
GO:0042113	B cell activation	0.0273002	15	1.11224	0.374533	0.925104	286007	15	264	1.3975	0.121087	0.390212
GO:0007568	aging	0.0176386	10	1.14765	0.374558	0.925104	87913	9	162	1.36644	0.214404	0.451654
GO:0051153	regulation of striated muscle cell differentiation	0.0119068	7	1.19008	0.374631	0.925104	223598	4	80	1.2298	0.410411	0.60348
GO:0048538	thymus development	0.00813482	5	1.24421	0.374811	0.925104	132843	3	48	1.53725	0.309862	0.526267
GO:0045930	negative regulation of mitotic cell cycle	0.0234447	13	1.12246	0.375739	0.925364	154685	10	222	1.10793	0.416039	0.608375
GO:0045216	cell-cell junction organization	0.0292833	16	1.10604	0.376563	0.925364	185900	16	198	1.98755	0.00708589	0.150192
GO:0010812	negative regulation of cell-substrate adhesion	0.00815312	5	1.24142	0.376584	0.925364	226118	4	57	1.72603	0.201017	0.444878
GO:0010810	regulation of cell-substrate adhesion	0.0273418	15	1.11055	0.376717	0.925364	144613	14	210	1.63973	0.0482307	0.283556
GO:0030216	keratinocyte differentiation	0.0138605	8	1.16838	0.378351	0.928268	118800	7	169	1.01877	0.534245	0.689162
GO:0006352	DNA-templated transcription initiation	0.0100615	6	1.20716	0.378811	0.928291	168495	5	131	0.938778	0.620011	0.739839
GO:0016043	cellular component organization	0.510436	256	1.01525	0.381823	0.93262	175998	255	5934	1.05696	0.145034	0.399276
GO:0000819	sister chromatid segregation	0.0196799	11	1.13147	0.381856	0.93262	191795	8	223	0.882367	0.690249	0.781902
GO:0031329	regulation of cellular catabolic process	0.066735	35	1.06167	0.38197	0.93262	181892	31	741	1.02898	0.46117	0.639357
GO:1901617	organic hydroxy compound biosynthetic process	0.0235619	13	1.11688	0.382393	0.93262	113224	12	230	1.28327	0.227591	0.463363
GO:0006090	pyruvate metabolic process	0.00822278	5	1.2309	0.383333	0.932729	264838	5	102	1.20568	0.400493	0.596676
GO:0070201	regulation of establishment of protein localization	0.0509887	27	1.07192	0.383399	0.932729	134195	27	495	1.3416	0.0751377	0.327658
GO:0050771	negative regulation of axonogenesis	0.0101225	6	1.19987	0.38413	0.932729	153302	5	60	2.04966	0.0963376	0.359451
GO:0006066	alcohol metabolic process	0.0275147	15	1.10357	0.385826	0.932729	70101	14	347	0.992345	0.550477	0.700227
GO:0060071	Wnt signaling pathway, planar cell polarity pathway	0.00825137	5	1.22664	0.386102	0.932729	264100	3	50	1.47576	0.33236	0.541979
GO:0098609	cell-cell adhesion	0.124484	64	1.04073	0.386316	0.932729	179677	53	908	1.43567	0.00520771	0.133838
GO:1903038	negative regulation of leukocyte cell-cell adhesion	0.0139752	8	1.15879	0.386843	0.932729	195018	6	133	1.10959	0.456832	0.635055
GO:0050905	neuromuscular process	0.0178397	10	1.13471	0.387719	0.932729	267791	9	152	1.45634	0.166859	0.415984
GO:0015800	acidic amino acid transport	0.00826919	5	1.224	0.387828	0.932729	225373	4	64	1.53725	0.262423	0.488715
GO:0071702	organic substance transport	0.204541	104	1.02926	0.388161	0.932729	155474	102	2329	1.0772	0.220625	0.457374
GO:0071482	cellular response to light stimulus	0.00827425	5	1.22325	0.388318	0.932729	219972	5	112	1.09803	0.480504	0.656423
GO:0002456	T cell mediated immunity	0.0082797	5	1.22244	0.388846	0.932729	66337	6	104	1.419	0.248429	0.479814
GO:0044843	cell cycle G1/S phase transition	0.0256357	14	1.10549	0.389585	0.932729	206455	13	242	1.32127	0.187932	0.433498
GO:0003300	cardiac muscle hypertrophy	0.0121042	7	1.17067	0.390382	0.932729	139535	7	79	2.17939	0.0414629	0.272357
GO:0048598	embryonic morphogenesis	0.0828553	43	1.05056	0.39078	0.932729	207356	36	599	1.47822	0.0127762	0.186711
GO:0086002	cardiac muscle cell action potential involved in contraction	0.00831041	5	1.21793	0.391819	0.932729	215932	5	49	2.50979	0.0479892	0.283556
GO:0006887	exocytosis	0.0354828	19	1.08395	0.392906	0.932729	103394	19	351	1.33141	0.126136	0.393335
GO:0030004	cellular monovalent inorganic cation homeostasis	0.0102331	6	1.18691	0.393761	0.932729	259454	6	108	1.36644	0.276056	0.499069
GO:0051495	positive regulation of cytoskeleton organization	0.0179366	10	1.12858	0.394072	0.932729	123548	9	190	1.16507	0.368049	0.57024
GO:0035264	multicellular organism growth	0.0160059	9	1.13824	0.394354	0.932729	134576	9	144	1.53725	0.132872	0.397072
GO:0006275	regulation of DNA replication	0.0102416	6	1.18593	0.394501	0.932729	65703	4	132	0.745333	0.789642	0.838587
GO:0007017	microtubule-based process	0.0830334	43	1.04831	0.39634	0.932729	185887	35	891	0.966172	0.609465	0.734071
GO:0044770	cell cycle phase transition	0.0513358	27	1.06467	0.396967	0.932729	211242	23	528	1.07142	0.39687	0.594293
GO:0007601	visual perception	0.0218714	12	1.11065	0.397142	0.932729	245769	11	205	1.31978	0.213881	0.451477
GO:0051783	regulation of nuclear division	0.0141224	8	1.14671	0.397751	0.932729	158129	5	145	0.848137	0.707168	0.794132
GO:0045229	external encapsulating structure organization	0.0375533	20	1.07809	0.397785	0.932729	182580	20	311	1.58173	0.0296487	0.234184
GO:0006612	protein targeting to membrane	0.00837658	5	1.2083	0.398221	0.932729	45298	5	118	1.0422	0.526765	0.684162
GO:0050727	regulation of inflammatory response	0.0336365	18	1.08327	0.398454	0.932729	209656	16	359	1.0962	0.38925	0.588454
GO:1902600	proton transmembrane transport	0.00837993	5	1.20782	0.398545	0.932729	277517	5	138	0.891158	0.665434	0.767321
GO:0031099	regeneration	0.0238562	13	1.1031	0.399152	0.932729	145781	11	180	1.50309	0.117063	0.381843
GO:0003013	circulatory system process	0.0731998	38	1.05086	0.399542	0.932729	166300	35	572	1.505	0.0108395	0.176121
GO:0031532	actin cytoskeleton reorganization	0.0141489	8	1.14456	0.399718	0.932729	155765	7	108	1.59418	0.150471	0.404404
GO:0002685	regulation of leukocyte migration	0.0199675	11	1.11517	0.399766	0.932729	168096	8	217	0.906764	0.660848	0.765467
GO:0018107	peptidyl-threonine phosphorylation	0.0122218	7	1.1594	0.399769	0.932729	137403	7	105	1.63973	0.135672	0.397864
GO:0070301	cellular response to hydrogen peroxide	0.00839492	5	1.20566	0.399994	0.932729	90205	5	82	1.49975	0.240717	0.475353
GO:0001843	neural tube closure	0.0103053	6	1.1786	0.400049	0.932729	158977	6	91	1.62171	0.165494	0.415984
GO:2000278	regulation of DNA biosynthetic process	0.0122259	7	1.15902	0.400094	0.932729	138306	7	114	1.51028	0.182183	0.431061
GO:0032101	regulation of response to external stimulus	0.0911128	47	1.04422	0.400103	0.932729	180901	40	927	1.06131	0.370615	0.571258
GO:0022411	cellular component disassembly	0.037612	20	1.07641	0.400461	0.932729	295690	18	461	0.960363	0.604336	0.730719
GO:1901019	regulation of calcium ion transmembrane transporter activity	0.0103114	6	1.17789	0.400583	0.932729	130633	6	92	1.60409	0.171413	0.41806
GO:0043502	regulation of muscle adaptation	0.0103223	6	1.17665	0.401535	0.93305	138870	6	78	1.892	0.0974306	0.360283
GO:0014897	striated muscle hypertrophy	0.0122451	7	1.1572	0.401629	0.93305	139535	7	82	2.09966	0.0490983	0.283557
GO:0090257	regulation of muscle system process	0.0297883	16	1.08729	0.402336	0.933637	204982	15	228	1.61816	0.0461758	0.281713
GO:0009582	detection of abiotic stimulus	0.0161299	9	1.12949	0.402971	0.934057	154892	9	131	1.6898	0.0863809	0.348234
GO:0051966	regulation of synaptic transmission, glutamatergic	0.0161397	9	1.12881	0.403651	0.934579	282217	5	75	1.63973	0.189305	0.43379
GO:0031023	microtubule organizing center organization	0.0142165	8	1.13912	0.404731	0.935307	155246	7	147	1.17124	0.389792	0.58884
GO:1902532	negative regulation of intracellular signal transduction	0.0515373	27	1.06051	0.404875	0.935307	178082	23	491	1.15215	0.271029	0.493129
GO:0033273	response to vitamin	0.0103681	6	1.17146	0.405516	0.935735	101059	5	83	1.48169	0.248357	0.479814
GO:0006865	amino acid transport	0.0142379	8	1.13741	0.406311	0.936229	184438	6	136	1.08512	0.478298	0.654654
GO:0072132	mesenchyme morphogenesis	0.0123112	7	1.15099	0.406899	0.936229	255662	6	55	2.6832	0.0236649	0.219167
GO:0009855	determination of bilateral symmetry	0.016194	9	1.12502	0.407426	0.936229	264555	5	137	0.897663	0.659168	0.765467
GO:0031102	neuron projection regeneration	0.0084733	5	1.19451	0.407566	0.936229	150692	3	57	1.29452	0.410427	0.60348
GO:0032204	regulation of telomere maintenance	0.00848094	5	1.19344	0.408304	0.936229	153201	5	97	1.26783	0.359862	0.563929
GO:0019222	regulation of metabolic process	0.509983	255	1.01218	0.408721	0.936229	168847	266	6309	1.03702	0.238871	0.47451
GO:0045787	positive regulation of cell cycle	0.0338761	18	1.0756	0.410006	0.936229	156093	14	335	1.02789	0.496789	0.666095
GO:0007034	vacuolar transport	0.0123519	7	1.1472	0.410148	0.936229	27134	7	156	1.10367	0.449867	0.631781
GO:1901988	negative regulation of cell cycle phase transition	0.022093	12	1.09951	0.410341	0.936229	162600	9	246	0.899853	0.673571	0.770761
GO:0046579	positive regulation of Ras protein signal transduction	0.0085035	5	1.19027	0.410481	0.936229	36181	5	58	2.12034	0.0861841	0.348123
GO:0038061	NIK/NF-kappaB signaling	0.0104281	6	1.16471	0.410739	0.936229	284775	4	118	0.833762	0.711932	0.796378
GO:2000573	positive regulation of DNA biosynthetic process	0.00852977	5	1.1866	0.413014	0.936594	146008	5	71	1.73211	0.161914	0.41251
GO:1903313	positive regulation of mRNA metabolic process	0.010457	6	1.16149	0.413252	0.936594	127682	5	128	0.96078	0.599465	0.7271
GO:0014896	muscle hypertrophy	0.0123935	7	1.14334	0.413471	0.936594	139535	7	84	2.04966	0.0546528	0.29648
GO:0048771	tissue remodeling	0.0201886	11	1.10296	0.413565	0.936594	119523	9	161	1.37493	0.209422	0.446923
GO:0099111	microtubule-based transport	0.0182362	10	1.11004	0.413742	0.936594	266100	8	202	0.974098	0.580641	0.715544
GO:0051239	regulation of multicellular organismal process	0.294251	148	1.01816	0.413833	0.936594	186653	142	2640	1.32297	0.000219762	0.0502035
GO:0060021	roof of mouth development	0.0162986	9	1.1178	0.414699	0.936594	294153	8	90	2.18631	0.0299565	0.234184
GO:0043500	muscle adaptation	0.0124092	7	1.1419	0.414721	0.936594	139535	7	103	1.67157	0.126224	0.393335
GO:0034504	protein localization to nucleus	0.0280659	15	1.08189	0.414999	0.936594	187582	15	300	1.2298	0.241117	0.475353
GO:0018210	peptidyl-threonine modification	0.0143702	8	1.12694	0.416124	0.937161	134995	8	114	1.72603	0.093098	0.35578
GO:0043547	positive regulation of GTPase activity	0.0300666	16	1.07723	0.416604	0.937161	151511	15	272	1.3564	0.144075	0.399276
GO:0003203	endocardial cushion morphogenesis	0.00857431	5	1.18044	0.417305	0.937161	300342	4	38	2.58905	0.0672227	0.314184
GO:0043068	positive regulation of programmed cell death	0.0498732	26	1.05531	0.417503	0.937161	121193	25	486	1.26522	0.135955	0.397864
GO:0008202	steroid metabolic process	0.0261453	14	1.08395	0.417565	0.937161	92906	13	309	1.03478	0.489981	0.662763
GO:0008037	cell recognition	0.0222212	12	1.09317	0.417985	0.937161	341706	9	156	1.419	0.185249	0.431337
GO:0021515	cell differentiation in spinal cord	0.00859717	5	1.1773	0.419506	0.938546	140823	4	49	2.00783	0.137395	0.397864
GO:0006839	mitochondrial transport	0.0124693	7	1.13639	0.419515	0.938546	239717	7	176	0.978249	0.577513	0.71399
GO:0048469	cell maturation	0.0183331	10	1.10417	0.420107	0.938848	145138	9	183	1.20964	0.327796	0.539158
GO:0035304	regulation of protein dephosphorylation	0.00861312	5	1.17512	0.421041	0.938922	212031	5	90	1.36644	0.303315	0.523613
GO:0016125	sterol metabolic process	0.0105469	6	1.1516	0.421054	0.938922	103482	5	145	0.848137	0.707168	0.794132
GO:0016571	histone methylation	0.0163982	9	1.11102	0.42162	0.939166	287124	9	159	1.39222	0.199602	0.444617
GO:0034762	regulation of transmembrane transport	0.0678974	35	1.04349	0.42214	0.939307	144334	35	561	1.53451	0.00818695	0.161348
GO:0097191	extrinsic apoptotic signaling pathway	0.0223259	12	1.08804	0.424227	0.942294	163100	11	213	1.27021	0.250407	0.480706
GO:0031644	regulation of nervous system process	0.0203661	11	1.09335	0.424648	0.942294	197687	11	140	1.93254	0.0277413	0.225015
GO:0043487	regulation of RNA stability	0.0144882	8	1.11776	0.424857	0.942294	119458	7	169	1.01877	0.534245	0.689162
GO:0070665	positive regulation of leukocyte proliferation	0.018418	10	1.09908	0.425682	0.943107	62296	8	157	1.2533	0.307926	0.526267
GO:0044057	regulation of system process	0.0740063	38	1.03941	0.42644	0.943244	197057	36	550	1.60992	0.00349908	0.110647
GO:0006888	endoplasmic reticulum to Golgi vesicle-mediated transport	0.0086716	5	1.1672	0.426662	0.943244	94929	5	126	0.976031	0.585427	0.719019
GO:2000026	regulation of multicellular organismal development	0.170189	86	1.02292	0.427181	0.943377	198245	76	1337	1.39813	0.0018167	0.0775191
GO:0003197	endocardial cushion development	0.010627	6	1.14291	0.428006	0.944186	261260	5	48	2.56208	0.0445195	0.27737
GO:0045670	regulation of osteoclast differentiation	0.00870101	5	1.16325	0.429485	0.945581	333131	5	67	1.83552	0.136285	0.397864
GO:0071277	cellular response to calcium ion	0.0106513	6	1.14031	0.430109	0.945581	116857	6	86	1.716	0.137281	0.397864
GO:0030514	negative regulation of BMP signaling pathway	0.00873473	5	1.15876	0.432717	0.945581	234784	3	56	1.31764	0.399406	0.596353
GO:0032635	interleukin-6 production	0.0126509	7	1.12008	0.433965	0.945581	118645	5	145	0.848137	0.707168	0.794132
GO:0032675	regulation of interleukin-6 production	0.0126509	7	1.12008	0.433965	0.945581	118645	5	145	0.848137	0.707168	0.794132
GO:0006643	membrane lipid metabolic process	0.0185569	10	1.09086	0.434802	0.945581	257076	9	203	1.09046	0.443662	0.626944
GO:0043271	negative regulation of ion transport	0.0165905	9	1.09813	0.434976	0.945581	150200	9	139	1.59255	0.113664	0.381843
GO:0050777	negative regulation of immune response	0.0146279	8	1.10708	0.435194	0.945581	149221	9	180	1.2298	0.310798	0.526267
GO:0061013	regulation of mRNA catabolic process	0.0146301	8	1.10692	0.435359	0.945581	119458	7	173	0.995213	0.559197	0.702344
GO:0006725	cellular aromatic compound metabolic process	0.428613	214	1.0107	0.435422	0.945581	172112	234	5430	1.05994	0.148576	0.402431
GO:0022406	membrane docking	0.0087643	5	1.15485	0.435549	0.945581	185433	4	92	1.06939	0.517814	0.679404
GO:0048565	digestive tract development	0.0225324	12	1.07807	0.436541	0.945581	229184	10	128	1.92156	0.0360143	0.254452
GO:2001022	positive regulation of response to DNA damage stimulus	0.0146541	8	1.1051	0.437131	0.945581	145074	8	161	1.22216	0.332201	0.541979
GO:0044728	DNA methylation or demethylation	0.00878176	5	1.15255	0.43722	0.945581	213944	5	98	1.2549	0.367991	0.57024
GO:1901016	regulation of potassium ion transmembrane transporter activity	0.00878427	5	1.15223	0.43746	0.945581	103504	5	60	2.04966	0.0963376	0.359451
GO:0032413	negative regulation of ion transmembrane transporter activity	0.00878517	5	1.15211	0.437546	0.945581	115702	5	70	1.75686	0.155332	0.407444
GO:0032409	regulation of transporter activity	0.0344457	18	1.05782	0.437554	0.945581	171442	18	278	1.59255	0.0355966	0.253072
GO:0060914	heart formation	0.00878577	5	1.15203	0.437604	0.945581	201262	3	34	2.17023	0.158951	0.412304
GO:0060606	tube closure	0.0107405	6	1.13083	0.437827	0.945581	158977	6	92	1.60409	0.171413	0.41806
GO:0009799	specification of symmetry	0.0166416	9	1.09477	0.438517	0.945581	264555	5	138	0.891158	0.665434	0.767321
GO:0090175	regulation of establishment of planar polarity	0.00879563	5	1.15074	0.438547	0.945581	264100	3	54	1.36644	0.377201	0.57617
GO:0006897	endocytosis	0.0563988	29	1.04088	0.43919	0.945581	166059	26	563	1.13587	0.278645	0.500084
GO:0022898	regulation of transmembrane transporter activity	0.0324928	17	1.0591	0.439217	0.945581	175679	17	261	1.60204	0.0384283	0.264242
GO:0007018	microtubule-based movement	0.0364868	19	1.05412	0.440079	0.946445	217914	16	400	0.983839	0.563009	0.704103
GO:0090407	organophosphate biosynthetic process	0.0464718	24	1.04543	0.44119	0.947844	159616	23	565	1.00125	0.528265	0.685223
GO:0030522	intracellular receptor signaling pathway	0.0305657	16	1.05964	0.442249	0.948865	122846	14	255	1.35037	0.157823	0.411729
GO:0050671	positive regulation of lymphocyte proliferation	0.0167003	9	1.09092	0.442589	0.948865	38397	7	138	1.24762	0.329851	0.540809
GO:0044265	cellular macromolecule catabolic process	0.0725363	37	1.03257	0.444294	0.951529	132732	35	962	0.894864	0.777673	0.83121
GO:0016070	RNA metabolic process	0.352406	176	1.01098	0.445329	0.951566	166421	182	4183	1.07016	0.154201	0.407444
GO:0033077	T cell differentiation in thymus	0.0108301	6	1.12148	0.445554	0.951566	244746	5	83	1.48169	0.248357	0.479814
GO:0048015	phosphatidylinositol-mediated signaling	0.0246705	13	1.06669	0.445699	0.951566	248495	10	169	1.45538	0.15134	0.405149
GO:0008217	regulation of blood pressure	0.0207188	11	1.07474	0.446648	0.951784	85136	9	178	1.24362	0.299577	0.521533
GO:0001666	response to hypoxia	0.0286634	15	1.05934	0.446727	0.951784	78010	15	270	1.36644	0.138115	0.398223
GO:0031018	endocrine pancreas development	0.00891112	5	1.13582	0.449562	0.952803	91892	4	46	2.13878	0.116007	0.381843
GO:0050900	leukocyte migration	0.0346944	18	1.05023	0.449591	0.952803	120272	15	382	0.96581	0.592338	0.722502
GO:0034249	negative regulation of cellular amide metabolic process	0.0168074	9	1.08397	0.45	0.952803	210158	7	193	0.892082	0.673662	0.770761
GO:0008015	blood circulation	0.0647	33	1.03248	0.450368	0.952803	182037	30	490	1.50588	0.017298	0.203005
GO:0001756	somitogenesis	0.00892299	5	1.13431	0.450691	0.952803	252170	3	64	1.15294	0.485471	0.65883
GO:0033365	protein localization to organelle	0.0767558	39	1.02855	0.451414	0.952803	168096	37	879	1.03533	0.437529	0.623234
GO:1905475	regulation of protein localization to membrane	0.0168291	9	1.08257	0.451502	0.952803	158304	9	164	1.34978	0.224506	0.462973
GO:1904063	negative regulation of cation transmembrane transport	0.0109006	6	1.11423	0.45162	0.952803	101586	6	88	1.677	0.148281	0.402431
GO:0010232	vascular transport	0.00893508	5	1.13278	0.45184	0.952803	59285	5	84	1.46405	0.256058	0.483874
GO:0150104	transport across blood-brain barrier	0.00893508	5	1.13278	0.45184	0.952803	59285	5	84	1.46405	0.256058	0.483874
GO:0006476	protein deacetylation	0.0109476	6	1.10944	0.455658	0.957644	179627	6	109	1.35391	0.283075	0.502158
GO:0051650	establishment of vesicle localization	0.0168892	9	1.07871	0.455659	0.957644	103974	9	188	1.17747	0.356482	0.560371
GO:1902850	microtubule cytoskeleton organization involved in mitosis	0.0149186	8	1.08551	0.456621	0.957644	113794	8	156	1.26133	0.301916	0.522948
GO:0050769	positive regulation of neurogenesis	0.032844	17	1.04777	0.45671	0.957644	236059	13	216	1.48031	0.10314	0.367586
GO:0032946	positive regulation of mononuclear cell proliferation	0.0169184	9	1.07686	0.457669	0.957644	38397	7	141	1.22108	0.349727	0.554386
GO:0051276	chromosome organization	0.0448816	23	1.03737	0.458476	0.957644	174637	20	583	0.843773	0.813387	0.858042
GO:0045666	positive regulation of neuron differentiation	0.0169414	9	1.07539	0.459262	0.957644	294014	6	86	1.716	0.137281	0.397864
GO:0080134	regulation of response to stress	0.125266	63	1.01808	0.459795	0.957644	190472	56	1312	1.04983	0.37064	0.571258
GO:0032259	methylation	0.0309076	16	1.04792	0.459804	0.957644	187951	16	366	1.07523	0.419225	0.609865
GO:0007015	actin filament organization	0.0429129	22	1.03779	0.459929	0.957644	189642	22	426	1.27021	0.149858	0.403811
GO:0050729	positive regulation of inflammatory response	0.0129803	7	1.09166	0.460039	0.957644	128828	7	141	1.22108	0.349727	0.554386
GO:0022613	ribonucleoprotein complex biogenesis	0.0269202	14	1.05274	0.460188	0.957644	158360	13	430	0.743599	0.895263	0.920331
GO:0090102	cochlea development	0.00902312	5	1.12173	0.460191	0.957644	398982	3	49	1.50588	0.32111	0.534445
GO:0051223	regulation of protein transport	0.0489752	25	1.03333	0.462098	0.959406	137345	25	472	1.30275	0.10782	0.373859
GO:0072676	lymphocyte migration	0.00904517	5	1.11899	0.462277	0.959406	42753	4	117	0.840888	0.705655	0.794132
GO:1901652	response to peptide	0.0490022	25	1.03276	0.463208	0.959406	88018	25	480	1.28104	0.123405	0.391426
GO:0034599	cellular response to oxidative stress	0.0289806	15	1.04775	0.463546	0.959406	125880	14	262	1.31429	0.181821	0.431061
GO:0048017	inositol lipid-mediated signaling	0.0249901	13	1.05305	0.463933	0.959406	248495	10	173	1.42173	0.167736	0.415984
GO:0097435	supramolecular fiber organization	0.0711089	36	1.02483	0.464097	0.959406	201439	37	772	1.17882	0.169724	0.416909
GO:0046483	heterocycle metabolic process	0.42215	210	1.00699	0.464304	0.959406	171579	229	5378	1.04732	0.208797	0.446923
GO:0048522	positive regulation of cellular process	0.478823	238	1.00618	0.465253	0.959616	158656	243	5286	1.13069	0.0120058	0.18527
GO:1990138	neuron projection extension	0.0270218	14	1.04879	0.465759	0.959616	192024	13	162	1.97375	0.0151176	0.199549
GO:0043065	positive regulation of apoptotic process	0.0490654	25	1.03142	0.465806	0.959616	121028	24	474	1.24537	0.159058	0.412304
GO:0034968	histone lysine methylation	0.0130961	7	1.08201	0.469148	0.9652	358166	7	122	1.41124	0.228301	0.463363
GO:0014020	primary neural tube formation	0.0111089	6	1.09334	0.469455	0.9652	158977	6	97	1.5214	0.202252	0.446171
GO:0006470	protein dephosphorylation	0.0271241	14	1.04483	0.471366	0.96608	283166	12	249	1.18535	0.314496	0.529136
GO:0042116	macrophage activation	0.0111353	6	1.09074	0.471708	0.96608	213926	5	103	1.19398	0.408597	0.60348
GO:0006508	proteolysis	0.135793	68	1.01369	0.471769	0.96608	146405	63	1681	0.9218	0.773513	0.829037
GO:0071456	cellular response to hypoxia	0.0151313	8	1.07025	0.47221	0.96608	80128	8	131	1.50204	0.164723	0.415984
GO:0051493	regulation of cytoskeleton organization	0.049222	25	1.02814	0.472233	0.96608	219993	22	509	1.06309	0.414833	0.607476
GO:0046635	positive regulation of alpha-beta T cell activation	0.00917346	5	1.10334	0.474364	0.968677	136412	5	67	1.83552	0.136285	0.397864
GO:0032970	regulation of actin filament-based process	0.0412353	21	1.03092	0.474444	0.968677	205323	18	383	1.15595	0.297116	0.519129
GO:0006520	cellular amino acid metabolic process	0.0231853	12	1.04771	0.475336	0.969534	137463	12	277	1.06553	0.45282	0.635055
GO:0007193	adenylate cyclase-inhibiting G protein-coupled receptor signaling pathway	0.0131956	7	1.07385	0.476946	0.971363	302426	6	76	1.94179	0.088571	0.352324
GO:0034103	regulation of tissue remodeling	0.00920847	5	1.09915	0.477647	0.971363	75897	5	72	1.70805	0.168606	0.415984
GO:0048259	regulation of receptor-mediated endocytosis	0.0112052	6	1.08394	0.47765	0.971363	212879	4	102	0.964548	0.599787	0.7271
GO:0034614	cellular response to reactive oxygen species	0.0132323	7	1.07087	0.479815	0.973996	86985	7	134	1.28486	0.30364	0.523613
GO:0046634	regulation of alpha-beta T cell activation	0.0132333	7	1.07079	0.479892	0.973996	118218	7	109	1.57956	0.155566	0.407444
GO:0046928	regulation of neurotransmitter secretion	0.0132462	7	1.06974	0.480906	0.975091	144711	7	85	2.02555	0.057571	0.299661
GO:0030501	positive regulation of bone mineralization	0.00926847	5	1.09203	0.483258	0.978895	198454	3	44	1.677	0.265102	0.488918
GO:0034766	negative regulation of ion transmembrane transport	0.0112775	6	1.07699	0.483778	0.978984	101586	6	94	1.56996	0.183507	0.431061
GO:0090501	RNA phosphodiester bond hydrolysis	0.00930166	5	1.08813	0.486354	0.98152	45066	5	149	0.825368	0.729319	0.804667
GO:0007584	response to nutrient	0.0173372	9	1.05084	0.486436	0.98152	88013	8	148	1.32951	0.25495	0.483874
GO:1902531	regulation of intracellular signal transduction	0.170709	85	1.00794	0.486656	0.98152	176256	73	1636	1.0975	0.214317	0.451654
GO:0002688	regulation of leukocyte chemotaxis	0.0113177	6	1.07316	0.487173	0.98152	131405	4	121	0.81309	0.730173	0.804667
GO:0031345	negative regulation of cell projection organization	0.0274217	14	1.03349	0.487618	0.98152	179611	11	178	1.51998	0.110633	0.379102
GO:0009314	response to radiation	0.0415368	21	1.02343	0.487896	0.98152	152137	21	430	1.2012	0.223011	0.460352
GO:0031056	regulation of histone modification	0.0153574	8	1.05449	0.488666	0.982109	148568	8	165	1.19253	0.356773	0.560371
GO:0043269	regulation of ion transport	0.0799121	40	1.01326	0.489153	0.982128	150346	40	669	1.47061	0.00976039	0.173251
GO:0010950	positive regulation of endopeptidase activity	0.0153743	8	1.05333	0.48989	0.982649	144672	7	161	1.06939	0.482805	0.656641
GO:0033138	positive regulation of peptidyl-serine phosphorylation	0.0113558	6	1.06956	0.490388	0.982689	320455	5	104	1.1825	0.416687	0.608457
GO:0055123	digestive system development	0.0234624	12	1.03534	0.491677	0.984088	229184	10	139	1.76949	0.0573637	0.299661
GO:0002683	negative regulation of immune system process	0.0436564	22	1.02011	0.492376	0.984088	209433	19	418	1.118	0.341498	0.545972
GO:0051649	establishment of localization in cell	0.179043	89	1.00625	0.492523	0.984088	161013	82	1998	1.00944	0.481483	0.656641
GO:0043087	regulation of GTPase activity	0.0436729	22	1.01973	0.493097	0.984278	175779	19	357	1.30903	0.14115	0.399194
GO:1902749	regulation of cell cycle G2/M phase transition	0.00938247	5	1.07876	0.493862	0.98485	328752	5	102	1.20568	0.400493	0.596676
GO:0036294	cellular response to decreased oxygen levels	0.015441	8	1.04879	0.494714	0.985592	80128	8	138	1.42585	0.199971	0.444713
GO:0032412	regulation of ion transmembrane transporter activity	0.0316149	16	1.02447	0.495934	0.986176	186013	16	253	1.55548	0.0542741	0.29648
GO:0006816	calcium ion transport	0.0437557	22	1.0178	0.496695	0.986176	203062	21	411	1.25673	0.167997	0.415984
GO:0090090	negative regulation of canonical Wnt signaling pathway	0.0215379	11	1.03386	0.497327	0.986176	211635	6	130	1.1352	0.435162	0.623234
GO:0036293	response to decreased oxygen levels	0.0296259	15	1.02493	0.49757	0.986176	78010	15	282	1.3083	0.175927	0.425036
GO:0034446	substrate adhesion-dependent cell spreading	0.01347	7	1.05197	0.498288	0.986176	223065	6	110	1.3416	0.290132	0.509404
GO:0019229	regulation of vasoconstriction	0.0094322	5	1.07307	0.498462	0.986176	352957	4	60	1.63973	0.226829	0.463363
GO:0008544	epidermis development	0.0357187	18	1.02012	0.498954	0.986176	149880	14	355	0.969982	0.585151	0.719019
GO:0014068	positive regulation of phosphatidylinositol 3-kinase signaling	0.0114614	6	1.05971	0.499253	0.986176	225928	5	78	1.57666	0.210854	0.446923
GO:0007423	sensory organ development	0.0842683	42	1.00892	0.499324	0.986176	272585	38	562	1.66307	0.00156106	0.0775191
GO:0010628	positive regulation of gene expression	0.110598	55	1.00667	0.500307	0.986216	179352	48	1077	1.0962	0.272807	0.494613
GO:0031400	negative regulation of protein modification process	0.0519511	26	1.0131	0.501111	0.986216	203832	24	481	1.22724	0.176451	0.425142
GO:0060070	canonical Wnt signaling pathway	0.0418689	21	1.01532	0.502654	0.986216	189315	15	286	1.29	0.189586	0.43379
GO:1901292	nucleoside phosphate catabolic process	0.00948458	5	1.06715	0.503291	0.986216	130089	5	80	1.53725	0.225638	0.463363
GO:0042752	regulation of circadian rhythm	0.0135395	7	1.04657	0.503656	0.986216	178162	6	114	1.29452	0.318696	0.531418
GO:0031668	cellular response to extracellular stimulus	0.0236886	12	1.02545	0.504936	0.986216	66257	12	253	1.16661	0.333813	0.542211
GO:0016055	Wnt signaling pathway	0.0581642	29	1.00929	0.506539	0.986216	191514	23	423	1.33737	0.096975	0.359451
GO:0008585	female gonad development	0.0156055	8	1.03773	0.506556	0.986216	57211	8	102	1.9291	0.0559555	0.297307
GO:0008361	regulation of cell size	0.0237229	12	1.02397	0.506942	0.986216	171048	11	172	1.573	0.0926017	0.35578
GO:0007219	Notch signaling pathway	0.0217491	11	1.02382	0.510225	0.986216	206951	10	177	1.3896	0.184944	0.431337
GO:0016052	carbohydrate catabolic process	0.0115953	6	1.04747	0.510428	0.986216	129069	6	147	1.00392	0.554449	0.701393
GO:1902107	positive regulation of leukocyte differentiation	0.0217713	11	1.02278	0.511576	0.986216	173704	11	176	1.53725	0.104412	0.367586
GO:1903708	positive regulation of hemopoiesis	0.0217713	11	1.02278	0.511576	0.986216	173704	11	176	1.53725	0.104412	0.367586
GO:0007626	locomotory behavior	0.0298949	15	1.0157	0.51163	0.986216	198007	12	193	1.52928	0.0955932	0.359451
GO:0030879	mammary gland development	0.0217751	11	1.0226	0.511808	0.986216	193809	9	132	1.677	0.0895546	0.352529
GO:0045778	positive regulation of ossification	0.0116158	6	1.04562	0.512128	0.986216	194303	4	53	1.8563	0.168131	0.415984
GO:0045165	cell fate commitment	0.0461515	23	1.00882	0.512574	0.986216	270085	18	269	1.64583	0.0269282	0.225015
GO:0048589	developmental growth	0.0928028	46	1.00339	0.512906	0.986216	231826	41	610	1.65317	0.00116227	0.070591
GO:0051592	response to calcium ion	0.0177324	9	1.02742	0.513224	0.986216	139217	9	144	1.53725	0.132872	0.397072
GO:0071417	cellular response to organonitrogen compound	0.0685039	34	1.0047	0.513982	0.986216	164251	31	613	1.24384	0.124617	0.392363
GO:0008286	insulin receptor signaling pathway	0.0116386	6	1.04357	0.514021	0.986216	198866	6	114	1.29452	0.318696	0.531418
GO:0006325	chromatin organization	0.0502591	25	1.00693	0.514591	0.986216	209730	26	573	1.11605	0.309465	0.526267
GO:0042060	wound healing	0.0441906	22	1.00778	0.515517	0.986216	165469	18	419	1.05663	0.439424	0.624365
GO:0045621	positive regulation of lymphocyte differentiation	0.0157356	8	1.02915	0.515867	0.986216	213469	8	124	1.58684	0.132668	0.397072
GO:1901575	organic substance catabolic process	0.155743	77	1.00082	0.51595	0.986216	121743	78	2003	0.957806	0.677452	0.772942
GO:1900407	regulation of cellular response to oxidative stress	0.00962506	5	1.05157	0.516149	0.986216	170082	5	76	1.61816	0.196399	0.440345
GO:0070482	response to oxygen levels	0.0320163	16	1.01163	0.516239	0.986216	74696	16	306	1.28606	0.183171	0.431061
GO:0038066	p38MAPK cascade	0.00962876	5	1.05117	0.516485	0.986216	298486	5	53	2.32037	0.0634234	0.310473
GO:0043467	regulation of generation of precursor metabolites and energy	0.0116763	6	1.04021	0.517137	0.986216	68132	6	125	1.18061	0.39875	0.595806
GO:0002224	toll-like receptor signaling pathway	0.00963612	5	1.05037	0.517155	0.986216	126968	5	110	1.118	0.464738	0.641848
GO:1901379	regulation of potassium ion transmembrane transport	0.013716	7	1.0331	0.517183	0.986216	104742	7	86	2.002	0.0605838	0.303806
GO:0044772	mitotic cell cycle phase transition	0.0422019	21	1.0073	0.517375	0.986216	134239	18	431	1.02721	0.487814	0.661573
GO:1901989	positive regulation of cell cycle phase transition	0.00964243	5	1.04968	0.517729	0.986216	320998	4	108	0.910962	0.644738	0.759052
GO:0070925	organelle assembly	0.0726712	36	1.0028	0.517765	0.986216	91572	36	896	0.988231	0.554701	0.701393
GO:0030278	regulation of ossification	0.0198411	10	1.02025	0.518027	0.986216	222056	7	116	1.48424	0.193331	0.439213
GO:0046530	photoreceptor cell differentiation	0.00964604	5	1.04929	0.518057	0.986216	432458	5	63	1.95206	0.112644	0.381057
GO:0010927	cellular component assembly involved in morphogenesis	0.0116953	6	1.03851	0.518713	0.986216	169426	7	118	1.45908	0.204743	0.446923
GO:0070646	protein modification by small protein removal	0.0117051	6	1.03764	0.51952	0.986216	171273	6	164	0.899853	0.660749	0.765467
GO:0097553	calcium ion transmembrane import into cytosol	0.0198788	10	1.01832	0.52042	0.986216	179842	10	170	1.44682	0.15536	0.407444
GO:0070588	calcium ion transmembrane transport	0.0361849	18	1.00698	0.521166	0.986216	182492	17	321	1.30259	0.161776	0.41251
GO:0043414	macromolecule methylation	0.0280488	14	1.01039	0.521531	0.986216	210383	14	328	1.04983	0.464841	0.641848
GO:1904062	regulation of cation transmembrane transport	0.0443353	22	1.00449	0.52175	0.986216	127166	23	358	1.58019	0.0210151	0.211369
GO:0061982	meiosis I cell cycle process	0.00968987	5	1.04454	0.522034	0.986216	300310	5	135	0.910962	0.646409	0.759052
GO:0044089	positive regulation of cellular component biogenesis	0.0606077	30	1.002	0.522086	0.986216	212473	26	480	1.33228	0.0846199	0.345882
GO:0043010	camera-type eye development	0.0504529	25	1.00306	0.522442	0.986216	292908	22	334	1.62009	0.0183882	0.205495
GO:1904888	cranial skeletal system development	0.011745	6	1.03412	0.522804	0.986216	221000	6	71	2.07853	0.0684518	0.316263
GO:0045936	negative regulation of phosphate metabolic process	0.0464011	23	1.0034	0.523096	0.986216	220225	21	411	1.25673	0.167997	0.415984
GO:0044093	positive regulation of molecular function	0.160103	79	0.998852	0.523367	0.986216	176769	75	1507	1.22409	0.0386828	0.265106
GO:0030036	actin cytoskeleton organization	0.0728361	36	1.00053	0.523386	0.986216	167558	34	690	1.21198	0.142828	0.399276
GO:0010563	negative regulation of phosphorus metabolic process	0.0464125	23	1.00315	0.523576	0.986216	220225	21	412	1.25368	0.170694	0.41806
GO:0031058	positive regulation of histone modification	0.00971288	5	1.04207	0.524116	0.986216	220053	5	96	1.28104	0.351737	0.555005
GO:0016358	dendrite development	0.0362507	18	1.00515	0.524287	0.986216	240611	15	224	1.64705	0.0406114	0.269345
GO:0051098	regulation of binding	0.0403386	20	1.00365	0.524975	0.986607	203652	18	358	1.23667	0.208611	0.446923
GO:0198738	cell-cell signaling by wnt	0.0586746	29	1.00051	0.525819	0.987291	191514	23	425	1.33108	0.100683	0.365306
GO:0019941	modification-dependent protein catabolic process	0.0505682	25	1.00077	0.527097	0.988537	149871	24	657	0.898483	0.735414	0.80514
GO:0046822	regulation of nucleocytoplasmic transport	0.0118015	6	1.02917	0.527444	0.988537	257912	6	105	1.40548	0.255262	0.483874
GO:0006281	DNA repair	0.0424574	21	1.00124	0.528608	0.989277	149898	21	557	0.927317	0.670968	0.770761
GO:0050906	detection of stimulus involved in sensory perception	0.0200314	10	1.01056	0.530076	0.989277	154584	11	495	0.546577	0.99167	0.994572
GO:0070169	positive regulation of biomineral tissue development	0.00978057	5	1.03485	0.530219	0.989277	198454	3	53	1.39222	0.366033	0.57024
GO:0007189	adenylate cyclase-activating G protein-coupled receptor signaling pathway	0.0220835	11	1.00832	0.530456	0.989277	294105	11	151	1.79176	0.0443599	0.27737
GO:0031589	cell-substrate adhesion	0.0425038	21	1.00015	0.53064	0.989277	131917	19	352	1.32762	0.12857	0.396495
GO:0071496	cellular response to external stimulus	0.0302633	15	1.00334	0.530726	0.989277	83297	15	317	1.16385	0.310101	0.526267
GO:0060759	regulation of response to cytokine stimulus	0.0159596	8	1.01471	0.531748	0.990183	222296	6	156	0.945999	0.612714	0.736259
GO:0018022	peptidyl-lysine methylation	0.0139136	7	1.01843	0.532175	0.990183	358166	7	135	1.27535	0.310155	0.526267
GO:0050907	detection of chemical stimulus involved in sensory perception	0.0118789	6	1.02246	0.533772	0.990518	77897	7	433	0.397625	0.99895	0.99895
GO:0007265	Ras protein signal transduction	0.0364629	18	0.999296	0.534304	0.990518	120677	18	332	1.33352	0.13234	0.397072
GO:0042063	gliogenesis	0.0405545	20	0.998308	0.534656	0.990518	236942	17	298	1.40313	0.10136	0.365306
GO:0002181	cytoplasmic translation	0.00983327	5	1.02931	0.534946	0.990518	101837	4	149	0.660295	0.860407	0.894788
GO:0006835	dicarboxylic acid transport	0.00983737	5	1.02888	0.535312	0.990518	225373	4	90	1.09315	0.500489	0.666454
GO:0044283	small molecule biosynthetic process	0.0446597	22	0.997195	0.535652	0.990518	123777	23	544	1.0399	0.453866	0.635055
GO:0048193	Golgi vesicle transport	0.0242202	12	1.00294	0.535728	0.990518	132480	10	286	0.859999	0.730775	0.804667
GO:0110151	positive regulation of biomineralization	0.00985233	5	1.02732	0.536649	0.99133	198454	3	54	1.36644	0.377201	0.57617
GO:0035601	protein deacylation	0.0119302	6	1.01807	0.537945	0.992831	179627	6	120	1.2298	0.362225	0.566338
GO:0048583	regulation of response to stimulus	0.355422	175	0.996705	0.538585	0.993121	164409	162	3745	1.06396	0.195086	0.440281
GO:0061180	mammary gland epithelium development	0.0119444	6	1.01686	0.539094	0.99317	41322	6	67	2.20262	0.0544786	0.29648
GO:0014855	striated muscle cell proliferation	0.0140336	7	1.00972	0.541193	0.993477	336271	6	69	2.13878	0.0612285	0.304693
GO:0007154	cell communication	0.523603	258	0.997449	0.541875	0.993477	184112	256	6090	1.03392	0.264466	0.488874
GO:0010948	negative regulation of cell cycle process	0.0263829	13	0.997456	0.542054	0.993477	171260	10	288	0.854027	0.738563	0.807705
GO:0006302	double-strand break repair	0.0222874	11	0.999093	0.542662	0.993477	122878	11	290	0.932951	0.636022	0.753261
GO:0098732	macromolecule deacylation	0.0119888	6	1.01309	0.54269	0.993477	179627	6	124	1.19013	0.391444	0.590469
GO:0071824	protein-DNA complex subunit organization	0.0161263	8	1.00422	0.543444	0.993477	173222	9	246	0.899853	0.673571	0.770761
GO:0032870	cellular response to hormone stimulus	0.0611957	30	0.99237	0.543785	0.993477	137244	28	569	1.21035	0.172041	0.418104
GO:0010564	regulation of cell cycle process	0.0673287	33	0.992171	0.544152	0.993477	201417	29	679	1.05049	0.419116	0.609865
GO:1903351	cellular response to dopamine	0.00994127	5	1.01813	0.544564	0.993477	302305	4	87	1.13085	0.474012	0.650146
GO:0045595	regulation of cell differentiation	0.187398	92	0.993793	0.544591	0.993477	187930	84	1526	1.35391	0.00260595	0.0892383
GO:0051099	positive regulation of binding	0.0202787	10	0.998236	0.545582	0.993477	124705	10	172	1.43	0.163559	0.415156
GO:0035270	endocrine system development	0.0223374	11	0.996857	0.545639	0.993477	118193	9	132	1.677	0.0895546	0.352529
GO:0033043	regulation of organelle organization	0.10815	53	0.99202	0.545976	0.993477	172900	46	1133	0.998601	0.526659	0.684162
GO:1903350	response to dopamine	0.00996838	5	1.01536	0.546964	0.993477	302305	4	88	1.118	0.482899	0.656641
GO:0061640	cytoskeleton-dependent cytokinesis	0.00997477	5	1.01471	0.547528	0.993477	183857	5	109	1.12826	0.456802	0.635055
GO:0071214	cellular response to abiotic stimulus	0.0264869	13	0.993542	0.547748	0.993477	160569	13	316	1.01186	0.522806	0.68247
GO:0104004	cellular response to environmental stimulus	0.0264869	13	0.993542	0.547748	0.993477	160569	13	316	1.01186	0.522806	0.68247
GO:0006672	ceramide metabolic process	0.00997964	5	1.01421	0.547959	0.993477	387230	5	104	1.1825	0.416687	0.608457
GO:0035567	non-canonical Wnt signaling pathway	0.00998739	5	1.01342	0.548643	0.993717	264100	3	69	1.06939	0.53615	0.69068
GO:0019079	viral genome replication	0.00999209	5	1.01295	0.549058	0.993717	37826	5	122	1.00803	0.556575	0.701605
GO:1903076	regulation of protein localization to plasma membrane	0.0100016	5	1.01199	0.549892	0.994036	264356	5	99	1.24222	0.376123	0.57617
GO:0016079	synaptic vesicle exocytosis	0.0141545	7	1.0011	0.550201	0.994036	144711	7	105	1.63973	0.135672	0.397864
GO:0051651	maintenance of location in cell	0.0203662	10	0.993947	0.551025	0.994651	103078	10	212	1.16019	0.361177	0.56513
GO:1902115	regulation of organelle assembly	0.0183095	9	0.995037	0.551514	0.994661	102394	8	198	0.993777	0.557818	0.702311
GO:0007166	cell surface receptor signaling pathway	0.271084	133	0.993164	0.553953	0.996683	187441	119	2597	1.12704	0.0845638	0.345882
GO:0001654	eye development	0.0573898	28	0.987635	0.554281	0.996683	279531	25	380	1.61816	0.0127264	0.186711
GO:0032446	protein modification by small protein conjugation	0.0696737	34	0.987832	0.55467	0.996683	162722	34	850	0.983839	0.565209	0.705139
GO:0001959	regulation of cytokine-mediated signaling pathway	0.0142251	7	0.996127	0.555429	0.996683	154499	5	145	0.848137	0.707168	0.794132
GO:0000280	nuclear division	0.0389728	19	0.986881	0.555612	0.996683	186360	15	470	0.784978	0.864282	0.898364
GO:0062197	cellular response to chemical stress	0.0328106	16	0.987141	0.55577	0.996683	120966	15	317	1.16385	0.310101	0.526267
GO:0032410	negative regulation of transporter activity	0.0100721	5	1.0049	0.556086	0.996683	115702	5	78	1.57666	0.210854	0.446923
GO:0008285	negative regulation of cell population proliferation	0.0860885	42	0.987592	0.556912	0.996683	192431	36	677	1.30791	0.0611208	0.304693
GO:0014066	regulation of phosphatidylinositol 3-kinase signaling	0.0142582	7	0.993816	0.557869	0.996683	193782	6	106	1.39222	0.262147	0.488715
GO:0006304	DNA modification	0.0100938	5	1.00274	0.557991	0.996683	213944	5	121	1.01636	0.549208	0.699611
GO:0007613	memory	0.0163478	8	0.990612	0.558798	0.996683	119596	6	117	1.26133	0.340387	0.545468
GO:0006940	regulation of smooth muscle contraction	0.0101061	5	1.00152	0.559059	0.996683	313440	4	61	1.61285	0.235615	0.470315
GO:0150063	visual system development	0.0575303	28	0.985223	0.559565	0.996683	279531	25	384	1.6013	0.0143408	0.197284
GO:0007030	Golgi organization	0.0142966	7	0.991144	0.560697	0.996683	101106	5	159	0.773458	0.779319	0.83121
GO:0036473	cell death in response to oxidative stress	0.0101311	5	0.99905	0.561237	0.996683	179113	5	86	1.43	0.271627	0.493343
GO:0045582	positive regulation of T cell differentiation	0.0143202	7	0.989511	0.562428	0.996683	229036	7	112	1.53725	0.171314	0.41806
GO:1903052	positive regulation of proteolysis involved in protein catabolic process	0.012241	6	0.992216	0.562879	0.996683	316525	5	129	0.953332	0.606383	0.732204
GO:2001257	regulation of cation channel activity	0.0226335	11	0.983818	0.563113	0.996683	191852	12	174	1.69627	0.0521154	0.287085
GO:0051053	negative regulation of DNA metabolic process	0.0101597	5	0.996231	0.563729	0.996683	102689	5	137	0.897663	0.659168	0.765467
GO:0030218	erythrocyte differentiation	0.0122655	6	0.990236	0.564816	0.996683	36186	6	121	1.21964	0.369524	0.570805
GO:0051260	protein homooligomerization	0.0185151	9	0.983989	0.564869	0.996683	80375	9	185	1.19656	0.339224	0.545304
GO:0008543	fibroblast growth factor receptor signaling pathway	0.0143564	7	0.987021	0.565074	0.996683	329949	6	77	1.91657	0.0929437	0.35578
GO:0001824	blastocyst development	0.0101799	5	0.994257	0.565478	0.996683	207517	5	113	1.08832	0.488328	0.661834
GO:0043632	modification-dependent macromolecule catabolic process	0.0515544	25	0.981629	0.566449	0.996683	149871	24	669	0.882367	0.765759	0.824995
GO:0002700	regulation of production of molecular mediator of immune response	0.0143873	7	0.984899	0.567333	0.996683	239881	7	181	0.951225	0.607202	0.732204
GO:0009725	response to hormone	0.0864259	42	0.983736	0.567413	0.996683	117130	39	827	1.15991	0.188099	0.433498
GO:0034612	response to tumor necrosis factor	0.020634	10	0.981047	0.567521	0.996683	152143	6	236	0.625321	0.921625	0.939752
GO:0034763	negative regulation of transmembrane transport	0.014408	7	0.983485	0.568841	0.996683	91431	7	119	1.44682	0.210544	0.446923
GO:0051603	proteolysis involved in protein catabolic process	0.0577794	28	0.980974	0.568889	0.996683	143456	27	748	0.887823	0.766502	0.825094
GO:0140694	non-membrane-bounded organelle assembly	0.0268963	13	0.978415	0.569936	0.996683	116813	13	370	0.864183	0.743689	0.810723
GO:0044281	small molecule metabolic process	0.137603	67	0.985642	0.570433	0.996683	135463	69	1746	0.972006	0.618879	0.739397
GO:0031669	cellular response to nutrient levels	0.0206924	10	0.978278	0.571087	0.996683	66451	10	222	1.10793	0.416039	0.608375
GO:0030166	proteoglycan biosynthetic process	0.0123521	6	0.983295	0.571633	0.996683	283009	6	60	2.4596	0.034538	0.250919
GO:0034329	cell junction assembly	0.0701706	34	0.980836	0.571681	0.996683	295405	28	404	1.70467	0.00439124	0.123677
GO:0044260	cellular macromolecule metabolic process	0.24156	118	0.988848	0.57286	0.996683	169550	121	3012	0.988085	0.574445	0.711482
GO:0030326	embryonic limb morphogenesis	0.0207233	10	0.97682	0.572967	0.996683	314870	6	117	1.26133	0.340387	0.545468
GO:0035113	embryonic appendage morphogenesis	0.0207233	10	0.97682	0.572967	0.996683	314870	6	117	1.26133	0.340387	0.545468
GO:0035904	aorta development	0.0102677	5	0.985759	0.573045	0.996683	334117	4	58	1.69627	0.209524	0.446923
GO:0010718	positive regulation of epithelial to mesenchymal transition	0.0102712	5	0.985425	0.573344	0.996683	159999	4	52	1.892	0.160229	0.412304
GO:0010720	positive regulation of cell development	0.04144	20	0.976975	0.573755	0.996683	209733	16	291	1.35236	0.137267	0.397864
GO:0007565	female pregnancy	0.0186546	9	0.976631	0.573834	0.996683	115013	7	176	0.978249	0.577513	0.71399
GO:0110148	biomineralization	0.0228256	11	0.975537	0.574311	0.996683	225862	9	171	1.29452	0.261184	0.488715
GO:0051588	regulation of neurotransmitter transport	0.0144899	7	0.977926	0.574787	0.996683	144711	7	98	1.75686	0.104138	0.367586
GO:1901699	cellular response to nitrogen compound	0.0723161	35	0.979729	0.57486	0.996683	163852	32	665	1.18357	0.184285	0.431061
GO:0030099	myeloid cell differentiation	0.0394309	19	0.975415	0.576168	0.996683	160778	19	388	1.20444	0.233494	0.468355
GO:0071375	cellular response to peptide hormone stimulus	0.0290918	14	0.974162	0.57642	0.996683	123669	14	292	1.17926	0.301527	0.522948
GO:0031346	positive regulation of cell projection organization	0.0476908	23	0.976262	0.576511	0.996683	278758	16	329	1.19616	0.265971	0.488918
GO:0030198	extracellular matrix organization	0.0373879	18	0.974574	0.577205	0.996683	198010	19	308	1.51728	0.0474526	0.283556
GO:0043062	extracellular structure organization	0.03739	18	0.974517	0.577305	0.996683	198010	19	309	1.51237	0.04873	0.283557
GO:0006892	post-Golgi vesicle-mediated transport	0.0103264	5	0.980158	0.578067	0.996683	154737	4	102	0.964548	0.599787	0.7271
GO:0046545	development of primary female sexual characteristics	0.016641	8	0.97316	0.578779	0.996683	57211	8	105	1.87398	0.0641708	0.311168
GO:0051179	localization	0.422545	207	0.991677	0.579843	0.996683	180729	218	4986	1.0754	0.107567	0.373859
GO:0016579	protein deubiquitination	0.0103491	5	0.978002	0.580006	0.996683	137021	5	146	0.842328	0.712821	0.796378
GO:0070647	protein modification by small protein conjugation or removal	0.0786481	38	0.978067	0.580627	0.996683	157487	38	981	0.952749	0.646851	0.75909
GO:0034765	regulation of ion transmembrane transport	0.060173	29	0.975595	0.581325	0.996683	131843	29	479	1.48911	0.0217368	0.211369
GO:0055067	monovalent inorganic cation homeostasis	0.0145838	7	0.971632	0.581555	0.996683	222792	7	156	1.10367	0.449867	0.631781
GO:0140014	mitotic nuclear division	0.0271524	13	0.969189	0.583594	0.996683	129649	10	315	0.780825	0.828858	0.868569
GO:1904375	regulation of protein localization to cell periphery	0.0125259	6	0.969652	0.585156	0.996683	237436	6	119	1.24013	0.354934	0.558763
GO:0071453	cellular response to oxygen levels	0.0167453	8	0.967097	0.585789	0.996683	80128	8	152	1.29452	0.278163	0.499915
GO:0001933	negative regulation of protein phosphorylation	0.0375813	18	0.969559	0.585994	0.996683	266084	16	313	1.2573	0.206915	0.446923
GO:0042310	vasoconstriction	0.0125378	6	0.968731	0.586075	0.996683	299720	5	79	1.55671	0.218207	0.455754
GO:0007043	cell-cell junction assembly	0.0230558	11	0.965795	0.587571	0.996683	239572	11	144	1.87886	0.0331561	0.246632
GO:0009593	detection of chemical stimulus	0.0167726	8	0.965521	0.587616	0.996683	115459	9	468	0.472999	0.99698	0.997951
GO:0006282	regulation of DNA repair	0.0167749	8	0.965393	0.587765	0.996683	77096	8	204	0.964548	0.591844	0.722502
GO:0009953	dorsal/ventral pattern formation	0.0146739	7	0.965661	0.588006	0.996683	126024	6	93	1.58684	0.177418	0.425142
GO:0007507	heart development	0.0830716	40	0.974721	0.590631	0.996683	233751	33	570	1.42398	0.0267487	0.225015
GO:0060042	retina morphogenesis in camera-type eye	0.0126007	6	0.963897	0.590907	0.996683	482800	4	62	1.58684	0.24448	0.479413
GO:0060249	anatomical structure homeostasis	0.0376947	18	0.96664	0.591117	0.996683	136574	18	319	1.38786	0.101393	0.365306
GO:0098657	import into cell	0.0252233	12	0.963058	0.591957	0.996683	181856	12	234	1.26133	0.24507	0.479413
GO:0098739	import across plasma membrane	0.0210488	10	0.961713	0.592567	0.996683	216820	10	185	1.32951	0.221592	0.457883
GO:1905954	positive regulation of lipid localization	0.0105041	5	0.963575	0.593081	0.996683	93579	5	109	1.12826	0.456802	0.635055
GO:0006139	nucleobase-containing compound metabolic process	0.411227	201	0.989436	0.594584	0.996683	174376	216	5216	1.01854	0.386082	0.585387
GO:0090066	regulation of anatomical structure size	0.0564262	27	0.968625	0.595183	0.996683	200322	24	482	1.2247	0.179016	0.427701
GO:1904019	epithelial cell apoptotic process	0.0147904	7	0.958058	0.596264	0.996683	50305	6	122	1.20964	0.376829	0.57617
GO:0048661	positive regulation of smooth muscle cell proliferation	0.0105455	5	0.959788	0.59654	0.996683	158985	5	81	1.51827	0.233143	0.468169
GO:0010952	positive regulation of peptidase activity	0.0169136	8	0.957476	0.596976	0.996683	144672	7	181	0.951225	0.607202	0.732204
GO:0042100	B cell proliferation	0.0105615	5	0.958331	0.597873	0.996683	242727	5	100	1.2298	0.384252	0.583043
GO:0045862	positive regulation of proteolysis	0.0336886	16	0.961415	0.598123	0.996683	195687	14	352	0.978249	0.572272	0.710932
GO:0051301	cell division	0.062711	30	0.968391	0.598387	0.996683	167795	26	614	1.04152	0.443984	0.626944
GO:0032368	regulation of lipid transport	0.0127011	6	0.956275	0.598566	0.996683	82113	6	136	1.08512	0.478298	0.654654
GO:0006486	protein glycosylation	0.0274507	13	0.958656	0.599276	0.996683	232315	12	220	1.3416	0.186293	0.431813
GO:0043413	macromolecule glycosylation	0.0274507	13	0.958656	0.599276	0.996683	232315	12	220	1.3416	0.186293	0.431813
GO:0006511	ubiquitin-dependent protein catabolic process	0.0503365	24	0.965165	0.599599	0.996683	153425	23	647	0.874355	0.776261	0.830381
GO:0070997	neuron death	0.0420942	20	0.961792	0.601869	0.996683	201269	16	348	1.13085	0.342745	0.547539
GO:0006811	ion transport	0.147116	71	0.976947	0.603489	0.996683	201265	71	1469	1.18878	0.0714538	0.320752
GO:1902882	regulation of response to oxidative stress	0.0106306	5	0.952102	0.603593	0.996683	170082	5	85	1.44682	0.263816	0.488874
GO:0009411	response to UV	0.010639	5	0.951357	0.604278	0.996683	215734	5	143	0.859999	0.695628	0.785399
GO:0042326	negative regulation of phosphorylation	0.0421926	20	0.959549	0.606032	0.996683	242130	18	355	1.24712	0.1989	0.443768
GO:0007405	neuroblast proliferation	0.0106692	5	0.948662	0.606764	0.996683	175943	3	65	1.1352	0.495825	0.665796
GO:0035050	embryonic heart tube development	0.0106697	5	0.948615	0.606807	0.996683	315443	4	83	1.18535	0.43793	0.623234
GO:0035296	regulation of tube diameter	0.0191845	9	0.949651	0.607131	0.996683	222473	8	140	1.40548	0.210567	0.446923
GO:0097746	blood vessel diameter maintenance	0.0191845	9	0.949651	0.607131	0.996683	222473	8	140	1.40548	0.210567	0.446923
GO:0048706	embryonic skeletal system development	0.0213304	10	0.949019	0.609179	0.996683	298472	10	127	1.93669	0.0343977	0.250919
GO:0035150	regulation of tube size	0.0192188	9	0.947957	0.609239	0.996683	222473	8	141	1.39552	0.215945	0.453044
GO:0006605	protein targeting	0.0255497	12	0.950755	0.609603	0.996683	108558	12	302	0.977323	0.573988	0.711482
GO:0006479	protein methylation	0.0192352	9	0.947148	0.610248	0.996683	287124	9	198	1.118	0.414578	0.607476
GO:0008213	protein alkylation	0.0192352	9	0.947148	0.610248	0.996683	287124	9	198	1.118	0.414578	0.607476
GO:0032535	regulation of cellular component size	0.0381409	18	0.955332	0.611009	0.996683	185602	16	347	1.13411	0.338573	0.545304
GO:0010468	regulation of gene expression	0.387861	189	0.986413	0.611541	0.996683	170294	192	4513	1.04641	0.242191	0.476047
GO:0007608	sensory perception of smell	0.0128801	6	0.942986	0.612023	0.996683	148688	7	412	0.417893	0.998075	0.99856
GO:0110053	regulation of actin filament organization	0.0255986	12	0.948938	0.612218	0.996683	209354	11	259	1.04462	0.484783	0.658332
GO:0042475	odontogenesis of dentin-containing tooth	0.0128875	6	0.942444	0.612575	0.996683	289239	5	88	1.3975	0.28739	0.506753
GO:0060560	developmental growth involved in morphogenesis	0.0402727	19	0.955028	0.612983	0.996683	236312	16	219	1.79697	0.0173779	0.203005
GO:0086001	cardiac muscle cell action potential	0.0128972	6	0.941738	0.613293	0.996683	242697	6	71	2.07853	0.0684518	0.316263
GO:0009057	macromolecule catabolic process	0.102395	49	0.968704	0.614533	0.996683	125172	47	1299	0.889924	0.820584	0.863914
GO:1902904	negative regulation of supramolecular fiber organization	0.0150656	7	0.940557	0.61544	0.996683	316730	6	148	0.997134	0.561123	0.702344
GO:1903046	meiotic cell cycle process	0.0172107	8	0.940948	0.616359	0.996683	259594	7	207	0.831748	0.741728	0.809142
GO:0002718	regulation of cytokine production involved in immune response	0.0107897	5	0.938065	0.616582	0.996683	172728	5	114	1.07877	0.496109	0.665796
GO:0044242	cellular lipid catabolic process	0.0172179	8	0.940553	0.616824	0.996683	110669	8	216	0.910962	0.655792	0.765214
GO:0071675	regulation of mononuclear cell migration	0.0107982	5	0.937326	0.61727	0.996683	35821	4	118	0.833762	0.711932	0.796378
GO:0043433	negative regulation of DNA-binding transcription factor activity	0.0172281	8	0.939994	0.617483	0.996683	264378	6	157	0.939973	0.618921	0.739397
GO:0023052	signaling	0.521965	255	0.988944	0.61881	0.996683	185767	253	6034	1.03129	0.283028	0.502158
GO:0048483	autonomic nervous system development	0.0108274	5	0.934798	0.619625	0.996683	67703	5	45	2.73289	0.0350365	0.250993
GO:0001841	neural tube formation	0.0129904	6	0.934978	0.620191	0.996683	158977	6	105	1.40548	0.255262	0.483874
GO:0015850	organic hydroxy compound transport	0.0278605	13	0.944554	0.62038	0.996683	152014	14	269	1.28009	0.207484	0.446923
GO:0034101	erythrocyte homeostasis	0.0129935	6	0.934759	0.620416	0.996683	36186	6	130	1.1352	0.435162	0.623234
GO:0002367	cytokine production involved in immune response	0.0108556	5	0.932371	0.621889	0.996683	172728	5	116	1.06017	0.511535	0.675749
GO:0007369	gastrulation	0.0258166	12	0.940927	0.623763	0.996683	280774	9	184	1.20306	0.333501	0.542211
GO:0010466	negative regulation of peptidase activity	0.0173435	8	0.933738	0.624869	0.996683	69894	8	233	0.844497	0.735547	0.80514
GO:0002761	regulation of myeloid leukocyte differentiation	0.0152036	7	0.932018	0.624871	0.996683	248977	7	117	1.47155	0.199005	0.443768
GO:0000910	cytokinesis	0.0173487	8	0.933458	0.6252	0.996683	162319	8	178	1.10544	0.437408	0.623234
GO:2000060	positive regulation of ubiquitin-dependent protein catabolic process	0.0108979	5	0.928753	0.625272	0.996683	378935	4	105	0.936989	0.622685	0.74152
GO:0048880	sensory system development	0.0593412	28	0.955157	0.625722	0.996683	279531	25	390	1.57666	0.017065	0.203005
GO:0009267	cellular response to starvation	0.0152295	7	0.930436	0.626624	0.996683	81102	7	169	1.01877	0.534245	0.689162
GO:0006354	DNA-templated transcription elongation	0.0195257	9	0.933058	0.627866	0.996683	76186	9	227	0.975171	0.578382	0.714206
GO:2001237	negative regulation of extrinsic apoptotic signaling pathway	0.0109394	5	0.925231	0.628573	0.996683	131788	5	93	1.32236	0.327434	0.538995
GO:2000377	regulation of reactive oxygen species metabolic process	0.0109401	5	0.92517	0.62863	0.996683	66585	5	132	0.931666	0.626719	0.744387
GO:0071241	cellular response to inorganic substance	0.0216729	10	0.934021	0.628934	0.996683	116112	10	221	1.11294	0.410536	0.60348
GO:0030029	actin filament-based process	0.0843232	40	0.960254	0.628954	0.996683	172986	38	775	1.206	0.133774	0.397864
GO:1902106	negative regulation of leukocyte differentiation	0.0131119	6	0.926314	0.629075	0.996683	419143	6	102	1.44682	0.234925	0.469393
GO:0050921	positive regulation of chemotaxis	0.0174136	8	0.929979	0.629317	0.996683	194691	6	140	1.05411	0.506512	0.672731
GO:0051224	negative regulation of protein transport	0.013118	6	0.925884	0.629517	0.996683	87336	6	113	1.30598	0.311511	0.526267
GO:2000779	regulation of double-strand break repair	0.0109578	5	0.923672	0.630037	0.996683	73244	5	128	0.96078	0.599465	0.7271
GO:0045732	positive regulation of protein catabolic process	0.0195691	9	0.930989	0.63046	0.996683	142707	9	196	1.12941	0.402927	0.59898
GO:0007049	cell cycle	0.156504	75	0.970085	0.631464	0.996683	169170	67	1706	0.965961	0.638436	0.754382
GO:0021782	glial cell development	0.0131589	6	0.923004	0.632479	0.996683	316729	5	111	1.10793	0.47264	0.64913
GO:0007610	behavior	0.0844571	40	0.958732	0.632966	0.996683	213867	35	608	1.41589	0.024808	0.221388
GO:0022600	digestive system process	0.0110028	5	0.919902	0.633582	0.996683	165051	4	105	0.936989	0.622685	0.74152
GO:0048511	rhythmic process	0.0365874	17	0.94057	0.63488	0.996683	184596	13	292	1.09503	0.408898	0.60348
GO:0022402	cell cycle process	0.109332	52	0.962784	0.635098	0.996683	195148	48	1176	1.00392	0.510899	0.675749
GO:0045833	negative regulation of lipid metabolic process	0.0110261	5	0.917957	0.635413	0.996683	174392	5	101	1.21762	0.392377	0.591009
GO:1901653	cellular response to peptide	0.0366021	17	0.940192	0.635527	0.996683	116819	17	352	1.18787	0.266855	0.488996
GO:0008584	male gonad development	0.0175201	8	0.924329	0.636017	0.996683	97665	7	138	1.24762	0.329851	0.540809
GO:0072594	establishment of protein localization to organelle	0.0408914	19	0.940579	0.639126	0.996683	197932	19	425	1.09958	0.368368	0.570305
GO:0018193	peptidyl-amino acid modification	0.123938	59	0.963653	0.639534	0.996683	190665	59	1215	1.19437	0.0880455	0.351755
GO:0010811	positive regulation of cell-substrate adhesion	0.0154296	7	0.918368	0.640031	0.996683	93857	7	123	1.39977	0.234331	0.469393
GO:0009887	animal organ morphogenesis	0.144549	69	0.966288	0.640117	0.996683	226172	60	1019	1.44824	0.00250756	0.0892383
GO:0071695	anatomical structure maturation	0.0261478	12	0.929008	0.640975	0.996683	144579	11	242	1.118	0.396214	0.594177
GO:0030178	negative regulation of Wnt signaling pathway	0.0261613	12	0.928527	0.64167	0.996683	205267	7	162	1.06279	0.48933	0.662755
GO:0055085	transmembrane transport	0.142568	68	0.965517	0.64191	0.996683	183136	70	1453	1.18494	0.0769458	0.331703
GO:0032869	cellular response to insulin stimulus	0.0197658	9	0.921726	0.642102	0.996683	142781	9	199	1.11238	0.420402	0.610415
GO:0060038	cardiac muscle cell proliferation	0.0111178	5	0.910382	0.642568	0.996683	449874	4	50	1.96768	0.144854	0.399276
GO:0046578	regulation of Ras protein signal transduction	0.0219383	10	0.922721	0.643878	0.996683	60524	10	183	1.34404	0.212169	0.448785
GO:0043542	endothelial cell migration	0.0304615	14	0.930357	0.644374	0.996683	205352	11	209	1.29452	0.231864	0.467365
GO:0003007	heart morphogenesis	0.0410271	19	0.937467	0.644747	0.996683	233422	16	249	1.58046	0.048284	0.283556
GO:0032496	response to lipopolysaccharide	0.0283526	13	0.928161	0.644996	0.996683	154696	13	314	1.0183	0.513484	0.675749
GO:0065004	protein-DNA complex assembly	0.0133456	6	0.910096	0.645814	0.996683	197275	7	211	0.81598	0.759221	0.819896
GO:0042593	glucose homeostasis	0.0241276	11	0.922892	0.646722	0.996683	174673	10	229	1.07406	0.454487	0.635055
GO:0051147	regulation of muscle cell differentiation	0.0176967	8	0.915105	0.646981	0.996683	199699	5	130	0.945999	0.613232	0.736452
GO:0051648	vesicle localization	0.0198584	9	0.917426	0.647515	0.996683	103974	9	203	1.09046	0.443662	0.626944
GO:0010469	regulation of signaling receptor activity	0.0198623	9	0.917246	0.647742	0.996683	239155	7	153	1.12531	0.429913	0.618545
GO:0008406	gonad development	0.0284246	13	0.92581	0.648527	0.996683	89632	12	214	1.37921	0.163359	0.415156
GO:0001505	regulation of neurotransmitter levels	0.0263101	12	0.923278	0.649257	0.996683	215875	11	208	1.30075	0.227313	0.463363
GO:0042472	inner ear morphogenesis	0.0177357	8	0.913091	0.649379	0.996683	359420	6	102	1.44682	0.234925	0.469393
GO:0046546	development of primary male sexual characteristics	0.017746	8	0.912562	0.65001	0.996683	97665	7	139	1.23865	0.33646	0.543837
GO:0044238	primary metabolic process	0.66097	323	0.989222	0.650359	0.996683	171330	377	9562	0.969743	0.820778	0.863914
GO:0033500	carbohydrate homeostasis	0.0241982	11	0.9202	0.650455	0.996683	174673	10	230	1.06939	0.459958	0.638537
GO:1903707	negative regulation of hemopoiesis	0.0134275	6	0.904541	0.651577	0.996683	419143	6	106	1.39222	0.262147	0.488715
GO:0021700	developmental maturation	0.0327389	15	0.92747	0.651691	0.996683	134560	14	293	1.17523	0.305885	0.524958
GO:0051494	negative regulation of cytoskeleton organization	0.0156075	7	0.907897	0.651718	0.996683	316730	6	146	1.01079	0.547728	0.699025
GO:0045639	positive regulation of myeloid cell differentiation	0.0112414	5	0.900377	0.652064	0.996683	50535	5	98	1.2549	0.367991	0.57024
GO:0001707	mesoderm formation	0.0112717	5	0.897956	0.654369	0.996683	252170	3	70	1.05411	0.545942	0.697867
GO:0010977	negative regulation of neuron projection development	0.0221436	10	0.914167	0.65521	0.996683	201806	7	133	1.29452	0.297153	0.519129
GO:0031214	biomineral tissue development	0.0221491	10	0.913937	0.655515	0.996683	248166	8	164	1.1998	0.350608	0.555005
GO:0051962	positive regulation of nervous system development	0.045526	21	0.933755	0.656268	0.996683	228104	17	260	1.6082	0.0372704	0.259756
GO:0031109	microtubule polymerization or depolymerization	0.0113009	5	0.895634	0.656583	0.996683	360049	5	118	1.0422	0.526765	0.684162
GO:0030902	hindbrain development	0.0221933	10	0.912119	0.657924	0.996683	182716	8	147	1.33856	0.249243	0.479817
GO:0061025	membrane fusion	0.0157158	7	0.901644	0.658715	0.996683	232496	5	173	0.710866	0.836962	0.875387
GO:1904950	negative regulation of establishment of protein localization	0.0135367	6	0.897245	0.659165	0.996683	87336	6	117	1.26133	0.340387	0.545468
GO:0097193	intrinsic apoptotic signaling pathway	0.0222198	10	0.91103	0.659367	0.996683	202347	10	283	0.869116	0.718808	0.799903
GO:0040007	growth	0.114413	54	0.955416	0.65976	0.996683	225382	49	867	1.39008	0.0124808	0.186711
GO:1902533	positive regulation of intracellular signal transduction	0.101984	48	0.952755	0.65979	0.996683	149563	42	954	1.08284	0.317393	0.5311
GO:0035282	segmentation	0.0157516	7	0.899594	0.661011	0.996683	198659	5	103	1.19398	0.408597	0.60348
GO:0008610	lipid biosynthetic process	0.0624792	29	0.939584	0.661798	0.996683	239272	29	690	1.03374	0.454062	0.635055
GO:0032330	regulation of chondrocyte differentiation	0.0113753	5	0.889774	0.662179	0.996683	292966	5	53	2.32037	0.0634234	0.310473
GO:0042542	response to hydrogen peroxide	0.0113927	5	0.888415	0.663479	0.996683	90205	5	117	1.05111	0.519176	0.679888
GO:0048593	camera-type eye morphogenesis	0.0244484	11	0.910784	0.66351	0.996683	395669	8	127	1.54935	0.14599	0.400206
GO:0043266	regulation of potassium ion transport	0.0157912	7	0.89734	0.663538	0.996683	104742	7	101	1.70467	0.117122	0.381843
GO:0060255	regulation of macromolecule metabolic process	0.476105	231	0.98216	0.663633	0.996683	167452	237	5805	1.00418	0.482628	0.656641
GO:0000724	double-strand break repair via homologous recombination	0.0114041	5	0.887527	0.664328	0.996683	80033	5	162	0.759135	0.79285	0.840691
GO:2000045	regulation of G1/S transition of mitotic cell cycle	0.015822	7	0.895594	0.665496	0.996683	94669	7	155	1.11079	0.443228	0.626944
GO:0086003	cardiac muscle cell contraction	0.0114253	5	0.885881	0.665904	0.996683	215932	5	69	1.78232	0.148864	0.402431
GO:1903828	negative regulation of protein localization	0.0201823	9	0.902703	0.666077	0.996683	92039	9	185	1.19656	0.339224	0.545304
GO:0010594	regulation of endothelial cell migration	0.0245031	11	0.90875	0.666328	0.996683	172299	8	161	1.22216	0.332201	0.541979
GO:0015849	organic acid transport	0.0288007	13	0.913721	0.666668	0.996683	137599	12	306	0.964548	0.592416	0.722502
GO:0009205	purine ribonucleoside triphosphate metabolic process	0.0136497	6	0.889819	0.666908	0.996683	148915	6	219	0.673862	0.884888	0.914695
GO:0048285	organelle fission	0.0436927	20	0.926603	0.667052	0.996683	183308	16	515	0.764147	0.894708	0.920331
GO:2001233	regulation of apoptotic signaling pathway	0.0331355	15	0.916371	0.669512	0.996683	130251	15	346	1.0663	0.43686	0.623234
GO:0048738	cardiac muscle tissue development	0.0374185	17	0.919677	0.670549	0.996683	269446	14	219	1.57235	0.0638721	0.311168
GO:2001020	regulation of response to DNA damage stimulus	0.0267414	12	0.908384	0.670768	0.996683	144052	12	301	0.98057	0.569328	0.70813
GO:0052547	regulation of peptidase activity	0.0352989	16	0.917555	0.670905	0.996683	101695	15	418	0.882631	0.726493	0.804667
GO:0016042	lipid catabolic process	0.0246187	11	0.904485	0.672235	0.996683	119200	11	328	0.824865	0.783867	0.833795
GO:0001736	establishment of planar polarity	0.0115178	5	0.878767	0.672726	0.996683	264100	3	70	1.05411	0.545942	0.697867
GO:0007164	establishment of tissue polarity	0.0115178	5	0.878767	0.672726	0.996683	264100	3	70	1.05411	0.545942	0.697867
GO:0002274	myeloid leukocyte activation	0.0224697	10	0.900897	0.672794	0.996683	190623	9	225	0.983839	0.567659	0.7069
GO:0000082	G1/S transition of mitotic cell cycle	0.0224768	10	0.900615	0.673167	0.996683	86220	10	216	1.1387	0.383057	0.582472
GO:0090596	sensory organ morphogenesis	0.0459787	21	0.924561	0.673593	0.996683	338145	18	268	1.65197	0.0260735	0.224297
GO:0006606	protein import into nucleus	0.0181471	8	0.892394	0.674072	0.996683	277569	8	161	1.22216	0.332201	0.541979
GO:0000725	recombinational repair	0.0115367	5	0.877329	0.674107	0.996683	80033	5	166	0.740843	0.809873	0.855652
GO:0043393	regulation of protein binding	0.0203265	9	0.8963	0.674153	0.996683	221000	7	193	0.892082	0.673662	0.770761
GO:0019932	second-messenger-mediated signaling	0.0375207	17	0.917174	0.674801	0.996683	192187	15	301	1.22571	0.245	0.479413
GO:0034330	cell junction organization	0.100532	47	0.946382	0.676366	0.996683	268057	39	662	1.44901	0.0132777	0.188599
GO:0048638	regulation of developmental growth	0.0460597	21	0.922934	0.676645	0.996683	243982	20	301	1.63428	0.0219049	0.211369
GO:0051056	regulation of small GTPase mediated signal transduction	0.0354551	16	0.913512	0.677574	0.996683	80643	16	288	1.36644	0.128954	0.396899
GO:0070252	actin-mediated cell contraction	0.0138084	6	0.87959	0.677598	0.996683	185285	6	97	1.5214	0.202252	0.446171
GO:0032787	monocarboxylic acid metabolic process	0.0461256	21	0.921616	0.679116	0.996683	161841	21	587	0.879924	0.758035	0.819896
GO:0070085	glycosylation	0.0290677	13	0.905326	0.679231	0.996683	232315	12	239	1.23494	0.267589	0.489905
GO:0031398	positive regulation of protein ubiquitination	0.0116167	5	0.871289	0.679915	0.996683	337489	5	109	1.12826	0.456802	0.635055
GO:0007498	mesoderm development	0.0182558	8	0.887077	0.680422	0.996683	190965	6	121	1.21964	0.369524	0.570805
GO:0009059	macromolecule biosynthetic process	0.379804	183	0.97536	0.681527	0.996683	157246	191	4391	1.06988	0.147147	0.401773
GO:0019216	regulation of lipid metabolic process	0.0334137	15	0.908741	0.681713	0.996683	123009	15	325	1.1352	0.344324	0.547721
GO:0009913	epidermal cell differentiation	0.022643	10	0.894003	0.681918	0.996683	111754	9	234	0.945999	0.61493	0.736597
GO:0010976	positive regulation of neuron projection development	0.0226599	10	0.893338	0.682798	0.996683	261020	6	146	1.01079	0.547728	0.699025
GO:0008593	regulation of Notch signaling pathway	0.0116576	5	0.868228	0.682862	0.996683	135617	5	93	1.32236	0.327434	0.538995
GO:0003012	muscle system process	0.0525952	24	0.923715	0.683438	0.996683	232490	22	416	1.30075	0.126479	0.393405
GO:0030048	actin filament-based movement	0.0161175	7	0.87917	0.683936	0.996683	159995	7	126	1.36644	0.252727	0.482457
GO:0006898	receptor-mediated endocytosis	0.0248558	11	0.895857	0.684168	0.996683	211758	9	244	0.907229	0.664177	0.766731
GO:0048705	skeletal system morphogenesis	0.0313501	14	0.903986	0.685294	0.996683	220899	13	224	1.42744	0.126265	0.393335
GO:0006807	nitrogen compound metabolic process	0.63893	311	0.985326	0.685796	0.996683	171761	356	9073	0.96508	0.841618	0.879252
GO:0009199	ribonucleoside triphosphate metabolic process	0.013947	6	0.870852	0.686746	0.996683	148915	6	225	0.655893	0.899255	0.923049
GO:0016567	protein ubiquitination	0.0632445	29	0.928215	0.686757	0.996683	174536	29	778	0.916816	0.713419	0.796378
GO:0001738	morphogenesis of a polarized epithelium	0.0139486	6	0.870749	0.686854	0.996683	231059	4	90	1.09315	0.500489	0.666454
GO:0007389	pattern specification process	0.0632543	29	0.92807	0.687071	0.996683	189854	22	456	1.18665	0.233174	0.468169
GO:0002237	response to molecule of bacterial origin	0.029239	13	0.900024	0.687142	0.996683	154696	13	332	0.963095	0.595176	0.724843
GO:0071222	cellular response to lipopolysaccharide	0.016182	7	0.875669	0.68787	0.996683	133615	7	204	0.843979	0.728036	0.804667
GO:0019538	protein metabolic process	0.412722	199	0.976041	0.68794	0.996683	172237	201	5115	0.966528	0.731922	0.804667
GO:1903522	regulation of blood circulation	0.0357027	16	0.907177	0.687986	0.996683	252983	14	241	1.42881	0.115262	0.381843
GO:0071248	cellular response to metal ion	0.0183996	8	0.880144	0.6887	0.996683	105000	8	193	1.01952	0.528581	0.685223
GO:0071868	cellular response to monoamine stimulus	0.0117595	5	0.860702	0.690119	0.996683	302305	4	101	0.974098	0.591971	0.722502
GO:0071870	cellular response to catecholamine stimulus	0.0117595	5	0.860702	0.690119	0.996683	302305	4	101	0.974098	0.591971	0.722502
GO:0035725	sodium ion transmembrane transport	0.0184375	8	0.878336	0.690858	0.996683	209913	9	172	1.287	0.266574	0.488918
GO:0006996	organelle organization	0.280462	134	0.967172	0.691485	0.996683	157932	126	3383	0.916078	0.877902	0.908387
GO:0007173	epidermal growth factor receptor signaling pathway	0.011782	5	0.859064	0.691699	0.996683	142336	5	106	1.16019	0.432808	0.620972
GO:0009144	purine nucleoside triphosphate metabolic process	0.0140327	6	0.865531	0.692322	0.996683	148915	6	224	0.658821	0.896972	0.921627
GO:0044839	cell cycle G2/M phase transition	0.0140415	6	0.864987	0.692892	0.996683	336714	6	148	0.997134	0.561123	0.702344
GO:0014902	myotube differentiation	0.0140447	6	0.864793	0.693096	0.996683	254543	5	123	0.999836	0.563881	0.704766
GO:0051261	protein depolymerization	0.0118098	5	0.857036	0.693657	0.996683	356056	5	114	1.07877	0.496109	0.665796
GO:0030595	leukocyte chemotaxis	0.02069	9	0.880551	0.693992	0.996683	111811	7	232	0.74212	0.837068	0.875387
GO:0061024	membrane organization	0.0698279	32	0.927671	0.695051	0.996683	136249	29	770	0.926342	0.692804	0.783503
GO:0051347	positive regulation of transferase activity	0.0677306	31	0.92651	0.695308	0.996683	234062	28	564	1.22108	0.160699	0.412406
GO:0019752	carboxylic acid metabolic process	0.069848	32	0.927405	0.695657	0.996683	149364	34	885	0.94493	0.660212	0.765467
GO:0048332	mesoderm morphogenesis	0.0118428	5	0.854652	0.69596	0.996683	252170	3	72	1.02483	0.565157	0.705139
GO:0051170	import into nucleus	0.0185284	8	0.874029	0.695995	0.996683	277569	8	165	1.19253	0.356773	0.560371
GO:0045445	myoblast differentiation	0.0163216	7	0.868175	0.696288	0.996683	228974	6	110	1.3416	0.290132	0.509404
GO:0044237	cellular metabolic process	0.639576	311	0.984332	0.696341	0.996683	174403	365	9035	0.993639	0.583967	0.718636
GO:0031503	protein-containing complex localization	0.0163232	7	0.868092	0.696381	0.996683	115818	7	172	1.001	0.553013	0.700877
GO:0001704	formation of primary germ layer	0.0185404	8	0.873464	0.696669	0.996683	259228	6	122	1.20964	0.376829	0.57617
GO:0035249	synaptic transmission, glutamatergic	0.0207443	9	0.878248	0.696888	0.996683	282217	5	99	1.24222	0.376123	0.57617
GO:1901214	regulation of neuron death	0.0380852	17	0.903579	0.697752	0.996683	223903	13	309	1.03478	0.489981	0.662763
GO:0040017	positive regulation of locomotion	0.06782	31	0.925288	0.698037	0.996683	146624	27	544	1.22076	0.166206	0.415984
GO:0062012	regulation of small molecule metabolic process	0.0294799	13	0.892669	0.698079	0.996683	82869	13	311	1.02813	0.499413	0.666442
GO:0045137	development of primary sexual characteristics	0.0294834	13	0.892563	0.698236	0.996683	89632	12	218	1.35391	0.178485	0.427201
GO:0006402	mRNA catabolic process	0.0185694	8	0.872096	0.6983	0.996683	119458	7	228	0.75514	0.823997	0.865311
GO:0030163	protein catabolic process	0.0783942	36	0.929591	0.699588	0.996683	138108	35	958	0.8986	0.769613	0.826957
GO:0014706	striated muscle tissue development	0.0402837	18	0.904516	0.699942	0.996683	274471	16	235	1.67462	0.0309943	0.240469
GO:1902905	positive regulation of supramolecular fiber organization	0.0164105	7	0.863476	0.701564	0.996683	143708	7	172	1.001	0.553013	0.700877
GO:0045664	regulation of neuron differentiation	0.0360358	16	0.898791	0.701692	0.996683	231268	13	188	1.70079	0.0437285	0.27737
GO:0010243	response to organonitrogen compound	0.103676	48	0.937211	0.703544	0.996683	146930	44	990	1.09315	0.28991	0.509404
GO:0045597	positive regulation of cell differentiation	0.114126	53	0.940075	0.703997	0.996683	197003	46	844	1.34054	0.0266601	0.225015
GO:0042471	ear morphogenesis	0.020943	9	0.869916	0.707344	0.996683	336437	7	122	1.41124	0.228301	0.463363
GO:0048568	embryonic organ development	0.0596872	27	0.915705	0.708081	0.996683	199912	24	441	1.33856	0.090927	0.354743
GO:0061053	somite development	0.0120279	5	0.841499	0.708678	0.996683	252170	3	84	0.878428	0.669427	0.770197
GO:0090101	negative regulation of transmembrane receptor protein serine/threonine kinase signaling pathway	0.0187641	8	0.863051	0.709067	0.996683	164034	6	141	1.04664	0.51348	0.675749
GO:0044703	multi-organism reproductive process	0.0209864	9	0.868115	0.7096	0.996683	115013	7	196	0.878428	0.689134	0.781902
GO:0009792	embryo development ending in birth or egg hatching	0.0787617	36	0.925253	0.709944	0.996683	187915	33	659	1.23166	0.127236	0.393971
GO:0071867	response to monoamine	0.0120569	5	0.839477	0.710635	0.996683	302305	4	104	0.945999	0.615145	0.736597
GO:0071869	response to catecholamine	0.0120569	5	0.839477	0.710635	0.996683	302305	4	104	0.945999	0.615145	0.736597
GO:2001236	regulation of extrinsic apoptotic signaling pathway	0.0165677	7	0.855281	0.710757	0.996683	115956	7	146	1.17926	0.383099	0.582472
GO:0034641	cellular nitrogen compound metabolic process	0.456828	220	0.974862	0.711097	0.996683	176738	244	5984	1.00291	0.491687	0.663159
GO:0007200	phospholipase C-activating G protein-coupled receptor signaling pathway	0.012076	5	0.838145	0.711924	0.996683	55165	4	96	1.02483	0.551586	0.700469
GO:0043409	negative regulation of MAPK cascade	0.0188366	8	0.859726	0.713018	0.996683	251837	8	160	1.2298	0.3261	0.538995
GO:0017148	negative regulation of translation	0.0143695	6	0.845247	0.713582	0.996683	127682	5	171	0.719181	0.829564	0.868865
GO:0008283	cell population proliferation	0.205741	97	0.954385	0.713693	0.996683	181586	88	1877	1.15314	0.0857068	0.348123
GO:0071219	cellular response to molecule of bacterial origin	0.0166229	7	0.852442	0.713937	0.996683	133615	7	213	0.808318	0.767642	0.825888
GO:0048663	neuron fate commitment	0.0143961	6	0.843681	0.715221	0.996683	86792	5	68	1.80853	0.142514	0.399194
GO:0043281	regulation of cysteine-type endopeptidase activity involved in apoptotic process	0.0188922	8	0.857199	0.716017	0.996683	81354	8	190	1.03562	0.510708	0.675749
GO:1903320	regulation of protein modification by small protein conjugation or removal	0.0233609	10	0.866529	0.718071	0.996683	213881	10	236	1.0422	0.49257	0.663159
GO:0019233	sensory perception of pain	0.0121824	5	0.830826	0.719005	0.996683	110929	5	102	1.20568	0.400493	0.596676
GO:0031334	positive regulation of protein-containing complex assembly	0.0189771	8	0.85336	0.720567	0.996683	93753	8	187	1.05223	0.492621	0.663159
GO:0070167	regulation of biomineral tissue development	0.0145004	6	0.837618	0.721568	0.996683	193538	4	96	1.02483	0.551586	0.700469
GO:0046467	membrane lipid biosynthetic process	0.0145162	6	0.836705	0.722523	0.996683	365146	5	146	0.842328	0.712821	0.796378
GO:0006082	organic acid metabolic process	0.0728791	33	0.916609	0.722545	0.996683	164269	35	919	0.936735	0.681756	0.77613
GO:0033674	positive regulation of kinase activity	0.058023	26	0.907082	0.722639	0.996683	250918	23	477	1.18597	0.227815	0.463363
GO:0015748	organophosphate ester transport	0.0122506	5	0.826204	0.723477	0.996683	81783	5	139	0.884747	0.671626	0.770761
GO:0009895	negative regulation of catabolic process	0.0279105	12	0.870337	0.725134	0.996683	159678	11	302	0.89588	0.68789	0.781814
GO:0044706	multi-multicellular organism process	0.0212923	9	0.855642	0.725166	0.996683	115013	7	205	0.839862	0.732654	0.804667
GO:0019935	cyclic-nucleotide-mediated signaling	0.0122813	5	0.824138	0.725475	0.996683	220447	5	83	1.48169	0.248357	0.479814
GO:0051051	negative regulation of transport	0.0453502	20	0.892738	0.728271	0.996683	151796	19	407	1.14821	0.300315	0.521933
GO:0008344	adult locomotory behavior	0.0123312	5	0.820799	0.728704	0.996683	374201	4	79	1.24537	0.401172	0.596824
GO:0110149	regulation of biomineralization	0.0146216	6	0.83067	0.728829	0.996683	193538	4	98	1.00392	0.567995	0.7069
GO:0062013	positive regulation of small molecule metabolic process	0.0146371	6	0.829791	0.729746	0.996683	54521	6	139	1.0617	0.499508	0.666442
GO:0021915	neural tube development	0.0214149	9	0.850745	0.731244	0.996683	150955	8	162	1.21462	0.338321	0.545304
GO:0009101	glycoprotein biosynthetic process	0.0411251	18	0.88601	0.731427	0.996683	255336	17	298	1.40313	0.10136	0.365306
GO:0051321	meiotic cell cycle	0.0214487	9	0.849406	0.732903	0.996683	234509	8	276	0.712927	0.877577	0.908387
GO:0051248	negative regulation of protein metabolic process	0.0923445	42	0.920685	0.734803	0.996683	186608	39	988	0.970894	0.600758	0.727849
GO:0050714	positive regulation of protein secretion	0.0124298	5	0.814289	0.734995	0.996683	98589	5	126	0.976031	0.585427	0.719019
GO:0098655	cation transmembrane transport	0.0923974	42	0.920158	0.736115	0.996683	173357	44	873	1.23966	0.0829665	0.34519
GO:0006091	generation of precursor metabolites and energy	0.0369319	16	0.876984	0.73676	0.996683	129563	16	460	0.855512	0.773794	0.829037
GO:0006812	cation transport	0.115554	53	0.928464	0.737104	0.996683	185476	56	1131	1.21784	0.0725123	0.320752
GO:2001234	negative regulation of apoptotic signaling pathway	0.021538	9	0.845884	0.737257	0.996683	130772	9	217	1.02011	0.523685	0.68275
GO:0010629	negative regulation of gene expression	0.0861133	39	0.916785	0.737279	0.996683	192774	35	942	0.913863	0.735561	0.80514
GO:0000302	response to reactive oxygen species	0.0170425	7	0.831451	0.737357	0.996683	86985	7	186	0.925655	0.635755	0.753261
GO:1905114	cell surface receptor signaling pathway involved in cell-cell signaling	0.0734405	33	0.909602	0.738153	0.996683	197694	27	541	1.22753	0.159344	0.412304
GO:0042476	odontogenesis	0.0193187	8	0.838271	0.738361	0.996683	223454	7	130	1.3244	0.277886	0.499915
GO:0046631	alpha-beta T cell activation	0.0193225	8	0.838109	0.738552	0.996683	110904	8	163	1.20716	0.344457	0.547721
GO:0007098	centrosome cycle	0.0124868	5	0.810574	0.738582	0.996683	133687	5	132	0.931666	0.626719	0.744387
GO:0001508	action potential	0.0215678	9	0.844716	0.738699	0.996683	278055	8	137	1.43626	0.194756	0.440021
GO:0003014	renal system process	0.0124916	5	0.810262	0.738883	0.996683	53331	5	117	1.05111	0.519176	0.679888
GO:0055017	cardiac muscle tissue growth	0.0147951	6	0.82093	0.738983	0.996683	393232	5	74	1.66189	0.182305	0.431061
GO:0006355	regulation of DNA-templated transcription	0.293586	139	0.958414	0.739311	0.996683	161265	146	3179	1.1296	0.0558253	0.297307
GO:0019725	cellular homeostasis	0.0713606	32	0.907747	0.739376	0.996683	157095	33	721	1.12575	0.264362	0.488874
GO:0009889	regulation of biosynthetic process	0.340688	162	0.962566	0.739739	0.996683	156095	169	3848	1.08023	0.134554	0.397864
GO:1903506	regulation of nucleic acid-templated transcription	0.293726	139	0.957957	0.741518	0.996683	161265	146	3181	1.12889	0.0567514	0.299182
GO:0007264	small GTPase mediated signal transduction	0.0543505	24	0.893883	0.741527	0.996683	143974	24	478	1.23494	0.168876	0.415984
GO:0055082	cellular chemical homeostasis	0.0629196	28	0.900834	0.741681	0.996683	157231	29	627	1.13761	0.262041	0.488715
GO:0019722	calcium-mediated signaling	0.0238849	10	0.847518	0.742726	0.996683	181094	9	199	1.11238	0.420402	0.610415
GO:1903311	regulation of mRNA metabolic process	0.0261145	11	0.852675	0.743055	0.996683	163887	10	286	0.859999	0.730775	0.804667
GO:0051336	regulation of hydrolase activity	0.0969308	44	0.918891	0.743832	0.996683	145753	40	958	1.02697	0.454077	0.635055
GO:0000278	mitotic cell cycle	0.0864119	39	0.913617	0.744828	0.996683	144847	33	888	0.91404	0.730037	0.804667
GO:0032989	cellular component morphogenesis	0.113842	52	0.924644	0.745706	0.996683	241448	45	734	1.50793	0.00407866	0.119796
GO:0051345	positive regulation of hydrolase activity	0.058781	26	0.895385	0.745807	0.996683	156733	24	560	1.05411	0.424843	0.614692
GO:0000086	G2/M transition of mitotic cell cycle	0.0126098	5	0.802665	0.746206	0.996683	248662	5	134	0.91776	0.639919	0.7557
GO:0009952	anterior/posterior pattern specification	0.0261889	11	0.850252	0.746295	0.996683	168994	9	210	1.05411	0.484042	0.657759
GO:0046660	female sex differentiation	0.0194831	8	0.831199	0.746643	0.996683	57211	8	120	1.63973	0.115927	0.381843
GO:0006457	protein folding	0.01262	5	0.802019	0.746828	0.996683	104530	5	208	0.591249	0.928931	0.945018
GO:0009058	biosynthetic process	0.443015	212	0.968702	0.746864	0.996683	158693	233	5466	1.04846	0.200168	0.444713
GO:2000147	positive regulation of cell motility	0.0652409	29	0.899811	0.746999	0.996683	136428	25	529	1.16238	0.246212	0.479564
GO:0001558	regulation of cell growth	0.0480753	21	0.88424	0.747407	0.996683	162575	19	397	1.17714	0.264352	0.488874
GO:0051252	regulation of RNA metabolic process	0.316768	150	0.958569	0.749238	0.996683	161001	156	3459	1.10927	0.0789113	0.335904
GO:0002088	lens development in camera-type eye	0.0149842	6	0.810569	0.749741	0.996683	108093	6	84	1.75686	0.126681	0.393438
GO:0006260	DNA replication	0.0218051	9	0.83552	0.749997	0.996683	86527	7	279	0.617103	0.939638	0.953082
GO:0050806	positive regulation of synaptic transmission	0.0218168	9	0.835073	0.750543	0.996683	250064	6	150	0.983839	0.574329	0.711482
GO:0031330	negative regulation of cellular catabolic process	0.0195904	8	0.826646	0.75195	0.996683	177165	7	223	0.772071	0.806522	0.852549
GO:0002065	columnar/cuboidal epithelial cell differentiation	0.0195907	8	0.826635	0.751962	0.996683	68465	7	113	1.52364	0.176712	0.425142
GO:0007010	cytoskeleton organization	0.1372	63	0.929524	0.752277	0.996683	176500	56	1429	0.963873	0.635596	0.753261
GO:0007269	neurotransmitter secretion	0.0196031	8	0.826109	0.752575	0.996683	130435	8	144	1.36644	0.232383	0.467495
GO:0099643	signal release from synapse	0.0196031	8	0.826109	0.752575	0.996683	130435	8	144	1.36644	0.232383	0.467495
GO:0051302	regulation of cell division	0.0196093	8	0.825848	0.752878	0.996683	167937	6	182	0.810856	0.754367	0.819389
GO:0046034	ATP metabolic process	0.0127224	5	0.795563	0.753038	0.996683	153633	5	195	0.630666	0.902173	0.925121
GO:0044782	cilium organization	0.0329902	14	0.859046	0.753246	0.996683	71898	14	375	0.91825	0.666412	0.768017
GO:2001141	regulation of RNA biosynthetic process	0.294496	139	0.955451	0.753475	0.996683	161265	146	3189	1.12606	0.0605738	0.303806
GO:0006029	proteoglycan metabolic process	0.0173475	7	0.816833	0.753519	0.996683	356007	7	85	2.02555	0.057571	0.299661
GO:0048592	eye morphogenesis	0.028581	12	0.849919	0.753589	0.996683	414221	10	157	1.56662	0.107422	0.373859
GO:0044344	cellular response to fibroblast growth factor stimulus	0.0173503	7	0.816703	0.753662	0.996683	329949	6	102	1.44682	0.234925	0.469393
GO:1901576	organic substance biosynthetic process	0.439441	210	0.967369	0.753785	0.996683	160695	229	5389	1.04518	0.219556	0.455966
GO:0030855	epithelial cell differentiation	0.0804091	36	0.906297	0.753856	0.996683	104383	33	682	1.19013	0.171838	0.418104
GO:0048660	regulation of smooth muscle cell proliferation	0.0196299	8	0.824985	0.753881	0.996683	143034	8	135	1.45754	0.184501	0.431061
GO:1901890	positive regulation of cell junction assembly	0.0219141	9	0.831365	0.755069	0.996683	254898	8	98	2.00783	0.0460925	0.281713
GO:0022414	reproductive process	0.137402	63	0.928156	0.756347	0.996683	166729	57	1402	0.999979	0.520853	0.681651
GO:0043436	oxoacid metabolic process	0.072	32	0.899685	0.756676	0.996683	149364	34	912	0.916955	0.72599	0.804667
GO:0030282	bone mineralization	0.017415	7	0.813668	0.756998	0.996683	181599	5	115	1.06939	0.503845	0.670056
GO:2000116	regulation of cysteine-type endopeptidase activity	0.0219673	9	0.829352	0.757519	0.996683	72441	9	220	1.0062	0.540364	0.694802
GO:0060537	muscle tissue development	0.0591854	26	0.889267	0.757667	0.996683	230566	22	393	1.37687	0.0816349	0.344644
GO:0000904	cell morphogenesis involved in differentiation	0.108074	49	0.917796	0.757717	0.996683	251496	39	690	1.39021	0.0240154	0.220678
GO:0090130	tissue migration	0.0440915	19	0.872312	0.758969	0.996683	223806	16	299	1.31617	0.16087	0.412406
GO:0070887	cellular response to chemical stimulus	0.280486	132	0.952654	0.759092	0.996683	160428	126	2894	1.07087	0.209595	0.446923
GO:0044249	cellular biosynthetic process	0.433749	207	0.966061	0.759447	0.996683	161461	225	5321	1.04005	0.249656	0.480162
GO:0040008	regulation of growth	0.0721139	32	0.898264	0.759682	0.996683	228503	29	581	1.22768	0.14907	0.402431
GO:0006694	steroid biosynthetic process	0.0151821	6	0.800005	0.760649	0.996683	63290	6	166	0.889011	0.672159	0.770761
GO:0030500	regulation of bone mineralization	0.0128623	5	0.78691	0.761337	0.996683	198454	3	77	0.958285	0.610953	0.735433
GO:0031016	pancreas development	0.0151986	6	0.799137	0.761543	0.996683	87552	5	80	1.53725	0.225638	0.463363
GO:0045927	positive regulation of growth	0.0310003	13	0.848888	0.761649	0.996683	351846	11	239	1.13203	0.380576	0.580453
GO:0034250	positive regulation of cellular amide metabolic process	0.0128812	5	0.785754	0.762442	0.996683	185961	5	154	0.798571	0.755272	0.819389
GO:0043412	macromolecule modification	0.319734	151	0.956008	0.762914	0.996683	179888	148	3653	0.996497	0.534646	0.689174
GO:0042592	homeostatic process	0.162828	75	0.932405	0.763295	0.996683	147256	77	1606	1.17926	0.0715828	0.320752
GO:0032984	protein-containing complex disassembly	0.0198352	8	0.816445	0.763763	0.996683	273430	8	234	0.840888	0.739817	0.80863
GO:0071322	cellular response to carbohydrate stimulus	0.0152542	6	0.796226	0.764534	0.996683	159132	5	135	0.910962	0.646409	0.759052
GO:0030335	positive regulation of cell migration	0.0637336	28	0.889329	0.764707	0.996683	138269	24	506	1.16661	0.24614	0.479564
GO:0046620	regulation of organ growth	0.015267	6	0.795555	0.765222	0.996683	408376	5	83	1.48169	0.248357	0.479814
GO:0016071	mRNA metabolic process	0.0529928	23	0.878586	0.765844	0.996683	203003	22	664	0.814927	0.866082	0.899326
GO:0071333	cellular response to glucose stimulus	0.0129406	5	0.782149	0.765888	0.996683	81363	4	119	0.826755	0.71811	0.799903
GO:0043009	chordate embryonic development	0.0766337	34	0.898115	0.766096	0.996683	192283	31	639	1.19323	0.176999	0.425142
GO:1901698	response to nitrogen compound	0.108524	49	0.913995	0.767524	0.996683	146999	45	1076	1.02864	0.443941	0.626944
GO:0048659	smooth muscle cell proliferation	0.0199249	8	0.812768	0.767992	0.996683	143034	8	139	1.4156	0.205242	0.446923
GO:0045596	negative regulation of cell differentiation	0.0873846	39	0.903447	0.768508	0.996683	216468	35	660	1.30433	0.0660715	0.313018
GO:0071331	cellular response to hexose stimulus	0.0129884	5	0.779269	0.768636	0.996683	81363	4	121	0.81309	0.730173	0.804667
GO:0009893	positive regulation of metabolic process	0.340657	161	0.956712	0.769342	0.996683	168442	158	3638	1.06821	0.183809	0.431061
GO:0000003	reproduction	0.1381	63	0.923467	0.770082	0.996683	166729	57	1411	0.993601	0.54128	0.69511
GO:0048545	response to steroid hormone	0.0378866	16	0.854884	0.77113	0.996683	164627	14	328	1.04983	0.464841	0.641848
GO:0071774	response to fibroblast growth factor	0.0177087	7	0.800175	0.771726	0.996683	329949	6	107	1.37921	0.269079	0.49132
GO:0052548	regulation of endopeptidase activity	0.0334962	14	0.846069	0.772114	0.996683	104751	13	390	0.819866	0.805502	0.85191
GO:0030308	negative regulation of cell growth	0.0222938	9	0.817207	0.772182	0.996683	116006	8	175	1.12439	0.418805	0.609865
GO:2000113	negative regulation of cellular macromolecule biosynthetic process	0.0154017	6	0.788596	0.772345	0.996683	127682	5	189	0.650687	0.887108	0.915163
GO:0032990	cell part morphogenesis	0.104537	47	0.910126	0.772694	0.996683	249560	39	633	1.51539	0.00666253	0.148893
GO:0006396	RNA processing	0.0640339	28	0.885158	0.772864	0.996683	251733	27	884	0.751234	0.95511	0.966867
GO:0009141	nucleoside triphosphate metabolic process	0.0154427	6	0.786504	0.774479	0.996683	148915	6	242	0.609818	0.931894	0.947096
GO:0046890	regulation of lipid biosynthetic process	0.0154768	6	0.784771	0.776244	0.996683	156361	6	163	0.905373	0.654952	0.765103
GO:0050796	regulation of insulin secretion	0.017822	7	0.795088	0.77723	0.996683	114641	6	145	1.01776	0.540963	0.69511
GO:0009790	embryo development	0.134351	61	0.919096	0.778744	0.996683	190672	55	1095	1.23541	0.0609148	0.304693
GO:0120039	plasma membrane bounded cell projection morphogenesis	0.102714	46	0.90657	0.77904	0.996683	248625	38	610	1.53221	0.00617344	0.144234
GO:0030031	cell projection assembly	0.0556157	24	0.873548	0.779054	0.996683	181159	22	546	0.991047	0.548719	0.699611
GO:0043085	positive regulation of catalytic activity	0.121811	55	0.91401	0.78049	0.996683	207564	51	1135	1.10519	0.246033	0.479564
GO:0032886	regulation of microtubule-based process	0.0225105	9	0.80934	0.78156	0.996683	246939	8	243	0.809744	0.7761	0.830381
GO:0007346	regulation of mitotic cell cycle	0.0491762	21	0.864445	0.781618	0.996683	121756	18	476	0.9301	0.658147	0.765467
GO:0009612	response to mechanical stimulus	0.0270807	11	0.822254	0.782981	0.996683	204055	9	207	1.06939	0.466805	0.643696
GO:0022618	ribonucleoprotein complex assembly	0.0132628	5	0.763144	0.783933	0.996683	220605	4	191	0.515099	0.954385	0.966609
GO:1905952	regulation of lipid localization	0.0156438	6	0.776392	0.784738	0.996683	82113	6	164	0.899853	0.660749	0.765467
GO:0033002	muscle cell proliferation	0.0316237	13	0.832154	0.784913	0.996683	261050	12	197	1.49823	0.106922	0.373859
GO:0030073	insulin secretion	0.022598	9	0.806205	0.785268	0.996683	93328	8	177	1.11168	0.431214	0.619728
GO:0030534	adult behavior	0.0226018	9	0.80607	0.785426	0.996683	361557	7	139	1.23865	0.33646	0.543837
GO:0051726	regulation of cell cycle	0.103049	46	0.903627	0.786132	0.996683	161311	41	1058	0.953152	0.649853	0.761309
GO:0048858	cell projection morphogenesis	0.103056	46	0.903558	0.786297	0.996683	248625	38	615	1.51975	0.00701905	0.150192
GO:0048588	developmental cell growth	0.0361583	15	0.839762	0.787559	0.996683	186557	14	208	1.6555	0.0451552	0.278007
GO:0010556	regulation of macromolecule biosynthetic process	0.327631	154	0.951501	0.787674	0.996683	156167	160	3638	1.08174	0.138875	0.398223
GO:0031326	regulation of cellular biosynthetic process	0.335855	158	0.952311	0.787991	0.996683	156784	166	3788	1.07786	0.144455	0.399276
GO:0048812	neuron projection morphogenesis	0.10107	45	0.901289	0.789184	0.996683	253545	37	594	1.53207	0.00684118	0.149633
GO:0034097	response to cytokine	0.077594	34	0.887	0.789494	0.996683	125823	32	863	0.912018	0.731887	0.804667
GO:0045637	regulation of myeloid cell differentiation	0.0227259	9	0.801668	0.790602	0.996683	212989	9	205	1.07982	0.455253	0.635055
GO:0001501	skeletal system development	0.0711941	31	0.881436	0.790736	0.996683	227030	31	520	1.4663	0.021913	0.211369
GO:0007416	synapse assembly	0.0385015	16	0.841232	0.791595	0.996683	400795	11	169	1.60092	0.0843004	0.345882
GO:0055007	cardiac muscle cell differentiation	0.0181282	7	0.781658	0.791616	0.996683	189759	5	109	1.12826	0.456802	0.635055
GO:0051963	regulation of synapse assembly	0.0250385	10	0.808473	0.791747	0.996683	278449	7	94	1.83162	0.08811	0.351755
GO:1902903	regulation of supramolecular fiber organization	0.0340701	14	0.831817	0.792294	0.996683	230219	13	356	0.898168	0.693463	0.783815
GO:0071326	cellular response to monosaccharide stimulus	0.0134767	5	0.751037	0.7953	0.996683	81363	4	123	0.799869	0.741845	0.809142
GO:1903322	positive regulation of protein modification by small protein conjugation or removal	0.0134892	5	0.750337	0.795954	0.996683	337489	5	127	0.968345	0.59248	0.722502
GO:0019219	regulation of nucleobase-containing compound metabolic process	0.334444	157	0.950276	0.796574	0.996683	156643	163	3756	1.0674	0.18171	0.431061
GO:0021953	central nervous system neuron differentiation	0.0319646	13	0.823279	0.796943	0.996683	271568	12	168	1.75686	0.0418066	0.272871
GO:0006665	sphingolipid metabolic process	0.0158936	6	0.76419	0.796982	0.996683	346099	6	160	0.922349	0.637201	0.753356
GO:0050807	regulation of synapse organization	0.0386708	16	0.837548	0.797001	0.996683	269142	12	193	1.52928	0.0955932	0.359451
GO:0007586	digestion	0.0135114	5	0.749105	0.797103	0.996683	165051	4	135	0.72877	0.803911	0.850664
GO:0072593	reactive oxygen species metabolic process	0.0182533	7	0.7763	0.797289	0.996683	134752	7	210	0.819866	0.75493	0.819389
GO:0006338	chromatin remodeling	0.0274666	11	0.8107	0.797636	0.996683	154796	12	338	0.87323	0.724948	0.804667
GO:0032501	multicellular organismal process	0.610374	293	0.971728	0.797758	0.996683	196797	317	7118	1.09538	0.0191263	0.208062
GO:0034645	cellular macromolecule biosynthetic process	0.0993658	44	0.896373	0.798003	0.996683	157498	41	1083	0.931149	0.707226	0.794132
GO:0022612	gland morphogenesis	0.0206044	8	0.785965	0.798254	0.996683	321534	5	119	1.03344	0.534301	0.689162
GO:0099504	synaptic vesicle cycle	0.0229147	9	0.795064	0.798299	0.996683	164518	9	181	1.223	0.316443	0.5311
GO:0002067	glandular epithelial cell differentiation	0.0135468	5	0.74715	0.798924	0.996683	91892	4	72	1.36644	0.336062	0.543837
GO:0050864	regulation of B cell activation	0.0135554	5	0.746672	0.799368	0.996683	195303	5	125	0.983839	0.578309	0.714206
GO:0010632	regulation of epithelial cell migration	0.0342833	14	0.826645	0.79946	0.996683	209906	11	220	1.2298	0.284037	0.502998
GO:1903047	mitotic cell cycle process	0.0694445	30	0.874493	0.800624	0.996683	131470	28	735	0.936989	0.667343	0.76866
GO:0071826	ribonucleoprotein complex subunit organization	0.013602	5	0.744115	0.801745	0.996683	220605	4	199	0.494391	0.963646	0.974548
GO:0071345	cellular response to cytokine stimulus	0.0695074	30	0.873702	0.802124	0.996683	110073	28	776	0.887484	0.770647	0.826957
GO:0120035	regulation of plasma membrane bounded cell projection organization	0.0867549	38	0.886671	0.802521	0.996683	229196	28	606	1.13645	0.268353	0.490866
GO:0045446	endothelial cell differentiation	0.0160403	6	0.757202	0.803918	0.996683	121264	6	106	1.39222	0.262147	0.488715
GO:0048519	negative regulation of biological process	0.455428	216	0.960079	0.804058	0.996683	178781	216	5043	1.05349	0.189991	0.434024
GO:0042127	regulation of cell population proliferation	0.17984	82	0.922997	0.804224	0.996683	173128	74	1590	1.14472	0.120788	0.390212
GO:0071216	cellular response to biotic stimulus	0.0184311	7	0.768812	0.805149	0.996683	133615	7	238	0.723411	0.855214	0.889838
GO:0051234	establishment of localization	0.378101	178	0.952984	0.805158	0.996683	180993	190	4385	1.06573	0.162594	0.413729
GO:0042221	response to chemical	0.367917	173	0.951853	0.805659	0.996683	168524	175	4171	1.03196	0.328225	0.539433
GO:0043279	response to alkaloid	0.0136852	5	0.739594	0.80593	0.996683	235909	4	97	1.01427	0.559832	0.702344
GO:0050803	regulation of synapse structure or activity	0.0389659	16	0.831206	0.806185	0.996683	269142	12	199	1.48317	0.112871	0.381057
GO:0050804	modulation of chemical synaptic transmission	0.0653542	28	0.867277	0.806523	0.996683	230547	24	416	1.419	0.0545935	0.29648
GO:0140013	meiotic nuclear division	0.0161129	6	0.75379	0.807283	0.996683	309235	5	190	0.647262	0.88975	0.916955
GO:0060419	heart growth	0.0161221	6	0.753361	0.807705	0.996683	393232	5	82	1.49975	0.240717	0.475353
GO:0097190	apoptotic signaling pathway	0.0501356	21	0.847903	0.808781	0.996683	146762	20	565	0.870654	0.769627	0.826957
GO:0006913	nucleocytoplasmic transport	0.0277752	11	0.801694	0.808826	0.996683	224951	11	314	0.861642	0.735074	0.80514
GO:0051169	nuclear transport	0.0277752	11	0.801694	0.808826	0.996683	224951	11	314	0.861642	0.735074	0.80514
GO:1901565	organonitrogen compound catabolic process	0.106328	47	0.894796	0.80933	0.996683	138316	47	1294	0.893362	0.812865	0.858042
GO:0099177	regulation of trans-synaptic signaling	0.0654737	28	0.865694	0.809392	0.996683	230547	24	417	1.4156	0.0558073	0.297307
GO:0051965	positive regulation of synapse assembly	0.0161598	6	0.751602	0.809434	0.996683	298749	5	56	2.19607	0.0766239	0.331661
GO:0003002	regionalization	0.050162	21	0.847457	0.809493	0.996683	152615	18	350	1.26494	0.183217	0.431061
GO:0015698	inorganic anion transport	0.0161818	6	0.75058	0.810436	0.996683	178560	6	174	0.848137	0.715298	0.797535
GO:0098662	inorganic cation transmembrane transport	0.0828681	36	0.879404	0.811341	0.996683	177748	37	769	1.18342	0.163876	0.415449
GO:0090132	epithelium migration	0.0436494	18	0.834771	0.812962	0.996683	232581	15	294	1.2549	0.218362	0.455754
GO:0031396	regulation of protein ubiquitination	0.0186333	7	0.760467	0.813804	0.996683	249712	7	194	0.887484	0.678872	0.774132
GO:0042176	regulation of protein catabolic process	0.0324693	13	0.810483	0.813856	0.996683	146052	13	336	0.95163	0.612513	0.736259
GO:0015980	energy derivation by oxidation of organic compounds	0.0256354	10	0.789646	0.814291	0.996683	128754	10	297	0.828147	0.771726	0.827683
GO:0065009	regulation of molecular function	0.280239	130	0.939048	0.814332	0.996683	197940	123	2900	1.04321	0.315913	0.531085
GO:0006351	DNA-templated transcription	0.298826	139	0.941607	0.814639	0.996683	161265	146	3287	1.09249	0.124383	0.392225
GO:0035051	cardiocyte differentiation	0.0256463	10	0.789312	0.814684	0.996683	345073	7	140	1.2298	0.343085	0.547658
GO:0006974	cellular response to DNA damage stimulus	0.0678783	29	0.864849	0.814791	0.996683	173708	29	831	0.858343	0.828577	0.868569
GO:0097659	nucleic acid-templated transcription	0.298857	139	0.941507	0.815047	0.996683	161265	146	3288	1.09216	0.125208	0.393335
GO:0042445	hormone metabolic process	0.0233477	9	0.780317	0.815162	0.996683	108077	8	233	0.844497	0.735547	0.80514
GO:0009749	response to glucose	0.0186693	7	0.759004	0.81531	0.996683	80971	6	176	0.838499	0.725449	0.804667
GO:0001701	in utero embryonic development	0.0415083	17	0.829061	0.815427	0.996683	134296	17	381	1.09746	0.381956	0.581705
GO:0003206	cardiac chamber morphogenesis	0.0256716	10	0.788535	0.815595	0.996683	266658	9	124	1.78519	0.0660747	0.313018
GO:0009892	negative regulation of metabolic process	0.265895	123	0.936416	0.815935	0.996683	195276	119	2809	1.04198	0.324686	0.537917
GO:0048754	branching morphogenesis of an epithelial tube	0.0256867	10	0.78807	0.816138	0.996683	202596	8	149	1.32059	0.260697	0.488715
GO:0032102	negative regulation of response to external stimulus	0.0415543	17	0.828144	0.816748	0.996683	184178	15	385	0.958285	0.604549	0.730719
GO:0042770	signal transduction in response to DNA damage	0.0139121	5	0.727527	0.817	0.996683	258835	5	175	0.702742	0.844095	0.880944
GO:0021510	spinal cord development	0.0163388	6	0.743367	0.817467	0.996683	124288	5	96	1.28104	0.351737	0.555005
GO:0050793	regulation of developmental process	0.276451	128	0.937271	0.818816	0.996683	188700	124	2382	1.28039	0.00200305	0.0791975
GO:0120031	plasma membrane bounded cell projection assembly	0.0550089	23	0.846385	0.82092	0.996683	187574	21	535	0.965449	0.597936	0.727
GO:0048667	cell morphogenesis involved in neuron differentiation	0.0897932	39	0.879213	0.820978	0.996683	245654	32	537	1.46568	0.0202274	0.211369
GO:0030324	lung development	0.0281349	11	0.791444	0.821289	0.996683	313948	9	181	1.223	0.316443	0.5311
GO:1901564	organonitrogen compound metabolic process	0.471118	223	0.958183	0.821766	0.996683	169636	234	6094	0.944447	0.871544	0.904084
GO:0009746	response to hexose	0.018853	7	0.751608	0.822865	0.996683	80971	6	181	0.815336	0.749707	0.816076
GO:0045665	negative regulation of neuron differentiation	0.0140437	5	0.72071	0.823182	0.996683	179289	5	72	1.70805	0.168606	0.415984
GO:0006937	regulation of muscle contraction	0.0212924	8	0.76057	0.825788	0.996683	289184	7	161	1.06939	0.482805	0.656641
GO:1903034	regulation of response to wounding	0.0189362	7	0.748305	0.826207	0.996683	177560	5	158	0.778354	0.77466	0.829532
GO:0042692	muscle cell differentiation	0.0485933	20	0.833157	0.826458	0.996683	237695	17	374	1.118	0.353267	0.556992
GO:0070507	regulation of microtubule cytoskeleton organization	0.0141159	5	0.717026	0.826501	0.996683	249553	5	149	0.825368	0.729319	0.804667
GO:0048736	appendage development	0.0305976	12	0.793903	0.826865	0.996683	274547	8	175	1.12439	0.418805	0.609865
GO:0060173	limb development	0.0305976	12	0.793903	0.826865	0.996683	274547	8	175	1.12439	0.418805	0.609865
GO:0046632	alpha-beta T cell differentiation	0.0141379	5	0.71591	0.827502	0.996683	153491	5	111	1.10793	0.47264	0.64913
GO:0030001	metal ion transport	0.0922995	40	0.877271	0.827899	0.996683	180419	40	850	1.15746	0.188091	0.433498
GO:0009416	response to light stimulus	0.0283404	11	0.785705	0.828131	0.996683	110194	11	303	0.892923	0.692006	0.78346
GO:0032774	RNA biosynthetic process	0.299927	139	0.93815	0.828502	0.996683	161265	146	3303	1.0872	0.138031	0.398223
GO:0071356	cellular response to tumor necrosis factor	0.019014	7	0.745241	0.829288	0.996683	158388	4	218	0.451302	0.979101	0.985814
GO:0061035	regulation of cartilage development	0.0141952	5	0.713018	0.83009	0.996683	292966	5	71	1.73211	0.161914	0.41251
GO:0009611	response to wounding	0.0597954	25	0.846341	0.830131	0.996683	160467	22	549	0.985631	0.559273	0.702344
GO:0051241	negative regulation of multicellular organismal process	0.122417	54	0.892944	0.830521	0.996683	210149	49	990	1.21738	0.0888361	0.352529
GO:1903531	negative regulation of secretion by cell	0.0166437	6	0.729751	0.830532	0.996683	106253	6	134	1.10131	0.464013	0.641848
GO:0007623	circadian rhythm	0.0237951	9	0.765646	0.831441	0.996683	251382	7	202	0.852336	0.718635	0.799903
GO:0051259	protein complex oligomerization	0.0238033	9	0.765384	0.831726	0.996683	80375	9	242	0.914726	0.654626	0.765103
GO:0071674	mononuclear cell migration	0.0166762	6	0.728329	0.831881	0.996683	35836	5	197	0.624263	0.906791	0.927976
GO:0006810	transport	0.363943	170	0.945558	0.831915	0.996683	175929	183	4232	1.06358	0.1768	0.425142
GO:0016525	negative regulation of angiogenesis	0.0142401	5	0.71077	0.832096	0.996683	137569	5	95	1.29452	0.343622	0.547665
GO:0046661	male sex differentiation	0.0214827	8	0.753832	0.832868	0.996683	97665	7	161	1.06939	0.482805	0.656641
GO:0009100	glycoprotein metabolic process	0.0488669	20	0.828493	0.833398	0.996683	269472	19	366	1.27684	0.16549	0.415984
GO:0045333	cellular respiration	0.0167172	6	0.726541	0.833569	0.996683	191410	6	212	0.696112	0.865977	0.899326
GO:0030832	regulation of actin filament length	0.0142994	5	0.707822	0.834714	0.996683	230841	4	153	0.643032	0.873753	0.905918
GO:0031344	regulation of cell projection organization	0.0883479	38	0.870683	0.834851	0.996683	229196	28	621	1.109	0.312593	0.527344
GO:0034220	ion transmembrane transport	0.114154	50	0.88665	0.835135	0.996683	180495	51	1077	1.16471	0.143348	0.399276
GO:0060541	respiratory system development	0.0308893	12	0.786406	0.83596	0.996683	291066	10	204	1.20568	0.318003	0.531418
GO:0090288	negative regulation of cellular response to growth factor stimulus	0.0168147	6	0.722329	0.837529	0.996683	218190	4	97	1.01427	0.559832	0.702344
GO:2000181	negative regulation of blood vessel morphogenesis	0.0143828	5	0.703721	0.838337	0.996683	137569	5	96	1.28104	0.351737	0.555005
GO:0055001	muscle cell development	0.021638	8	0.74842	0.83848	0.996683	280794	7	179	0.961854	0.595457	0.724843
GO:0010951	negative regulation of endopeptidase activity	0.0168395	6	0.721266	0.838523	0.996683	66425	6	225	0.655893	0.899255	0.923049
GO:0045834	positive regulation of lipid metabolic process	0.0143966	5	0.703046	0.838931	0.996683	56394	5	145	0.848137	0.707168	0.794132
GO:0007009	plasma membrane organization	0.0144013	5	0.702818	0.839132	0.996683	231600	4	157	0.626649	0.885984	0.914908
GO:0003205	cardiac chamber development	0.0310074	12	0.783409	0.839539	0.996683	246725	11	165	1.63973	0.0739736	0.324978
GO:0061564	axon development	0.0799234	34	0.861149	0.839637	0.996683	246663	27	462	1.43743	0.0381303	0.263073
GO:0031324	negative regulation of cellular metabolic process	0.213671	97	0.918965	0.839836	0.996683	199158	94	2098	1.10201	0.167346	0.415984
GO:0038127	ERBB signaling pathway	0.0144204	5	0.701883	0.839953	0.996683	142336	5	122	1.00803	0.556575	0.701605
GO:1901343	negative regulation of vasculature development	0.0144396	5	0.700951	0.840771	0.996683	137569	5	97	1.26783	0.359862	0.563929
GO:0051258	protein polymerization	0.0240828	9	0.756499	0.841311	0.996683	130939	9	266	0.832195	0.758514	0.819896
GO:0036211	protein modification process	0.309255	143	0.936035	0.841346	0.996683	184187	140	3440	1.001	0.510111	0.675749
GO:0030323	respiratory tube development	0.0287677	11	0.774034	0.84172	0.996683	313948	9	185	1.19656	0.339224	0.545304
GO:0008016	regulation of heart contraction	0.0287727	11	0.7739	0.841874	0.996683	207540	10	195	1.26133	0.270973	0.493129
GO:0048639	positive regulation of developmental growth	0.0241029	9	0.755868	0.841984	0.996683	341095	8	150	1.31179	0.266482	0.488918
GO:1901362	organic cyclic compound biosynthetic process	0.340265	158	0.939966	0.842753	0.996683	156766	169	3922	1.05985	0.204039	0.446923
GO:1903530	regulation of secretion by cell	0.0626272	26	0.840395	0.844103	0.996683	126852	25	537	1.14506	0.270175	0.492447
GO:0003231	cardiac ventricle development	0.0242032	9	0.752735	0.845306	0.996683	186317	9	124	1.78519	0.0660747	0.313018
GO:0001822	kidney development	0.051599	21	0.823855	0.845494	0.996683	172495	16	301	1.30743	0.167089	0.415984
GO:0060326	cell chemotaxis	0.0289302	11	0.769687	0.846665	0.996683	118685	9	302	0.732993	0.869719	0.902647
GO:0035265	organ growth	0.0289329	11	0.769616	0.846745	0.996683	384197	10	155	1.58684	0.100909	0.365306
GO:0043406	positive regulation of MAP kinase activity	0.0170501	6	0.712355	0.846778	0.996683	236868	4	113	0.870654	0.679562	0.774383
GO:0072001	renal system development	0.0539025	22	0.826204	0.84718	0.996683	167858	17	310	1.34881	0.130837	0.397072
GO:0044272	sulfur compound biosynthetic process	0.0170652	6	0.711724	0.847357	0.996683	251871	6	141	1.04664	0.51348	0.675749
GO:0019438	aromatic compound biosynthetic process	0.330394	153	0.937416	0.847375	0.996683	159885	163	3779	1.0609	0.205656	0.446923
GO:0045598	regulation of fat cell differentiation	0.0195013	7	0.726619	0.847609	0.996683	224360	6	131	1.12653	0.442404	0.626866
GO:0045861	negative regulation of proteolysis	0.0242855	9	0.750185	0.847989	0.996683	76053	9	310	0.714077	0.887755	0.915358
GO:0008360	regulation of cell shape	0.0171106	6	0.709837	0.849084	0.996683	174576	6	147	1.00392	0.554449	0.701393
GO:0045926	negative regulation of growth	0.0290592	11	0.76627	0.850506	0.996683	178983	10	229	1.07406	0.454487	0.635055
GO:0007517	muscle organ development	0.0450824	18	0.808236	0.850542	0.996683	217793	16	334	1.17825	0.28559	0.504444
GO:0030041	actin filament polymerization	0.0146851	5	0.689233	0.85094	0.996683	128927	5	159	0.773458	0.779319	0.83121
GO:0051604	protein maturation	0.0290766	11	0.765813	0.851016	0.996683	75876	11	320	0.845487	0.756819	0.819389
GO:0006631	fatty acid metabolic process	0.0290896	11	0.765469	0.851399	0.996683	125728	12	379	0.778764	0.848988	0.8856
GO:0099003	vesicle-mediated transport in synapse	0.0244155	9	0.746191	0.852155	0.996683	164518	9	201	1.10131	0.432042	0.620306
GO:0021536	diencephalon development	0.0147273	5	0.687259	0.852631	0.996683	140783	4	71	1.38569	0.326758	0.538995
GO:0009266	response to temperature stimulus	0.0196688	7	0.720433	0.853529	0.996683	85143	7	176	0.978249	0.577513	0.71399
GO:0010817	regulation of hormone levels	0.0541992	22	0.82168	0.853763	0.996683	122975	20	499	0.985811	0.559003	0.702344
GO:1901136	carbohydrate derivative catabolic process	0.0147695	5	0.685295	0.854309	0.996683	112121	5	163	0.754478	0.797214	0.844448
GO:0090276	regulation of peptide hormone secretion	0.0196972	7	0.719392	0.854516	0.996683	114641	6	174	0.848137	0.715298	0.797535
GO:0006366	transcription by RNA polymerase II	0.237823	108	0.919269	0.854603	0.996683	169927	115	2494	1.13414	0.078172	0.334124
GO:0048878	chemical homeostasis	0.0960013	41	0.864529	0.855623	0.996683	139309	41	989	1.01965	0.471846	0.648907
GO:0048468	cell development	0.260817	119	0.923601	0.855665	0.996683	219918	112	2049	1.34444	0.000637746	0.0626066
GO:0051093	negative regulation of developmental process	0.115472	50	0.876529	0.856541	0.996683	220088	46	889	1.27268	0.0554494	0.297307
GO:0002791	regulation of peptide secretion	0.0197715	7	0.716689	0.857068	0.996683	114641	6	177	0.833762	0.730428	0.804667
GO:0060840	artery development	0.0173558	6	0.699809	0.858144	0.996683	289406	5	98	1.2549	0.367991	0.57024
GO:0010638	positive regulation of organelle organization	0.0454089	18	0.802425	0.858251	0.996683	116546	17	496	0.843007	0.798408	0.845276
GO:0009890	negative regulation of biosynthetic process	0.160384	71	0.896129	0.858309	0.996683	188802	67	1494	1.10303	0.21363	0.451412
GO:0060538	skeletal muscle organ development	0.0198148	7	0.715123	0.858539	0.996683	123073	5	169	0.727692	0.821895	0.863914
GO:0048640	negative regulation of developmental growth	0.0173753	6	0.699024	0.858845	0.996683	244003	6	103	1.43278	0.241648	0.475435
GO:0002262	myeloid cell homeostasis	0.0173847	6	0.698647	0.85918	0.996683	36186	6	160	0.922349	0.637201	0.753356
GO:0045860	positive regulation of protein kinase activity	0.0477601	19	0.805308	0.860307	0.996683	225619	17	402	1.04013	0.469178	0.646535
GO:0035556	intracellular signal transduction	0.250838	114	0.919994	0.860479	0.996683	202037	99	2492	0.977127	0.616515	0.737808
GO:0043549	regulation of kinase activity	0.087685	37	0.85418	0.861974	0.996683	268200	34	751	1.11353	0.281679	0.502158
GO:0010562	positive regulation of phosphorus metabolic process	0.096398	41	0.860972	0.862168	0.996683	216084	39	870	1.10258	0.285296	0.504358
GO:0045937	positive regulation of phosphate metabolic process	0.096398	41	0.860972	0.862168	0.996683	216084	39	870	1.10258	0.285296	0.504358
GO:0010631	epithelial cell migration	0.043329	17	0.794224	0.862641	0.996683	230490	14	291	1.18331	0.297186	0.519129
GO:0007268	chemical synaptic transmission	0.0942672	40	0.858959	0.862834	0.996683	251770	34	683	1.2244	0.13014	0.397072
GO:0098916	anterograde trans-synaptic signaling	0.0942672	40	0.858959	0.862834	0.996683	251770	34	683	1.2244	0.13014	0.397072
GO:0009914	hormone transport	0.0341819	13	0.769875	0.863531	0.996683	133289	12	289	1.02129	0.512007	0.675749
GO:0060348	bone development	0.0318757	12	0.76207	0.864034	0.996683	204471	12	222	1.32951	0.194257	0.43986
GO:0071805	potassium ion transmembrane transport	0.0318768	12	0.762044	0.864063	0.996683	154410	12	207	1.42585	0.138535	0.398223
GO:0060048	cardiac muscle contraction	0.0175266	6	0.692991	0.864186	0.996683	242697	6	127	1.16201	0.413345	0.606593
GO:0090087	regulation of peptide transport	0.0199943	7	0.708705	0.864503	0.996683	114641	6	179	0.824446	0.740195	0.80863
GO:0001655	urogenital system development	0.0592079	24	0.82055	0.865068	0.996683	158613	19	351	1.33141	0.126136	0.393335
GO:0048645	animal organ formation	0.0150514	5	0.67246	0.865107	0.996683	201262	3	67	1.10131	0.516213	0.677735
GO:0140352	export from cell	0.0922489	39	0.855809	0.865391	0.996683	146741	37	834	1.09119	0.313969	0.528681
GO:0006469	negative regulation of protein kinase activity	0.0224536	8	0.721236	0.865544	0.996683	313259	8	203	0.969299	0.586261	0.719184
GO:0061061	muscle structure development	0.083541	35	0.848089	0.86579	0.996683	229861	31	644	1.18397	0.188285	0.433498
GO:0008154	actin polymerization or depolymerization	0.0175908	6	0.69046	0.866404	0.996683	132179	6	189	0.780825	0.78522	0.834321
GO:0006869	lipid transport	0.0366566	14	0.773124	0.867522	0.996683	81599	14	405	0.850231	0.769957	0.826957
GO:0033993	response to lipid	0.0946003	40	0.855935	0.868192	0.996683	193082	34	872	0.959017	0.626032	0.744387
GO:0034284	response to monosaccharide	0.0201298	7	0.703933	0.868871	0.996683	80971	6	189	0.780825	0.78522	0.834321
GO:0048856	anatomical structure development	0.540353	255	0.95529	0.869134	0.996683	210623	266	5570	1.1746	0.00085928	0.0626066
GO:0006873	cellular ion homeostasis	0.0481697	19	0.79846	0.869248	0.996683	144511	19	487	0.959596	0.606847	0.732204
GO:0042327	positive regulation of phosphorylation	0.0881853	37	0.849334	0.870248	0.996683	229450	35	792	1.08694	0.328524	0.539494
GO:0006518	peptide metabolic process	0.0639706	26	0.822747	0.870896	0.996683	140356	23	825	0.685706	0.981314	0.987558
GO:0030856	regulation of epithelial cell differentiation	0.0226392	8	0.715322	0.871162	0.996683	114377	8	148	1.32951	0.25495	0.483874
GO:0019220	regulation of phosphate metabolic process	0.142278	62	0.882121	0.872114	0.996683	204826	61	1340	1.11967	0.192192	0.438091
GO:0006941	striated muscle contraction	0.0202444	7	0.699947	0.872474	0.996683	226884	7	167	1.03097	0.521562	0.682144
GO:0051338	regulation of transferase activity	0.0992774	42	0.856391	0.873237	0.996683	253701	39	867	1.10639	0.277928	0.499915
GO:0051174	regulation of phosphorus metabolic process	0.142377	62	0.881508	0.873404	0.996683	204826	61	1341	1.11883	0.193823	0.439393
GO:0099537	trans-synaptic signaling	0.0949345	40	0.852921	0.873412	0.996683	251770	34	689	1.21373	0.140971	0.399194
GO:0010605	negative regulation of macromolecule metabolic process	0.247913	112	0.914517	0.874076	0.996683	202527	108	2600	1.02168	0.41943	0.609865
GO:0043603	cellular amide metabolic process	0.0862356	36	0.845063	0.87409	0.996683	198671	33	1090	0.744649	0.973223	0.98121
GO:0050920	regulation of chemotaxis	0.0275558	10	0.734616	0.874424	0.996683	172049	8	216	0.910962	0.655792	0.765214
GO:0035107	appendage morphogenesis	0.027559	10	0.734529	0.87451	0.996683	314870	6	139	1.0617	0.499508	0.666442
GO:0035108	limb morphogenesis	0.027559	10	0.734529	0.87451	0.996683	314870	6	139	1.0617	0.499508	0.666442
GO:1901215	negative regulation of neuron death	0.0251683	9	0.723871	0.874528	0.996683	222704	7	209	0.823789	0.750584	0.816076
GO:0003158	endothelium development	0.0178637	6	0.679914	0.87549	0.996683	121264	6	124	1.19013	0.391444	0.590469
GO:0000902	cell morphogenesis	0.146813	64	0.882449	0.875498	0.996683	253924	55	972	1.39175	0.00824007	0.161348
GO:0061138	morphogenesis of a branching epithelium	0.0300017	11	0.742199	0.876326	0.996683	208555	9	180	1.2298	0.310798	0.526267
GO:0009259	ribonucleotide metabolic process	0.0347102	13	0.758157	0.876566	0.996683	208637	13	429	0.745333	0.893521	0.920331
GO:0016049	cell growth	0.0598176	24	0.812185	0.876748	0.996683	177176	22	461	1.17378	0.248775	0.479814
GO:0009743	response to carbohydrate	0.0228352	8	0.709182	0.876885	0.996683	139346	7	216	0.797092	0.779866	0.83121
GO:0001838	embryonic epithelial tube formation	0.0179083	6	0.678218	0.876927	0.996683	158977	6	126	1.17124	0.406051	0.601037
GO:0045786	negative regulation of cell cycle	0.0370589	14	0.764731	0.877029	0.996683	163292	11	368	0.735206	0.887121	0.915163
GO:0050821	protein stabilization	0.0153894	5	0.657689	0.877161	0.996683	349066	5	196	0.627448	0.904506	0.927051
GO:0002027	regulation of heart rate	0.0154066	5	0.656956	0.877748	0.996683	87250	5	101	1.21762	0.392377	0.591009
GO:0030072	peptide hormone secretion	0.0252917	9	0.720339	0.87792	0.996683	93328	8	217	0.906764	0.660848	0.765467
GO:0080135	regulation of cellular response to stress	0.0710366	29	0.826398	0.877945	0.996683	208611	27	678	0.979486	0.57298	0.711381
GO:0060562	epithelial tube morphogenesis	0.0486146	19	0.791152	0.878454	0.996683	196620	16	323	1.21838	0.243111	0.477399
GO:1903532	positive regulation of secretion by cell	0.0300987	11	0.739807	0.878768	0.996683	60459	11	272	0.99469	0.550643	0.700227
GO:0002062	chondrocyte differentiation	0.0229033	8	0.707074	0.878823	0.996683	305130	8	112	1.75686	0.0861139	0.348123
GO:0010595	positive regulation of endothelial cell migration	0.0154548	5	0.654905	0.879385	0.996683	85022	4	101	0.974098	0.591971	0.722502
GO:0035148	tube formation	0.0229292	8	0.706275	0.879555	0.996683	139597	7	152	1.13271	0.42324	0.614101
GO:0007409	axonogenesis	0.0733731	30	0.82767	0.879934	0.996683	254473	25	417	1.47458	0.0347166	0.250993
GO:0007275	multicellular organism development	0.482898	226	0.947383	0.880085	0.996683	209419	225	4609	1.20071	0.000831091	0.0626066
GO:0006936	muscle contraction	0.0418336	16	0.774226	0.880292	0.996683	289935	14	331	1.04031	0.478573	0.654654
GO:0006814	sodium ion transport	0.0254275	9	0.716493	0.881565	0.996683	194255	10	240	1.02483	0.514043	0.675749
GO:0061337	cardiac conduction	0.0155593	5	0.650507	0.882867	0.996683	140895	5	93	1.32236	0.327434	0.538995
GO:0051235	maintenance of location	0.030278	11	0.735425	0.88318	0.996683	147202	11	320	0.845487	0.756819	0.819389
GO:0003015	heart process	0.0350047	13	0.751778	0.88339	0.996683	230272	12	241	1.2247	0.276786	0.499186
GO:0007169	transmembrane receptor protein tyrosine kinase signaling pathway	0.078019	32	0.830276	0.883446	0.996683	258906	30	599	1.23185	0.140246	0.399194
GO:0006357	regulation of transcription by RNA polymerase II	0.234191	105	0.907594	0.883593	0.996683	169742	112	2407	1.14447	0.0673907	0.314184
GO:0009150	purine ribonucleotide metabolic process	0.0327093	12	0.742647	0.88469	0.996683	220614	12	411	0.718131	0.911566	0.931068
GO:0048731	system development	0.44687	208	0.942227	0.88497	0.996683	212331	206	4157	1.21885	0.0007006	0.0626066
GO:0002790	peptide secretion	0.0255632	9	0.71269	0.885118	0.996683	93328	8	222	0.886341	0.685463	0.779486
GO:0048608	reproductive structure development	0.0397612	15	0.763669	0.885392	0.996683	96760	14	287	1.1998	0.280017	0.501494
GO:0030003	cellular cation homeostasis	0.0466974	18	0.780285	0.885738	0.996683	151787	18	470	0.941973	0.637072	0.753356
GO:0035637	multicellular organismal signaling	0.0256053	9	0.711519	0.886202	0.996683	291442	8	161	1.22216	0.332201	0.541979
GO:0050731	positive regulation of peptidyl-tyrosine phosphorylation	0.0231788	8	0.698669	0.886413	0.996683	159689	8	188	1.04664	0.498672	0.666442
GO:0007519	skeletal muscle tissue development	0.0182259	6	0.666399	0.886751	0.996683	137024	4	157	0.626649	0.885984	0.914908
GO:0050808	synapse organization	0.067114	27	0.814374	0.886871	0.996683	307822	20	399	1.23288	0.197086	0.440553
GO:0015931	nucleobase-containing compound transport	0.0156847	5	0.645309	0.886929	0.996683	212563	5	203	0.605812	0.919521	0.938424
GO:0098660	inorganic ion transmembrane transport	0.0914687	38	0.840977	0.886944	0.996683	191899	39	856	1.12061	0.251596	0.481691
GO:0001763	morphogenesis of a branching structure	0.0328119	12	0.740326	0.887046	0.996683	201619	10	194	1.26783	0.265883	0.488918
GO:0010717	regulation of epithelial to mesenchymal transition	0.018236	6	0.666031	0.887051	0.996683	133490	5	97	1.26783	0.359862	0.563929
GO:0006412	translation	0.0467779	18	0.778941	0.887306	0.996683	106061	16	647	0.608247	0.990043	0.993456
GO:0043405	regulation of MAP kinase activity	0.0256703	9	0.709717	0.88786	0.996683	254943	7	180	0.95651	0.601352	0.728139
GO:0001818	negative regulation of cytokine production	0.0256765	9	0.709544	0.888018	0.996683	179971	7	271	0.63532	0.927779	0.944313
GO:0018130	heterocycle biosynthetic process	0.328304	150	0.924887	0.888366	0.996683	157423	160	3767	1.04469	0.27669	0.499186
GO:0098771	inorganic ion homeostasis	0.0582178	23	0.799733	0.888436	0.996683	125429	23	584	0.968677	0.593293	0.723065
GO:1901700	response to oxygen-containing compound	0.162837	71	0.88263	0.888498	0.996683	193859	63	1582	0.979486	0.589521	0.722322
GO:0000122	negative regulation of transcription by RNA polymerase II	0.104731	44	0.850449	0.888906	0.996683	217515	42	876	1.17926	0.151251	0.405149
GO:0051146	striated muscle cell differentiation	0.0353144	13	0.745186	0.890237	0.996683	214831	10	273	0.900951	0.676507	0.772292
GO:0098656	anion transmembrane transport	0.0233258	8	0.694268	0.890298	0.996683	145745	8	245	0.803134	0.783641	0.833795
GO:0048523	negative regulation of cellular process	0.423042	196	0.937876	0.8905	0.996683	174999	193	4483	1.05889	0.186206	0.431813
GO:0050708	regulation of protein secretion	0.0281944	10	0.717978	0.890548	0.996683	99306	9	241	0.918522	0.649793	0.761309
GO:0009967	positive regulation of signal transduction	0.15877	69	0.87974	0.890745	0.996683	143544	64	1465	1.0745	0.289282	0.509216
GO:2000058	regulation of ubiquitin-dependent protein catabolic process	0.0158224	5	0.63969	0.891255	0.996683	378935	4	160	0.614899	0.894466	0.920331
GO:0061458	reproductive system development	0.0400556	15	0.758056	0.891473	0.996683	96760	14	291	1.18331	0.297186	0.519129
GO:0015833	peptide transport	0.0282587	10	0.716342	0.892074	0.996683	85878	9	246	0.899853	0.673571	0.770761
GO:0099565	chemical synaptic transmission, postsynaptic	0.0158647	5	0.637984	0.892554	0.996683	219069	5	122	1.00803	0.556575	0.701605
GO:0044271	cellular nitrogen compound biosynthetic process	0.367994	169	0.929649	0.892913	0.996683	162093	179	4430	0.993833	0.55327	0.700877
GO:0019693	ribose phosphate metabolic process	0.035474	13	0.741833	0.893638	0.996683	208637	13	436	0.733366	0.905238	0.92713
GO:0051402	neuron apoptotic process	0.0307553	11	0.724012	0.894291	0.996683	220603	10	238	1.03344	0.503338	0.669814
GO:0051403	stress-activated MAPK cascade	0.0283706	10	0.713517	0.894687	0.996683	239157	10	224	1.09803	0.427041	0.617004
GO:0071407	cellular response to organic cyclic compound	0.0653823	26	0.804983	0.895121	0.996683	175842	24	554	1.06553	0.40395	0.599221
GO:0009966	regulation of signal transduction	0.289714	131	0.915324	0.895405	0.996683	167416	121	2843	1.04682	0.303091	0.523613
GO:0045859	regulation of protein kinase activity	0.0722511	29	0.812506	0.897302	0.996683	237004	27	639	1.03927	0.446387	0.629905
GO:0010876	lipid localization	0.0404019	15	0.751559	0.89829	0.996683	113276	15	453	0.814436	0.826706	0.867198
GO:0042391	regulation of membrane potential	0.0542559	21	0.783511	0.898348	0.996683	203285	20	406	1.21162	0.218619	0.455754
GO:0060271	cilium assembly	0.0309498	11	0.719463	0.898562	0.996683	81249	11	346	0.781953	0.8367	0.875387
GO:0072521	purine-containing compound metabolic process	0.0381059	14	0.743719	0.899246	0.996683	189765	14	469	0.734208	0.911595	0.931068
GO:0098727	maintenance of cell number	0.0236962	8	0.683414	0.899602	0.996683	122642	6	173	0.85304	0.710128	0.796378
GO:0007204	positive regulation of cytosolic calcium ion concentration	0.0212326	7	0.667373	0.900262	0.996683	69815	7	191	0.901423	0.663086	0.765934
GO:0070372	regulation of ERK1 and ERK2 cascade	0.0358552	13	0.733947	0.901412	0.996683	222378	13	289	1.10639	0.394568	0.59214
GO:0009117	nucleotide metabolic process	0.0452376	17	0.760716	0.901551	0.996683	167060	17	553	0.756115	0.909173	0.929517
GO:0050770	regulation of axonogenesis	0.0262478	9	0.694101	0.901733	0.996683	275794	7	145	1.18739	0.376409	0.57617
GO:0099536	synaptic signaling	0.0969656	40	0.835056	0.90185	0.996683	251770	34	711	1.17618	0.185144	0.431337
GO:0046394	carboxylic acid biosynthetic process	0.026255	9	0.69391	0.901897	0.996683	218992	9	304	0.72817	0.874435	0.906169
GO:0050790	regulation of catalytic activity	0.217198	96	0.894722	0.902245	0.996683	208940	88	2235	0.968432	0.645668	0.759052
GO:0042325	regulation of phosphorylation	0.129748	55	0.858091	0.902666	0.996683	218954	53	1196	1.08996	0.274296	0.496874
GO:0045444	fat cell differentiation	0.0335431	12	0.724188	0.902739	0.996683	175183	12	228	1.29452	0.219046	0.455754
GO:0034248	regulation of cellular amide metabolic process	0.0383102	14	0.739753	0.903176	0.996683	162730	11	443	0.610735	0.973574	0.98121
GO:0009968	negative regulation of signal transduction	0.134162	57	0.860039	0.903632	0.996683	180202	47	1194	0.968183	0.614634	0.736597
GO:0016053	organic acid biosynthetic process	0.0263393	9	0.691691	0.903793	0.996683	218992	9	306	0.723411	0.879011	0.909078
GO:0018108	peptidyl-tyrosine phosphorylation	0.0430505	16	0.75234	0.904058	0.996683	222665	15	366	1.00803	0.524841	0.68339
GO:0031098	stress-activated protein kinase signaling cascade	0.028837	10	0.701977	0.905019	0.996683	239157	10	231	1.06476	0.46542	0.642217
GO:0055080	cation homeostasis	0.0569844	22	0.78152	0.905533	0.996683	130516	22	569	0.950987	0.627301	0.744648
GO:0060047	heart contraction	0.0336917	12	0.720994	0.905698	0.996683	247193	11	230	1.17633	0.334135	0.542211
GO:0051046	regulation of secretion	0.0683514	27	0.79963	0.905911	0.996683	124129	26	592	1.08023	0.370651	0.571258
GO:0006796	phosphate-containing compound metabolic process	0.244973	109	0.900704	0.905962	0.996683	190294	108	2645	1.0043	0.49698	0.666095
GO:1901605	alpha-amino acid metabolic process	0.0163644	5	0.618506	0.906916	0.996683	178064	5	194	0.633917	0.89979	0.923138
GO:0006753	nucleoside phosphate metabolic process	0.0455464	17	0.755558	0.906919	0.996683	167060	17	561	0.745333	0.91971	0.938424
GO:0002040	sprouting angiogenesis	0.0189807	6	0.639898	0.907465	0.996683	169308	6	121	1.21964	0.369524	0.570805
GO:0051254	positive regulation of RNA metabolic process	0.183906	80	0.880576	0.907911	0.996683	162905	81	1757	1.13391	0.125638	0.393335
GO:0018212	peptidyl-tyrosine modification	0.043271	16	0.748508	0.907923	0.996683	222665	15	368	1.00255	0.533465	0.689162
GO:0031323	regulation of cellular metabolic process	0.447728	207	0.9359	0.908142	0.996683	168459	220	5262	1.02834	0.321291	0.534445
GO:0031327	negative regulation of cellular biosynthetic process	0.158331	68	0.869395	0.908604	0.996683	190639	65	1468	1.08906	0.250336	0.480706
GO:0017015	regulation of transforming growth factor beta receptor signaling pathway	0.0164481	5	0.615357	0.909152	0.996683	83840	6	135	1.09315	0.471169	0.648409
GO:0030510	regulation of BMP signaling pathway	0.0164915	5	0.613739	0.910291	0.996683	234784	3	101	0.730573	0.783913	0.833795
GO:0045893	positive regulation of DNA-templated transcription	0.173571	75	0.874694	0.910994	0.996683	165547	77	1620	1.16907	0.082732	0.34519
GO:1903508	positive regulation of nucleic acid-templated transcription	0.173571	75	0.874694	0.910994	0.996683	165547	77	1620	1.16907	0.082732	0.34519
GO:0051048	negative regulation of secretion	0.0191369	6	0.634678	0.911317	0.996683	106253	6	156	0.945999	0.612714	0.736259
GO:1903844	regulation of cellular response to transforming growth factor beta stimulus	0.0165496	5	0.611583	0.911799	0.996683	83840	6	138	1.06939	0.49247	0.663159
GO:0032502	developmental process	0.569698	267	0.948724	0.912324	0.996683	209633	282	6107	1.13576	0.00448472	0.124603
GO:0050801	ion homeostasis	0.0597315	23	0.779466	0.912445	0.996683	125429	23	593	0.953975	0.622862	0.74152
GO:1903050	regulation of proteolysis involved in protein catabolic process	0.0192015	6	0.632543	0.912869	0.996683	316525	5	211	0.582843	0.934095	0.948863
GO:0043161	proteasome-mediated ubiquitin-dependent protein catabolic process	0.0340895	12	0.712581	0.913255	0.996683	171551	12	431	0.684807	0.938393	0.952288
GO:0006813	potassium ion transport	0.0341255	12	0.711827	0.913915	0.996683	154410	12	230	1.28327	0.227591	0.463363
GO:1901654	response to ketone	0.0218634	7	0.648116	0.915176	0.996683	239863	6	196	0.752938	0.813041	0.858042
GO:0009719	response to endogenous stimulus	0.174071	75	0.872181	0.915546	0.996683	163559	70	1534	1.12237	0.16731	0.415984
GO:0006790	sulfur compound metabolic process	0.03185	11	0.699128	0.916522	0.996683	247324	11	321	0.842853	0.760321	0.820158
GO:0055086	nucleobase-containing small molecule metabolic process	0.0508309	19	0.756656	0.91698	0.996683	151483	19	628	0.744146	0.931155	0.946812
GO:1902680	positive regulation of RNA biosynthetic process	0.17428	75	0.871138	0.917388	0.996683	165547	77	1626	1.16475	0.0878715	0.351755
GO:0033554	cellular response to stress	0.165771	71	0.867007	0.917964	0.996683	154906	69	1847	0.918853	0.792264	0.840503
GO:0051130	positive regulation of cellular component organization	0.120363	50	0.840914	0.918448	0.996683	199185	43	1004	1.05341	0.38331	0.582472
GO:0007548	sex differentiation	0.0367937	13	0.715226	0.918584	0.996683	89632	12	266	1.10959	0.397949	0.595043
GO:0048872	homeostasis of number of cells	0.0295922	10	0.684064	0.919948	0.996683	37919	10	277	0.887941	0.693867	0.78384
GO:0034654	nucleobase-containing compound biosynthetic process	0.323994	146	0.912197	0.919976	0.996683	159656	155	3701	1.03009	0.351019	0.555005
GO:0010558	negative regulation of macromolecule biosynthetic process	0.153117	65	0.859336	0.92026	0.996683	187784	61	1410	1.06408	0.322792	0.536074
GO:0045935	positive regulation of nucleobase-containing compound metabolic process	0.200282	87	0.879327	0.92075	0.996683	156207	88	1954	1.1077	0.164213	0.41579
GO:0001764	neuron migration	0.034546	12	0.703164	0.921299	0.996683	390538	10	169	1.45538	0.15134	0.405149
GO:0046883	regulation of hormone secretion	0.0272205	9	0.669299	0.921844	0.996683	170129	8	228	0.863017	0.713487	0.796378
GO:0001934	positive regulation of protein phosphorylation	0.078665	31	0.797725	0.922657	0.996683	217195	29	717	0.994816	0.539261	0.693818
GO:0051047	positive regulation of secretion	0.0322408	11	0.690654	0.923442	0.996683	60459	11	298	0.907905	0.671101	0.770761
GO:0006793	phosphorus metabolic process	0.247236	109	0.892456	0.923887	0.996683	190294	108	2669	0.995266	0.538269	0.692975
GO:0048863	stem cell differentiation	0.0396124	14	0.715434	0.925371	0.996683	255546	10	239	1.02912	0.508698	0.674764
GO:0000165	MAPK cascade	0.0879456	35	0.805614	0.925996	0.996683	216637	31	737	1.03457	0.44886	0.631781
GO:0071900	regulation of protein serine/threonine kinase activity	0.0445323	16	0.727307	0.927659	0.996683	221652	14	372	0.925655	0.654787	0.765103
GO:0051094	positive regulation of developmental process	0.166919	71	0.861042	0.927682	0.996683	209016	63	1272	1.2182	0.0592796	0.302695
GO:1901701	cellular response to oxygen-containing compound	0.119198	49	0.832148	0.928294	0.996683	181699	44	1130	0.957719	0.641218	0.756487
GO:0033673	negative regulation of kinase activity	0.025083	8	0.645629	0.928746	0.996683	313259	8	226	0.870654	0.704332	0.794132
GO:0051253	negative regulation of RNA metabolic process	0.147639	62	0.85009	0.928992	0.996683	197804	59	1309	1.1086	0.219232	0.455754
GO:0030162	regulation of proteolysis	0.0610221	23	0.762981	0.929449	0.996683	155370	21	691	0.74749	0.937204	0.951551
GO:0045892	negative regulation of DNA-templated transcription	0.136834	57	0.843245	0.929521	0.996683	195854	54	1205	1.10223	0.244735	0.479413
GO:0032271	regulation of protein polymerization	0.0173146	5	0.584561	0.929666	0.996683	206624	5	192	0.64052	0.894873	0.920331
GO:0051128	regulation of cellular component organization	0.243852	107	0.888242	0.929762	0.996683	187495	90	2241	0.98779	0.567993	0.7069
GO:1903507	negative regulation of nucleic acid-templated transcription	0.136873	57	0.843004	0.929854	0.996683	195854	54	1207	1.1004	0.248667	0.479814
GO:1902679	negative regulation of RNA biosynthetic process	0.136877	57	0.842981	0.929886	0.996683	195854	54	1208	1.09949	0.250645	0.480714
GO:0071495	cellular response to endogenous stimulus	0.15209	64	0.851831	0.929956	0.996683	182227	60	1295	1.13958	0.158598	0.412304
GO:0031175	neuron projection development	0.14133	59	0.845066	0.930714	0.996683	238681	47	917	1.26064	0.0605291	0.303806
GO:0071902	positive regulation of protein serine/threonine kinase activity	0.027738	9	0.65681	0.931034	0.996683	247911	7	216	0.797092	0.779866	0.83121
GO:0031325	positive regulation of cellular metabolic process	0.2882	128	0.899062	0.93138	0.996683	176390	129	2953	1.07446	0.194495	0.439913
GO:0060411	cardiac septum morphogenesis	0.0174048	5	0.581531	0.931545	0.996683	307059	4	70	1.40548	0.317471	0.5311
GO:0060429	epithelium development	0.139308	58	0.842799	0.931998	0.996683	158973	52	1154	1.10831	0.237023	0.471751
GO:0043408	regulation of MAPK cascade	0.0795382	31	0.788967	0.932235	0.996683	221326	28	645	1.06773	0.387481	0.58621
GO:0051348	negative regulation of transferase activity	0.0278232	9	0.654799	0.932454	0.996683	281476	9	259	0.854686	0.730686	0.804667
GO:0072175	epithelial tube formation	0.0201233	6	0.603567	0.932585	0.996683	158977	6	138	1.06939	0.49247	0.663159
GO:0071310	cellular response to organic substance	0.233953	102	0.88256	0.934259	0.996683	163277	95	2278	1.02573	0.410637	0.60348
GO:0006836	neurotransmitter transport	0.0254079	8	0.637375	0.934405	0.996683	130435	8	202	0.974098	0.580641	0.715544
GO:0031399	regulation of protein modification process	0.152698	64	0.84844	0.934764	0.996683	185781	61	1488	1.0083	0.492854	0.663159
GO:0007254	JNK cascade	0.0202454	6	0.599928	0.934876	0.996683	335858	6	164	0.899853	0.660749	0.765467
GO:0043043	peptide biosynthetic process	0.0498562	18	0.730847	0.935462	0.996683	106061	16	675	0.583016	0.994426	0.996365
GO:0001932	regulation of protein phosphorylation	0.113403	46	0.821119	0.935518	0.996683	199883	44	1058	1.02289	0.460429	0.63876
GO:0050730	regulation of peptidyl-tyrosine phosphorylation	0.0305257	10	0.663143	0.935608	0.996683	135097	10	255	0.964548	0.591684	0.722502
GO:0006163	purine nucleotide metabolic process	0.0354815	12	0.684624	0.935832	0.996683	220614	12	438	0.673862	0.945964	0.959024
GO:0019827	stem cell population maintenance	0.0229568	7	0.617249	0.936498	0.996683	124445	5	169	0.727692	0.821895	0.863914
GO:0006874	cellular calcium ion homeostasis	0.030606	10	0.661404	0.936822	0.996683	107180	10	270	0.910962	0.663114	0.765934
GO:0010634	positive regulation of epithelial cell migration	0.0230495	7	0.614766	0.938068	0.996683	87284	6	144	1.02483	0.534154	0.689162
GO:0072503	cellular divalent inorganic cation homeostasis	0.0332406	11	0.66988	0.938969	0.996683	103354	11	308	0.878428	0.712089	0.796378
GO:0001837	epithelial to mesenchymal transition	0.0282407	9	0.645119	0.939051	0.996683	136185	8	157	1.2533	0.307926	0.526267
GO:0043604	amide biosynthetic process	0.0620204	23	0.7507	0.940645	0.996683	200804	21	801	0.644838	0.990074	0.993456
GO:0043069	negative regulation of programmed cell death	0.0917093	36	0.794625	0.940725	0.996683	164113	33	854	0.95043	0.645434	0.759052
GO:0048869	cellular developmental process	0.428566	195	0.921064	0.941606	0.996683	208573	200	4087	1.20362	0.00163947	0.0775191
GO:0051172	negative regulation of nitrogen compound metabolic process	0.220275	95	0.873034	0.941765	0.996683	191492	94	2232	1.03585	0.371918	0.572781
GO:0046879	hormone secretion	0.0334462	11	0.665761	0.941802	0.996683	142602	10	281	0.875302	0.710643	0.796378
GO:0043410	positive regulation of MAPK cascade	0.0598782	22	0.74375	0.942582	0.996683	219672	19	470	0.994305	0.543781	0.69745
GO:0023056	positive regulation of signaling	0.177607	75	0.854821	0.942746	0.996683	149579	69	1643	1.03294	0.405856	0.601037
GO:0030307	positive regulation of cell growth	0.018009	5	0.562022	0.943016	0.996683	303962	5	154	0.798571	0.755272	0.819389
GO:0010647	positive regulation of cell communication	0.177828	75	0.853758	0.944179	0.996683	149579	69	1639	1.03546	0.397574	0.594914
GO:0042886	amide transport	0.0311926	10	0.648966	0.945108	0.996683	85878	9	284	0.77945	0.820605	0.863914
GO:0010498	proteasomal protein catabolic process	0.0386449	13	0.680963	0.945181	0.996683	159617	13	497	0.643355	0.968888	0.978886
GO:0080090	regulation of primary metabolic process	0.455945	208	0.923472	0.945732	0.996683	160945	219	5468	0.985098	0.620617	0.740132
GO:0010975	regulation of neuron projection development	0.0672714	25	0.752285	0.946626	0.996683	213882	18	419	1.05663	0.439424	0.624365
GO:0043066	negative regulation of apoptotic process	0.0903526	35	0.784152	0.948249	0.996683	164265	32	835	0.9426	0.662294	0.765934
GO:0048839	inner ear development	0.0339589	11	0.655711	0.948373	0.996683	334454	9	192	1.15294	0.379652	0.579484
GO:0009306	protein secretion	0.0389461	13	0.675698	0.948709	0.996683	79896	12	339	0.870654	0.728606	0.804667
GO:0051216	cartilage development	0.0314797	10	0.643046	0.948807	0.996683	245604	11	195	1.38747	0.171705	0.418104
GO:0023061	signal release	0.0558362	20	0.725082	0.949131	0.996683	153256	19	448	1.04313	0.458419	0.636831
GO:0035592	establishment of protein localization to extracellular region	0.0390122	13	0.674553	0.949457	0.996683	79896	12	340	0.868093	0.732232	0.804667
GO:0031647	regulation of protein stability	0.0264108	8	0.613172	0.949476	0.996683	243140	8	299	0.658086	0.923107	0.940489
GO:2000112	regulation of cellular macromolecule biosynthetic process	0.0414766	14	0.683278	0.949592	0.996683	101002	12	464	0.636103	0.967448	0.977912
GO:0042981	regulation of apoptotic process	0.135172	55	0.823664	0.949915	0.996683	150869	52	1370	0.93357	0.720829	0.801095
GO:0055074	calcium ion homeostasis	0.0340892	11	0.653205	0.949936	0.996683	97550	11	295	0.917138	0.658176	0.765467
GO:0010557	positive regulation of macromolecule biosynthetic process	0.191757	81	0.855082	0.950239	0.996683	165645	83	1828	1.11678	0.153719	0.407444
GO:0043067	regulation of programmed cell death	0.137426	56	0.824881	0.950272	0.996683	151004	53	1397	0.933133	0.723776	0.803935
GO:0120036	plasma membrane bounded cell projection organization	0.185372	78	0.851774	0.950683	0.996683	212502	66	1436	1.13046	0.16077	0.412406
GO:0010648	negative regulation of cell communication	0.148466	61	0.831715	0.950741	0.996683	173397	51	1296	0.967897	0.61881	0.739397
GO:0065008	regulation of biological quality	0.346029	154	0.90091	0.951382	0.996683	178092	156	3522	1.08943	0.121971	0.390613
GO:0031401	positive regulation of protein modification process	0.104304	41	0.795714	0.951455	0.996683	213728	38	968	0.965544	0.613871	0.736597
GO:0045934	negative regulation of nucleobase-containing compound metabolic process	0.155147	64	0.835046	0.951507	0.996683	196208	62	1429	1.06715	0.312662	0.527344
GO:0030154	cell differentiation	0.426554	193	0.915918	0.951715	0.996683	208368	198	4063	1.19862	0.0021356	0.0828453
GO:0007179	transforming growth factor beta receptor signaling pathway	0.023977	7	0.590985	0.951989	0.996683	103250	8	198	0.993777	0.557818	0.702311
GO:0032872	regulation of stress-activated MAPK cascade	0.0239863	7	0.590755	0.952113	0.996683	249776	7	184	0.935716	0.624476	0.743011
GO:0012501	programmed cell death	0.177	74	0.846312	0.952225	0.996683	163725	69	1841	0.921848	0.783591	0.833795
GO:0031328	positive regulation of cellular biosynthetic process	0.196427	83	0.855362	0.952291	0.996683	160209	87	1923	1.11277	0.155074	0.407444
GO:0023057	negative regulation of signaling	0.148783	61	0.829947	0.952675	0.996683	173397	51	1302	0.963437	0.6322	0.750031
GO:0009891	positive regulation of biosynthetic process	0.200857	85	0.856653	0.953003	0.996683	159826	89	1958	1.118	0.141197	0.399194
GO:0051171	regulation of nitrogen compound metabolic process	0.445268	202	0.91834	0.953019	0.996683	164696	211	5313	0.976802	0.673666	0.770761
GO:0007156	homophilic cell adhesion via plasma membrane adhesion molecules	0.0293073	9	0.621641	0.953417	0.996683	621025	8	163	1.20716	0.344457	0.547721
GO:0010941	regulation of cell death	0.153289	63	0.831962	0.953448	0.996683	149379	59	1547	0.938049	0.719129	0.799903
GO:0070371	ERK1 and ERK2 cascade	0.0394287	13	0.667427	0.953953	0.996683	222378	13	314	1.0183	0.513484	0.675749
GO:0032940	secretion by cell	0.0865636	33	0.771706	0.954027	0.996683	149750	31	777	0.981307	0.570331	0.708948
GO:0071396	cellular response to lipid	0.063512	23	0.733069	0.954569	0.996683	168547	21	573	0.901423	0.719368	0.799903
GO:0070302	regulation of stress-activated protein kinase signaling cascade	0.0241803	7	0.586015	0.954639	0.996683	249776	7	187	0.920705	0.641321	0.756487
GO:0002009	morphogenesis of an epithelium	0.0728586	27	0.750163	0.954709	0.996683	203672	21	502	1.02892	0.478475	0.654654
GO:0022604	regulation of cell morphogenesis	0.0345428	11	0.644626	0.955061	0.996683	119072	11	296	0.91404	0.662516	0.765934
GO:0007167	enzyme-linked receptor protein signaling pathway	0.118324	47	0.804077	0.955467	0.996683	229294	42	938	1.10131	0.278743	0.500084
GO:0051247	positive regulation of protein metabolic process	0.142688	58	0.822837	0.955562	0.996683	201008	55	1430	0.945999	0.689349	0.781902
GO:0010604	positive regulation of macromolecule metabolic process	0.317846	140	0.891628	0.955843	0.996683	168807	138	3344	1.01503	0.436995	0.623234
GO:0006417	regulation of translation	0.0321072	10	0.630478	0.956137	0.996683	101884	8	385	0.511085	0.989565	0.993456
GO:0001503	ossification	0.0566143	20	0.715116	0.956174	0.996683	195367	16	397	0.991273	0.550714	0.700227
GO:0060485	mesenchyme development	0.051927	18	0.701701	0.956989	0.996683	192839	16	289	1.36171	0.131692	0.397072
GO:0043523	regulation of neuron apoptotic process	0.0270533	8	0.598609	0.957439	0.996683	275950	7	205	0.839862	0.732654	0.804667
GO:0071692	protein localization to extracellular region	0.0398026	13	0.661158	0.957687	0.996683	79896	12	347	0.850581	0.756728	0.819389
GO:0003279	cardiac septum development	0.0217794	6	0.55767	0.958309	0.996683	293696	5	105	1.17124	0.424758	0.614692
GO:0046903	secretion	0.0985575	38	0.78049	0.958321	0.996683	148312	35	905	0.951225	0.646449	0.759052
GO:0008219	cell death	0.193316	81	0.848182	0.958485	0.996683	161616	75	2002	0.921428	0.794554	0.842063
GO:0045765	regulation of angiogenesis	0.0349165	11	0.637728	0.95893	0.996683	112851	11	274	0.98743	0.560511	0.702344
GO:0007417	central nervous system development	0.145624	59	0.820146	0.959655	0.996683	268141	52	1007	1.2701	0.0451626	0.278007
GO:0098742	cell-cell adhesion via plasma-membrane adhesion molecules	0.0474521	16	0.682555	0.960129	0.996683	476823	14	269	1.28009	0.207484	0.446923
GO:0070374	positive regulation of ERK1 and ERK2 cascade	0.0246529	7	0.574783	0.960298	0.996683	200805	7	209	0.823789	0.750584	0.816076
GO:1901135	carbohydrate derivative metabolic process	0.101225	39	0.779923	0.960817	0.996683	232658	38	1034	0.903914	0.76601	0.824995
GO:0072507	divalent inorganic cation homeostasis	0.0376504	12	0.645185	0.96095	0.996683	94846	12	341	0.865547	0.735826	0.80514
GO:0001525	angiogenesis	0.0667576	24	0.727752	0.96145	0.996683	139267	23	503	1.12467	0.310338	0.526267
GO:1901342	regulation of vasculature development	0.0352675	11	0.63138	0.962293	0.996683	112851	11	278	0.973222	0.579986	0.715544
GO:0034976	response to endoplasmic reticulum stress	0.0194477	5	0.520445	0.963675	0.996683	210528	5	251	0.48996	0.977151	0.984332
GO:0072359	circulatory system development	0.144257	58	0.813885	0.963926	0.996683	225007	51	1070	1.17233	0.13308	0.397116
GO:0006875	cellular metal ion homeostasis	0.0405161	13	0.649514	0.964083	0.996683	104487	13	396	0.807444	0.82176	0.863914
GO:0021987	cerebral cortex development	0.0195263	5	0.518351	0.964575	0.996683	396948	4	115	0.855512	0.692806	0.783503
GO:0043583	ear development	0.0380676	12	0.638115	0.964635	0.996683	319298	10	218	1.12826	0.394038	0.591776
GO:0043524	negative regulation of neuron apoptotic process	0.0195463	5	0.517819	0.964802	0.996683	304999	4	147	0.669278	0.853293	0.888289
GO:0071772	response to BMP	0.0250951	7	0.564653	0.965009	0.996683	192884	6	164	0.899853	0.660749	0.765467
GO:0071773	cellular response to BMP stimulus	0.0250951	7	0.564653	0.965009	0.996683	192884	6	164	0.899853	0.660749	0.765467
GO:0001823	mesonephros development	0.0195774	5	0.516997	0.96515	0.996683	207303	5	98	1.2549	0.367991	0.57024
GO:0061448	connective tissue development	0.040802	13	0.644964	0.966395	0.996683	279491	14	265	1.29941	0.192624	0.438091
GO:0030030	cell projection organization	0.188585	78	0.837261	0.966437	0.996683	212502	66	1473	1.10206	0.217892	0.455754
GO:0060078	regulation of postsynaptic membrane potential	0.0197083	5	0.513563	0.966584	0.996683	219069	5	136	0.904264	0.652826	0.763921
GO:0055065	metal ion homeostasis	0.0507412	17	0.678205	0.966712	0.996683	88088	17	493	0.848137	0.790639	0.839212
GO:0016331	morphogenesis of embryonic epithelium	0.0225509	6	0.538593	0.966936	0.996683	158977	6	151	0.977323	0.580857	0.715544
GO:0045766	positive regulation of angiogenesis	0.0197606	5	0.512204	0.967141	0.996683	76439	5	159	0.773458	0.779319	0.83121
GO:1904018	positive regulation of vasculature development	0.0197606	5	0.512204	0.967141	0.996683	76439	5	159	0.773458	0.779319	0.83121
GO:0048646	anatomical structure formation involved in morphogenesis	0.140601	56	0.806255	0.967543	0.996683	233611	50	1123	1.0951	0.270078	0.492447
GO:2000027	regulation of animal organ morphogenesis	0.0226404	6	0.536464	0.967823	0.996683	220306	4	123	0.799869	0.741845	0.809142
GO:0060548	negative regulation of cell death	0.102735	39	0.768458	0.969061	0.996683	160655	35	953	0.903315	0.759281	0.819896
GO:0000377	RNA splicing, via transesterification reactions with bulged adenosine as nucleophile	0.0228284	6	0.532046	0.969617	0.996683	424246	6	276	0.534695	0.970529	0.979581
GO:0000398	mRNA splicing, via spliceosome	0.0228284	6	0.532046	0.969617	0.996683	424246	6	276	0.534695	0.970529	0.979581
GO:0040012	regulation of locomotion	0.125471	49	0.790544	0.969702	0.996683	167201	45	977	1.13287	0.210668	0.446923
GO:0030509	BMP signaling pathway	0.0229005	6	0.53037	0.970281	0.996683	220248	5	153	0.80379	0.750235	0.816076
GO:0050673	epithelial cell proliferation	0.058652	20	0.690272	0.970767	0.996683	212236	18	417	1.0617	0.431338	0.619728
GO:0000375	RNA splicing, via transesterification reactions	0.0229851	6	0.528418	0.971042	0.996683	424246	6	280	0.527057	0.973409	0.98121
GO:1901137	carbohydrate derivative biosynthetic process	0.065907	23	0.70643	0.971076	0.996683	238917	22	614	0.881289	0.759764	0.819987
GO:0009888	tissue development	0.220078	92	0.846221	0.971132	0.996683	189397	89	1881	1.16376	0.0713813	0.320752
GO:0010646	regulation of cell communication	0.334525	146	0.88348	0.971188	0.996683	183115	139	3203	1.06739	0.206577	0.446923
GO:0016310	phosphorylation	0.176819	72	0.824282	0.971556	0.996683	211137	68	1751	0.955183	0.676218	0.772292
GO:0009653	anatomical structure morphogenesis	0.322226	140	0.879509	0.971988	0.996683	221419	134	2600	1.26764	0.00188519	0.0775191
GO:0030334	regulation of cell migration	0.114788	44	0.775943	0.972252	0.996683	167957	40	877	1.12182	0.246095	0.479564
GO:0007178	transmembrane receptor protein serine/threonine kinase signaling pathway	0.0466925	15	0.650304	0.972605	0.996683	138146	14	359	0.959174	0.602069	0.728578
GO:0048514	blood vessel morphogenesis	0.082838	30	0.733102	0.973213	0.996683	212669	29	592	1.20487	0.173076	0.420123
GO:0007411	axon guidance	0.0468206	15	0.648526	0.973392	0.996683	277754	13	229	1.39628	0.142094	0.399194
GO:0097485	neuron projection guidance	0.0469076	15	0.647322	0.973916	0.996683	277754	13	230	1.39021	0.145383	0.399276
[truncated: 57 more rows]

## Sheet: dlpfc
id	description	genome_fraction	observed_region_hits	fold_enrichment	p_value	p_adjust	mean_tss_dist	observed_gene_hits	gene_set_size	fold_enrichment_hyper	p_value_hyper	p_adjust_hyper
GO:0019884	antigen processing and presentation of exogenous antigen	0.00189257	6	12.1934	1.2339e-05	0.014486	44899	6	47	5.65032	0.000629121	0.0853132
GO:0002478	antigen processing and presentation of exogenous peptide antigen	0.00154346	5	12.4596	6.0187e-05	0.0353298	46932	4	38	4.65904	0.0103384	0.242746
GO:0048002	antigen processing and presentation of peptide antigen	0.00264274	5	7.27684	0.000703115	0.275152	46932	4	61	2.90235	0.0489605	0.350872
GO:0019882	antigen processing and presentation	0.0059536	7	4.52215	0.0010546	0.309525	49939	7	102	3.03751	0.00840006	0.234802
GO:0002070	epithelial cell maturation	0.00336909	5	5.708	0.00203435	0.411132	157315	4	22	8.04743	0.00136026	0.0853132
GO:0002460	adaptive immune response based on somatic recombination of immune receptors built from immunoglobulin superfamily domains	0.0228288	14	2.3587	0.0029277	0.411132	137635	14	288	2.15157	0.00609242	0.197271
GO:0061462	protein localization to lysosome	0.00542202	6	4.25615	0.0032004	0.411132	249407	4	49	3.61313	0.0244748	0.299278
GO:0044843	cell cycle G1/S phase transition	0.0256357	15	2.25047	0.00325359	0.411132	225836	13	242	2.37765	0.00354568	0.173443
GO:0002704	negative regulation of leukocyte mediated immunity	0.00548001	6	4.21111	0.00336953	0.411132	134929	6	66	4.02372	0.00371826	0.174609
GO:0009451	RNA modification	0.00938858	8	3.2773	0.00350198	0.411132	166691	8	168	2.10766	0.0373191	0.329939
GO:0002449	lymphocyte mediated immunity	0.0191673	12	2.40795	0.00486065	0.489777	126737	12	277	1.91744	0.0241259	0.299278
GO:0051865	protein autoubiquitination	0.00610273	6	3.78141	0.00563135	0.489777	242501	5	77	2.87408	0.030174	0.313135
GO:0006275	regulation of DNA replication	0.0102416	8	3.00435	0.00582815	0.489777	65725	7	132	2.34717	0.0304066	0.313135
GO:0034260	negative regulation of GTPase activity	0.004347	5	4.42391	0.00593719	0.489777	308504	3	30	4.42609	0.0296059	0.313135
GO:0000082	G1/S transition of mitotic cell cycle	0.0224768	13	2.22452	0.00654933	0.489777	215124	11	216	2.25403	0.0102777	0.242746
GO:0016064	immunoglobulin mediated immune response	0.00835745	7	3.22145	0.00673541	0.489777	110533	6	136	1.95269	0.0883285	0.395792
GO:0006809	nitric oxide biosynthetic process	0.00642042	6	3.5943	0.00713886	0.489777	218367	6	65	4.08562	0.00344442	0.173443
GO:0019724	B cell mediated immunity	0.0085347	7	3.15454	0.00750936	0.489777	110533	6	139	1.91054	0.0956051	0.405949
GO:1904894	positive regulation of receptor signaling pathway via STAT	0.0046805	5	4.1087	0.00801927	0.495506	153061	4	47	3.76688	0.0213353	0.299278
GO:0006399	tRNA metabolic process	0.0109365	8	2.81344	0.00846996	0.497187	102326	8	188	1.88344	0.0640379	0.368612
GO:0045428	regulation of nitric oxide biosynthetic process	0.00485227	5	3.96325	0.00926817	0.518135	255657	5	51	4.3393	0.00575188	0.192934
GO:0098542	defense response to other organism	0.0649077	27	1.59991	0.0112564	0.57576	78379	28	1054	1.17581	0.212153	0.554544
GO:0080164	regulation of nitric oxide metabolic process	0.00519688	5	3.70045	0.0121656	0.57576	255657	5	54	4.09823	0.00733017	0.226464
GO:0046209	nitric oxide metabolic process	0.00730236	6	3.1602	0.0128283	0.57576	218367	6	71	3.74036	0.00533565	0.192934
GO:0045087	innate immune response	0.0503474	22	1.68063	0.0128419	0.57576	88666	23	809	1.25834	0.153364	0.487939
GO:2001057	reactive nitrogen species metabolic process	0.00732037	6	3.15243	0.0129701	0.57576	218367	6	72	3.68841	0.00571256	0.192934
GO:0042742	defense response to bacterium	0.0168578	10	2.28152	0.0137432	0.57576	145344	10	300	1.47536	0.143549	0.477413
GO:0034470	ncRNA processing	0.0250217	13	1.99827	0.0149038	0.57576	284573	12	406	1.3082	0.209858	0.55117
GO:0072665	protein localization to vacuole	0.00762826	6	3.02519	0.0155656	0.57576	249407	4	75	2.36058	0.0897294	0.396024
GO:0031047	gene silencing by RNA	0.00994893	7	2.70613	0.0162197	0.57576	351030	5	118	1.87546	0.129188	0.46593
GO:0007266	Rho protein signal transduction	0.0148571	9	2.32989	0.0167621	0.57576	237095	8	130	2.72375	0.00943448	0.242746
GO:0034660	ncRNA metabolic process	0.0427005	19	1.71138	0.0169635	0.57576	262838	19	593	1.41814	0.0810002	0.381138
GO:0048566	embryonic digestive tract development	0.00778492	6	2.96431	0.0170154	0.57576	347488	5	33	6.70619	0.000809459	0.0853132
GO:0001910	regulation of leukocyte mediated cytotoxicity	0.00567471	5	3.38885	0.0171195	0.57576	112930	6	84	3.16149	0.0118755	0.248962
GO:1902850	microtubule cytoskeleton organization involved in mitosis	0.0149186	9	2.32028	0.0171649	0.57576	288303	8	156	2.26979	0.0255791	0.299278
GO:0090049	regulation of cell migration involved in sprouting angiogenesis	0.00578823	5	3.32239	0.0184666	0.589733	331207	5	37	5.9812	0.00138071	0.0853132
GO:0002443	leukocyte mediated immunity	0.0258832	13	1.93175	0.0190787	0.589733	134869	14	372	1.66573	0.044059	0.344835
GO:0002698	negative regulation of immune effector process	0.0102894	7	2.61658	0.0190885	0.589733	124593	7	119	2.60358	0.0184616	0.299278
GO:0034113	heterotypic cell-cell adhesion	0.00596035	5	3.22645	0.0206397	0.605541	310766	5	60	3.68841	0.0113465	0.247896
GO:0002250	adaptive immune response	0.0320256	15	1.80144	0.0215618	0.605541	141818	15	432	1.53684	0.066943	0.368612
GO:0042129	regulation of T cell proliferation	0.0182178	10	2.11121	0.0221257	0.605541	98834	8	173	2.04675	0.043132	0.342141
GO:0002456	T cell mediated immunity	0.0082797	6	2.78717	0.0221994	0.605541	137667	7	104	2.9791	0.00930239	0.242746
GO:0045619	regulation of lymphocyte differentiation	0.0236688	12	1.94999	0.022326	0.605541	213401	9	201	1.98183	0.0394312	0.332026
GO:0034341	response to interferon-gamma	0.0106975	7	2.51677	0.0229736	0.605541	171538	7	136	2.27813	0.0349334	0.329939
GO:0045580	regulation of T cell differentiation	0.0210763	11	2.00736	0.0233457	0.605541	171137	8	173	2.04675	0.043132	0.342141
GO:0042102	positive regulation of T cell proliferation	0.0108904	7	2.47219	0.0249878	0.605541	101661	5	99	2.2354	0.0737465	0.370598
GO:0061138	morphogenesis of a branching epithelium	0.0300017	14	1.79477	0.0266018	0.605541	201800	13	180	3.19662	0.000235282	0.0853132
GO:0002042	cell migration involved in sprouting angiogenesis	0.00872343	6	2.6454	0.027674	0.605541	361146	6	53	5.01066	0.00120058	0.0853132
GO:1902806	regulation of cell cycle G1/S phase transition	0.0189493	10	2.02971	0.0279311	0.605541	241812	9	179	2.22541	0.0207438	0.299278
GO:0006914	autophagy	0.0421246	18	1.64348	0.0281315	0.605541	172129	16	522	1.35666	0.135316	0.472799
GO:0061919	process utilizing autophagic mechanism	0.0421246	18	1.64348	0.0281315	0.605541	172129	16	522	1.35666	0.135316	0.472799
GO:0044770	cell cycle phase transition	0.0513358	21	1.57335	0.0281325	0.605541	232554	18	528	1.50889	0.05545	0.367787
GO:0050866	negative regulation of cell activation	0.0217457	11	1.94557	0.0283988	0.605541	178279	11	208	2.34072	0.00786856	0.230942
GO:0007159	leukocyte cell-cell adhesion	0.0422339	18	1.63922	0.0287528	0.605541	170700	16	388	1.82519	0.0156412	0.266126
GO:0007224	smoothened signaling pathway	0.016584	9	2.08728	0.0309488	0.605541	141978	7	139	2.22896	0.0386074	0.33084
GO:0007229	integrin-mediated signaling pathway	0.011447	7	2.35197	0.0314712	0.605541	273535	6	109	2.43638	0.0372419	0.329939
GO:0002709	regulation of T cell mediated immunity	0.00667988	5	2.87891	0.0315052	0.605541	159903	6	84	3.16149	0.0118755	0.248962
GO:1901987	regulation of cell cycle phase transition	0.0396594	17	1.64866	0.031519	0.605541	239652	15	410	1.6193	0.0466745	0.346952
GO:0002377	immunoglobulin production	0.0067298	5	2.85755	0.0323695	0.605541	127146	4	118	1.50037	0.277319	0.6062
GO:0060541	respiratory system development	0.0308893	14	1.7432	0.0327911	0.605541	193001	13	204	2.82055	0.000777283	0.0853132
GO:0007606	sensory perception of chemical stimulus	0.0167756	9	2.06344	0.0329204	0.605541	123522	12	487	1.09062	0.421045	0.717426
GO:0043200	response to amino acid	0.0116464	7	2.31171	0.0340441	0.605541	259421	5	104	2.12793	0.0868015	0.395792
GO:0030324	lung development	0.0281349	13	1.77715	0.0341159	0.605541	183385	12	181	2.93442	0.000868736	0.0853132
GO:0031341	regulation of cell killing	0.0068372	5	2.81267	0.0342788	0.605541	112930	6	99	2.68248	0.0247798	0.299278
GO:0070936	protein K48-linked ubiquitination	0.00685427	5	2.80566	0.0345885	0.605541	107609	4	66	2.68248	0.062047	0.368612
GO:0008033	tRNA processing	0.00690829	5	2.78372	0.0355803	0.605541	111806	5	128	1.72894	0.164211	0.498753
GO:0071346	cellular response to interferon-gamma	0.00932635	6	2.47438	0.0364443	0.605541	194807	6	115	2.30926	0.0463511	0.346952
GO:0002695	negative regulation of leukocyte activation	0.0198737	10	1.93529	0.0367273	0.605541	183001	10	186	2.37962	0.00987908	0.242746
GO:0042098	T cell proliferation	0.0199332	10	1.92952	0.037352	0.605541	98834	8	201	1.76163	0.0865116	0.395792
GO:0006952	defense response	0.115616	40	1.33066	0.0374811	0.605541	160626	43	1615	1.17846	0.146256	0.478284
GO:0048754	branching morphogenesis of an epithelial tube	0.0256867	12	1.7968	0.0380642	0.605541	204382	11	149	3.26758	0.000582053	0.0853132
GO:0031348	negative regulation of defense response	0.0200558	10	1.91773	0.0386628	0.605541	261465	10	230	1.92439	0.0367218	0.329939
GO:0050777	negative regulation of immune response	0.0146279	8	2.10346	0.0390781	0.605541	169070	8	180	1.96715	0.0522292	0.35858
GO:0007186	G protein-coupled receptor signaling pathway	0.0923733	33	1.37402	0.0391648	0.605541	174011	36	1177	1.35377	0.0398771	0.332026
GO:0000956	nuclear-transcribed mRNA catabolic process	0.00949578	6	2.43023	0.0391958	0.605541	123562	5	122	1.81397	0.14276	0.477413
GO:0030323	respiratory tube development	0.0287677	13	1.73806	0.039564	0.605541	183385	12	185	2.87098	0.00105069	0.0853132
GO:0002703	regulation of leukocyte mediated immunity	0.0173966	9	1.98978	0.0399055	0.605541	214027	10	230	1.92439	0.0367218	0.329939
GO:1904892	regulation of receptor signaling pathway via STAT	0.00956007	6	2.41389	0.0402734	0.605541	163736	5	104	2.12793	0.0868015	0.395792
GO:0009615	response to virus	0.0259669	12	1.77741	0.0407477	0.605541	88509	14	387	1.60117	0.0575027	0.368612
GO:0051607	defense response to virus	0.017613	9	1.96534	0.0425593	0.61159	79033	11	293	1.66167	0.0698463	0.368612
GO:0031347	regulation of defense response	0.0505814	20	1.52078	0.0425805	0.61159	203087	21	608	1.52875	0.0364017	0.329939
GO:0140546	defense response to symbiont	0.0176256	9	1.96393	0.0427176	0.61159	79033	11	294	1.65602	0.0711705	0.368612
GO:0006261	DNA-templated DNA replication	0.0123377	7	2.18219	0.044036	0.622871	96258	7	162	1.91251	0.0751505	0.3707
GO:0002822	regulation of adaptive immune response based on somatic recombination of immune receptors built from immunoglobulin superfamily domains	0.0150709	8	2.04163	0.045121	0.623419	242869	9	175	2.27627	0.0182007	0.299278
GO:0051249	regulation of lymphocyte activation	0.0509717	20	1.50913	0.0454392	0.623419	164948	18	482	1.6529	0.0263796	0.299278
GO:0006886	intracellular protein transport	0.0703644	26	1.42117	0.0456679	0.623419	178545	23	826	1.23245	0.177179	0.512211
GO:0098754	detoxification	0.00748305	5	2.56991	0.0472197	0.637195	102613	6	132	2.01186	0.0791175	0.379514
GO:0001101	response to acid chemical	0.0126073	7	2.13552	0.0483964	0.645652	259421	5	118	1.87546	0.129188	0.46593
GO:0001763	morphogenesis of a branching structure	0.0328119	14	1.64106	0.0496802	0.655332	201800	13	194	2.96593	0.00048488	0.0853132
GO:1903037	regulation of leukocyte cell-cell adhesion	0.039082	16	1.5746	0.0509822	0.658439	160917	14	352	1.76038	0.029809	0.313135
GO:0044772	mitotic cell cycle phase transition	0.0422019	17	1.54933	0.0510375	0.658439	186684	14	431	1.43771	0.112056	0.445946
GO:0001909	leukocyte mediated cytotoxicity	0.00770578	5	2.49563	0.0522705	0.667016	112930	6	125	2.12452	0.0643698	0.368612
GO:0007608	sensory perception of smell	0.0128801	7	2.09029	0.0530795	0.670057	151816	9	412	0.966864	0.588013	0.829896
GO:0048546	digestive tract morphogenesis	0.0102957	6	2.2414	0.0539465	0.673757	244643	5	49	4.51642	0.00484344	0.18954
GO:0051251	positive regulation of lymphocyte activation	0.0333763	14	1.6133	0.055617	0.679344	146270	12	315	1.68613	0.0550807	0.367787
GO:0071705	nitrogen compound transport	0.171823	55	1.23114	0.0559374	0.679344	219877	52	1914	1.20249	0.0921513	0.40151
GO:0002694	regulation of leukocyte activation	0.0588207	22	1.43853	0.0566821	0.679344	169066	21	570	1.63066	0.0198548	0.299278
GO:2000045	regulation of G1/S transition of mitotic cell cycle	0.015822	8	1.94472	0.0567084	0.679344	228399	7	155	1.99888	0.0624255	0.368612
GO:0032729	positive regulation of interferon-gamma production	0.00792715	5	2.42594	0.0575913	0.679776	212350	3	73	1.81894	0.228196	0.565194
GO:0002706	regulation of lymphocyte mediated immunity	0.0131457	7	2.04806	0.0579025	0.679776	217554	8	171	2.07068	0.0407394	0.334636
GO:0008284	positive regulation of cell population proliferation	0.102734	35	1.31032	0.0598921	0.690962	190954	33	898	1.62651	0.00425427	0.176746
GO:0006260	DNA replication	0.0218051	10	1.76388	0.0609307	0.690962	105483	9	279	1.42777	0.181924	0.515855
GO:0002697	regulation of immune effector process	0.0277544	12	1.66294	0.061026	0.690962	208705	13	361	1.59388	0.0673721	0.368612
GO:0002696	positive regulation of leukocyte activation	0.0369952	15	1.55946	0.0614732	0.690962	149371	13	359	1.60276	0.0651059	0.368612
GO:0044248	cellular catabolic process	0.155238	50	1.23879	0.0617981	0.690962	144301	53	2015	1.16418	0.134652	0.472799
GO:1901990	regulation of mitotic cell cycle phase transition	0.0309131	13	1.61743	0.0625781	0.691427	181852	11	317	1.53587	0.106074	0.432994
GO:0090316	positive regulation of intracellular protein transport	0.0134343	7	2.00406	0.0634428	0.691427	184796	6	150	1.77043	0.124901	0.46593
GO:0000209	protein polyubiquitination	0.0219847	10	1.74947	0.0636066	0.691427	182529	9	236	1.68791	0.0881909	0.395792
GO:0050865	regulation of cell activation	0.0629833	23	1.40452	0.0643019	0.692572	167659	22	623	1.56298	0.0265118	0.299278
GO:2001251	negative regulation of chromosome organization	0.00828328	5	2.32164	0.0667797	0.699332	167610	4	93	1.90369	0.159173	0.495673
GO:0032006	regulation of TOR signaling	0.00828518	5	2.3211	0.0668308	0.699332	253917	3	99	1.34124	0.387993	0.696489
GO:1901991	negative regulation of mitotic cell cycle phase transition	0.0164524	8	1.8702	0.0677769	0.699332	176796	7	172	1.80131	0.0957819	0.405949
GO:0051250	negative regulation of lymphocyte activation	0.0165531	8	1.85882	0.0696601	0.699332	178771	8	157	2.25533	0.0264433	0.299278
GO:0050867	positive regulation of cell activation	0.0377034	15	1.53016	0.069742	0.699332	149371	13	374	1.53848	0.0833677	0.388388
GO:0044270	cellular nitrogen compound catabolic process	0.0346144	14	1.5556	0.0703016	0.699332	150451	15	438	1.51578	0.0733597	0.370598
GO:0046425	regulation of receptor signaling pathway via JAK-STAT	0.00841908	5	2.28419	0.0704864	0.699332	156068	4	98	1.80657	0.18121	0.515111
GO:0002819	regulation of adaptive immune response	0.0166097	8	1.85249	0.0707329	0.699332	242869	9	191	2.08559	0.029898	0.313135
GO:0050671	positive regulation of lymphocyte proliferation	0.0167003	8	1.84244	0.0724708	0.699332	89147	6	138	1.92439	0.0931448	0.40226
GO:0043535	regulation of blood vessel endothelial cell migration	0.0111308	6	2.07325	0.0725069	0.699332	276278	6	85	3.1243	0.0125416	0.251756
GO:0050670	regulation of lymphocyte proliferation	0.0255727	11	1.65441	0.0728658	0.699332	89990	9	228	1.74714	0.0748374	0.3707
GO:0010564	regulation of cell cycle process	0.0673287	24	1.371	0.0737464	0.699332	256762	22	679	1.43408	0.0582422	0.368612
GO:1903038	negative regulation of leukocyte cell-cell adhesion	0.0139752	7	1.92649	0.0746686	0.699332	219651	7	133	2.32952	0.0314991	0.321565
GO:0021515	cell differentiation in spinal cord	0.00859717	5	2.23687	0.0755164	0.699332	127967	4	49	3.61313	0.0244748	0.299278
GO:0002684	positive regulation of immune system process	0.0742644	26	1.34654	0.0759793	0.699332	132318	25	846	1.30795	0.104068	0.428688
GO:0050870	positive regulation of T cell activation	0.0257772	11	1.64129	0.0760637	0.699332	117344	9	239	1.66673	0.0935409	0.40226
GO:0032946	positive regulation of mononuclear cell proliferation	0.0169184	8	1.81869	0.0767587	0.699332	89147	6	141	1.88344	0.100629	0.417451
GO:0032944	regulation of mononuclear cell proliferation	0.0258586	11	1.63612	0.0773617	0.699332	89990	9	232	1.71702	0.0813479	0.381138
GO:0002824	positive regulation of adaptive immune response based on somatic recombination of immune receptors built from immunoglobulin superfamily domains	0.00866744	5	2.21874	0.0775534	0.699332	293162	6	108	2.45894	0.0358451	0.329939
GO:0050852	T cell receptor signaling pathway	0.0113478	6	2.03361	0.0778614	0.699332	80978	4	127	1.39404	0.323059	0.63743
GO:0071702	organic substance transport	0.204541	63	1.18464	0.0780108	0.699332	208530	63	2329	1.19727	0.0726965	0.370598
GO:0030071	regulation of mitotic metaphase/anaphase transition	0.00870069	5	2.21026	0.0785275	0.699332	144589	4	91	1.94553	0.150652	0.484564
GO:0051707	response to other organism	0.0951732	32	1.29319	0.0803713	0.699332	109786	35	1362	1.13739	0.235922	0.57021
GO:0043207	response to external biotic stimulus	0.0952481	32	1.29217	0.0810118	0.699332	109786	35	1364	1.13573	0.238621	0.57021
GO:0042127	regulation of cell population proliferation	0.17984	56	1.19765	0.0812918	0.699332	221242	53	1590	1.47536	0.00270553	0.151252
GO:1902099	regulation of metaphase/anaphase transition of cell cycle	0.00879738	5	2.18597	0.0813976	0.699332	144589	4	94	1.88344	0.163498	0.498753
GO:0050863	regulation of T cell activation	0.0386509	15	1.49265	0.0819214	0.699332	125971	13	361	1.59388	0.0673721	0.368612
GO:0007052	mitotic spindle organization	0.00885595	5	2.17151	0.0831631	0.699332	76704	4	126	1.40511	0.31794	0.632574
GO:0009607	response to biotic stimulus	0.0989641	33	1.28252	0.08334	0.699332	128169	36	1400	1.13814	0.23079	0.568537
GO:0032609	interferon-gamma production	0.0115642	6	1.99556	0.0834174	0.699332	187387	4	112	1.58075	0.247453	0.578224
GO:0032649	regulation of interferon-gamma production	0.0115642	6	1.99556	0.0834174	0.699332	187387	4	112	1.58075	0.247453	0.578224
GO:0010508	positive regulation of autophagy	0.0143969	7	1.87006	0.084184	0.699332	152861	5	136	1.62724	0.194642	0.532657
GO:0051054	positive regulation of DNA metabolic process	0.0293851	12	1.57066	0.084587	0.699332	319842	11	290	1.67886	0.0659691	0.368612
GO:0007091	metaphase/anaphase transition of mitotic cell cycle	0.00898725	5	2.13978	0.0871945	0.715848	144589	4	94	1.88344	0.163498	0.498753
GO:0002252	immune effector process	0.0456792	17	1.43139	0.0897175	0.729787	163630	19	600	1.40159	0.0882939	0.395792
GO:0044784	metaphase/anaphase transition of cell cycle	0.00908394	5	2.11701	0.0902274	0.729787	144589	4	97	1.82519	0.176723	0.512211
GO:0000226	microtubule cytoskeleton organization	0.0589445	21	1.37026	0.0907572	0.729787	220052	17	619	1.21557	0.237735	0.57021
GO:0090068	positive regulation of cell cycle process	0.0237081	10	1.62229	0.093148	0.73951	67883	8	242	1.46317	0.1831	0.515855
GO:0046651	lymphocyte proliferation	0.0299938	12	1.53878	0.0946682	0.73951	100583	10	291	1.52099	0.124932	0.46593
GO:0002821	positive regulation of adaptive immune response	0.00925556	5	2.07775	0.0957437	0.73951	293162	6	114	2.32952	0.0447453	0.345599
GO:0010965	regulation of mitotic sister chromatid separation	0.00927202	5	2.07406	0.0962817	0.73951	144589	4	96	1.8442	0.172274	0.507521
GO:0019439	aromatic compound catabolic process	0.0365046	14	1.47505	0.097307	0.73951	156740	15	450	1.47536	0.0873787	0.395792
GO:0046637	regulation of alpha-beta T cell differentiation	0.00933301	5	2.06051	0.0982883	0.73951	267675	5	68	3.25448	0.0187285	0.299278
GO:0001819	positive regulation of cytokine production	0.0397973	15	1.44965	0.0984014	0.73951	134408	13	456	1.26182	0.233794	0.568537
GO:0032388	positive regulation of intracellular transport	0.0179634	8	1.71289	0.0993826	0.73951	162988	7	191	1.62213	0.142647	0.477413
GO:0080134	regulation of response to stress	0.125266	40	1.22816	0.0994294	0.73951	246837	40	1312	1.34942	0.0327399	0.325734
GO:0044255	cellular lipid metabolic process	0.0800613	27	1.29708	0.100097	0.73951	212458	23	966	1.05383	0.428154	0.722203
GO:0002286	T cell activation involved in immune response	0.00939156	5	2.04767	0.100235	0.73951	286650	5	115	1.92439	0.119416	0.456661
GO:0006897	endocytosis	0.0563988	20	1.36391	0.100494	0.73951	198959	18	563	1.41509	0.0890174	0.395858
GO:0120162	positive regulation of cold-induced thermogenesis	0.0122252	6	1.88766	0.101713	0.73951	105919	6	97	2.73779	0.0226765	0.299278
GO:0070661	leukocyte proliferation	0.0335963	13	1.48826	0.102103	0.73951	94592	11	332	1.46647	0.133406	0.472339
GO:0043534	blood vessel endothelial cell migration	0.0151361	7	1.77873	0.10246	0.73951	309787	7	111	2.79123	0.0130223	0.251756
GO:0050727	regulation of inflammatory response	0.0336365	13	1.48648	0.102789	0.73951	302081	13	359	1.60276	0.0651059	0.368612
GO:0051306	mitotic sister chromatid separation	0.00947217	5	2.03024	0.102946	0.73951	144589	4	99	1.78832	0.185735	0.516713
GO:0007051	spindle organization	0.0123682	6	1.86582	0.10593	0.73951	73322	5	185	1.19624	0.406787	0.708557
GO:0033045	regulation of sister chromatid segregation	0.00959899	5	2.00342	0.107284	0.73951	144589	4	105	1.68613	0.213608	0.554544
GO:0032943	mononuclear cell proliferation	0.0307134	12	1.50273	0.107496	0.73951	100583	10	298	1.48526	0.139293	0.476764
GO:0050868	negative regulation of T cell activation	0.0124222	6	1.85772	0.107544	0.73951	124602	6	122	2.17676	0.0585878	0.368612
GO:0002683	negative regulation of immune system process	0.0436564	16	1.40961	0.107598	0.73951	194023	14	418	1.48242	0.0935151	0.40226
GO:0051983	regulation of chromosome segregation	0.0124326	6	1.85615	0.107859	0.73951	239594	5	128	1.72894	0.164211	0.498753
GO:0007187	G protein-coupled receptor signaling pathway, coupled to cyclic nucleotide second messenger	0.00964182	5	1.99452	0.10877	0.73951	286554	5	63	3.51277	0.0138273	0.254661
GO:1901989	positive regulation of cell cycle phase transition	0.00964243	5	1.99439	0.108791	0.73951	54658	4	108	1.63929	0.227959	0.565194
GO:0030098	lymphocyte differentiation	0.043735	16	1.40708	0.108817	0.73951	241679	13	405	1.42072	0.130489	0.467055
GO:0035023	regulation of Rho protein signal transduction	0.00966334	5	1.99008	0.109519	0.73951	305236	5	81	2.73215	0.0364148	0.329939
GO:0001817	regulation of cytokine production	0.0604484	21	1.33617	0.109604	0.73951	156075	19	702	1.19794	0.240669	0.57021
GO:0070665	positive regulation of leukocyte proliferation	0.018418	8	1.67061	0.110286	0.73986	89147	6	157	1.6915	0.14557	0.478284
GO:0009617	response to bacterium	0.0506613	18	1.36654	0.113464	0.756857	157401	19	650	1.29378	0.152535	0.487939
GO:0046700	heterocycle catabolic process	0.0344203	13	1.45263	0.116733	0.758866	160466	14	432	1.43438	0.113567	0.448916
GO:0050728	negative regulation of inflammatory response	0.0156711	7	1.71801	0.116931	0.758866	355858	7	147	2.10766	0.0496122	0.350872
GO:0001906	cell killing	0.00987828	5	1.94677	0.117149	0.758866	112930	6	180	1.47536	0.222928	0.565194
GO:0030879	mammary gland development	0.0217751	9	1.58968	0.117502	0.758866	239329	8	132	2.68248	0.0102923	0.242746
GO:0070663	regulation of leukocyte proliferation	0.0280593	11	1.50779	0.117726	0.758866	89990	9	256	1.55605	0.127336	0.46593
GO:0030850	prostate gland development	0.00992081	5	1.93843	0.118688	0.758866	196535	4	50	3.54087	0.0261435	0.299278
GO:0034655	nucleobase-containing compound catabolic process	0.0313085	12	1.47416	0.118844	0.758866	160500	12	392	1.35492	0.178778	0.514425
GO:1901361	organic cyclic compound catabolic process	0.0377917	14	1.42481	0.118936	0.758866	156740	15	477	1.39185	0.124793	0.46593
GO:0007041	lysosomal transport	0.00996546	5	1.92974	0.120314	0.763505	148972	5	123	1.79922	0.146247	0.478284
GO:0046578	regulation of Ras protein signal transduction	0.0219383	9	1.57785	0.121381	0.766136	262049	9	183	2.17676	0.0235335	0.299278
GO:0001570	vasculogenesis	0.0129651	6	1.77992	0.124482	0.771342	281702	6	78	3.40468	0.00839336	0.234802
GO:0002040	sprouting angiogenesis	0.0189807	8	1.62108	0.124652	0.771342	342426	8	121	2.92634	0.00621723	0.197271
GO:0050729	positive regulation of inflammatory response	0.0129803	6	1.77785	0.124971	0.771342	200206	6	141	1.88344	0.100629	0.417451
GO:0002705	positive regulation of leukocyte mediated immunity	0.0100989	5	1.90425	0.125234	0.771342	241682	6	133	1.99673	0.0813672	0.381138
GO:0001936	regulation of endothelial cell proliferation	0.0190125	8	1.61837	0.125491	0.771342	146369	8	133	2.66231	0.0107423	0.243692
GO:0044282	small molecule catabolic process	0.028467	11	1.4862	0.126315	0.772363	156873	11	373	1.30528	0.224885	0.565194
GO:0030004	cellular monovalent inorganic cation homeostasis	0.0102331	5	1.87928	0.130276	0.774955	241766	5	108	2.04911	0.0980569	0.411319
GO:1905818	regulation of chromosome separation	0.0102569	5	1.87491	0.131181	0.774955	144589	4	109	1.62425	0.232796	0.568537
GO:0007193	adenylate cyclase-inhibiting G protein-coupled receptor signaling pathway	0.0131956	6	1.74884	0.132043	0.774955	289740	5	76	2.9119	0.0287272	0.313135
GO:0031929	TOR signaling	0.0102829	5	1.87018	0.13217	0.774955	253917	3	120	1.10652	0.511659	0.777554
GO:0033044	regulation of chromosome organization	0.0224054	9	1.54496	0.132866	0.774955	304568	8	245	1.44525	0.191543	0.527867
GO:0046634	regulation of alpha-beta T cell activation	0.0132333	6	1.74386	0.1333	0.774955	229931	6	109	2.43638	0.0372419	0.329939
GO:1903039	positive regulation of leukocyte cell-cell adhesion	0.0288135	11	1.46833	0.133881	0.774955	117344	9	261	1.52624	0.138371	0.476384
GO:0032103	positive regulation of response to external stimulus	0.0419632	15	1.37483	0.134795	0.774955	178648	15	431	1.5404	0.0659114	0.368612
GO:0002699	positive regulation of immune effector process	0.0193817	8	1.58754	0.13546	0.774955	225104	9	246	1.6193	0.106746	0.432994
GO:0008150	biological_process	0.913671	243	1.02292	0.135639	0.774955	182198	364	16370	0.984176	0.846823	0.941936
GO:1902105	regulation of leukocyte differentiation	0.0354085	13	1.41209	0.135811	0.774955	242296	10	303	1.46075	0.150059	0.483981
GO:0009636	response to toxic substance	0.0163251	7	1.64918	0.135986	0.774955	99340	8	224	1.58075	0.136137	0.473943
GO:0015031	protein transport	0.136285	42	1.1853	0.13717	0.774955	210422	39	1487	1.16084	0.184548	0.515855
GO:0001816	cytokine production	0.0625062	21	1.29218	0.139108	0.774955	156075	19	715	1.17616	0.265572	0.600734
GO:0002831	regulation of response to biotic stimulus	0.0258472	10	1.48803	0.139521	0.774955	153159	11	339	1.43619	0.147355	0.48054
GO:0070085	glycosylation	0.0290677	11	1.45549	0.139588	0.774955	235045	10	239	1.85192	0.0456327	0.346952
GO:0046488	phosphatidylinositol metabolic process	0.0134204	6	1.71954	0.139628	0.774955	218247	5	151	1.46559	0.25623	0.592152
GO:0009056	catabolic process	0.187244	56	1.15029	0.139761	0.774955	162848	58	2435	1.05426	0.352451	0.662015
GO:0042110	T cell activation	0.0523295	18	1.32298	0.139934	0.774955	129091	16	523	1.35406	0.136868	0.473964
GO:1903047	mitotic cell cycle process	0.0694445	23	1.27384	0.139941	0.774955	225054	20	735	1.20438	0.226404	0.565194
GO:0001655	urogenital system development	0.0592079	20	1.2992	0.141076	0.777576	239318	20	351	2.52199	0.000154352	0.0853132
GO:0010506	regulation of autophagy	0.0292024	11	1.44877	0.142663	0.780245	217958	9	324	1.22947	0.311585	0.626371
GO:0000819	sister chromatid segregation	0.0196799	8	1.56349	0.143795	0.780245	204081	7	223	1.38935	0.240906	0.57021
GO:0030217	T cell differentiation	0.0325224	12	1.41914	0.144035	0.780245	159565	9	289	1.37837	0.208482	0.549895
GO:0007088	regulation of mitotic nuclear division	0.0106044	5	1.81348	0.144694	0.780245	144589	4	118	1.50037	0.277319	0.6062
GO:0050776	regulation of immune response	0.0628773	21	1.28455	0.144884	0.780245	133575	21	797	1.16622	0.264345	0.600293
GO:1902882	regulation of response to oxidative stress	0.0106306	5	1.80899	0.14574	0.781271	395702	4	85	2.08286	0.126216	0.46593
GO:0006942	regulation of striated muscle contraction	0.0107018	5	1.79697	0.148587	0.786788	168280	5	88	2.51482	0.0491208	0.350872
GO:0044419	biological process involved in interspecies interaction between organisms	0.108742	34	1.20257	0.149098	0.786788	134573	37	1532	1.06896	0.359478	0.666153
GO:0050851	antigen receptor-mediated signaling pathway	0.016752	7	1.60715	0.149198	0.786788	78762	5	167	1.32518	0.326188	0.640512
GO:0002520	immune system development	0.098126	31	1.21508	0.149449	0.786788	265006	28	987	1.25563	0.127584	0.46593
GO:0033157	regulation of intracellular protein transport	0.0199571	8	1.54177	0.15177	0.795435	164453	7	215	1.44105	0.214449	0.554544
GO:0031331	positive regulation of cellular catabolic process	0.039599	14	1.35978	0.153682	0.800695	183355	11	401	1.21414	0.298551	0.619257
GO:0045088	regulation of innate immune response	0.0169069	7	1.59243	0.154137	0.800695	108629	7	224	1.38315	0.244286	0.575887
GO:0048608	reproductive structure development	0.0397612	14	1.35424	0.157042	0.805001	138793	13	287	2.00485	0.0139374	0.254661
GO:0007265	Ras protein signal transduction	0.0364629	13	1.37126	0.157958	0.805001	228163	12	332	1.59979	0.0751026	0.3707
GO:0002440	production of molecular mediator of immune response	0.0170279	7	1.58111	0.158049	0.805001	138144	6	231	1.14963	0.423068	0.717748
GO:0045184	establishment of protein localization	0.145475	44	1.1633	0.158854	0.805001	202876	40	1591	1.11278	0.260596	0.598216
GO:0002833	positive regulation of response to biotic stimulus	0.0139736	6	1.65147	0.159126	0.805001	263447	6	175	1.51752	0.205034	0.549895
GO:0006955	immune response	0.1132	35	1.18918	0.160277	0.805001	111303	39	1579	1.09321	0.302277	0.619387
GO:0048732	gland development	0.0603708	20	1.27418	0.160314	0.805001	235836	19	427	1.96945	0.00406361	0.176746
GO:0048709	oligodendrocyte differentiation	0.0140101	6	1.64717	0.160452	0.805001	67330	6	97	2.73779	0.0226765	0.299278
GO:0002285	lymphocyte activation involved in immune response	0.0171384	7	1.57092	0.16166	0.807611	393692	7	200	1.54913	0.168082	0.501006
GO:0061458	reproductive system development	0.0400556	14	1.34429	0.163242	0.812025	138793	13	291	1.97729	0.0154663	0.266126
GO:0070507	regulation of microtubule cytoskeleton organization	0.0141159	6	1.63482	0.164324	0.812025	105019	5	149	1.48526	0.24774	0.578224
GO:0043433	negative regulation of DNA-binding transcription factor activity	0.0172281	7	1.56274	0.164618	0.812025	421722	7	157	1.97341	0.0659165	0.368612
GO:0046649	lymphocyte activation	0.0746901	24	1.23588	0.166905	0.816231	195914	22	739	1.31764	0.114984	0.452938
GO:0007259	receptor signaling pathway via JAK-STAT	0.0141893	6	1.62636	0.167036	0.816231	163736	5	162	1.36608	0.304018	0.619649
GO:0031349	positive regulation of defense response	0.0237012	9	1.46049	0.167557	0.816231	159439	9	281	1.41761	0.187109	0.519305
GO:0022612	gland morphogenesis	0.0206044	8	1.49333	0.171194	0.817006	256169	8	119	2.97552	0.00563264	0.192934
GO:0045582	positive regulation of T cell differentiation	0.0143202	6	1.61149	0.171916	0.817006	228358	5	112	1.97593	0.11001	0.439291
GO:0001707	mesoderm formation	0.0112717	5	1.70612	0.17222	0.817006	336100	5	70	3.16149	0.0209718	0.299278
GO:1990845	adaptive thermogenesis	0.0206778	8	1.48803	0.173466	0.817006	96349	8	157	2.25533	0.0264433	0.299278
GO:0031109	microtubule polymerization or depolymerization	0.0113009	5	1.7017	0.17347	0.817006	219525	4	118	1.50037	0.277319	0.6062
GO:0070647	protein modification by small protein conjugation or removal	0.0786481	25	1.22258	0.173941	0.817006	167404	24	981	1.08283	0.373136	0.678114
GO:0008584	male gonad development	0.0175201	7	1.5367	0.174415	0.817006	126521	7	138	2.24512	0.0373558	0.329939
GO:0043491	protein kinase B signaling	0.0207277	8	1.48445	0.175017	0.817006	203258	7	190	1.63066	0.139943	0.477413
GO:0016072	rRNA metabolic process	0.0144355	6	1.59863	0.17626	0.817006	193436	6	256	1.03736	0.521402	0.782769
GO:0002429	immune response-activating cell surface receptor signaling pathway	0.0207861	8	1.48028	0.176841	0.817006	84323	6	223	1.19088	0.390846	0.697213
GO:0002757	immune response-activating signal transduction	0.0207861	8	1.48028	0.176841	0.817006	84323	6	223	1.19088	0.390846	0.697213
GO:0008283	cell population proliferation	0.205741	60	1.12165	0.17772	0.817006	216162	57	1877	1.3441	0.0127838	0.251756
GO:0051896	regulation of protein kinase B signaling	0.0176219	7	1.52782	0.177889	0.817006	225935	6	161	1.64947	0.158038	0.494765
GO:0008285	negative regulation of cell population proliferation	0.0860885	27	1.20627	0.179731	0.817006	282559	25	677	1.63445	0.0114024	0.247896
GO:0006486	protein glycosylation	0.0274507	10	1.40111	0.180934	0.817006	258458	9	220	1.81067	0.0628106	0.368612
GO:0043413	macromolecule glycosylation	0.0274507	10	1.40111	0.180934	0.817006	258458	9	220	1.81067	0.0628106	0.368612
GO:0001935	endothelial cell proliferation	0.0209406	8	1.46936	0.181709	0.817006	146369	8	148	2.39248	0.0193643	0.299278
GO:0055067	monovalent inorganic cation homeostasis	0.0145838	6	1.58237	0.181916	0.817006	201517	6	156	1.70234	0.142526	0.477413
GO:0046546	development of primary male sexual characteristics	0.017746	7	1.51713	0.182164	0.817006	126521	7	139	2.22896	0.0386074	0.33084
GO:0006401	RNA catabolic process	0.0209572	8	1.46819	0.182236	0.817006	209576	7	274	1.13075	0.424824	0.719654
GO:1903131	mononuclear cell differentiation	0.047763	16	1.28841	0.18233	0.817006	241679	13	455	1.2646	0.231502	0.568537
GO:0051640	organelle localization	0.0547182	18	1.26522	0.183456	0.818925	297166	17	549	1.37056	0.118768	0.456661
GO:0009953	dorsal/ventral pattern formation	0.0146739	6	1.57265	0.185391	0.824426	175800	5	93	2.37962	0.0596086	0.368612
GO:0007017	microtubule-based process	0.0830334	26	1.20433	0.187545	0.83086	220242	22	891	1.09286	0.364583	0.668392
GO:0002064	epithelial cell development	0.027815	10	1.38276	0.191066	0.841095	202675	9	200	1.99174	0.0383953	0.33084
GO:0051304	chromosome separation	0.0117092	5	1.64236	0.191288	0.841095	144589	4	132	1.34124	0.348717	0.65819
GO:0061041	regulation of wound healing	0.0148872	6	1.55012	0.193712	0.848575	292184	6	128	2.07473	0.0704752	0.368612
GO:0022407	regulation of cell-cell adhesion	0.0552912	18	1.25211	0.194829	0.850294	162355	16	464	1.52624	0.0628926	0.368612
GO:0048332	mesoderm morphogenesis	0.0118428	5	1.62384	0.197253	0.857685	336100	5	72	3.07367	0.0233835	0.299278
GO:0050907	detection of chemical stimulus involved in sensory perception	0.0118789	5	1.6189	0.198877	0.859941	78870	8	433	0.817753	0.76582	0.91448
GO:0046661	male sex differentiation	0.0214827	8	1.43228	0.199237	0.859941	125986	8	161	2.1993	0.0301033	0.313135
GO:0032446	protein modification by small protein conjugation	0.0696737	22	1.21445	0.201456	0.866335	187174	21	850	1.0935	0.368046	0.67094
GO:0048469	cell maturation	0.0183331	7	1.46855	0.202954	0.869591	220577	6	183	1.45118	0.233904	0.568537
GO:0002253	activation of immune response	0.0250333	9	1.38277	0.207189	0.882162	77477	7	302	1.02591	0.526087	0.787261
GO:0007033	vacuole organization	0.0152344	6	1.51479	0.207554	0.882162	131344	6	203	1.3082	0.31065	0.62612
GO:0090305	nucleic acid phosphodiester bond hydrolysis	0.015249	6	1.51334	0.208142	0.882162	371961	5	239	0.92596	0.630683	0.852457
GO:0097696	receptor signaling pathway via STAT	0.0152695	6	1.51131	0.208971	0.88249	163736	5	168	1.31729	0.330644	0.642676
GO:0016567	protein ubiquitination	0.0632445	20	1.21628	0.213607	0.889526	204964	19	778	1.08092	0.396896	0.700686
GO:0050821	protein stabilization	0.0153894	6	1.49953	0.213847	0.889526	200848	6	196	1.35492	0.283201	0.60996
GO:0030097	hemopoiesis	0.0881909	27	1.17752	0.21391	0.889526	258420	24	887	1.19759	0.207869	0.549895
GO:0051052	regulation of DNA metabolic process	0.0457425	15	1.26124	0.213949	0.889526	256109	14	511	1.21263	0.267669	0.601508
GO:0051056	regulation of small GTPase mediated signal transduction	0.0354551	12	1.30175	0.215374	0.889526	233006	11	288	1.69052	0.0634636	0.368612
GO:0015748	organophosphate ester transport	0.0122506	5	1.56979	0.21585	0.889526	120447	5	139	1.59212	0.206533	0.549895
GO:0007188	adenylate cyclase-modulating G protein-coupled receptor signaling pathway	0.0354764	12	1.30097	0.215941	0.889526	315315	11	239	2.03711	0.0203928	0.299278
GO:0008016	regulation of heart contraction	0.0287727	10	1.33674	0.21886	0.895208	108280	10	195	2.26979	0.0134384	0.254464
GO:0032386	regulation of intracellular transport	0.0287765	10	1.33656	0.218974	0.895208	133374	9	321	1.24096	0.302274	0.619387
GO:1901988	negative regulation of cell cycle phase transition	0.022093	8	1.39271	0.219761	0.895208	176796	7	246	1.25946	0.321779	0.635973
GO:0007034	vacuolar transport	0.0123519	5	1.55691	0.220556	0.895208	148972	5	156	1.41862	0.277746	0.6062
GO:0006605	protein targeting	0.0255497	9	1.35483	0.223508	0.895208	175401	8	302	1.17247	0.374398	0.679355
GO:0006979	response to oxidative stress	0.0392342	13	1.2744	0.224271	0.895208	202850	13	402	1.43132	0.125379	0.46593
GO:0001657	ureteric bud development	0.0189164	7	1.42327	0.22447	0.895208	287676	8	93	3.80739	0.00121162	0.0853132
GO:0002376	immune system process	0.198746	57	1.10307	0.224576	0.895208	150730	61	2464	1.09574	0.238114	0.57021
GO:1903034	regulation of response to wounding	0.0189362	7	1.42178	0.225213	0.895208	363292	7	158	1.96092	0.0677054	0.368612
GO:0072163	mesonephric epithelium development	0.0189494	7	1.42079	0.225708	0.895208	287676	8	94	3.76688	0.00129878	0.0853132
GO:0072164	mesonephric tubule development	0.0189494	7	1.42079	0.225708	0.895208	287676	8	94	3.76688	0.00129878	0.0853132
GO:0045621	positive regulation of lymphocyte differentiation	0.0157356	6	1.46654	0.228133	0.901778	228358	5	124	1.78471	0.14977	0.483981
GO:0032886	regulation of microtubule-based process	0.0225105	8	1.36688	0.234239	0.917475	212783	7	243	1.275	0.310927	0.62612
GO:0048534	hematopoietic or lymphoid organ development	0.093097	28	1.15678	0.236381	0.917475	256255	25	928	1.19237	0.208043	0.549895
GO:0106106	cold-induced thermogenesis	0.0192411	7	1.39925	0.236782	0.917475	110081	7	145	2.13673	0.0466937	0.346952
GO:0120161	regulation of cold-induced thermogenesis	0.0192411	7	1.39925	0.236782	0.917475	110081	7	145	2.13673	0.0466937	0.346952
GO:0016241	regulation of macroautophagy	0.0127037	5	1.5138	0.237129	0.917475	180211	5	151	1.46559	0.25623	0.592152
GO:0060759	regulation of response to cytokine stimulus	0.0159596	6	1.44596	0.237536	0.917475	315943	6	156	1.70234	0.142526	0.477413
GO:0046907	intracellular transport	0.122276	36	1.13237	0.237574	0.917475	156923	34	1501	1.00258	0.520198	0.781962
GO:0022409	positive regulation of cell-cell adhesion	0.0363515	12	1.26965	0.239776	0.922718	128594	10	308	1.43704	0.161235	0.498689
GO:0072001	renal system development	0.0539025	17	1.21302	0.240504	0.922718	244533	18	310	2.56999	0.000259603	0.0853132
GO:0006629	lipid metabolic process	0.115428	34	1.13291	0.244903	0.924297	209078	31	1352	1.01486	0.493166	0.761359
GO:0051716	cellular response to stimulus	0.561432	152	1.04129	0.245287	0.924297	187246	173	6986	1.09607	0.067273	0.368612
GO:0050778	positive regulation of immune response	0.0400456	13	1.24858	0.245643	0.924297	147800	12	502	1.05803	0.462462	0.749372
GO:0000278	mitotic cell cycle	0.0864119	26	1.15725	0.246255	0.924297	220625	21	888	1.04671	0.446626	0.736691
GO:0071222	cellular response to lipopolysaccharide	0.016182	6	1.42609	0.246986	0.924297	387779	6	204	1.30179	0.31461	0.62966
GO:0098876	vesicle-mediated transport to the plasma membrane	0.0129307	5	1.48722	0.248007	0.924297	187047	5	144	1.53684	0.226857	0.565194
GO:0001823	mesonephros development	0.0195774	7	1.37521	0.24976	0.924297	287676	8	98	3.61313	0.00169851	0.0997025
GO:0010948	negative regulation of cell cycle process	0.0263829	9	1.31204	0.250825	0.924297	187705	8	288	1.22947	0.326803	0.640512
GO:1990830	cellular response to leukemia inhibitory factor	0.0130096	5	1.4782	0.251816	0.924297	257368	5	90	2.45894	0.0531742	0.362945
GO:0002687	positive regulation of leukocyte migration	0.0130104	5	1.47811	0.251853	0.924297	41809	5	143	1.54758	0.222745	0.565194
GO:1903706	regulation of hemopoiesis	0.043867	14	1.22749	0.253967	0.924297	275603	11	396	1.22947	0.2849	0.611468
GO:1901605	alpha-amino acid metabolic process	0.0163644	6	1.41019	0.254819	0.924297	128496	6	194	1.36889	0.275458	0.6062
GO:0070201	regulation of establishment of protein localization	0.0509887	16	1.2069	0.255316	0.924297	225647	14	495	1.25182	0.231558	0.568537
GO:0120034	positive regulation of plasma membrane bounded cell projection assembly	0.0130908	5	1.46903	0.255752	0.924297	261855	4	106	1.67022	0.218364	0.562191
GO:1902106	negative regulation of leukocyte differentiation	0.0131119	5	1.46666	0.256779	0.924297	347650	5	102	2.16965	0.0814425	0.381138
GO:0045766	positive regulation of angiogenesis	0.0197606	7	1.36246	0.256923	0.924297	353512	7	159	1.94859	0.0695232	0.368612
GO:1904018	positive regulation of vasculature development	0.0197606	7	1.36246	0.256923	0.924297	353512	7	159	1.94859	0.0695232	0.368612
GO:0006520	cellular amino acid metabolic process	0.0231853	8	1.3271	0.258315	0.924297	119656	8	277	1.27829	0.290219	0.613328
GO:0009896	positive regulation of catabolic process	0.0475667	15	1.21287	0.258316	0.924297	187486	12	491	1.08173	0.432105	0.724144
GO:0021782	glial cell development	0.0131589	5	1.46142	0.259068	0.924297	78435	5	111	1.99373	0.106958	0.432994
GO:0098813	nuclear chromosome segregation	0.0266318	9	1.29978	0.259197	0.924297	260808	8	304	1.16476	0.381251	0.690723
GO:0090630	activation of GTPase activity	0.0132021	5	1.45665	0.261173	0.924297	260401	4	118	1.50037	0.277319	0.6062
GO:1904951	positive regulation of establishment of protein localization	0.0266976	9	1.29657	0.261427	0.924297	152761	7	299	1.03621	0.515511	0.778563
GO:0006082	organic acid metabolic process	0.0728791	22	1.16104	0.264304	0.924297	169443	20	919	0.96324	0.60152	0.835106
GO:0022402	cell cycle process	0.109332	32	1.12572	0.265319	0.924297	262366	29	1176	1.09147	0.338987	0.64996
GO:0007165	signal transduction	0.478719	130	1.04445	0.265906	0.924297	195076	142	5567	1.12898	0.0457205	0.346952
GO:0071219	cellular response to molecule of bacterial origin	0.0166229	6	1.38826	0.266036	0.924297	387779	6	213	1.24679	0.350552	0.660591
GO:0006954	inflammatory response	0.0657528	20	1.16988	0.266073	0.924297	238160	20	761	1.16323	0.274576	0.6062
GO:0032101	regulation of response to external stimulus	0.0911128	27	1.13975	0.266218	0.924297	216011	28	927	1.3369	0.0729241	0.370598
GO:0045930	negative regulation of mitotic cell cycle	0.0234447	8	1.31242	0.267772	0.924297	176796	7	222	1.39561	0.237542	0.57021
GO:0045321	leukocyte activation	0.0876267	26	1.14121	0.269161	0.924297	190783	26	894	1.28723	0.11306	0.448419
GO:0030198	extracellular matrix organization	0.0373879	12	1.23446	0.269236	0.924297	154219	13	308	1.86815	0.0234288	0.299278
GO:0043062	extracellular structure organization	0.03739	12	1.23439	0.2693	0.924297	154219	13	309	1.86211	0.0239771	0.299278
GO:0001822	kidney development	0.051599	16	1.19263	0.270284	0.924297	254477	17	301	2.49978	0.000524076	0.0853132
GO:0002366	leukocyte activation involved in immune response	0.0235267	8	1.30785	0.27078	0.924297	350632	9	283	1.40759	0.192359	0.528875
GO:0016032	viral process	0.0339424	11	1.24646	0.27109	0.924297	232366	11	402	1.21112	0.301303	0.619387
GO:1990823	response to leukemia inhibitory factor	0.0134084	5	1.43423	0.27129	0.924297	257368	5	91	2.43192	0.0552718	0.367787
GO:0043542	endothelial cell migration	0.0304615	10	1.26263	0.271423	0.924297	383320	10	209	2.11774	0.0207782	0.299278
GO:1903707	negative regulation of hemopoiesis	0.0134275	5	1.43219	0.272233	0.924297	347650	5	106	2.08778	0.0923405	0.40151
GO:0015837	amine transport	0.0134311	5	1.43181	0.272408	0.924297	201073	5	104	2.12793	0.0868015	0.395792
GO:0045229	external encapsulating structure organization	0.0375533	12	1.22902	0.274051	0.924426	154219	13	311	1.85013	0.0251022	0.299278
GO:0009101	glycoprotein biosynthetic process	0.0411251	13	1.2158	0.275222	0.924426	235564	12	298	1.78232	0.0390156	0.331915
GO:1903322	positive regulation of protein modification by small protein conjugation or removal	0.0134892	5	1.42564	0.275277	0.924426	374867	5	127	1.74255	0.160549	0.498636
GO:0043161	proteasome-mediated ubiquitin-dependent protein catabolic process	0.0340895	11	1.24108	0.275595	0.924426	174254	10	431	1.02693	0.51104	0.777554
GO:0042752	regulation of circadian rhythm	0.0135395	5	1.42034	0.277765	0.92905	349097	5	114	1.94127	0.11624	0.452938
GO:0022408	negative regulation of cell-cell adhesion	0.0203766	7	1.32127	0.281424	0.938254	219651	7	187	1.65682	0.131983	0.470376
GO:0051240	positive regulation of multicellular organismal process	0.173287	49	1.08757	0.282116	0.938254	207342	48	1440	1.47536	0.00429144	0.176746
GO:0002768	immune response-regulating cell surface receptor signaling pathway	0.0238549	8	1.28985	0.282926	0.938291	84323	6	251	1.05803	0.502181	0.769661
GO:0051726	regulation of cell cycle	0.103049	30	1.11971	0.284021	0.93927	244313	28	1058	1.17137	0.217935	0.562191
GO:0000070	mitotic sister chromatid segregation	0.0170809	6	1.35103	0.286208	0.941562	166319	5	196	1.1291	0.455588	0.743895
GO:0002521	leukocyte differentiation	0.0594557	18	1.16441	0.286787	0.941562	256692	15	572	1.16069	0.314003	0.62966
GO:0045017	glycerolipid biosynthetic process	0.0205177	7	1.31219	0.28712	0.941562	310735	6	235	1.13006	0.439102	0.730012
GO:0001525	angiogenesis	0.0667576	20	1.15227	0.288395	0.941901	280332	20	503	1.75988	0.0107939	0.243692
GO:0010942	positive regulation of cell death	0.0560015	17	1.16755	0.290447	0.941901	254768	17	550	1.36806	0.120154	0.456814
GO:0001889	liver development	0.0171831	6	1.343	0.290751	0.941901	180609	6	136	1.95269	0.0883285	0.395792
GO:0006644	phospholipid metabolic process	0.0310813	10	1.23745	0.29165	0.941901	181683	9	373	1.06796	0.468131	0.749699
GO:0031623	receptor internalization	0.0138355	5	1.38996	0.292492	0.941901	239326	5	115	1.92439	0.119416	0.456661
GO:0051656	establishment of organelle localization	0.0417412	13	1.19786	0.292618	0.941901	282466	13	419	1.37325	0.155844	0.494184
GO:0006959	humoral immune response	0.0138425	5	1.38926	0.29284	0.941901	93949	5	239	0.92596	0.630683	0.852457
GO:0006909	phagocytosis	0.0206826	7	1.30173	0.293808	0.942434	210952	8	234	1.51319	0.161416	0.498689
GO:0008217	regulation of blood pressure	0.0207188	7	1.29945	0.295282	0.943681	195318	7	178	1.7406	0.109523	0.439291
GO:0002764	immune response-regulating signaling pathway	0.0347407	11	1.21781	0.295816	0.943681	62471	9	400	0.99587	0.552301	0.805468
GO:0043065	positive regulation of apoptotic process	0.0490654	15	1.17582	0.297128	0.943681	271889	15	474	1.40066	0.120235	0.456814
GO:0046486	glycerolipid metabolic process	0.0312556	10	1.23055	0.297412	0.943681	228126	9	375	1.06226	0.474499	0.752875
GO:0002263	cell activation involved in immune response	0.0242639	8	1.26811	0.298253	0.943797	350632	9	287	1.38797	0.203047	0.549895
GO:0050921	positive regulation of chemotaxis	0.0174136	6	1.32522	0.301064	0.946476	76534	6	140	1.89689	0.0981	0.411319
GO:0045765	regulation of angiogenesis	0.0349165	11	1.21168	0.301345	0.946476	314494	11	274	1.7769	0.0476668	0.34852
GO:0051346	negative regulation of hydrolase activity	0.0278607	9	1.24244	0.301747	0.946476	276761	7	334	0.927623	0.632445	0.852457
GO:0030335	positive regulation of cell migration	0.0637336	19	1.1466	0.302324	0.946476	141811	19	506	1.66197	0.0218317	0.299278
GO:0060048	cardiac muscle contraction	0.0175266	6	1.31668	0.306139	0.950548	143908	6	127	2.09106	0.0684041	0.368612
GO:0044703	multi-organism reproductive process	0.0209864	7	1.28288	0.306225	0.950548	159914	7	196	1.58075	0.156538	0.494184
GO:0051783	regulation of nuclear division	0.0141224	5	1.36172	0.306892	0.950548	144589	4	145	1.22099	0.415279	0.716671
GO:0010594	regulation of endothelial cell migration	0.0245031	8	1.25573	0.30731	0.950548	318200	8	161	2.1993	0.0301033	0.313135
GO:0046632	alpha-beta T cell differentiation	0.0141379	5	1.36023	0.307673	0.950548	267675	5	111	1.99373	0.106958	0.432994
GO:0061008	hepaticobiliary system development	0.0176023	6	1.31102	0.309551	0.953841	180609	6	139	1.91054	0.0956051	0.405949
GO:0031023	microtubule organizing center organization	0.0142165	5	1.3527	0.311642	0.956072	279573	4	147	1.20438	0.425417	0.719654
GO:1901342	regulation of vasculature development	0.0352675	11	1.19962	0.312469	0.956072	314494	11	278	1.75133	0.0518737	0.358234
GO:0006865	amino acid transport	0.0142379	5	1.35068	0.312719	0.956072	177755	5	136	1.62724	0.194642	0.532657
GO:0042303	molting cycle	0.0142726	5	1.34739	0.314473	0.956456	130927	4	112	1.58075	0.247453	0.578224
GO:0042633	hair cycle	0.0142726	5	1.34739	0.314473	0.956456	130927	4	112	1.58075	0.247453	0.578224
GO:0006790	sulfur compound metabolic process	0.03185	10	1.20758	0.317284	0.958108	272241	9	321	1.24096	0.302274	0.619387
GO:0006650	glycerophospholipid metabolic process	0.0247773	8	1.24183	0.317762	0.958108	200984	7	296	1.04671	0.504853	0.772748
GO:0043068	positive regulation of programmed cell death	0.0498732	15	1.15678	0.31876	0.958108	271889	15	486	1.36608	0.139062	0.476764
GO:0044706	multi-multicellular organism process	0.0212923	7	1.26445	0.318833	0.958108	159914	7	205	1.51135	0.183019	0.515855
GO:0032496	response to lipopolysaccharide	0.0283526	9	1.22089	0.319246	0.958108	277939	9	314	1.26862	0.280827	0.608379
GO:0048514	blood vessel morphogenesis	0.082838	24	1.11432	0.320431	0.958108	320669	24	592	1.79436	0.00436595	0.176746
GO:0048663	neuron fate commitment	0.0143961	5	1.33583	0.320729	0.958108	254761	4	68	2.60358	0.0677482	0.368612
GO:0008406	gonad development	0.0284246	9	1.2178	0.321825	0.958275	106715	9	214	1.86144	0.0546515	0.367787
GO:0050678	regulation of epithelial cell proliferation	0.0500083	15	1.15366	0.322418	0.958275	163064	15	351	1.89149	0.0141306	0.254661
GO:0043436	oxoacid metabolic process	0.072	21	1.12179	0.324598	0.960992	142502	19	912	0.922101	0.67562	0.87838
GO:0043487	regulation of RNA stability	0.0144882	5	1.32734	0.325398	0.960992	281622	4	169	1.04759	0.532913	0.791827
GO:1903522	regulation of blood circulation	0.0357027	11	1.185	0.326394	0.960992	161003	11	241	2.02021	0.0215319	0.299278
GO:0006820	anion transport	0.0429431	13	1.16433	0.327436	0.960992	225418	15	478	1.38894	0.126335	0.46593
GO:0015711	organic anion transport	0.0321555	10	1.19611	0.327616	0.960992	204880	12	351	1.51319	0.102397	0.423287
GO:0022037	metencephalon development	0.0145442	5	1.32223	0.328243	0.960992	111486	4	105	1.68613	0.213608	0.554544
GO:0008654	phospholipid biosynthetic process	0.0216829	7	1.24167	0.335057	0.966682	251746	6	246	1.07953	0.482698	0.756591
GO:0015849	organic acid transport	0.0288007	9	1.20189	0.335366	0.966682	125710	10	306	1.44643	0.156716	0.494184
GO:0016197	endosomal transport	0.0181963	6	1.26822	0.336525	0.966682	172740	6	235	1.13006	0.439102	0.730012
GO:0044265	cellular macromolecule catabolic process	0.0725363	21	1.1135	0.336908	0.966682	167869	20	962	0.920184	0.682156	0.881995
GO:0007368	determination of left/right symmetry	0.0147249	5	1.306	0.337444	0.966682	159349	5	128	1.72894	0.164211	0.498753
GO:2000147	positive regulation of cell motility	0.0652409	19	1.12011	0.338384	0.966682	141811	19	529	1.58971	0.0323724	0.324845
GO:0007154	cell communication	0.523603	140	1.02838	0.338445	0.966682	194218	154	6090	1.11924	0.0475273	0.34852
GO:0050679	positive regulation of epithelial cell proliferation	0.0288871	9	1.1983	0.338492	0.966682	91995	9	199	2.00175	0.0373781	0.329939
GO:1902107	positive regulation of leukocyte differentiation	0.0217713	7	1.23663	0.338747	0.966682	292636	6	176	1.50889	0.20857	0.549895
GO:1903708	positive regulation of hemopoiesis	0.0217713	7	1.23663	0.338747	0.966682	292636	6	176	1.50889	0.20857	0.549895
GO:0007498	mesoderm development	0.0182558	6	1.26409	0.339245	0.966682	300457	6	121	2.19475	0.0567324	0.368612
GO:0034599	cellular response to oxidative stress	0.0289806	9	1.19443	0.341879	0.971831	249473	8	262	1.35148	0.242223	0.572174
GO:0035239	tube morphogenesis	0.117366	33	1.08143	0.343375	0.97312	317403	33	827	1.76615	0.00116207	0.0853132
GO:0006631	fatty acid metabolic process	0.0290896	9	1.18996	0.345837	0.97312	132795	7	379	0.817483	0.756316	0.91448
GO:0071216	cellular response to biotic stimulus	0.0184311	6	1.25207	0.347266	0.97312	387779	6	238	1.11582	0.451074	0.740645
GO:0002682	regulation of immune system process	0.1214	34	1.07717	0.348937	0.97312	162121	34	1362	1.1049	0.296083	0.617409
GO:0062197	cellular response to chemical stress	0.0328106	10	1.17223	0.349984	0.97312	231860	9	317	1.25662	0.289967	0.613328
GO:1903829	positive regulation of protein localization	0.0400741	12	1.15171	0.350341	0.97312	181165	10	433	1.02219	0.516949	0.779074
GO:0002237	response to molecule of bacterial origin	0.029239	9	1.18388	0.351271	0.97312	277939	9	332	1.19984	0.336705	0.64802
GO:0007189	adenylate cyclase-activating G protein-coupled receptor signaling pathway	0.0220835	7	1.21915	0.351817	0.97312	298469	7	151	2.05183	0.0557897	0.367961
GO:0001704	formation of primary germ layer	0.0185404	6	1.24469	0.352276	0.97312	283676	6	122	2.17676	0.0585878	0.368612
GO:0071345	cellular response to cytokine stimulus	0.0695074	20	1.10669	0.352405	0.97312	155134	21	776	1.19778	0.226745	0.565194
GO:0010035	response to inorganic substance	0.0511021	15	1.12896	0.352416	0.97312	84341	15	531	1.25031	0.222896	0.565194
GO:0016236	macroautophagy	0.0221204	7	1.21711	0.353369	0.97312	151090	7	301	1.02932	0.522571	0.783523
GO:0006402	mRNA catabolic process	0.0185694	6	1.24274	0.35361	0.97312	123562	5	228	0.970633	0.589091	0.830243
GO:0034645	cellular macromolecule biosynthetic process	0.0993658	28	1.0838	0.35592	0.97312	210433	26	1083	1.06259	0.403017	0.70513
GO:0030902	hindbrain development	0.0221933	7	1.21312	0.356428	0.97312	170073	6	147	1.80657	0.116514	0.452938
GO:0007565	female pregnancy	0.0186546	6	1.23707	0.357518	0.97312	173208	6	176	1.50889	0.20857	0.549895
GO:0007369	gastrulation	0.0258166	8	1.19184	0.357936	0.97312	250602	8	184	1.92439	0.0579429	0.368612
GO:0046474	glycerophospholipid biosynthetic process	0.018667	6	1.23624	0.358089	0.97312	264350	5	202	1.09557	0.481756	0.756387
GO:0032874	positive regulation of stress-activated MAPK cascade	0.0151388	5	1.2703	0.35858	0.97312	275118	5	123	1.79922	0.146247	0.478284
GO:0045137	development of primary sexual characteristics	0.0294834	9	1.17406	0.360188	0.97312	106715	9	218	1.82728	0.0600096	0.368612
GO:0019752	carboxylic acid metabolic process	0.069848	20	1.10129	0.360566	0.97312	127197	18	885	0.900221	0.710863	0.89257
GO:0010876	lipid localization	0.0404019	12	1.14237	0.360568	0.97312	122971	13	453	1.27018	0.226946	0.565194
GO:0065003	protein-containing complex assembly	0.125855	35	1.06961	0.362039	0.973275	102619	35	1513	1.02388	0.467684	0.749699
GO:0007010	cytoskeleton organization	0.1372	38	1.06526	0.363611	0.973275	193284	35	1429	1.08407	0.333215	0.645535
GO:0009987	cellular process	0.894871	235	1.01003	0.364166	0.973275	182651	342	15353	0.985945	0.767877	0.91448
GO:1902532	negative regulation of intracellular signal transduction	0.0515373	15	1.11943	0.364507	0.973275	215029	13	491	1.17188	0.318981	0.632574
GO:0023052	signaling	0.521965	139	1.02424	0.364905	0.973275	195323	153	6034	1.12229	0.0445146	0.345599
GO:0061136	regulation of proteasomal protein catabolic process	0.0152951	5	1.25731	0.366578	0.973275	241340	5	180	1.22947	0.384394	0.695344
GO:0046942	carboxylic acid transport	0.0260457	8	1.18136	0.366879	0.973275	134750	10	273	1.62128	0.0919707	0.40151
GO:0070304	positive regulation of stress-activated protein kinase signaling cascade	0.0153084	5	1.25622	0.367258	0.973275	275118	5	125	1.77043	0.153328	0.487939
GO:0034097	response to cytokine	0.077594	22	1.09049	0.368173	0.973502	166371	24	863	1.23089	0.172488	0.507521
GO:0048565	digestive tract development	0.0225324	7	1.19486	0.370701	0.975585	329572	6	128	2.07473	0.0704752	0.368612
GO:0044281	small molecule metabolic process	0.137603	38	1.06214	0.370793	0.975585	197613	36	1746	0.912595	0.744169	0.91252
GO:2000113	negative regulation of cellular macromolecule biosynthetic process	0.0154017	5	1.24861	0.372036	0.975585	104649	4	189	0.936738	0.621274	0.849099
GO:0002027	regulation of heart rate	0.0154066	5	1.24822	0.372284	0.975585	72989	5	101	2.19113	0.0788313	0.379514
GO:0010595	positive regulation of endothelial cell migration	0.0154548	5	1.24432	0.374755	0.976831	216663	5	101	2.19113	0.0788313	0.379514
GO:0031329	regulation of cellular catabolic process	0.066735	19	1.09503	0.375113	0.976831	229512	16	741	0.9557	0.610009	0.842437
GO:2000027	regulation of animal organ morphogenesis	0.0226404	7	1.18916	0.375256	0.976831	235670	7	123	2.51891	0.0217062	0.299278
GO:0060047	heart contraction	0.0336917	10	1.14157	0.380425	0.98422	108280	10	230	1.92439	0.0367218	0.329939
GO:0031647	regulation of protein stability	0.0264108	8	1.16503	0.381171	0.98422	170722	8	299	1.18424	0.364135	0.668392
GO:0001667	ameboidal-type cell migration	0.0595485	17	1.09801	0.381231	0.98422	313602	16	411	1.72305	0.0251885	0.299278
GO:0016482	cytosolic transport	0.0155856	5	1.23388	0.381448	0.98422	168086	5	163	1.3577	0.308435	0.624394
GO:0030010	establishment of cell polarity	0.0228338	7	1.17909	0.38342	0.986583	361878	7	146	2.1221	0.0481388	0.348858
GO:0001708	cell fate specification	0.0192413	6	1.19934	0.384519	0.986583	225276	5	105	2.10766	0.0895487	0.396024
GO:0048568	embryonic organ development	0.0596872	17	1.09545	0.384885	0.986583	224554	16	441	1.60584	0.0435071	0.342801
GO:0018958	phenol-containing compound metabolic process	0.0156887	5	1.22577	0.386723	0.987231	228805	5	104	2.12793	0.0868015	0.395792
GO:0045787	positive regulation of cell cycle	0.0338761	10	1.13536	0.386831	0.987231	67883	8	335	1.05698	0.487099	0.759435
GO:0046631	alpha-beta T cell activation	0.0193225	6	1.19431	0.388258	0.987231	229931	6	163	1.62923	0.164442	0.498753
GO:0071496	cellular response to external stimulus	0.0302633	9	1.14381	0.388802	0.987231	183455	9	317	1.25662	0.289967	0.613328
GO:0009894	regulation of catabolic process	0.0822877	23	1.07503	0.390205	0.987231	237563	20	926	0.955958	0.61522	0.845747
GO:0051090	regulation of DNA-binding transcription factor activity	0.0450636	13	1.10954	0.390879	0.987231	282146	13	405	1.42072	0.130489	0.467055
GO:0007163	establishment or maintenance of cell polarity	0.0303539	9	1.14039	0.392138	0.987231	305278	8	228	1.55301	0.145994	0.478284
GO:0072330	monocarboxylic acid biosynthetic process	0.0158008	5	1.21707	0.392458	0.987231	225200	4	202	0.876453	0.672737	0.878276
GO:2000058	regulation of ubiquitin-dependent protein catabolic process	0.0158224	5	1.21541	0.393565	0.987231	241340	5	160	1.38315	0.295215	0.617409
GO:0009100	glycoprotein metabolic process	0.0488669	14	1.1019	0.393759	0.987231	235992	13	366	1.57211	0.0732635	0.370598
GO:2000112	regulation of cellular macromolecule biosynthetic process	0.0414766	12	1.11277	0.394388	0.987231	167089	11	464	1.04929	0.478616	0.755236
GO:0032102	negative regulation of response to external stimulus	0.0415543	12	1.11069	0.396845	0.989169	281287	12	385	1.37956	0.164131	0.498753
GO:0051223	regulation of protein transport	0.0489752	14	1.09946	0.396921	0.989169	252077	13	472	1.21905	0.271637	0.605126
GO:0001659	temperature homeostasis	0.0231905	7	1.16095	0.398489	0.989169	110081	7	176	1.76038	0.104831	0.430321
GO:0044260	cellular macromolecule metabolic process	0.24156	65	1.03494	0.398532	0.989169	213356	65	3012	0.955165	0.679067	0.880911
GO:0006396	RNA processing	0.0640339	18	1.08116	0.401037	0.993246	277131	16	884	0.801102	0.851338	0.943852
GO:0040017	positive regulation of locomotion	0.06782	19	1.07751	0.402206	0.993246	141811	19	544	1.54588	0.0410457	0.334636
GO:0098656	anion transmembrane transport	0.0233258	7	1.15422	0.404205	0.993246	280334	7	245	1.2646	0.318154	0.632574
GO:0042445	hormone metabolic process	0.0233477	7	1.15313	0.405132	0.993246	147860	7	233	1.32973	0.275332	0.6062
GO:0045785	positive regulation of cell adhesion	0.0567326	16	1.08471	0.405582	0.993246	120136	14	464	1.33546	0.16814	0.501006
GO:1903320	regulation of protein modification by small protein conjugation or removal	0.0233609	7	1.15248	0.405689	0.993246	385819	7	236	1.31282	0.285904	0.611695
GO:0050896	response to stimulus	0.629324	166	1.01452	0.406884	0.993246	183272	203	8288	1.08409	0.0641024	0.368612
GO:0098609	cell-cell adhesion	0.124484	34	1.05049	0.406943	0.993246	209768	31	908	1.51111	0.0148515	0.260234
GO:0007059	chromosome segregation	0.0308131	9	1.1234	0.40906	0.994484	260808	8	359	0.986315	0.565673	0.814846
GO:0055123	digestive system development	0.0234624	7	1.1475	0.409974	0.994484	329572	6	139	1.91054	0.0956051	0.405949
GO:0060538	skeletal muscle organ development	0.0198148	6	1.16463	0.410926	0.994484	204874	6	169	1.57139	0.184293	0.515855
GO:0032984	protein-containing complex disassembly	0.0198352	6	1.16343	0.411863	0.994484	297908	6	234	1.13489	0.4351	0.727357
GO:0015698	inorganic anion transport	0.0161818	5	1.18842	0.411913	0.994484	186684	5	174	1.27186	0.357481	0.666153
GO:0009855	determination of bilateral symmetry	0.016194	5	1.18753	0.412533	0.994484	159349	5	137	1.61536	0.198579	0.542166
GO:0016192	vesicle-mediated transport	0.136374	37	1.04351	0.417034	0.999993	191125	38	1481	1.13566	0.227234	0.565194
GO:0002685	regulation of leukocyte migration	0.0199675	6	1.15573	0.417943	0.999993	90560	6	217	1.2238	0.366648	0.669432
GO:0031668	cellular response to extracellular stimulus	0.0236886	7	1.13654	0.419523	0.999993	178939	7	253	1.22461	0.347327	0.657681
GO:0021510	spinal cord development	0.0163388	5	1.177	0.419906	0.999993	127967	4	96	1.8442	0.172274	0.507521
GO:0050906	detection of stimulus involved in sensory perception	0.0200314	6	1.15204	0.420877	0.999993	113254	9	495	0.804743	0.790647	0.919636
GO:0019221	cytokine-mediated signaling pathway	0.0348551	10	1.10347	0.420937	0.999993	122171	10	454	0.974909	0.577486	0.824779
GO:0010498	proteasomal protein catabolic process	0.0386449	11	1.09478	0.423028	0.999993	174254	10	497	0.890561	0.689638	0.883881
GO:0051606	detection of stimulus	0.0349607	10	1.10014	0.424616	0.999993	96931	13	616	0.934077	0.638829	0.853225
GO:0009605	response to external stimulus	0.243352	65	1.02732	0.424862	0.999993	185118	70	2610	1.18707	0.0694544	0.368612
GO:0003015	heart process	0.0350047	10	1.09875	0.426152	0.999993	108280	10	241	1.83655	0.0477953	0.34852
GO:0046777	protein autophosphorylation	0.0238479	7	1.12895	0.426242	0.999993	164026	7	215	1.44105	0.214449	0.554544
GO:0030510	regulation of BMP signaling pathway	0.0164915	5	1.1661	0.42766	0.999993	334902	5	101	2.19113	0.0788313	0.379514
GO:0043933	protein-containing complex organization	0.140881	38	1.03743	0.430126	0.999993	125486	40	1703	1.0396	0.422027	0.717748
GO:0006941	striated muscle contraction	0.0202444	6	1.13991	0.430647	0.999993	143908	6	167	1.59021	0.177572	0.512211
GO:0090407	organophosphate biosynthetic process	0.0464718	13	1.07592	0.433694	0.999993	191475	12	565	0.940054	0.627616	0.852457
GO:0009799	specification of symmetry	0.0166416	5	1.15559	0.435265	0.999993	159349	5	138	1.60365	0.202542	0.549895
GO:0006511	ubiquitin-dependent protein catabolic process	0.0503365	14	1.06972	0.436799	0.999993	144036	13	647	0.889322	0.706397	0.887913
GO:0007049	cell cycle	0.156504	42	1.03217	0.43753	0.999993	235523	37	1706	0.959937	0.629303	0.852457
GO:0001656	metanephros development	0.016689	5	1.1523	0.437667	0.999993	378291	5	89	2.48657	0.0511239	0.357259
GO:0007166	cell surface receptor signaling pathway	0.271084	72	1.02154	0.439416	0.999993	222123	72	2597	1.2271	0.036409	0.329939
GO:0048583	regulation of response to stimulus	0.355422	94	1.01721	0.441428	0.999993	194423	98	3745	1.15823	0.0578988	0.368612
GO:0051668	localization within membrane	0.0618189	17	1.05768	0.441471	0.999993	148976	17	640	1.17568	0.28087	0.608379
GO:0009593	detection of chemical stimulus	0.0167726	5	1.14656	0.441889	0.999993	78870	8	468	0.756596	0.833579	0.939937
GO:0019941	modification-dependent protein catabolic process	0.0505682	14	1.06482	0.443593	0.999993	144036	13	657	0.875786	0.726466	0.902509
GO:0034249	negative regulation of cellular amide metabolic process	0.0168074	5	1.14419	0.443641	0.999993	99553	4	193	0.917324	0.637635	0.852601
GO:0090288	negative regulation of cellular response to growth factor stimulus	0.0168147	5	1.14369	0.444012	0.999993	355514	5	97	2.28149	0.0688468	0.368612
GO:0001775	cell activation	0.0998804	27	1.0397	0.445469	0.999993	188917	27	1031	1.15911	0.23955	0.57021
GO:0030155	regulation of cell adhesion	0.0924189	25	1.04041	0.448398	0.999993	145531	23	753	1.35193	0.0888432	0.395858
GO:0008104	protein localization	0.218225	58	1.02223	0.448982	0.999993	208769	56	2344	1.05743	0.347071	0.657681
GO:0031669	cellular response to nutrient levels	0.0206924	6	1.11524	0.451098	0.999993	208599	6	222	1.19624	0.386812	0.696489
GO:0001568	blood vessel development	0.0926037	25	1.03834	0.452491	0.999993	313494	25	670	1.65152	0.0101058	0.242746
GO:0042254	ribosome biogenesis	0.0170109	5	1.1305	0.453881	0.999993	222798	5	291	0.760496	0.789973	0.919636
GO:0009755	hormone-mediated signaling pathway	0.0207687	6	1.11114	0.454566	0.999993	204959	7	186	1.66573	0.129381	0.46593
GO:0016050	vesicle organization	0.0282919	8	1.08756	0.454911	0.999993	263641	7	339	0.913941	0.647804	0.858377
GO:0005996	monosaccharide metabolic process	0.0207809	6	1.11049	0.455121	0.999993	407451	5	234	0.945745	0.612095	0.842437
GO:0070372	regulation of ERK1 and ERK2 cascade	0.0358552	10	1.07269	0.455746	0.999993	222616	10	289	1.53152	0.120985	0.458182
GO:0006259	DNA metabolic process	0.0813808	22	1.03975	0.456644	0.999993	314424	21	994	0.935089	0.656811	0.863489
GO:0006417	regulation of translation	0.0321072	9	1.07812	0.456674	0.999993	129546	8	385	0.919706	0.644293	0.856625
GO:0050673	epithelial cell proliferation	0.058652	16	1.04921	0.458204	0.999993	195267	16	417	1.69826	0.0282797	0.313135
GO:0033043	regulation of organelle organization	0.10815	29	1.03133	0.459366	0.999993	180626	27	1133	1.05476	0.415325	0.716671
GO:1901566	organonitrogen compound biosynthetic process	0.1425	38	1.02564	0.459834	0.999993	189081	38	1627	1.03375	0.439624	0.730012
GO:0070727	cellular macromolecule localization	0.219066	58	1.01831	0.462022	0.999993	208769	56	2354	1.05293	0.359656	0.666153
GO:0044242	cellular lipid catabolic process	0.0172179	5	1.11691	0.464245	0.999993	92652	5	216	1.02456	0.540963	0.794857
GO:0008152	metabolic process	0.707052	185	1.00635	0.467543	0.999993	190064	224	10558	0.939045	0.934516	0.978134
GO:0072659	protein localization to plasma membrane	0.0286405	8	1.07432	0.468467	0.999993	149695	8	275	1.28759	0.283678	0.60996
GO:0006950	response to stress	0.292336	77	1.01306	0.469486	0.999993	195599	82	3704	0.979857	0.602404	0.835106
GO:0072073	kidney epithelium development	0.0286933	8	1.07235	0.470512	0.999993	362495	9	142	2.80527	0.00501839	0.190051
GO:0060840	artery development	0.0173558	5	1.10803	0.471119	0.999993	315240	5	98	2.25821	0.0712734	0.368612
GO:0030705	cytoskeleton-dependent intracellular transport	0.0173722	5	1.10699	0.471933	0.999993	42143	5	199	1.11208	0.468721	0.749699
GO:0043632	modification-dependent macromolecule catabolic process	0.0515544	14	1.04445	0.472454	0.999993	144036	13	669	0.860077	0.749375	0.914306
GO:0048880	sensory system development	0.0593412	16	1.03703	0.477063	0.999993	295776	17	390	1.92932	0.00777192	0.230942
GO:0090130	tissue migration	0.0440915	12	1.04677	0.477154	0.999993	332571	12	299	1.77636	0.0398564	0.332026
GO:0007018	microtubule-based movement	0.0364868	10	1.05412	0.4776	0.999993	201597	9	400	0.99587	0.552301	0.805468
GO:0006937	regulation of muscle contraction	0.0212924	6	1.08381	0.478228	0.999993	231573	6	161	1.64947	0.158038	0.494765
GO:0043603	cellular amide metabolic process	0.0862356	23	1.02581	0.480855	0.999993	177821	21	1090	0.852732	0.805251	0.925014
GO:0006869	lipid transport	0.0366566	10	1.04924	0.483446	0.999993	86092	11	405	1.20215	0.309597	0.625589
GO:0035295	tube development	0.140089	37	1.01583	0.485954	0.999993	300655	39	1029	1.67753	0.00111262	0.0853132
GO:0007548	sex differentiation	0.0367937	10	1.04533	0.488157	0.999993	108267	10	266	1.66394	0.0807327	0.381138
GO:0033036	macromolecule localization	0.251803	66	1.00812	0.493488	0.999993	211526	66	2789	1.04741	0.360313	0.666153
GO:1990778	protein localization to cell periphery	0.0331914	9	1.0429	0.496114	0.999993	137836	9	323	1.23328	0.308474	0.624394
GO:0060562	epithelial tube morphogenesis	0.0486146	13	1.0285	0.498596	0.999993	205743	12	323	1.64437	0.0639945	0.368612
GO:0051276	chromosome organization	0.0448816	12	1.02835	0.501898	0.999993	277780	11	583	0.835111	0.769995	0.91448
GO:0001818	negative regulation of cytokine production	0.0256765	7	1.04855	0.502333	0.999993	249802	7	271	1.14327	0.41375	0.716671
GO:0007601	visual perception	0.0218714	6	1.05512	0.504035	0.999993	202317	6	205	1.29544	0.318577	0.632574
GO:0051222	positive regulation of protein transport	0.025745	7	1.04576	0.505127	0.999993	184796	6	284	0.935089	0.622738	0.850109
GO:0072657	protein localization to membrane	0.0526941	14	1.02186	0.505544	0.999993	115254	14	551	1.1246	0.36494	0.668392
GO:0007517	muscle organ development	0.0450824	12	1.02377	0.508147	0.999993	216034	12	334	1.59021	0.0777289	0.379514
GO:0007005	mitochondrion organization	0.0412942	11	1.02454	0.5102	0.999993	164420	10	504	0.878192	0.706072	0.887913
GO:0001944	vasculature development	0.0952372	25	1.00962	0.510632	0.999993	313494	25	699	1.58301	0.0163761	0.274651
GO:0007600	sensory perception	0.0683224	18	1.0133	0.511676	0.999993	155660	21	933	0.996225	0.539403	0.794857
GO:0007519	skeletal muscle tissue development	0.0182259	5	1.05513	0.513785	0.999993	182247	5	157	1.40958	0.282094	0.609377
GO:0016071	mRNA metabolic process	0.0529928	14	1.0161	0.514143	0.999993	160744	11	664	0.733237	0.888803	0.96216
GO:0072593	reactive oxygen species metabolic process	0.0182533	5	1.05355	0.515104	0.999993	156938	6	210	1.2646	0.33852	0.64996
GO:0007346	regulation of mitotic cell cycle	0.0491762	13	1.01675	0.515381	0.999993	181852	11	476	1.02284	0.512727	0.777703
GO:0120032	regulation of plasma membrane bounded cell projection assembly	0.0221293	6	1.04282	0.515388	0.999993	218314	5	188	1.17715	0.420176	0.717289
GO:0022411	cellular component disassembly	0.037612	10	1.02259	0.516057	0.999993	254208	10	461	0.960106	0.596935	0.835106
GO:0030258	lipid modification	0.0182854	5	1.0517	0.516651	0.999993	131989	4	205	0.863627	0.683904	0.883054
GO:0051493	regulation of cytoskeleton organization	0.049222	13	1.01581	0.516742	0.999993	146511	12	509	1.04348	0.481677	0.756387
GO:0071695	anatomical structure maturation	0.0261478	7	1.02965	0.521461	0.999993	220577	6	242	1.09738	0.466947	0.749699
GO:0030308	negative regulation of cell growth	0.0222938	6	1.03513	0.522574	0.999993	167293	4	175	1.01168	0.560507	0.810444
GO:0060491	regulation of cell projection assembly	0.0223019	6	1.03475	0.522927	0.999993	218314	5	190	1.16476	0.429074	0.722715
GO:0030855	epithelial cell differentiation	0.0804091	21	1.00448	0.524214	0.999993	256142	20	682	1.29797	0.142009	0.477413
GO:0046394	carboxylic acid biosynthetic process	0.026255	7	1.02545	0.525778	0.999993	201457	6	304	0.87357	0.687061	0.883054
GO:0002009	morphogenesis of an epithelium	0.0728586	19	1.003	0.528614	0.999993	233257	18	502	1.58704	0.0371119	0.329939
GO:0001654	eye development	0.0573898	15	1.00527	0.529083	0.999993	303227	16	380	1.86362	0.013081	0.251756
GO:0016053	organic acid biosynthetic process	0.0263393	7	1.02217	0.529159	0.999993	201457	6	306	0.86786	0.693081	0.885432
GO:0150063	visual system development	0.0575303	15	1.00282	0.532952	0.999993	303227	16	384	1.8442	0.0143165	0.254661
GO:0031396	regulation of protein ubiquitination	0.0186333	5	1.03206	0.533277	0.999993	527423	5	194	1.14074	0.446784	0.736691
GO:0034248	regulation of cellular amide metabolic process	0.0383102	10	1.00395	0.539501	0.999993	118861	9	443	0.899205	0.67352	0.878276
GO:0046395	carboxylic acid catabolic process	0.0187746	5	1.0243	0.539955	0.999993	73110	5	236	0.93773	0.619595	0.84878
GO:0032787	monocarboxylic acid metabolic process	0.0461256	12	1.00061	0.540255	0.999993	117462	10	587	0.754018	0.857949	0.947537
GO:0045165	cell fate commitment	0.0461515	12	1.00005	0.541043	0.999993	282897	11	269	1.80992	0.042743	0.342141
GO:0050953	sensory perception of light stimulus	0.0227333	6	1.01512	0.541572	0.999993	202317	6	209	1.27065	0.334519	0.646001
GO:0042594	response to starvation	0.0188256	5	1.02152	0.542357	0.999993	185990	5	203	1.09017	0.486077	0.758848
GO:0043588	skin development	0.0305871	8	1.00595	0.542492	0.999993	341458	7	298	1.03968	0.511967	0.777554
GO:0016054	organic acid catabolic process	0.018937	5	1.01551	0.547577	0.999993	73110	5	240	0.922101	0.634335	0.852601
GO:1901137	carbohydrate derivative biosynthetic process	0.065907	17	0.992074	0.549004	0.999993	212849	16	614	1.15338	0.31483	0.62966
GO:0032880	regulation of protein localization	0.0814953	21	0.991091	0.549692	0.999993	214976	19	796	1.05648	0.436167	0.727357
GO:1902531	regulation of intracellular signal transduction	0.170709	44	0.991343	0.550883	0.999993	211804	41	1636	1.10923	0.264094	0.600293
GO:0140694	non-membrane-bounded organelle assembly	0.0268963	7	1.00099	0.551275	0.999993	130427	6	370	0.717744	0.845277	0.941646
GO:0022613	ribonucleoprotein complex biogenesis	0.0269202	7	1.00011	0.552213	0.999993	183834	7	430	0.720526	0.856906	0.947276
GO:0007264	small GTPase mediated signal transduction	0.0543505	14	0.99072	0.552717	0.999993	229838	13	478	1.20375	0.286338	0.611695
GO:0043010	camera-type eye development	0.0504529	13	0.991023	0.552946	0.999993	279404	13	334	1.72273	0.040979	0.334636
GO:0010001	glial cell differentiation	0.0310353	8	0.991426	0.558991	0.999993	151614	8	220	1.60949	0.12663	0.46593
GO:1903050	regulation of proteolysis involved in protein catabolic process	0.0192015	5	1.00153	0.55986	0.999993	241340	5	211	1.04884	0.520157	0.781962
GO:1901575	organic substance catabolic process	0.155743	40	0.98782	0.559864	0.999993	158728	41	2003	0.905989	0.77308	0.91448
GO:0009410	response to xenobiotic stimulus	0.0428626	11	0.987055	0.560177	0.999993	295725	12	410	1.29544	0.219146	0.562969
GO:0051649	establishment of localization in cell	0.179043	46	0.988158	0.560838	0.999993	195492	45	1998	0.996866	0.532895	0.791827
GO:0008610	lipid biosynthetic process	0.0624792	16	0.984943	0.561265	0.999993	275806	14	690	0.898047	0.697755	0.885583
GO:0140014	mitotic nuclear division	0.0271524	7	0.991555	0.561292	0.999993	146075	6	315	0.843064	0.719217	0.899212
GO:0006479	protein methylation	0.0192352	5	0.999767	0.561418	0.999993	460046	5	198	1.1177	0.464354	0.749372
GO:0008213	protein alkylation	0.0192352	5	0.999767	0.561418	0.999993	460046	5	198	1.1177	0.464354	0.749372
GO:0055086	nucleobase-containing small molecule metabolic process	0.0508309	13	0.983653	0.563878	0.999993	239251	12	628	0.845749	0.762993	0.91448
GO:0018108	peptidyl-tyrosine phosphorylation	0.0430505	11	0.982745	0.566042	0.999993	259268	11	366	1.33024	0.207709	0.549895
GO:0010629	negative regulation of gene expression	0.0861133	22	0.982605	0.566276	0.999993	279031	21	942	0.986707	0.557521	0.808105
GO:0042113	B cell activation	0.0273002	7	0.986185	0.567031	0.999993	399409	7	264	1.17358	0.387874	0.696489
GO:0060341	regulation of cellular localization	0.0903038	23	0.979599	0.572682	0.999993	197070	21	906	1.02591	0.484025	0.75766
GO:0018212	peptidyl-tyrosine modification	0.043271	11	0.977739	0.572878	0.999993	259268	11	368	1.32302	0.212558	0.554544
GO:0065007	biological regulation	0.78322	203	0.996872	0.573339	0.999993	187897	264	11618	1.00576	0.460198	0.7483
GO:0070887	cellular response to chemical stimulus	0.280486	72	0.987296	0.574215	0.999993	210647	75	2894	1.14705	0.108355	0.437144
GO:0070371	ERK1 and ERK2 cascade	0.0394287	10	0.97547	0.576184	0.999993	222616	10	314	1.40958	0.175168	0.509677
GO:0045732	positive regulation of protein catabolic process	0.0195691	5	0.982711	0.576658	0.999993	265956	5	196	1.1291	0.455588	0.743895
GO:0051302	regulation of cell division	0.0196093	5	0.980694	0.578476	0.999993	221181	5	182	1.21596	0.393359	0.697589
GO:0048660	regulation of smooth muscle cell proliferation	0.0196299	5	0.979669	0.579402	0.999993	473350	5	135	1.63929	0.190734	0.527867
GO:0048598	embryonic morphogenesis	0.0828553	21	0.974823	0.581009	0.999993	263044	20	599	1.47783	0.0538447	0.365397
GO:0097435	supramolecular fiber organization	0.0711089	18	0.973588	0.581362	0.999993	153729	17	772	0.974656	0.578638	0.825421
GO:0090132	epithelium migration	0.0436494	11	0.969262	0.584514	0.999993	356847	11	294	1.65602	0.0711705	0.368612
GO:0043087	regulation of GTPase activity	0.0436729	11	0.96874	0.585232	0.999993	282929	9	357	1.11582	0.416794	0.717289
GO:0007623	circadian rhythm	0.0237951	6	0.969818	0.586051	0.999993	311785	6	202	1.31468	0.306699	0.62295
GO:0015850	organic hydroxy compound transport	0.0278605	7	0.966352	0.588464	0.999993	197648	8	269	1.31631	0.2643	0.600293
GO:0048659	smooth muscle cell proliferation	0.0199249	5	0.965162	0.592591	0.999993	473350	5	139	1.59212	0.206533	0.549895
GO:0007179	transforming growth factor beta receptor signaling pathway	0.023977	6	0.962462	0.593448	0.999993	380008	6	198	1.34124	0.290991	0.613328
GO:0030334	regulation of cell migration	0.114788	29	0.971692	0.594075	0.999993	224106	29	877	1.46359	0.0263455	0.299278
GO:0030177	positive regulation of Wnt signaling pathway	0.0199841	5	0.962302	0.595211	0.999993	205076	5	131	1.68935	0.175392	0.509677
GO:0051258	protein polymerization	0.0240828	6	0.958231	0.597721	0.999993	49515	5	266	0.831971	0.721273	0.900122
GO:0014065	phosphatidylinositol 3-kinase signaling	0.0200546	5	0.958919	0.598317	0.999993	136462	4	140	1.2646	0.389779	0.697213
GO:0019637	organophosphate metabolic process	0.0796972	20	0.965192	0.598536	0.999993	189973	18	973	0.818803	0.840132	0.941041
GO:0048771	tissue remodeling	0.0201886	5	0.952555	0.604185	0.999993	211698	5	161	1.37456	0.299611	0.619267
GO:0009416	response to light stimulus	0.0283404	7	0.949989	0.6064	0.999993	304416	7	303	1.02253	0.529594	0.790017
GO:0048584	positive regulation of response to stimulus	0.205337	52	0.974009	0.608652	0.999993	166257	52	2051	1.12217	0.205956	0.549895
GO:0042176	regulation of protein catabolic process	0.0324693	8	0.947641	0.609979	0.999993	224885	8	336	1.05383	0.490458	0.760736
GO:0048593	camera-type eye morphogenesis	0.0244484	6	0.943903	0.612295	0.999993	215876	6	127	2.09106	0.0684041	0.368612
GO:0007423	sensory organ development	0.0842683	21	0.958477	0.612692	0.999993	277098	22	562	1.73263	0.00916741	0.242746
GO:0019058	viral life cycle	0.024526	6	0.940915	0.615352	0.999993	205737	7	306	1.0125	0.540052	0.794857
GO:0008015	blood circulation	0.0647	16	0.951135	0.617927	0.999993	197016	16	490	1.44525	0.0910672	0.400423
GO:0061448	connective tissue development	0.040802	10	0.942639	0.619437	0.999993	269729	10	265	1.67022	0.0792	0.379514
GO:0048015	phosphatidylinositol-mediated signaling	0.0246705	6	0.935406	0.621005	0.999993	222159	5	169	1.30949	0.335106	0.646001
GO:0033365	protein localization to organelle	0.0767558	19	0.95207	0.621585	0.999993	229234	16	879	0.805659	0.845396	0.941646
GO:0072594	establishment of protein localization to organelle	0.0408914	10	0.940579	0.622176	0.999993	208645	9	425	0.937289	0.62515	0.851423
GO:0034612	response to tumor necrosis factor	0.020634	5	0.931995	0.623337	0.999993	30368	5	236	0.93773	0.619595	0.84878
GO:0010608	post-transcriptional regulation of gene expression	0.0409947	10	0.938207	0.625331	0.999993	209896	9	493	0.808008	0.786787	0.919092
GO:0048729	tissue morphogenesis	0.0888847	22	0.951968	0.627097	0.999993	227929	21	608	1.52875	0.0364017	0.329939
GO:0044782	cilium organization	0.0329902	8	0.932679	0.627742	0.999993	64918	7	375	0.826203	0.746653	0.913094
GO:0035249	synaptic transmission, glutamatergic	0.0207443	5	0.927039	0.627994	0.999993	239844	5	99	2.2354	0.0737465	0.370598
GO:0006898	receptor-mediated endocytosis	0.0248558	6	0.928433	0.628187	0.999993	203222	6	244	1.08838	0.474839	0.752875
GO:0045786	negative regulation of cell cycle	0.0370589	9	0.934064	0.628392	0.999993	187705	8	368	0.962193	0.593771	0.832849
GO:0018105	peptidyl-serine phosphorylation	0.0330268	8	0.931644	0.628975	0.999993	204627	8	296	1.19624	0.353901	0.662647
GO:0003013	circulatory system process	0.0731998	18	0.945778	0.631095	0.999993	191913	18	572	1.39282	0.0994093	0.415326
GO:0048017	inositol lipid-mediated signaling	0.0249901	6	0.923443	0.633344	0.999993	222159	5	173	1.27922	0.353	0.662015
GO:0050680	negative regulation of epithelial cell proliferation	0.0209045	5	0.919936	0.634696	0.999993	279187	5	131	1.68935	0.175392	0.509677
GO:0051963	regulation of synapse assembly	0.0250385	6	0.921659	0.635192	0.999993	347567	5	94	2.3543	0.0618477	0.368612
GO:0010038	response to metal ion	0.0332196	8	0.926237	0.635427	0.999993	108053	8	349	1.01458	0.533505	0.791827
GO:0048646	anatomical structure formation involved in morphogenesis	0.140601	35	0.957428	0.636104	0.999993	247437	34	1123	1.34004	0.050565	0.355469
GO:0001701	in utero embryonic development	0.0415083	10	0.926598	0.640805	0.999993	307631	9	381	1.04553	0.493501	0.761359
GO:0019216	regulation of lipid metabolic process	0.0334137	8	0.920857	0.641859	0.999993	288856	7	325	0.953311	0.603876	0.836026
GO:0031032	actomyosin structure organization	0.0211054	5	0.911177	0.642999	0.999993	197272	5	194	1.14074	0.446784	0.736691
GO:0030100	regulation of endocytosis	0.0211455	5	0.909452	0.64464	0.999993	148031	5	197	1.12337	0.459976	0.7483
GO:0051603	proteolysis involved in protein catabolic process	0.0577794	14	0.931926	0.644716	0.999993	144036	13	748	0.76924	0.867974	0.950788
GO:0001933	negative regulation of protein phosphorylation	0.0375813	9	0.921081	0.644832	0.999993	199689	9	313	1.27268	0.277799	0.6062
GO:0045444	fat cell differentiation	0.0335431	8	0.917305	0.646112	0.999993	326512	9	228	1.74714	0.0748374	0.3707
GO:0043604	amide biosynthetic process	0.0620204	15	0.930215	0.650303	0.999993	160901	14	801	0.773598	0.870734	0.950922
GO:0034329	cell junction assembly	0.0701706	17	0.931795	0.653317	0.999993	270541	16	404	1.75291	0.0219112	0.299278
GO:0021915	neural tube development	0.0214149	5	0.898009	0.655557	0.999993	139406	4	162	1.09286	0.49968	0.767833
GO:0007155	cell adhesion	0.184983	46	0.956429	0.655587	0.999993	198774	46	1455	1.39931	0.01287	0.251756
GO:0042221	response to chemical	0.367917	93	0.97221	0.655905	0.999993	207908	104	4171	1.1036	0.13645	0.473943
GO:0090257	regulation of muscle system process	0.0297883	7	0.903813	0.657925	0.999993	230216	7	228	1.35889	0.25795	0.593792
GO:0043270	positive regulation of ion transport	0.0297999	7	0.903461	0.658322	0.999993	137755	7	272	1.13907	0.417443	0.717289
GO:0043405	regulation of MAP kinase activity	0.0256703	6	0.898975	0.658814	0.999993	335162	6	180	1.47536	0.222928	0.565194
GO:0009057	macromolecule catabolic process	0.102395	25	0.93905	0.659751	0.999993	161322	24	1299	0.817753	0.873346	0.952004
GO:0090090	negative regulation of canonical Wnt signaling pathway	0.0215379	5	0.892878	0.660471	0.999993	121688	5	130	1.70234	0.171632	0.507521
GO:0072521	purine-containing compound metabolic process	0.0381059	9	0.908399	0.660934	0.999993	202090	8	469	0.754983	0.835264	0.940173
GO:0007626	locomotory behavior	0.0298949	7	0.900591	0.661555	0.999993	299893	6	193	1.37599	0.271606	0.605126
GO:0043543	protein acylation	0.0215653	5	0.891744	0.661559	0.999993	316942	5	247	0.895969	0.659276	0.864793
GO:0071704	organic substance metabolic process	0.68691	176	0.985462	0.663081	0.999993	188118	208	10132	0.908632	0.98369	0.989203
GO:0071241	cellular response to inorganic substance	0.0216729	5	0.887319	0.665808	0.999993	117127	5	221	1.00138	0.561343	0.810444
GO:0071560	cellular response to transforming growth factor beta stimulus	0.0341647	8	0.900615	0.666142	0.999993	318811	8	251	1.41071	0.208904	0.549895
GO:0044403	biological process involved in symbiotic interaction	0.0217026	5	0.886105	0.666976	0.999993	285100	5	296	0.74765	0.802	0.923003
GO:0051301	cell division	0.062711	15	0.919972	0.666979	0.999993	186595	13	614	0.937119	0.634209	0.852601
GO:0043547	positive regulation of GTPase activity	0.0300666	7	0.895449	0.667353	0.999993	264661	6	272	0.976343	0.580763	0.825442
GO:2000145	regulation of cell motility	0.118716	29	0.93954	0.667839	0.999993	224106	29	933	1.37574	0.051656	0.358234
GO:0010632	regulation of epithelial cell migration	0.0342833	8	0.8975	0.669885	0.999993	318200	8	220	1.60949	0.12663	0.46593
GO:0006310	DNA recombination	0.0217931	5	0.882424	0.670518	0.999993	506503	4	313	0.565634	0.925921	0.975791
GO:0051641	cellular localization	0.28373	71	0.962452	0.67067	0.999993	200105	72	3171	1.00498	0.502052	0.769661
GO:0010256	endomembrane system organization	0.0466485	11	0.906947	0.671341	0.999993	122613	11	570	0.854157	0.744629	0.91252
GO:0007178	transmembrane receptor protein serine/threonine kinase signaling pathway	0.0466925	11	0.906091	0.672537	0.999993	347040	11	359	1.35618	0.191124	0.527867
GO:0007416	synapse assembly	0.0385015	9	0.899067	0.672794	0.999993	325889	8	169	2.09519	0.0384369	0.33084
GO:1901654	response to ketone	0.0218634	5	0.879585	0.673253	0.999993	125979	5	196	1.1291	0.455588	0.743895
GO:0006412	translation	0.0467779	11	0.904437	0.674848	0.999993	123019	10	647	0.684094	0.922883	0.973463
GO:1901890	positive regulation of cell junction assembly	0.0219141	5	0.877552	0.675213	0.999993	230475	5	98	2.25821	0.0712734	0.368612
GO:0007162	negative regulation of cell adhesion	0.0344756	8	0.892494	0.675903	0.999993	205427	8	279	1.26913	0.296798	0.617803
GO:0008202	steroid metabolic process	0.0261453	6	0.882642	0.675941	0.999993	104202	6	309	0.859434	0.701967	0.886
GO:0007160	cell-matrix adhesion	0.0263185	6	0.876834	0.682047	0.999993	239313	6	226	1.17507	0.402944	0.70513
GO:0050730	regulation of peptidyl-tyrosine phosphorylation	0.0305257	7	0.88198	0.682562	0.999993	229432	7	255	1.215	0.354673	0.663034
GO:0043408	regulation of MAPK cascade	0.0795382	19	0.918765	0.682606	0.999993	229848	19	645	1.30381	0.14516	0.478284
GO:0050900	leukocyte migration	0.0346944	8	0.886864	0.682671	0.999993	138112	8	382	0.926929	0.635637	0.852601
GO:0051234	establishment of localization	0.378101	95	0.966369	0.68534	0.999993	205495	106	4385	1.06993	0.225661	0.565194
GO:0097193	intrinsic apoptotic signaling pathway	0.0222198	5	0.865479	0.68688	0.999993	173201	5	283	0.781994	0.769561	0.91448
GO:0035270	endocrine system development	0.0223374	5	0.860922	0.691293	0.999993	151598	4	132	1.34124	0.348717	0.65819
GO:0010631	epithelial cell migration	0.043329	10	0.887662	0.692788	0.999993	383320	10	291	1.52099	0.124932	0.46593
GO:0032259	methylation	0.0309076	7	0.871082	0.694874	0.999993	343492	7	366	0.846519	0.723935	0.900775
GO:0043410	positive regulation of MAPK cascade	0.0598782	14	0.899261	0.695951	0.999993	241361	14	470	1.31841	0.179659	0.515111
GO:0002274	myeloid leukocyte activation	0.0224697	5	0.855852	0.696207	0.999993	137439	5	225	0.983575	0.577315	0.824779
GO:0060271	cilium assembly	0.0309498	7	0.869896	0.696213	0.999993	71992	6	346	0.76753	0.797213	0.921092
GO:0006518	peptide metabolic process	0.0639706	15	0.901857	0.696267	0.999993	126081	14	825	0.751094	0.895266	0.965144
GO:0060828	regulation of canonical Wnt signaling pathway	0.0351449	8	0.875495	0.696327	0.999993	158753	8	236	1.50037	0.16672	0.501006
GO:0048871	multicellular organismal homeostasis	0.0599951	14	0.897509	0.698674	0.999993	261003	14	523	1.1848	0.295964	0.617409
GO:0048285	organelle fission	0.0436927	10	0.880273	0.702606	0.999993	165179	9	515	0.773491	0.826463	0.938363
GO:0010976	positive regulation of neuron projection development	0.0226599	5	0.848671	0.703174	0.999993	342052	4	146	1.21263	0.420354	0.717289
GO:0090287	regulation of cellular response to growth factor stimulus	0.0437182	10	0.879759	0.703288	0.999993	318539	11	296	1.64483	0.073867	0.370598
GO:0010639	negative regulation of organelle organization	0.0311802	7	0.863467	0.703472	0.999993	142132	6	336	0.790373	0.774073	0.91448
GO:0051179	localization	0.422545	106	0.964849	0.707198	0.999993	207772	117	4986	1.03861	0.331219	0.642728
GO:0071559	response to transforming growth factor beta	0.0355347	8	0.865892	0.707838	0.999993	318811	8	256	1.38315	0.223824	0.565194
GO:0050794	regulation of cellular process	0.739762	189	0.982644	0.708966	0.999993	184217	236	10310	1.01315	0.399393	0.704035
GO:0030509	BMP signaling pathway	0.0229005	5	0.839752	0.711835	0.999993	316097	6	153	1.73572	0.133575	0.472339
GO:0002062	chondrocyte differentiation	0.0229033	5	0.839651	0.711933	0.999993	351403	5	112	1.97593	0.11001	0.439291
GO:1901135	carbohydrate derivative metabolic process	0.101225	24	0.91191	0.712596	0.999993	206123	23	1034	0.984526	0.561926	0.810444
GO:0051091	positive regulation of DNA-binding transcription factor activity	0.0272469	6	0.846954	0.713506	0.999993	119306	6	250	1.06226	0.498304	0.766722
GO:0042060	wound healing	0.0441906	10	0.870356	0.715726	0.999993	212487	10	419	1.05635	0.475196	0.752875
GO:0010634	positive regulation of epithelial cell migration	0.0230495	5	0.834326	0.717105	0.999993	216663	5	144	1.53684	0.226857	0.565194
GO:0044092	negative regulation of molecular function	0.101513	24	0.909318	0.717755	0.999993	267517	22	1049	0.928255	0.67253	0.878276
GO:0043085	positive regulation of catalytic activity	0.121811	29	0.915672	0.720959	0.999993	286654	28	1135	1.0919	0.341901	0.65161
GO:0050731	positive regulation of peptidyl-tyrosine phosphorylation	0.0231788	5	0.829669	0.721627	0.999993	294845	5	188	1.17715	0.420176	0.717289
GO:0050920	regulation of chemotaxis	0.0275558	6	0.837462	0.723487	0.999993	76534	6	216	1.22947	0.36262	0.667266
GO:0018209	peptidyl-serine modification	0.0360975	8	0.852392	0.723956	0.999993	204627	8	314	1.12767	0.41558	0.716671
GO:1901888	regulation of cell junction assembly	0.0360987	8	0.852363	0.72399	0.999993	293999	7	189	1.63929	0.137264	0.473964
GO:0071383	cellular response to steroid hormone stimulus	0.0232595	5	0.826791	0.724421	0.999993	107855	5	202	1.09557	0.481756	0.756387
GO:0009968	negative regulation of signal transduction	0.134162	32	0.917375	0.726213	0.999993	190586	30	1194	1.11208	0.298452	0.619257
GO:0021953	central nervous system neuron differentiation	0.0319646	7	0.842277	0.727321	0.999993	113644	6	168	1.58075	0.18092	0.515111
GO:0044283	small molecule biosynthetic process	0.0446597	10	0.861214	0.727749	0.999993	163274	9	544	0.732257	0.869801	0.950788
GO:0042063	gliogenesis	0.0405545	9	0.853553	0.730283	0.999993	137163	9	298	1.33674	0.23364	0.568537
GO:0051241	negative regulation of multicellular organismal process	0.122417	29	0.911134	0.730782	0.999993	260308	30	990	1.34124	0.062991	0.368612
GO:1901565	organonitrogen compound catabolic process	0.106328	25	0.904315	0.731281	0.999993	127403	26	1294	0.889322	0.761857	0.91448
GO:0044237	cellular metabolic process	0.639576	162	0.974204	0.733119	0.999993	207359	191	9035	0.935675	0.91241	0.968135
GO:0007169	transmembrane receptor protein tyrosine kinase signaling pathway	0.078019	18	0.887358	0.733886	0.999993	224243	18	599	1.33004	0.135001	0.472799
GO:0048562	embryonic organ morphogenesis	0.040736	9	0.849749	0.735028	0.999993	318243	9	291	1.36889	0.213975	0.554544
GO:0010628	positive regulation of gene expression	0.110598	26	0.904174	0.735153	0.999993	203300	26	1077	1.06851	0.391876	0.697213
GO:0043414	macromolecule methylation	0.0280488	6	0.822742	0.738916	0.999993	383539	6	328	0.80965	0.754185	0.91448
GO:0034504	protein localization to nucleus	0.0280659	6	0.82224	0.739441	0.999993	111754	6	300	0.885217	0.674791	0.878276
GO:0030163	protein catabolic process	0.0783942	18	0.883111	0.741091	0.999993	139876	17	958	0.785423	0.877401	0.954651
GO:0003007	heart morphogenesis	0.0410271	9	0.84372	0.74252	0.999993	189612	10	249	1.77754	0.0571315	0.368612
GO:0050708	regulation of protein secretion	0.0281944	6	0.818494	0.743353	0.999993	368909	6	241	1.10193	0.46299	0.749372
GO:0051050	positive regulation of transport	0.0867546	20	0.886674	0.744267	0.999993	152634	20	864	1.02456	0.488358	0.760108
GO:0006810	transport	0.363943	90	0.95112	0.74448	0.999993	193650	100	4232	1.04586	0.320546	0.634606
GO:0010638	positive regulation of organelle organization	0.0454089	10	0.847004	0.746255	0.999993	178278	9	496	0.803121	0.792558	0.919636
GO:0009991	response to extracellular stimulus	0.0496626	11	0.851902	0.747214	0.999993	148862	11	485	1.00385	0.537896	0.794857
GO:0051403	stress-activated MAPK cascade	0.0283706	6	0.813409	0.748654	0.999993	266277	6	224	1.18556	0.39488	0.698176
GO:0032872	regulation of stress-activated MAPK cascade	0.0239863	5	0.801739	0.748692	0.999993	275118	5	184	1.20274	0.402314	0.70513
GO:0001649	osteoblast differentiation	0.0327374	7	0.822396	0.749507	0.999993	121232	7	223	1.38935	0.240906	0.57021
GO:0021700	developmental maturation	0.0327389	7	0.822357	0.749551	0.999993	220577	6	293	0.906366	0.652593	0.859871
GO:0043086	negative regulation of catalytic activity	0.0664914	15	0.867666	0.750186	0.999993	240842	13	726	0.79255	0.840432	0.941041
GO:0043043	peptide biosynthetic process	0.0498562	11	0.848595	0.75166	0.999993	123019	10	675	0.655717	0.943257	0.979986
GO:0048585	negative regulation of response to stimulus	0.167935	40	0.916104	0.752052	0.999993	216218	39	1543	1.11871	0.253026	0.588223
GO:0090092	regulation of transmembrane receptor protein serine/threonine kinase signaling pathway	0.0371729	8	0.827732	0.753081	0.999993	317071	9	266	1.49755	0.149882	0.483981
GO:0018193	peptidyl-amino acid modification	0.123938	29	0.899954	0.754506	0.999993	288526	28	1215	1.02	0.485041	0.75824
GO:0010817	regulation of hormone levels	0.0541992	12	0.851559	0.754759	0.999993	225530	13	499	1.15309	0.339514	0.64996
GO:0048592	eye morphogenesis	0.028581	6	0.807423	0.754877	0.999993	304915	7	157	1.97341	0.0659165	0.368612
GO:0070302	regulation of stress-activated protein kinase signaling cascade	0.0241803	5	0.795306	0.754899	0.999993	275118	5	187	1.18345	0.415718	0.716671
GO:0042391	regulation of membrane potential	0.0542559	12	0.850669	0.755994	0.999993	222118	13	406	1.41722	0.132218	0.470376
GO:0048193	Golgi vesicle transport	0.0242202	5	0.793997	0.75616	0.999993	55622	5	286	0.773791	0.777386	0.91448
GO:0072359	circulatory system development	0.144257	34	0.9065	0.757	0.999993	315832	34	1070	1.40642	0.0284359	0.313135
GO:0080135	regulation of cellular response to stress	0.0710366	16	0.866293	0.758036	0.999993	312200	15	678	0.979223	0.57056	0.819874
GO:0003002	regionalization	0.050162	11	0.843422	0.758576	0.999993	192225	11	350	1.39106	0.170737	0.507456
GO:0090596	sensory organ morphogenesis	0.0459787	10	0.836508	0.759752	0.999993	279209	11	268	1.81668	0.0418022	0.338453
GO:0050789	regulation of biological process	0.758956	193	0.978065	0.760039	0.999993	187178	246	10918	0.997268	0.548527	0.802956
GO:0009887	animal organ morphogenesis	0.144549	34	0.90467	0.761114	0.999993	230870	37	1019	1.60712	0.00308094	0.16441
GO:0031098	stress-activated protein kinase signaling cascade	0.028837	6	0.800253	0.7623	0.999993	266277	6	231	1.14963	0.423068	0.717748
GO:0060070	canonical Wnt signaling pathway	0.0418689	9	0.826757	0.763375	0.999993	228885	9	286	1.39282	0.200352	0.545738
GO:0035265	organ growth	0.0289329	6	0.797602	0.765036	0.999993	337319	5	155	1.42777	0.273412	0.6062
GO:0000165	MAPK cascade	0.0879456	20	0.874666	0.76524	0.999993	229459	20	737	1.20111	0.229969	0.568387
GO:0016042	lipid catabolic process	0.0246187	5	0.781146	0.768499	0.999993	92652	5	328	0.674708	0.866544	0.950788
GO:0045926	negative regulation of growth	0.0290592	6	0.794134	0.768608	0.999993	167293	4	229	0.773116	0.763557	0.91448
GO:0051604	protein maturation	0.0290766	6	0.79366	0.769095	0.999993	225464	6	320	0.829891	0.733056	0.905903
GO:0045936	negative regulation of phosphate metabolic process	0.0464011	10	0.828894	0.769433	0.999993	192826	10	411	1.07691	0.451017	0.740645
GO:0071375	cellular response to peptide hormone stimulus	0.0290918	6	0.793246	0.76952	0.999993	91827	6	292	0.90947	0.649348	0.858485
GO:0070374	positive regulation of ERK1 and ERK2 cascade	0.0246529	5	0.780062	0.769536	0.999993	179306	5	209	1.05887	0.511723	0.777554
GO:0010563	negative regulation of phosphorus metabolic process	0.0464125	10	0.82869	0.769691	0.999993	192826	10	412	1.07429	0.454048	0.743895
GO:0048870	cell motility	0.193284	46	0.915355	0.770174	0.999993	236161	46	1613	1.26224	0.0595629	0.368612
GO:0042326	negative regulation of phosphorylation	0.0421926	9	0.820415	0.771073	0.999993	199689	9	355	1.12211	0.410352	0.713072
GO:0048522	positive regulation of cellular process	0.478823	119	0.95587	0.77145	0.999993	195315	133	5286	1.11364	0.0767754	0.377131
GO:0051347	positive regulation of transferase activity	0.0677306	15	0.851791	0.774288	0.999993	391182	15	564	1.17715	0.295393	0.617409
GO:0045216	cell-cell junction organization	0.0292833	6	0.788057	0.774843	0.999993	251659	6	198	1.34124	0.290991	0.613328
GO:0045862	positive regulation of proteolysis	0.0336886	7	0.799176	0.77503	0.999993	202829	7	352	0.880188	0.685929	0.883054
GO:0019222	regulation of metabolic process	0.509983	127	0.957799	0.775262	0.999993	215025	135	6309	0.947094	0.799483	0.921092
GO:0016477	cell migration	0.177726	42	0.908918	0.775355	0.999993	235165	43	1427	1.33372	0.0323739	0.324845
GO:0031667	response to nutrient levels	0.046739	10	0.8229	0.776983	0.999993	163650	10	455	0.972766	0.580289	0.825442
GO:0040012	regulation of locomotion	0.125471	29	0.888958	0.777082	0.999993	224106	29	977	1.31378	0.0814869	0.381138
GO:0031589	cell-substrate adhesion	0.0425038	9	0.814406	0.778307	0.999993	179476	11	352	1.38315	0.175173	0.509677
GO:0071310	cellular response to organic substance	0.233953	56	0.920631	0.780937	0.999993	219096	57	2278	1.10749	0.221851	0.565194
GO:0071772	response to BMP	0.0250951	5	0.766315	0.782628	0.999993	316097	6	164	1.6193	0.167685	0.501006
GO:0071773	cellular response to BMP stimulus	0.0250951	5	0.766315	0.782628	0.999993	316097	6	164	1.6193	0.167685	0.501006
GO:0009611	response to wounding	0.0597954	13	0.836185	0.783252	0.999993	235271	13	549	1.04807	0.471292	0.752784
GO:0030336	negative regulation of cell migration	0.0384553	8	0.800131	0.784922	0.999993	336721	8	276	1.28292	0.286944	0.611695
GO:0050877	nervous system process	0.130159	30	0.886492	0.785834	0.999993	202277	35	1447	1.07058	0.361291	0.666911
GO:0009966	regulation of signal transduction	0.289714	70	0.929299	0.786073	0.999993	183297	72	2843	1.12092	0.159081	0.495673
GO:0098657	import into cell	0.0252233	5	0.762421	0.786314	0.999993	161360	5	234	0.945745	0.612095	0.842437
GO:0070925	organelle assembly	0.0726712	16	0.846806	0.788033	0.999993	130948	15	896	0.740974	0.912272	0.968135
GO:0051239	regulation of multicellular organismal process	0.294251	71	0.928039	0.792212	0.999993	205098	75	2640	1.25741	0.0199882	0.299278
GO:0060627	regulation of vesicle-mediated transport	0.0518276	11	0.816316	0.793939	0.999993	136797	12	513	1.03534	0.492601	0.761359
GO:0031400	negative regulation of protein modification process	0.0519511	11	0.814376	0.796405	0.999993	172891	11	481	1.0122	0.526761	0.787261
GO:0035637	multicellular organismal signaling	0.0256053	5	0.751047	0.797012	0.999993	92723	5	161	1.37456	0.299611	0.619267
GO:0031346	positive regulation of cell projection organization	0.0476908	10	0.806477	0.7973	0.999993	301953	8	329	1.07625	0.466834	0.749699
GO:0044089	positive regulation of cellular component biogenesis	0.0606077	13	0.824977	0.798616	0.999993	195523	12	480	1.10652	0.401701	0.70513
GO:0003206	cardiac chamber morphogenesis	0.0256716	5	0.749108	0.798826	0.999993	145503	5	124	1.78471	0.14977	0.483981
GO:0060429	epithelium development	0.139308	32	0.883486	0.799381	0.999993	255140	34	1154	1.30405	0.0683463	0.368612
GO:0051235	maintenance of location	0.030278	6	0.762168	0.801012	0.999993	201147	6	320	0.829891	0.733056	0.905903
GO:0001558	regulation of cell growth	0.0480753	10	0.800027	0.805116	0.999993	214893	8	397	0.891907	0.677722	0.880138
GO:0006508	proteolysis	0.135793	31	0.878032	0.806484	0.999993	170159	32	1681	0.842563	0.869209	0.950788
GO:0032870	cellular response to hormone stimulus	0.0611957	13	0.817051	0.809242	0.999993	144797	14	569	1.08902	0.410593	0.713072
GO:0043412	macromolecule modification	0.319734	77	0.926252	0.810555	0.999993	218913	79	3653	0.957188	0.688939	0.883881
GO:1903311	regulation of mRNA metabolic process	0.0261145	5	0.736402	0.81062	0.999993	222807	4	286	0.619033	0.890132	0.96216
GO:0010721	negative regulation of cell development	0.0261359	5	0.7358	0.811174	0.999993	142382	5	176	1.25741	0.36645	0.669432
GO:0006996	organelle organization	0.280462	67	0.918814	0.811696	0.999993	185348	64	3383	0.837332	0.953712	0.983288
GO:0030178	negative regulation of Wnt signaling pathway	0.0261613	5	0.735084	0.811834	0.999993	121688	5	162	1.36608	0.304018	0.619649
GO:0010648	negative regulation of cell communication	0.148466	34	0.8808	0.812128	0.999993	190392	33	1296	1.12701	0.260966	0.598216
GO:0009952	anterior/posterior pattern specification	0.0261889	5	0.734309	0.812547	0.999993	115554	5	210	1.05383	0.515947	0.778563
GO:0023057	negative regulation of signaling	0.148783	34	0.878927	0.815903	0.999993	190392	33	1302	1.12182	0.269734	0.603176
GO:0071214	cellular response to abiotic stimulus	0.0264869	5	0.72605	0.820104	0.999993	124557	5	316	0.70033	0.844749	0.941646
GO:0104004	cellular response to environmental stimulus	0.0264869	5	0.72605	0.820104	0.999993	124557	5	316	0.70033	0.844749	0.941646
GO:0007507	heart development	0.0830716	18	0.833386	0.820462	0.999993	266195	18	570	1.39771	0.0970364	0.409787
GO:2000146	negative regulation of cell motility	0.0401597	8	0.766172	0.822456	0.999993	336721	8	289	1.22521	0.330171	0.642676
GO:0008544	epidermis development	0.0357187	7	0.753752	0.82303	0.999993	276262	6	355	0.748071	0.816444	0.931396
GO:2000026	regulation of multicellular organismal development	0.170189	39	0.881374	0.828253	0.999993	257209	37	1337	1.22487	0.116378	0.452938
GO:0003006	developmental process involved in reproduction	0.092097	20	0.83524	0.829368	0.999993	169365	19	895	0.939616	0.643728	0.856625
GO:0051216	cartilage development	0.0314797	6	0.733072	0.829436	0.999993	292922	6	195	1.36187	0.279323	0.608379
GO:0016055	Wnt signaling pathway	0.0581642	12	0.793509	0.831129	0.999993	219286	12	423	1.25563	0.250457	0.583406
GO:0098771	inorganic ion homeostasis	0.0582178	12	0.792779	0.832024	0.999993	124292	13	584	0.985259	0.561671	0.810444
GO:0033002	muscle cell proliferation	0.0316237	6	0.729735	0.832614	0.999993	414832	6	197	1.34805	0.28709	0.611695
GO:0072006	nephron development	0.0270036	5	0.712156	0.832633	0.999993	277439	5	147	1.50547	0.239325	0.57021
GO:1990138	neuron projection extension	0.0270218	5	0.711676	0.833061	0.999993	177419	5	162	1.36608	0.304018	0.619649
GO:0060348	bone development	0.0318757	6	0.723967	0.838064	0.999993	401631	7	222	1.39561	0.237542	0.57021
GO:0071805	potassium ion transmembrane transport	0.0318768	6	0.723942	0.838087	0.999993	159298	6	207	1.28292	0.326535	0.640512
GO:0030029	actin filament-based process	0.0843232	18	0.821017	0.838408	0.999993	171748	17	775	0.970884	0.585142	0.82796
GO:0198738	cell-cell signaling by wnt	0.0586746	12	0.786607	0.83951	0.999993	219286	12	425	1.24972	0.255416	0.592152
GO:0010810	regulation of cell-substrate adhesion	0.0273418	5	0.703348	0.840443	0.999993	168831	5	210	1.05383	0.515947	0.778563
GO:0048511	rhythmic process	0.0365874	7	0.735858	0.840974	0.999993	271568	7	292	1.06105	0.490526	0.760736
GO:1901653	cellular response to peptide	0.0366021	7	0.735562	0.841265	0.999993	85236	7	352	0.880188	0.685929	0.883054
GO:0097190	apoptotic signaling pathway	0.0501356	10	0.767151	0.843243	0.999993	128452	10	565	0.783378	0.825311	0.937962
GO:0007389	pattern specification process	0.0632543	13	0.79046	0.843247	0.999993	187209	13	456	1.26182	0.233794	0.568537
GO:0007167	enzyme-linked receptor protein signaling pathway	0.118324	26	0.845137	0.844292	0.999993	269872	26	938	1.22685	0.164835	0.498753
GO:0030111	regulation of Wnt signaling pathway	0.0457938	9	0.755896	0.844893	0.999993	167953	9	310	1.28499	0.268772	0.602171
GO:0060537	muscle tissue development	0.0591854	12	0.779818	0.847579	0.999993	384423	12	393	1.35148	0.180921	0.515111
GO:0003018	vascular process in circulatory system	0.0323603	6	0.713124	0.848145	0.999993	243704	6	259	1.02535	0.532794	0.791827
GO:1902533	positive regulation of intracellular signal transduction	0.101984	22	0.829691	0.848664	0.999993	220837	23	954	1.06709	0.404355	0.706418
GO:0009314	response to radiation	0.0415368	8	0.74077	0.848944	0.999993	363459	8	430	0.823458	0.759196	0.91448
GO:1901699	cellular response to nitrogen compound	0.0723161	15	0.797779	0.849489	0.999993	152127	13	665	0.86525	0.741883	0.91233
GO:0043009	chordate embryonic development	0.0766337	16	0.803021	0.849808	0.999993	250931	14	639	0.969722	0.585355	0.82796
GO:0006913	nucleocytoplasmic transport	0.0277752	5	0.692372	0.850015	0.999993	114906	5	314	0.704791	0.840845	0.941041
GO:0051169	nuclear transport	0.0277752	5	0.692372	0.850015	0.999993	114906	5	314	0.704791	0.840845	0.941041
GO:0044093	positive regulation of molecular function	0.160103	36	0.864829	0.850421	0.999993	245021	36	1507	1.05733	0.387816	0.696489
GO:0120031	plasma membrane bounded cell projection assembly	0.0550089	11	0.769106	0.85083	0.999993	203889	10	535	0.827306	0.772076	0.91448
GO:0051348	negative regulation of transferase activity	0.0278232	5	0.691177	0.851047	0.999993	275620	5	259	0.854457	0.699416	0.886
GO:0006936	muscle contraction	0.0418336	8	0.735514	0.854224	0.999993	206631	8	331	1.06975	0.473609	0.752875
GO:0009150	purine ribonucleotide metabolic process	0.0327093	6	0.705515	0.855086	0.999993	284318	5	411	0.538453	0.957325	0.983288
GO:0050801	ion homeostasis	0.0597315	12	0.772688	0.85586	0.999993	124292	13	593	0.970306	0.584023	0.82796
GO:0012501	programmed cell death	0.177	40	0.869185	0.855934	0.999993	180241	43	1841	1.0338	0.432389	0.724144
GO:0071417	cellular response to organonitrogen compound	0.0685039	14	0.78603	0.856595	0.999993	162877	12	613	0.866444	0.734138	0.906286
GO:0030036	actin cytoskeleton organization	0.0728361	15	0.792084	0.856663	0.999993	178817	14	690	0.898047	0.697755	0.885583
GO:0016049	cell growth	0.0598176	12	0.771576	0.857132	0.999993	242593	10	461	0.960106	0.596935	0.835106
GO:0030031	cell projection assembly	0.0556157	11	0.760715	0.86016	0.999993	197820	11	546	0.891703	0.693111	0.885432
GO:0060249	anatomical structure homeostasis	0.0376947	7	0.714239	0.861724	0.999993	167532	7	319	0.971242	0.584207	0.82796
GO:0006915	apoptotic process	0.17363	39	0.863906	0.862533	0.999993	184498	42	1789	1.0391	0.420086	0.717289
GO:0044238	primary metabolic process	0.66097	164	0.954309	0.862803	0.999993	199789	191	9562	0.884106	0.994463	0.994463
GO:0051338	regulation of transferase activity	0.0992774	21	0.813571	0.866393	0.999993	381442	21	867	1.07206	0.403004	0.70513
GO:0005975	carbohydrate metabolic process	0.0519156	10	0.740847	0.871313	0.999993	372540	9	560	0.711335	0.889703	0.96216
GO:0098742	cell-cell adhesion via plasma-membrane adhesion molecules	0.0474521	9	0.72948	0.871967	0.999993	391063	9	269	1.48085	0.157011	0.494184
GO:0060326	cell chemotaxis	0.0289302	5	0.66473	0.87323	0.999993	47426	5	302	0.732796	0.81571	0.931396
GO:1901360	organic cyclic compound metabolic process	0.441356	106	0.923728	0.876274	0.999993	217513	118	5661	0.92259	0.868817	0.950788
GO:0009792	embryo development ending in birth or egg hatching	0.0787617	16	0.781324	0.876841	0.999993	250931	14	659	0.940292	0.631552	0.852457
GO:0000003	reproduction	0.1381	30	0.835517	0.876982	0.999993	185537	31	1411	0.972422	0.592285	0.832746
GO:0048839	inner ear development	0.0339589	6	0.679555	0.87784	0.999993	198366	6	192	1.38315	0.267768	0.601508
GO:0055080	cation homeostasis	0.0569844	11	0.742444	0.879523	0.999993	134483	12	569	0.933445	0.637261	0.852601
GO:0055085	transmembrane transport	0.142568	31	0.836308	0.879798	0.999993	197575	34	1453	1.0357	0.441222	0.731631
GO:0034330	cell junction organization	0.100532	21	0.803418	0.879982	0.999993	262569	20	662	1.33719	0.115728	0.452938
GO:0040011	locomotion	0.163314	36	0.847826	0.880203	0.999993	225659	35	1283	1.20743	0.14202	0.477413
GO:0006813	potassium ion transport	0.0341255	6	0.676236	0.880637	0.999993	159298	6	230	1.15463	0.419049	0.717289
GO:0061061	muscle structure development	0.083541	17	0.782665	0.881942	0.999993	246941	17	644	1.16838	0.289383	0.613328
GO:0050803	regulation of synapse structure or activity	0.0389659	7	0.69094	0.882777	0.999993	298200	6	199	1.3345	0.294903	0.617409
GO:0000280	nuclear division	0.0389728	7	0.690816	0.882884	0.999993	146075	6	470	0.565032	0.956676	0.983288
GO:0006811	ion transport	0.147116	32	0.836597	0.883269	0.999993	195804	36	1469	1.08468	0.328914	0.642676
GO:0051248	negative regulation of protein metabolic process	0.0923445	19	0.791351	0.883863	0.999993	180814	19	988	0.851171	0.79746	0.921092
GO:0022607	cellular component assembly	0.261377	60	0.882898	0.884768	0.999993	164419	63	2802	0.995159	0.538337	0.794857
GO:0043434	response to peptide hormone	0.0391695	7	0.687347	0.88589	0.999993	96598	7	400	0.774565	0.802714	0.923003
GO:0001764	neuron migration	0.034546	6	0.668006	0.887456	0.999993	261977	6	169	1.57139	0.184293	0.515855
GO:0030099	myeloid cell differentiation	0.0394309	7	0.682791	0.889785	0.999993	452538	7	388	0.798521	0.777087	0.91448
GO:0009259	ribonucleotide metabolic process	0.0347102	6	0.664845	0.890029	0.999993	284318	5	429	0.515861	0.96729	0.984055
GO:0008219	cell death	0.193316	43	0.855512	0.890266	0.999993	173985	46	2002	1.01698	0.475063	0.752875
GO:0006807	nitrogen compound metabolic process	0.63893	157	0.945089	0.892412	0.999993	202312	186	9073	0.907365	0.973764	0.984668
GO:0048518	positive regulation of biological process	0.513727	124	0.92836	0.894218	0.999993	195533	145	5902	1.0874	0.118127	0.456661
GO:0010033	response to organic substance	0.282859	65	0.883834	0.894591	0.999993	218143	70	2883	1.07467	0.272498	0.605895
GO:1901701	cellular response to oxygen-containing compound	0.119198	25	0.806675	0.895838	0.999993	222731	23	1130	0.900885	0.728565	0.903132
GO:0048762	mesenchymal cell differentiation	0.0446905	8	0.688497	0.897828	0.999993	172446	8	236	1.50037	0.16672	0.501006
GO:0001894	tissue homeostasis	0.0304343	5	0.631878	0.898854	0.999993	226659	5	265	0.835111	0.718221	0.898925
GO:1901615	organic hydroxy compound metabolic process	0.0494289	9	0.700307	0.899126	0.999993	164125	9	526	0.757315	0.844058	0.941646
GO:0033554	cellular response to stress	0.165771	36	0.835257	0.899813	0.999993	218317	35	1847	0.838728	0.885763	0.961967
GO:0019693	ribose phosphate metabolic process	0.035474	6	0.65053	0.901352	0.999993	284318	5	436	0.507579	0.97055	0.984055
GO:0006163	purine nucleotide metabolic process	0.0354815	6	0.650393	0.901459	0.999993	284318	5	438	0.505261	0.971425	0.984055
GO:0060560	developmental growth involved in morphogenesis	0.0402727	7	0.668519	0.901579	0.999993	233937	7	219	1.41473	0.227544	0.565194
GO:0046483	heterocycle metabolic process	0.42215	100	0.911087	0.901587	0.999993	221449	112	5378	0.921759	0.863021	0.950788
GO:0051345	positive regulation of hydrolase activity	0.058781	11	0.719752	0.901613	0.999993	199111	10	560	0.790373	0.817153	0.931396
GO:0014706	striated muscle tissue development	0.0402837	7	0.668337	0.901726	0.999993	409005	7	235	1.31841	0.282369	0.609377
GO:0006974	cellular response to DNA damage stimulus	0.0678783	13	0.736612	0.902664	0.999993	157596	13	831	0.692408	0.939788	0.979807
GO:0007268	chemical synaptic transmission	0.0942672	19	0.775211	0.902744	0.999993	300961	20	683	1.29607	0.143406	0.477413
GO:0098916	anterograde trans-synaptic signaling	0.0942672	19	0.775211	0.902744	0.999993	300961	20	683	1.29607	0.143406	0.477413
GO:0050878	regulation of body fluid levels	0.0357292	6	0.645884	0.904907	0.999993	355178	6	376	0.70629	0.855734	0.946873
GO:0022414	reproductive process	0.137402	29	0.811768	0.906422	0.999993	176025	30	1402	0.947094	0.65008	0.858486
GO:0043067	regulation of programmed cell death	0.137426	29	0.811624	0.906607	0.999993	205488	31	1397	0.982167	0.569291	0.819053
GO:0043066	negative regulation of apoptotic process	0.0903526	18	0.766229	0.906688	0.999993	193677	20	835	1.06014	0.426629	0.720665
GO:0045927	positive regulation of growth	0.0310003	5	0.620341	0.907271	0.999993	363525	4	239	0.740768	0.791785	0.919636
GO:0003205	cardiac chamber development	0.0310074	5	0.620199	0.907373	0.999993	145503	5	165	1.34124	0.317296	0.632574
GO:0032956	regulation of actin cytoskeleton organization	0.0359301	6	0.642273	0.907627	0.999993	209108	6	344	0.771992	0.792736	0.919636
GO:0051962	positive regulation of nervous system development	0.045526	8	0.675861	0.90831	0.999993	288280	8	260	1.36187	0.236033	0.57021
GO:0099537	trans-synaptic signaling	0.0949345	19	0.769761	0.908693	0.999993	300961	20	689	1.28479	0.151958	0.48743
GO:0006325	chromatin organization	0.0502591	9	0.688739	0.909015	0.999993	189409	10	573	0.772441	0.837785	0.941041
GO:0009967	positive regulation of signal transduction	0.15877	34	0.82364	0.909348	0.999993	183542	35	1465	1.05743	0.389911	0.697213
GO:0048588	developmental cell growth	0.0361583	6	0.638219	0.910637	0.999993	195531	6	208	1.27676	0.330524	0.642676
GO:0043170	macromolecule metabolic process	0.623293	152	0.937946	0.911042	0.999993	189519	179	8642	0.916766	0.952578	0.983288
GO:0050790	regulation of catalytic activity	0.217198	48	0.849986	0.913465	0.999993	254814	45	2235	0.891158	0.818061	0.931526
GO:1905114	cell surface receptor signaling pathway involved in cell-cell signaling	0.0734405	14	0.733194	0.913473	0.999993	256829	14	541	1.14538	0.339928	0.64996
GO:0032970	regulation of actin filament-based process	0.0412353	7	0.652914	0.913742	0.999993	208427	7	383	0.808945	0.765714	0.91448
GO:1901564	organonitrogen compound metabolic process	0.471118	112	0.914356	0.914174	0.999993	195395	129	6094	0.93693	0.833655	0.939937
GO:0044085	cellular component biogenesis	0.274156	62	0.869801	0.914595	0.999993	160067	66	3051	0.957462	0.672442	0.878276
GO:0009790	embryo development	0.134351	28	0.801572	0.915086	0.999993	259934	27	1095	1.09136	0.346639	0.657681
GO:0010646	regulation of cell communication	0.334525	77	0.885295	0.916861	0.999993	190412	80	3203	1.10549	0.174726	0.509677
GO:0022603	regulation of anatomical structure morphogenesis	0.11758	24	0.785064	0.917137	0.999993	243411	23	876	1.1621	0.257436	0.593772
GO:0048878	chemical homeostasis	0.0960013	19	0.761208	0.91759	0.999993	193798	20	989	0.895063	0.727922	0.903132
GO:0001932	regulation of protein phosphorylation	0.113403	23	0.780063	0.918034	0.999993	242323	23	1058	0.962193	0.60696	0.839307
GO:0043069	negative regulation of programmed cell death	0.0917093	18	0.754893	0.918294	0.999993	193677	20	854	1.03655	0.467118	0.749699
GO:0044057	regulation of system process	0.0740063	14	0.727589	0.918606	0.999993	185540	14	550	1.12664	0.362424	0.667266
GO:0045596	negative regulation of cell differentiation	0.0873846	17	0.748239	0.918915	0.999993	261972	18	660	1.20711	0.238389	0.57021
GO:0034641	cellular nitrogen compound metabolic process	0.456828	108	0.90928	0.920133	0.999993	218990	121	5984	0.894981	0.941467	0.979807
GO:0042981	regulation of apoptotic process	0.135172	28	0.796707	0.920777	0.999993	212289	30	1370	0.969216	0.598949	0.835106
GO:0071495	cellular response to endogenous stimulus	0.15209	32	0.809239	0.920804	0.999993	231062	32	1295	1.0937	0.324127	0.638465
GO:0061024	membrane organization	0.0698279	13	0.716046	0.921491	0.999993	155361	12	770	0.68978	0.93481	0.978134
GO:0016311	dephosphorylation	0.037071	6	0.622507	0.921842	0.999993	153539	5	339	0.652815	0.884208	0.961167
GO:0023051	regulation of signaling	0.335545	77	0.882605	0.922015	0.999993	190412	80	3215	1.10136	0.184139	0.515855
GO:0007411	axon guidance	0.0468206	8	0.657173	0.92275	0.999993	267570	7	229	1.35295	0.261401	0.598216
GO:0070997	neuron death	0.0420942	7	0.639592	0.923485	0.999993	280451	7	348	0.890305	0.674483	0.878276
GO:0097485	neuron projection guidance	0.0469076	8	0.655953	0.923647	0.999993	267570	7	230	1.34707	0.264865	0.600293
GO:0030162	regulation of proteolysis	0.0610221	11	0.693318	0.924385	0.999993	225184	11	691	0.704587	0.915022	0.968135
GO:0040013	negative regulation of locomotion	0.0469851	8	0.654873	0.924437	0.999993	336721	8	324	1.09286	0.449822	0.740645
GO:0051336	regulation of hydrolase activity	0.0969308	19	0.753908	0.924754	0.999993	237429	17	958	0.785423	0.877401	0.954651
GO:0099536	synaptic signaling	0.0969656	19	0.753638	0.925012	0.999993	300961	20	711	1.24503	0.185673	0.516713
GO:0060485	mesenchyme development	0.051927	9	0.666616	0.926436	0.999993	160566	9	289	1.37837	0.208482	0.549895
GO:0022898	regulation of transmembrane transporter activity	0.0324928	5	0.591847	0.926606	0.999993	132235	5	261	0.847909	0.705779	0.887913
GO:0006281	DNA repair	0.0424574	7	0.634119	0.927311	0.999993	244377	7	557	0.556241	0.970297	0.984055
GO:0009893	positive regulation of metabolic process	0.340657	78	0.880651	0.927469	0.999993	208285	80	3638	0.973301	0.627436	0.852457
GO:0010941	regulation of cell death	0.153289	32	0.802909	0.928229	0.999993	194796	34	1547	0.972766	0.593777	0.832849
GO:0006935	chemotaxis	0.0798026	15	0.722938	0.929385	0.999993	182055	14	595	1.04143	0.476855	0.754485
GO:0036211	protein modification process	0.309255	70	0.870578	0.929793	0.999993	222494	72	3440	0.92639	0.784428	0.917925
GO:0042330	taxis	0.079886	15	0.722183	0.930022	0.999993	182055	14	597	1.03794	0.481923	0.756387
GO:0050769	positive regulation of neurogenesis	0.032844	5	0.585518	0.930603	0.999993	284092	5	216	1.02456	0.540963	0.794857
GO:0045860	positive regulation of protein kinase activity	0.0477601	8	0.644246	0.931968	0.999993	309465	8	402	0.880813	0.691068	0.884748
GO:0003012	muscle system process	0.0525952	9	0.658147	0.932569	0.999993	208347	9	416	0.957567	0.599622	0.835106
GO:0010557	positive regulation of macromolecule biosynthetic process	0.191757	41	0.822357	0.932601	0.999993	234532	42	1828	1.01693	0.478375	0.755236
GO:0043583	ear development	0.0380676	6	0.606209	0.932661	0.999993	198366	6	218	1.21819	0.370678	0.674692
GO:0001501	skeletal system development	0.0711941	13	0.702306	0.93279	0.999993	275430	13	520	1.10652	0.394499	0.698176
GO:1901214	regulation of neuron death	0.0380852	6	0.605929	0.932839	0.999993	311482	6	309	0.859434	0.701967	0.886
GO:0032535	regulation of cellular component size	0.0381409	6	0.605044	0.933402	0.999993	167050	6	347	0.765318	0.799423	0.921092
GO:0065008	regulation of biological quality	0.346029	79	0.878095	0.933739	0.999993	206324	85	3522	1.06819	0.264662	0.600293
GO:1901700	response to oxygen-containing compound	0.162837	34	0.803069	0.934539	0.999993	233688	32	1582	0.895289	0.770592	0.91448
GO:0006873	cellular ion homeostasis	0.0481697	8	0.638768	0.93568	0.999993	174074	9	487	0.817963	0.774897	0.91448
GO:0051130	positive regulation of cellular component organization	0.120363	24	0.766913	0.93572	0.999993	240752	22	1004	0.96986	0.590655	0.831449
GO:0071363	cellular response to growth factor stimulus	0.0897515	17	0.728507	0.936531	0.999993	325924	17	650	1.15759	0.302307	0.619387
GO:0009891	positive regulation of biosynthetic process	0.200857	43	0.823395	0.936631	0.999993	229004	44	1958	0.994626	0.539322	0.794857
GO:0050808	synapse organization	0.067114	12	0.687694	0.936674	0.999993	295005	11	399	1.22022	0.293069	0.6166
GO:0060255	regulation of macromolecule metabolic process	0.476105	112	0.904777	0.936716	0.999993	206259	118	5805	0.899704	0.928765	0.97653
GO:0052548	regulation of endopeptidase activity	0.0334962	5	0.574118	0.937515	0.999993	241549	5	390	0.567447	0.94225	0.979807
GO:0033674	positive regulation of kinase activity	0.058023	10	0.662867	0.938438	0.999993	338578	10	477	0.927901	0.639745	0.853478
GO:0050807	regulation of synapse organization	0.0386708	6	0.596753	0.93855	0.999993	347567	5	193	1.14665	0.442368	0.732497
GO:0033993	response to lipid	0.0946003	18	0.731824	0.939102	0.999993	231387	18	872	0.913642	0.687488	0.883054
GO:0042692	muscle cell differentiation	0.0485933	8	0.633199	0.939332	0.999993	292344	8	374	0.946757	0.612002	0.842437
GO:0009306	protein secretion	0.0389461	6	0.592535	0.941083	0.999993	368909	6	339	0.783378	0.781214	0.917235
GO:0051960	regulation of nervous system development	0.0677543	12	0.681194	0.941366	0.999993	205508	12	430	1.23519	0.267963	0.601508
GO:0035592	establishment of protein localization to extracellular region	0.0390122	6	0.591531	0.941677	0.999993	368909	6	340	0.781074	0.783556	0.917925
GO:1901652	response to peptide	0.0490022	8	0.627916	0.942684	0.999993	90235	8	480	0.737681	0.852938	0.944669
GO:1901698	response to nitrogen compound	0.108524	21	0.744253	0.943042	0.999993	193312	19	1076	0.781558	0.893845	0.964498
GO:0031325	positive regulation of cellular metabolic process	0.2882	64	0.854109	0.943055	0.999993	237423	64	2953	0.95926	0.6639	0.869886
GO:1902903	regulation of supramolecular fiber organization	0.0340701	5	0.564447	0.943082	0.999993	128911	5	356	0.621641	0.907567	0.968135
GO:0009914	hormone transport	0.0341819	5	0.562601	0.944113	0.999993	369598	5	289	0.765759	0.785006	0.917925
GO:0071396	cellular response to lipid	0.063512	11	0.666137	0.944301	0.999993	258250	11	573	0.849685	0.750643	0.914306
GO:1904062	regulation of cation transmembrane transport	0.0443353	7	0.60726	0.944549	0.999993	130475	7	358	0.865436	0.702612	0.886
GO:0023056	positive regulation of signaling	0.177607	37	0.801252	0.945155	0.999993	190379	38	1643	1.02368	0.464687	0.749372
GO:0071900	regulation of protein serine/threonine kinase activity	0.0445323	7	0.604574	0.94613	0.999993	322328	7	372	0.832866	0.73923	0.911614
GO:0010647	positive regulation of cell communication	0.177828	37	0.800255	0.946155	0.999993	190379	38	1639	1.02618	0.458418	0.747477
GO:0032409	regulation of transporter activity	0.0344457	5	0.558292	0.946481	0.999993	132235	5	278	0.796059	0.756059	0.91448
GO:0000122	negative regulation of transcription by RNA polymerase II	0.104731	20	0.734479	0.946511	0.999993	302366	22	876	1.11157	0.335024	0.646001
GO:0022604	regulation of cell morphogenesis	0.0345428	5	0.556723	0.947329	0.999993	108117	4	296	0.59812	0.904858	0.967682
GO:0010959	regulation of metal ion transport	0.0447596	7	0.601504	0.947904	0.999993	171532	7	388	0.798521	0.777087	0.91448
GO:0006725	cellular aromatic compound metabolic process	0.428613	99	0.888376	0.948168	0.999993	224341	111	5430	0.90478	0.908563	0.968135
GO:0071692	protein localization to extracellular region	0.0398026	6	0.579785	0.94838	0.999993	368909	6	347	0.765318	0.799423	0.921092
GO:0010604	positive regulation of macromolecule metabolic process	0.317846	71	0.859148	0.948606	0.999993	206947	72	3344	0.952985	0.695645	0.885583
GO:0071840	cellular component organization or biogenesis	0.517907	122	0.906014	0.948707	0.999993	182682	130	6130	0.938648	0.828279	0.939517
GO:0048513	animal organ development	0.36187	82	0.87154	0.94901	0.999993	247169	87	3417	1.12692	0.118568	0.456661
GO:0016043	cellular component organization	0.510436	120	0.904204	0.949438	0.999993	185274	127	5934	0.947275	0.788702	0.919636
GO:0034220	ion transmembrane transport	0.114154	22	0.741239	0.949631	0.999993	168823	23	1077	0.945218	0.641219	0.854473
GO:0006397	mRNA processing	0.0348141	5	0.552384	0.949635	0.999993	257783	4	440	0.402372	0.990443	0.991287
GO:0030900	forebrain development	0.0643656	11	0.657303	0.949998	0.999993	282839	10	371	1.19302	0.329993	0.642676
GO:0040007	growth	0.114413	22	0.739563	0.950922	0.999993	278995	19	867	0.969961	0.588138	0.829896
GO:0009117	nucleotide metabolic process	0.0452376	7	0.595149	0.951467	0.999993	248141	6	553	0.480226	0.986941	0.990315
GO:0001934	positive regulation of protein phosphorylation	0.078665	14	0.6845	0.951985	0.999993	245068	14	717	0.864229	0.749284	0.914306
GO:0051098	regulation of binding	0.0403386	6	0.572081	0.952526	0.999993	342224	6	358	0.741802	0.822527	0.935704
GO:0003008	system process	0.212852	45	0.813133	0.952585	0.999993	233529	52	2181	1.05528	0.360259	0.666153
GO:0018205	peptidyl-lysine modification	0.0351832	5	0.54659	0.952626	0.999993	502979	5	384	0.576313	0.937139	0.979177
GO:0007283	spermatogenesis	0.045508	7	0.591612	0.953385	0.999993	198884	7	541	0.572691	0.963187	0.983288
GO:0052547	regulation of peptidase activity	0.0352989	5	0.544798	0.95353	0.999993	241549	5	418	0.529436	0.961491	0.983288
GO:0031328	positive regulation of cellular biosynthetic process	0.196427	41	0.802804	0.953623	0.999993	236891	42	1923	0.966696	0.616847	0.846992
GO:0051146	striated muscle cell differentiation	0.0353144	5	0.544559	0.95365	0.999993	314674	5	273	0.810639	0.741975	0.91233
GO:0006753	nucleoside phosphate metabolic process	0.0455464	7	0.591113	0.953652	0.999993	248141	6	561	0.473378	0.988432	0.990964
GO:0051254	positive regulation of RNA metabolic process	0.183906	38	0.79472	0.953967	0.999993	223523	38	1757	0.957264	0.637526	0.852601
GO:0048589	developmental growth	0.0928028	17	0.704554	0.954395	0.999993	262416	15	610	1.08838	0.405744	0.70779
GO:0007611	learning or memory	0.0354138	5	0.543031	0.954413	0.999993	322520	5	263	0.841461	0.712047	0.893102
GO:0042592	homeostatic process	0.162828	33	0.77949	0.954456	0.999993	219579	34	1606	0.93703	0.681448	0.881995
GO:0006887	exocytosis	0.0354828	5	0.541974	0.954935	0.999993	190017	5	351	0.630497	0.901163	0.967061
GO:0051093	negative regulation of developmental process	0.115472	22	0.732778	0.955917	0.999993	293100	23	889	1.14511	0.280458	0.608379
GO:0006812	cation transport	0.115554	22	0.73226	0.956283	0.999993	141381	25	1131	0.978357	0.575233	0.824572
GO:0060548	negative regulation of cell death	0.102735	19	0.711316	0.958747	0.999993	184465	21	953	0.975318	0.579352	0.825437
GO:0006468	protein phosphorylation	0.155545	31	0.766534	0.959451	0.999993	267463	32	1491	0.949931	0.646865	0.858102
GO:0051128	regulation of cellular component organization	0.243852	52	0.820171	0.959597	0.999993	217994	49	2241	0.967774	0.620544	0.849089
GO:0019538	protein metabolic process	0.412722	94	0.875985	0.959778	0.999993	201560	104	5115	0.899928	0.910476	0.968135
GO:0090066	regulation of anatomical structure size	0.0564262	9	0.613463	0.959881	0.999993	203116	9	482	0.826448	0.764633	0.91448
GO:0010720	positive regulation of cell development	0.04144	6	0.556876	0.960119	0.999993	284424	6	291	0.912595	0.646085	0.858036
GO:0042325	regulation of phosphorylation	0.129748	25	0.741079	0.960409	0.999993	288137	25	1196	0.925185	0.686674	0.883054
GO:0001503	ossification	0.0566143	9	0.611424	0.960925	0.999993	142409	9	397	1.0034	0.543184	0.797122
GO:0030003	cellular cation homeostasis	0.0466974	7	0.576544	0.961042	0.999993	195799	8	470	0.753377	0.836937	0.941041
GO:0019725	cellular homeostasis	0.0713606	12	0.646769	0.962579	0.999993	167593	13	721	0.798046	0.833602	0.939937
GO:0010243	response to organonitrogen compound	0.103676	19	0.70486	0.962772	0.999993	202147	17	990	0.760035	0.905863	0.967682
GO:0009892	negative regulation of metabolic process	0.265895	57	0.824503	0.964047	0.999993	242978	59	2809	0.929652	0.750759	0.914306
GO:0031399	regulation of protein modification process	0.152698	30	0.755642	0.96466	0.999993	223253	30	1488	0.892356	0.770046	0.91448
GO:0006091	generation of precursor metabolites and energy	0.0369319	5	0.520709	0.964724	0.999993	176673	5	460	0.481096	0.979582	0.988444
GO:1902680	positive regulation of RNA biosynthetic process	0.17428	35	0.772409	0.964942	0.999993	229975	36	1626	0.979945	0.576974	0.824779
GO:0060284	regulation of cell development	0.0672093	11	0.629491	0.965473	0.999993	219860	11	490	0.993611	0.551688	0.805468
GO:0040008	regulation of growth	0.0721139	12	0.640013	0.966041	0.999993	238990	9	581	0.685624	0.911949	0.968135
GO:0048232	male gamete generation	0.0476565	7	0.56494	0.966373	0.999993	198884	7	560	0.553261	0.971481	0.984055
GO:0045935	positive regulation of nucleobase-containing compound metabolic process	0.200282	41	0.787352	0.96657	0.999993	232314	41	1954	0.928708	0.717036	0.8984
GO:1903530	regulation of secretion by cell	0.0626272	10	0.614135	0.966626	0.999993	364023	10	537	0.824225	0.775949	0.91448
GO:0045859	regulation of protein kinase activity	0.0722511	12	0.638798	0.96664	0.999993	297311	12	639	0.83119	0.782752	0.917925
GO:0009725	response to hormone	0.0864259	15	0.667535	0.966973	0.999993	143355	16	827	0.856317	0.772837	0.91448
GO:0048738	cardiac muscle tissue development	0.0374185	5	0.513937	0.967547	0.999993	503744	5	219	1.01052	0.553245	0.805843
GO:0070848	response to growth factor	0.0958471	17	0.682176	0.967726	0.999993	325924	17	676	1.11307	0.360087	0.666153
GO:0035556	intracellular signal transduction	0.250838	53	0.812662	0.967879	0.999993	219289	51	2492	0.90582	0.798621	0.921092
GO:0007015	actin filament organization	0.0429129	6	0.537762	0.968556	0.999993	94834	6	426	0.623393	0.92212	0.973463
GO:0098660	inorganic ion transmembrane transport	0.0914687	16	0.672782	0.968563	0.999993	124073	17	856	0.879013	0.742142	0.91233
GO:0032879	regulation of localization	0.201159	41	0.783918	0.969043	0.999993	194441	43	1992	0.95543	0.649238	0.858485
GO:0006793	phosphorus metabolic process	0.247236	52	0.808942	0.969259	0.999993	245939	55	2669	0.912082	0.791706	0.919636
GO:0044087	regulation of cellular component biogenesis	0.105488	19	0.692751	0.969574	0.999993	205992	18	904	0.881301	0.743109	0.91252
GO:0048545	response to steroid hormone	0.0378866	5	0.507587	0.970065	0.999993	107855	5	328	0.674708	0.866544	0.950788
GO:0010605	negative regulation of macromolecule metabolic process	0.247913	52	0.806735	0.970934	0.999993	250191	54	2600	0.919264	0.770257	0.91448
GO:0007409	axonogenesis	0.0733731	12	0.629029	0.971198	0.999993	235797	11	417	1.16755	0.343294	0.653205
GO:0098662	inorganic cation transmembrane transport	0.0828681	14	0.649782	0.97121	0.999993	79142	15	769	0.863346	0.756372	0.91448
GO:0043549	regulation of kinase activity	0.087685	15	0.65795	0.97167	0.999993	349484	15	751	0.884039	0.724303	0.900775
GO:0007267	cell-cell signaling	0.193715	39	0.774335	0.971769	0.999993	263862	41	1566	1.15881	0.180156	0.515111
GO:0098655	cation transmembrane transport	0.0923974	16	0.666019	0.97187	0.999993	97273	17	873	0.861896	0.769707	0.91448
GO:0019220	regulation of phosphate metabolic process	0.142278	27	0.729884	0.972842	0.999993	268493	28	1340	0.924854	0.695289	0.885583
GO:0007420	brain development	0.111086	20	0.692467	0.972995	0.999993	356218	18	730	1.09136	0.385673	0.696489
GO:0051174	regulation of phosphorus metabolic process	0.142377	27	0.729376	0.973115	0.999993	268493	28	1341	0.924164	0.696778	0.885583
GO:0042327	positive regulation of phosphorylation	0.0881853	15	0.654217	0.973365	0.999993	286433	15	792	0.838274	0.793627	0.919761
GO:0043254	regulation of protein-containing complex assembly	0.0386721	5	0.497277	0.97389	0.999993	71123	5	394	0.561686	0.945447	0.980526
GO:0060322	head development	0.116035	21	0.696076	0.974242	0.999993	340873	19	776	1.08371	0.392553	0.697213
GO:0009890	negative regulation of biosynthetic process	0.160384	31	0.743409	0.974443	0.999993	252598	32	1494	0.948024	0.651392	0.859252
GO:0006139	nucleobase-containing compound metabolic process	0.411227	92	0.860465	0.974754	0.999993	226159	101	5216	0.857045	0.973386	0.984668
GO:0050890	cognition	0.0390192	5	0.492854	0.975431	0.999993	322520	5	302	0.732796	0.81571	0.931396
GO:0010468	regulation of gene expression	0.387861	86	0.852803	0.9755	0.999993	221178	92	4513	0.902282	0.88724	0.96216
GO:0009719	response to endogenous stimulus	0.174071	34	0.751239	0.976092	0.999993	235763	34	1534	0.98101	0.573338	0.82286
GO:0045595	regulation of cell differentiation	0.187398	37	0.759388	0.97702	0.999993	256658	35	1526	1.01516	0.488826	0.760108
GO:0021537	telencephalon development	0.0448277	6	0.514791	0.977088	0.999993	411674	6	249	1.06653	0.494417	0.76174
GO:0043269	regulation of ion transport	0.0799121	13	0.625687	0.977131	0.999993	177895	14	669	0.926236	0.653676	0.860331
GO:0061564	axon development	0.0799234	13	0.625599	0.977164	0.999993	278424	12	462	1.14963	0.35232	0.662015
GO:0071407	cellular response to organic cyclic compound	0.0653823	10	0.588257	0.977346	0.999993	138911	10	554	0.798933	0.806991	0.926107
GO:0051049	regulation of transport	0.174841	34	0.747934	0.97781	0.999993	193337	36	1666	0.956417	0.636983	0.852601
GO:0048863	stem cell differentiation	0.0396124	5	0.485473	0.977872	0.999993	141505	5	239	0.92596	0.630683	0.852457
GO:0007276	gamete generation	0.0655715	10	0.586559	0.977953	0.999993	203571	10	703	0.6296	0.958779	0.983288
GO:0065009	regulation of molecular function	0.280239	59	0.809748	0.978152	0.999993	242972	58	2900	0.885217	0.863422	0.950788
GO:0050793	regulation of developmental process	0.276451	58	0.806932	0.978751	0.999993	245182	57	2382	1.05914	0.340487	0.649971
GO:0051051	negative regulation of transport	0.0453502	6	0.508861	0.979013	0.999993	183652	6	407	0.652494	0.900898	0.967061
GO:0055065	metal ion homeostasis	0.0507412	7	0.530596	0.979339	0.999993	193570	8	493	0.718229	0.871838	0.951244
GO:0031401	positive regulation of protein modification process	0.104304	18	0.663742	0.979521	0.999993	262013	18	968	0.823033	0.83416	0.939937
GO:0031327	negative regulation of cellular biosynthetic process	0.158331	30	0.728757	0.979746	0.999993	259949	31	1468	0.934664	0.680621	0.881952
GO:0051129	negative regulation of cellular component organization	0.0713112	11	0.593282	0.980324	0.999993	159037	10	657	0.673681	0.930782	0.97653
GO:0048731	system development	0.44687	100	0.860688	0.981745	0.999993	254063	104	4157	1.10732	0.128312	0.46593
GO:0051173	positive regulation of nitrogen compound metabolic process	0.290985	61	0.806281	0.982356	0.999993	227712	63	2997	0.930409	0.755887	0.91448
GO:0048519	negative regulation of biological process	0.455428	102	0.861404	0.982777	0.999993	195392	108	5043	0.947883	0.761974	0.91448
GO:0010562	positive regulation of phosphorus metabolic process	0.096398	16	0.638379	0.982854	0.999993	282410	16	870	0.813993	0.834254	0.939937
GO:0045937	positive regulation of phosphate metabolic process	0.096398	16	0.638379	0.982854	0.999993	282410	16	870	0.813993	0.834254	0.939937
GO:0016070	RNA metabolic process	0.352406	76	0.829463	0.982929	0.999993	219303	84	4183	0.888815	0.905172	0.967682
GO:0050767	regulation of neurogenesis	0.0519558	7	0.518191	0.98304	0.999993	214124	7	355	0.87275	0.694344	0.885583
GO:0010467	gene expression	0.440125	98	0.8564	0.983278	0.999993	205842	108	5519	0.86613	0.970054	0.984055
GO:0045893	positive regulation of DNA-templated transcription	0.173571	33	0.731244	0.983675	0.999993	229342	34	1620	0.928932	0.700771	0.886
GO:1903508	positive regulation of nucleic acid-templated transcription	0.173571	33	0.731244	0.983675	0.999993	229342	34	1620	0.928932	0.700771	0.886
GO:0032504	multicellular organism reproduction	0.0827909	13	0.603931	0.984463	0.999993	219647	13	856	0.672186	0.953426	0.983288
GO:0055082	cellular chemical homeostasis	0.0629196	9	0.550152	0.984516	0.999993	156855	10	627	0.705915	0.904776	0.967682
GO:0009628	response to abiotic stimulus	0.111275	19	0.656722	0.984562	0.999993	247144	19	1080	0.778663	0.897168	0.966308
GO:0032501	multicellular organismal process	0.610374	142	0.894785	0.985084	0.999993	220238	163	7118	1.01356	0.430574	0.723168
GO:0044249	cellular biosynthetic process	0.433749	96	0.851254	0.985175	0.999993	213622	107	5321	0.890042	0.934781	0.978134
GO:0048609	multicellular organismal reproductive process	0.078287	12	0.589547	0.985271	0.999993	230095	12	816	0.650895	0.960003	0.983288
GO:0051046	regulation of secretion	0.0683514	10	0.562703	0.985322	0.999993	364023	10	592	0.74765	0.864652	0.950788
GO:0009653	anatomical structure morphogenesis	0.322226	68	0.811661	0.985865	0.999993	242952	71	2600	1.20866	0.0496049	0.350872
GO:0010558	negative regulation of macromolecule biosynthetic process	0.153117	28	0.703333	0.986204	0.999993	248063	29	1410	0.91033	0.729275	0.903132
GO:0009058	biosynthetic process	0.443015	98	0.850813	0.986791	0.999993	208552	111	5466	0.898821	0.922127	0.973463
GO:0051094	positive regulation of developmental process	0.166919	31	0.714301	0.986924	0.999993	279167	30	1272	1.04389	0.430503	0.723168
GO:0006796	phosphate-containing compound metabolic process	0.244973	49	0.769317	0.987605	0.999993	232592	53	2645	0.886891	0.848063	0.941936
GO:0007610	behavior	0.0844571	13	0.592017	0.987658	0.999993	339500	12	608	0.87357	0.724033	0.900775
GO:0016310	phosphorylation	0.176819	33	0.717812	0.988354	0.999993	274640	34	1751	0.859434	0.84774	0.941936
GO:0090304	nucleic acid metabolic process	0.381415	82	0.826881	0.988706	0.999993	217916	92	4700	0.866383	0.954431	0.983288
GO:0050804	modulation of chemical synaptic transmission	0.0653542	9	0.529659	0.989391	0.999993	288201	9	416	0.957567	0.599622	0.835106
GO:0034765	regulation of ion transmembrane transport	0.060173	8	0.511346	0.989488	0.999993	122181	8	479	0.739221	0.851396	0.943852
GO:0006816	calcium ion transport	0.0437557	5	0.439503	0.989566	0.999993	143955	5	411	0.538453	0.957325	0.983288
GO:0099177	regulation of trans-synaptic signaling	0.0654737	9	0.528692	0.989589	0.999993	288201	9	417	0.955271	0.6025	0.835106
GO:0051247	positive regulation of protein metabolic process	0.142688	25	0.673875	0.990254	0.999993	260467	26	1430	0.804743	0.899605	0.967061
GO:0019953	sexual reproduction	0.0763611	11	0.554048	0.990563	0.999993	225031	13	832	0.691576	0.940393	0.979807
GO:0031324	negative regulation of cellular metabolic process	0.213671	41	0.738014	0.990576	0.999993	257678	43	2098	0.907158	0.775537	0.91448
GO:1901576	organic substance biosynthetic process	0.439441	96	0.840229	0.990826	0.999993	210385	109	5389	0.895237	0.927123	0.976181
GO:0120035	regulation of plasma membrane bounded cell projection organization	0.0867549	13	0.576336	0.991083	0.999993	293163	11	606	0.803415	0.810466	0.929137
GO:0007275	multicellular organism development	0.482898	107	0.852226	0.991142	0.999993	256418	110	4609	1.05635	0.267456	0.601508
GO:0030030	cell projection organization	0.188585	35	0.713819	0.991526	0.999993	219222	33	1473	0.991588	0.547154	0.801946
GO:0140352	export from cell	0.0922489	14	0.583705	0.991769	0.999993	284855	14	834	0.742988	0.903435	0.967682
GO:0051246	regulation of protein metabolic process	0.223776	43	0.739063	0.99191	0.999993	208707	44	2446	0.796189	0.960559	0.983288
GO:0009888	tissue development	0.220078	42	0.734005	0.9924	0.999993	243653	46	1881	1.0824	0.305971	0.622547
GO:0120036	plasma membrane bounded cell projection organization	0.185372	34	0.705443	0.992555	0.999993	223561	31	1436	0.955492	0.632185	0.852457
GO:0031344	regulation of cell projection organization	0.0883479	13	0.565944	0.992917	0.999993	293163	11	621	0.784009	0.833879	0.939937
GO:0034762	regulation of transmembrane transport	0.0678974	9	0.509819	0.992933	0.999993	108815	9	561	0.710067	0.890858	0.96216
GO:0000904	cell morphogenesis involved in differentiation	0.108074	17	0.604996	0.993071	0.999993	202656	17	690	1.09049	0.392051	0.697213
GO:0007417	central nervous system development	0.145624	25	0.660287	0.993126	0.999993	299304	23	1007	1.01092	0.509498	0.777554
GO:0014070	response to organic cyclic compound	0.0990248	15	0.582605	0.993675	0.999993	140687	16	893	0.793028	0.861593	0.950668
GO:0031323	regulation of cellular metabolic process	0.447728	97	0.833268	0.993768	0.999993	224052	106	5262	0.89161	0.930589	0.97653
GO:0032989	cellular component morphogenesis	0.113842	18	0.608131	0.993918	0.999993	197041	17	734	1.02512	0.493521	0.761359
GO:0048468	cell development	0.260817	51	0.752075	0.993979	0.999993	232805	54	2049	1.16647	0.12881	0.46593
GO:0045597	positive regulation of cell differentiation	0.114126	18	0.606614	0.994146	0.999993	225599	17	844	0.89151	0.721477	0.900122
GO:0032990	cell part morphogenesis	0.104537	16	0.588678	0.994205	0.999993	216877	15	633	1.04884	0.462372	0.749372
GO:0048667	cell morphogenesis involved in neuron differentiation	0.0897932	13	0.556835	0.994273	0.999993	219131	12	537	0.98907	0.55684	0.808105
GO:0048812	neuron projection morphogenesis	0.10107	15	0.570816	0.995275	0.999993	211828	14	594	1.04319	0.474319	0.752875
GO:0030001	metal ion transport	0.0922995	13	0.541715	0.996067	0.999993	128471	15	850	0.781074	0.869273	0.950788
GO:0045934	negative regulation of nucleobase-containing compound metabolic process	0.155147	26	0.644551	0.99625	0.999993	289469	28	1429	0.867253	0.811214	0.929137
GO:0009889	regulation of biosynthetic process	0.340688	69	0.778966	0.996279	0.999993	211347	77	3848	0.885677	0.900045	0.967061
GO:0120039	plasma membrane bounded cell projection morphogenesis	0.102714	15	0.561679	0.996279	0.999993	211828	14	610	1.01582	0.514631	0.778563
GO:0031175	neuron projection development	0.14133	23	0.625922	0.996316	0.999993	254510	21	917	1.01361	0.506736	0.774619
GO:0045892	negative regulation of DNA-templated transcription	0.136834	22	0.61838	0.996415	0.999993	285081	24	1205	0.881544	0.768786	0.91448
GO:1903507	negative regulation of nucleic acid-templated transcription	0.136873	22	0.618203	0.996434	0.999993	285081	24	1207	0.880084	0.771478	0.91448
GO:1902679	negative regulation of RNA biosynthetic process	0.136877	22	0.618186	0.996436	0.999993	285081	24	1208	0.879355	0.772817	0.91448
GO:0048858	cell projection morphogenesis	0.103056	15	0.559813	0.996461	0.999993	211828	14	615	1.00756	0.527076	0.787261
GO:0000902	cell morphogenesis	0.146813	24	0.628745	0.996679	0.999993	200767	24	972	1.09286	0.356007	0.664471
GO:0046903	secretion	0.0985575	14	0.546343	0.99672	0.999993	271359	14	905	0.684699	0.951199	0.983288
GO:0048666	neuron development	0.160882	27	0.645481	0.996744	0.999993	232263	25	1057	1.04685	0.435867	0.727357
GO:0023061	signal release	0.0558362	6	0.413297	0.99678	0.999993	351556	6	448	0.59278	0.941637	0.979807
GO:0051253	negative regulation of RNA metabolic process	0.147639	24	0.625227	0.997017	0.999993	300276	26	1309	0.879131	0.78129	0.917235
GO:0051172	negative regulation of nitrogen compound metabolic process	0.220275	40	0.698427	0.997118	0.999993	238172	42	2232	0.832866	0.915358	0.968135
GO:0031326	regulation of cellular biosynthetic process	0.335855	67	0.767273	0.997364	0.999993	216041	75	3788	0.876337	0.914858	0.968135
GO:0010556	regulation of macromolecule biosynthetic process	0.327631	65	0.763054	0.997379	0.999993	208290	73	3638	0.888137	0.887674	0.96216
GO:0045944	positive regulation of transcription by RNA polymerase II	0.139549	22	0.606351	0.997506	0.999993	281089	24	1189	0.893407	0.746515	0.913094
GO:0032502	developmental process	0.569698	126	0.850654	0.997596	0.999993	234312	136	6107	0.985669	0.601021	0.835106
GO:0048523	negative regulation of cellular process	0.423042	88	0.800065	0.997835	0.999993	193510	94	4483	0.928066	0.815574	0.931396
GO:0048856	anatomical structure development	0.540353	118	0.839906	0.997853	0.999993	242017	125	5570	0.993287	0.555155	0.807624
GO:0009059	macromolecule biosynthetic process	0.379804	77	0.779755	0.998061	0.999993	214188	88	4391	0.887032	0.915039	0.968135
GO:0032940	secretion by cell	0.0865636	11	0.488747	0.998117	0.999993	343128	11	777	0.626602	0.966649	0.984055
GO:0044271	cellular nitrogen compound biosynthetic process	0.367994	74	0.773424	0.998144	0.999993	211110	84	4430	0.839258	0.974688	0.984754
GO:1901362	organic cyclic compound biosynthetic process	0.340265	67	0.757327	0.998343	0.999993	214979	75	3922	0.846396	0.958515	0.983288
GO:0080090	regulation of primary metabolic process	0.455945	95	0.801378	0.998723	0.999993	212382	103	5468	0.833736	0.989801	0.991287
GO:0048869	cellular developmental process	0.428566	88	0.789753	0.998782	0.999993	226868	92	4087	0.99633	0.535742	0.794142
GO:0051171	regulation of nitrogen compound metabolic process	0.445268	92	0.794682	0.998878	0.999993	214647	101	5313	0.841398	0.98499	0.989203
GO:0010975	regulation of neuron projection development	0.0672714	7	0.400216	0.998879	0.999993	357320	6	419	0.633807	0.914812	0.968135
GO:0018130	heterocycle biosynthetic process	0.328304	63	0.738059	0.999011	0.999993	218700	71	3767	0.834224	0.966041	0.984055
GO:0030154	cell differentiation	0.426554	87	0.784462	0.999017	0.999993	226190	91	4063	0.991321	0.557551	0.808105
GO:0019438	aromatic compound biosynthetic process	0.330394	63	0.73339	0.99922	0.999993	218982	71	3779	0.831575	0.968424	0.984055
GO:2001141	regulation of RNA biosynthetic process	0.294496	53	0.692186	0.999646	0.999993	217135	61	3189	0.846633	0.937474	0.979177
GO:0006366	transcription by RNA polymerase II	0.237823	40	0.646893	0.999669	0.999993	255335	46	2494	0.816359	0.945255	0.980526
GO:0051252	regulation of RNA metabolic process	0.316768	58	0.704228	0.999681	0.999993	229976	65	3459	0.831731	0.960972	0.983288
GO:0032774	RNA biosynthetic process	0.299927	54	0.692476	0.999692	0.999993	214926	62	3303	0.830813	0.957733	0.983288
GO:0006357	regulation of transcription by RNA polymerase II	0.234191	39	0.640502	0.999705	0.999993	259448	45	2407	0.827478	0.93003	0.97653
GO:0019219	regulation of nucleobase-containing compound metabolic process	0.334444	62	0.71301	0.999707	0.999993	217612	69	3756	0.813099	0.980024	0.988444
GO:0034654	nucleobase-containing compound biosynthetic process	0.323994	59	0.700393	0.999779	0.999993	221165	67	3701	0.801264	0.984833	0.989203
GO:0006355	regulation of DNA-templated transcription	0.293586	51	0.668132	0.99987	0.999993	216346	59	3179	0.821451	0.962506	0.983288
GO:1903506	regulation of nucleic acid-templated transcription	0.293726	51	0.667813	0.999872	0.999993	216346	59	3181	0.820934	0.962976	0.983288
GO:0030182	neuron differentiation	0.199647	30	0.577943	0.999891	0.999993	234754	28	1316	0.941721	0.658417	0.864633
GO:0048699	generation of neurons	0.210362	32	0.585073	0.99991	0.999993	245983	30	1386	0.958027	0.62488	0.851423
GO:0022008	neurogenesis	0.229434	36	0.603493	0.999915	0.999993	241955	35	1596	0.970633	0.599923	0.835106
GO:0006351	DNA-templated transcription	0.298826	51	0.656415	0.999936	0.999993	216346	59	3287	0.79446	0.981683	0.988547
GO:0097659	nucleic acid-templated transcription	0.298857	51	0.656346	0.999936	0.999993	216346	59	3288	0.794219	0.98181	0.988547
GO:0007399	nervous system development	0.309639	50	0.621071	0.999993	0.999993	291955	49	2374	0.913556	0.774279	0.91448

## Sheet: hippocampus
id	description	genome_fraction	observed_region_hits	fold_enrichment	p_value	p_adjust	mean_tss_dist	observed_gene_hits	gene_set_size	fold_enrichment_hyper	p_value_hyper	p_adjust_hyper
[truncated: 1,303 more rows]
