# Supplementary material for: Analysis of gene expression in the postmortem brain of neurotypical Black Americans reveals contributions of genetic ancestry
Source: Nat Neurosci. 2024 May 20;27(6):1064–74. doi: 10.1038/s41593-024-01636-0 (PMC11156587; doi:10.1038/s41593-024-01636-0)
Supplement: Supplementary file 9 — Excel file of stratified LD score regression of admixed Black American differential expression analysis separated by direction of effect (all DEGs, upregulated in AA or upregulated in EA) for genes (SNP proportion > 0.01) across the caudate nucleus, dentate gyrus, DLPFC and hippocampus. [file 41593_2024_1636_MOESM9_ESM.xlsx]

## Sheet: all DEGs
Brain region	DEG direction	trait	Prop._SNPs	Prop._h2	Prop._h2_std_error	Enrichment	Enrichment_std_error	Enrichment_p	FDR
Dentate Gyrus	Increased in EA	ADHD	0.0950939	0.0831751	0.0117737	0.9	0.123811	0.308098	0.48129
Dentate Gyrus	Increased in EA	Alzheimer Disease	0.0950939	0.188142	0.0547312	2	0.575548	0.0768591	0.220552
Dentate Gyrus	Increased in EA	Anorexia	0.0950939	0.0837914	0.0117731	0.9	0.123805	0.334106	0.50692
Dentate Gyrus	Increased in EA	Autism	0.0950939	0.0808046	0.018572	0.8	0.195301	0.429984	0.589867
Dentate Gyrus	Increased in EA	BMI	0.0950939	0.10355	0.0079694	1.1	0.0838056	0.288227	0.458386
Dentate Gyrus	Increased in EA	Bipolar Disorder	0.0950939	0.0950827	0.0109007	1	0.114631	0.999178	0.999178
Dentate Gyrus	Increased in EA	Age of smoking	0.0950939	0.0728487	0.00902155	0.8	0.0948699	0.0145376	0.0752535
Dentate Gyrus	Increased in EA	Cigarettes per day	0.0950939	0.102736	0.0113844	1.1	0.119717	0.499352	0.64622
Dentate Gyrus	Increased in EA	Drinks per week	0.0950939	0.10095	0.0117037	1.1	0.123076	0.616605	0.747414
Dentate Gyrus	Increased in EA	Smoking cessation	0.0950939	0.0929459	0.00794008	1	0.0834973	0.786095	0.868322
Dentate Gyrus	Increased in EA	Smoking initiation	0.0950939	0.0747386	0.00631263	0.8	0.0663831	0.00142671	0.0235407
Dentate Gyrus	Increased in EA	Depression	0.0950939	0.0802447	0.00725226	0.8	0.0762641	0.0408585	0.151924
Dentate Gyrus	Increased in EA	Stroke	0.0950939	0.130729	0.016239	1.4	0.170768	0.0283749	0.120822
Dentate Gyrus	Increased in EA	Crohns Disease	0.0950939	0.119451	0.0170594	1.3	0.179395	0.14778	0.311796
Dentate Gyrus	Increased in EA	Rheumatoid Arthritis	0.0950939	0.129897	0.0228204	1.4	0.239978	0.121113	0.280472
Dentate Gyrus	Increased in EA	Diabetes	0.0950939	0.132425	0.0244171	1.4	0.256768	0.101411	0.254975
Dentate Gyrus	Increased in EA	Ulcerative Colitis	0.0950939	0.120029	0.0212647	1.3	0.223618	0.233747	0.416954
Dentate Gyrus	Increased in EA	Parkinson Disease	0.0950939	0.139811	0.028383	1.5	0.298473	0.10104	0.254975
Dentate Gyrus	Increased in EA	Schizophrenia	0.0950939	0.100905	0.00757774	1.1	0.0796869	0.446495	0.598348
Dentate Gyrus	Increased in EA	Education Years	0.0950939	0.0874342	0.00547216	0.9	0.0575448	0.162419	0.325368
Dentate Gyrus	Increased in EA	Hypothyrodism	0.0950939	0.116448	0.0144066	1.2	0.151498	0.125745	0.280615
Dentate Gyrus	Increased in EA	Neuroticism	0.0950939	0.0855658	0.00820642	0.9	0.0862981	0.243891	0.42502
Hippocampus	Increased in EA	ADHD	0.0934729	0.0606031	0.0106624	0.6	0.114069	0.00174655	0.024744
Hippocampus	Increased in EA	Alzheimer Disease	0.0934729	0.15248	0.0244893	1.6	0.261993	0.0136369	0.0733275
Hippocampus	Increased in EA	Anorexia	0.0934729	0.0777677	0.0117974	0.8	0.126212	0.175143	0.347652
Hippocampus	Increased in EA	Autism	0.0934729	0.0659428	0.0197357	0.7	0.211138	0.11441	0.273504
Hippocampus	Increased in EA	BMI	0.0934729	0.0885859	0.00595054	0.9	0.0636606	0.413193	0.581442
Hippocampus	Increased in EA	Bipolar Disorder	0.0934729	0.0880187	0.0122348	0.9	0.130892	0.652696	0.779367
Hippocampus	Increased in EA	Age of smoking	0.0934729	0.0619933	0.0102789	0.7	0.109967	0.00219012	0.024744
Hippocampus	Increased in EA	Cigarettes per day	0.0934729	0.118275	0.0197843	1.3	0.211658	0.212189	0.389013
Hippocampus	Increased in EA	Drinks per week	0.0934729	0.0928771	0.00864257	1	0.0924607	0.945053	0.967031
Hippocampus	Increased in EA	Smoking cessation	0.0934729	0.104314	0.0115201	1.1	0.123245	0.345915	0.519911
Hippocampus	Increased in EA	Smoking initiation	0.0934729	0.070857	0.0058809	0.8	0.0629156	0.000165876	0.0087078
Hippocampus	Increased in EA	Depression	0.0934729	0.0778204	0.00688598	0.8	0.0736682	0.0235684	0.107277
Hippocampus	Increased in EA	Stroke	0.0934729	0.0982818	0.0149987	1.1	0.16046	0.747579	0.839834
Hippocampus	Increased in EA	Crohns Disease	0.0934729	0.161354	0.0213578	1.7	0.228492	0.00192093	0.024744
Hippocampus	Increased in EA	Rheumatoid Arthritis	0.0934729	0.160745	0.0274627	1.7	0.293804	0.0123621	0.0731416
Hippocampus	Increased in EA	Diabetes	0.0934729	0.132035	0.025228	1.4	0.269896	0.119472	0.27912
Hippocampus	Increased in EA	Ulcerative Colitis	0.0934729	0.166364	0.0246452	1.8	0.263662	0.00271114	0.024744
Hippocampus	Increased in EA	Parkinson Disease	0.0934729	0.138344	0.0301799	1.5	0.322873	0.125418	0.280615
Hippocampus	Increased in EA	Schizophrenia	0.0934729	0.0960454	0.00832227	1	0.089034	0.757691	0.847587
Hippocampus	Increased in EA	Education Years	0.0934729	0.0843027	0.00568844	0.9	0.0608566	0.106675	0.263198
Hippocampus	Increased in EA	Hypothyrodism	0.0934729	0.140223	0.0153464	1.5	0.164181	0.00256447	0.024744
Hippocampus	Increased in EA	Neuroticism	0.0934729	0.0922376	0.00698969	1	0.0747777	0.859878	0.923048
DLPFC	Increased in AA	ADHD	0.0905448	0.0819039	0.0104584	0.9	0.115505	0.402668	0.571528
DLPFC	Increased in AA	Alzheimer Disease	0.0905448	0.148395	0.0214575	1.6	0.236982	0.0115562	0.0731416
DLPFC	Increased in AA	Anorexia	0.0905448	0.095247	0.0131509	1.1	0.145242	0.721399	0.823366
DLPFC	Increased in AA	Autism	0.0905448	0.0740893	0.0138389	0.8	0.15284	0.230102	0.41333
DLPFC	Increased in AA	BMI	0.0905448	0.104075	0.00803616	1.1	0.0887534	0.092877	0.245755
DLPFC	Increased in AA	Bipolar Disorder	0.0905448	0.112501	0.0119353	1.2	0.131817	0.0684866	0.20546
DLPFC	Increased in AA	Age of smoking	0.0905448	0.0983865	0.0100707	1.1	0.111224	0.435841	0.589867
DLPFC	Increased in AA	Cigarettes per day	0.0905448	0.099517	0.00854293	1.1	0.0943503	0.283314	0.458386
DLPFC	Increased in AA	Drinks per week	0.0905448	0.0956523	0.0109528	1.1	0.120966	0.640905	0.769086
DLPFC	Increased in AA	Smoking cessation	0.0905448	0.0927992	0.00824902	1	0.0911042	0.784167	0.868322
DLPFC	Increased in AA	Smoking initiation	0.0905448	0.0866384	0.00931505	1	0.102878	0.673243	0.785636
DLPFC	Increased in AA	Depression	0.0905448	0.0778601	0.00695984	0.9	0.0768662	0.0673056	0.204238
DLPFC	Increased in AA	Stroke	0.0905448	0.152603	0.0181265	1.7	0.200194	0.000437244	0.0128258
DLPFC	Increased in AA	Crohns Disease	0.0905448	0.126227	0.0181483	1.4	0.200434	0.0459254	0.166086
DLPFC	Increased in AA	Rheumatoid Arthritis	0.0905448	0.146332	0.0254699	1.6	0.281296	0.0254515	0.111986
DLPFC	Increased in AA	Diabetes	0.0905448	0.0627631	0.0229077	0.7	0.252998	0.202	0.375549
DLPFC	Increased in AA	Ulcerative Colitis	0.0905448	0.139133	0.0219747	1.5	0.242694	0.0265093	0.114729
DLPFC	Increased in AA	Parkinson Disease	0.0905448	0.118574	0.0240289	1.3	0.265382	0.230149	0.41333
DLPFC	Increased in AA	Schizophrenia	0.0905448	0.0875671	0.00664435	1	0.0733819	0.65595	0.779367
DLPFC	Increased in AA	Education Years	0.0905448	0.0870823	0.00566059	1	0.062517	0.541255	0.683691
DLPFC	Increased in AA	Hypothyrodism	0.0905448	0.117481	0.0156351	1.3	0.172678	0.0886132	0.241174
DLPFC	Increased in AA	Neuroticism	0.0905448	0.0840346	0.00736369	0.9	0.0813265	0.375648	0.538973
Dentate Gyrus	Increased in EA or AA	ADHD	0.170324	0.150593	0.014287	0.9	0.0838814	0.162684	0.325368
Dentate Gyrus	Increased in EA or AA	Alzheimer Disease	0.170324	0.273294	0.0587898	1.6	0.345164	0.0696977	0.206744
Dentate Gyrus	Increased in EA or AA	Anorexia	0.170324	0.160842	0.0169677	0.9	0.0996198	0.573147	0.70706
Dentate Gyrus	Increased in EA or AA	Autism	0.170324	0.132989	0.0217476	0.8	0.127684	0.0668761	0.204238
Dentate Gyrus	Increased in EA or AA	BMI	0.170324	0.18204	0.0102807	1.1	0.0603597	0.253779	0.430944
Dentate Gyrus	Increased in EA or AA	Bipolar Disorder	0.170324	0.176763	0.0147178	1	0.0864108	0.663474	0.781951
Dentate Gyrus	Increased in EA or AA	Age of smoking	0.170324	0.153463	0.0134842	0.9	0.0791679	0.209491	0.386753
Dentate Gyrus	Increased in EA or AA	Cigarettes per day	0.170324	0.189469	0.0204993	1.1	0.120355	0.348577	0.519911
Dentate Gyrus	Increased in EA or AA	Drinks per week	0.170324	0.170534	0.012642	1	0.0742233	0.986718	0.99425
Dentate Gyrus	Increased in EA or AA	Smoking cessation	0.170324	0.170617	0.0122716	1	0.0720486	0.980861	0.992135
Dentate Gyrus	Increased in EA or AA	Smoking initiation	0.170324	0.137663	0.00789868	0.8	0.0463744	5.02e-05	0.00662089
Dentate Gyrus	Increased in EA or AA	Depression	0.170324	0.15365	0.00963131	0.9	0.056547	0.0837236	0.236337
Dentate Gyrus	Increased in EA or AA	Stroke	0.170324	0.21374	0.0223157	1.3	0.131019	0.0508137	0.171985
Dentate Gyrus	Increased in EA or AA	Crohns Disease	0.170324	0.186393	0.0206551	1.1	0.121269	0.432246	0.589867
Dentate Gyrus	Increased in EA or AA	Rheumatoid Arthritis	0.170324	0.212791	0.0280002	1.2	0.164394	0.126466	0.280615
Dentate Gyrus	Increased in EA or AA	Diabetes	0.170324	0.230256	0.0325282	1.4	0.190978	0.0458089	0.166086
Dentate Gyrus	Increased in EA or AA	Ulcerative Colitis	0.170324	0.212452	0.0281781	1.2	0.165438	0.131698	0.284985
Dentate Gyrus	Increased in EA or AA	Parkinson Disease	0.170324	0.200496	0.0329516	1.2	0.193464	0.352132	0.522264
Dentate Gyrus	Increased in EA or AA	Schizophrenia	0.170324	0.175677	0.00910716	1	0.0534696	0.55796	0.696835
Dentate Gyrus	Increased in EA or AA	Education Years	0.170324	0.161214	0.00700088	0.9	0.0411033	0.192219	0.362805
Dentate Gyrus	Increased in EA or AA	Hypothyrodism	0.170324	0.205487	0.0174474	1.2	0.102436	0.0393967	0.148582
Dentate Gyrus	Increased in EA or AA	Neuroticism	0.170324	0.156134	0.00901025	0.9	0.0529006	0.114996	0.273504
Hippocampus	Increased in EA or AA	ADHD	0.161388	0.127584	0.0147166	0.8	0.0911878	0.0172616	0.0859823
Hippocampus	Increased in EA or AA	Alzheimer Disease	0.161388	0.229372	0.0242088	1.4	0.150004	0.00463802	0.0371042
Hippocampus	Increased in EA or AA	Anorexia	0.161388	0.163844	0.016658	1	0.103218	0.882793	0.933842
Hippocampus	Increased in EA or AA	Autism	0.161388	0.127491	0.0227634	0.8	0.141048	0.102588	0.255501
Hippocampus	Increased in EA or AA	BMI	0.161388	0.173956	0.00950587	1.1	0.0589008	0.18643	0.360345
Hippocampus	Increased in EA or AA	Bipolar Disorder	0.161388	0.148593	0.0151623	0.9	0.0939495	0.391061	0.558054
Hippocampus	Increased in EA or AA	Age of smoking	0.161388	0.130204	0.0134388	0.8	0.0832701	0.0213763	0.0990061
Hippocampus	Increased in EA or AA	Cigarettes per day	0.161388	0.196519	0.0206751	1.2	0.128108	0.100794	0.254975
Hippocampus	Increased in EA or AA	Drinks per week	0.161388	0.17596	0.0125842	1.1	0.0779752	0.248023	0.427962
Hippocampus	Increased in EA or AA	Smoking cessation	0.161388	0.180753	0.0146053	1.1	0.0904984	0.188362	0.360345
Hippocampus	Increased in EA or AA	Smoking initiation	0.161388	0.142626	0.0100788	0.9	0.0624509	0.0606399	0.192879
Hippocampus	Increased in EA or AA	Depression	0.161388	0.142543	0.00998622	0.9	0.0618772	0.0579341	0.186519
Hippocampus	Increased in EA or AA	Stroke	0.161388	0.198305	0.0217768	1.2	0.134935	0.0841504	0.236337
Hippocampus	Increased in EA or AA	Crohns Disease	0.161388	0.235874	0.0243981	1.5	0.151177	0.00213093	0.024744
Hippocampus	Increased in EA or AA	Rheumatoid Arthritis	0.161388	0.25741	0.0315732	1.6	0.195636	0.00139377	0.0235407
Hippocampus	Increased in EA or AA	Diabetes	0.161388	0.214676	0.0313143	1.3	0.194031	0.0745307	0.216221
Hippocampus	Increased in EA or AA	Ulcerative Colitis	0.161388	0.289052	0.0330929	1.8	0.205052	9.76e-05	0.00858685
Hippocampus	Increased in EA or AA	Parkinson Disease	0.161388	0.225778	0.0349221	1.4	0.216387	0.0499526	0.171985
Hippocampus	Increased in EA or AA	Schizophrenia	0.161388	0.168183	0.0112052	1	0.0694302	0.545009	0.685154
Hippocampus	Increased in EA or AA	Education Years	0.161388	0.152058	0.00821045	0.9	0.0508741	0.254649	0.430944
Hippocampus	Increased in EA or AA	Hypothyrodism	0.161388	0.231832	0.0205664	1.4	0.127435	0.000652861	0.0150308
Hippocampus	Increased in EA or AA	Neuroticism	0.161388	0.163677	0.0103489	1	0.0641242	0.824737	0.899713
Caudate	Increased in EA	ADHD	0.102131	0.103417	0.0124939	1	0.122331	0.918059	0.954203
Caudate	Increased in EA	Alzheimer Disease	0.102131	0.163896	0.0203655	1.6	0.199404	0.00261424	0.024744
Caudate	Increased in EA	Anorexia	0.102131	0.0927462	0.0115351	0.9	0.112943	0.416259	0.581442
Caudate	Increased in EA	Autism	0.102131	0.0957162	0.0164176	0.9	0.16075	0.690222	0.799204
Caudate	Increased in EA	BMI	0.102131	0.110215	0.0072681	1.1	0.0711642	0.266629	0.445507
Caudate	Increased in EA	Bipolar Disorder	0.102131	0.125741	0.011466	1.2	0.112267	0.0389417	0.148582
Caudate	Increased in EA	Age of smoking	0.102131	0.103094	0.0111165	1	0.108845	0.931007	0.957922
Caudate	Increased in EA	Cigarettes per day	0.102131	0.132218	0.0173265	1.3	0.169649	0.0852307	0.236852
Caudate	Increased in EA	Drinks per week	0.102131	0.108711	0.0100117	1.1	0.0980272	0.508866	0.65532
Caudate	Increased in EA	Smoking cessation	0.102131	0.114673	0.00938895	1.1	0.09193	0.182407	0.357043
Caudate	Increased in EA	Smoking initiation	0.102131	0.0980517	0.007393	1	0.0723871	0.582086	0.714748
Caudate	Increased in EA	Depression	0.102131	0.0840925	0.00720028	0.8	0.0705001	0.0112809	0.0731416
Caudate	Increased in EA	Stroke	0.102131	0.116595	0.0156854	1.1	0.153581	0.360099	0.528146
Caudate	Increased in EA	Crohns Disease	0.102131	0.138088	0.0185089	1.4	0.181227	0.0475871	0.16977
Caudate	Increased in EA	Rheumatoid Arthritis	0.102131	0.199658	0.0304686	2	0.298327	0.00064764	0.0150308
Caudate	Increased in EA	Diabetes	0.102131	0.159344	0.0266684	1.6	0.261119	0.0186927	0.0905042
Caudate	Increased in EA	Ulcerative Colitis	0.102131	0.163263	0.0212136	1.6	0.207709	0.00268657	0.024744
Caudate	Increased in EA	Parkinson Disease	0.102131	0.172593	0.0321007	1.7	0.314308	0.0165169	0.0838553
Caudate	Increased in EA	Schizophrenia	0.102131	0.103575	0.00758357	1	0.074253	0.849253	0.918864
Caudate	Increased in EA	Education Years	0.102131	0.104484	0.0056162	1	0.0549899	0.675528	0.785636
Caudate	Increased in EA	Hypothyrodism	0.102131	0.157771	0.0210671	1.5	0.206274	0.00975523	0.0660354
Caudate	Increased in EA	Neuroticism	0.102131	0.080314	0.00516383	0.8	0.0505606	4.05e-05	0.00662089
Dentate Gyrus	Increased in AA	ADHD	0.0846379	0.0704745	0.0100071	0.8	0.118234	0.15358	0.314304
Dentate Gyrus	Increased in AA	Alzheimer Disease	0.0846379	0.137526	0.0339196	1.6	0.400761	0.111993	0.273504
Dentate Gyrus	Increased in AA	Anorexia	0.0846379	0.0828244	0.0124951	1	0.14763	0.884321	0.933842
Dentate Gyrus	Increased in AA	Autism	0.0846379	0.0638519	0.0147759	0.8	0.174578	0.149631	0.311796
Dentate Gyrus	Increased in AA	BMI	0.0846379	0.089459	0.00661699	1.1	0.07818	0.466235	0.609337
Dentate Gyrus	Increased in AA	Bipolar Disorder	0.0846379	0.0933494	0.0111583	1.1	0.131836	0.437932	0.589867
Dentate Gyrus	Increased in AA	Age of smoking	0.0846379	0.0936023	0.0113595	1.1	0.134213	0.430367	0.589867
Dentate Gyrus	Increased in AA	Cigarettes per day	0.0846379	0.10322	0.0175624	1.2	0.2075	0.291538	0.460874
Dentate Gyrus	Increased in AA	Drinks per week	0.0846379	0.0860892	0.00948109	1	0.112019	0.878166	0.933842
Dentate Gyrus	Increased in AA	Smoking cessation	0.0846379	0.0908295	0.0105985	1.1	0.125221	0.55958	0.696835
Dentate Gyrus	Increased in AA	Smoking initiation	0.0846379	0.0715932	0.00559076	0.8	0.066055	0.0201995	0.0952261
Dentate Gyrus	Increased in AA	Depression	0.0846379	0.0838943	0.00781604	1	0.0923469	0.924228	0.956847
Dentate Gyrus	Increased in AA	Stroke	0.0846379	0.0922801	0.0155631	1.1	0.183878	0.622519	0.750434
Dentate Gyrus	Increased in AA	Crohns Disease	0.0846379	0.0878922	0.0140671	1	0.166204	0.815981	0.894636
Dentate Gyrus	Increased in AA	Rheumatoid Arthritis	0.0846379	0.100163	0.0200487	1.2	0.236877	0.437189	0.589867
Dentate Gyrus	Increased in AA	Diabetes	0.0846379	0.110493	0.0234805	1.3	0.277424	0.262906	0.442084
Dentate Gyrus	Increased in AA	Ulcerative Colitis	0.0846379	0.116827	0.019025	1.4	0.224781	0.0902624	0.243156
Dentate Gyrus	Increased in AA	Parkinson Disease	0.0846379	0.0896853	0.0218632	1.1	0.258314	0.816694	0.894636
Dentate Gyrus	Increased in AA	Schizophrenia	0.0846379	0.0843748	0.00703559	1	0.0831258	0.970196	0.987674
Dentate Gyrus	Increased in AA	Education Years	0.0846379	0.083705	0.00529452	1	0.062555	0.860113	0.923048
Dentate Gyrus	Increased in AA	Hypothyrodism	0.0846379	0.105687	0.0124022	1.2	0.146532	0.0939348	0.245755
Dentate Gyrus	Increased in AA	Neuroticism	0.0846379	0.0840131	0.0058275	1	0.0688521	0.914717	0.954203
DLPFC	Increased in EA	ADHD	0.094278	0.0815575	0.012022	0.9	0.127517	0.286694	0.458386
DLPFC	Increased in EA	Alzheimer Disease	0.094278	0.146909	0.023984	1.6	0.254396	0.033655	0.130661
DLPFC	Increased in EA	Anorexia	0.094278	0.0643333	0.0120049	0.7	0.127335	0.0119717	0.0731416
DLPFC	Increased in EA	Autism	0.094278	0.0783421	0.0195958	0.8	0.207852	0.371986	0.538973
DLPFC	Increased in EA	BMI	0.094278	0.0888211	0.00612916	0.9	0.0650116	0.375104	0.538973
DLPFC	Increased in EA	Bipolar Disorder	0.094278	0.102471	0.0108523	1.1	0.11511	0.454548	0.604014
DLPFC	Increased in EA	Age of smoking	0.094278	0.0751061	0.0102097	0.8	0.108293	0.0630079	0.197979
DLPFC	Increased in EA	Cigarettes per day	0.094278	0.111929	0.0170803	1.2	0.18117	0.300903	0.472848
DLPFC	Increased in EA	Drinks per week	0.094278	0.0887851	0.00888743	0.9	0.0942684	0.538328	0.683263
DLPFC	Increased in EA	Smoking cessation	0.094278	0.102251	0.0107402	1.1	0.113921	0.45754	0.604014
DLPFC	Increased in EA	Smoking initiation	0.094278	0.072013	0.00608385	0.8	0.0645309	0.000307394	0.0115053
DLPFC	Increased in EA	Depression	0.094278	0.0901057	0.00737356	1	0.0782109	0.572549	0.70706
DLPFC	Increased in EA	Stroke	0.094278	0.117636	0.0187154	1.2	0.198513	0.199279	0.373118
DLPFC	Increased in EA	Crohns Disease	0.094278	0.138803	0.0201447	1.5	0.213674	0.0332683	0.130661
DLPFC	Increased in EA	Rheumatoid Arthritis	0.094278	0.157031	0.0233389	1.7	0.247554	0.00797307	0.0584691
DLPFC	Increased in EA	Diabetes	0.094278	0.131248	0.0241242	1.4	0.255884	0.117759	0.277574
DLPFC	Increased in EA	Ulcerative Colitis	0.094278	0.157004	0.0242822	1.7	0.25756	0.0124673	0.0731416
DLPFC	Increased in EA	Parkinson Disease	0.094278	0.176983	0.0321509	1.9	0.341022	0.00376678	0.0320784
DLPFC	Increased in EA	Schizophrenia	0.094278	0.09168	0.00706081	1	0.0748935	0.712587	0.817926
DLPFC	Increased in EA	Education Years	0.094278	0.0766249	0.0055192	0.8	0.0585417	0.00161588	0.024744
DLPFC	Increased in EA	Hypothyrodism	0.094278	0.134014	0.018179	1.4	0.192823	0.029758	0.120863
DLPFC	Increased in EA	Neuroticism	0.094278	0.0845632	0.00674986	0.9	0.0715953	0.149993	0.311796
Caudate	Increased in AA	ADHD	0.11152	0.0957024	0.0113668	0.9	0.101926	0.158318	0.321508
Caudate	Increased in AA	Alzheimer Disease	0.11152	0.171178	0.0246454	1.5	0.220996	0.0122962	0.0731416
Caudate	Increased in AA	Anorexia	0.11152	0.105163	0.014464	0.9	0.129699	0.658329	0.779367
Caudate	Increased in AA	Autism	0.11152	0.0996045	0.0167243	0.9	0.149967	0.466154	0.609337
Caudate	Increased in AA	BMI	0.11152	0.111509	0.00737827	1	0.0661611	0.99885	0.999178
Caudate	Increased in AA	Bipolar Disorder	0.11152	0.122133	0.0134346	1.1	0.120468	0.432583	0.589867
Caudate	Increased in AA	Age of smoking	0.11152	0.0963705	0.0113995	0.9	0.102219	0.182579	0.357043
Caudate	Increased in AA	Cigarettes per day	0.11152	0.121823	0.0115582	1.1	0.103643	0.374825	0.538973
Caudate	Increased in AA	Drinks per week	0.11152	0.100365	0.010186	0.9	0.0913377	0.271498	0.450789
Caudate	Increased in AA	Smoking cessation	0.11152	0.114251	0.00935681	1	0.0839027	0.770482	0.858258
Caudate	Increased in AA	Smoking initiation	0.11152	0.0895245	0.0072275	0.8	0.0648092	0.00237969	0.024744
Caudate	Increased in AA	Depression	0.11152	0.0999226	0.00794018	0.9	0.0711997	0.144952	0.310533
Caudate	Increased in AA	Stroke	0.11152	0.13343	0.0190087	1.2	0.170451	0.244708	0.42502
Caudate	Increased in AA	Crohns Disease	0.11152	0.139903	0.0195394	1.3	0.17521	0.145856	0.310533
Caudate	Increased in AA	Rheumatoid Arthritis	0.11152	0.168936	0.0270233	1.5	0.242318	0.0294091	0.120863
Caudate	Increased in AA	Diabetes	0.11152	0.135654	0.0262173	1.2	0.235091	0.356081	0.525169
Caudate	Increased in AA	Ulcerative Colitis	0.11152	0.144099	0.0276567	1.3	0.247998	0.243574	0.42502
Caudate	Increased in AA	Parkinson Disease	0.11152	0.120956	0.0254394	1.1	0.228116	0.708513	0.816801
Caudate	Increased in AA	Schizophrenia	0.11152	0.112267	0.00881398	1	0.0790352	0.932522	0.957922
Caudate	Increased in AA	Education Years	0.11152	0.100824	0.00591951	0.9	0.0530804	0.0720992	0.211491
Caudate	Increased in AA	Hypothyrodism	0.11152	0.146541	0.0133951	1.3	0.120114	0.00854222	0.0609499
Caudate	Increased in AA	Neuroticism	0.11152	0.101525	0.00624967	0.9	0.056041	0.113646	0.273504
Caudate	Increased in EA or AA	ADHD	0.197408	0.181312	0.0162127	0.9	0.0821276	0.313316	0.486561
Caudate	Increased in EA or AA	Alzheimer Disease	0.197408	0.29946	0.0285074	1.5	0.144408	0.000197905	0.0087078
Caudate	Increased in EA or AA	Anorexia	0.197408	0.183807	0.0184337	0.9	0.0933788	0.457587	0.604014
Caudate	Increased in EA or AA	Autism	0.197408	0.172238	0.0233563	0.9	0.118315	0.251745	0.430944
Caudate	Increased in EA or AA	BMI	0.197408	0.204363	0.0101258	1	0.0512935	0.489872	0.637074
Caudate	Increased in EA or AA	Bipolar Disorder	0.197408	0.227281	0.0158745	1.2	0.0804145	0.0637431	0.197979
Caudate	Increased in EA or AA	Age of smoking	0.197408	0.181119	0.0152338	0.9	0.0771688	0.28549	0.458386
Caudate	Increased in EA or AA	Cigarettes per day	0.197408	0.234372	0.0181178	1.2	0.0917786	0.0506303	0.171985
Caudate	Increased in EA or AA	Drinks per week	0.197408	0.195259	0.0131416	1	0.0665706	0.869938	0.929812
Caudate	Increased in EA or AA	Smoking cessation	0.197408	0.210839	0.012321	1.1	0.0624138	0.283099	0.458386
Caudate	Increased in EA or AA	Smoking initiation	0.197408	0.174404	0.00971467	0.9	0.0492111	0.0188551	0.0905042
Caudate	Increased in EA or AA	Depression	0.197408	0.169246	0.0096988	0.9	0.0491307	0.00351309	0.0309152
Caudate	Increased in EA or AA	Stroke	0.197408	0.240264	0.0225515	1.2	0.114238	0.0568273	0.186519
Caudate	Increased in EA or AA	Crohns Disease	0.197408	0.252367	0.0220738	1.3	0.111818	0.0134488	0.0733275
Caudate	Increased in EA or AA	Rheumatoid Arthritis	0.197408	0.330595	0.0392209	1.7	0.198679	0.000348647	0.0115053
Caudate	Increased in EA or AA	Diabetes	0.197408	0.278303	0.0354888	1.4	0.179774	0.0138878	0.0733275
Caudate	Increased in EA or AA	Ulcerative Colitis	0.197408	0.285375	0.0314836	1.4	0.159485	0.00522944	0.040605
Caudate	Increased in EA or AA	Parkinson Disease	0.197408	0.26651	0.0387489	1.4	0.196288	0.0541188	0.180853
Caudate	Increased in EA or AA	Schizophrenia	0.197408	0.197759	0.010233	1	0.0518367	0.972709	0.987674
Caudate	Increased in EA or AA	Education Years	0.197408	0.188402	0.00743949	1	0.0376859	0.227179	0.41333
Caudate	Increased in EA or AA	Hypothyrodism	0.197408	0.276698	0.0233995	1.4	0.118534	0.000973236	0.0197642
Caudate	Increased in EA or AA	Neuroticism	0.197408	0.170881	0.00756469	0.9	0.0383201	0.000683217	0.0150308
DLPFC	Increased in EA or AA	ADHD	0.169674	0.147661	0.0147498	0.9	0.0869298	0.12649	0.280615
DLPFC	Increased in EA or AA	Alzheimer Disease	0.169674	0.262031	0.0298852	1.5	0.176133	0.00438541	0.0361796
DLPFC	Increased in EA or AA	Anorexia	0.169674	0.153484	0.0164927	0.9	0.0972023	0.323151	0.496
DLPFC	Increased in EA or AA	Autism	0.169674	0.136983	0.0218201	0.8	0.1286	0.0870095	0.239276
DLPFC	Increased in EA or AA	BMI	0.169674	0.179006	0.00966643	1.1	0.0569705	0.332482	0.50692
DLPFC	Increased in EA or AA	Bipolar Disorder	0.169674	0.196593	0.0138432	1.2	0.0815867	0.0578325	0.186519
DLPFC	Increased in EA or AA	Age of smoking	0.169674	0.159116	0.0129012	0.9	0.0760349	0.415308	0.581442
DLPFC	Increased in EA or AA	Cigarettes per day	0.169674	0.19824	0.018799	1.2	0.110795	0.129392	0.284663
DLPFC	Increased in EA or AA	Drinks per week	0.169674	0.173785	0.0126759	1	0.0747073	0.745192	0.839834
DLPFC	Increased in EA or AA	Smoking cessation	0.169674	0.182876	0.0133663	1.1	0.0787763	0.323045	0.496
DLPFC	Increased in EA or AA	Smoking initiation	0.169674	0.149548	0.0103013	0.9	0.0607122	0.0491989	0.171985
DLPFC	Increased in EA or AA	Depression	0.169674	0.157572	0.00928732	0.9	0.0547361	0.192397	0.362805
DLPFC	Increased in EA or AA	Stroke	0.169674	0.257156	0.0249051	1.5	0.146782	0.000145329	0.0087078
DLPFC	Increased in EA or AA	Crohns Disease	0.169674	0.236399	0.0235973	1.4	0.139074	0.00601488	0.0453694
DLPFC	Increased in EA or AA	Rheumatoid Arthritis	0.169674	0.26774	0.0329665	1.6	0.194293	0.0027181	0.024744
DLPFC	Increased in EA or AA	Diabetes	0.169674	0.175687	0.0289391	1	0.170557	0.835552	0.90776
DLPFC	Increased in EA or AA	Ulcerative Colitis	0.169674	0.264536	0.0289176	1.6	0.17043	0.00142008	0.0235407
DLPFC	Increased in EA or AA	Parkinson Disease	0.169674	0.267323	0.0375418	1.6	0.221258	0.00271409	0.024744
DLPFC	Increased in EA or AA	Schizophrenia	0.169674	0.164222	0.00867395	1	0.0511212	0.530418	0.676475
DLPFC	Increased in EA or AA	Education Years	0.169674	0.152454	0.00691783	0.9	0.0407712	0.01351	0.0733275
DLPFC	Increased in EA or AA	Hypothyrodism	0.169674	0.227396	0.0215236	1.3	0.126852	0.00960719	0.0660354
DLPFC	Increased in EA or AA	Neuroticism	0.169674	0.158045	0.00885157	0.9	0.052168	0.18764	0.360345
Hippocampus	Increased in AA	ADHD	0.081879	0.0765284	0.0108037	0.9	0.131948	0.617183	0.747414
Hippocampus	Increased in AA	Alzheimer Disease	0.081879	0.101315	0.017464	1.2	0.21329	0.278599	0.458386
Hippocampus	Increased in AA	Anorexia	0.081879	0.0972661	0.0130272	1.2	0.159103	0.236175	0.418457
Hippocampus	Increased in AA	Autism	0.081879	0.0767992	0.015425	0.9	0.188388	0.7417	0.839834
Hippocampus	Increased in AA	BMI	0.081879	0.101071	0.00838682	1.2	0.102429	0.0242686	0.108592
Hippocampus	Increased in AA	Bipolar Disorder	0.081879	0.0713479	0.0099266	0.9	0.121235	0.284257	0.458386
Hippocampus	Increased in AA	Age of smoking	0.081879	0.0858775	0.0113123	1	0.138158	0.723564	0.823366
Hippocampus	Increased in AA	Cigarettes per day	0.081879	0.112438	0.0192366	1.4	0.234939	0.125343	0.280615
Hippocampus	Increased in AA	Drinks per week	0.081879	0.100393	0.0109957	1.2	0.134293	0.0963403	0.249351
Hippocampus	Increased in AA	Smoking cessation	0.081879	0.100005	0.0124524	1.2	0.152083	0.152319	0.314158
Hippocampus	Increased in AA	Smoking initiation	0.081879	0.0829195	0.00903675	1	0.110367	0.908117	0.953058
Hippocampus	Increased in AA	Depression	0.081879	0.0771419	0.00741112	0.9	0.090513	0.520909	0.667573
Hippocampus	Increased in AA	Stroke	0.081879	0.119638	0.0178853	1.5	0.218435	0.0320353	0.128141
Hippocampus	Increased in AA	Crohns Disease	0.081879	0.11434	0.0198738	1.4	0.242721	0.0940201	0.245755
Hippocampus	Increased in AA	Rheumatoid Arthritis	0.081879	0.128037	0.021778	1.6	0.265977	0.028967	0.120863
Hippocampus	Increased in AA	Diabetes	0.081879	0.102808	0.0227304	1.3	0.277609	0.347944	0.519911
Hippocampus	Increased in AA	Ulcerative Colitis	0.081879	0.172208	0.0291011	2.1	0.355415	0.00181526	0.024744
Hippocampus	Increased in AA	Parkinson Disease	0.081879	0.115349	0.022741	1.4	0.277738	0.130804	0.284985
Hippocampus	Increased in AA	Schizophrenia	0.081879	0.0857196	0.0071142	1	0.0868867	0.589955	0.721056
Hippocampus	Increased in AA	Education Years	0.081879	0.0790542	0.00662553	1	0.0809185	0.669458	0.785497
Hippocampus	Increased in AA	Hypothyrodism	0.081879	0.119724	0.0152569	1.5	0.186334	0.0134623	0.0733275
Hippocampus	Increased in AA	Neuroticism	0.081879	0.0828054	0.00818198	1	0.0999277	0.909737	0.953058

## Sheet: protein_coding
Brain Region	DEG direction	Gene coding status	trait	Prop._SNPs	Prop._h2	Prop._h2_std_error	Enrichment	Enrichment_std_error	Enrichment_p	FDR
Hippocampus	Increased in EA	Coding Genes	ADHD	0.0566293	0.0315765	0.00872575	0.6	0.154086	0.00405144	0.0324115
Hippocampus	Increased in EA	Coding Genes	Alzheimer Disease	0.0566293	0.0837638	0.018337	1.5	0.323808	0.146303	0.324571
Hippocampus	Increased in EA	Coding Genes	Anorexia	0.0566293	0.0480002	0.00952682	0.8	0.168231	0.360161	0.561295
Hippocampus	Increased in EA	Coding Genes	Autism	0.0566293	0.0458476	0.0156949	0.8	0.277152	0.477916	0.646549
Hippocampus	Increased in EA	Coding Genes	BMI	0.0566293	0.0475314	0.00403937	0.8	0.0713301	0.0274657	0.118868
Hippocampus	Increased in EA	Coding Genes	Bipolar Disorder	0.0566293	0.0564839	0.00934606	1	0.165039	0.987558	0.987558
Hippocampus	Increased in EA	Coding Genes	Age of smoking	0.0566293	0.0421854	0.00917758	0.7	0.162064	0.114539	0.272844
Hippocampus	Increased in EA	Coding Genes	Cigarettes per day	0.0566293	0.0491694	0.00635069	0.9	0.112145	0.245724	0.446571
Hippocampus	Increased in EA	Coding Genes	Drinks per week	0.0566293	0.0522419	0.00697235	0.9	0.123123	0.529985	0.685863
Hippocampus	Increased in EA	Coding Genes	Smoking cessation	0.0566293	0.0556047	0.00661534	1	0.116818	0.876922	0.933497
Hippocampus	Increased in EA	Coding Genes	Smoking initiation	0.0566293	0.0402556	0.00475574	0.7	0.0839803	0.000640533	0.0137792
Hippocampus	Increased in EA	Coding Genes	Depression	0.0566293	0.0443809	0.005258	0.8	0.0928496	0.0202964	0.0974228
Hippocampus	Increased in EA	Coding Genes	Stroke	0.0566293	0.0644656	0.0137672	1.1	0.243112	0.566508	0.715588
Hippocampus	Increased in EA	Coding Genes	Crohns Disease	0.0566293	0.10935	0.0179385	1.9	0.316771	0.00490107	0.0355307
Hippocampus	Increased in EA	Coding Genes	Rheumatoid Arthritis	0.0566293	0.122839	0.0247119	2.2	0.43638	0.00621743	0.041035
Hippocampus	Increased in EA	Coding Genes	Diabetes	0.0566293	0.086363	0.0211642	1.5	0.373733	0.156007	0.334844
Hippocampus	Increased in EA	Coding Genes	Ulcerative Colitis	0.0566293	0.113645	0.0220983	2	0.390228	0.00825256	0.0506669
Hippocampus	Increased in EA	Coding Genes	Parkinson Disease	0.0566293	0.0875047	0.020522	1.5	0.362392	0.12392	0.286972
Hippocampus	Increased in EA	Coding Genes	Schizophrenia	0.0566293	0.0549946	0.00677075	1	0.119563	0.8087	0.885599
Hippocampus	Increased in EA	Coding Genes	Education Years	0.0566293	0.0432915	0.0042337	0.8	0.0747617	0.00195495	0.0212836
Hippocampus	Increased in EA	Coding Genes	Hypothyrodism	0.0566293	0.10569	0.0141289	1.9	0.249498	0.00078291	0.0137792
Hippocampus	Increased in EA	Coding Genes	Neuroticism	0.0566293	0.0503959	0.00583155	0.9	0.102978	0.287052	0.49209
Caudate	Increased in EA or AA	Coding Genes	ADHD	0.120155	0.117738	0.0136505	1	0.113608	0.859038	0.921009
Caudate	Increased in EA or AA	Coding Genes	Alzheimer Disease	0.120155	0.176939	0.023959	1.5	0.1994	0.0223455	0.101711
Caudate	Increased in EA or AA	Coding Genes	Anorexia	0.120155	0.10191	0.0153645	0.8	0.127873	0.228201	0.433417
Caudate	Increased in EA or AA	Coding Genes	Autism	0.120155	0.12507	0.0192174	1	0.159939	0.799665	0.883312
Caudate	Increased in EA or AA	Coding Genes	BMI	0.120155	0.117165	0.00730389	1	0.0607872	0.682409	0.793639
Caudate	Increased in EA or AA	Coding Genes	Bipolar Disorder	0.120155	0.140123	0.0122883	1.2	0.102271	0.10588	0.260435
Caudate	Increased in EA or AA	Coding Genes	Age of smoking	0.120155	0.111519	0.0125327	0.9	0.104305	0.490423	0.650611
Caudate	Increased in EA or AA	Coding Genes	Cigarettes per day	0.120155	0.134276	0.0126974	1.1	0.105675	0.273771	0.47239
Caudate	Increased in EA or AA	Coding Genes	Drinks per week	0.120155	0.124992	0.0107003	1	0.0890542	0.650762	0.766969
Caudate	Increased in EA or AA	Coding Genes	Smoking cessation	0.120155	0.130339	0.00980995	1.1	0.0816441	0.300925	0.509257
Caudate	Increased in EA or AA	Coding Genes	Smoking initiation	0.120155	0.0943418	0.00709748	0.8	0.0590694	0.000382694	0.0118005
Caudate	Increased in EA or AA	Coding Genes	Depression	0.120155	0.095888	0.00720378	0.8	0.0599541	0.000890677	0.0138317
Caudate	Increased in EA or AA	Coding Genes	Stroke	0.120155	0.148881	0.0181775	1.2	0.151284	0.114719	0.272844
Caudate	Increased in EA or AA	Coding Genes	Crohns Disease	0.120155	0.169741	0.0186837	1.4	0.155496	0.00959782	0.0564417
Caudate	Increased in EA or AA	Coding Genes	Rheumatoid Arthritis	0.120155	0.221488	0.0320421	1.8	0.266673	0.000744908	0.0137792
Caudate	Increased in EA or AA	Coding Genes	Diabetes	0.120155	0.185938	0.0309066	1.5	0.257223	0.0282133	0.120134
Caudate	Increased in EA or AA	Coding Genes	Ulcerative Colitis	0.120155	0.198447	0.0275705	1.7	0.229458	0.00453867	0.0342345
Caudate	Increased in EA or AA	Coding Genes	Parkinson Disease	0.120155	0.178687	0.0319513	1.5	0.265918	0.0499681	0.173459
Caudate	Increased in EA or AA	Coding Genes	Schizophrenia	0.120155	0.117839	0.00818791	1	0.0681446	0.777175	0.873114
Caudate	Increased in EA or AA	Coding Genes	Education Years	0.120155	0.110553	0.00649054	0.9	0.054018	0.142352	0.318481
Caudate	Increased in EA or AA	Coding Genes	Hypothyrodism	0.120155	0.19431	0.0223951	1.6	0.186385	0.00143523	0.0172227
Caudate	Increased in EA or AA	Coding Genes	Neuroticism	0.120155	0.0993073	0.0062978	0.8	0.0524139	0.00128046	0.0172227
Dentate Gyrus	Increased in AA	Coding Genes	ADHD	0.0578748	0.0491187	0.00744421	0.8	0.128626	0.237869	0.444122
Dentate Gyrus	Increased in AA	Coding Genes	Alzheimer Disease	0.0578748	0.121768	0.036768	2.1	0.635302	0.0743961	0.218229
Dentate Gyrus	Increased in AA	Coding Genes	Anorexia	0.0578748	0.048821	0.0104992	0.8	0.181411	0.383705	0.588943
Dentate Gyrus	Increased in AA	Coding Genes	Autism	0.0578748	0.0393539	0.0117891	0.7	0.2037	0.1029	0.256622
Dentate Gyrus	Increased in AA	Coding Genes	BMI	0.0578748	0.0595856	0.00487955	1	0.0843121	0.72539	0.83455
Dentate Gyrus	Increased in AA	Coding Genes	Bipolar Disorder	0.0578748	0.064813	0.00897098	1.1	0.155007	0.441237	0.626272
Dentate Gyrus	Increased in AA	Coding Genes	Age of smoking	0.0578748	0.0574616	0.00904811	1	0.156339	0.963427	0.975368
Dentate Gyrus	Increased in AA	Coding Genes	Cigarettes per day	0.0578748	0.0569091	0.00717129	1	0.12391	0.892638	0.946412
Dentate Gyrus	Increased in AA	Coding Genes	Drinks per week	0.0578748	0.0588366	0.00776965	1	0.134249	0.901417	0.950917
Dentate Gyrus	Increased in AA	Coding Genes	Smoking cessation	0.0578748	0.0528033	0.00655344	0.9	0.113235	0.430627	0.621233
Dentate Gyrus	Increased in AA	Coding Genes	Smoking initiation	0.0578748	0.0492058	0.00499198	0.9	0.0862548	0.0822392	0.229283
Dentate Gyrus	Increased in AA	Coding Genes	Depression	0.0578748	0.0596512	0.00656653	1	0.113461	0.786741	0.880083
Dentate Gyrus	Increased in AA	Coding Genes	Stroke	0.0578748	0.0635938	0.0124973	1.1	0.215937	0.645639	0.766969
Dentate Gyrus	Increased in AA	Coding Genes	Crohns Disease	0.0578748	0.0742438	0.0126239	1.3	0.218123	0.1803	0.37187
Dentate Gyrus	Increased in AA	Coding Genes	Rheumatoid Arthritis	0.0578748	0.0802069	0.0176738	1.4	0.30538	0.196733	0.3971
Dentate Gyrus	Increased in AA	Coding Genes	Diabetes	0.0578748	0.0876247	0.0196392	1.5	0.339339	0.12145	0.283741
Dentate Gyrus	Increased in AA	Coding Genes	Ulcerative Colitis	0.0578748	0.101212	0.0161495	1.7	0.279041	0.00661961	0.041609
Dentate Gyrus	Increased in AA	Coding Genes	Parkinson Disease	0.0578748	0.0779207	0.0180582	1.3	0.312022	0.259919	0.454546
Dentate Gyrus	Increased in AA	Coding Genes	Schizophrenia	0.0578748	0.0576066	0.00598165	1	0.103355	0.964284	0.975368
Dentate Gyrus	Increased in AA	Coding Genes	Education Years	0.0578748	0.0588505	0.00478136	1	0.0826155	0.83845	0.905288
Dentate Gyrus	Increased in AA	Coding Genes	Hypothyrodism	0.0578748	0.0756887	0.00997946	1.3	0.172432	0.0702064	0.21304
Dentate Gyrus	Increased in AA	Coding Genes	Neuroticism	0.0578748	0.056676	0.00470003	1	0.0812103	0.798915	0.883312
Dentate Gyrus	Increased in EA	Coding Genes	ADHD	0.0663408	0.0560399	0.0105163	0.8	0.15852	0.324042	0.528199
Dentate Gyrus	Increased in EA	Coding Genes	Alzheimer Disease	0.0663408	0.156172	0.0552669	2.4	0.833076	0.093951	0.245575
Dentate Gyrus	Increased in EA	Coding Genes	Anorexia	0.0663408	0.0577862	0.0103468	0.9	0.155965	0.404559	0.60341
Dentate Gyrus	Increased in EA	Coding Genes	Autism	0.0663408	0.0568612	0.015543	0.9	0.23429	0.536301	0.686919
Dentate Gyrus	Increased in EA	Coding Genes	BMI	0.0663408	0.0740826	0.00765321	1.1	0.115362	0.311685	0.520774
Dentate Gyrus	Increased in EA	Coding Genes	Bipolar Disorder	0.0663408	0.0605509	0.00825966	0.9	0.124504	0.48408	0.648577
Dentate Gyrus	Increased in EA	Coding Genes	Age of smoking	0.0663408	0.0478628	0.00748198	0.7	0.112781	0.0133655	0.0705698
Dentate Gyrus	Increased in EA	Coding Genes	Cigarettes per day	0.0663408	0.0534476	0.00623762	0.8	0.0940239	0.0427406	0.163529
Dentate Gyrus	Increased in EA	Coding Genes	Drinks per week	0.0663408	0.0716799	0.0106285	1.1	0.160211	0.614842	0.747889
Dentate Gyrus	Increased in EA	Coding Genes	Smoking cessation	0.0663408	0.0669605	0.00650952	1	0.0981224	0.924089	0.958783
Dentate Gyrus	Increased in EA	Coding Genes	Smoking initiation	0.0663408	0.0473462	0.00588608	0.7	0.088725	0.00142313	0.0172227
Dentate Gyrus	Increased in EA	Coding Genes	Depression	0.0663408	0.054049	0.00622419	0.8	0.0938214	0.047871	0.173459
Dentate Gyrus	Increased in EA	Coding Genes	Stroke	0.0663408	0.0862607	0.0147909	1.3	0.222954	0.179552	0.37187
Dentate Gyrus	Increased in EA	Coding Genes	Crohns Disease	0.0663408	0.0918553	0.0142308	1.4	0.21451	0.0737441	0.218229
Dentate Gyrus	Increased in EA	Coding Genes	Rheumatoid Arthritis	0.0663408	0.0801616	0.0186756	1.2	0.28151	0.456719	0.633482
Dentate Gyrus	Increased in EA	Coding Genes	Diabetes	0.0663408	0.104437	0.0211663	1.6	0.319054	0.0512928	0.173606
Dentate Gyrus	Increased in EA	Coding Genes	Ulcerative Colitis	0.0663408	0.100259	0.01875	1.5	0.282631	0.0607341	0.193178
Dentate Gyrus	Increased in EA	Coding Genes	Parkinson Disease	0.0663408	0.0979222	0.026294	1.5	0.396348	0.215574	0.418467
Dentate Gyrus	Increased in EA	Coding Genes	Schizophrenia	0.0663408	0.0656476	0.00641845	1	0.0967496	0.913901	0.95742
Dentate Gyrus	Increased in EA	Coding Genes	Education Years	0.0663408	0.0512351	0.00438306	0.8	0.0660688	0.000766684	0.0137792
Dentate Gyrus	Increased in EA	Coding Genes	Hypothyrodism	0.0663408	0.0792897	0.0113758	1.2	0.171476	0.242096	0.444122
Dentate Gyrus	Increased in EA	Coding Genes	Neuroticism	0.0663408	0.0580909	0.00724378	0.9	0.10919	0.251458	0.448056
Hippocampus	Increased in EA or AA	Coding Genes	ADHD	0.0968709	0.0774214	0.0125328	0.8	0.129376	0.11623	0.273971
Hippocampus	Increased in EA or AA	Coding Genes	Alzheimer Disease	0.0968709	0.149408	0.021796	1.5	0.225001	0.0208152	0.0981286
Hippocampus	Increased in EA or AA	Coding Genes	Anorexia	0.0968709	0.0982225	0.0145838	1	0.150548	0.926097	0.958783
Hippocampus	Increased in EA or AA	Coding Genes	Autism	0.0968709	0.0865869	0.0190947	0.9	0.197115	0.583881	0.727097
Hippocampus	Increased in EA or AA	Coding Genes	BMI	0.0968709	0.100356	0.0080847	1	0.0834585	0.665597	0.780968
Hippocampus	Increased in EA or AA	Coding Genes	Bipolar Disorder	0.0968709	0.0852845	0.0104757	0.9	0.108141	0.259986	0.454546
Hippocampus	Increased in EA or AA	Coding Genes	Age of smoking	0.0968709	0.088264	0.0110927	0.9	0.11451	0.438249	0.625393
Hippocampus	Increased in EA or AA	Coding Genes	Cigarettes per day	0.0968709	0.102221	0.0107459	1.1	0.11093	0.617398	0.747889
Hippocampus	Increased in EA or AA	Coding Genes	Drinks per week	0.0968709	0.105031	0.0104637	1.1	0.108016	0.43627	0.625393
Hippocampus	Increased in EA or AA	Coding Genes	Smoking cessation	0.0968709	0.106738	0.010792	1.1	0.111406	0.36144	0.561295
Hippocampus	Increased in EA or AA	Coding Genes	Smoking initiation	0.0968709	0.0853415	0.00990358	0.9	0.102235	0.240163	0.444122
Hippocampus	Increased in EA or AA	Coding Genes	Depression	0.0968709	0.0823432	0.0074015	0.9	0.0764058	0.049777	0.173459
Hippocampus	Increased in EA or AA	Coding Genes	Stroke	0.0968709	0.133472	0.019299	1.4	0.199224	0.0491789	0.173459
Hippocampus	Increased in EA or AA	Coding Genes	Crohns Disease	0.0968709	0.159592	0.0205338	1.6	0.211971	0.00265009	0.025912
Hippocampus	Increased in EA or AA	Coding Genes	Rheumatoid Arthritis	0.0968709	0.189176	0.028918	2	0.298521	0.000844562	0.0138317
Hippocampus	Increased in EA or AA	Coding Genes	Diabetes	0.0968709	0.143964	0.0268458	1.5	0.277129	0.0738347	0.218229
Hippocampus	Increased in EA or AA	Coding Genes	Ulcerative Colitis	0.0968709	0.191724	0.0274466	2	0.283331	0.000294271	0.0110982
Hippocampus	Increased in EA or AA	Coding Genes	Parkinson Disease	0.0968709	0.149545	0.0263161	1.5	0.271661	0.03387	0.138867
Hippocampus	Increased in EA or AA	Coding Genes	Schizophrenia	0.0968709	0.0953539	0.00752659	1	0.0776971	0.840135	0.905288
Hippocampus	Increased in EA or AA	Coding Genes	Education Years	0.0968709	0.084822	0.00589034	0.9	0.0608061	0.0421055	0.163529
Hippocampus	Increased in EA or AA	Coding Genes	Hypothyrodism	0.0968709	0.167376	0.018398	1.7	0.189923	0.00022454	0.0110982
Hippocampus	Increased in EA or AA	Coding Genes	Neuroticism	0.0968709	0.0914443	0.00875108	0.9	0.0903375	0.533984	0.686919
Caudate	Increased in AA	Coding Genes	ADHD	0.0669789	0.0602128	0.00913941	0.9	0.136452	0.456362	0.633482
Caudate	Increased in AA	Coding Genes	Alzheimer Disease	0.0669789	0.0939595	0.0150689	1.4	0.224979	0.0771277	0.221323
Caudate	Increased in AA	Coding Genes	Anorexia	0.0669789	0.054982	0.0124795	0.8	0.18632	0.328123	0.528199
Caudate	Increased in AA	Coding Genes	Autism	0.0669789	0.0577283	0.0145598	0.9	0.217378	0.5159	0.670924
Caudate	Increased in AA	Coding Genes	BMI	0.0669789	0.0651098	0.00542124	1	0.0809396	0.730231	0.83455
Caudate	Increased in AA	Coding Genes	Bipolar Disorder	0.0669789	0.0736348	0.0101619	1.1	0.151718	0.514066	0.670924
Caudate	Increased in AA	Coding Genes	Age of smoking	0.0669789	0.058935	0.00970954	0.9	0.144964	0.404556	0.60341
Caudate	Increased in AA	Coding Genes	Cigarettes per day	0.0669789	0.0776319	0.0111829	1.2	0.166962	0.34588	0.543525
Caudate	Increased in AA	Coding Genes	Drinks per week	0.0669789	0.0610499	0.00809317	0.9	0.120832	0.462097	0.633482
Caudate	Increased in AA	Coding Genes	Smoking cessation	0.0669789	0.0713962	0.00829993	1.1	0.123919	0.595707	0.734821
Caudate	Increased in AA	Coding Genes	Smoking initiation	0.0669789	0.046316	0.00532571	0.7	0.0795132	0.000122172	0.0110982
Caudate	Increased in AA	Coding Genes	Depression	0.0669789	0.056114	0.00622039	0.8	0.0928709	0.0828249	0.229283
Caudate	Increased in AA	Coding Genes	Stroke	0.0669789	0.0909645	0.0148245	1.4	0.22133	0.0969372	0.250896
Caudate	Increased in AA	Coding Genes	Crohns Disease	0.0669789	0.0816272	0.0168743	1.2	0.251935	0.389271	0.590618
Caudate	Increased in AA	Coding Genes	Rheumatoid Arthritis	0.0669789	0.109621	0.0224197	1.6	0.334728	0.0558366	0.184261
Caudate	Increased in AA	Coding Genes	Diabetes	0.0669789	0.0836752	0.022522	1.2	0.336255	0.463686	0.633482
Caudate	Increased in AA	Coding Genes	Ulcerative Colitis	0.0669789	0.102775	0.0246999	1.5	0.368772	0.151697	0.330976
Caudate	Increased in AA	Coding Genes	Parkinson Disease	0.0669789	0.0871119	0.0216868	1.3	0.323785	0.342885	0.542905
Caudate	Increased in AA	Coding Genes	Schizophrenia	0.0669789	0.0630006	0.00740382	0.9	0.11054	0.590039	0.731316
Caudate	Increased in AA	Coding Genes	Education Years	0.0669789	0.0569579	0.00508687	0.9	0.0759474	0.0505921	0.173459
Caudate	Increased in AA	Coding Genes	Hypothyrodism	0.0669789	0.0934518	0.0127063	1.4	0.189705	0.0388663	0.155465
Caudate	Increased in AA	Coding Genes	Neuroticism	0.0669789	0.0579626	0.00555322	0.9	0.0829099	0.107528	0.260435
Hippocampus	Increased in AA	Coding Genes	ADHD	0.0462113	0.0509817	0.00904996	1.1	0.195839	0.598434	0.734821
Hippocampus	Increased in AA	Coding Genes	Alzheimer Disease	0.0462113	0.0865467	0.0124869	1.9	0.270212	0.00172226	0.0197685
Hippocampus	Increased in AA	Coding Genes	Anorexia	0.0462113	0.0555339	0.0109047	1.2	0.235975	0.394664	0.595379
Hippocampus	Increased in AA	Coding Genes	Autism	0.0462113	0.0520227	0.0126506	1.1	0.273756	0.645296	0.766969
Hippocampus	Increased in AA	Coding Genes	BMI	0.0462113	0.0608192	0.00727388	1.3	0.157405	0.0464031	0.173459
Hippocampus	Increased in AA	Coding Genes	Bipolar Disorder	0.0462113	0.035339	0.00631709	0.8	0.1367	0.0864969	0.231752
Hippocampus	Increased in AA	Coding Genes	Age of smoking	0.0462113	0.0532329	0.00739505	1.2	0.160027	0.340549	0.542905
Hippocampus	Increased in AA	Coding Genes	Cigarettes per day	0.0462113	0.0579838	0.010169	1.3	0.220054	0.252546	0.448056
Hippocampus	Increased in AA	Coding Genes	Drinks per week	0.0462113	0.060161	0.00916241	1.3	0.198272	0.131071	0.295751
Hippocampus	Increased in AA	Coding Genes	Smoking cessation	0.0462113	0.06122	0.00902515	1.3	0.195302	0.10222	0.256622
Hippocampus	Increased in AA	Coding Genes	Smoking initiation	0.0462113	0.0498393	0.00865727	1.1	0.187341	0.674729	0.788179
Hippocampus	Increased in AA	Coding Genes	Depression	0.0462113	0.0423305	0.005315	0.9	0.115015	0.464812	0.633482
Hippocampus	Increased in AA	Coding Genes	Stroke	0.0462113	0.0807421	0.0149216	1.7	0.3229	0.0159849	0.0824348
Hippocampus	Increased in AA	Coding Genes	Crohns Disease	0.0462113	0.0761511	0.0165218	1.6	0.357527	0.0686423	0.210716
Hippocampus	Increased in AA	Coding Genes	Rheumatoid Arthritis	0.0462113	0.0910375	0.0185114	2	0.400581	0.0133019	0.0705698
Hippocampus	Increased in AA	Coding Genes	Diabetes	0.0462113	0.0620736	0.0183485	1.3	0.397056	0.387084	0.590618
Hippocampus	Increased in AA	Coding Genes	Ulcerative Colitis	0.0462113	0.113289	0.0217667	2.5	0.471026	0.00143016	0.0172227
Hippocampus	Increased in AA	Coding Genes	Parkinson Disease	0.0462113	0.0831998	0.0198343	1.8	0.429209	0.0544998	0.182126
Hippocampus	Increased in AA	Coding Genes	Schizophrenia	0.0462113	0.0460413	0.00487056	1	0.105398	0.972211	0.979632
Hippocampus	Increased in AA	Coding Genes	Education Years	0.0462113	0.0469964	0.00450084	1	0.097397	0.861702	0.921009
Hippocampus	Increased in AA	Coding Genes	Hypothyrodism	0.0462113	0.0769094	0.0106853	1.7	0.231226	0.00438889	0.0340785
Hippocampus	Increased in AA	Coding Genes	Neuroticism	0.0462113	0.0467564	0.00643644	1	0.139283	0.9323	0.961435
Dentate Gyrus	Increased in EA or AA	Coding Genes	ADHD	0.119478	0.10441	0.0126422	0.9	0.105812	0.230141	0.433981
Dentate Gyrus	Increased in EA or AA	Coding Genes	Alzheimer Disease	0.119478	0.232983	0.0620361	2	0.519228	0.0584347	0.189277
Dentate Gyrus	Increased in EA or AA	Coding Genes	Anorexia	0.119478	0.104772	0.0152249	0.9	0.127429	0.327466	0.528199
Dentate Gyrus	Increased in EA or AA	Coding Genes	Autism	0.119478	0.092414	0.0176025	0.8	0.147329	0.1066	0.260435
Dentate Gyrus	Increased in EA or AA	Coding Genes	BMI	0.119478	0.127483	0.00900672	1.1	0.0753841	0.372798	0.575547
Dentate Gyrus	Increased in EA or AA	Coding Genes	Bipolar Disorder	0.119478	0.120947	0.012195	1	0.102069	0.904092	0.950917
Dentate Gyrus	Increased in EA or AA	Coding Genes	Age of smoking	0.119478	0.0990572	0.0108982	0.8	0.0912155	0.0587907	0.189277
Dentate Gyrus	Increased in EA or AA	Coding Genes	Cigarettes per day	0.119478	0.106859	0.00946315	0.9	0.0792044	0.18606	0.380773
Dentate Gyrus	Increased in EA or AA	Coding Genes	Drinks per week	0.119478	0.119225	0.0118378	1	0.0990795	0.982925	0.986662
Dentate Gyrus	Increased in EA or AA	Coding Genes	Smoking cessation	0.119478	0.113958	0.00786444	1	0.0658236	0.480014	0.646549
Dentate Gyrus	Increased in EA or AA	Coding Genes	Smoking initiation	0.119478	0.0912883	0.00739357	0.8	0.0618825	0.000159723	0.0110982
Dentate Gyrus	Increased in EA or AA	Coding Genes	Depression	0.119478	0.108784	0.00844192	0.9	0.0706569	0.205774	0.408454
Dentate Gyrus	Increased in EA or AA	Coding Genes	Stroke	0.119478	0.142959	0.0195888	1.2	0.163953	0.227734	0.433417
Dentate Gyrus	Increased in EA or AA	Coding Genes	Crohns Disease	0.119478	0.151783	0.0176463	1.3	0.147695	0.0625698	0.196648
Dentate Gyrus	Increased in EA or AA	Coding Genes	Rheumatoid Arthritis	0.119478	0.146945	0.024417	1.2	0.204365	0.25288	0.448056
Dentate Gyrus	Increased in EA or AA	Coding Genes	Diabetes	0.119478	0.180194	0.0284052	1.5	0.237745	0.0202098	0.0974228
Dentate Gyrus	Increased in EA or AA	Coding Genes	Ulcerative Colitis	0.119478	0.181465	0.0249435	1.5	0.208771	0.0105088	0.0590281
Dentate Gyrus	Increased in EA or AA	Coding Genes	Parkinson Disease	0.119478	0.156945	0.0299946	1.3	0.251048	0.197553	0.3971
Dentate Gyrus	Increased in EA or AA	Coding Genes	Schizophrenia	0.119478	0.117101	0.00835838	1	0.0699577	0.776238	0.873114
Dentate Gyrus	Increased in EA or AA	Coding Genes	Education Years	0.119478	0.106012	0.00632877	0.9	0.0529704	0.0341907	0.138867
Dentate Gyrus	Increased in EA or AA	Coding Genes	Hypothyrodism	0.119478	0.146391	0.0163184	1.2	0.136581	0.0877848	0.231752
Dentate Gyrus	Increased in EA or AA	Coding Genes	Neuroticism	0.119478	0.107646	0.00784694	0.9	0.0656771	0.130212	0.295751
DLPFC	Increased in AA	Coding Genes	ADHD	0.0463791	0.0538999	0.00946311	1.2	0.204038	0.429375	0.621233
DLPFC	Increased in AA	Coding Genes	Alzheimer Disease	0.0463791	0.0907107	0.0131487	2	0.283504	0.000480093	0.0126745
DLPFC	Increased in AA	Coding Genes	Anorexia	0.0463791	0.0456343	0.0104675	1	0.225695	0.943181	0.968871
DLPFC	Increased in AA	Coding Genes	Autism	0.0463791	0.0308285	0.0113759	0.7	0.245281	0.160437	0.341576
DLPFC	Increased in AA	Coding Genes	BMI	0.0463791	0.0600883	0.00591993	1.3	0.127642	0.0215015	0.0995859
DLPFC	Increased in AA	Coding Genes	Bipolar Disorder	0.0463791	0.0657921	0.00952912	1.4	0.205462	0.0425506	0.163529
DLPFC	Increased in AA	Coding Genes	Age of smoking	0.0463791	0.0590912	0.00745042	1.3	0.160642	0.0872209	0.231752
DLPFC	Increased in AA	Coding Genes	Cigarettes per day	0.0463791	0.050157	0.00680082	1.1	0.146636	0.575688	0.723366
DLPFC	Increased in AA	Coding Genes	Drinks per week	0.0463791	0.0583526	0.00925794	1.3	0.199615	0.19855	0.3971
DLPFC	Increased in AA	Coding Genes	Smoking cessation	0.0463791	0.0522769	0.00742064	1.1	0.16	0.425955	0.621233
DLPFC	Increased in AA	Coding Genes	Smoking initiation	0.0463791	0.0467537	0.00821898	1	0.177213	0.963497	0.975368
DLPFC	Increased in AA	Coding Genes	Depression	0.0463791	0.0421328	0.00526217	0.9	0.11346	0.420172	0.619695
DLPFC	Increased in AA	Coding Genes	Stroke	0.0463791	0.0991845	0.0150181	2.1	0.323811	0.000278011	0.0110982
DLPFC	Increased in AA	Coding Genes	Crohns Disease	0.0463791	0.0760086	0.0169549	1.6	0.365572	0.0762027	0.221071
DLPFC	Increased in AA	Coding Genes	Rheumatoid Arthritis	0.0463791	0.105655	0.0200638	2.3	0.432604	0.0022168	0.0225091
DLPFC	Increased in AA	Coding Genes	Diabetes	0.0463791	0.0109963	0.0155195	0.2	0.334623	0.0113755	0.0625654
DLPFC	Increased in AA	Coding Genes	Ulcerative Colitis	0.0463791	0.0713598	0.0163475	1.5	0.352476	0.126369	0.290098
DLPFC	Increased in AA	Coding Genes	Parkinson Disease	0.0463791	0.0650097	0.0192152	1.4	0.414307	0.319853	0.527758
DLPFC	Increased in AA	Coding Genes	Schizophrenia	0.0463791	0.048125	0.00486537	1	0.104904	0.719938	0.833613
DLPFC	Increased in AA	Coding Genes	Education Years	0.0463791	0.0440756	0.00413607	1	0.0891796	0.578145	0.723366
DLPFC	Increased in AA	Coding Genes	Hypothyrodism	0.0463791	0.0763397	0.011204	1.6	0.241575	0.00962075	0.0564417
DLPFC	Increased in AA	Coding Genes	Neuroticism	0.0463791	0.0435187	0.00635247	0.9	0.136968	0.650704	0.766969
DLPFC	Increased in EA or AA	Coding Genes	ADHD	0.0984074	0.0953176	0.0130048	1	0.132153	0.81124	0.885599
DLPFC	Increased in EA or AA	Coding Genes	Alzheimer Disease	0.0984074	0.168596	0.0242988	1.7	0.246921	0.00397225	0.0324115
DLPFC	Increased in EA or AA	Coding Genes	Anorexia	0.0984074	0.0915672	0.0137536	0.9	0.139762	0.617575	0.747889
DLPFC	Increased in EA or AA	Coding Genes	Autism	0.0984074	0.080197	0.0169951	0.8	0.172701	0.264791	0.4599
DLPFC	Increased in EA or AA	Coding Genes	BMI	0.0984074	0.107847	0.0075947	1.1	0.0771761	0.212086	0.414745
DLPFC	Increased in EA or AA	Coding Genes	Bipolar Disorder	0.0984074	0.11662	0.010382	1.2	0.1055	0.0842441	0.229283
DLPFC	Increased in EA or AA	Coding Genes	Age of smoking	0.0984074	0.106351	0.0105826	1.1	0.107539	0.451843	0.633482
DLPFC	Increased in EA or AA	Coding Genes	Cigarettes per day	0.0984074	0.119908	0.0183613	1.2	0.186585	0.242249	0.444122
DLPFC	Increased in EA or AA	Coding Genes	Drinks per week	0.0984074	0.10687	0.0106136	1.1	0.107854	0.42523	0.621233
DLPFC	Increased in EA or AA	Coding Genes	Smoking cessation	0.0984074	0.112086	0.012982	1.1	0.131921	0.292647	0.498443
DLPFC	Increased in EA or AA	Coding Genes	Smoking initiation	0.0984074	0.086121	0.0090093	0.9	0.0915511	0.169505	0.357994
DLPFC	Increased in EA or AA	Coding Genes	Depression	0.0984074	0.0936289	0.00728406	1	0.0740194	0.513153	0.670924
DLPFC	Increased in EA or AA	Coding Genes	Stroke	0.0984074	0.165988	0.0212481	1.7	0.215919	0.000774985	0.0137792
DLPFC	Increased in EA or AA	Coding Genes	Crohns Disease	0.0984074	0.144722	0.0204814	1.5	0.208129	0.0242736	0.106804
DLPFC	Increased in EA or AA	Coding Genes	Rheumatoid Arthritis	0.0984074	0.198221	0.0279114	2	0.283631	0.000187519	0.0110982
DLPFC	Increased in EA or AA	Coding Genes	Diabetes	0.0984074	0.0927772	0.0222164	0.9	0.22576	0.799334	0.883312
DLPFC	Increased in EA or AA	Coding Genes	Ulcerative Colitis	0.0984074	0.159504	0.0229278	1.6	0.232989	0.00987304	0.0566627
DLPFC	Increased in EA or AA	Coding Genes	Parkinson Disease	0.0984074	0.188368	0.0334089	1.9	0.339496	0.00201549	0.0212836
DLPFC	Increased in EA or AA	Coding Genes	Schizophrenia	0.0984074	0.096479	0.00680799	1	0.0691817	0.777203	0.873114
DLPFC	Increased in EA or AA	Coding Genes	Education Years	0.0984074	0.0841991	0.00508528	0.9	0.0516758	0.0060618	0.0410337
DLPFC	Increased in EA or AA	Coding Genes	Hypothyrodism	0.0984074	0.158034	0.019796	1.6	0.201164	0.00374679	0.0319081
DLPFC	Increased in EA or AA	Coding Genes	Neuroticism	0.0984074	0.0902025	0.0071095	0.9	0.0722456	0.246968	0.446571
DLPFC	Increased in EA	Coding Genes	ADHD	0.0583514	0.0453683	0.0106144	0.8	0.181905	0.217254	0.418651
DLPFC	Increased in EA	Coding Genes	Alzheimer Disease	0.0583514	0.090407	0.0182233	1.5	0.312303	0.0835711	0.229283
DLPFC	Increased in EA	Coding Genes	Anorexia	0.0583514	0.0440192	0.00996608	0.8	0.170794	0.151347	0.330976
DLPFC	Increased in EA	Coding Genes	Autism	0.0583514	0.0570245	0.0138101	1	0.236672	0.92308	0.958783
DLPFC	Increased in EA	Coding Genes	BMI	0.0583514	0.0517039	0.00463391	0.9	0.0794139	0.155656	0.334844
DLPFC	Increased in EA	Coding Genes	Bipolar Disorder	0.0583514	0.0602101	0.00800892	1	0.137253	0.816976	0.887578
DLPFC	Increased in EA	Coding Genes	Age of smoking	0.0583514	0.0538191	0.0091559	0.9	0.15691	0.621563	0.749281
DLPFC	Increased in EA	Coding Genes	Cigarettes per day	0.0583514	0.0728513	0.0177079	1.2	0.30347	0.410332	0.608582
DLPFC	Increased in EA	Coding Genes	Drinks per week	0.0583514	0.0530647	0.00715428	0.9	0.122607	0.462484	0.633482
DLPFC	Increased in EA	Coding Genes	Smoking cessation	0.0583514	0.0647306	0.011029	1.1	0.189009	0.562323	0.713718
DLPFC	Increased in EA	Coding Genes	Smoking initiation	0.0583514	0.041149	0.00513971	0.7	0.0880821	0.000985295	0.014451
DLPFC	Increased in EA	Coding Genes	Depression	0.0583514	0.054171	0.00598241	0.9	0.102524	0.486433	0.648577
DLPFC	Increased in EA	Coding Genes	Stroke	0.0583514	0.072668	0.0141297	1.2	0.242149	0.303168	0.509786
DLPFC	Increased in EA	Coding Genes	Crohns Disease	0.0583514	0.084628	0.0157398	1.5	0.269741	0.103038	0.256622
DLPFC	Increased in EA	Coding Genes	Rheumatoid Arthritis	0.0583514	0.110998	0.0195431	1.9	0.33492	0.00643868	0.0414588
DLPFC	Increased in EA	Coding Genes	Diabetes	0.0583514	0.0836935	0.0191999	1.4	0.329039	0.17672	0.370271
DLPFC	Increased in EA	Coding Genes	Ulcerative Colitis	0.0583514	0.100887	0.0191271	1.7	0.327791	0.0305062	0.127835
DLPFC	Increased in EA	Coding Genes	Parkinson Disease	0.0583514	0.131513	0.0287953	2.3	0.493481	0.00546658	0.0379783
DLPFC	Increased in EA	Coding Genes	Schizophrenia	0.0583514	0.0527603	0.00567088	0.9	0.0971849	0.324779	0.528199
DLPFC	Increased in EA	Coding Genes	Education Years	0.0583514	0.0432133	0.00363121	0.7	0.06223	5.95106e-05	0.0110982
DLPFC	Increased in EA	Coding Genes	Hypothyrodism	0.0583514	0.0914965	0.0167517	1.6	0.287083	0.0496053	0.173459
DLPFC	Increased in EA	Coding Genes	Neuroticism	0.0583514	0.0493455	0.00455349	0.8	0.0780357	0.0497683	0.173459
Caudate	Increased in EA	Coding Genes	ADHD	0.0598223	0.0676926	0.0107411	1.1	0.179551	0.465513	0.633482
Caudate	Increased in EA	Coding Genes	Alzheimer Disease	0.0598223	0.102932	0.017978	1.7	0.300524	0.0191658	0.0954673
Caudate	Increased in EA	Coding Genes	Anorexia	0.0598223	0.0541148	0.00927783	0.9	0.15509	0.538607	0.686919
Caudate	Increased in EA	Coding Genes	Autism	0.0598223	0.0739058	0.0137701	1.2	0.230184	0.313648	0.520774
Caudate	Increased in EA	Coding Genes	BMI	0.0598223	0.0586508	0.00491723	1	0.0821973	0.811799	0.885599
Caudate	Increased in EA	Coding Genes	Bipolar Disorder	0.0598223	0.0766986	0.00962412	1.3	0.160879	0.0789808	0.224204
Caudate	Increased in EA	Coding Genes	Age of smoking	0.0598223	0.0627639	0.00897659	1	0.150054	0.742695	0.845135
Caudate	Increased in EA	Coding Genes	Cigarettes per day	0.0598223	0.0652537	0.00804639	1.1	0.134505	0.496768	0.655734
Caudate	Increased in EA	Coding Genes	Drinks per week	0.0598223	0.0702969	0.00841832	1.2	0.140722	0.211522	0.414745
Caudate	Increased in EA	Coding Genes	Smoking cessation	0.0598223	0.0664794	0.00707022	1.1	0.118187	0.343428	0.542905
Caudate	Increased in EA	Coding Genes	Smoking initiation	0.0598223	0.0517129	0.00487765	0.9	0.0815358	0.100568	0.256622
Caudate	Increased in EA	Coding Genes	Depression	0.0598223	0.0433306	0.004629	0.7	0.0773793	0.000402289	0.0118005
Caudate	Increased in EA	Coding Genes	Stroke	0.0598223	0.0658434	0.0126339	1.1	0.211191	0.635686	0.762823
Caudate	Increased in EA	Coding Genes	Crohns Disease	0.0598223	0.0947432	0.0155693	1.6	0.260259	0.0240971	0.106804
Caudate	Increased in EA	Coding Genes	Rheumatoid Arthritis	0.0598223	0.120895	0.0222915	2	0.372629	0.00331927	0.0300029
Caudate	Increased in EA	Coding Genes	Diabetes	0.0598223	0.107428	0.0215138	1.8	0.359629	0.0162372	0.0824348
Caudate	Increased in EA	Coding Genes	Ulcerative Colitis	0.0598223	0.109112	0.0182273	1.8	0.304691	0.00497968	0.0355307
Caudate	Increased in EA	Coding Genes	Parkinson Disease	0.0598223	0.10394	0.0249364	1.7	0.416842	0.063445	0.197053
Caudate	Increased in EA	Coding Genes	Schizophrenia	0.0598223	0.0617174	0.00546318	1	0.0913235	0.72881	0.83455
Caudate	Increased in EA	Coding Genes	Education Years	0.0598223	0.0600647	0.00410997	1	0.068703	0.952991	0.975154
Caudate	Increased in EA	Coding Genes	Hypothyrodism	0.0598223	0.105924	0.0152328	1.8	0.254634	0.00340942	0.0300029
Caudate	Increased in EA	Coding Genes	Neuroticism	0.0598223	0.0473989	0.00409421	0.8	0.0684397	0.00293428	0.0276661

## Sheet: noncoding
Brain Region	DEG direction	Gene coding status	trait	Prop._SNPs	Prop._h2	Prop._h2_std_error	Enrichment	Enrichment_std_error	Enrichment_p	FDR
Hippocampus	Increased in EA	Non-coding Genes	ADHD	0.0414116	0.0282462	0.00618878	0.7	0.149446	0.0300183	0.680969
Hippocampus	Increased in EA	Non-coding Genes	Alzheimer Disease	0.0414116	0.0729625	0.0245869	1.8	0.593719	0.193611	0.727817
Hippocampus	Increased in EA	Non-coding Genes	Anorexia	0.0414116	0.0353032	0.00767934	0.9	0.185439	0.42413	0.763698
Hippocampus	Increased in EA	Non-coding Genes	Autism	0.0414116	0.0228628	0.011613	0.6	0.28043	0.0612213	0.680969
Hippocampus	Increased in EA	Non-coding Genes	BMI	0.0414116	0.0449576	0.00408984	1.1	0.0987607	0.386269	0.763698
Hippocampus	Increased in EA	Non-coding Genes	Bipolar Disorder	0.0414116	0.038152	0.00771648	0.9	0.186336	0.671361	0.848035
Hippocampus	Increased in EA	Non-coding Genes	Age of smoking	0.0414116	0.0207448	0.00533568	0.5	0.128845	0.000122893	0.0324439
Hippocampus	Increased in EA	Non-coding Genes	Cigarettes per day	0.0414116	0.0737902	0.0188127	1.8	0.454285	0.0909555	0.680969
Hippocampus	Increased in EA	Non-coding Genes	Drinks per week	0.0414116	0.0442186	0.00597962	1.1	0.144395	0.637884	0.847021
Hippocampus	Increased in EA	Non-coding Genes	Smoking cessation	0.0414116	0.0543636	0.00898942	1.3	0.217075	0.151958	0.680969
Hippocampus	Increased in EA	Non-coding Genes	Smoking initiation	0.0414116	0.0371143	0.00365107	0.9	0.0881654	0.241432	0.736471
Hippocampus	Increased in EA	Non-coding Genes	Depression	0.0414116	0.0374865	0.00504869	0.9	0.121915	0.436812	0.763698
Hippocampus	Increased in EA	Non-coding Genes	Stroke	0.0414116	0.0374124	0.00835423	0.9	0.201737	0.633723	0.847021
Hippocampus	Increased in EA	Non-coding Genes	Crohns Disease	0.0414116	0.0571332	0.0109099	1.4	0.263451	0.146002	0.680969
Hippocampus	Increased in EA	Non-coding Genes	Rheumatoid Arthritis	0.0414116	0.0507513	0.0147256	1.2	0.355592	0.524345	0.791011
Hippocampus	Increased in EA	Non-coding Genes	Diabetes	0.0414116	0.0560659	0.0157938	1.4	0.381387	0.344012	0.738367
Hippocampus	Increased in EA	Non-coding Genes	Ulcerative Colitis	0.0414116	0.0560799	0.0126485	1.4	0.305433	0.253456	0.736471
Hippocampus	Increased in EA	Non-coding Genes	Parkinson Disease	0.0414116	0.0581548	0.0214621	1.4	0.518263	0.428356	0.763698
Hippocampus	Increased in EA	Non-coding Genes	Schizophrenia	0.0414116	0.0462717	0.00490028	1.1	0.118331	0.325069	0.736471
Hippocampus	Increased in EA	Non-coding Genes	Education Years	0.0414116	0.0457306	0.00408179	1.1	0.0985664	0.293178	0.736471
Hippocampus	Increased in EA	Non-coding Genes	Hypothyrodism	0.0414116	0.045158	0.00696451	1.1	0.168178	0.587801	0.829757
Hippocampus	Increased in EA	Non-coding Genes	Neuroticism	0.0414116	0.0455867	0.00444198	1.1	0.107264	0.348713	0.742421
DLPFC	Increased in AA	Non-coding Genes	ADHD	0.05031	0.0340297	0.00650148	0.7	0.129228	0.0113861	0.42942
DLPFC	Increased in AA	Non-coding Genes	Alzheimer Disease	0.05031	0.0748685	0.0212336	1.5	0.422055	0.259277	0.736471
DLPFC	Increased in AA	Non-coding Genes	Anorexia	0.05031	0.0528054	0.00939546	1	0.186751	0.790593	0.89964
DLPFC	Increased in AA	Non-coding Genes	Autism	0.05031	0.0506721	0.0108254	1	0.215174	0.973184	0.976884
DLPFC	Increased in AA	Non-coding Genes	BMI	0.05031	0.0510965	0.00563343	1	0.111974	0.888878	0.934915
DLPFC	Increased in AA	Non-coding Genes	Bipolar Disorder	0.05031	0.0598586	0.00870452	1.2	0.173018	0.276326	0.736471
DLPFC	Increased in AA	Non-coding Genes	Age of smoking	0.05031	0.04567	0.00677027	0.9	0.134571	0.493411	0.777148
DLPFC	Increased in AA	Non-coding Genes	Cigarettes per day	0.05031	0.058662	0.00640756	1.2	0.127361	0.181405	0.714788
DLPFC	Increased in AA	Non-coding Genes	Drinks per week	0.05031	0.0427662	0.00610874	0.9	0.121422	0.218563	0.736471
DLPFC	Increased in AA	Non-coding Genes	Smoking cessation	0.05031	0.0431684	0.00497734	0.9	0.0989333	0.154025	0.680969
DLPFC	Increased in AA	Non-coding Genes	Smoking initiation	0.05031	0.0445566	0.00562547	0.9	0.111816	0.307266	0.736471
DLPFC	Increased in AA	Non-coding Genes	Depression	0.05031	0.0402906	0.00544281	0.8	0.108185	0.0641884	0.680969
DLPFC	Increased in AA	Non-coding Genes	Stroke	0.05031	0.0626458	0.0121087	1.2	0.240681	0.306406	0.736471
DLPFC	Increased in AA	Non-coding Genes	Crohns Disease	0.05031	0.0544705	0.0108529	1.1	0.215721	0.700692	0.865433
DLPFC	Increased in AA	Non-coding Genes	Rheumatoid Arthritis	0.05031	0.0511501	0.0178095	1	0.353995	0.962364	0.969711
DLPFC	Increased in AA	Non-coding Genes	Diabetes	0.05031	0.0593422	0.0172191	1.2	0.34226	0.596782	0.829757
DLPFC	Increased in AA	Non-coding Genes	Ulcerative Colitis	0.05031	0.0739246	0.0155504	1.5	0.309092	0.126327	0.680969
DLPFC	Increased in AA	Non-coding Genes	Parkinson Disease	0.05031	0.0571129	0.0163875	1.1	0.32573	0.67523	0.84886
DLPFC	Increased in AA	Non-coding Genes	Schizophrenia	0.05031	0.0482181	0.00556012	1	0.110517	0.708599	0.870093
DLPFC	Increased in AA	Non-coding Genes	Education Years	0.05031	0.0488174	0.0043333	1	0.086132	0.730714	0.880861
DLPFC	Increased in AA	Non-coding Genes	Hypothyrodism	0.05031	0.0524335	0.00927209	1	0.184299	0.818071	0.909272
DLPFC	Increased in AA	Non-coding Genes	Neuroticism	0.05031	0.0449579	0.00464043	0.9	0.0922367	0.252488	0.736471
Dentate Gyrus	Increased in EA	Non-coding Genes	ADHD	0.0351046	0.0297377	0.00586974	0.8	0.167207	0.360556	0.75545
Dentate Gyrus	Increased in EA	Non-coding Genes	Alzheimer Disease	0.0351046	0.050702	0.0117209	1.4	0.333884	0.16405	0.680969
Dentate Gyrus	Increased in EA	Non-coding Genes	Anorexia	0.0351046	0.033526	0.0066181	1	0.188525	0.811835	0.909272
Dentate Gyrus	Increased in EA	Non-coding Genes	Autism	0.0351046	0.032766	0.00965053	0.9	0.274908	0.806657	0.909272
Dentate Gyrus	Increased in EA	Non-coding Genes	BMI	0.0351046	0.0374789	0.00295826	1.1	0.0842698	0.421272	0.763698
Dentate Gyrus	Increased in EA	Non-coding Genes	Bipolar Disorder	0.0351046	0.0444353	0.0076045	1.3	0.216624	0.226914	0.736471
Dentate Gyrus	Increased in EA	Non-coding Genes	Age of smoking	0.0351046	0.0314058	0.00538907	0.9	0.153515	0.494445	0.777148
Dentate Gyrus	Increased in EA	Non-coding Genes	Cigarettes per day	0.0351046	0.0540439	0.0106669	1.5	0.30386	0.0779326	0.680969
Dentate Gyrus	Increased in EA	Non-coding Genes	Drinks per week	0.0351046	0.0343433	0.00537193	1	0.153026	0.887404	0.934915
Dentate Gyrus	Increased in EA	Non-coding Genes	Smoking cessation	0.0351046	0.0326256	0.00568883	0.9	0.162054	0.660933	0.847021
Dentate Gyrus	Increased in EA	Non-coding Genes	Smoking initiation	0.0351046	0.0325356	0.00359686	0.9	0.102461	0.476152	0.777148
Dentate Gyrus	Increased in EA	Non-coding Genes	Depression	0.0351046	0.0305061	0.00397818	0.9	0.113324	0.249974	0.736471
Dentate Gyrus	Increased in EA	Non-coding Genes	Stroke	0.0351046	0.051948	0.0109876	1.5	0.312995	0.121633	0.680969
Dentate Gyrus	Increased in EA	Non-coding Genes	Crohns Disease	0.0351046	0.0381453	0.0099057	1.1	0.282177	0.757057	0.89964
Dentate Gyrus	Increased in EA	Non-coding Genes	Rheumatoid Arthritis	0.0351046	0.0514716	0.0131192	1.5	0.373717	0.208043	0.736471
Dentate Gyrus	Increased in EA	Non-coding Genes	Diabetes	0.0351046	0.0341581	0.0133482	1	0.380242	0.943414	0.965354
Dentate Gyrus	Increased in EA	Non-coding Genes	Ulcerative Colitis	0.0351046	0.0305003	0.0115064	0.9	0.327776	0.688629	0.857538
Dentate Gyrus	Increased in EA	Non-coding Genes	Parkinson Disease	0.0351046	0.0416019	0.0121767	1.2	0.34687	0.592663	0.829757
Dentate Gyrus	Increased in EA	Non-coding Genes	Schizophrenia	0.0351046	0.0414662	0.00490743	1.2	0.139795	0.198026	0.727817
Dentate Gyrus	Increased in EA	Non-coding Genes	Education Years	0.0351046	0.0409431	0.00344461	1.2	0.0981241	0.0932326	0.680969
Dentate Gyrus	Increased in EA	Non-coding Genes	Hypothyrodism	0.0351046	0.045007	0.00773176	1.3	0.220249	0.191772	0.727817
Dentate Gyrus	Increased in EA	Non-coding Genes	Neuroticism	0.0351046	0.0310903	0.00381757	0.9	0.108748	0.296619	0.736471
DLPFC	Increased in EA	Non-coding Genes	ADHD	0.0411353	0.0424306	0.00678986	1	0.165062	0.848748	0.915082
DLPFC	Increased in EA	Non-coding Genes	Alzheimer Disease	0.0411353	0.0586338	0.0161866	1.4	0.393497	0.285942	0.736471
DLPFC	Increased in EA	Non-coding Genes	Anorexia	0.0411353	0.0286801	0.00805214	0.7	0.195748	0.120697	0.680969
DLPFC	Increased in EA	Non-coding Genes	Autism	0.0411353	0.0250078	0.0143308	0.6	0.348381	0.191406	0.727817
DLPFC	Increased in EA	Non-coding Genes	BMI	0.0411353	0.0410334	0.00428488	1	0.104166	0.981043	0.981043
DLPFC	Increased in EA	Non-coding Genes	Bipolar Disorder	0.0411353	0.0470511	0.00887257	1.1	0.215693	0.506538	0.786624
DLPFC	Increased in EA	Non-coding Genes	Age of smoking	0.0411353	0.0217287	0.00574553	0.5	0.139674	0.000798862	0.10545
DLPFC	Increased in EA	Non-coding Genes	Cigarettes per day	0.0411353	0.0438768	0.00640087	1.1	0.155605	0.666304	0.848035
DLPFC	Increased in EA	Non-coding Genes	Drinks per week	0.0411353	0.038109	0.00530795	0.9	0.129036	0.569857	0.817621
DLPFC	Increased in EA	Non-coding Genes	Smoking cessation	0.0411353	0.0457216	0.00477248	1.1	0.116019	0.334441	0.736471
DLPFC	Increased in EA	Non-coding Genes	Smoking initiation	0.0411353	0.037381	0.0041443	0.9	0.100748	0.365275	0.756923
DLPFC	Increased in EA	Non-coding Genes	Depression	0.0411353	0.0417414	0.00487467	1	0.118503	0.901115	0.940294
DLPFC	Increased in EA	Non-coding Genes	Stroke	0.0411353	0.0474221	0.0123235	1.2	0.299585	0.606866	0.83444
DLPFC	Increased in EA	Non-coding Genes	Crohns Disease	0.0411353	0.0621892	0.0130045	1.5	0.316139	0.111015	0.680969
DLPFC	Increased in EA	Non-coding Genes	Rheumatoid Arthritis	0.0411353	0.058139	0.0160269	1.4	0.389613	0.290336	0.736471
DLPFC	Increased in EA	Non-coding Genes	Diabetes	0.0411353	0.0570738	0.0168293	1.4	0.40912	0.340235	0.736471
DLPFC	Increased in EA	Non-coding Genes	Ulcerative Colitis	0.0411353	0.068693	0.0136942	1.7	0.332907	0.0475295	0.680969
DLPFC	Increased in EA	Non-coding Genes	Parkinson Disease	0.0411353	0.0641029	0.0170939	1.6	0.415554	0.164624	0.680969
DLPFC	Increased in EA	Non-coding Genes	Schizophrenia	0.0411353	0.044446	0.00466137	1.1	0.113318	0.480339	0.777148
DLPFC	Increased in EA	Non-coding Genes	Education Years	0.0411353	0.0385809	0.00433109	0.9	0.105289	0.555082	0.817621
DLPFC	Increased in EA	Non-coding Genes	Hypothyrodism	0.0411353	0.0457117	0.00792094	1.1	0.192558	0.56253	0.817621
DLPFC	Increased in EA	Non-coding Genes	Neuroticism	0.0411353	0.0394282	0.0048864	1	0.118789	0.726955	0.880349
Hippocampus	Increased in EA or AA	Non-coding Genes	ADHD	0.0788251	0.060042	0.00934877	0.8	0.118601	0.0385821	0.680969
Hippocampus	Increased in EA or AA	Non-coding Genes	Alzheimer Disease	0.0788251	0.0969257	0.0217399	1.2	0.275799	0.400775	0.763698
Hippocampus	Increased in EA or AA	Non-coding Genes	Anorexia	0.0788251	0.0797438	0.0116726	1	0.148082	0.937315	0.962845
Hippocampus	Increased in EA or AA	Non-coding Genes	Autism	0.0788251	0.0530573	0.014797	0.7	0.187719	0.0479062	0.680969
Hippocampus	Increased in EA or AA	Non-coding Genes	BMI	0.0788251	0.0866058	0.00644201	1.1	0.0817254	0.229114	0.736471
Hippocampus	Increased in EA or AA	Non-coding Genes	Bipolar Disorder	0.0788251	0.0757969	0.0113433	1	0.143905	0.788582	0.89964
Hippocampus	Increased in EA or AA	Non-coding Genes	Age of smoking	0.0788251	0.058421	0.00936211	0.7	0.118771	0.0301325	0.680969
Hippocampus	Increased in EA or AA	Non-coding Genes	Cigarettes per day	0.0788251	0.111911	0.0198158	1.4	0.251389	0.0998577	0.680969
Hippocampus	Increased in EA or AA	Non-coding Genes	Drinks per week	0.0788251	0.087363	0.00823725	1.1	0.1045	0.299901	0.736471
Hippocampus	Increased in EA or AA	Non-coding Genes	Smoking cessation	0.0788251	0.09098	0.0100552	1.2	0.127563	0.229038	0.736471
Hippocampus	Increased in EA or AA	Non-coding Genes	Smoking initiation	0.0788251	0.0737461	0.00602532	0.9	0.0764391	0.399526	0.763698
Hippocampus	Increased in EA or AA	Non-coding Genes	Depression	0.0788251	0.0744211	0.00705427	0.9	0.0894927	0.530956	0.796433
Hippocampus	Increased in EA or AA	Non-coding Genes	Stroke	0.0788251	0.0819163	0.014454	1	0.183367	0.830525	0.909787
Hippocampus	Increased in EA or AA	Non-coding Genes	Crohns Disease	0.0788251	0.102396	0.0153343	1.3	0.194535	0.114494	0.680969
Hippocampus	Increased in EA or AA	Non-coding Genes	Rheumatoid Arthritis	0.0788251	0.0956071	0.0200658	1.2	0.254561	0.398724	0.763698
Hippocampus	Increased in EA or AA	Non-coding Genes	Diabetes	0.0788251	0.0994273	0.0206631	1.3	0.262138	0.299875	0.736471
Hippocampus	Increased in EA or AA	Non-coding Genes	Ulcerative Colitis	0.0788251	0.12592	0.0236142	1.6	0.299577	0.0507972	0.680969
Hippocampus	Increased in EA or AA	Non-coding Genes	Parkinson Disease	0.0788251	0.0903187	0.0247423	1.1	0.313888	0.639144	0.847021
Hippocampus	Increased in EA or AA	Non-coding Genes	Schizophrenia	0.0788251	0.0906191	0.00782446	1.1	0.0992635	0.134903	0.680969
Hippocampus	Increased in EA or AA	Non-coding Genes	Education Years	0.0788251	0.0805882	0.00642042	1	0.0814515	0.783901	0.89964
Hippocampus	Increased in EA or AA	Non-coding Genes	Hypothyrodism	0.0788251	0.0895838	0.0134605	1.1	0.170764	0.420937	0.763698
Hippocampus	Increased in EA or AA	Non-coding Genes	Neuroticism	0.0788251	0.0836456	0.00667767	1.1	0.084715	0.471316	0.777148
Dentate Gyrus	Increased in AA	Non-coding Genes	ADHD	0.0308484	0.0233747	0.00747593	0.8	0.242345	0.313726	0.736471
Dentate Gyrus	Increased in AA	Non-coding Genes	Alzheimer Disease	0.0308484	0.0201666	0.00987331	0.7	0.320059	0.270936	0.736471
Dentate Gyrus	Increased in AA	Non-coding Genes	Anorexia	0.0308484	0.0349862	0.00811379	1.1	0.263022	0.61059	0.835211
Dentate Gyrus	Increased in AA	Non-coding Genes	Autism	0.0308484	0.0292023	0.0103502	0.9	0.335517	0.873725	0.926359
Dentate Gyrus	Increased in AA	Non-coding Genes	BMI	0.0308484	0.0335637	0.00510825	1.1	0.165592	0.595169	0.829757
Dentate Gyrus	Increased in AA	Non-coding Genes	Bipolar Disorder	0.0308484	0.0320908	0.00655701	1	0.212556	0.849892	0.915082
Dentate Gyrus	Increased in AA	Non-coding Genes	Age of smoking	0.0308484	0.0406113	0.00645434	1.3	0.209228	0.132615	0.680969
Dentate Gyrus	Increased in AA	Non-coding Genes	Cigarettes per day	0.0308484	0.0501195	0.0175329	1.6	0.568358	0.27396	0.736471
Dentate Gyrus	Increased in AA	Non-coding Genes	Drinks per week	0.0308484	0.0317286	0.00483366	1	0.156691	0.855509	0.915082
Dentate Gyrus	Increased in AA	Non-coding Genes	Smoking cessation	0.0308484	0.0423335	0.0079488	1.4	0.257673	0.151269	0.680969
Dentate Gyrus	Increased in AA	Non-coding Genes	Smoking initiation	0.0308484	0.026444	0.00393325	0.9	0.127503	0.264165	0.736471
Dentate Gyrus	Increased in AA	Non-coding Genes	Depression	0.0308484	0.0264788	0.00440151	0.9	0.142682	0.319373	0.736471
Dentate Gyrus	Increased in AA	Non-coding Genes	Stroke	0.0308484	0.0342614	0.0113075	1.1	0.36655	0.762398	0.89964
Dentate Gyrus	Increased in AA	Non-coding Genes	Crohns Disease	0.0308484	0.019857	0.00791565	0.6	0.256599	0.1673	0.680969
Dentate Gyrus	Increased in AA	Non-coding Genes	Rheumatoid Arthritis	0.0308484	0.019406	0.0120946	0.6	0.392065	0.339461	0.736471
Dentate Gyrus	Increased in AA	Non-coding Genes	Diabetes	0.0308484	0.0269492	0.0132135	0.9	0.428339	0.767769	0.89964
Dentate Gyrus	Increased in AA	Non-coding Genes	Ulcerative Colitis	0.0308484	0.02039	0.0109611	0.7	0.355322	0.340339	0.736471
Dentate Gyrus	Increased in AA	Non-coding Genes	Parkinson Disease	0.0308484	0.0194648	0.0146654	0.6	0.475401	0.432119	0.763698
Dentate Gyrus	Increased in AA	Non-coding Genes	Schizophrenia	0.0308484	0.0328316	0.00441906	1.1	0.143251	0.653857	0.847021
Dentate Gyrus	Increased in AA	Non-coding Genes	Education Years	0.0308484	0.0295931	0.00284448	1	0.0922083	0.658987	0.847021
Dentate Gyrus	Increased in AA	Non-coding Genes	Hypothyrodism	0.0308484	0.0403	0.0104013	1.3	0.337174	0.366993	0.756923
Dentate Gyrus	Increased in AA	Non-coding Genes	Neuroticism	0.0308484	0.0297605	0.00381133	1	0.12355	0.775682	0.89964
Dentate Gyrus	Increased in EA or AA	Non-coding Genes	ADHD	0.063946	0.0503032	0.00932146	0.8	0.145771	0.139462	0.680969
Dentate Gyrus	Increased in EA or AA	Non-coding Genes	Alzheimer Disease	0.063946	0.0670405	0.0136229	1	0.213038	0.819723	0.909272
Dentate Gyrus	Increased in EA or AA	Non-coding Genes	Anorexia	0.063946	0.0653502	0.0105725	1	0.165334	0.894278	0.936863
Dentate Gyrus	Increased in EA or AA	Non-coding Genes	Autism	0.063946	0.0585432	0.0135879	0.9	0.21249	0.688391	0.857538
Dentate Gyrus	Increased in EA or AA	Non-coding Genes	BMI	0.063946	0.0695918	0.00576916	1.1	0.0902194	0.328045	0.736471
Dentate Gyrus	Increased in EA or AA	Non-coding Genes	Bipolar Disorder	0.063946	0.0732808	0.00947112	1.1	0.148111	0.331619	0.736471
Dentate Gyrus	Increased in EA or AA	Non-coding Genes	Age of smoking	0.063946	0.0701027	0.00787274	1.1	0.123116	0.43392	0.763698
Dentate Gyrus	Increased in EA or AA	Non-coding Genes	Cigarettes per day	0.063946	0.0958846	0.0205538	1.5	0.321424	0.12388	0.680969
Dentate Gyrus	Increased in EA or AA	Non-coding Genes	Drinks per week	0.063946	0.0645358	0.00680179	1	0.106368	0.930922	0.960013
Dentate Gyrus	Increased in EA or AA	Non-coding Genes	Smoking cessation	0.063946	0.0694679	0.00968408	1.1	0.151442	0.567084	0.817621
Dentate Gyrus	Increased in EA or AA	Non-coding Genes	Smoking initiation	0.063946	0.0575907	0.00525277	0.9	0.0821439	0.228218	0.736471
Dentate Gyrus	Increased in EA or AA	Non-coding Genes	Depression	0.063946	0.0545705	0.00555879	0.9	0.0869295	0.0907436	0.680969
Dentate Gyrus	Increased in EA or AA	Non-coding Genes	Stroke	0.063946	0.0863051	0.0150649	1.3	0.235588	0.136722	0.680969
Dentate Gyrus	Increased in EA or AA	Non-coding Genes	Crohns Disease	0.063946	0.0565851	0.0125965	0.9	0.196987	0.562114	0.817621
Dentate Gyrus	Increased in EA or AA	Non-coding Genes	Rheumatoid Arthritis	0.063946	0.0711227	0.0186508	1.1	0.291664	0.701525	0.865433
Dentate Gyrus	Increased in EA or AA	Non-coding Genes	Diabetes	0.063946	0.0607745	0.0176919	1	0.276669	0.857695	0.915082
Dentate Gyrus	Increased in EA or AA	Non-coding Genes	Ulcerative Colitis	0.063946	0.0491808	0.0161206	0.8	0.252097	0.358301	0.75545
Dentate Gyrus	Increased in EA or AA	Non-coding Genes	Parkinson Disease	0.063946	0.0504206	0.0187247	0.8	0.29282	0.464357	0.777148
Dentate Gyrus	Increased in EA or AA	Non-coding Genes	Schizophrenia	0.063946	0.0729911	0.00604689	1.1	0.0945625	0.136045	0.680969
Dentate Gyrus	Increased in EA or AA	Non-coding Genes	Education Years	0.063946	0.0682767	0.0044197	1.1	0.0691162	0.330261	0.736471
Dentate Gyrus	Increased in EA or AA	Non-coding Genes	Hypothyrodism	0.063946	0.0831859	0.0121628	1.3	0.190204	0.116583	0.680969
Dentate Gyrus	Increased in EA or AA	Non-coding Genes	Neuroticism	0.063946	0.0579361	0.00502139	0.9	0.0785256	0.234518	0.736471
Caudate	Increased in EA or AA	Non-coding Genes	ADHD	0.0970305	0.0761793	0.0101359	0.8	0.104461	0.0342818	0.680969
Caudate	Increased in EA or AA	Non-coding Genes	Alzheimer Disease	0.0970305	0.145093	0.0254164	1.5	0.261943	0.0512546	0.680969
Caudate	Increased in EA or AA	Non-coding Genes	Anorexia	0.0970305	0.0946764	0.0120689	1	0.124383	0.845395	0.915082
Caudate	Increased in EA or AA	Non-coding Genes	Autism	0.0970305	0.0681068	0.0149655	0.7	0.154235	0.0321137	0.680969
Caudate	Increased in EA or AA	Non-coding Genes	BMI	0.0970305	0.10998	0.00797336	1.1	0.0821738	0.105358	0.680969
Caudate	Increased in EA or AA	Non-coding Genes	Bipolar Disorder	0.0970305	0.105156	0.011812	1.1	0.121735	0.492538	0.777148
Caudate	Increased in EA or AA	Non-coding Genes	Age of smoking	0.0970305	0.0815036	0.00917872	0.8	0.0945962	0.0929832	0.680969
Caudate	Increased in EA or AA	Non-coding Genes	Cigarettes per day	0.0970305	0.120323	0.0166932	1.2	0.17204	0.162737	0.680969
Caudate	Increased in EA or AA	Non-coding Genes	Drinks per week	0.0970305	0.0902247	0.00857163	0.9	0.0883396	0.429172	0.763698
Caudate	Increased in EA or AA	Non-coding Genes	Smoking cessation	0.0970305	0.102003	0.0093776	1.1	0.0966459	0.597174	0.829757
Caudate	Increased in EA or AA	Non-coding Genes	Smoking initiation	0.0970305	0.0944766	0.00701391	1	0.0722857	0.715612	0.874636
Caudate	Increased in EA or AA	Non-coding Genes	Depression	0.0970305	0.0867455	0.00744656	0.9	0.0767446	0.163329	0.680969
Caudate	Increased in EA or AA	Non-coding Genes	Stroke	0.0970305	0.110647	0.0155261	1.1	0.160012	0.37904	0.763698
Caudate	Increased in EA or AA	Non-coding Genes	Crohns Disease	0.0970305	0.107855	0.0153264	1.1	0.157954	0.473063	0.777148
Caudate	Increased in EA or AA	Non-coding Genes	Rheumatoid Arthritis	0.0970305	0.150135	0.0245751	1.5	0.253272	0.0281436	0.680969
Caudate	Increased in EA or AA	Non-coding Genes	Diabetes	0.0970305	0.119975	0.0216026	1.2	0.222638	0.270443	0.736471
Caudate	Increased in EA or AA	Non-coding Genes	Ulcerative Colitis	0.0970305	0.10934	0.0190837	1.1	0.196677	0.520324	0.791011
Caudate	Increased in EA or AA	Non-coding Genes	Parkinson Disease	0.0970305	0.116852	0.0275613	1.2	0.284048	0.465522	0.777148
Caudate	Increased in EA or AA	Non-coding Genes	Schizophrenia	0.0970305	0.100734	0.00799515	1	0.0823983	0.644112	0.847021
Caudate	Increased in EA or AA	Non-coding Genes	Education Years	0.0970305	0.0956698	0.00592632	1	0.0610769	0.818292	0.909272
Caudate	Increased in EA or AA	Non-coding Genes	Hypothyrodism	0.0970305	0.120144	0.0131921	1.2	0.135959	0.0750006	0.680969
Caudate	Increased in EA or AA	Non-coding Genes	Neuroticism	0.0970305	0.0852456	0.00631409	0.9	0.0650732	0.0642481	0.680969
DLPFC	Increased in EA or AA	Non-coding Genes	ADHD	0.0872709	0.0709304	0.00893836	0.8	0.102421	0.06377	0.680969
DLPFC	Increased in EA or AA	Non-coding Genes	Alzheimer Disease	0.0872709	0.125117	0.0255618	1.4	0.292902	0.154518	0.680969
DLPFC	Increased in EA or AA	Non-coding Genes	Anorexia	0.0872709	0.077784	0.0122973	0.9	0.14091	0.44075	0.764764
DLPFC	Increased in EA or AA	Non-coding Genes	Autism	0.0872709	0.0734848	0.015467	0.8	0.17723	0.333111	0.736471
DLPFC	Increased in EA or AA	Non-coding Genes	BMI	0.0872709	0.0890662	0.00672222	1	0.077027	0.789201	0.89964
DLPFC	Increased in EA or AA	Non-coding Genes	Bipolar Disorder	0.0872709	0.103364	0.0115307	1.2	0.132125	0.167663	0.680969
DLPFC	Increased in EA or AA	Non-coding Genes	Age of smoking	0.0872709	0.0633174	0.00881567	0.7	0.101015	0.00707309	0.373459
DLPFC	Increased in EA or AA	Non-coding Genes	Cigarettes per day	0.0872709	0.0979589	0.00953952	1.1	0.109309	0.251664	0.736471
DLPFC	Increased in EA or AA	Non-coding Genes	Drinks per week	0.0872709	0.0809111	0.00780898	0.9	0.0894797	0.417502	0.763698
DLPFC	Increased in EA or AA	Non-coding Genes	Smoking cessation	0.0872709	0.0866328	0.0062725	1	0.0718738	0.918928	0.951361
DLPFC	Increased in EA or AA	Non-coding Genes	Smoking initiation	0.0872709	0.0779419	0.00629553	0.9	0.0721377	0.139657	0.680969
DLPFC	Increased in EA or AA	Non-coding Genes	Depression	0.0872709	0.0772143	0.00620708	0.9	0.0711242	0.102693	0.680969
DLPFC	Increased in EA or AA	Non-coding Genes	Stroke	0.0872709	0.110389	0.0164383	1.3	0.188359	0.150558	0.680969
DLPFC	Increased in EA or AA	Non-coding Genes	Crohns Disease	0.0872709	0.113532	0.0151168	1.3	0.173216	0.0892962	0.680969
DLPFC	Increased in EA or AA	Non-coding Genes	Rheumatoid Arthritis	0.0872709	0.102857	0.0225454	1.2	0.258338	0.491058	0.777148
DLPFC	Increased in EA or AA	Non-coding Genes	Diabetes	0.0872709	0.111232	0.0229633	1.3	0.263127	0.296247	0.736471
DLPFC	Increased in EA or AA	Non-coding Genes	Ulcerative Colitis	0.0872709	0.13687	0.018499	1.6	0.211972	0.00703034	0.373459
DLPFC	Increased in EA or AA	Non-coding Genes	Parkinson Disease	0.0872709	0.112201	0.0225328	1.3	0.258193	0.2572	0.736471
DLPFC	Increased in EA or AA	Non-coding Genes	Schizophrenia	0.0872709	0.0860793	0.00670966	1	0.0768831	0.859376	0.915082
DLPFC	Increased in EA or AA	Non-coding Genes	Education Years	0.0872709	0.0832787	0.00584718	1	0.0670002	0.494548	0.777148
DLPFC	Increased in EA or AA	Non-coding Genes	Hypothyrodism	0.0872709	0.0953939	0.0121039	1.1	0.138694	0.500798	0.782312
DLPFC	Increased in EA or AA	Non-coding Genes	Neuroticism	0.0872709	0.0807513	0.00589099	0.9	0.0675023	0.269467	0.736471
Hippocampus	Increased in AA	Non-coding Genes	ADHD	0.0406322	0.0327339	0.00746628	0.8	0.183753	0.28462	0.736471
Hippocampus	Increased in AA	Non-coding Genes	Alzheimer Disease	0.0406322	0.0229644	0.0109842	0.6	0.270333	0.107422	0.680969
Hippocampus	Increased in AA	Non-coding Genes	Anorexia	0.0406322	0.0474191	0.00904132	1.2	0.222516	0.450815	0.766838
Hippocampus	Increased in AA	Non-coding Genes	Autism	0.0406322	0.033193	0.00995694	0.8	0.24505	0.453132	0.766838
Hippocampus	Increased in AA	Non-coding Genes	BMI	0.0406322	0.0449982	0.00544924	1.1	0.134111	0.424033	0.763698
Hippocampus	Increased in AA	Non-coding Genes	Bipolar Disorder	0.0406322	0.0396948	0.00843016	1	0.207475	0.911233	0.947108
Hippocampus	Increased in AA	Non-coding Genes	Age of smoking	0.0406322	0.0402098	0.00822404	1	0.202402	0.959066	0.969711
Hippocampus	Increased in AA	Non-coding Genes	Cigarettes per day	0.0406322	0.0585448	0.0179703	1.4	0.442268	0.319026	0.736471
Hippocampus	Increased in AA	Non-coding Genes	Drinks per week	0.0406322	0.045497	0.00565973	1.1	0.139292	0.391632	0.763698
Hippocampus	Increased in AA	Non-coding Genes	Smoking cessation	0.0406322	0.0461341	0.00857954	1.1	0.211151	0.521001	0.791011
Hippocampus	Increased in AA	Non-coding Genes	Smoking initiation	0.0406322	0.0396723	0.00543491	1	0.133759	0.859623	0.915082
Hippocampus	Increased in AA	Non-coding Genes	Depression	0.0406322	0.0391741	0.00537226	1	0.132217	0.785314	0.89964
Hippocampus	Increased in AA	Non-coding Genes	Stroke	0.0406322	0.0476375	0.0121019	1.2	0.297841	0.563747	0.817621
Hippocampus	Increased in AA	Non-coding Genes	Crohns Disease	0.0406322	0.0441783	0.0119208	1.1	0.293384	0.765538	0.89964
Hippocampus	Increased in AA	Non-coding Genes	Rheumatoid Arthritis	0.0406322	0.045439	0.0148163	1.1	0.364645	0.745018	0.889976
Hippocampus	Increased in AA	Non-coding Genes	Diabetes	0.0406322	0.0490748	0.0135204	1.2	0.332751	0.522436	0.791011
Hippocampus	Increased in AA	Non-coding Genes	Ulcerative Colitis	0.0406322	0.0741811	0.0208563	1.8	0.513296	0.107687	0.680969
Hippocampus	Increased in AA	Non-coding Genes	Parkinson Disease	0.0406322	0.0379541	0.0123961	0.9	0.305082	0.828597	0.909787
Hippocampus	Increased in AA	Non-coding Genes	Schizophrenia	0.0406322	0.0472952	0.00614568	1.2	0.151252	0.279899	0.736471
Hippocampus	Increased in AA	Non-coding Genes	Education Years	0.0406322	0.0372739	0.00512237	0.9	0.126067	0.511069	0.789018
Hippocampus	Increased in AA	Non-coding Genes	Hypothyrodism	0.0406322	0.0479407	0.0121052	1.2	0.297922	0.545629	0.809248
Hippocampus	Increased in AA	Non-coding Genes	Neuroticism	0.0406322	0.0403432	0.00551848	1	0.135815	0.958245	0.969711
Caudate	Increased in EA	Non-coding Genes	ADHD	0.0505066	0.0399286	0.00768513	0.8	0.152161	0.16084	0.680969
Caudate	Increased in EA	Non-coding Genes	Alzheimer Disease	0.0505066	0.0728883	0.0137708	1.4	0.272654	0.0988942	0.680969
Caudate	Increased in EA	Non-coding Genes	Anorexia	0.0505066	0.0417902	0.00811204	0.8	0.160613	0.282724	0.736471
Caudate	Increased in EA	Non-coding Genes	Autism	0.0505066	0.0244436	0.0119057	0.5	0.235725	0.0109532	0.42942
Caudate	Increased in EA	Non-coding Genes	BMI	0.0505066	0.0609457	0.00616317	1.2	0.122027	0.0920016	0.680969
Caudate	Increased in EA	Non-coding Genes	Bipolar Disorder	0.0505066	0.0548457	0.00773554	1.1	0.153159	0.574103	0.81926
Caudate	Increased in EA	Non-coding Genes	Age of smoking	0.0505066	0.0432803	0.00706942	0.9	0.13997	0.30692	0.736471
Caudate	Increased in EA	Non-coding Genes	Cigarettes per day	0.0505066	0.0724508	0.0160615	1.4	0.318007	0.173979	0.695917
Caudate	Increased in EA	Non-coding Genes	Drinks per week	0.0505066	0.0458414	0.00587167	0.9	0.116255	0.43064	0.763698
Caudate	Increased in EA	Non-coding Genes	Smoking cessation	0.0505066	0.057186	0.00805662	1.1	0.159516	0.407716	0.763698
Caudate	Increased in EA	Non-coding Genes	Smoking initiation	0.0505066	0.052983	0.00549458	1	0.108789	0.652049	0.847021
Caudate	Increased in EA	Non-coding Genes	Depression	0.0505066	0.0453586	0.00588297	0.9	0.116479	0.37819	0.763698
Caudate	Increased in EA	Non-coding Genes	Stroke	0.0505066	0.0587892	0.0103236	1.2	0.2044	0.420264	0.763698
Caudate	Increased in EA	Non-coding Genes	Crohns Disease	0.0505066	0.0458028	0.0109325	0.9	0.216458	0.668309	0.848035
Caudate	Increased in EA	Non-coding Genes	Rheumatoid Arthritis	0.0505066	0.0958389	0.0190365	1.9	0.37691	0.0163975	0.541118
Caudate	Increased in EA	Non-coding Genes	Diabetes	0.0505066	0.0619479	0.015156	1.2	0.300079	0.443762	0.764764
Caudate	Increased in EA	Non-coding Genes	Ulcerative Colitis	0.0505066	0.0675068	0.0145772	1.3	0.288619	0.241807	0.736471
Caudate	Increased in EA	Non-coding Genes	Parkinson Disease	0.0505066	0.0801336	0.0211906	1.6	0.419561	0.146205	0.680969
Caudate	Increased in EA	Non-coding Genes	Schizophrenia	0.0505066	0.0487369	0.00536898	1	0.106303	0.741508	0.88981
Caudate	Increased in EA	Non-coding Genes	Education Years	0.0505066	0.0524807	0.00443914	1	0.0878922	0.657295	0.847021
Caudate	Increased in EA	Non-coding Genes	Hypothyrodism	0.0505066	0.0651133	0.0116253	1.3	0.230174	0.207005	0.736471
Caudate	Increased in EA	Non-coding Genes	Neuroticism	0.0505066	0.0384999	0.00423603	0.8	0.0838708	0.00494811	0.373459
Caudate	Increased in AA	Non-coding Genes	ADHD	0.0509753	0.0404706	0.006711	0.8	0.131652	0.115601	0.680969
Caudate	Increased in AA	Non-coding Genes	Alzheimer Disease	0.0509753	0.0826628	0.0222496	1.6	0.436479	0.147616	0.680969
Caudate	Increased in AA	Non-coding Genes	Anorexia	0.0509753	0.053333	0.00981901	1	0.192623	0.810284	0.909272
Caudate	Increased in AA	Non-coding Genes	Autism	0.0509753	0.0462522	0.0104512	0.9	0.205025	0.65031	0.847021
Caudate	Increased in AA	Non-coding Genes	BMI	0.0509753	0.0523446	0.00485955	1	0.0953314	0.777959	0.89964
Caudate	Increased in AA	Non-coding Genes	Bipolar Disorder	0.0509753	0.055276	0.00951352	1.1	0.18663	0.652487	0.847021
Caudate	Increased in AA	Non-coding Genes	Age of smoking	0.0509753	0.0429664	0.00688634	0.8	0.135092	0.248028	0.736471
Caudate	Increased in AA	Non-coding Genes	Cigarettes per day	0.0509753	0.0525844	0.00749683	1	0.147068	0.828619	0.909787
Caudate	Increased in AA	Non-coding Genes	Drinks per week	0.0509753	0.0452661	0.00643145	0.9	0.126168	0.374641	0.763698
Caudate	Increased in AA	Non-coding Genes	Smoking cessation	0.0509753	0.0488865	0.00599387	1	0.117584	0.72348	0.880178
Caudate	Increased in AA	Non-coding Genes	Smoking initiation	0.0509753	0.046499	0.00540946	0.9	0.106119	0.40707	0.763698
Caudate	Increased in AA	Non-coding Genes	Depression	0.0509753	0.0466109	0.00533377	0.9	0.104634	0.412519	0.763698
Caudate	Increased in AA	Non-coding Genes	Stroke	0.0509753	0.051782	0.0124976	1	0.245169	0.948492	0.966803
Caudate	Increased in AA	Non-coding Genes	Crohns Disease	0.0509753	0.0652552	0.0113996	1.3	0.22363	0.198496	0.727817
Caudate	Increased in AA	Non-coding Genes	Rheumatoid Arthritis	0.0509753	0.0625079	0.0152361	1.2	0.298892	0.446112	0.764764
Caudate	Increased in AA	Non-coding Genes	Diabetes	0.0509753	0.0616787	0.0157502	1.2	0.308978	0.487984	0.777148
Caudate	Increased in AA	Non-coding Genes	Ulcerative Colitis	0.0509753	0.0443087	0.013878	0.9	0.27225	0.628191	0.847021
Caudate	Increased in AA	Non-coding Genes	Parkinson Disease	0.0509753	0.0436259	0.0158746	0.9	0.311416	0.64054	0.847021
Caudate	Increased in AA	Non-coding Genes	Schizophrenia	0.0509753	0.058083	0.00612667	1.1	0.120189	0.247196	0.736471
Caudate	Increased in AA	Non-coding Genes	Education Years	0.0509753	0.0484096	0.00422023	0.9	0.0827896	0.543046	0.809248
Caudate	Increased in AA	Non-coding Genes	Hypothyrodism	0.0509753	0.0621888	0.00969144	1.2	0.19012	0.239591	0.736471
Caudate	Increased in AA	Non-coding Genes	Neuroticism	0.0509753	0.0485611	0.00460217	1	0.0902824	0.600899	0.830563
