# Supplementary material for: Analysis of gene expression in the postmortem brain of neurotypical Black Americans reveals contributions of genetic ancestry
Source: Nat Neurosci. 2024 May 20;27(6):1064–74. doi: 10.1038/s41593-024-01636-0 (PMC11156587; doi:10.1038/s41593-024-01636-0)
Supplement: Supplementary file 10 — CSV file of individual-level subject information including information on sex, age and self-identified ethnicity for the caudate nucleus, dentate gyrus, DLPFC and hippocampus. [file 41593_2024_1636_MOESM10_ESM.csv]

	BrNum	RNum	Region	RIN	Age	Sex	Race	Dx	mitoRate	rRNA_rate	overallMapRate
R12864	Br1303	R12864	Caudate	9.6	42.98	F	AA	Schizo	0.0326538734417032	8.67515913080707e-05	0.909349795242414
R12865	Br1320	R12865	Caudate	9.5	53.12	M	AA	Schizo	0.0197873970507061	6.97668443114606e-05	0.873483955464729
R12866	Br1321	R12866	Caudate	9.1	57.13	F	AA	Schizo	0.0130055910322572	3.97647946676429e-05	0.905504638193982
R12867	Br1326	R12867	Caudate	9.2	74.56	M	AA	Schizo	0.0325936275088968	3.77414571113075e-05	0.910550746995359
R12868	Br1418	R12868	Caudate	9.5	43.35	M	AA	Schizo	0.0523472156308338	5.63414250277502e-05	0.748659333525058
R12869	Br1420	R12869	Caudate	9.1	80.2	F	AA	Schizo	0.0139541237622993	5.88828739024099e-05	0.869998779747038
R12870	Br1436	R12870	Caudate	9.6	39.18	M	CAUC	Schizo	0.0361332114856056	3.66003294763525e-05	0.879850194919933
R12871	Br1441	R12871	Caudate	9.6	48.11	M	AA	Schizo	0.025801023742625	3.51570321080041e-05	0.907850035499392
R12872	Br949	R12872	Caudate	9.2	18.05	M	AA	Control	0.0213623935288645	2.86040475372122e-05	0.909744812414921
R12873	Br991	R12873	Caudate	9.4	35.24	M	AA	Control	0.0225891672236378	2.79591525958455e-05	0.899161452830965
R12874	Br909	R12874	Caudate	7.4	57.83	F	AA	Control	0.0560994232446638	0.0001737986887702	0.640800387446804
R12890	Br1157	R12890	Caudate	9.4	60.7	M	AA	Control	0.0146703042926745	3.31073037502978e-05	0.920616696383224
R12891	Br1167	R12891	Caudate	9.6	45.86	M	AA	Control	0.032249570878602	9.75702344154372e-05	0.883547731990662
R12892	Br1185	R12892	Caudate	9.9	54.48	F	AA	Control	0.0280818293117076	9.63806701017908e-05	0.825409530059825
R12893	Br1187	R12893	Caudate	9.7	21.53	F	AA	Control	0.0327543184541478	4.40315929729224e-05	0.893050301942621
R12894	Br1263	R12894	Caudate	9.7	41.0	F	AA	Control	0.0265193868458332	3.80351276188223e-05	0.90059540299597
R12895	Br1280	R12895	Caudate	9.3	62.39	F	AA	Schizo	0.0317259439113691	3.70683122244155e-05	0.829997851059991
R12926	Br836	R12926	Caudate	9.7	20.77	M	AA	Control	0.0190415867968696	5.73858815184238e-05	0.914497751676655
R12927	Br845	R12927	Caudate	9.5	24.79	M	AA	Control	0.0337476554351718	2.2711961766488e-05	0.92296034878431
R12928	Br873	R12928	Caudate	8.7	59.49	F	AA	Schizo	0.0405671136156386	4.3229813205144e-05	0.862242027925434
R12929	Br858	R12929	Caudate	9.4	64.57	F	AA	Schizo	0.0474436425549289	4.98234845961529e-05	0.845920356179739
R12930	Br1183	R12930	Caudate	9.4	26.07	F	CAUC	Schizo	0.0259975735929798	2.61671218772469e-05	0.926951631813395
R12931	Br1265	R12931	Caudate	9.4	68.81	M	AA	Schizo	0.0524080070462693	5.03564090299588e-05	0.860663307970166
R12960	Br1290	R12960	Caudate	6.0	3.978	M	CAUC	Control	0.0792830376643893	0.0001587194865447	0.804441199750221
R12962	Br1305	R12962	Caudate	7.0	58.4	M	AA	Control	0.0190457256374926	7.59289336699173e-05	0.862301882113017
R12963	Br1315	R12963	Caudate	9.1	63.05	F	AA	Schizo	0.0167851501721873	5.48842372009691e-05	0.848949787733317
R12964	Br1324	R12964	Caudate	6.9	38.59	F	AA	Control	0.0366969193544551	6.79983991984228e-05	0.898650046437885
R12965	Br1325	R12965	Caudate	6.5	45.75	F	AA	Control	0.0289152218515136	5.67285235688379e-05	0.902050630500486
R12966	Br1610	R12966	Caudate	9.9	17.23	M	CAUC	Schizo	0.0296367036605369	3.27536911452336e-05	0.917945030497889
R12967	Br1958	R12967	Caudate	9.6	41.09	F	CAUC	Schizo	0.0412559742204766	3.22532067471281e-05	0.896000697248816
R12968	Br1989	R12968	Caudate	9.1	59.06	M	AA	Schizo	0.0738243747563161	7.32776862289148e-05	0.767995144742402
R12969	Br2470	R12969	Caudate	9.0	47.56	F	CAUC	Schizo	0.0477048860286332	3.72715543198872e-05	0.855998749275699
R12970	Br2481	R12970	Caudate	9.0	53.95	M	AA	Schizo	0.0214195633719218	3.04322544251528e-05	0.85594804771527
R12972	Br1118	R12972	Caudate	8.2	0.1095	M	AA	Control	0.0115576980235044	2.9370235279081e-05	0.915102546448742
R12973	Br1227	R12973	Caudate	7.2	26.77	F	AA	Control	0.0396491916280793	3.52884525476372e-05	0.847049934465468
R12974	Br1271	R12974	Caudate	7.2	46.53	M	CAUC	Control	0.0812743055443243	0.0001297234797566	0.817088924785296
R12975	Br1275	R12975	Caudate	7.9	60.72	M	AA	Control	0.0197501692258103	1.50068595246666e-05	0.911268511569442
R12976	Br1279	R12976	Caudate	7.1	18.41	M	CAUC	Control	0.0310927353187226	3.2286590627906e-05	0.914948938287048
R12977	Br1281	R12977	Caudate	7.8	24.84	M	AA	Control	0.0450257742319696	4.38852014050469e-05	0.888099885525866
R12978	Br1283	R12978	Caudate	7.3	37.3	M	AA	Schizo	0.0352468951701345	3.03390796670313e-05	0.920149095843989
R12979	Br1285	R12979	Caudate	7.6	58.19	M	AA	Control	0.0168440090520176	3.06146990325707e-05	0.902295263104012
R12980	Br1287	R12980	Caudate	6.4	3.045	M	CAUC	Control	0.106704709246304	4.0723675472286e-05	0.740438329888238
R12982	Br1447	R12982	Caudate	6.5	53.24	M	AA	Schizo	0.0189564394931507	4.151596502759e-05	0.850848112851653
R12983	Br1448	R12983	Caudate	7.3	18.57	M	AA	Schizo	0.0181654039360764	4.12276001142954e-05	0.907502485283637
R12984	Br1464	R12984	Caudate	6.0	55.69	F	AA	Schizo	0.122221767007869	0.0001050874344946	0.656500496628918
R12985	Br1479	R12985	Caudate	7.1	51.62	M	AA	Schizo	0.0596037337205266	7.97487001646892e-05	0.78312796988047
R12986	Br1987	R12986	Caudate	7.6	54.39	M	CAUC	Control	0.0278308932304728	3.72042061580038e-05	0.758313617690319
R12987	Br1994	R12987	Caudate	7.2	50.34	M	AA	Schizo	0.0152248406048512	4.62690331229012e-05	0.905251289652196
R12988	Br2020	R12988	Caudate	7.3	51.99	M	AA	Schizo	0.0170486396513843	3.11766621065351e-05	0.897894151007044
R12989	Br2038	R12989	Caudate	7.1	44.64	M	AA	Schizo	0.0207032429909276	3.75324847373505e-05	0.886098057731614
R12991	Br2261	R12991	Caudate	7.1	51.51	M	AA	Schizo	0.0220728320114416	0.0001091582308011	0.8879
R12992	Br2353	R12992	Caudate	7.2	54.73	M	CAUC	Schizo	0.0314648035391973	3.85266164805513e-05	0.887450916022205
R12994	Br2509	R12994	Caudate	7.5	53.74	M	AA	Schizo	0.0309898378019095	3.92826054121763e-05	0.883599550748753
R12995	Br2585	R12995	Caudate	7.2	33.35	F	AA	Schizo	0.0193842510921444	4.44175616189113e-05	0.895291771893378
R12996	Br1218	R12996	Caudate	7.3	4.205	M	AA	Control	0.0513706166629103	4.54008056047017e-05	0.901032439539177
R12997	Br1306	R12997	Caudate	7.0	21.46	M	AA	Control	0.0479755423371145	4.757506710195e-05	0.916006161171298
R12998	Br1314	R12998	Caudate	6.7	53.36	F	AA	Control	0.0274117203627543	5.61780166706995e-05	0.915700697601292
R12999	Br1342	R12999	Caudate	7.1	2.023	F	AA	Control	0.0575783725208356	7.62200028069488e-05	0.905051123841431
R13000	Br1346	R13000	Caudate	7.1	29.51	M	AA	Control	0.0170117492669693	3.31272932373234e-05	0.894568692953659
R13001	Br1348	R13001	Caudate	7.0	42.91	F	AA	Control	0.0142931307449314	6.01019373343275e-05	0.876301104944089
R13002	Br1351	R13002	Caudate	7.2	53.94	M	CAUC	Control	0.0486098935683565	3.1698089425049e-05	0.906330697558692
R13003	Br1927	R13003	Caudate	7.3	49.65	M	AA	Control	0.0182457731944488	2.96022971310423e-05	0.909538316689666
R13004	Br2378	R13004	Caudate	7.0	38.41	M	CAUC	Schizo	0.044580420454344	9.97296565058703e-05	0.892002671565714
R13005	Br2393	R13005	Caudate	7.0	66.01	F	AA	Schizo	0.0312520516202033	6.52490810503937e-05	0.911815432707702
R13006	Br2464	R13006	Caudate	7.1	45.76	M	CAUC	Schizo	0.0344764021755557	3.64387301291481e-05	0.907002836714672
R13007	Br2494	R13007	Caudate	7.4	57.38	M	AA	Schizo	0.0579093641274914	4.00777506775745e-05	0.852948986315788
R13008	Br1379	R13008	Caudate	6.8	0.2902	M	CAUC	Control	0.0487843673565493	0.0001180577550016	0.824165973942775
R13009	Br1380	R13009	Caudate	7.4	1.624	F	CAUC	Control	0.0637644555502214	6.31056077830012e-05	0.887354134647599
R13010	Br1384	R13010	Caudate	7.6	51.72	M	CAUC	Control	0.0360474665095881	2.5261647563627e-05	0.892937525220565
R13012	Br1390	R13012	Caudate	8.2	42.68	F	AA	Control	0.0462040269081003	2.92303596227999e-05	0.881300440828227
R13014	Br1408	R13014	Caudate	8.0	37.17	M	AA	Control	0.0316425191751287	8.1606559630207e-05	0.9018
R13015	Br1410	R13015	Caudate	9.2	29.81	M	AA	Control	0.0400232669092928	2.46639628220616e-05	0.895001891707432
R13016	Br1412	R13016	Caudate	9.2	15.16	F	CAUC	Control	0.0294193073076889	0.0001196140926084	0.881443225551079
R13017	Br1627	R13017	Caudate	6.4	0.5147	F	CAUC	Control	0.0554797788159241	0.0001154878337304	0.714649137948746
R13018	Br2064	R13018	Caudate	8.1	40.24	M	AA	Control	0.0213529067888621	3.18821914216962e-05	0.884607892733603
R13019	Br5073	R13019	Caudate	8.2	62.61	M	AA	Schizo	0.0458247578470728	0.000145355400501	0.87405598925491
R13020	Br5179	R13020	Caudate	8.3	53.04	M	AA	Schizo	0.0309065342751182	2.98348542582078e-05	0.908504890524744
R13021	Br5217	R13021	Caudate	6.0	29.98	M	CAUC	Schizo	0.0503374600529284	6.70008869878682e-05	0.865202760118556
R13022	Br5224	R13022	Caudate	8.1	46.06	M	CAUC	Schizo	0.0319591595258444	7.12228909760836e-05	0.880299998821298
R13023	Br5234	R13023	Caudate	8.1	65.26	M	CAUC	Schizo	0.0376313921185509	3.72268600619758e-05	0.907654546253378
R13024	Br5282	R13024	Caudate	8.4	51.22	M	CAUC	Schizo	0.0948870164278939	6.36364636313857e-05	0.847052934058067
R13025	Br5295	R13025	Caudate	8.4	57.66	M	AA	Schizo	0.0385454303640206	3.95285188405189e-05	0.881321307639709
R13026	Br5319	R13026	Caudate	8.0	67.0	M	CAUC	Schizo	0.0286769587504352	2.70305002577432e-05	0.919654731302269
R13027	Br5355	R13027	Caudate	6.9	49.08	M	CAUC	Schizo	0.0956988569704903	5.28394355827525e-05	0.757184785432185
R13028	Br5359	R13028	Caudate	9.5	74.2	M	CAUC	Schizo	0.0363608651135719	2.24018403532491e-05	0.892149163899949
R13029	Br5372	R13029	Caudate	7.5	32.35	M	AA	Schizo	0.0461390838231119	2.94166718518976e-05	0.862402262623344
R13030	Br5373	R13030	Caudate	8.9	47.75	M	CAUC	Schizo	0.0152296623621414	2.62696769844291e-05	0.919899459420618
R13031	Br5398	R13031	Caudate	8.8	55.53	M	CAUC	Schizo	0.0259839615762551	4.18889966003111e-05	0.888554069803863
R13032	Br1424	R13032	Caudate	8.5	51.55	M	AA	Control	0.0315713553184131	8.78597536775249e-05	0.871941553514575
R13034	Br1494	R13034	Caudate	7.8	65.0	F	AA	Control	0.0501232096985813	6.12538306155383e-05	0.827510462285708
R13035	Br1504	R13035	Caudate	8.2	64.52	M	AA	Control	0.0281393548115939	0.000113588544495	0.830835526826318
R13036	Br1531	R13036	Caudate	8.4	17.21	M	AA	Control	0.0286389683036761	5.23327827660151e-05	0.890899726992385
R13037	Br1909	R13037	Caudate	7.5	67.82	M	CAUC	Control	0.0119507076228617	4.52360493976809e-05	0.818497024692322
R13038	Br2036	R13038	Caudate	7.8	2.724	F	CAUC	Control	0.0640402657789932	5.58384813827687e-05	0.673846180801761
R13039	Br2046	R13039	Caudate	8.7	44.72	M	AA	Control	0.0175589692352743	3.08972418083312e-05	0.878599990134196
R13041	Br5467	R13041	Caudate	8.6	47.52	M	AA	Schizo	0.0224625755809261	8.51022431816394e-05	0.84523623042918
R13042	Br5475	R13042	Caudate	8.2	60.64	M	AA	Schizo	0.0224797652824973	3.13829515236326e-05	0.892431476588969
R13044	Br2053	R13044	Caudate	8.3	65.58	M	AA	Control	0.0347769691364331	3.56032662575111e-05	0.874698915907009
R13045	Br2063	R13045	Caudate	6.4	18.77	M	CAUC	Control	0.048988692593906	7.98353339547967e-05	0.754650557368292
R13046	Br2074	R13046	Caudate	7.6	44.82	M	AA	Control	0.0206751939527521	6.79625732602081e-05	0.902992914240179
R13047	Br2076	R13047	Caudate	7.3	56.48	M	AA	Control	0.0184605887320124	7.45216448261893e-05	0.819215652466279
R13048	Br2080	R13048	Caudate	7.8	36.53	M	CAUC	Control	0.0349171756154352	0.0001707204294196	0.880288161111547
R13051	Br2267	R13051	Caudate	5.9	49.39	M	AA	Control	0.0538622178961969	0.0001051644399466	0.781750162939104
R13053	Br2285	R13053	Caudate	7.9	53.29	M	CAUC	Control	0.05111169924969	2.07309520266298e-05	0.899648639233968
R13054	Br2288	R13054	Caudate	8.5	44.7	M	CAUC	Control	0.0223645512756341	2.4155006140174e-05	0.890050146955742
R13055	Br2474	R13055	Caudate	7.5	59.48	M	CAUC	Control	0.0411830406390399	3.97594785444309e-05	0.865682896977965
R13056	Br2476	R13056	Caudate	7.5	46.12	M	CAUC	Control	0.0434046250458528	6.63875287744563e-05	0.896449662521758
R13058	Br2513	R13058	Caudate	7.7	54.49	M	AA	Control	0.0380210703633134	2.93753255053152e-05	0.892899874965653
R13059	Br2521	R13059	Caudate	7.0	51.05	M	CAUC	Control	0.0445464917527013	0.0001045486838967	0.892902423728907
R13060	Br2533	R13060	Caudate	7.4	43.15	M	CAUC	Control	0.0544050331769119	4.4258523755499e-05	0.872902060023099
R13061	Br2534	R13061	Caudate	7.4	52.33	M	CAUC	Control	0.0427710819647596	5.30162845266991e-05	0.882732269323661
R13063	Br2539	R13063	Caudate	7.3	84.16	M	AA	Control	0.0320178319449818	3.30016508278194e-05	0.913556793010484
R13064	Br2557	R13064	Caudate	7.3	40.38	M	CAUC	Control	0.0217569068987973	4.78686022151975e-05	0.852845172172467
R13065	Br2573	R13065	Caudate	8.2	48.77	M	CAUC	Control	0.0395899059590454	4.16705265231689e-05	0.890799517236668
R13066	Br2587	R13066	Caudate	7.4	50.55	M	AA	Control	0.0231928551363045	5.13982118169278e-05	0.897594228026518
R13067	Br5315	R13067	Caudate	8.2	26.15	M	CAUC	Schizo	0.0385709796857603	5.53622837396616e-05	0.883252399234112
R13068	Br2542	R13068	Caudate	8.2	54.9	M	CAUC	Control	0.0341630186404414	4.53895869092893e-05	0.906153064890117
R13069	Br2543	R13069	Caudate	8.1	50.47	M	AA	Control	0.0347897246452303	2.71588102132176e-05	0.928558820794417
R13070	Br2582	R13070	Caudate	8.1	41.44	M	CAUC	Control	0.0253281146751462	3.57623895972283e-05	0.903799224623877
R13071	Br5005	R13071	Caudate	8.3	69.07	F	CAUC	Control	0.0391789945991497	2.98829437163813e-05	0.909141274707973
R13072	Br5007	R13072	Caudate	7.9	0.14	F	AA	Control	0.0102772978539755	6.389212674739e-05	0.89579550364676
R13073	Br5008	R13073	Caudate	6.8	0.11	M	CAUC	Control	0.0356408485847309	8.02606526857078e-05	0.844897531216992
R13074	Br5024	R13074	Caudate	6.3	48.1	M	CAUC	Control	0.0945366674317719	0.0002718671920547	0.72139764928111
R13075	Br5026	R13075	Caudate	7.9	86.07	M	CAUC	Control	0.0467083981161152	6.74366879664673e-05	0.876451065687256
R13076	Br5053	R13076	Caudate	8.7	50.28	M	AA	Control	0.0599086620674449	0.0001081121339987	0.867195396538556
R13077	Br5062	R13077	Caudate	8.2	82.66	M	CAUC	Control	0.0332404885528963	4.43699843905234e-05	0.90455652675907
R13078	Br5066	R13078	Caudate	7.5	17.37	M	CAUC	Control	0.0567423971685225	6.87607829838524e-05	0.893349519171344
R13079	Br5135	R13079	Caudate	7.7	31.3	M	AA	Control	0.0190267458777723	0.0001150044058563	0.878187024649998
R13081	Br5154	R13081	Caudate	9.1	49.26	M	CAUC	Control	0.043887806817713	1.97680245435988e-05	0.918800109843369
R13082	Br5155	R13082	Caudate	6.9	35.21	F	AA	Control	0.0629606393549152	6.19037304918628e-05	0.832206012103119
R13083	Br5161	R13083	Caudate	8.4	54.43	M	CAUC	Control	0.0233302793824431	3.10013649584192e-05	0.905498867092575
R13084	Br5165	R13084	Caudate	7.9	63.16	M	CAUC	Control	0.0620443238486766	5.0150119734948e-05	0.872387499460741
R13085	Br5166	R13085	Caudate	6.1	0.28	M	CAUC	Control	0.100433482242186	9.52028988708229e-05	0.623802594677513
R13086	Br5168	R13086	Caudate	6.6	64.08	M	CAUC	Control	0.103376257484148	7.30262609169628e-05	0.712843446843126
R13087	Br5182	R13087	Caudate	9.4	42.05	M	CAUC	Control	0.0472806403785882	3.10350107077404e-05	0.911398586449688
R13088	Br5190	R13088	Caudate	7.7	77.97	M	CAUC	Control	0.0423271055978047	5.43265303171927e-05	0.824736378058824
R13089	Br5200	R13089	Caudate	7.1	71.91	M	CAUC	Control	0.0374440828894313	0.0001620376452468	0.903856606503604
R13090	Br5205	R13090	Caudate	7.6	51.23	M	CAUC	Control	0.0380059348334355	4.0799154582998e-05	0.914606817915321
R13091	Br5207	R13091	Caudate	7.4	61.95	M	CAUC	Control	0.0575264608512384	8.49992461390146e-05	0.887895206643383
R13106	Br5212	R13106	Caudate	8.2	51.63	M	CAUC	Control	0.0252052353496231	5.234827859314e-05	0.896568916045874
R13109	Br5228	R13109	Caudate	7.8	57.83	F	CAUC	Control	0.0365239038803156	4.83610106417648e-05	0.892588152999991
R13110	Br5232	R13110	Caudate	7.0	50.6	F	AA	Control	0.110327388219462	7.90365673994775e-05	0.603634909268468
R13111	Br5235	R13111	Caudate	7.8	47.83	M	CAUC	Control	0.0471144221993224	8.09280385944483e-05	0.850402750427732
R13112	Br5237	R13112	Caudate	7.8	85.12	M	CAUC	Control	0.0120466813368623	3.78295389027676e-05	0.888549257405495
R13113	Br5239	R13113	Caudate	7.2	89.91	F	CAUC	Control	0.045985230829708	4.55246731055989e-05	0.816742149098601
R13114	Br5243	R13114	Caudate	8.2	75.99	M	CAUC	Control	0.0528236206301539	6.15172888955747e-05	0.875079631627609
R13115	Br5250	R13115	Caudate	8.3	72.43	M	CAUC	Control	0.0220261128676486	0.0001543891141824	0.875314298194305
R13116	Br5253	R13116	Caudate	8.2	82.02	M	AA	Control	0.0190854193356418	0.0001397477214127	0.853429475784933
R13117	Br5259	R13117	Caudate	8.1	71.4	M	AA	Control	0.0291892262509263	2.84178374311429e-05	0.918594876118086
R13118	Br5262	R13118	Caudate	8.1	61.75	M	CAUC	Control	0.0164168459182007	4.08135759630546e-05	0.917098069250358
R13119	Br5264	R13119	Caudate	8.1	21.69	F	AA	Control	0.0357769036727414	4.06019550983833e-05	0.902699674928768
R13121	Br5276	R13121	Caudate	6.8	59.86	M	CAUC	Control	0.0486913043261197	7.58543452242377e-05	0.811496070306847
R13122	Br5280	R13122	Caudate	8.3	50.42	F	CAUC	Control	0.0328547490520816	0.0001600344287615	0.846289474878518
R13123	Br5286	R13123	Caudate	7.4	43.71	F	AA	Control	0.0362239292292976	6.11551197392138e-05	0.861199256758619
R13124	Br5287	R13124	Caudate	8.3	40.08	M	CAUC	Control	0.070471651261023	7.381045151894e-05	0.867163228946539
R13125	Br5292	R13125	Caudate	8.0	34.56	M	CAUC	Control	0.0364279057881282	5.98594043992581e-05	0.902662658856525
R13126	Br5310	R13126	Caudate	6.5	77.08	M	CAUC	Control	0.0419628454053186	6.43575397449845e-05	0.891202285242231
R13127	Br5314	R13127	Caudate	7.9	48.69	F	CAUC	Control	0.0279891444337949	0.0001144277285212	0.8864458616121
R13128	Br5323	R13128	Caudate	7.9	34.57	M	AA	Control	0.0309369050103896	4.45913207929884e-05	0.887751701469106
R13129	Br5324	R13129	Caudate	8.2	52.72	M	CAUC	Control	0.0476675462404275	2.66251086078247e-05	0.905600176145407
R13130	Br5330	R13130	Caudate	8.0	50.48	M	AA	Control	0.0480611155659952	3.67181032550188e-05	0.863199751373263
R13131	Br5338	R13131	Caudate	7.5	25.08	M	AA	Control	0.0492447688303992	9.14919045388136e-05	0.845703457471156
R13132	Br5347	R13132	Caudate	7.8	80.54	F	CAUC	Control	0.0424995326195777	5.70769341161325e-05	0.892659174672798
R13133	Br5348	R13133	Caudate	8.2	55.45	M	CAUC	Control	0.0304367057277443	7.47584695692076e-05	0.877999627171078
R13134	Br5367	R13134	Caudate	7.4	31.31	F	CAUC	Control	0.0261901573232097	5.10405675362065e-05	0.872861158704956
R13136	Br5370	R13136	Caudate	7.6	29.42	F	AA	Control	0.0416498384176362	7.70121484301961e-05	0.822010823929823
R13137	Br5401	R13137	Caudate	7.6	86.87	M	CAUC	Control	0.0431178658462502	3.63270579567671e-05	0.84934305240596
R13138	Br5422	R13138	Caudate	8.0	46.5	M	CAUC	Control	0.031575519799509	3.94228251878812e-05	0.853979834618293
R13139	Br5426	R13139	Caudate	7.5	48.75	F	AA	Control	0.0350612033920841	3.96191370590329e-05	0.898899914055846
R13140	Br5551	R13140	Caudate	6.6	30.03	M	CAUC	Control	0.0225408485185404	3.6895707144932e-05	0.804493407086983
R13141	Br5584	R13141	Caudate	8.2	64.55	M	CAUC	Control	0.0135245357705364	4.72172782651043e-05	0.888749998411251
R13144	Br2083	R13144	Caudate	8.5	38.31	F	CAUC	Bipolar	0.0289592025413977	6.7672506283959e-05	0.900150515824578
R13145	Br5242	R13145	Caudate	7.9	73.9	M	CAUC	Control	0.0212919733178157	3.40773543434686e-05	0.902744349090759
R13146	Br5417	R13146	Caudate	7.3	71.66	F	AA	Control	0.0423097669688683	8.80179009444709e-05	0.814946283297208
R13148	Br5460	R13148	Caudate	8.1	61.34	M	AA	Control	0.0332022732711657	2.08430828324572e-05	0.913600019454148
R13149	Br5488	R13149	Caudate	8.3	33.36	M	CAUC	Schizo	0.0402943808271468	0.0001708449759233	0.843906549826816
R13150	Br5529	R13150	Caudate	6.1	48.69	F	AA	Control	0.0485406083436052	0.000277573397168	0.7491
R13151	Br5555	R13151	Caudate	7.2	21.34	M	CAUC	Control	0.0178374086282426	4.94808369796992e-05	0.881049348625309
R13152	Br5556	R13152	Caudate	5.5	36.67	M	CAUC	Schizo	0.0442270375977071	0.0001240675598897	0.696693196604947
R13153	Br5590	R13153	Caudate	8.1	51.95	F	CAUC	Schizo	0.0366679775117867	2.62275337574169e-05	0.873154714077499
R13154	Br1309	R13154	Caudate	8.5	38.95	M	AA	Bipolar	0.0404990624473206	7.2238295497288e-05	0.892953879948384
R13156	Br1327	R13156	Caudate	7.4	45.0	M	CAUC	Bipolar	0.0363507896056042	2.63142016810874e-05	0.913799508799956
R13157	Br1437	R13157	Caudate	9.3	79.51	M	CAUC	Bipolar	0.055247774564134	5.81226201147158e-05	0.838946358462644
R13158	Br1511	R13158	Caudate	9.3	47.49	F	CAUC	Bipolar	0.0274427268498264	3.98843721160277e-05	0.890443639743833
R13160	Br1759	R13160	Caudate	6.4	44.51	M	AA	Bipolar	0.0687463774435988	6.19126307989808e-05	0.74306409358965
R13161	Br1921	R13161	Caudate	8.8	48.3	M	CAUC	Bipolar	0.0354420443274948	5.5740631182793e-05	0.822940243693601
R13162	Br1947	R13162	Caudate	7.0	45.67	F	CAUC	Bipolar	0.0393864600145345	0.0001158861455629	0.751699138430933
R13164	Br1984	R13164	Caudate	8.7	27.67	M	CAUC	Bipolar	0.0517620942490654	6.82533909917262e-05	0.794004970666712
R13165	Br1992	R13165	Caudate	9.3	60.54	M	CAUC	Bipolar	0.0465746913814088	4.01870422241073e-05	0.815564343626968
R13166	Br2022	R13166	Caudate	10.0	46.11	M	CAUC	Bipolar	0.0316189333501652	6.8965700975284e-05	0.885495054609449
R13167	Br2269	R13167	Caudate	8.5	35.31	M	CAUC	Bipolar	0.0491188385327031	0.0001645054642394	0.860903328766344
R13178	Br1414	R13178	Caudate	8.2	34.69	M	CAUC	Bipolar	0.0476440308573722	3.77804826662542e-05	0.899098389278205
R13183	Br1677	R13183	Caudate	7.6	45.46	M	CAUC	Bipolar	0.0513531577882885	8.96186340911894e-05	0.876052650100524
R13184	Br1724	R13184	Caudate	7.5	32.04	M	CAUC	Bipolar	0.0452411743713656	0.0001881908712358	0.888925851013835
R13185	Br1734	R13185	Caudate	8.1	26.18	M	CAUC	Bipolar	0.0342512634646581	4.22372547695685e-05	0.875539570287074
R13186	Br1760	R13186	Caudate	8.0	52.13	M	CAUC	Bipolar	0.0263582302771388	4.30671886864043e-05	0.890789282906707
R13187	Br1931	R13187	Caudate	8.3	44.37	M	CAUC	Bipolar	0.0408557377755226	9.65050110912128e-05	0.840398531471099
R13190	Br871	R13190	Caudate	7.8	22.27	M	AA	Bipolar	0.0341821199315043	3.19339574601772e-05	0.86804138588512
R13191	Br931	R13191	Caudate	7.5	29.08	M	CAUC	Bipolar	0.0478220992805888	4.14389346269357e-05	0.877341581629244
R13192	Br1163	R13192	Caudate	9.0	44.57	F	CAUC	Bipolar	0.0285159202896267	3.25390491666897e-05	0.904609346502606
R13194	Br1415	R13194	Caudate	8.0	57.85	M	CAUC	Bipolar	0.0316866427164026	4.38177943901578e-05	0.877301215693166
R13195	Br1430	R13195	Caudate	6.8	50.39	F	CAUC	Bipolar	0.0462696255282635	8.52036916175196e-05	0.807706688962974
R13196	Br1454	R13196	Caudate	8.1	22.66	F	CAUC	Bipolar	0.013023280445331	2.91360834622178e-05	0.919558853185925
R13197	Br1554	R13197	Caudate	7.4	45.19	F	CAUC	Bipolar	0.0290258560863032	6.85006490904069e-05	0.867261813286811
R13198	Br1562	R13198	Caudate	8.1	36.15	M	CAUC	Bipolar	0.0242310907055522	3.35571294580865e-05	0.874153641375083
R13199	Br1630	R13199	Caudate	7.7	40.7	M	CAUC	Bipolar	0.0323564215247623	0.0001083168315376	0.868627591894739
R13200	Br1713	R13200	Caudate	7.7	20.7	M	CAUC	Bipolar	0.0234598786469333	3.65439572399598e-05	0.883140956592978
R13201	Br1744	R13201	Caudate	6.9	27.21	F	CAUC	Bipolar	0.0349671079465759	5.7321154527571e-05	0.883500343239076
R13202	Br1752	R13202	Caudate	7.7	39.2	F	CAUC	Bipolar	0.0520847545809101	4.58653101513162e-05	0.85196464086121
R13203	Br1821	R13203	Caudate	7.6	45.26	M	CAUC	Bipolar	0.0359195929999649	4.73553844230751e-05	0.874845307996
R13204	Br1896	R13204	Caudate	7.4	45.33	M	CAUC	Bipolar	0.017906123546595	2.23392052111764e-05	0.915993706911252
R13205	Br1901	R13205	Caudate	7.1	59.29	M	CAUC	Bipolar	0.0223068575629743	3.38558437325385e-05	0.874052386277045
R13214	Br1404	R13214	Caudate	7.1	40.43	M	CAUC	Bipolar	0.0221815934775146	4.16850485842042e-05	0.887244399607566
R13215	Br1651	R13215	Caudate	6.7	47.09	F	CAUC	Bipolar	0.0500042199511423	4.75194220681705e-05	0.887517237049842
R13216	Br2040	R13216	Caudate	7.4	53.38	F	CAUC	Bipolar	0.0260134050791323	3.12739814711599e-05	0.91659461928583
R13217	Br2071	R13217	Caudate	6.5	40.62	F	CAUC	Bipolar	0.022948381596831	4.9359852277933e-05	0.8165
R13218	Br2078	R13218	Caudate	7.3	63.14	F	CAUC	Bipolar	0.0404995167540547	4.38188677799632e-05	0.898044088851727
R13220	Br2262	R13220	Caudate	7.1	44.35	F	CAUC	Bipolar	0.0510058823948381	6.82909701257062e-05	0.832807809362457
R13221	Br2272	R13221	Caudate	7.4	52.53	F	CAUC	Bipolar	0.0299178655420476	2.90707862794686e-05	0.812490740000706
R13223	Br2294	R13223	Caudate	7.6	53.55	M	CAUC	Bipolar	0.0241520811438859	2.67267868715455e-05	0.910252274737459
R13224	Br2309	R13224	Caudate	7.4	62.44	M	CAUC	Bipolar	0.0383634597169753	6.32247805839922e-05	0.892948958312457
R13225	Br2321	R13225	Caudate	7.2	46.77	M	AA	Bipolar	0.0411625236867066	4.73429192421217e-05	0.877650019222651
R13226	Br823	R13226	Caudate	7.1	50.0	F	AA	Control	0.0754374013691713	8.13134878517457e-05	0.632746914177105
R13227	Br846	R13227	Caudate	7.0	58.48	M	AA	Control	0.0411612311096645	4.37845332927428e-05	0.848510187326231
R13228	Br847	R13228	Caudate	8.3	0.3915	F	AA	Control	0.07380117574436	4.84177454480285e-05	0.661167525511026
R13229	Br848	R13229	Caudate	7.4	22.71	M	AA	Control	0.0342315495890648	3.33476730420953e-05	0.916498851027655
R13230	Br856	R13230	Caudate	7.1	47.35	M	AA	Schizo	0.0139522120120693	4.70100069161662e-05	0.889110290329551
R13231	Br859	R13231	Caudate	7.2	52.13	M	AA	Control	0.0309919435552547	3.10438822023485e-05	0.892799768549858
R13232	Br863	R13232	Caudate	7.2	43.85	M	AA	Control	0.0298448891106125	6.79676861397026e-05	0.912799914114213
R13233	Br869	R13233	Caudate	6.9	46.86	F	CAUC	Schizo	0.0297121915677184	0.0001101638523635	0.862561602914796
R13234	Br888	R13234	Caudate	6.7	25.59	M	CAUC	Schizo	0.0356103459960575	0.0001062069028777	0.856091368686996
R13235	Br894	R13235	Caudate	7.0	58.0	F	AA	Control	0.0407325266870009	5.59640454170158e-05	0.838451286648988
R13236	Br914	R13236	Caudate	7.5	19.69	F	AA	Control	0.0358266104675908	4.82980633910489e-05	0.878495195566803
R13237	Br922	R13237	Caudate	6.5	51.35	M	CAUC	Control	0.0639642268651456	5.19705384874717e-05	0.803352140868084
R13238	Br948	R13238	Caudate	7.4	45.91	M	AA	Control	0.0326620652666425	0.0001155133997252	0.88755959786698
R13239	Br957	R13239	Caudate	6.4	0.408	M	AA	Control	0.0777341019588742	9.28759992780685e-05	0.652626814224995
R13240	Br963	R13240	Caudate	7.7	62.63	F	AA	Schizo	0.0325068720977132	3.11283065247368e-05	0.907345597448161
R13241	Br983	R13241	Caudate	7.6	43.38	M	CAUC	Schizo	0.0351315374321179	2.00886769983198e-05	0.920649494913071
R13242	Br993	R13242	Caudate	7.4	30.48	F	AA	Control	0.0196600001396522	2.90658871883163e-05	0.891548672450552
R13243	Br1003	R13243	Caudate	7.6	52.57	F	AA	Control	0.0240616094667069	1.71960373841072e-05	0.92370896554519
R13244	Br1004	R13244	Caudate	7.3	21.01	M	AA	Control	0.0698106613675412	6.62300235459255e-05	0.868303664951693
R13245	Br1006	R13245	Caudate	7.4	57.89	M	AA	Control	0.027727404037647	4.39675150326257e-05	0.857866391953805
R13246	Br1007	R13246	Caudate	6.9	57.1	M	AA	Control	0.0343973681298043	5.73661190877427e-05	0.831956276073587
R13247	Br1016	R13247	Caudate	7.7	20.22	M	CAUC	Schizo	0.0345183101879076	8.80373861824707e-05	0.886150025931687
R13248	Br1017	R13248	Caudate	6.9	48.42	F	AA	Control	0.0445655216068392	5.33716480367282e-05	0.780238324709739
R13249	Br1021	R13249	Caudate	7.9	63.18	M	AA	Schizo	0.0119317970149753	4.18079373449929e-05	0.891595499076623
R13250	Br1025	R13250	Caudate	7.4	41.59	F	AA	Schizo	0.0817797870861263	7.62365259741234e-05	0.721350122464131
R13251	Br1030	R13251	Caudate	8.2	49.65	F	AA	Schizo	0.039802940804585	3.2005608612095e-05	0.896964477558649
R13252	Br1039	R13252	Caudate	7.8	51.45	F	AA	Control	0.0158648704589638	2.42845924612926e-05	0.914639433451771
R13253	Br1040	R13253	Caudate	8.3	20.93	M	AA	Control	0.039522024187084	2.69084871594466e-05	0.911066045978729
R13254	Br1041	R13254	Caudate	7.0	36.7	F	AA	Schizo	0.0446912211556998	6.49840648828742e-05	0.802240937564102
R13255	Br1050	R13255	Caudate	8.4	41.25	M	AA	Schizo	0.0432222490290453	0.000155880411849	0.8703
R13256	Br1053	R13256	Caudate	7.7	40.18	F	AA	Control	0.0876397360227055	0.0001506755271291	0.69757207554472
R13257	Br1054	R13257	Caudate	8.2	58.48	M	AA	Control	0.0186430127356596	4.73844449935087e-05	0.847349578775112
R13258	Br1056	R13258	Caudate	8.2	48.66	M	AA	Control	0.038358028773595	2.32450739783723e-05	0.82001007101849
R13261	Br1067	R13261	Caudate	8.5	75.57	M	AA	Schizo	0.0377476653340734	3.29406068533533e-05	0.904902738740075
R13262	Br1069	R13262	Caudate	8.6	59.58	F	AA	Control	0.0363622272454428	2.49120605643765e-05	0.885660917155301
R13263	Br1081	R13263	Caudate	9.0	58.09	M	AA	Schizo	0.0220052857123739	2.51076461596766e-05	0.893548421167854
R13264	Br1084	R13264	Caudate	8.3	48.93	F	AA	Schizo	0.0296786363772461	3.61048081893807e-05	0.897923537965081
R13265	Br1092	R13265	Caudate	8.4	48.95	M	CAUC	Control	0.0326204302379987	4.43935598878052e-05	0.857550388855393
R13266	Br1093	R13266	Caudate	8.1	71.81	F	CAUC	Schizo	0.0421542790829898	5.09534927932679e-05	0.870199392478275
R13268	Br1102	R13268	Caudate	8.3	46.47	M	AA	Schizo	0.0574163463113273	4.43913512970587e-05	0.771552196590967
R13269	Br1109	R13269	Caudate	8.1	59.22	F	CAUC	Control	0.0383938590376215	3.49165862289634e-05	0.894501598063273
R13270	Br1113	R13270	Caudate	8.6	51.91	F	CAUC	Control	0.0190256945463336	5.01334833063471e-05	0.88989508711655
R13271	Br1122	R13271	Caudate	8.2	48.61	M	AA	Control	0.01882018648888	5.63412900802957e-05	0.876540982116366
R13272	Br1134	R13272	Caudate	8.7	36.48	F	AA	Control	0.0305818907960794	5.58872294515955e-05	0.867352987675876
R13273	Br1135	R13273	Caudate	8.3	60.35	M	AA	Control	0.0292447566611014	2.91221828665289e-05	0.883403841126322
R13274	Br1137	R13274	Caudate	8.1	68.54	M	AA	Control	0.0342731834388487	5.12272735040722e-05	0.898500473493749
R13277	Br1148	R13277	Caudate	8.6	29.97	M	AA	Control	0.0462234630345265	3.51511049353114e-05	0.884346753812998
R13278	Br1156	R13278	Caudate	8.7	53.86	F	AA	Control	0.0286047313882993	2.23329204274877e-05	0.915198134553447
R13279	Br1160	R13279	Caudate	7.9	73.23	M	AA	Control	0.0273742986452575	6.55329258923959e-05	0.884695238817218
R13280	Br1164	R13280	Caudate	8.5	48.1	F	AA	Control	0.0282865929697878	6.89772237723008e-05	0.905452352457757
R13283	Br1189	R13283	Caudate	8.4	70.88	F	CAUC	Schizo	0.0305319478701519	3.2546079052634e-05	0.893092823802804
R13284	Br1191	R13284	Caudate	8.2	36.54	M	AA	Control	0.0213796509009581	4.57211279639709e-05	0.892615053709658
R13285	Br1193	R13285	Caudate	8.1	49.73	M	AA	Control	0.0339678511934454	2.47539024102236e-05	0.85354510631572
R13286	Br1203	R13286	Caudate	8.6	24.33	M	CAUC	Schizo	0.042768776725258	3.10215348302568e-05	0.895799478119599
R13287	Br1204	R13287	Caudate	9.1	27.48	M	CAUC	Control	0.0384754111313783	2.41549276908638e-05	0.918738645683899
R13288	Br1214	R13288	Caudate	8.4	61.13	M	CAUC	Control	0.0489118027244711	3.46536386217598e-05	0.858606888829707
R13289	Br1221	R13289	Caudate	8.8	41.17	F	AA	Control	0.0205374042007263	2.0503095567872e-05	0.910477714949273
R13291	Br1228	R13291	Caudate	8.1	49.72	M	AA	Control	0.0285134692704633	3.21873287169301e-05	0.889840349399152
R13292	Br1245	R13292	Caudate	7.7	42.62	M	CAUC	Schizo	0.0196909313494419	8.3004787041061e-05	0.85399523456205
R13293	Br1249	R13293	Caudate	8.1	51.8	F	AA	Control	0.0144785176440629	3.65295557251926e-05	0.913550649678166
R13294	Br1250	R13294	Caudate	9.0	22.16	M	AA	Control	0.0530556243778727	3.98548974809916e-05	0.884251059717964
R13295	Br1276	R13295	Caudate	8.6	24.25	M	AA	Control	0.0294375336184859	4.40634485944881e-05	0.88435998926051
R13296	Br1288	R13296	Caudate	8.8	47.45	M	CAUC	Control	0.0303103249483113	9.73929522105699e-05	0.874050087681689
R13298	Br1297	R13298	Caudate	8.2	62.74	M	AA	Control	0.0272070059681095	1.45277283384931e-05	0.915858854177192
R13299	Br1298	R13299	Caudate	6.3	60.11	M	AA	Schizo	0.0324222162257311	5.70075751687621e-05	0.855215926201641
R13300	Br1340	R13300	Caudate	6.4	26.18	F	AA	Control	0.0236774377874624	2.2938879589646e-05	0.925298160947576
R13301	Br1356	R13301	Caudate	7.6	49.17	M	CAUC	Control	0.0378640644789433	2.35427419669293e-05	0.916741302141589
R13302	Br1358	R13302	Caudate	6.4	43.37	M	AA	Schizo	0.0316757368747726	5.04492278689412e-05	0.863598552330664
R13303	Br1371	R13303	Caudate	5.7	65.32	M	AA	Schizo	0.0309843020377378	4.10759967554886e-05	0.859661366429476
R13304	Br1383	R13304	Caudate	6.5	58.96	M	CAUC	Schizo	0.03830257154693	1.10775735794137e-05	0.927503492913974
R13305	Br1389	R13305	Caudate	7.3	28.35	M	CAUC	Control	0.0357916446728656	2.17579185831425e-05	0.911801872940323
R13306	Br1399	R13306	Caudate	6.7	45.0	F	AA	Schizo	0.0365785621221286	7.86468564875058e-05	0.87675115903857
R13311	Br1442	R13311	Caudate	6.9	41.99	M	AA	Control	0.0386585566170115	4.2961365920237e-05	0.894403123755159
R13312	Br1452	R13312	Caudate	6.3	0.2492	M	AA	Control	0.0353354470967233	5.10347587072854e-05	0.805006557935613
R13313	Br1453	R13313	Caudate	7.8	32.01	F	CAUC	Schizo	0.0406115094316323	6.97761653475253e-05	0.723955684915521
R13314	Br1455	R13314	Caudate	7.0	21.54	M	AA	Schizo	0.0451189494490474	6.16160246700732e-05	0.90819962727869
R13316	Br1459	R13316	Caudate	5.8	40.82	F	AA	Control	0.0298883894329607	4.92501593604702e-05	0.784501535576546
R13318	Br1474	R13318	Caudate	7.0	38.39	F	CAUC	Control	0.0477264613075816	2.71860002720121e-05	0.892049134264885
R13319	Br1485	R13319	Caudate	6.1	48.34	M	AA	Schizo	0.0699035310849182	3.91904436233055e-05	0.807149941549199
R13320	Br1487	R13320	Caudate	6.5	61.88	M	CAUC	Schizo	0.0288373104570615	3.16675261083536e-05	0.875894446266861
R13321	Br1492	R13321	Caudate	6.3	73.95	M	AA	Schizo	0.0170991320203161	5.09409320031503e-05	0.854753899481593
R13322	Br1497	R13322	Caudate	7.0	43.96	M	CAUC	Schizo	0.0352950831620945	3.65293678483921e-05	0.899004849919129
R13323	Br1498	R13323	Caudate	6.9	92.1	F	CAUC	Schizo	0.0086611758999465	3.76280966227381e-05	0.903047192248065
R13324	Br1503	R13324	Caudate	7.3	71.12	F	AA	Schizo	0.0333669320891194	2.40172392001226e-05	0.890598215412757
R13326	Br1507	R13326	Caudate	7.5	30.97	M	CAUC	Schizo	0.054910462972664	3.62321838963813e-05	0.882964760645129
R13327	Br1509	R13327	Caudate	7.2	38.6	M	AA	Schizo	0.017922975068375	4.98700563511567e-05	0.839201234397952
R13328	Br1517	R13328	Caudate	7.8	44.82	F	AA	Control	0.0294030547856732	1.64747061916352e-05	0.906690031062447
R13330	Br1522	R13330	Caudate	7.3	64.86	F	AA	Control	0.0458050637372732	5.3608998596346e-05	0.842098927446065
R13331	Br1525	R13331	Caudate	7.7	46.07	F	AA	Control	0.0372906596046624	2.63581914013648e-05	0.908448987307722
R13332	Br1526	R13332	Caudate	6.6	47.47	M	CAUC	Schizo	0.0482612433237956	3.60904513794494e-05	0.809051049620631
R13333	Br1527	R13333	Caudate	7.7	62.68	F	AA	Schizo	0.0175065010113502	3.32877223433618e-05	0.907643180256892
R13334	Br1532	R13334	Caudate	7.3	46.57	M	CAUC	Control	0.0277397247462402	0.0001121145013209	0.860667340182401
R13335	Br1536	R13335	Caudate	7.5	53.26	M	AA	Control	0.0286058340438051	8.1516048358874e-05	0.90195034666552
R13336	Br1537	R13336	Caudate	5.8	61.15	F	CAUC	Control	0.0485368981332958	0.0001045756211482	0.685697020028487
R13337	Br1538	R13337	Caudate	7.3	59.82	F	AA	Schizo	0.0287991543372795	2.77265524470825e-05	0.882348910665043
R13338	Br1539	R13338	Caudate	6.9	54.56	F	AA	Control	0.0397249454296116	3.21769257772345e-05	0.876103081878308
R13339	Br1548	R13339	Caudate	7.4	37.54	M	AA	Control	0.0211398102690046	7.92518325574834e-05	0.85025039831961
R13340	Br1550	R13340	Caudate	7.2	20.85	M	CAUC	Control	0.0218693563076497	0.0001927479046836	0.802719592614807
R13341	Br1552	R13341	Caudate	7.7	67.51	F	AA	Schizo	0.0156229253662992	1.51503349074005e-05	0.91683700200059
R13342	Br1553	R13342	Caudate	7.5	13.02	F	CAUC	Control	0.0378120142521402	4.86865436343668e-05	0.804950554454918
R13343	Br1556	R13343	Caudate	7.5	29.95	F	AA	Control	0.0370535610887482	3.83292501958157e-05	0.906051747041552
R13344	Br1558	R13344	Caudate	7.2	23.43	F	CAUC	Control	0.0552546051832134	2.75508531822185e-05	0.79244771939918
R13346	Br1563	R13346	Caudate	7.8	21.32	F	AA	Control	0.0226370760269468	1.74901638195699e-05	0.898095625314568
R13347	Br1565	R13347	Caudate	7.8	51.0	M	CAUC	Control	0.0457711789792433	5.31636520956942e-05	0.829051060664443
R13348	Br1568	R13348	Caudate	7.8	39.64	M	CAUC	Control	0.0370335582794881	2.80975819780212e-05	0.888749621633421
R13349	Br1571	R13349	Caudate	7.6	31.6	M	AA	Control	0.0394640521292585	4.19969071338996e-05	0.905949106672756
R13350	Br1573	R13350	Caudate	7.4	57.58	M	AA	Schizo	0.0189947121339642	3.13169644472117e-05	0.905999338656066
R13351	Br1576	R13351	Caudate	8.1	66.29	F	AA	Schizo	0.0298943001089855	5.70842742938988e-05	0.899486103639526
R13352	Br1578	R13352	Caudate	8.2	42.06	M	CAUC	Schizo	0.054459523863813	6.16078204978711e-05	0.819000591720496
R13353	Br1579	R13353	Caudate	7.8	37.67	M	AA	Schizo	0.0230981167029845	4.28057518615275e-05	0.856097668473372
R13354	Br1580	R13354	Caudate	8.3	56.91	F	CAUC	Schizo	0.0264808843676744	0.0001055843691019	0.88258365478066
R13355	Br1585	R13355	Caudate	8.2	60.7	F	AA	Schizo	0.0247415752610877	2.95630389903448e-05	0.899988533427807
R13357	Br1588	R13357	Caudate	7.2	50.57	M	AA	Schizo	0.0356556741247628	0.000119437899563	0.642210645773004
R13358	Br1590	R13358	Caudate	7.7	83.41	M	AA	Schizo	0.0384388415314157	3.73188545292576e-05	0.8515
R13359	Br1594	R13359	Caudate	7.8	68.97	M	CAUC	Schizo	0.0268514793427648	5.41649452635421e-05	0.874301336168138
R13360	Br1595	R13360	Caudate	7.4	54.53	F	CAUC	Schizo	0.0448979763435554	3.88695534584287e-05	0.847019818318205
R13361	Br1602	R13361	Caudate	8.3	83.14	F	CAUC	Schizo	0.0452348361126111	1.95953720584109e-05	0.833399494305041
R13362	Br1604	R13362	Caudate	8.6	27.2	M	AA	Control	0.0544155948313407	2.51535485315374e-05	0.876265488099973
R13363	Br1605	R13363	Caudate	8.1	47.59	M	AA	Schizo	0.0147727612708242	3.50889453659599e-05	0.890650287037747
R13364	Br1611	R13364	Caudate	9.2	53.56	F	AA	Control	0.0403161997020907	4.2586720563021e-05	0.888791127522983
R13365	Br1613	R13365	Caudate	8.6	77.94	M	CAUC	Control	0.0358956241247141	1.82405870463773e-05	0.902538716891101
R13366	Br1615	R13366	Caudate	8.3	71.77	F	AA	Control	0.043782999066552	4.74639739125857e-05	0.875548329007408
R13368	Br1624	R13368	Caudate	8.0	72.75	F	CAUC	Schizo	0.0315642393527531	3.21242805598312e-05	0.897551113222934
R13370	Br1644	R13370	Caudate	8.0	45.29	M	AA	Control	0.0296157566476425	4.44790322667977e-05	0.865351833172013
R13371	Br1647	R13371	Caudate	8.7	0.3258	M	CAUC	Control	0.0416587050889047	6.38872654904022e-05	0.91432332482834
R13372	Br1654	R13372	Caudate	8.6	62.27	M	CAUC	Control	0.0363251188992957	3.12201382741319e-05	0.902853156460316
R13373	Br1657	R13373	Caudate	8.6	25.82	M	AA	Control	0.0294186533744612	3.67046745608284e-05	0.904356641865452
R13374	Br1663	R13374	Caudate	8.6	43.05	M	AA	Schizo	0.031324459626443	3.94063886161893e-05	0.867838218721251
R13375	Br1664	R13375	Caudate	8.2	45.48	M	AA	Schizo	0.0359455595837127	4.33664578918174e-05	0.858799725905411
R13376	Br1665	R13376	Caudate	8.2	34.84	F	AA	Schizo	0.0236929555373406	0.0001860977345149	0.813204233683064
R13378	Br1669	R13378	Caudate	8.6	83.59	F	CAUC	Control	0.0438822743653016	2.4596700746086e-05	0.898249718390367
R13379	Br1670	R13379	Caudate	8.6	13.1	F	CAUC	Control	0.0746842475574411	3.47316711463217e-05	0.878997396732898
R13380	Br1672	R13380	Caudate	8.1	54.72	F	AA	Schizo	0.040750828499042	6.48599797637597e-05	0.877253589787466
R13381	Br1674	R13381	Caudate	8.6	42.81	M	CAUC	Control	0.0320565077574197	2.56963602296773e-05	0.931142440239586
R13382	Br1676	R13382	Caudate	8.5	68.0	M	CAUC	Schizo	0.0370768699118783	4.1980755280768e-05	0.886
R13383	Br1688	R13383	Caudate	8.2	52.02	M	AA	Schizo	0.029241150229181	1.97239466137437e-05	0.916001697156502
R13385	Br1691	R13385	Caudate	7.4	46.53	F	AA	Control	0.0507069877323809	4.07792760971573e-05	0.834994655986514
R13386	Br1693	R13386	Caudate	7.8	70.91	M	AA	Schizo	0.0400634879634985	7.13808295117639e-05	0.8538
R13387	Br1695	R13387	Caudate	8.6	63.2	M	CAUC	Control	0.0424395236380911	7.96705923542642e-05	0.876899361112393
R13388	Br1697	R13388	Caudate	8.0	34.32	M	CAUC	Control	0.0464915541337204	7.60246253672102e-05	0.845683018697443
R13389	Br1700	R13389	Caudate	8.4	60.0	M	AA	Schizo	0.0409259921191664	7.65669602758629e-05	0.842354419180847
R13390	Br1703	R13390	Caudate	8.5	48.51	M	AA	Schizo	0.0310759391612725	1.56703827031412e-05	0.9122420247575
R13391	Br1708	R13391	Caudate	8.5	0.06845	M	AA	Control	0.0219718762286827	6.66347838106897e-05	0.90187915572582
R13393	Br1722	R13393	Caudate	7.8	48.59	M	AA	Control	0.0374377178270863	3.87405861025731e-05	0.890069994811623
R13395	Br1735	R13395	Caudate	7.6	31.54	M	CAUC	Control	0.0416290298140699	4.32087366852598e-05	0.838606972443858
R13396	Br1740	R13396	Caudate	7.5	59.58	F	AA	Schizo	0.0314991659644841	2.51184609918798e-05	0.889498591213103
R13397	Br1750	R13397	Caudate	7.7	46.88	M	CAUC	Control	0.0613200827455991	5.08468952587567e-05	0.874004058630622
R13398	Br1751	R13398	Caudate	8.9	57.18	M	AA	Schizo	0.0252794686560667	7.29579407132777e-05	0.885349811363437
R13399	Br1753	R13399	Caudate	7.8	48.99	F	CAUC	Control	0.0221407157424645	9.35998576457676e-05	0.830250720774231
R13400	Br1756	R13400	Caudate	7.4	71.06	F	CAUC	Control	0.0389997201265689	2.58025045024236e-05	0.904409506783008
R13401	Br1761	R13401	Caudate	7.6	30.01	M	CAUC	Control	0.0219216240356223	2.18629384031094e-05	0.892993555314399
R13402	Br1764	R13402	Caudate	7.4	56.05	M	CAUC	Control	0.0457271766621871	9.79211138428277e-05	0.874643472619339
R13403	Br1832	R13403	Caudate	7.4	54.86	M	AA	Control	0.0354297037947839	2.71429901368273e-05	0.8983997519848
R13405	Br1840	R13405	Caudate	7.3	55.34	M	AA	Schizo	0.0238052604462448	3.92483236449772e-05	0.880697220463016
R13406	Br1842	R13406	Caudate	7.7	22.1	M	CAUC	Schizo	0.0316155083176665	7.17572254177845e-05	0.889150337909465
R13407	Br1848	R13407	Caudate	7.0	14.09	M	CAUC	Control	0.0311245870298733	8.06145199219165e-05	0.822200218025393
R13408	Br1856	R13408	Caudate	7.6	16.68	F	CAUC	Control	0.0341650932806401	9.42807063858623e-05	0.875699272540217
R13409	Br1865	R13409	Caudate	7.7	18.75	F	CAUC	Control	0.0612177488518716	3.3293041063696e-05	0.862856805247188
R13410	Br1883	R13410	Caudate	7.6	45.16	M	AA	Control	0.041006848157008	7.22849766961307e-05	0.892297506675428
R13411	Br1898	R13411	Caudate	7.4	34.76	M	AA	Control	0.018577754867358	5.49658543655093e-05	0.870158611324493
R13412	Br1905	R13412	Caudate	7.7	46.0	M	AA	Control	0.0237047442257388	3.21143063820615e-05	0.926853712498524
R13413	Br1912	R13413	Caudate	7.0	66.94	F	AA	Schizo	0.028092388114128	4.99178744414084e-05	0.891247924745978
R13414	Br1918	R13414	Caudate	7.4	46.71	F	AA	Control	0.0295191667918205	3.97354408776079e-05	0.905544702283391
R13415	Br1941	R13415	Caudate	7.6	51.71	M	AA	Schizo	0.0301540342236896	0.0001381187143727	0.83030152899354
R13416	Br1946	R13416	Caudate	7.3	46.53	F	CAUC	Schizo	0.0315218248165323	4.59537216386716e-05	0.87599939154657
R13417	Br1960	R13417	Caudate	7.5	55.51	M	CAUC	Control	0.0470955421546554	4.133064791213e-05	0.8636
R13418	Br1965	R13418	Caudate	7.6	13.41	F	AA	Control	0.0618825441895924	7.79131861668576e-05	0.732778908944574
R13421	Br1988	R13421	Caudate	7.6	62.2	M	CAUC	Schizo	0.0360407729928011	6.0377983423441e-05	0.890302710082571
R13422	Br1995	R13422	Caudate	7.6	35.25	M	CAUC	Control	0.0433241664932193	1.43717024203576e-05	0.902950168412855
R13423	Br2001	R13423	Caudate	7.3	57.04	F	CAUC	Schizo	0.0436873227989661	3.82655340772531e-05	0.876790604402815
R13424	Br2003	R13424	Caudate	7.3	73.86	M	AA	Control	0.0336488008121036	8.28066847631057e-05	0.850567652689632
R13425	Br2009	R13425	Caudate	7.2	55.68	M	CAUC	Schizo	0.0605530959964819	0.0001207053233266	0.826484450484385
R13426	Br2015	R13426	Caudate	6.9	45.09	M	CAUC	Control	0.0350883120053631	6.49169966489692e-05	0.901441566217191
R13427	Br2026	R13427	Caudate	6.9	83.49	M	CAUC	Control	0.0117134921832724	3.78154077003081e-05	0.898099666748153
R13428	Br2027	R13428	Caudate	6.7	56.15	M	CAUC	Schizo	0.0644796712261356	5.77656679608066e-05	0.780649947837255
R13429	Br2039	R13429	Caudate	7.0	40.96	M	CAUC	Schizo	0.0465803085490093	4.62217895875769e-05	0.861501139320797
R13430	Br2044	R13430	Caudate	7.2	55.91	M	CAUC	Control	0.0390511913232389	4.02652872068793e-05	0.867603893756188
R13431	Br2052	R13431	Caudate	7.4	40.08	M	CAUC	Control	0.030882589118921	7.39908636403632e-05	0.890300780964804
R13432	Br2073	R13432	Caudate	7.2	51.9	F	CAUC	Schizo	0.0219807681543047	4.09828653138136e-05	0.883291190999316
R13433	Br2075	R13433	Caudate	7.8	52.89	M	AA	Schizo	0.0432865326156487	0.0001244301642302	0.858450077323238
R13434	Br2084	R13434	Caudate	6.2	48.07	M	CAUC	Control	0.0346078247915513	5.80750033255377e-05	0.720199559638566
R13435	Br2242	R13435	Caudate	7.5	50.73	F	CAUC	Schizo	0.0220804937441094	9.85326923452039e-05	0.838
R13436	Br2257	R13436	Caudate	6.4	59.22	M	CAUC	Control	0.0231279527137627	5.76798204960769e-05	0.878240892881656
R13437	Br2271	R13437	Caudate	7.7	50.8	M	CAUC	Schizo	0.0275131426721885	2.84668966309802e-05	0.905488985277363
R13438	Br2287	R13438	Caudate	7.3	50.84	F	AA	Control	0.0122763390381117	2.61889863108105e-05	0.892299198883512
R13439	Br2291	R13439	Caudate	6.9	19.69	M	CAUC	Schizo	0.0866073438689793	4.10151106953332e-05	0.687853419821625
R13440	Br2292	R13440	Caudate	7.3	20.34	M	CAUC	Schizo	0.0352566845584132	3.02100597789283e-05	0.892188818596828
R13441	Br2295	R13441	Caudate	7.9	54.43	F	AA	Schizo	0.0238074236060578	5.84390195881251e-05	0.886051032956484
R13442	Br2298	R13442	Caudate	7.9	52.46	M	AA	Schizo	0.0252752439707323	4.76095460509613e-05	0.876000515853119
R13443	Br2301	R13443	Caudate	7.5	37.78	M	CAUC	Control	0.0497103376563016	4.24973646480204e-05	0.841702576515915
R13444	Br2304	R13444	Caudate	7.3	57.82	M	AA	Control	0.0925866140641879	6.97666338671199e-05	0.712499587702574
R13445	Br2305	R13445	Caudate	7.8	54.88	F	AA	Control	0.0280762123587717	9.20110513176754e-05	0.876489976235729
R13446	Br2313	R13446	Caudate	8.2	70.52	M	AA	Schizo	0.0157234868113565	3.6785083395121e-05	0.905643383889826
R13447	Br2322	R13447	Caudate	7.9	63.5	M	CAUC	Control	0.0306548700997564	3.26467039014328e-05	0.875749738477183
R13449	Br2333	R13449	Caudate	7.3	62.99	F	CAUC	Control	0.0256936514870103	5.50999695529905e-05	0.79104977267267
R13450	Br2337	R13450	Caudate	8.0	33.71	M	CAUC	Schizo	0.0312949746680542	4.03463882392135e-05	0.872536071302531
R13451	Br2343	R13451	Caudate	4.9	59.93	F	CAUC	Schizo	0.089553717309215	6.70969126195253e-05	0.690216870810318
R13452	Br2345	R13452	Caudate	8.6	31.82	M	AA	Schizo	0.0197243605631857	5.31960548808624e-05	0.819098756760302
R13453	Br2346	R13453	Caudate	8.5	21.06	M	CAUC	Schizo	0.0576588586849242	2.57061933663946e-05	0.870002331001881
R13454	Br2348	R13454	Caudate	8.3	57.99	F	AA	Schizo	0.0268291142074128	6.89278417082914e-05	0.879500260810482
R13455	Br2350	R13455	Caudate	7.1	0.2136	F	AA	Control	0.0281858659120048	5.14494459280439e-05	0.827165508103986
R13456	Br2351	R13456	Caudate	8.5	51.38	M	AA	Schizo	0.0220521548742492	3.11942363200661e-05	0.879018404372081
R13457	Br2365	R13457	Caudate	9.0	0.1424	M	AA	Control	0.0139781957433585	9.30470530956714e-05	0.847297930812477
R13458	Br2371	R13458	Caudate	7.4	23.22	M	CAUC	Control	0.0250894773030118	0.0002092375696637	0.810175129947328
R13459	Br2374	R13459	Caudate	8.3	18.93	F	CAUC	Bipolar	0.0347321824161234	2.70828069213348e-05	0.901251612008324
R13460	Br2377	R13460	Caudate	8.2	56.6	F	AA	Control	0.0210567472385116	3.05715002597531e-05	0.895149097020442
R13462	Br2388	R13462	Caudate	8.1	0.05476	M	AA	Control	0.0119613243035913	3.71929141877745e-05	0.920849665847165
R13463	Br2405	R13463	Caudate	7.6	35.8	F	AA	Control	0.0143864352896466	4.15164146796845e-05	0.86964989940006
R13464	Br2421	R13464	Caudate	8.3	57.58	M	CAUC	Schizo	0.0355435290129353	3.66697148912964e-05	0.847251619562815
R13465	Br2423	R13465	Caudate	8.8	60.56	M	CAUC	Schizo	0.0133266141808557	3.02997384144207e-05	0.893399652243926
R13466	Br2425	R13466	Caudate	8.4	56.82	M	CAUC	Control	0.0360382378464238	5.86403726710732e-05	0.904298178381609
R13470	Br2453	R13470	Caudate	7.2	48.57	F	AA	Control	0.0214945242083242	0.0001234814827202	0.817250055187942
R13471	Br2454	R13471	Caudate	8.0	60.51	F	CAUC	Control	0.0332992514203428	3.54282015043559e-05	0.836303691927228
R13472	Br1023	R13472	Caudate	8.9	63.0	M	CAUC	Control	0.0282716599744724	5.26585862714085e-05	0.834149650743346
R13473	Br1033	R13473	Caudate	8.9	26.51	F	CAUC	Control	0.046342630614678	7.97344532676619e-05	0.894312709828754
R13474	Br1034	R13474	Caudate	9.4	57.6	M	CAUC	Control	0.044894687030894	3.35450316601807e-05	0.902652898218896
R13476	Br1139	R13476	Caudate	8.9	44.86	F	CAUC	Schizo	0.0260748331884162	4.88384424940795e-05	0.873350964747448
R13477	Br1243	R13477	Caudate	8.5	49.18	M	CAUC	Control	0.0195215655095257	3.79559491500405e-05	0.890248910544305
R13478	Br1264	R13478	Caudate	7.8	57.44	F	CAUC	Control	0.026770082640285	5.13321142422899e-05	0.883372826688384
R13479	Br1304	R13479	Caudate	9.2	58.57	M	CAUC	Control	0.0314280403097078	0.0001165764294259	0.855375451448199
R13480	Br1339	R13480	Caudate	9.3	60.08	F	CAUC	Schizo	0.032221841865042	5.30729161151142e-05	0.81899989006161
R13481	Br1350	R13481	Caudate	9.2	24.61	M	CAUC	Control	0.046695872529131	4.40685985603812e-05	0.897202611883556
R13482	Br1378	R13482	Caudate	7.5	41.01	M	CAUC	Control	0.0445058138866286	0.000142003786002	0.8627
R13483	Br1416	R13483	Caudate	9.3	37.16	M	CAUC	Schizo	0.0357543829212458	0.0001009134144654	0.864750574006914
R13485	Br1443	R13485	Caudate	9.1	55.4	M	CAUC	Control	0.0427195162459514	7.91701162593817e-05	0.864855112180556
R13486	Br1446	R13486	Caudate	9.7	34.44	M	CAUC	Control	0.0377971220848491	8.32438843556859e-05	0.818348125826759
R13487	Br1499	R13487	Caudate	9.4	96.92	F	CAUC	Schizo	0.0354229267632742	3.34600406694161e-05	0.899851550157676
R13488	Br1529	R13488	Caudate	7.6	70.24	M	CAUC	Schizo	0.0408991096999038	7.31313531222356e-05	0.845293421795407
R13490	Br1637	R13490	Caudate	7.2	46.19	M	CAUC	Schizo	0.0666638183494342	9.83506867631606e-05	0.794026978266168
R13491	Br1646	R13491	Caudate	9.1	81.16	M	CAUC	Schizo	0.0245664148010982	6.56733048366372e-05	0.897765839756841
R13492	Br1648	R13492	Caudate	5.4	48.09	F	CAUC	Schizo	0.109046433260164	9.60931730046414e-05	0.694332598095906
R13493	Br1649	R13493	Caudate	8.7	46.94	M	CAUC	Control	0.039872306396151	8.52427613448876e-05	0.870063064780868
R13494	Br1678	R13494	Caudate	8.4	42.71	M	CAUC	Schizo	0.0362606475963081	5.57135240336503e-05	0.845303731920518
R13495	Br1738	R13495	Caudate	8.2	55.68	M	CAUC	Schizo	0.0272167500240185	7.11212757293235e-05	0.843126676745007
R13496	Br1432	R13496	Caudate	9.4	45.65	M	CAUC	Control	0.0266231279508389	6.99928850529877e-05	0.878948136892247
R13497	Br1458	R13497	Caudate	9.4	34.23	M	CAUC	Control	0.0371661459880023	8.66716819147115e-05	0.830904765951731
R13498	Br1463	R13498	Caudate	9.3	49.53	M	CAUC	Control	0.0402175079170523	8.53786795237002e-05	0.877149114321058
R13499	Br1581	R13499	Caudate	9.4	46.08	M	CAUC	Control	0.0363875256575957	5.50461403263252e-05	0.859599577349647
R13500	Br1682	R13500	Caudate	9.3	41.33	M	CAUC	Schizo	0.0503190243758128	5.39250845698776e-05	0.875949032728796
R13502	Br1890	R13502	Caudate	9.0	42.04	M	CAUC	Control	0.0781122480900147	0.0001222686411326	0.80921262351389
R13503	Br1980	R13503	Caudate	9.3	33.24	M	CAUC	Control	0.0331307003042038	3.67162647348815e-05	0.874247926211451
R13504	Br1998	R13504	Caudate	7.3	41.18	F	CAUC	Control	0.0352552654808424	3.57897757503706e-05	0.883557410437839
R10424	Br5168	R10424	DLPFC	6.7	64.08	M	CAUC	Control	0.0173585169619773	5.26367757990158e-05	0.9112
R12195	Br5073	R12195	DLPFC	8.4	62.61	M	AA	Schizo	0.0160281634178264	7.92850345490864e-05	0.9294
R12198	Br5217	R12198	DLPFC	8.5	29.98	M	CAUC	Schizo	0.0238794782690131	8.75739534075908e-05	0.9012
R12199	Br5234	R12199	DLPFC	8.8	65.26	M	CAUC	Schizo	0.0153648406120122	6.99381234438195e-05	0.9327
R12200	Br5372	R12200	DLPFC	7.0	32.35	M	AA	Schizo	0.0108043974658389	8.24223407792787e-05	0.9095
R12258	Br5005	R12258	DLPFC	8.6	69.07	F	CAUC	Control	0.0245726152935993	5.18255372731529e-05	0.911932535722151
R12259	Br5024	R12259	DLPFC	5.4	48.1	M	CAUC	Control	0.0359170706502963	0.0001165938199003	0.8536
R12260	Br5053	R12260	DLPFC	7.3	50.28	M	AA	Control	0.0181815475995765	5.36677652986705e-05	0.9039
R12263	Br5146	R12263	DLPFC	8.1	47.01	F	AA	Control	0.0238361334962777	4.9170903198874e-05	0.9136
R12264	Br5154	R12264	DLPFC	8.4	49.26	M	CAUC	Control	0.0252756553682708	4.82226510225209e-05	0.9234
R12265	Br5155	R12265	DLPFC	6.3	35.21	F	AA	Control	0.0220510169363203	6.65709882797458e-05	0.8866
R12266	Br5161	R12266	DLPFC	8.5	54.43	M	CAUC	Control	0.0253319074047901	4.18152891840594e-05	0.9073
R12276	Br763	R12276	DLPFC	5.9	75.22	M	AA	Schizo	0.0143474744067631	9.78490620522824e-05	0.8422
R12277	Br823	R12277	DLPFC	5.4	50.0	F	AA	Control	0.021445522625182	0.0001688355917942	0.803
R12278	Br845	R12278	DLPFC	8.3	24.79	M	AA	Control	0.0212195932336745	3.96135986924244e-05	0.8832
R12279	Br846	R12279	DLPFC	8.1	58.48	M	AA	Control	0.0191905772688128	2.93826256563869e-05	0.8805
R12280	Br852	R12280	DLPFC	8.4	22.09	M	AA	Control	0.0212393979928013	3.97227378513742e-05	0.9129
R12281	Br855	R12281	DLPFC	7.9	60.75	F	AA	Schizo	0.0179468325016066	5.05799871038104e-05	0.8825
R12282	Br856	R12282	DLPFC	8.1	47.35	M	AA	Schizo	0.0246278920183858	0.0001081086753995	0.8984
R12283	Br884	R12283	DLPFC	8.5	35.82	M	AA	Schizo	0.0205322034166153	4.40904211390232e-05	0.875407377349966
R12284	Br888	R12284	DLPFC	8.1	25.59	M	CAUC	Schizo	0.0218477634839798	3.0212937654204e-05	0.8985
R12285	Br894	R12285	DLPFC	6.3	58.0	F	AA	Control	0.0162117746234391	4.64813147246977e-05	0.8903
R12286	Br898	R12286	DLPFC	7.5	40.39	M	AA	Control	0.0244757659444361	3.28277260077297e-05	0.8777
R12287	Br914	R12287	DLPFC	8.0	19.69	F	AA	Control	0.0197048491271943	3.624771432343e-05	0.9081
R12288	Br926	R12288	DLPFC	8.0	31.75	M	AA	Control	0.0087716098349644	2.60501002334214e-05	0.93368412283922
R12289	Br938	R12289	DLPFC	7.8	61.93	F	AA	Schizo	0.0152457498525488	3.61112640506051e-05	0.8986
R12290	Br948	R12290	DLPFC	8.4	45.91	M	AA	Control	0.0185935271459193	5.08992451134495e-05	0.9273
R12291	Br949	R12291	DLPFC	7.5	18.05	M	AA	Control	0.0178595894806493	6.6668603569382e-05	0.8909
R12292	Br957	R12292	DLPFC	7.7	0.408	M	AA	Control	0.0098532103407916	5.66440625793987e-05	0.923174690131713
R12293	Br963	R12293	DLPFC	8.3	62.63	F	AA	Schizo	0.0169629900332151	3.46140362664242e-05	0.928949541463704
R12295	Br973	R12295	DLPFC	8.4	41.55	M	AA	Control	0.0190894056690293	3.72830674799746e-05	0.9161
R12296	Br978	R12296	DLPFC	8.3	38.72	M	AA	Schizo	0.0169261984875963	7.29464167661386e-05	0.911161694889342
R12297	Br983	R12297	DLPFC	8.5	43.38	M	CAUC	Schizo	0.0244817920958787	3.95805124321799e-05	0.907
R12298	Br989	R12298	DLPFC	7.1	36.95	M	AA	Control	0.014153240668589	8.06225455512254e-05	0.9063
R12299	Br993	R12299	DLPFC	7.9	30.48	F	AA	Control	0.026835377224631	8.94014314806681e-05	0.9024
R12300	Br1003	R12300	DLPFC	6.9	52.57	F	AA	Control	0.0133915374541012	8.08462324282087e-05	0.9113
R12301	Br1006	R12301	DLPFC	7.1	57.89	M	AA	Control	0.014875101755519	3.62904152184442e-05	0.9097
R12302	Br1007	R12302	DLPFC	6.1	57.1	M	AA	Control	0.0139260242080237	5.87706148786418e-05	0.86
R12303	Br1017	R12303	DLPFC	5.1	48.42	F	AA	Control	0.0256220205203951	0.0001606323733821	0.7932
R12304	Br1021	R12304	DLPFC	7.9	63.18	M	AA	Schizo	0.0156493779571364	4.15390781358566e-05	0.8798
R12305	Br1023	R12305	DLPFC	7.6	63.0	M	CAUC	Control	0.0177698986041923	4.33081549141283e-05	0.8853
R12306	Br1025	R12306	DLPFC	6.3	41.59	F	AA	Schizo	0.0169566492261212	0.0001319310530782	0.8788
R12307	Br1030	R12307	DLPFC	8.2	49.65	F	AA	Schizo	0.0202994539902286	3.51650226979742e-05	0.9185
R12308	Br1034	R12308	DLPFC	7.7	57.6	M	CAUC	Control	0.0214431086612419	3.4763234748683e-05	0.9237
R12309	Br1051	R12309	DLPFC	7.4	57.59	F	AA	Control	0.0178169950951113	4.40122410411789e-05	0.9022
R12310	Br1053	R12310	DLPFC	6.6	40.18	F	AA	Control	0.0226253419326426	5.18681089212363e-05	0.8529
R12311	Br1054	R12311	DLPFC	7.9	58.48	M	AA	Control	0.0279233198628904	3.74983592402945e-05	0.8516
R12312	Br1056	R12312	DLPFC	8.7	48.66	M	AA	Control	0.028993741633924	3.19861596352753e-05	0.8631
R12313	Br1061	R12313	DLPFC	7.9	0.4819	F	AA	Control	0.0147811005723481	7.1755891061029e-05	0.9167
R12314	Br1069	R12314	DLPFC	7.5	59.58	F	AA	Control	0.0242064807430552	4.18130534170293e-05	0.893175049381824
R12316	Br1084	R12316	DLPFC	7.8	48.93	F	AA	Schizo	0.0137027367408154	3.9481198254367e-05	0.9255
R12317	Br1093	R12317	DLPFC	7.1	71.81	F	CAUC	Schizo	0.0369574408346985	4.27433301205621e-05	0.8849
R12318	Br1096	R12318	DLPFC	7.9	58.2	M	AS	Control	0.0197371888687202	7.64405935002756e-05	0.921645199952591
R12319	Br1099	R12319	DLPFC	8.0	67.73	F	AA	Control	0.0170566063087413	6.04676789935257e-05	0.9116
R12320	Br1102	R12320	DLPFC	9.0	46.47	M	AA	Schizo	0.0257954333226887	2.9083944638341e-05	0.8945
R12321	Br1105	R12321	DLPFC	5.3	44.14	F	AA	Control	0.0225675941128175	0.0001132608597295	0.8348
R12322	Br1111	R12322	DLPFC	8.2	51.59	M	AA	Control	0.0199022969621744	3.32649951191132e-05	0.9204
R12323	Br1113	R12323	DLPFC	6.9	51.91	F	CAUC	Control	0.0179953560231398	0.0001157678843257	0.839257410054058
R12324	Br1119	R12324	DLPFC	7.8	64.28	F	CAUC	Control	0.0220249878162935	6.66957674309307e-05	0.926352767066317
R12325	Br1134	R12325	DLPFC	8.3	36.48	F	AA	Control	0.020439026834819	5.89284918630315e-05	0.918969396945656
R12326	Br1135	R12326	DLPFC	6.8	60.35	M	AA	Control	0.0198347397533136	8.14001206328367e-05	0.8582
R12327	Br1137	R12327	DLPFC	6.8	68.54	M	AA	Control	0.0144238807556062	9.40004265938059e-05	0.8828
R12328	Br1139	R12328	DLPFC	8.7	44.86	F	CAUC	Schizo	0.0151907616883549	6.81616844914533e-05	0.935
R12329	Br1142	R12329	DLPFC	6.7	32.98	M	AA	Control	0.0203854395597954	4.46188570172403e-05	0.8828
R12330	Br1143	R12330	DLPFC	7.5	18.48	M	AA	Control	0.0194956912583743	7.62221538861768e-05	0.9108
R12331	Br1156	R12331	DLPFC	7.7	53.86	F	AA	Control	0.0227325873175132	3.41287177464714e-05	0.9058
R12332	Br1157	R12332	DLPFC	7.6	60.7	M	AA	Control	0.0180838263156127	3.33932460571022e-05	0.9335
R12333	Br1160	R12333	DLPFC	6.9	73.23	M	AA	Control	0.0168974705031797	3.06568100177705e-05	0.9092
R12334	Br1164	R12334	DLPFC	7.5	48.1	F	AA	Control	0.0245993456846965	4.41527187972421e-05	0.8726
R12335	Br1183	R12335	DLPFC	8.9	26.07	F	CAUC	Schizo	0.0177514741197014	8.68931638650094e-05	0.8905
R12336	Br1185	R12336	DLPFC	7.3	54.48	F	AA	Control	0.0232053375388986	3.94277666291417e-05	0.892563777594357
R12337	Br1203	R12337	DLPFC	8.5	24.33	M	CAUC	Schizo	0.0265399922886562	3.46233675837991e-05	0.883070957247876
R12338	Br1214	R12338	DLPFC	7.6	61.13	M	CAUC	Control	0.0214102925528143	4.91601089271941e-05	0.9297
R12339	Br1221	R12339	DLPFC	8.0	41.17	F	AA	Control	0.0258111712638251	2.1896453233314e-05	0.9192
R12340	Br1228	R12340	DLPFC	6.0	49.72	M	AA	Control	0.0105005676425571	6.73353685803358e-05	0.884510875068879
R12341	Br1235	R12341	DLPFC	8.7	48.26	F	AA	Schizo	0.0186854786080212	3.61887082627769e-05	0.8881
R12342	Br1243	R12342	DLPFC	7.1	49.18	M	CAUC	Control	0.0271310249858412	3.76035559410695e-05	0.8516
R12343	Br1249	R12343	DLPFC	6.7	51.8	F	AA	Control	0.0130083979582698	6.66535682167182e-05	0.9104
R12344	Br1264	R12344	DLPFC	5.7	57.44	F	CAUC	Control	0.0201701473789426	4.95202932140355e-05	0.8712
R12345	Br1271	R12345	DLPFC	7.5	46.53	M	CAUC	Control	0.0175234522404404	5.01818417811015e-05	0.921451056365718
R12346	Br1275	R12346	DLPFC	7.2	60.72	M	AA	Control	0.0143542046565047	8.12995385321422e-05	0.8964
R12347	Br1279	R12347	DLPFC	6.9	18.41	M	CAUC	Control	0.0281871556855272	4.31479584107833e-05	0.8586
R12348	Br1280	R12348	DLPFC	6.8	62.39	F	AA	Schizo	0.0114483076972375	6.4755077395616e-05	0.9001
R12349	Br1285	R12349	DLPFC	7.5	58.19	M	AA	Control	0.0185329488877395	2.87600189107174e-05	0.9401
R12350	Br1288	R12350	DLPFC	6.8	47.45	M	CAUC	Control	0.0249101685451559	3.5329980395617e-05	0.91913522035256
R12351	Br1289	R12351	DLPFC	6.5	17.27	F	AA	Control	0.0153746738758462	3.30871781098338e-05	0.879
R12352	Br1290	R12352	DLPFC	6.0	3.978	M	CAUC	Control	0.0559213474286447	4.82173640676111e-05	0.7933
R12353	Br1297	R12353	DLPFC	7.8	62.74	M	AA	Control	0.0199501297979977	3.39173346665091e-05	0.8988
R12355	Br1303	R12355	DLPFC	8.6	42.98	F	AA	Schizo	0.0182127174877711	3.44085188213678e-05	0.903890828157331
R12356	Br1305	R12356	DLPFC	6.5	58.4	M	AA	Control	0.0116813139172355	6.9539900556737e-05	0.9118
R12357	Br1314	R12357	DLPFC	8.1	53.36	F	AA	Control	0.0161923313876011	2.21413864057112e-05	0.929248573609204
R12358	Br1315	R12358	DLPFC	6.9	63.05	F	AA	Schizo	0.020211973917165	5.517167320214e-05	0.8431
R12359	Br1321	R12359	DLPFC	7.4	57.13	F	AA	Schizo	0.0123740727859278	9.6439994635882e-05	0.9065
R12360	Br1324	R12360	DLPFC	7.6	38.59	F	AA	Control	0.0160483962892899	3.8718045979777e-05	0.9383
R12361	Br1348	R12361	DLPFC	6.8	42.91	F	AA	Control	0.0182903473918581	6.82876380372032e-05	0.9055
R12362	Br1350	R12362	DLPFC	7.5	24.61	M	CAUC	Control	0.02408777842525	2.38840037852918e-05	0.8954
R12363	Br1356	R12363	DLPFC	7.8	49.17	M	CAUC	Control	0.0265831866996125	5.30733609894057e-05	0.876379490495396
R12364	Br1370	R12364	DLPFC	8.3	30.86	M	CAUC	Schizo	0.024072625016853	2.38227781367012e-05	0.8975
R12365	Br1371	R12365	DLPFC	7.9	65.32	M	AA	Schizo	0.0211410346743294	3.65082419072305e-05	0.8999
R12366	Br1378	R12366	DLPFC	7.2	41.01	M	CAUC	Control	0.0222481994431542	3.98011325807243e-05	0.921086229005373
R12367	Br1383	R12367	DLPFC	8.4	58.96	M	CAUC	Schizo	0.0254779006546606	6.07585608458258e-05	0.9241
R12368	Br1389	R12368	DLPFC	7.5	28.35	M	CAUC	Control	0.0268316140768478	0.0001015108515174	0.900562170880957
R12369	Br1399	R12369	DLPFC	8.2	45.0	F	AA	Schizo	0.0231778197205902	3.89175439055148e-05	0.9029
R12371	Br1420	R12371	DLPFC	6.2	80.2	F	AA	Schizo	0.0120912701130953	5.34477381825194e-05	0.8509
R12372	Br1424	R12372	DLPFC	7.1	51.55	M	AA	Control	0.0193986313109819	3.42618665384736e-05	0.9113
R12373	Br1425	R12373	DLPFC	8.0	48.08	M	CAUC	Schizo	0.0169821204758297	8.17825725064715e-05	0.9305
R12377	Br1447	R12377	DLPFC	6.7	53.24	M	AA	Schizo	0.0136311410563261	4.11999542199225e-05	0.9238
R12378	Br1448	R12378	DLPFC	6.8	18.57	M	AA	Schizo	0.0232932001374719	3.45298311419878e-05	0.8788
R12379	Br1455	R12379	DLPFC	7.6	21.54	M	AA	Schizo	0.0297270411699365	3.7099675283799e-05	0.8784
R12380	Br1456	R12380	DLPFC	8.1	56.09	F	HISP	Control	0.0202451752645659	3.81186494905858e-05	0.9156
R12381	Br1458	R12381	DLPFC	8.3	34.23	M	CAUC	Control	0.0209049953405737	3.06809408249142e-05	0.9391
R12382	Br1459	R12382	DLPFC	6.9	40.82	F	AA	Control	0.0155143915265681	4.06059996033744e-05	0.9089
R12383	Br1464	R12383	DLPFC	5.2	55.69	F	AA	Schizo	0.038944858642031	9.06891322242094e-05	0.7872
R12384	Br1474	R12384	DLPFC	7.0	38.39	F	CAUC	Control	0.0266618245605065	5.058058044802e-05	0.9055
R12386	Br1485	R12386	DLPFC	7.3	48.34	M	AA	Schizo	0.0212977666984846	3.50140847302518e-05	0.9045
R12387	Br1494	R12387	DLPFC	7.3	65.0	F	AA	Control	0.0103022127829968	6.94713040675323e-05	0.901647224685587
R12388	Br1497	R12388	DLPFC	8.0	43.96	M	CAUC	Schizo	0.0169307163036412	4.01877064392049e-05	0.9272
R12389	Br1498	R12389	DLPFC	7.2	92.1	F	CAUC	Schizo	0.0221993588418204	4.52138582114041e-05	0.8407
R12390	Br1499	R12390	DLPFC	7.6	96.92	F	CAUC	Schizo	0.013908977431082	6.31147877027448e-05	0.9286
R12391	Br1503	R12391	DLPFC	7.6	71.12	F	AA	Schizo	0.0484198720744397	0.0001033529720617	0.8289
R12392	Br1504	R12392	DLPFC	7.6	64.52	M	AA	Control	0.0182727879236001	2.75431425891378e-05	0.9154
R12393	Br1505	R12393	DLPFC	6.9	57.69	F	AS	Schizo	0.0151768977175169	3.99526302187716e-05	0.8973
R12394	Br1507	R12394	DLPFC	7.7	30.97	M	CAUC	Schizo	0.0178691549217108	7.43862456320029e-05	0.9304
R12395	Br1509	R12395	DLPFC	8.1	38.6	M	AA	Schizo	0.0181105191846474	3.67957961720071e-05	0.9029
R12396	Br1512	R12396	DLPFC	7.7	30.02	F	CAUC	Control	0.023632320155902	3.0640888347689e-05	0.9185
R12398	Br1522	R12398	DLPFC	7.5	64.86	F	AA	Control	0.0138903285794846	3.57336908099999e-05	0.9145
R12399	Br1524	R12399	DLPFC	7.2	19.26	F	CAUC	Control	0.0242703100952772	3.22541344770671e-05	0.8933
R12400	Br1525	R12400	DLPFC	10.0	46.07	F	AA	Control	0.0223971529016647	3.01985263775108e-05	0.9063
R12401	Br1527	R12401	DLPFC	7.4	62.68	F	AA	Schizo	0.0101017685072072	6.67257417696406e-05	0.9145
R12402	Br1528	R12402	DLPFC	5.5	52.13	F	AA	Schizo	0.0238936170288585	0.0001879914379507	0.8022
R12403	Br1529	R12403	DLPFC	7.3	70.24	M	CAUC	Schizo	0.0184282637108182	3.21842148036219e-05	0.9057
R12404	Br1532	R12404	DLPFC	10.0	46.57	M	CAUC	Control	0.0212602922208649	3.88516629759284e-05	0.8942
R12405	Br1536	R12405	DLPFC	7.8	53.26	M	AA	Control	0.0241160563212793	3.2742253796669e-05	0.9145
R12406	Br1537	R12406	DLPFC	5.4	61.15	F	CAUC	Control	0.0561883017419044	9.80065716287699e-05	0.662713732788541
R12407	Br1539	R12407	DLPFC	7.1	54.56	F	AA	Control	0.0229304921034198	3.28065527177952e-05	0.8768
R12408	Br1550	R12408	DLPFC	7.8	20.85	M	CAUC	Control	0.025365304163276	7.18136507214123e-05	0.8991
R12409	Br1565	R12409	DLPFC	6.8	51.0	M	CAUC	Control	0.0310244188042926	4.00280794677002e-05	0.8485
R12410	Br1568	R12410	DLPFC	6.7	39.64	M	CAUC	Control	0.0295357927820181	3.24874477070178e-05	0.837
R12411	Br1573	R12411	DLPFC	6.9	57.58	M	AA	Schizo	0.0127037728779945	3.84077237416674e-05	0.9321
R12412	Br1579	R12412	DLPFC	7.4	37.67	M	AA	Schizo	0.0109127216035433	6.48407587381627e-05	0.9304
R12413	Br1580	R12413	DLPFC	7.1	56.91	F	CAUC	Schizo	0.0147893476430497	7.21765846846807e-05	0.9294
R12414	Br1581	R12414	DLPFC	7.9	46.08	M	CAUC	Control	0.0225517613733833	2.86287502619755e-05	0.8999
R12416	Br1588	R12416	DLPFC	5.3	50.57	M	AA	Schizo	0.0227769473911224	4.72917145754322e-05	0.772
R12417	Br1590	R12417	DLPFC	6.0	83.41	M	AA	Schizo	0.0196839196992377	5.59621359197886e-05	0.8826
R12418	Br1594	R12418	DLPFC	6.5	68.97	M	CAUC	Schizo	0.0211079843946738	5.10488403417578e-05	0.8274
R12419	Br1595	R12419	DLPFC	5.7	54.53	F	CAUC	Schizo	0.0262553893895082	6.00642752797054e-05	0.8457
R12420	Br1602	R12420	DLPFC	6.3	83.14	F	CAUC	Schizo	0.0197440142093749	6.72574246484011e-05	0.868
R12421	Br1604	R12421	DLPFC	7.8	27.2	M	AA	Control	0.0204437034835252	3.61960348289508e-05	0.911
R12422	Br1605	R12422	DLPFC	7.5	47.59	M	AA	Schizo	0.0134866091925581	4.72572623591456e-05	0.9267
R12423	Br1611	R12423	DLPFC	7.8	53.56	F	AA	Control	0.0118097809915981	5.53900486384318e-05	0.9254
R12424	Br1613	R12424	DLPFC	7.6	77.94	M	CAUC	Control	0.0215944757728998	2.85741590848617e-05	0.917246011230054
R12425	Br1615	R12425	DLPFC	7.5	71.77	F	AA	Control	0.0239805349063668	3.27743325536569e-05	0.8798
R12426	Br1637	R12426	DLPFC	7.9	46.19	M	CAUC	Schizo	0.0175015188217426	5.11830403140492e-05	0.9117
R12427	Br1649	R12427	DLPFC	7.6	46.94	M	CAUC	Control	0.0291463131335301	3.59953057339659e-05	0.8398
R12428	Br1654	R12428	DLPFC	7.6	62.27	M	CAUC	Control	0.0147427005832633	5.90272312293405e-05	0.9095
R12429	Br1663	R12429	DLPFC	8.3	43.05	M	AA	Schizo	0.0176076338837094	5.89945828233014e-05	0.9281
R12430	Br1664	R12430	DLPFC	8.1	45.48	M	AA	Schizo	0.0214913169392729	3.86675533944489e-05	0.8901
R12431	Br1665	R12431	DLPFC	7.7	34.84	F	AA	Schizo	0.0177335628849936	3.73690388143926e-05	0.9222
R12432	Br1667	R12432	DLPFC	8.4	48.81	M	HISP	Schizo	0.012431542098957	6.13690179104303e-05	0.927301889246138
R12433	Br1669	R12433	DLPFC	7.7	83.59	F	CAUC	Control	0.0148359690507414	8.4244792387355e-05	0.9162
R12435	Br1674	R12435	DLPFC	7.8	42.81	M	CAUC	Control	0.0200764180514492	9.48836223552022e-05	0.8893
R12436	Br1676	R12436	DLPFC	7.8	68.0	M	CAUC	Schizo	0.0135350383805675	8.05430221158788e-05	0.9288
R12437	Br1678	R12437	DLPFC	7.1	42.71	M	CAUC	Schizo	0.0309161477605767	4.09819137802758e-05	0.8624
R12438	Br1682	R12438	DLPFC	8.0	41.33	M	CAUC	Schizo	0.031643320915156	6.84508299434961e-05	0.927
R12439	Br1688	R12439	DLPFC	8.5	52.02	M	AA	Schizo	0.019238999638494	5.220562192013e-05	0.9113
R12440	Br1690	R12440	DLPFC	7.4	79.32	M	HISP	Schizo	0.0135652608958615	4.01340054704623e-05	0.9219
R12441	Br1693	R12441	DLPFC	7.5	70.91	M	AA	Schizo	0.0163373173687075	3.85918660097933e-05	0.9003
R12442	Br1695	R12442	DLPFC	7.5	63.2	M	CAUC	Control	0.0234878450611563	3.34980507558073e-05	0.91714252125993
R12443	Br1697	R12443	DLPFC	6.8	34.32	M	CAUC	Control	0.0240275819684352	6.7964185273097e-05	0.8415
R12444	Br1703	R12444	DLPFC	7.6	48.51	M	AA	Schizo	0.0185399450979584	4.17553296748974e-05	0.9259
R12445	Br1729	R12445	DLPFC	8.0	45.59	M	AS	Schizo	0.0235841620423377	5.4713680257608e-05	0.873284630631898
R12446	Br1733	R12446	DLPFC	5.3	53.18	M	AA	Schizo	0.0329635627026488	0.0001142921015495	0.765
R12447	Br1753	R12447	DLPFC	7.6	48.99	F	CAUC	Control	0.0153370849217731	5.77600868904973e-05	0.9155
R12448	Br1764	R12448	DLPFC	7.8	56.05	M	CAUC	Control	0.0213053826837729	3.95978724107933e-05	0.9145
R12449	Br1832	R12449	DLPFC	7.2	54.86	M	AA	Control	0.0140273265201356	6.49338684514711e-05	0.9193
R12450	Br1842	R12450	DLPFC	7.8	22.1	M	CAUC	Schizo	0.0179850500320813	5.81641354686511e-05	0.914037008129733
R12451	Br1854	R12451	DLPFC	7.9	16.17	M	CAUC	Control	0.0209029817234578	3.12236537454889e-05	0.8976
R12452	Br1859	R12452	DLPFC	7.5	16.79	M	CAUC	Control	0.0232949564628132	2.92418006835776e-05	0.900452095201722
R12453	Br1877	R12453	DLPFC	7.3	4.649	M	CAUC	Control	0.0218285396476688	4.14464562608867e-05	0.866757109281598
R12454	Br1878	R12454	DLPFC	8.0	14.54	M	CAUC	Control	0.0406778782575997	3.5205243292473e-05	0.8647
R12456	Br1883	R12456	DLPFC	8.3	45.16	M	AA	Control	0.0210890901701481	3.50004214330127e-05	0.888391610406963
R12457	Br1884	R12457	DLPFC	7.3	38.48	M	AA	Control	0.022482292064386	4.89321977674208e-05	0.9037
R12458	Br1898	R12458	DLPFC	8.6	34.76	M	AA	Control	0.0181595664205957	3.12345858327515e-05	0.934977147566072
R12460	Br1905	R12460	DLPFC	8.4	46.0	M	AA	Control	0.019926749095822	5.57137065308845e-05	0.931
R12461	Br1908	R12461	DLPFC	7.8	23.58	M	AA	Control	0.0206565182279376	3.48015568824487e-05	0.9086
R12462	Br1918	R12462	DLPFC	7.4	46.71	F	AA	Control	0.0267401135578332	5.97263015711936e-05	0.8699
R12463	Br1927	R12463	DLPFC	7.1	49.65	M	AA	Control	0.0061021145622238	6.16959844847127e-05	0.9177
R12464	Br1936	R12464	DLPFC	6.9	52.49	M	CAUC	Control	0.0228510877186101	4.4424531034086e-05	0.867798337695334
R12465	Br1958	R12465	DLPFC	8.0	41.09	F	CAUC	Schizo	0.0209778942375118	3.56778115230412e-05	0.91
R12466	Br1960	R12466	DLPFC	7.8	55.51	M	CAUC	Control	0.0180787331207963	4.81486900641472e-05	0.9226
R12467	Br1963	R12467	DLPFC	8.2	13.33	M	AA	Control	0.0460766003660698	2.99246251500632e-05	0.7993
R12468	Br1964	R12468	DLPFC	8.8	15.22	M	AA	Control	0.0178415745981002	6.17431364878651e-05	0.9272015633328
R12470	Br1974	R12470	DLPFC	7.9	29.06	M	AA	Control	0.0212296251440887	7.30353770853547e-05	0.8938
R12471	Br1981	R12471	DLPFC	8.3	0.3039	M	AA	Control	0.0174443088020279	3.29323169150131e-05	0.926984530593789
R12472	Br1988	R12472	DLPFC	8.1	62.2	M	CAUC	Schizo	0.0234899447644777	3.54418308010608e-05	0.886856726345441
R12473	Br1989	R12473	DLPFC	6.6	59.06	M	AA	Schizo	0.0224025746721165	0.0001019813137199	0.8525
R12474	Br1994	R12474	DLPFC	7.5	50.34	M	AA	Schizo	0.0193233433681703	3.51572006284464e-05	0.8713
R12475	Br2001	R12475	DLPFC	6.9	57.04	F	CAUC	Schizo	0.0217477608110396	8.80400680775618e-05	0.8664
R12476	Br2002	R12476	DLPFC	7.7	8.249	M	AA	Control	0.0191083655146825	4.13057646598255e-05	0.8881
R12477	Br2003	R12477	DLPFC	8.0	73.86	M	AA	Control	0.0298731848178505	4.19784938165288e-05	0.8904
R12478	Br2009	R12478	DLPFC	7.3	55.68	M	CAUC	Schizo	0.0238530560860528	0.0001754858453735	0.870439314696436
R12479	Br2027	R12479	DLPFC	6.2	56.15	M	CAUC	Schizo	0.0284242225777159	4.46996965526419e-05	0.868
R12480	Br2044	R12480	DLPFC	7.3	55.91	M	CAUC	Control	0.0227240989196877	3.84741005505707e-05	0.8824
R12481	Br2052	R12481	DLPFC	8.3	40.08	M	CAUC	Control	0.0211365715190799	5.67746072089833e-05	0.9129
R12482	Br2053	R12482	DLPFC	7.1	65.58	M	AA	Control	0.0128805836473659	6.55052429701803e-05	0.8991
R12483	Br2064	R12483	DLPFC	7.5	40.24	M	AA	Control	0.0182563538646887	7.08235318497175e-05	0.9088
R12485	Br2076	R12485	DLPFC	7.8	56.48	M	AA	Control	0.0157692442870317	4.02785229719211e-05	0.9263
R12486	Br2080	R12486	DLPFC	7.9	36.53	M	CAUC	Control	0.0247064868269382	7.28610051255547e-05	0.911532769565668
R12487	Br2084	R12487	DLPFC	5.4	48.07	M	CAUC	Control	0.0303797985231332	6.10515822965821e-05	0.8504
R12488	Br2229	R12488	DLPFC	7.1	49.26	M	AA	Schizo	0.0192424527668433	3.53262444429187e-05	0.91
R12489	Br2233	R12489	DLPFC	6.0	30.68	M	AA	Schizo	0.0244108425098372	3.50320267978916e-05	0.8775
R12490	Br2242	R12490	DLPFC	7.1	50.73	F	CAUC	Schizo	0.0177894633037771	2.88170858082675e-05	0.9337
R12491	Br2257	R12491	DLPFC	7.1	59.22	M	CAUC	Control	0.015330445351804	3.56683534433934e-05	0.89
R12493	Br2263	R12493	DLPFC	7.3	40.31	F	AA	Control	0.0133917417653119	3.86376566152749e-05	0.9232
R12494	Br2267	R12494	DLPFC	6.1	49.39	M	AA	Control	0.0137270219854414	8.08078268294061e-05	0.9055
R12495	Br2271	R12495	DLPFC	6.9	50.8	M	CAUC	Schizo	0.0218499321813119	3.79123839714403e-05	0.9191
R12496	Br2285	R12496	DLPFC	7.9	53.29	M	CAUC	Control	0.0196727587016857	6.25701702798239e-05	0.9045
R12497	Br2287	R12497	DLPFC	7.5	50.84	F	AA	Control	0.01708251205906	4.5406263842244e-05	0.8972
R12498	Br2288	R12498	DLPFC	7.5	44.7	M	CAUC	Control	0.0295951952372286	5.08134405099024e-05	0.851
R12499	Br2292	R12499	DLPFC	6.3	20.34	M	CAUC	Schizo	0.0295422833965549	5.88215593208435e-05	0.8193
R12501	Br2304	R12501	DLPFC	6.2	57.82	M	AA	Control	0.0240851524601386	4.41376652923426e-05	0.8659
R12503	Br2322	R12503	DLPFC	7.5	63.5	M	CAUC	Control	0.0173382551615719	3.95232115571259e-05	0.8999
R12505	Br2333	R12505	DLPFC	5.1	62.99	F	CAUC	Control	0.0547568122154214	7.11870937430962e-05	0.7135
R12506	Br2343	R12506	DLPFC	5.1	59.93	F	CAUC	Schizo	0.0577007592219448	8.64810121737665e-05	0.6696
R12507	Br2350	R12507	DLPFC	7.2	0.2136	F	AA	Control	0.0090675199061281	7.2399889107745e-05	0.8785
R12508	Br2353	R12508	DLPFC	7.5	54.73	M	CAUC	Schizo	0.023422141274842	5.69330081109843e-05	0.8693
R12509	Br2365	R12509	DLPFC	7.3	0.1424	M	AA	Control	0.0073921261007029	8.41336301871819e-05	0.9074
R12510	Br2371	R12510	DLPFC	7.8	23.22	M	CAUC	Control	0.0216067242139769	3.72985795619785e-05	0.9026
R12511	Br2377	R12511	DLPFC	7.8	56.6	F	AA	Control	0.0104675039436488	4.65909066359997e-05	0.9271
R12512	Br2378	R12512	DLPFC	7.7	38.41	M	CAUC	Schizo	0.0219319377987965	3.84842030997038e-05	0.8932
R12514	Br2388	R12514	DLPFC	8.3	0.05476	M	AA	Control	0.0113461097200574	4.35983629705679e-05	0.9178
R12515	Br2393	R12515	DLPFC	6.8	66.01	F	AA	Schizo	0.0105494200183518	6.45535949908193e-05	0.9189
R12516	Br2405	R12516	DLPFC	7.4	35.8	F	AA	Control	0.0088426568600898	0.0001155177881734	0.8961
R12517	Br2425	R12517	DLPFC	6.7	56.82	M	CAUC	Control	0.020532800534662	3.83092270222359e-05	0.840185647725415
R12519	Br2429	R12519	DLPFC	7.6	36.11	M	HISP	Control	0.0354458390321641	3.70835095639453e-05	0.8515
R12520	Br2447	R12520	DLPFC	7.5	27.74	M	AS	Control	0.0215302502582603	6.50960609091349e-05	0.8701
R12521	Br2453	R12521	DLPFC	6.8	48.57	F	AA	Control	0.0171261608458845	3.51304491615832e-05	0.8824
R12522	Br2454	R12522	DLPFC	6.7	60.51	F	CAUC	Control	0.0149062065769839	6.11059853795887e-05	0.888140878036819
R12523	Br2464	R12523	DLPFC	6.7	45.76	M	CAUC	Schizo	0.0174890646089109	5.82138097473146e-05	0.8859
R12524	Br2470	R12524	DLPFC	6.1	47.56	F	CAUC	Schizo	0.0284568044657883	0.0001822718522594	0.788
R12525	Br2474	R12525	DLPFC	7.6	59.48	M	CAUC	Control	0.0276561174194039	4.26238597681982e-05	0.8962
R12526	Br2476	R12526	DLPFC	8.0	46.12	M	CAUC	Control	0.0228081320375044	4.76916022041452e-05	0.9006
R12527	Br2481	R12527	DLPFC	6.9	53.95	M	AA	Schizo	0.0102381587065645	5.07637077179648e-05	0.91438524313879
R12530	Br2509	R12530	DLPFC	7.3	53.74	M	AA	Schizo	0.0167107828286522	2.78749884526837e-05	0.8901
R12531	Br2521	R12531	DLPFC	7.7	51.05	M	CAUC	Control	0.0189854632703232	3.87980207836331e-05	0.899
R12533	Br2534	R12533	DLPFC	7.8	52.33	M	CAUC	Control	0.0270181776789642	0.0001565516055163	0.867
R12535	Br2539	R12535	DLPFC	7.2	84.16	M	AA	Control	0.0108874645104207	6.74138851844936e-05	0.9256
R12536	Br2542	R12536	DLPFC	7.6	54.9	M	CAUC	Control	0.0172869231238108	5.94744879701168e-05	0.8884
R12537	Br2543	R12537	DLPFC	8.6	50.47	M	AA	Control	0.0170275763193609	7.35200413567095e-05	0.9049
R12538	Br2557	R12538	DLPFC	7.2	40.38	M	CAUC	Control	0.0217013159308314	3.47340412113017e-05	0.8863
R12539	Br2582	R12539	DLPFC	7.3	41.44	M	CAUC	Control	0.0361066774678046	4.23119374168621e-05	0.883
R12540	Br2585	R12540	DLPFC	7.5	33.35	F	AA	Schizo	0.0225099217487633	4.48240425096357e-05	0.8777
R12551	Br5165	R12551	DLPFC	8.2	63.16	M	CAUC	Control	0.0197149007282899	6.53148265490184e-05	0.912725245907435
R12553	Br5182	R12553	DLPFC	8.3	42.05	M	CAUC	Control	0.0254476751496295	7.0608711987591e-05	0.8817
R12554	Br5205	R12554	DLPFC	8.3	51.23	M	CAUC	Control	0.0257410677828822	3.64650369945559e-05	0.9185
R12555	Br5212	R12555	DLPFC	8.1	51.63	M	CAUC	Control	0.0246845852486611	3.39818578502791e-05	0.8666
R12557	Br5228	R12557	DLPFC	8.1	57.83	F	CAUC	Control	0.022795151404781	3.68863839709115e-05	0.8869
R12558	Br5232	R12558	DLPFC	5.1	50.6	F	AA	Control	0.0400400102494966	0.000370326330804	0.669
R12560	Br5235	R12560	DLPFC	6.9	47.83	M	CAUC	Control	0.0245628738756586	5.10211486759346e-05	0.8793
R12561	Br5250	R12561	DLPFC	7.4	72.43	M	CAUC	Control	0.0157458714454626	4.81103559272831e-05	0.931129069144153
R12562	Br5259	R12562	DLPFC	8.2	71.4	M	AA	Control	0.0200261975282048	4.54465103620269e-05	0.932938843263036
R12563	Br5262	R12563	DLPFC	7.0	61.75	M	CAUC	Control	0.0225274033693789	8.89914975810534e-05	0.898903691845327
R12564	Br5270	R12564	DLPFC	7.4	33.28	M	HISP	Control	0.0288414061153007	2.90152684152628e-05	0.9216
R12565	Br5280	R12565	DLPFC	8.1	50.42	F	CAUC	Control	0.0296446019389258	3.17290843858796e-05	0.8501
R12566	Br5286	R12566	DLPFC	7.4	43.71	F	AA	Control	0.022655030257046	4.72341688421313e-05	0.913
R12567	Br5287	R12567	DLPFC	8.2	40.08	M	CAUC	Control	0.0150474288977088	6.55320812534759e-05	0.928879659139553
R12568	Br5292	R12568	DLPFC	8.3	34.56	M	CAUC	Control	0.0178866950072785	6.39418805387679e-05	0.9384
R12569	Br5314	R12569	DLPFC	8.0	48.69	F	CAUC	Control	0.0131245013349333	5.14996318524864e-05	0.8658
R12570	Br5323	R12570	DLPFC	8.1	34.57	M	AA	Control	0.0194688128605569	5.52221115676012e-05	0.902
R2809	Br1245	R2809	DLPFC	7.9	42.624028	M	CAUC	Schizo	0.011229675044227	2.57290125455028e-05	0.9209
R2816	Br1585	R2816	DLPFC	8.4	60.702551	F	AA	Schizo	0.0364243327934598	2.12726939299468e-05	0.623
R2824	Br1633	R2824	DLPFC	6.2	33.224728	M	AS	Control	0.0216700675287957	2.4803791263737e-05	0.8758
R2827	Br1684	R2827	DLPFC	8.4	81.050815	F	CAUC	Schizo	0.0218092192078768	3.32717583102062e-05	0.8587
R2840	Br1648	R2840	DLPFC	6.4	48.094403	F	CAUC	Schizo	0.0352719682829807	2.56042986851377e-05	0.6304
R2905	Br959	R2905	DLPFC	8.6	22.576935	M	AA	Control	0.0248892618951193	3.17001412793057e-05	0.913589883077574
R2947	Br1571	R2947	DLPFC	8.7	31.601138	M	AA	Control	0.0254800851724932	3.11093120661673e-05	0.931147265544188
R3002	Br1227	R3002	DLPFC	8.1	26.765962	F	AA	Control	0.0223429750686259	3.65019436296663e-05	0.8514
R3029	Br1560	R3029	DLPFC	8.3	48.472237	M	HISP	Control	0.012268770285019	2.79582313079557e-05	0.9413
R3030	Br1576	R3030	DLPFC	8.3	66.290658	F	AA	Schizo	0.0092281865301944	4.38568029629344e-05	0.9329
R3036	Br1067	R3036	DLPFC	9.0	75.56675	M	AA	Schizo	0.0193741721097995	2.83748463298329e-05	0.9356
R3050	Br1004	R3050	DLPFC	7.2	21.005366	M	AA	Control	0.0172470214528482	3.49461284121911e-05	0.9133
R3063	Br1033	R3063	DLPFC	8.1	26.514072	F	CAUC	Control	0.0187275268906078	1.66404900468222e-05	0.8893
R3070	Br1646	R3070	DLPFC	7.9	81.16	M	CAUC	Schizo	0.0045083874547197	5.39155971093502e-05	0.918
R3377	Br1794	R3377	DLPFC	9.3	-0.421917808	M	AA	Control	0.02279155116236	6.42836516862817e-05	0.7329
R3391	Br1801	R3391	DLPFC	10.0	-0.460273973	M	AA	Control	0.0059033786906979	3.00344586500912e-05	0.9475
R3393	Br859	R3393	DLPFC	8.4	52.130106	M	AA	Control	0.0227279147283303	2.9464203335371e-05	0.9205
R3401	Br1795	R3401	DLPFC	9.5	-0.44109589	M	AA	Control	0.0073334191443742	4.19018192345581e-05	0.9051
R3402	Br1798	R3402	DLPFC	7.0	-0.402739726	M	AA	Control	0.0027403461538379	4.58115308704589e-05	0.9501
R3404	Br1825	R3404	DLPFC	8.4	-0.421918	M	CAUC	Control	0.0037084816053622	2.89486031436416e-05	0.9308
R3413	Br1788	R3413	DLPFC	10.0	-0.402739726	F	AA	Control	0.0064614971179074	5.09269635253022e-05	0.9357
R3417	Br885	R3417	DLPFC	8.8	19.885554	M	AA	Control	0.0216510819487251	2.02000525768102e-05	0.9252
R3427	Br1786	R3427	DLPFC	9.3	-0.44109589	F	AA	Control	0.0031600227059074	4.36422807038475e-05	0.9396
R3440	Br1824	R3440	DLPFC	10.0	-0.402739726	F	AA	Control	0.0037435224102976	4.02031385374121e-05	0.914
R3446	Br1263	R3446	DLPFC	7.8	41.0	F	AA	Control	0.0180402075946033	3.64804751141729e-05	0.884918071949886
R3449	Br1777	R3449	DLPFC	6.9	-0.40274	F	AA	Control	0.00287068585129	0.0001164630975935	0.949
R3450	Br1784	R3450	DLPFC	9.2	-0.421918	F	AA	Control	0.0018996866493359	9.42343799396257e-05	0.9287
R3451	Br1787	R3451	DLPFC	8.8	-0.421918	F	AA	Control	0.0021985232174022	4.81099702281377e-05	0.9356
R3456	Br1276	R3456	DLPFC	8.9	24.249808	M	AA	Control	0.0164013822459691	3.48563841665336e-05	0.9308
R3461	Br1778	R3461	DLPFC	9.4	-0.40274	F	AA	Control	0.004316609799592	8.85859909175683e-05	0.936941423371371
R3462	Br1782	R3462	DLPFC	6.4	-0.40274	F	AA	Control	0.0031482168470348	5.54300888829362e-05	0.9302
R3464	Br1811	R3464	DLPFC	6.9	-0.49863	F	AA	Control	0.0170443408449321	3.12784980597241e-05	0.7527
R3469	Br1167	R3469	DLPFC	8.8	45.860256	M	AA	Control	0.0310030007259456	6.50091913963961e-05	0.8937
R3470	Br1407	R3470	DLPFC	8.8	18.275654	M	AA	Control	0.0239935035096542	5.79719582102109e-05	0.9246
R3475	Br1793	R3475	DLPFC	8.4	-0.421918	F	AA	Control	0.0088627008210304	5.03108790267918e-05	0.862603980196885
R3476	Br1797	R3476	DLPFC	8.8	-0.019178	F	CAUC	Control	0.008947503871472	3.21329395463588e-05	0.8942
R3477	Br1204	R3477	DLPFC	8.6	27.48056	M	CAUC	Control	0.0222455482508845	4.76855406680409e-05	0.9224
R3482	Br1531	R3482	DLPFC	8.8	17.207863	M	AA	Control	0.0152662785727091	3.45916573546151e-05	0.931
R3485	Br1803	R3485	DLPFC	5.7	-0.383562	M	AA	Control	0.0042736573518643	4.87433146342402e-05	0.945495672111847
R3491	Br1225	R3491	DLPFC	8.5	32.674405	M	CAUC	Control	0.0218612008188655	3.20961749309572e-05	0.9039
R3494	Br1281	R3494	DLPFC	8.8	24.835724	M	AA	Control	0.0188352048605198	3.6010135216239e-05	0.9258
R3496	Br1436	R3496	DLPFC	8.9	39.176979	M	CAUC	Schizo	0.045715884966177	2.34318068639936e-05	0.5758
R3498	Br1858	R3498	DLPFC	8.7	16.572664	M	CAUC	Control	0.0248483975490667	4.20375728247138e-05	0.9068
R3500	Br1879	R3500	DLPFC	8.8	16.715036	F	CAUC	Control	0.04376698126633	4.33264000749698e-05	0.8787
R3506	Br1473	R3506	DLPFC	8.4	44.447486	M	AA	Control	0.027346939325693	7.35450963957995e-05	0.909
R3510	Br1866	R3510	DLPFC	8.5	2.713284	F	CAUC	Control	0.0223181177778364	6.04044034230399e-05	0.9044
R3511	Br1870	R3511	DLPFC	8.1	5.341693	M	CAUC	Control	0.0488528185775614	8.93378014619975e-05	0.852
R3512	Br1875	R3512	DLPFC	9.1	15.118825	F	CAUC	Control	0.0185598510119818	1.60340618290555e-05	0.9009
R3517	Br1390	R3517	DLPFC	8.5	42.681524	F	AA	Control	0.0194094470679306	3.3924660058086e-05	0.9228
R3523	Br1857	R3523	DLPFC	9.7	17.22429	F	CAUC	Control	0.0379420404865545	2.99265172122871e-05	0.8967
R3537	Br1039	R3537	DLPFC	8.5	51.445624	F	AA	Control	0.0173157775966238	0.0001038654406753	0.9024
R3540	Br1265	R3540	DLPFC	8.2	68.812287	M	AA	Schizo	0.0202102066809757	7.35786340655051e-05	0.8921
R3543	Br1442	R3543	DLPFC	9.0	41.988829	M	AA	Control	0.0442595236334068	1.48037413247295e-05	0.6115
R3545	Br1855	R3545	DLPFC	7.9	4.706494	M	CAUC	Control	0.0444638368466493	1.88055851478051e-05	0.6286
R3547	Br1872	R3547	DLPFC	8.1	2.488774	F	CAUC	Control	0.0128773292663571	2.53868981187438e-05	0.9129
R3548	Br1881	R3548	DLPFC	9.6	16.742415	M	CAUC	Control	0.0363172533047033	2.73312737360363e-05	0.822017601628092
R3549	Br822	R3549	DLPFC	9.0	26.727631	M	CAUC	Control	0.0374095942115741	4.05789378619797e-05	0.8562
R3550	Br847	R3550	DLPFC	8.3	0.391523	F	AA	Control	0.0166342858138761	8.19124041475867e-05	0.8921
R3552	Br1287	R3552	DLPFC	7.1	3.044573	M	CAUC	Control	0.0219431428827262	8.78766306091948e-05	0.842
R3555	Br1427	R3555	DLPFC	9.0	66.813602	M	CAUC	Schizo	0.0181128515216872	3.25705452630753e-05	0.8779
R3556	Br1670	R3556	DLPFC	8.8	13.098236	F	CAUC	Control	0.0372953471224761	2.51917358026884e-05	0.9029
R3557	Br1860	R3557	DLPFC	9.0	18.105902	M	CAUC	Control	0.0244644634919491	3.18380637834983e-05	0.9239
R3573	Br826	R3573	DLPFC	8.6	0.005475	M	AA	Control	0.0050448354494317	4.13332412898288e-05	0.9415
R3574	Br906	R3574	DLPFC	7.0	0.202606	M	AA	Control	0.0134760754325171	3.73249419207497e-05	0.8776
R3575	Br1283	R3575	DLPFC	9.1	37.304238	M	AA	Schizo	0.0317087630945148	9.48339984274825e-05	0.9039
R3585	Br982	R3585	DLPFC	8.7	15.321432	M	AA	Control	0.023724682082323	3.1308199132683e-05	0.927677656316829
R3590	Br1627	R3590	DLPFC	5.8	0.51473	F	CAUC	Control	0.0221126849995781	9.24610736974302e-05	0.878
R3594	Br1852	R3594	DLPFC	8.5	0.325813	M	CAUC	Control	0.0147362501697039	4.13403001473381e-05	0.919235949425613
R3597	Br836	R3597	DLPFC	8.7	20.772642	M	AA	Control	0.0324667141139213	2.61446481793128e-05	0.6633
R3603	Br1244	R3603	DLPFC	7.6	12.274121	F	CAUC	Control	0.0307009516164424	0.0001081894828501	0.8392
R3604	Br1292	R3604	DLPFC	8.8	17.75271	M	AA	Control	0.0272923164949435	2.21799113795275e-05	0.8848
R3611	Br1050	R3611	DLPFC	8.8	41.246851	M	AA	Schizo	0.0289820786283066	6.45314031184851e-05	0.8898
R3614	Br1339	R3614	DLPFC	7.4	60.075566	F	CAUC	Schizo	0.0119212198835809	4.21659387772829e-05	0.9047
R3616	Br1416	R3616	DLPFC	8.8	37.164604	M	CAUC	Schizo	0.0257485071815956	0.0001024698532368	0.912258651304907
R3627	Br1379	R3627	DLPFC	7.1	0.29022	M	CAUC	Control	0.0140777888951178	3.79265609618511e-05	0.8686
R3628	Br1452	R3628	DLPFC	8.9	0.249151	M	AA	Control	0.0086711377382593	3.78234354286783e-05	0.9255
R3639	Br1463	R3639	DLPFC	8.7	49.529076	M	CAUC	Control	0.0351679602493452	0.0001247347361941	0.903
R3645	Br873	R3645	DLPFC	5.9	59.48965	F	AA	Schizo	0.0201846474928617	0.0001046817423613	0.8814
R3646	Br891	R3646	DLPFC	7.2	49.348373	M	AA	Schizo	0.0258386802475417	8.36526935441628e-05	0.8938
R3650	Br1380	R3650	DLPFC	8.2	1.623589	F	CAUC	Control	0.0235495852562967	3.71978098302067e-05	0.8445
R3660	Br1342	R3660	DLPFC	8.6	2.023327	F	AA	Control	0.0198238431630394	3.33207172449719e-05	0.849
R3666	Br1840	R3666	DLPFC	7.9	55.344431	M	AA	Schizo	0.0091005045047175	4.04974244504305e-05	0.9344
R3669	Br905	R3669	DLPFC	8.1	0.303909	F	AA	Control	0.0156058514690392	5.39077996786756e-05	0.901541569945464
R3670	Br1016	R3670	DLPFC	8.3	20.222319	M	CAUC	Schizo	0.0441519922076769	4.09901503981564e-05	0.81068856887316
R3709	Br1800	R3709	DLPFC	9.5	-0.421918	M	AA	Control	0.0018077982810559	0.0001037944343324	0.9404
R3715	Br1826	R3715	DLPFC	7.3	-0.40274	F	CAUC	Control	0.0214922913003855	2.67498464218263e-05	0.7202
R3716	Br1873	R3716	DLPFC	6.9	6.33556	F	CAUC	Control	0.0505703920025888	0.000100109030411	0.7666
R3774	Br1761	R3774	DLPFC	8.8	30.013142	M	CAUC	Control	0.0419885354538745	1.95170968193009e-05	0.882409710428087
R3875	Br1792	R3875	DLPFC	9.4	-0.40274	F	AA	Control	0.0034166794412574	4.88304809380774e-05	0.9476
R3877	Br1804	R3877	DLPFC	9.5	-0.49863	M	AA	Control	0.0026462090637021	5.84275355620239e-05	0.9421
R3878	Br1806	R3878	DLPFC	9.1	-0.479452	M	AA	Control	0.05460805258657	5.06716855354008e-05	0.7432
R3879	Br1808	R3879	DLPFC	9.1	-0.49863	M	AA	Control	0.0060229564281001	4.51381895737722e-05	0.9238
R3880	Br1813	R3880	DLPFC	8.9	-0.421918	M	AA	Control	0.0025055973515089	4.88362994518277e-05	0.9396
R3887	Br1250	R3887	DLPFC	8.7	22.158033	M	AA	Control	0.0256529003809777	2.76611991573258e-05	0.9265
R3888	Br858	R3888	DLPFC	6.9	64.57124	F	AA	Schizo	0.0160454524487261	6.31951952109532e-05	0.9116
R3891	Br1058	R3891	DLPFC	8.8	19.381776	M	HISP	Control	0.0217720988771189	2.2404768365316e-05	0.8999
R3895	Br1410	R3895	DLPFC	8.4	29.807797	M	AA	Control	0.0213889793691337	2.92227183816286e-05	0.8935
R3901	Br827	R3901	DLPFC	8.3	50.865184	M	CAUC	Control	0.0109778182648348	5.47469599431259e-05	0.9092
R3907	Br1107	R3907	DLPFC	8.6	78.175993	F	AS	Control	0.0221523219547224	4.51095749967799e-05	0.9123
R3910	Br1453	R3910	DLPFC	7.2	32.009089	F	CAUC	Schizo	0.0206370623439905	0.0001085017905284	0.903698892730726
R3912	Br1538	R3912	DLPFC	8.7	59.815463	F	AA	Schizo	0.0216277631131151	3.27671675812566e-05	0.9112
R3915	Br1848	R3915	DLPFC	8.5	14.092103	M	CAUC	Control	0.0151395444861729	2.61344560451117e-05	0.9358
R3921	Br922	R3921	DLPFC	8.0	51.352535	M	CAUC	Control	0.0094716850546593	3.80753299651403e-05	0.9244
R3927	Br1179	R3927	DLPFC	8.1	45.378381	F	AA	Control	0.028987565977922	2.43556743937933e-05	0.8264
R3929	Br1298	R3929	DLPFC	8.3	60.111159	M	AA	Schizo	0.0166618714250321	2.05859799183766e-05	0.9161
R3931	Br1340	R3931	DLPFC	9.6	26.180045	F	AA	Control	0.0186899445887467	2.56283980368647e-05	0.933
R3932	Br1351	R3932	DLPFC	8.7	53.942613	M	CAUC	Control	0.0252973539857212	2.69797250941544e-05	0.7586
R3944	Br1644	R3944	DLPFC	7.9	45.293505	M	AA	Control	0.0161994852323041	3.02159774879843e-05	0.8939
R3977	Br1700	R3977	DLPFC	8.8	60.00438	M	AA	Schizo	0.0216260747851407	3.55907454796702e-05	0.853
R3978	Br1738	R3978	DLPFC	7.6	55.681195	M	CAUC	Schizo	0.0094095724085874	4.54535751345514e-05	0.9296
R3997	Br1610	R3997	DLPFC	8.3	17.227028	M	CAUC	Schizo	0.0260058929479205	3.41996385330647e-05	0.906502924968254
R4028	Br1856	R4028	DLPFC	9.1	16.684919	F	CAUC	Control	0.0085898939659606	3.27091399366581e-05	0.9358
R4029	Br1865	R4029	DLPFC	8.9	18.746577	F	CAUC	Control	0.0317889117474655	3.07516956224856e-05	0.8453
R4043	Br1941	R4043	DLPFC	8.8	51.708465	M	AA	Schizo	0.0168701770408455	4.45500893179046e-05	0.9262
R4047	Br1980	R4047	DLPFC	8.3	33.238418	M	CAUC	Control	0.0254623924892583	4.43676165537486e-05	0.9218
R4108	Br1320	R4108	DLPFC	9.4	53.118497	M	AA	Schizo	0.0244836036206198	2.28730868831553e-05	0.8167
R4109	Br1326	R4109	DLPFC	6.7	74.561931	M	AA	Schizo	0.0162184245491428	4.75339683149862e-05	0.898
R4111	Br1418	R4111	DLPFC	8.0	43.349578	M	AA	Schizo	0.0179278092938547	6.94306049760447e-05	0.9085
R4114	Br1469	R4114	DLPFC	8.8	28.570255	M	CAUC	Control	0.0188028399894721	4.28240611290331e-05	0.931526830627766
R4162	Br1721	R4162	DLPFC	5.9	61.455481	M	AA	Schizo	0.0151807270058979	3.43744903630778e-05	0.8951
R4177	Br848	R4177	DLPFC	8.1	22.711094	M	AA	Control	0.0302469449379265	3.74915363516748e-05	0.8887
R4179	Br991	R4179	DLPFC	8.0	35.24258	M	AA	Control	0.0323277928246012	7.18116578094062e-05	0.8956
R4181	Br1187	R4181	DLPFC	8.0	21.533786	F	AA	Control	0.0180863096436742	2.15959251835026e-05	0.934
R4185	Br1553	R4185	DLPFC	5.0	13.024312	F	CAUC	Control	0.025183619035797	3.18020299174539e-05	0.8473
R4194	Br1331	R4194	DLPFC	8.3	20.208629	M	HISP	Control	0.0319770833452344	2.66070950217876e-05	0.8325
R4196	Br1412	R4196	DLPFC	7.9	15.162632	F	CAUC	Control	0.0238787968295114	2.39086190327371e-05	0.914
R4200	Br1657	R4200	DLPFC	7.8	25.824115	M	AA	Control	0.0163797652426366	2.45003259038596e-05	0.8894
R4207	Br1517	R4207	DLPFC	7.0	44.817106	F	AA	Control	0.0193539522011045	2.33093361054728e-05	0.8979
R4222	Br1647	R4222	DLPFC	8.1	0.325813	M	CAUC	Control	0.0288173978932668	3.86063839197681e-05	0.9111
R4226	Br946	R4226	DLPFC	8.9	53.920709	M	AA	Control	0.0183389289309992	2.42569965546885e-05	0.9004
R4251	Br1961	R4251	DLPFC	9.0	15.148943	M	CAUC	Control	0.0177436396508271	3.15950077315599e-05	0.9361
R4258	Br1968	R4258	DLPFC	8.5	13.161209	M	AA	Control	0.0295986461461866	3.93898724242191e-05	0.8832
R4269	Br1780	R4269	DLPFC	9.8	-0.421917808	F	AA	Control	0.0035650789670557	4.29819535620029e-05	0.9357
R4273	Br2192	R4273	DLPFC	8.2	28.222538	F	CAUC	Schizo	0.0266535194985159	9.38031928733657e-05	0.8846
R4279	Br2202	R4279	DLPFC	9.0	38.755338	M	CAUC	Control	0.0131412464454223	2.08928792154984e-05	0.9
R4321	Br2097	R4321	DLPFC	6.2	49.186836	M	CAUC	Schizo	0.0265114773040447	8.27260764854017e-05	0.84
R4337	Br2094	R4337	DLPFC	6.7	46.243565	M	CAUC	Schizo	0.0377274006859267	7.54548305598015e-05	0.856
R4338	Br2096	R4338	DLPFC	8.3	70.901325	M	AS	Control	0.0081792421143678	4.7297224425526e-05	0.932
R4339	Br2098	R4339	DLPFC	8.4	57.14051	M	CAUC	Schizo	0.011581414049201	3.52670465167839e-05	0.9229
R4351	Br2219	R4351	DLPFC	5.8	52.132844	M	CAUC	Schizo	0.0213199396283375	2.99058784314335e-05	0.8231
R4355	Br2214	R4355	DLPFC	7.4	29.920052	M	CAUC	Schizo	0.0195803400511151	4.17555947847502e-05	0.9326
R4357	Br2221	R4357	DLPFC	8.1	45.936918	M	CAUC	Schizo	0.0315414357786349	2.2308799617207e-05	0.9187
R4359	Br2223	R4359	DLPFC	7.8	35.965392	M	AS	Schizo	0.0146878040907539	2.64114427091558e-05	0.9266
R4366	Br2236	R4366	DLPFC	7.0	49.400394	M	CAUC	Schizo	0.0127220574157598	2.57173053643509e-05	0.9344
R4367	Br2163	R4367	DLPFC	7.2	61.518453	F	CAUC	Schizo	0.0168925046482324	3.2135558630401e-05	0.9153
R4381	Br2170	R4381	DLPFC	8.7	34.057058	M	CAUC	Schizo	0.0117636764110425	2.82016049373738e-05	0.9208
R4386	Br2180	R4386	DLPFC	8.3	45.947869	M	CAUC	Control	0.0104501157461527	2.81602753613286e-05	0.9226
R4387	Br2183	R4387	DLPFC	8.3	28.592158	M	CAUC	Schizo	0.0191353671753419	3.32431484108038e-05	0.8542
R4388	Br2184	R4388	DLPFC	6.4	45.731573	F	AA	Schizo	0.0202311800580402	4.29964717998209e-05	0.8769
R4393	Br2146	R4393	DLPFC	8.5	21.240827	M	CAUC	Schizo	0.0294711832940172	2.4150829659489e-05	0.8522
R4407	Br2148	R4407	DLPFC	8.5	53.39229	F	CAUC	Schizo	0.0156219994788865	2.58556178978273e-05	0.9222
R4414	Br2160	R4414	DLPFC	8.2	18.004599	M	CAUC	Schizo	0.0325638881503133	5.17240555973503e-05	0.8537
R4417	Br2144	R4417	DLPFC	7.8	52.223195	F	AA	Schizo	0.0157803736525704	2.76764411839547e-05	0.8945
R4707	Br2049	R4707	DLPFC	8.6	-0.40274	M	AA	Control	0.0128264843834796	3.32185689395408e-05	0.8137
R5597	Br2020	R5597	DLPFC	9.3	51.990472	M	AA	Schizo	0.039577022581847	2.31769622757486e-05	0.6615
R5600	Br2038	R5600	DLPFC	8.7	44.644617	M	AA	Schizo	0.0143608513089475	2.54236088652551e-05	0.9211
R5608	Br1946	R5608	DLPFC	7.1	46.533786	F	CAUC	Schizo	0.0142790676270445	4.00027819954365e-05	0.8977
R5622	Br2046	R5622	DLPFC	8.7	44.718541	M	AA	Control	0.0152282149505672	2.28356101913624e-05	0.8666
R5623	Br2074	R5623	DLPFC	9.2	44.819844	M	AA	Control	0.028093643770816	2.58051545469835e-05	0.9178
R5743	Br2266	R5743	DLPFC	8.8	52.543533	M	AS	Control	0.0192851844537977	2.69813133582459e-05	0.8922
R5747	Br2276	R5747	DLPFC	8.3	28.063738	M	HISP	Control	0.0274426495817518	1.71943398937137e-05	0.8788
R5785	Br2397	R5785	DLPFC	10.0	-0.460274	M	CAUC	Control	0.0123620670280701	1.30853238431261e-05	0.8948
R5810	Br2412	R5810	DLPFC	9.5	-0.40274	F	AA	Control	0.0368022226566484	7.40994833098953e-06	0.5714
R5815	Br2415	R5815	DLPFC	9.5	-0.345205	M	CAUC	Control	0.0102780562686332	1.94047522559901e-05	0.8595
R5824	Br1874	R5824	DLPFC	8.1	16.638374	F	CAUC	Control	0.0284729017292623	1.98600354881262e-05	0.7736
R5848	Br887	R5848	DLPFC	8.2	18.04293	M	AA	Control	0.0256931052484852	7.84996251989905e-06	0.889707897489687
R5853	Br1385	R5853	DLPFC	7.9	35.538276	M	HISP	Control	0.0229868169788153	1.90919993597816e-05	0.845
R5859	Br1563	R5859	DLPFC	8.4	21.320227	F	AA	Control	0.0251326181982912	1.50875914718911e-05	0.8675
R5861	Br1122	R5861	DLPFC	8.6	48.606395	M	AA	Control	0.0197828702492344	2.40818222184256e-05	0.9153
R5863	Br1193	R5863	DLPFC	8.0	49.726207	M	AA	Control	0.0343514260388466	4.73451297706556e-05	0.8638
R5865	Br1325	R5865	DLPFC	7.7	45.750739	F	AA	Control	0.0221898203668744	3.26623686124816e-05	0.9017
R5868	Br1722	R5868	DLPFC	7.7	48.592706	M	AA	Control	0.0191303473995158	3.00130083778778e-05	0.8951
R5871	Br1880	R5871	DLPFC	8.6	18.719198	M	CAUC	Control	0.0177387823714957	3.98177362295595e-05	0.929
R5885	Br1384	R5885	DLPFC	8.2	51.716679	M	CAUC	Control	0.0205927059125083	1.66668733724123e-05	0.8927
R5905	Br2194	R5905	DLPFC	9.1	53.969992	M	CAUC	Schizo	0.0325215118113272	6.42768715522806e-05	0.931
R6531	Br2075	R6531	DLPFC	9.1	52.888511	M	AA	Schizo	0.0166985598303673	2.24510644971775e-05	0.8986
R6532	Br2291	R6532	DLPFC	6.6	19.693899	M	CAUC	Schizo	0.0283339103367893	3.77183684736513e-05	0.8636
R6533	Br2298	R6533	DLPFC	8.5	52.464133	M	AA	Schizo	0.0153458853091615	2.06903535475816e-05	0.9349
R6534	Br2346	R6534	DLPFC	6.7	21.060124	M	CAUC	Schizo	0.0162285337625249	2.28589515475052e-05	0.8985
R6535	Br2351	R6535	DLPFC	8.6	51.379914	M	AA	Schizo	0.0217823989670883	2.10640656561486e-05	0.9035
R6572	Br2313	R6572	DLPFC	8.8	70.523491	M	AA	Schizo	0.0296152346263533	2.78198499605377e-05	0.848
R6574	Br2337	R6574	DLPFC	8.6	33.714817	M	CAUC	Schizo	0.0329052503763464	2.2691353059233e-05	0.8455
R6578	Br2421	R6578	DLPFC	8.4	57.57584	M	CAUC	Schizo	0.0156073114794631	2.42096315855393e-05	0.9137
R6579	Br2423	R6579	DLPFC	8.9	60.562917	M	CAUC	Schizo	0.0201831418524237	2.24796028294917e-05	0.9057
R11135	Br2063	R11135	HIPPO	5.9	18.77	M	CAUC	Control	0.257279633085456	0.0001690954357861	0.8746
R11137	Br2582	R11137	HIPPO	9.2	41.44	M	CAUC	Control	0.384027210577532	8.84558006129633e-05	0.9149
R11138	Br2378	R11138	HIPPO	7.4	38.41	M	CAUC	Schizo	0.244536370336541	9.69666094073139e-05	0.8978
R11139	Br5066	R11139	HIPPO	8.6	17.37	M	CAUC	Control	0.263108878495686	0.0001072178094387	0.8979
R11140	Br5154	R11140	HIPPO	6.4	49.26	M	CAUC	Control	0.250746004101015	0.0001046611089098	0.9083
R11141	Br5155	R11141	HIPPO	6.6	35.21	F	AA	Control	0.196344740322177	0.0001247494191652	0.8941
R11142	Br5182	R11142	HIPPO	8.2	42.05	M	CAUC	Control	0.256715008759612	8.30629809724749e-05	0.9115
R11143	Br5205	R11143	HIPPO	9.0	51.23	M	CAUC	Control	0.198480310185269	6.64566786903548e-05	0.9147
R11144	Br5228	R11144	HIPPO	8.2	57.83	F	CAUC	Control	0.241937908376692	9.36680699230307e-05	0.9075
R11145	Br5250	R11145	HIPPO	7.3	72.43	M	CAUC	Control	0.210824703451035	0.0001248235555197	0.8991
R11146	Br5262	R11146	HIPPO	8.1	61.75	M	CAUC	Control	0.187530927334761	0.000126350289109	0.9097
R11147	Br2464	R11147	HIPPO	7.1	45.76	M	CAUC	Schizo	0.15637525866457	0.0001111593924633	0.9102
R11148	Br2470	R11148	HIPPO	7.2	47.56	F	CAUC	Schizo	0.310987594655085	4.31199762429172e-05	0.9255
R11149	Br2481	R11149	HIPPO	6.4	53.95	M	AA	Schizo	0.238019302139403	0.0001771488682321	0.8926
R11152	Br2393	R11152	HIPPO	8.3	66.01	F	AA	Schizo	0.175130640221772	8.04069190390789e-05	0.9259
R11153	Br2494	R11153	HIPPO	6.8	57.38	M	AA	Schizo	0.280958644233062	0.0001242946918724	0.8842
R11154	Br2509	R11154	HIPPO	7.8	53.74	M	AA	Schizo	0.215854639871154	7.54908079116626e-05	0.9277
R11155	Br5324	R11155	HIPPO	8.0	52.72	M	CAUC	Control	0.266729818176534	6.60115005931191e-05	0.919
R11156	Br5200	R11156	HIPPO	9.1	71.91	M	CAUC	Control	0.228128215751178	9.08025594369475e-05	0.9312
R11157	Br5292	R11157	HIPPO	9.5	34.56	M	CAUC	Control	0.220764194143949	5.49731339606208e-05	0.9378
R11158	Br5367	R11158	HIPPO	6.6	31.31	F	CAUC	Control	0.229239837361528	7.67162361152557e-05	0.9213
R11183	Br1351	R11183	HIPPO	8.0	53.94	M	CAUC	Control	0.196477200070466	6.40127410030709e-05	0.9395
R11184	Br1525	R11184	HIPPO	8.4	46.07	F	AA	Control	0.219048915142558	9.2332668428998e-05	0.9319
R11185	Br1750	R11185	HIPPO	7.8	46.88	M	CAUC	Control	0.226149588866016	6.90225073842979e-05	0.9174
R11186	Br2476	R11186	HIPPO	7.2	46.12	M	CAUC	Control	0.233269408735786	6.45941586918845e-05	0.9253
R11187	Br2534	R11187	HIPPO	6.9	52.33	M	CAUC	Control	0.24116893706992	7.38136906661875e-05	0.9205
R11188	Br2353	R11188	HIPPO	7.3	54.73	M	CAUC	Schizo	0.176023807386735	5.08401001374662e-05	0.9231
R11189	Br2587	R11189	HIPPO	6.3	50.55	M	AA	Control	0.242205117827139	8.2090769483506e-05	0.9076
R11190	Br5146	R11190	HIPPO	8.5	47.01	F	AA	Control	0.275274755897392	6.72735050405029e-05	0.9081
R11191	Br5161	R11191	HIPPO	8.8	54.43	M	CAUC	Control	0.185324023740054	0.0001215730581621	0.9011
R11192	Br5165	R11192	HIPPO	6.6	63.16	M	CAUC	Control	0.282823477729684	6.13664633580158e-05	0.8768
R11193	Br5286	R11193	HIPPO	6.8	43.71	F	AA	Control	0.224380445837095	8.92352757204769e-05	0.9065
R11195	Br5259	R11195	HIPPO	8.4	71.4	M	AA	Control	0.229423559741031	4.51197930505492e-05	0.9384
R11197	Br5287	R11197	HIPPO	9.0	40.08	M	CAUC	Control	0.251477016490176	5.78626750881841e-05	0.9405
R11198	Br5005	R11198	HIPPO	8.1	69.07	F	CAUC	Control	0.243654847316634	6.44799577187067e-05	0.9126
R11199	Br5135	R11199	HIPPO	8.4	31.3	M	AA	Control	0.241319153602677	7.46316247316483e-05	0.9261
R11200	Br5212	R11200	HIPPO	8.2	51.63	M	CAUC	Control	0.216371435056402	4.72877864178181e-05	0.9325
R11201	Br5235	R11201	HIPPO	5.9	47.83	M	CAUC	Control	0.237290118436604	7.98124505427535e-05	0.9167
R11203	Br5053	R11203	HIPPO	6.5	50.28	M	AA	Control	0.198611505122755	7.70743320476612e-05	0.9153
R11204	Br5323	R11204	HIPPO	7.4	34.57	M	AA	Control	0.266330879246141	0.0001375266540654	0.8701
R11205	Br5338	R11205	HIPPO	7.9	25.08	M	AA	Control	0.193243306699088	7.11669376740286e-05	0.9352
R11206	Br5370	R11206	HIPPO	8.6	29.42	F	AA	Control	0.174190386707461	7.4293593902412e-05	0.9382
R11212	Br2073	R11212	HIPPO	6.8	51.9	F	CAUC	Schizo	0.23022437038586	2.74704312912084e-05	0.9309
R11213	Br2298	R11213	HIPPO	7.7	52.46	M	AA	Schizo	0.203242004502612	2.66970667217027e-05	0.94
R11214	Br2346	R11214	HIPPO	9.0	21.06	M	CAUC	Schizo	0.216904822516051	2.75649785301036e-05	0.9384
R11215	Br2075	R11215	HIPPO	9.2	52.89	M	AA	Schizo	0.204949841501437	1.97552065331879e-05	0.9557
R11216	Br2291	R11216	HIPPO	6.0	19.69	M	CAUC	Schizo	0.26461766945987	2.54512700205092e-05	0.9152
R11217	Br2351	R11217	HIPPO	8.5	51.38	M	AA	Schizo	0.235178537947469	2.48297475766307e-05	0.933
R11218	Br2337	R11218	HIPPO	6.6	33.71	M	CAUC	Schizo	0.322583271182315	5.49320286529128e-05	0.836
R11219	Br2313	R11219	HIPPO	7.5	70.52	M	AA	Schizo	0.185135312938778	2.97006401668114e-05	0.9195
R11222	Br5314	R11222	HIPPO	6.5	48.69	F	CAUC	Control	0.274377545686209	3.4160024347585e-05	0.9166
R11223	Br2345	R11223	HIPPO	7.6	31.82	M	AA	Schizo	0.247390845478369	2.36663394081314e-05	0.9221
R11224	Br2421	R11224	HIPPO	8.3	57.58	M	CAUC	Schizo	0.257507098558894	2.65535610003408e-05	0.9415
R11225	Br2348	R11225	HIPPO	5.7	57.99	F	AA	Schizo	0.364480036196339	2.79937875652264e-05	0.8904
R11226	Br2423	R11226	HIPPO	8.6	60.56	M	CAUC	Schizo	0.224063871266464	2.00059247359715e-05	0.9436
R11227	Br2052	R11227	HIPPO	8.3	40.08	M	CAUC	Control	0.260596356185625	1.84630867143102e-05	0.9398
R11228	Br2371	R11228	HIPPO	7.1	23.22	M	CAUC	Control	0.234129439891454	2.43338079166858e-05	0.936
R11229	Br2304	R11229	HIPPO	6.4	57.82	M	AA	Control	0.246655676221069	6.54725645649113e-05	0.9009
R11230	Br2453	R11230	HIPPO	6.6	48.57	F	AA	Control	0.230745956374509	2.66336534611911e-05	0.9032
R11231	Br2295	R11231	HIPPO	7.2	54.43	F	AA	Schizo	0.178558948919402	3.99464584547971e-05	0.9156
R11233	Br2405	R11233	HIPPO	5.7	35.8	F	AA	Control	0.176727807685393	3.60190333159361e-05	0.8973
R11234	Br2039	R11234	HIPPO	6.4	40.96	M	CAUC	Schizo	0.266791842939387	1.96977392354813e-05	0.9269
R11235	Br2027	R11235	HIPPO	6.4	56.15	M	CAUC	Schizo	0.274127865761261	1.71528322715657e-05	0.9219
R11236	Br2305	R11236	HIPPO	7.5	54.88	F	AA	Control	0.189232902187131	3.87937518535951e-05	0.9316
R11238	Br2001	R11238	HIPPO	7.4	57.04	F	CAUC	Schizo	0.207649719507229	4.5129322843428e-05	0.9042
R11239	Br2322	R11239	HIPPO	5.9	63.5	M	CAUC	Control	0.273837086399976	4.11797021731446e-05	0.8828
R11241	Br2287	R11241	HIPPO	7.6	50.84	F	AA	Control	0.179488677770937	3.19964004790609e-05	0.9356
R11242	Br2377	R11242	HIPPO	7.8	56.6	F	AA	Control	0.190021388030706	3.50492042318478e-05	0.9336
R11243	Br2454	R11243	HIPPO	7.6	60.51	F	CAUC	Control	0.256323500855617	2.14173072132363e-05	0.9342
R11245	Br2425	R11245	HIPPO	6.9	56.82	M	CAUC	Control	0.23259445550563	3.12900472975944e-05	0.9249
R11246	Br891	R11246	HIPPO	7.4	49.35	M	AA	Schizo	0.195505981328383	2.95393898713828e-05	0.930612664474399
R11248	Br918	R11248	HIPPO	9.0	40.43	M	CAUC	Control	0.240549831462015	1.92237812394263e-05	0.9538
R11255	Br1420	R11255	HIPPO	5.3	80.2	F	AA	Schizo	0.321270180045432	4.64865903765726e-05	0.8582
R11261	Br1135	R11261	HIPPO	7.6	60.35	M	AA	Control	0.191213730594572	2.42666297304932e-05	0.9378
R12176	Br2474	R12176	HIPPO	5.8	59.48	M	CAUC	Control	0.313509714821395	8.40420724459072e-05	0.8437
R12177	Br2513	R12177	HIPPO	7.4	54.49	M	AA	Control	0.185851270143507	5.7487794978715e-05	0.9307
R12178	Br2521	R12178	HIPPO	7.2	51.05	M	CAUC	Control	0.222609235086806	3.70817798833829e-05	0.9187
R12180	Br2539	R12180	HIPPO	6.5	84.16	M	AA	Control	0.180830321275959	3.26816559745751e-05	0.932
R12181	Br2542	R12181	HIPPO	7.5	54.9	M	CAUC	Control	0.193200008872601	6.16892090243685e-05	0.9267
R12182	Br2543	R12182	HIPPO	7.6	50.47	M	AA	Control	0.237186880055353	3.67193189047331e-05	0.9334
R12183	Br2557	R12183	HIPPO	5.9	40.38	M	CAUC	Control	0.262576692355285	3.49972601183473e-05	0.9107
R12184	Br2573	R12184	HIPPO	7.5	48.77	M	CAUC	Control	0.196877329163974	4.16724620992373e-05	0.919
R12186	Br5276	R12186	HIPPO	5.6	59.86	M	CAUC	Control	0.357548986023941	3.75217791119844e-05	0.9019
R12187	Br5280	R12187	HIPPO	7.8	50.42	F	CAUC	Control	0.241348027091208	3.30882102792114e-05	0.9405
R12188	Br5330	R12188	HIPPO	6.7	50.48	M	AA	Control	0.233628615730792	3.59301643545729e-05	0.9096
R12189	Br5348	R12189	HIPPO	7.3	55.45	M	CAUC	Control	0.189919407182338	3.01619441181008e-05	0.941899494200916
R2216	Br1148	R2216	HIPPO	8.0	29.97	M	AA	Control	0.367331387568917	4.43486829940927e-06	0.9126
R2225	Br1204	R2225	HIPPO	7.8	27.48	M	CAUC	Control	0.381431614986915	5.04625654226575e-06	0.915
R2272	Br1384	R2272	HIPPO	7.9	51.72	M	CAUC	Control	0.357954996328179	4.10156054952963e-06	0.9185
R2279	Br1408	R2279	HIPPO	8.6	37.17	M	AA	Control	0.334546358298175	4.24932260661107e-06	0.9053
R2292	Br1436	R2292	HIPPO	8.7	39.18	M	CAUC	Schizo	0.335363202765636	5.23051098735759e-06	0.9064
R2308	Br1469	R2308	HIPPO	6.9	28.57	M	CAUC	Control	0.267812568248625	7.0800982239497e-06	0.8983
R2346	Br1365	R2346	HIPPO	5.9	57.11	F	CAUC	Control	0.531327155280904	3.53190861071921e-06	0.855
R2442	Br1017	R2442	HIPPO	6.6	48.42	F	AA	Control	0.376469478742365	8.013339098538e-06	0.8069
R2538	Br1528	R2538	HIPPO	6.4	52.13	F	AA	Schizo	0.511552358387202	4.18730316315388e-06	0.7482
R2725	Br823	R2725	HIPPO	5.7	50.0	F	AA	Control	0.522781185075973	3.44972705083696e-06	0.845065686207633
R2730	Br1587	R2730	HIPPO	5.0	33.97	F	CAUC	Control	0.600267125023133	5.84876875951099e-06	0.86
R3722	Br1493	R3722	HIPPO	5.1	35.33	F	CAUC	Control	0.511100872326969	2.89641049915704e-06	0.7764
R3758	Br1883	R3758	HIPPO	7.3	45.16	M	AA	Control	0.30717231609375	8.25489364228006e-06	0.8434
R3807	Br1890	R3807	HIPPO	7.8	42.04	M	CAUC	Control	0.399841137691646	4.6017121275459e-06	0.9112
R3854	Br1905	R3854	HIPPO	8.3	46.0	M	AA	Control	0.307965936678856	3.84597217292878e-06	0.8689
R3860	Br1781	R3860	HIPPO	8.3	-0.4219	M	AA	Control	0.0579192562008763	2.02959160541735e-05	0.9216
R4709	Br1225	R4709	HIPPO	7.7	32.67	M	CAUC	Control	0.254073967635858	1.52126064458225e-05	0.9092
R4710	Br1235	R4710	HIPPO	8.0	48.26	F	AA	Schizo	0.233772096595571	1.16183141314202e-05	0.9315
R4711	Br1243	R4711	HIPPO	8.1	49.18	M	CAUC	Control	0.303146819951996	1.18323649845286e-05	0.8607
R4712	Br1263	R4712	HIPPO	8.0	41.0	F	AA	Control	0.245095960548844	4.24262782155764e-05	0.9181
R4714	Br1265	R4714	HIPPO	7.0	68.81	M	AA	Schizo	0.31055833126641	1.39079172107177e-05	0.811818184780105
R4715	Br1276	R4715	HIPPO	5.9	24.25	M	AA	Control	0.207815448310103	4.5510516617387e-05	0.8666
R4716	Br1279	R4716	HIPPO	8.4	18.41	M	CAUC	Control	0.246879102213465	1.81342480638872e-05	0.885
R4717	Br1281	R4717	HIPPO	8.8	24.84	M	AA	Control	0.234370935473706	2.82388482980236e-05	0.8631
R4718	Br1320	R4718	HIPPO	7.2	53.12	M	AA	Schizo	0.206716692664108	1.53141016488811e-05	0.9199
R4719	Br1321	R4719	HIPPO	5.5	57.13	F	AA	Schizo	0.317830119739109	9.42120631718678e-06	0.93
R4720	Br1325	R4720	HIPPO	8.5	45.75	F	AA	Control	0.25002331084124	7.52808353885862e-05	0.8552
R4721	Br1203	R4721	HIPPO	9.1	24.33	M	CAUC	Schizo	0.238669895844208	1.35720875416826e-05	0.9336
R4722	Br1214	R4722	HIPPO	8.6	61.13	M	CAUC	Control	0.0228127517860291	2.18085864524683e-05	0.9127
R4723	Br1249	R4723	HIPPO	8.2	51.8	F	AA	Control	0.0273183957343749	3.40106847743041e-05	0.8175
R4724	Br1250	R4724	HIPPO	8.4	22.16	M	AA	Control	0.231436625694471	1.71479384046943e-05	0.9271
R4725	Br1253	R4725	HIPPO	5.0	38.62	F	AA	Schizo	0.590309888539476	7.50966223651353e-06	0.8842
R4726	Br1283	R4726	HIPPO	8.0	37.3	M	AA	Schizo	0.311903583154371	8.48846404990177e-06	0.9223
R4727	Br1297	R4727	HIPPO	7.9	62.74	M	AA	Control	0.0165997306415059	2.4563907187832e-05	0.8817
R4729	Br1304	R4729	HIPPO	8.0	58.57	M	CAUC	Control	0.0352217100824444	3.37002670276281e-05	0.8098
R4731	Br1306	R4731	HIPPO	9.2	21.46	M	AA	Control	0.177701129922395	4.45870248882703e-05	0.901479642918414
R4732	Br1314	R4732	HIPPO	8.0	53.36	F	AA	Control	0.0259281887290923	3.84345649782233e-05	0.8119
R4733	Br1298	R4733	HIPPO	8.4	60.11	M	AA	Schizo	0.286573843193646	6.57279468978039e-06	0.9337
R4738	Br1842	R4738	HIPPO	8.4	22.1	M	CAUC	Schizo	0.246619579351414	1.99214405008441e-05	0.9193
R4742	Br1908	R4742	HIPPO	8.3	23.58	M	AA	Control	0.173324423148596	1.60999502586099e-05	0.9439
R4743	Br1918	R4743	HIPPO	8.1	46.71	F	AA	Control	0.279295156956388	9.7395764791547e-06	0.9278
R4744	Br1936	R4744	HIPPO	7.3	52.49	M	CAUC	Control	0.226845742047968	1.58278251242999e-05	0.9102
R4753	Br1909	R4753	HIPPO	9.1	67.82	M	CAUC	Control	0.0226735187747144	2.80621132363121e-05	0.8297
R4756	Br1927	R4756	HIPPO	8.5	49.65	M	AA	Control	0.185641689893272	2.08010008398186e-05	0.919715309256836
R4758	Br1164	R4758	HIPPO	8.6	48.1	F	AA	Control	0.216634482548387	1.66682934428104e-05	0.9287
R4762	Br1923	R4762	HIPPO	7.3	50.17	M	CAUC	Schizo	0.234630545324111	1.17370192350904e-05	0.9163
R4764	Br1974	R4764	HIPPO	8.2	29.06	M	AA	Control	0.234924371012599	1.53847413947987e-05	0.9096
R4765	Br1995	R4765	HIPPO	8.4	35.25	M	CAUC	Control	0.308253340504863	9.50844200179933e-06	0.94
R4766	Br1998	R4766	HIPPO	8.1	41.18	F	CAUC	Control	0.221365076464113	2.42520251687341e-05	0.9351
R4767	Br2002	R4767	HIPPO	8.2	8.249	M	AA	Control	0.168955474206028	1.96306795711399e-05	0.9469
R4768	Br2005	R4768	HIPPO	8.8	22.62	M	CAUC	Control	0.265487396540962	1.0746162763743e-05	0.9291
R4769	Br1941	R4769	HIPPO	8.5	51.71	M	AA	Schizo	0.222039645117827	1.72320014446069e-05	0.928
R4771	Br1960	R4771	HIPPO	8.1	55.51	M	CAUC	Control	0.0248377965448312	5.63465174223859e-05	0.8587
R4774	Br1980	R4774	HIPPO	7.0	33.24	M	CAUC	Control	0.316692532210011	7.86600071138144e-06	0.9273
R4775	Br1981	R4775	HIPPO	8.1	0.3039	M	AA	Control	0.186215653068791	1.10965479500552e-05	0.9421
R4777	Br1987	R4777	HIPPO	6.6	54.39	M	CAUC	Control	0.0274396955139295	3.71414031360477e-05	0.7114
R4778	Br2003	R4778	HIPPO	7.4	73.86	M	AA	Control	0.0141198625533804	2.02721506849526e-05	0.8558
R4780	Br2036	R4780	HIPPO	5.7	2.724	F	CAUC	Control	0.268328649513109	3.87611124260429e-05	0.9318
R4781	Br1054	R4781	HIPPO	8.3	58.48	M	AA	Control	0.0208082440821501	2.11607264186621e-05	0.8828
R4783	Br1137	R4783	HIPPO	8.0	68.54	M	AA	Control	0.0332764127263116	2.45284293274501e-05	0.7938
R4784	Br1142	R4784	HIPPO	6.5	32.98	M	AA	Control	0.249371049184603	3.20582947539947e-05	0.785151497421838
R4785	Br1157	R4785	HIPPO	8.5	60.7	M	AA	Control	0.0346324924444775	3.18461424839623e-05	0.8266
R4786	Br1185	R4786	HIPPO	8.5	54.48	F	AA	Control	0.0206277487982483	2.81954330368921e-05	0.8809
R4787	Br1193	R4787	HIPPO	8.3	49.73	M	AA	Control	0.230113908864561	3.42302428827019e-05	0.8746
R4788	Br1417	R4788	HIPPO	8.5	34.21	F	CAUC	Schizo	0.240442716882133	2.70338845723461e-05	0.9026
R4793	Br848	R4793	HIPPO	7.4	22.71	M	AA	Control	0.230193689414125	3.78688538655184e-05	0.8604
R4795	Br1056	R4795	HIPPO	7.8	48.66	M	AA	Control	0.29081536448278	7.82942095065288e-06	0.9372
R4797	Br1093	R4797	HIPPO	5.6	71.81	F	CAUC	Schizo	0.288494601274048	1.35798272334308e-05	0.9305
R4798	Br1099	R4798	HIPPO	5.2	67.73	F	AA	Control	0.0373179882716623	3.16172125153077e-05	0.742855531328747
R4799	Br1105	R4799	HIPPO	5.6	44.14	F	AA	Control	0.27315566201222	1.14385916519247e-05	0.9298
R4800	Br1111	R4800	HIPPO	8.1	51.59	M	AA	Control	0.184941794975591	1.41572992529735e-05	0.923711888481833
R4801	Br1113	R4801	HIPPO	7.9	51.91	F	CAUC	Control	0.0265080447535235	4.28755718417183e-05	0.8343
R4802	Br1156	R4802	HIPPO	8.1	53.86	F	AA	Control	0.0288076585360356	2.11832019097803e-05	0.8793
R4805	Br836	R4805	HIPPO	7.1	20.77	M	AA	Control	0.197405933776946	1.19720014792073e-05	0.9413
R4806	Br922	R4806	HIPPO	7.4	51.35	M	CAUC	Control	0.301340619190733	1.5364315088185e-05	0.9159
R4809	Br1021	R4809	HIPPO	8.1	63.18	M	AA	Schizo	0.21565031405652	1.93712283499657e-05	0.9386
R4810	Br1023	R4810	HIPPO	7.4	63.0	M	CAUC	Control	0.0232705514433216	3.40853573092261e-05	0.8316
R4811	Br1041	R4811	HIPPO	6.9	36.7	F	AA	Schizo	0.237143726115075	1.8755060445691e-05	0.9108
R4812	Br1084	R4812	HIPPO	8.5	48.93	F	AA	Schizo	0.218851917958677	2.30509014803886e-05	0.9335
R4813	Br1134	R4813	HIPPO	8.7	36.48	F	AA	Control	0.257487088691285	8.88469929867175e-06	0.9425
R4815	Br1183	R4815	HIPPO	8.4	26.07	F	CAUC	Schizo	0.22926494011783	8.24204742719714e-06	0.953
R4817	Br846	R4817	HIPPO	8.0	58.48	M	AA	Control	0.0212920914115144	2.91520431691023e-05	0.8373
R4818	Br859	R4818	HIPPO	6.0	52.13	M	AA	Control	0.254455615071006	1.86483828939034e-05	0.9289
R4819	Br885	R4819	HIPPO	9.3	19.89	M	AA	Control	0.246105725697882	1.10425817312629e-05	0.9371
R4820	Br909	R4820	HIPPO	7.1	57.83	F	AA	Control	0.0229276305686861	2.78031904043179e-05	0.7343
R4821	Br914	R4821	HIPPO	8.7	19.69	F	AA	Control	0.270133423145073	1.57876165562454e-05	0.924136354097899
R4822	Br1039	R4822	HIPPO	7.6	51.45	F	AA	Control	0.250094095779292	1.0822620188946e-05	0.9176
R4824	Br1122	R4824	HIPPO	8.8	48.61	M	AA	Control	0.217432324964013	1.93347675259444e-05	0.924212325036515
R4825	Br1143	R4825	HIPPO	9.0	18.48	M	AA	Control	0.263810579096087	1.00992741058807e-05	0.9391
R4826	Br1167	R4826	HIPPO	8.9	45.86	M	AA	Control	0.239421742198023	1.02677891862791e-05	0.945
R4827	Br1179	R4827	HIPPO	7.7	45.38	F	AA	Control	0.230784177748965	3.43961933253089e-05	0.8487
R4828	Br1579	R4828	HIPPO	9.1	37.67	M	AA	Schizo	0.209078723323531	1.02894859560875e-05	0.9213
R4842	Br1004	R4842	HIPPO	8.2	21.01	M	AA	Control	0.158861074501942	7.77124108287403e-05	0.9078
R4846	Br1464	R4846	HIPPO	6.3	55.69	F	AA	Schizo	0.230779401204601	0.0001038385416515	0.9231
R4850	Br1624	R4850	HIPPO	6.4	72.75	F	CAUC	Schizo	0.449624799446162	1.00208015138091e-05	0.8943
R4854	Br888	R4854	HIPPO	6.4	25.59	M	CAUC	Schizo	0.316791945804447	1.38195803876354e-05	0.8942
R4855	Br1285	R4855	HIPPO	8.3	58.19	M	AA	Control	0.0322270424010526	6.36407581647697e-05	0.8556
R4857	Br1497	R4857	HIPPO	9.7	43.96	M	CAUC	Schizo	0.103737148514557	4.06251969971837e-05	0.9305
R4858	Br1498	R4858	HIPPO	7.3	92.1	F	CAUC	Schizo	0.234811495667357	1.34185757262478e-05	0.9467
R4859	Br1504	R4859	HIPPO	5.5	64.52	M	AA	Control	0.0125379413809851	4.12969262729461e-05	0.9216
R4861	Br1518	R4861	HIPPO	9.3	24.03	M	CAUC	Control	0.292633740321629	1.31289946410385e-05	0.9339
R4863	Br1524	R4863	HIPPO	8.8	19.26	F	CAUC	Control	0.306328728919692	4.12221319842522e-05	0.9439
R4864	Br1526	R4864	HIPPO	6.8	47.47	M	CAUC	Schizo	0.200895678299031	5.34512781575714e-05	0.9437
R4865	Br942	R4865	HIPPO	8.9	61.92	M	CAUC	Control	0.192680238206662	1.87874537723241e-05	0.939
R4866	Br959	R4866	HIPPO	8.7	22.58	M	AA	Control	0.263377796898172	1.70395852528417e-05	0.9309
R4867	Br1003	R4867	HIPPO	8.4	52.57	F	AA	Control	0.0218680051734762	8.16120164736841e-05	0.8285
R4868	Br1016	R4868	HIPPO	8.8	20.22	M	CAUC	Schizo	0.276255857494126	9.23211957981697e-06	0.9164
R4869	Br1109	R4869	HIPPO	8.1	59.22	F	CAUC	Control	0.0263776041453697	2.79585452106672e-05	0.8089
R4872	Br1503	R4872	HIPPO	8.2	71.12	F	AA	Schizo	0.21660956416777	1.94538321139798e-05	0.9243
R4873	Br1536	R4873	HIPPO	8.2	53.26	M	AA	Control	0.211163590082504	1.80724528681556e-05	0.8953
R4875	Br1688	R4875	HIPPO	8.6	52.02	M	AA	Schizo	0.232438654553183	1.70638015800406e-05	0.8937
R4878	Br1160	R4878	HIPPO	6.9	73.23	M	AA	Control	0.021509414076379	2.77849661030442e-05	0.8142
R4880	Br1588	R4880	HIPPO	6.4	50.57	M	AA	Schizo	0.225425762239203	1.66104774675359e-05	0.8946
R4881	Br1602	R4881	HIPPO	6.0	83.14	F	CAUC	Schizo	0.276831894966986	1.4484500444196e-05	0.879070097069971
R4882	Br1664	R4882	HIPPO	6.4	45.48	M	AA	Schizo	0.258138076650927	1.60797706983803e-05	0.912202778424523
R4883	Br1678	R4883	HIPPO	7.9	42.71	M	CAUC	Schizo	0.197374863116159	1.2944880531307e-05	0.9322
R4884	Br1682	R4884	HIPPO	8.1	41.33	M	CAUC	Schizo	0.241142456832312	1.48527075215878e-05	0.9333
R4885	Br1684	R4885	HIPPO	7.8	81.05	F	CAUC	Schizo	0.195697940949218	2.11138606839363e-05	0.9371
R4886	Br1691	R4886	HIPPO	6.4	46.53	F	AA	Control	0.33074586694049	1.09534290622465e-05	0.8775
R4888	Br1761	R4888	HIPPO	9.1	30.01	M	CAUC	Control	0.269761125870843	1.33434211642304e-05	0.9091
R4892	Br1637	R4892	HIPPO	6.9	46.19	M	CAUC	Schizo	0.206521635140423	2.02323571214525e-05	0.9266
R4893	Br1663	R4893	HIPPO	8.6	43.05	M	AA	Schizo	0.226989406597859	1.31778927670939e-05	0.939
R4894	Br1721	R4894	HIPPO	6.9	61.46	M	AA	Schizo	0.221639048368983	1.89932673233607e-05	0.8875
R4896	Br1787	R4896	HIPPO	9.5	-0.4219	F	AA	Control	0.173189445093747	1.36410353746057e-05	0.917147111895578
R4897	Br1790	R4897	HIPPO	9.7	-0.4219	F	AA	Control	0.103982443682792	1.3691825567909e-05	0.9447
R4898	Br1942	R4898	HIPPO	9.6	-0.4986	F	AA	Control	0.0653459258399481	4.20473614831943e-05	0.9438
R4900	Br2049	R4900	HIPPO	7.4	-0.4027	M	AA	Control	0.0769639378268378	2.75712314810998e-05	0.9186
R4902	Br1788	R4902	HIPPO	9.7	-0.4027	F	AA	Control	0.07671591914965	3.62290538044292e-05	0.8916
R4903	Br1813	R4903	HIPPO	10.0	-0.4219	M	AA	Control	0.0892870750323652	1.49194412736621e-05	0.9406
R4904	Br1857	R4904	HIPPO	7.1	17.22	F	CAUC	Control	0.341792445356171	1.3995406312126e-05	0.933
R4905	Br1876	R4905	HIPPO	8.4	16.34	M	CAUC	Control	0.243280340862743	2.15825852961718e-05	0.875057709113921
R4906	Br1877	R4906	HIPPO	8.0	4.649	M	CAUC	Control	0.215368885805096	2.87946609954595e-05	0.858507964917933
R4907	Br1881	R4907	HIPPO	8.8	16.74	M	CAUC	Control	0.224016836693917	3.29778388182067e-05	0.9402
R4908	Br1963	R4908	HIPPO	8.6	13.33	M	AA	Control	0.19115159342396	1.98991307874056e-05	0.9145
R4909	Br1968	R4909	HIPPO	8.3	13.16	M	AA	Control	0.199814327383408	1.46897700718385e-05	0.9007
R4910	Br1978	R4910	HIPPO	8.2	9.402	M	AA	Control	0.267911952106969	8.72348478967157e-06	0.9187
R4911	Br2047	R4911	HIPPO	9.4	-0.4027	F	AA	Control	0.0594468627638152	5.27495804438809e-05	0.9405
R4913	Br1780	R4913	HIPPO	9.9	-0.4219	F	AA	Control	0.0647800387899711	2.09206756111874e-05	0.9339
R4914	Br1786	R4914	HIPPO	9.8	-0.4411	F	AA	Control	0.071300468419713	2.57561600867382e-05	0.9354
R4915	Br1794	R4915	HIPPO	9.7	-0.4219	M	AA	Control	0.0564362514553429	3.02147597076054e-05	0.9321
R4916	Br1809	R4916	HIPPO	10.0	-0.4411	F	AA	Control	0.0701118863021326	4.56588795206144e-05	0.9235
R4919	Br1815	R4919	HIPPO	9.8	-0.4027	M	CAUC	Control	0.0822074548749045	1.55258239776582e-05	0.9336
R4920	Br1826	R4920	HIPPO	9.8	-0.4027	F	CAUC	Control	0.0562481244119608	2.60141340649414e-05	0.9151
R4921	Br1847	R4921	HIPPO	5.6	14.62	M	CAUC	Control	0.287394420690055	1.28405865989764e-05	0.9362
R4922	Br1852	R4922	HIPPO	8.0	0.3258	M	CAUC	Control	0.177144317885926	1.2588692367107e-05	0.933
R4923	Br1854	R4923	HIPPO	5.6	16.17	M	CAUC	Control	0.245218138137253	4.22906405555987e-05	0.8186
R4924	Br1879	R4924	HIPPO	8.9	16.72	F	CAUC	Control	0.246495209730256	1.80504779936599e-05	0.9335
R4930	Br1693	R4930	HIPPO	7.8	70.91	M	AA	Schizo	0.247891403733385	1.55540125432038e-05	0.9274
R4931	Br1697	R4931	HIPPO	8.0	34.32	M	CAUC	Control	0.289032319046158	8.67442784994939e-06	0.9293
R4933	Br1703	R4933	HIPPO	8.6	48.51	M	AA	Schizo	0.303771230477028	1.01063067829257e-05	0.9325
R4934	Br1745	R4934	HIPPO	6.4	27.58	F	AA	Control	0.321072691461795	9.27438522668624e-06	0.9271
R4936	Br1764	R4936	HIPPO	8.3	56.05	M	CAUC	Control	0.0183048022080838	2.05740968664646e-05	0.8693
R4946	Br1700	R4946	HIPPO	7.4	60.0	M	AA	Schizo	0.21225282386928	1.1077521568976e-05	0.9293
R4948	Br1738	R4948	HIPPO	5.5	55.68	M	CAUC	Schizo	0.247823874307148	3.52500235431944e-05	0.8767
R4949	Br1779	R4949	HIPPO	9.5	-0.4411	M	AA	Control	0.103757222025279	1.72269507917822e-05	0.9428
R4950	Br1784	R4950	HIPPO	9.4	-0.4219	F	AA	Control	0.0753845801773799	2.76248916234576e-05	0.9186
R4951	Br1793	R4951	HIPPO	9.3	-0.4219	F	AA	Control	0.0583813112614935	3.26204833474879e-05	0.9431
R4952	Br1803	R4952	HIPPO	9.6	-0.3836	M	AA	Control	0.0540415217728112	4.72841258120512e-05	0.913
R4953	Br1814	R4953	HIPPO	9.5	-0.4411	F	AA	Control	0.059073950452126	2.60046066916138e-05	0.9244
R4954	Br1858	R4954	HIPPO	8.4	16.57	M	CAUC	Control	0.347073999580807	7.05888775543239e-06	0.9153
R4955	Br1859	R4955	HIPPO	8.2	16.79	M	CAUC	Control	0.225062327082735	1.24930909042936e-05	0.9095
R4957	Br1880	R4957	HIPPO	7.8	18.72	M	CAUC	Control	0.234475016877179	1.26126628934583e-05	0.9144
R4958	Br1866	R4958	HIPPO	8.0	2.713	F	CAUC	Control	0.234950374945949	9.68320339100417e-06	0.9205
R4959	Br1964	R4959	HIPPO	7.8	15.22	M	AA	Control	0.238822859093796	2.6667250183184e-05	0.8632
R4960	Br1966	R4960	HIPPO	8.0	13.99	M	CAUC	Control	0.263788339966399	3.07894807738936e-05	0.924
R4962	Br1789	R4962	HIPPO	9.6	-0.4027	M	CAUC	Control	0.0965221111486251	3.07145403237214e-05	0.936
R4963	Br1791	R4963	HIPPO	9.7	-0.4027	F	AA	Control	0.0994174446673098	2.27434478255845e-05	0.9453
R4964	Br1792	R4964	HIPPO	9.7	-0.4027	F	AA	Control	0.0539882763657591	3.69278066145564e-05	0.9467
R4965	Br1804	R4965	HIPPO	9.9	-0.4986	M	AA	Control	0.0595524983510118	2.53817420050438e-05	0.9431
R4966	Br1805	R4966	HIPPO	9.3	-0.3836	F	AA	Control	0.0474413510669466	3.53152880797177e-05	0.9251
R4969	Br1811	R4969	HIPPO	9.6	-0.4986	F	AA	Control	0.0688504013098685	2.27187468723774e-05	0.9438
R4970	Br1872	R4970	HIPPO	6.1	2.489	F	CAUC	Control	0.173256860459088	1.65855234054855e-05	0.9385
R4971	Br1878	R4971	HIPPO	7.4	14.54	M	CAUC	Control	0.344570398473483	1.77348958818033e-05	0.908
R4972	Br1961	R4972	HIPPO	8.8	15.15	M	CAUC	Control	0.240726228765962	2.30331014263013e-05	0.9121
R4973	Br1228	R4973	HIPPO	6.7	49.72	M	AA	Control	0.207002226432166	3.7171227721957e-05	0.9128
R4976	Br1556	R4976	HIPPO	8.0	29.95	F	AA	Control	0.224225194566122	2.68158836967247e-05	0.9248
R4977	Br1558	R4977	HIPPO	7.0	23.43	F	CAUC	Control	0.190128622653162	2.95882844055597e-05	0.9373
R4978	Br1611	R4978	HIPPO	7.5	53.56	F	AA	Control	0.0320784085872573	3.33606023127108e-05	0.7858
R4980	Br1649	R4980	HIPPO	8.0	46.94	M	CAUC	Control	0.28936817156951	1.90441683835386e-05	0.926469198318117
R4981	Br1657	R4981	HIPPO	8.6	25.82	M	AA	Control	0.216638421966253	2.63738277105592e-05	0.943795628615288
R4984	Br1753	R4984	HIPPO	7.2	48.99	F	CAUC	Control	0.240237023511353	3.2679980471083e-05	0.8315
R4985	Br989	R4985	HIPPO	8.2	36.95	M	AA	Control	0.221312705354031	1.76271325573556e-05	0.9396
R4987	Br1380	R4987	HIPPO	8.4	1.624	F	CAUC	Control	0.237249906189342	2.96290538041316e-05	0.8839
R4992	Br1613	R4992	HIPPO	8.2	77.94	M	CAUC	Control	0.0346632116432689	2.6061320809908e-05	0.7968
R4994	Br1695	R4994	HIPPO	7.3	63.2	M	CAUC	Control	0.0217048738760506	2.54508800973526e-05	0.8077
R4996	Br1735	R4996	HIPPO	8.0	31.54	M	CAUC	Control	0.204748687972894	1.76774612792464e-05	0.9231
R4997	Br905	R4997	HIPPO	9.1	0.3039	F	AA	Control	0.182166634312433	1.41625633534214e-05	0.92
R4998	Br982	R4998	HIPPO	9.2	15.32	M	AA	Control	0.223044372128294	2.92863419357769e-05	0.9348
R5000	Br1218	R5000	HIPPO	8.9	4.205	M	AA	Control	0.227332952787422	3.3853652177472e-05	0.8491
R5001	Br1289	R5001	HIPPO	9.0	17.27	F	AA	Control	0.256622863205596	9.6014157121926e-06	0.9103
R5002	Br1292	R5002	HIPPO	8.8	17.75	M	AA	Control	0.2563948317557	1.79277634925823e-05	0.8953
R5003	Br1342	R5003	HIPPO	8.8	2.023	F	AA	Control	0.230736113539829	1.52746791117651e-05	0.9334
R5004	Br1379	R5004	HIPPO	6.1	0.2902	M	CAUC	Control	0.222219213682129	3.61609335172838e-05	0.919303499255381
R5005	Br1553	R5005	HIPPO	7.1	13.02	F	CAUC	Control	0.264602089575217	1.22516387544358e-05	0.9309
R5006	Br1623	R5006	HIPPO	5.8	0.4025	M	CAUC	Control	0.259972101146409	2.48948180860853e-05	0.8598
R5007	Br1647	R5007	HIPPO	8.5	0.3258	M	CAUC	Control	0.204290732816136	3.65990964670241e-05	0.9428
R5008	Br1670	R5008	HIPPO	8.6	13.1	F	CAUC	Control	0.31855297192133	1.19185187401567e-05	0.9393
R5011	Br957	R5011	HIPPO	6.8	0.408	M	AA	Control	0.144861740415537	3.68518773852266e-05	0.8638
R5013	Br1244	R5013	HIPPO	7.1	12.27	F	CAUC	Control	0.205726386103793	1.8611241544661e-05	0.9352
R5014	Br1282	R5014	HIPPO	8.4	15.48	M	AA	Control	0.211851059585966	1.33144510625121e-05	0.9166
R5015	Br1412	R5015	HIPPO	7.8	15.16	F	CAUC	Control	0.190829892539702	2.98337277832983e-05	0.9234
R5016	Br1435	R5016	HIPPO	7.9	13.48	F	AA	Control	0.258100286968911	8.84421497183363e-06	0.9372
R5017	Br1452	R5017	HIPPO	6.2	0.2492	M	AA	Control	0.176105351405119	1.25860133171948e-05	0.9374
R5018	Br1490	R5018	HIPPO	8.1	0.3915	M	CAUC	Control	0.181803874950024	3.16688444322512e-05	0.859922845719526
R5019	Br1531	R5019	HIPPO	7.9	17.21	M	AA	Control	0.219870657523444	2.22935700697974e-05	0.940111789455235
R5020	Br1708	R5020	HIPPO	7.3	0.06845	M	AA	Control	0.174506542061886	1.38855955511008e-05	0.9294
R5022	Br858	R5022	HIPPO	6.5	64.57	F	AA	Schizo	0.398139382231769	9.72341576219341e-06	0.9124
R5023	Br948	R5023	HIPPO	9.2	45.91	M	AA	Control	0.218816097915745	3.83833291965576e-05	0.9372
R5024	Br1053	R5024	HIPPO	6.4	40.18	F	AA	Control	0.256621447906207	1.36695152834945e-05	0.9014
R5025	Br1067	R5025	HIPPO	8.8	75.57	M	AA	Schizo	0.199775560099527	2.10500681812013e-05	0.937
R5027	Br1245	R5027	HIPPO	7.6	42.62	M	CAUC	Schizo	0.209893489875006	1.25426786928174e-05	0.930030833923598
R5028	Br1288	R5028	HIPPO	7.1	47.45	M	CAUC	Control	0.285028681598916	2.94105625684988e-05	0.818081672868594
R5032	Br1733	R5032	HIPPO	5.1	53.18	M	AA	Schizo	0.328379461285559	4.62790002252724e-05	0.7616
R5033	Br852	R5033	HIPPO	8.7	22.09	M	AA	Control	0.229234038685759	6.91173786302329e-05	0.9306
R5034	Br863	R5034	HIPPO	8.1	43.85	M	AA	Control	0.249246303724051	1.07074539241513e-05	0.9183
R5035	Br869	R5035	HIPPO	6.2	46.86	F	CAUC	Schizo	0.213386779122559	3.12736520635029e-05	0.8534
R5036	Br963	R5036	HIPPO	8.3	62.63	F	AA	Schizo	0.242114559711835	1.02129476924285e-05	0.9295
R5038	Br1227	R5038	HIPPO	8.1	26.77	F	AA	Control	0.155098894722377	2.07343488877679e-05	0.9339
R5040	Br1303	R5040	HIPPO	8.3	42.98	F	AA	Schizo	0.228751343927759	1.14987734850837e-05	0.9213
R5041	Br1371	R5041	HIPPO	5.6	65.32	M	AA	Schizo	0.351334596464063	2.61258061754855e-05	0.834
R5044	Br1648	R5044	HIPPO	6.6	48.09	F	CAUC	Schizo	0.271501504314583	2.25680555896122e-05	0.9143
R5045	Br1081	R5045	HIPPO	8.8	58.09	M	AA	Schizo	0.255276890099991	1.1617860561273e-05	0.906
R5046	Br1324	R5046	HIPPO	8.3	38.59	F	AA	Control	0.178258367829621	2.99424759989857e-05	0.8811
R5048	Br1348	R5048	HIPPO	6.1	42.91	F	AA	Control	0.285937207055906	2.16123820508552e-05	0.9077
R5049	Br1350	R5049	HIPPO	6.9	24.61	M	CAUC	Control	0.229473417081707	2.71056775860583e-05	0.8698
R5051	Br1370	R5051	HIPPO	7.7	30.86	M	CAUC	Schizo	0.266142949039909	1.21578931089377e-05	0.9365
R5052	Br1389	R5052	HIPPO	8.7	28.35	M	CAUC	Control	0.268434109734071	2.14034463998161e-05	0.930613130696974
R5054	Br1446	R5054	HIPPO	7.3	34.44	M	CAUC	Control	0.277631492297332	7.43135432563827e-06	0.9292
R5055	Br1447	R5055	HIPPO	6.9	53.24	M	AA	Schizo	0.200456220078284	8.18665099073473e-05	0.8467
R5059	Br1340	R5059	HIPPO	8.6	26.18	F	AA	Control	0.202685809079271	1.73199503798615e-05	0.9396
R5061	Br1383	R5061	HIPPO	7.9	58.96	M	CAUC	Schizo	0.285470155741135	1.48803747115879e-05	0.9543
R5063	Br1390	R5063	HIPPO	7.9	42.68	F	AA	Control	0.213548774716586	1.03845629540808e-05	0.9475
R5064	Br1399	R5064	HIPPO	7.1	45.0	F	AA	Schizo	0.202983880151095	2.09746612088094e-05	0.885369205319558
R5065	Br1416	R5065	HIPPO	8.0	37.16	M	CAUC	Schizo	0.26806042527265	1.50702825624158e-05	0.9414
R5066	Br1425	R5066	HIPPO	8.4	48.08	M	CAUC	Schizo	0.228570077337893	1.17223751957069e-05	0.917
R5067	Br1432	R5067	HIPPO	7.3	45.65	M	CAUC	Control	0.211069598856644	1.1256032529934e-05	0.9285
R5068	Br1494	R5068	HIPPO	6.8	65.0	F	AA	Control	0.0184700437779728	3.17400887657522e-05	0.8275
R5397	Br890	R5397	HIPPO	8.4	18.14	M	AA	Control	0.276761106772418	7.5047697110157e-06	0.926554796216663
R5398	Br991	R5398	HIPPO	8.1	35.24	M	AA	Control	0.21019038072019	1.63008507025575e-05	0.935
R5399	Br1339	R5399	HIPPO	7.2	60.08	F	CAUC	Schizo	0.270031820144377	9.46766711655368e-06	0.9129
R5403	Br1485	R5403	HIPPO	7.6	48.34	M	AA	Schizo	0.235047235760103	1.51655087800713e-05	0.8791
R5405	Br1576	R5405	HIPPO	7.3	66.29	F	AA	Schizo	0.25248635586702	9.2414245614582e-06	0.941
R5406	Br1672	R5406	HIPPO	8.0	54.72	F	AA	Schizo	0.215480637854759	1.18431910417793e-05	0.9372
R5409	Br1139	R5409	HIPPO	7.2	44.86	F	CAUC	Schizo	0.234072159628189	1.76533074622833e-05	0.8924
R5410	Br1221	R5410	HIPPO	8.2	41.17	F	AA	Control	0.20566936690318	2.20920221881225e-05	0.8623
R5412	Br1378	R5412	HIPPO	8.8	41.01	M	CAUC	Control	0.319259844780512	1.22841197388288e-05	0.9429
R5415	Br1529	R5415	HIPPO	7.3	70.24	M	CAUC	Schizo	0.264204296813433	1.20106080790066e-05	0.927
R5416	Br1573	R5416	HIPPO	5.7	57.58	M	AA	Schizo	0.257112825057572	1.56939375178526e-05	0.8815
R5417	Br1591	R5417	HIPPO	7.5	43.83	M	CAUC	Schizo	0.205343225095696	2.05323055837169e-05	0.8936
R5418	Br1605	R5418	HIPPO	7.0	47.59	M	AA	Schizo	0.251876981449935	1.44218139455464e-05	0.9366
R5420	Br1102	R5420	HIPPO	8.9	46.47	M	AA	Schizo	0.251365816236552	9.46024893699053e-06	0.9315
R5423	Br1271	R5423	HIPPO	8.4	46.53	M	CAUC	Control	0.204059799612545	1.55134394157412e-05	0.8856
R5424	Br1275	R5424	HIPPO	8.5	60.72	M	AA	Control	0.0165876911955966	2.1994147911424e-05	0.8908
R5425	Br1356	R5425	HIPPO	8.2	49.17	M	CAUC	Control	0.206846236065113	1.20338956593459e-05	0.9461
R5426	Br1448	R5426	HIPPO	8.5	18.57	M	AA	Schizo	0.240139491048188	1.56629520160909e-05	0.9196
R5429	Br1538	R5429	HIPPO	7.1	59.82	F	AA	Schizo	0.257600586444738	9.35958206990297e-06	0.9297
R5432	Br1187	R5432	HIPPO	8.6	21.53	F	AA	Control	0.239508316411189	1.03428243853861e-05	0.9428
R5433	Br1191	R5433	HIPPO	8.8	36.54	M	AA	Control	0.181751654939745	3.62214654743878e-05	0.8929
R5434	Br1280	R5434	HIPPO	5.9	62.39	F	AA	Schizo	0.271053504442674	1.27258626837673e-05	0.9081
R5437	Br1442	R5437	HIPPO	8.4	41.99	M	AA	Control	0.277767632195466	1.13543905636839e-05	0.9216
R5438	Br1443	R5438	HIPPO	7.6	55.4	M	CAUC	Control	0.0267914916949816	3.67333984539776e-05	0.8277
R5439	Br1453	R5439	HIPPO	5.4	32.01	F	CAUC	Schizo	0.276083579307018	1.04547015117715e-05	0.9114
R5440	Br1487	R5440	HIPPO	6.9	61.88	M	CAUC	Schizo	0.202324085465268	2.42760408684565e-05	0.8822
R5443	Br1030	R5443	HIPPO	9.2	49.65	F	AA	Schizo	0.218421036204023	1.40716893126829e-05	0.9163
R5446	Br1409	R5446	HIPPO	8.5	40.58	F	CAUC	Control	0.279564481866562	3.02087796416111e-05	0.9421
R5448	Br1499	R5448	HIPPO	7.9	96.92	F	CAUC	Schizo	0.268111912560644	1.1101184654991e-05	0.9289
R5449	Br1509	R5449	HIPPO	8.7	38.6	M	AA	Schizo	0.260071911375327	7.84211355853811e-06	0.9411
R5450	Br1552	R5450	HIPPO	8.7	67.51	F	AA	Schizo	0.24144894731454	1.2866288108434e-05	0.9346
R5452	Br1585	R5452	HIPPO	7.6	60.7	F	AA	Schizo	0.14378450684	1.89102445449187e-05	0.9343
R5453	Br1594	R5453	HIPPO	5.9	68.97	M	CAUC	Schizo	0.265920568129231	1.94602360125976e-05	0.9205
R5455	Br1034	R5455	HIPPO	8.6	57.6	M	CAUC	Control	0.0191906366511413	2.43958823491816e-05	0.8795
R5456	Br1407	R5456	HIPPO	8.5	18.28	M	AA	Control	0.224521010797217	1.47159066595655e-05	0.9244
R5457	Br1418	R5457	HIPPO	6.1	43.35	M	AA	Schizo	0.233357883994852	1.62498938873049e-05	0.8835
R5458	Br1427	R5458	HIPPO	7.7	66.81	M	CAUC	Schizo	0.234876288886049	2.14932296022117e-05	0.909672432255686
R5459	Br1441	R5459	HIPPO	7.9	48.11	M	AA	Schizo	0.198512996076477	2.08531664951308e-05	0.9368
R5460	Br1455	R5460	HIPPO	7.6	21.54	M	AA	Schizo	0.201141491446184	1.30779408745562e-05	0.9178
R5461	Br1459	R5461	HIPPO	6.0	40.82	F	AA	Control	0.354947220482106	1.19386047326758e-05	0.876
R5462	Br1463	R5462	HIPPO	8.8	49.53	M	CAUC	Control	0.258369233358024	1.05085812574139e-05	0.9311
R5463	Br1473	R5463	HIPPO	7.5	44.45	M	AA	Control	0.228291007599506	1.82471142176495e-05	0.938147188687414
R5464	Br1474	R5464	HIPPO	8.3	38.39	F	CAUC	Control	0.223117123195887	1.91255768178944e-05	0.9308
R5466	Br1615	R5466	HIPPO	8.0	71.77	F	AA	Control	0.0180250366715979	0.000139011744934	0.8524
R5469	Br1410	R5469	HIPPO	8.8	29.81	M	AA	Control	0.245371456332201	1.84953268860595e-05	0.9429
R5474	Br1458	R5474	HIPPO	8.4	34.23	M	CAUC	Control	0.23458392658796	2.48580830124874e-05	0.9203
R5477	Br1492	R5477	HIPPO	5.1	73.95	M	AA	Schizo	0.32428422463481	1.77620598349955e-05	0.8561
R5479	Br1287	R5479	HIPPO	7.2	3.045	M	CAUC	Control	0.234306363777588	2.48470862470143e-05	0.9255
R5480	Br1512	R5480	HIPPO	8.1	30.02	F	CAUC	Control	0.319845826204148	8.91813341277252e-06	0.9101
R5481	Br1581	R5481	HIPPO	7.7	46.08	M	CAUC	Control	0.275037866159325	2.40128494604605e-05	0.9334
R5485	Br1644	R5485	HIPPO	6.2	45.29	M	AA	Control	0.392672200083309	2.2322053507854e-05	0.8717
R5488	Br1706	R5488	HIPPO	8.4	50.08	M	CAUC	Control	0.310945115521542	2.17487340114978e-05	0.881
R5491	Br1092	R5491	HIPPO	9.2	48.95	M	CAUC	Control	0.27962335276504	6.73138041756153e-05	0.8706
R5494	Br1532	R5494	HIPPO	8.7	46.57	M	CAUC	Control	0.260608981105877	1.10702825517841e-05	0.9337
R5495	Br1539	R5495	HIPPO	7.8	54.56	F	AA	Control	0.0354521941502631	0.0001505742157717	0.7623
R5497	Br1563	R5497	HIPPO	8.9	21.32	F	AA	Control	0.252642772700799	1.21497961394492e-05	0.9274
R5498	Br1565	R5498	HIPPO	7.5	51.0	M	CAUC	Control	0.273646772971055	8.4422668014966e-06	0.9073
R5499	Br1568	R5499	HIPPO	7.4	39.64	M	CAUC	Control	0.295047264951239	2.22272558857266e-05	0.9259
R5506	Br983	R5506	HIPPO	9.1	43.38	M	CAUC	Schizo	0.229927265858761	1.73477812986386e-05	0.8618
R5512	Br1654	R5512	HIPPO	9.0	62.27	M	CAUC	Control	0.0290801717646392	2.89318301541332e-05	0.8116
R5513	Br1665	R5513	HIPPO	8.0	34.84	F	AA	Schizo	0.208339036554224	1.19716267046366e-05	0.9405
R5515	Br898	R5515	HIPPO	8.3	40.39	M	AA	Control	0.216301755791055	2.89819172049677e-05	0.9383
R5518	Br1290	R5518	HIPPO	5.1	3.978	M	CAUC	Control	0.465485390599537	2.86177227221786e-05	0.7595
R5520	Br1550	R5520	HIPPO	8.1	20.85	M	CAUC	Control	0.234283238513597	1.54125837186829e-05	0.9037
R5523	Br1669	R5523	HIPPO	8.6	83.59	F	CAUC	Control	0.0179171878200213	2.51726735962294e-05	0.8745
R5526	Br1900	R5526	HIPPO	6.3	40.9	F	AA	Control	0.255574087447419	1.27227202495287e-05	0.8979
R5527	Br822	R5527	HIPPO	8.7	26.73	M	CAUC	Control	0.20568172337773	2.32379788114722e-05	0.9011
R5528	Br845	R5528	HIPPO	8.5	24.79	M	AA	Control	0.231986021937701	1.87595823093728e-05	0.938
R5529	Br887	R5529	HIPPO	8.5	18.04	M	AA	Control	0.200130618471622	1.93017390142312e-05	0.913
R5530	Br973	R5530	HIPPO	8.4	41.55	M	AA	Control	0.228006801038129	1.07795695991916e-05	0.9426
R5531	Br993	R5531	HIPPO	8.2	30.48	F	AA	Control	0.233622616019876	1.16932410206322e-05	0.9195
R5532	Br1033	R5532	HIPPO	8.5	26.51	F	CAUC	Control	0.246920791892408	1.35314496643604e-05	0.9347
R5533	Br1069	R5533	HIPPO	6.9	59.58	F	AA	Control	0.0346132132826214	1.92174891525476e-05	0.7882
R5535	Br1527	R5535	HIPPO	8.6	62.68	F	AA	Schizo	0.200928984706737	1.1193111601471e-05	0.9335
R5536	Br1571	R5536	HIPPO	8.7	31.6	M	AA	Control	0.222054774925206	1.53753053690275e-05	0.9356
R5538	Br1740	R5538	HIPPO	8.6	59.58	F	AA	Schizo	0.191842981988121	1.68156150223247e-05	0.9178
R5540	Br1006	R5540	HIPPO	7.9	57.89	M	AA	Control	0.0146504817273951	8.74061140944537e-05	0.7539
R5542	Br1424	R5542	HIPPO	7.7	51.55	M	AA	Control	0.240153711994899	8.37354446259518e-06	0.9223
R5543	Br1507	R5543	HIPPO	8.5	30.97	M	CAUC	Schizo	0.245290792178421	1.58859367034879e-05	0.935309700223153
R5544	Br1610	R5544	HIPPO	8.2	17.23	M	CAUC	Schizo	0.244052438361411	1.51774494393555e-05	0.9078
R5545	Br1676	R5545	HIPPO	5.2	68.0	M	CAUC	Schizo	0.221562156506254	9.82038370309691e-06	0.9156
R5546	Br1722	R5546	HIPPO	7.1	48.59	M	AA	Control	0.212390217650992	1.54687407551426e-05	0.9355
R5548	Br847	R5548	HIPPO	5.5	0.3915	F	AA	Control	0.232517449013827	1.38464025912623e-05	0.9293
R5549	Br894	R5549	HIPPO	7.0	58.0	F	AA	Control	0.022770233407136	3.27709956521712e-05	0.7834
R5555	Br1590	R5555	HIPPO	6.5	83.41	M	AA	Schizo	0.274171507927622	1.04900536172525e-05	0.9303
R5557	Br1808	R5557	HIPPO	9.8	-0.4986	M	AA	Control	0.0569550300305418	3.73460742983911e-05	0.9479
R5570	Br1806	R5570	HIPPO	9.9	-0.4795	M	AA	Control	0.0617033056095848	3.37812143037829e-05	0.954796674493162
R5573	Br1326	R5573	HIPPO	5.0	74.56	M	AA	Schizo	0.369341214071013	1.99749908667226e-05	0.7879
R5587	Br1517	R5587	HIPPO	8.4	44.82	F	AA	Control	0.268154871658391	1.63625123097433e-05	0.892
R5588	Br1522	R5588	HIPPO	8.2	64.86	F	AA	Control	0.0385230427412193	5.89272568171289e-05	0.7459
R5590	Br1578	R5590	HIPPO	6.1	42.06	M	CAUC	Schizo	0.242698490477109	3.06735482571263e-05	0.8012
R5591	Br1812	R5591	HIPPO	10.0	-0.4219	M	AA	Control	0.0587580951964989	2.7788896044665e-05	0.9356
R5637	Br1912	R5637	HIPPO	5.7	66.94	F	AA	Schizo	0.23911232047442	3.09929677417834e-05	0.813847554712055
R5640	Br1946	R5640	HIPPO	6.7	46.53	F	CAUC	Schizo	0.188835294958738	3.74904673850388e-05	0.8446
R5647	Br1994	R5647	HIPPO	7.2	50.34	M	AA	Schizo	0.249681638894593	1.09907838352262e-05	0.9147
R5655	Br2015	R5655	HIPPO	7.8	45.09	M	CAUC	Control	0.271912372557686	1.24899680790747e-05	0.934426025776715
R5656	Br2020	R5656	HIPPO	6.6	51.99	M	AA	Schizo	0.317943497460155	9.49282904367361e-06	0.931
R5658	Br2026	R5658	HIPPO	6.5	83.49	M	CAUC	Control	0.0298660535101927	2.91492988994363e-05	0.8028
R5659	Br2038	R5659	HIPPO	7.8	44.64	M	AA	Schizo	0.225118469972098	1.21784464164604e-05	0.929
R5660	Br2044	R5660	HIPPO	7.8	55.91	M	CAUC	Control	0.219880081679242	1.84744585858677e-05	0.9131
R5661	Br1958	R5661	HIPPO	8.3	41.09	F	CAUC	Schizo	0.204284179079991	1.59585689401334e-05	0.9414
R5662	Br2046	R5662	HIPPO	8.6	44.72	M	AA	Control	0.229289502125464	1.60891205941154e-05	0.8977
R5663	Br2053	R5663	HIPPO	6.5	65.58	M	AA	Control	0.0180947758029054	2.68607805742835e-05	0.7711
R5665	Br2064	R5665	HIPPO	6.3	40.24	M	AA	Control	0.235439362929563	1.2552000214979e-05	0.9045
R5666	Br2074	R5666	HIPPO	8.8	44.82	M	AA	Control	0.234293322075293	1.1888060263366e-05	0.9439
R5667	Br2076	R5667	HIPPO	7.1	56.48	M	AA	Control	0.203353310387259	2.15604646301792e-05	0.873483705064234
R5668	Br2080	R5668	HIPPO	8.2	36.53	M	CAUC	Control	0.249928465893136	1.26737734503109e-05	0.9236
R5669	Br2084	R5669	HIPPO	6.4	48.07	M	CAUC	Control	0.294233890117666	1.21706212293088e-05	0.9153
R5671	Br2242	R5671	HIPPO	7.8	50.73	F	CAUC	Schizo	0.229581905421	1.93740212034757e-05	0.935
R5672	Br2261	R5672	HIPPO	7.8	51.51	M	AA	Schizo	0.247792885395127	7.64564613545681e-06	0.9261
R5682	Br2292	R5682	HIPPO	6.3	20.34	M	CAUC	Schizo	0.271794115420673	1.12990607806668e-05	0.9073
R5729	Br2009	R5729	HIPPO	6.8	55.68	M	CAUC	Schizo	0.306331870642114	1.60456530258214e-05	0.9108
R5730	Br2257	R5730	HIPPO	6.9	59.22	M	CAUC	Control	0.0219155790114165	5.00471311619496e-05	0.7604
R5731	Br2263	R5731	HIPPO	5.7	40.31	F	AA	Control	0.294645803751371	1.25413015852065e-05	0.8973
R5733	Br2267	R5733	HIPPO	6.0	49.39	M	AA	Control	0.309575265081582	3.52274729594018e-05	0.9268
R5735	Br2271	R5735	HIPPO	7.3	50.8	M	CAUC	Schizo	0.208033008431841	1.09548599552137e-05	0.933
R5737	Br2285	R5737	HIPPO	8.2	53.29	M	CAUC	Control	0.252800105931981	9.54144255235056e-06	0.9457
R5738	Br2288	R5738	HIPPO	8.1	44.7	M	CAUC	Control	0.312125757440916	1.21609362440446e-05	0.9257
R5757	Br873	R5757	HIPPO	6.5	59.49	F	AA	Schizo	0.195125106350574	5.16476413282198e-05	0.8677
R5760	Br1627	R5760	HIPPO	7.1	0.5147	F	CAUC	Control	0.218254810213644	1.86703237451425e-05	0.9152
R5764	Br1832	R5764	HIPPO	5.7	54.86	M	AA	Control	0.249728196282355	1.91898093208435e-05	0.8536
R5765	Br1840	R5765	HIPPO	5.6	55.34	M	AA	Schizo	0.268697461924176	1.57517065471018e-05	0.9111
R5766	Br1884	R5766	HIPPO	8.0	38.48	M	AA	Control	0.213823549935435	2.62909323897277e-05	0.8482
R5768	Br1898	R5768	HIPPO	7.8	34.76	M	AA	Control	0.256677184676694	8.52578224871919e-06	0.9311
R10699	Br1450	R10699	DentateGyrus	8.2	42.36	F	AS	Bipolar	0.0033693872039902	3.36947763645085e-05	0.9411
R10700	Br989	R10700	DentateGyrus	7.1	36.98	M	AA	Control	0.0028555408324688	5.96462361168244e-05	0.9276
R10701	Br1684	R10701	DentateGyrus	6.7	81.1	F	CAUC	Schizo	0.002388154994059	6.97882339235659e-05	0.9246
R10702	Br1579	R10702	DentateGyrus	6.6	37.7	M	AA	Schizo	0.0034638285537233	5.34645878199631e-05	0.9048
R10703	Br1306	R10703	DentateGyrus	7.6	21.47	M	AA	Control	0.00545403048425	2.65170741429891e-05	0.9154
R10704	Br1423	R10704	DentateGyrus	6.2	46.94	F	AA	Bipolar	0.0039820021946395	4.47271377987912e-05	0.9137
R10705	Br1203	R10705	DentateGyrus	6.3	24.35	M	CAUC	Schizo	0.0023629126550324	3.97176107125474e-05	0.9326
R10706	Br1615	R10706	DentateGyrus	6.4	71.82	F	AA	Control	0.0042641585110068	5.4660610506122e-05	0.8804
R10707	Br1821	R10707	DentateGyrus	4.4	45.28	M	CAUC	Bipolar	0.0041610159016705	3.94800404437584e-05	0.8977
R10708	Br1507	R10708	DentateGyrus	8.3	30.99	M	CAUC	Schizo	0.003462182645178	3.37974675256768e-05	0.9038
R10709	Br991	R10709	DentateGyrus	5.1	35.27	M	AA	Control	0.0043342031594419	5.32843670613494e-05	0.8919
R10710	Br1030	R10710	DentateGyrus	4.5	49.68	F	AA	Schizo	0.0054588181639672	4.34118887798613e-05	0.8917
R10711	Br1729	R10711	DentateGyrus	6.38	45.62	M	AS	Schizo	0.0042038006603849	4.86404561031259e-05	0.9045
R10712	Br1404	R10712	DentateGyrus	8.4	40.46	M	CAUC	Bipolar	0.0044619008807762	3.7060761888749e-05	0.9235
R10713	Br1463	R10713	DentateGyrus	7.5	49.56	M	CAUC	Control	0.0040636329041965	3.27135045877525e-05	0.9211
R10714	Br1416	R10714	DentateGyrus	5.6	37.19	M	CAUC	Schizo	0.0048697373833758	5.53153091152374e-05	0.8871
R10715	Br2294	R10715	DentateGyrus	6.3	53.589041	M	CAUC	Bipolar	0.0056110411926196	5.28805172161461e-05	0.8857
R10716	Br846	R10716	DentateGyrus	6.2	58.0	M	AA	Control	0.0060004258764687	6.67830090286812e-05	0.8788
R10756	Br2374	R10756	DentateGyrus	7.7	18.93	F	CAUC	Bipolar	0.0043071773274053	1.85538624026502e-05	0.917
R11443	Br1526	R11443	DentateGyrus	3.0	47.47	M	CAUC	Schizo	0.0172902754317765	4.16570947239452e-05	0.766
R11444	Br1602	R11444	DentateGyrus		83.14	F	CAUC	Schizo	0.0052536381394538	2.87220766543379e-05	0.9227
R11445	Br2513	R11445	DentateGyrus	6.9	54.49	M	AA	Control	0.0022880556902045	2.18209245144459e-05	0.9221
R11446	Br2221	R11446	DentateGyrus	5.6	45.94	M	CAUC	Schizo	0.0031289993620669	6.82709423621778e-05	0.9327
R11447	Br2170	R11447	DentateGyrus	6.9	34.06	M	CAUC	Schizo	0.0017900452018153	1.34251427925964e-05	0.9339
R11448	Br2324	R11448	DentateGyrus	5.5	26.96	M	CAUC	Bipolar	0.0044433644028219	2.30624655462438e-05	0.9158
R11449	Br1446	R11449	DentateGyrus		34.44	M	CAUC	Control	0.0025076471750843	1.81728407465917e-05	0.9586
R11450	Br1225	R11450	DentateGyrus	5.7	32.67	M	CAUC	Control	0.0025893077290073	2.02273542319406e-05	0.9322
R11451	Br1235	R11451	DentateGyrus		48.26	F	AA	Schizo	0.0026316470561403	1.81508490408694e-05	0.9577
R11452	Br1271	R11452	DentateGyrus		46.53	M	CAUC	Control	0.0053760380569294	1.14249032729606e-05	0.9217
R11454	Br1265	R11454	DentateGyrus		68.81	M	AA	Schizo	0.002209526712184	1.45232468771681e-05	0.9568
R11455	Br890	R11455	DentateGyrus		18.15	M	AA	Control	0.0019565650452782	1.45151660662804e-05	0.9569
R11457	Br2521	R11457	DentateGyrus		51.05	M	CAUC	Control	0.0025869342021553	1.03410911499743e-05	0.9524
R11458	Br898	R11458	DentateGyrus		40.39	M	AA	Control	0.0025782194588444	1.8452055595508e-05	0.9584
R11459	Br2542	R11459	DentateGyrus		54.9	M	CAUC	Control	0.0026270816540164	1.81355013202057e-05	0.951
R11460	Br2071	R11460	DentateGyrus	5.2	40.62	F	CAUC	Bipolar	0.0027766662249555	2.33185076179606e-05	0.9417
R11461	Br1721	R11461	DentateGyrus	6.2	61.46	M	AA	Schizo	0.0021519353766217	2.11333403815983e-05	0.9333
R11462	Br1554	R11462	DentateGyrus	5.3	45.19	F	CAUC	Bipolar	0.0049475728082737	4.45418501890192e-05	0.9095
R11463	Br1669	R11463	DentateGyrus	6.7	83.59	F	CAUC	Control	0.0022841311399799	1.78643599084252e-05	0.9343
R11464	Br1690	R11464	DentateGyrus	4.8	79.32	M	HISP	Schizo	0.0024174015412855	2.24892414579769e-05	0.947
R11465	Br2477	R11465	DentateGyrus	5.0	49.82	F	CAUC	Bipolar	0.0052380732754194	3.53780382427032e-05	0.9065
R11467	Br2469	R11467	DentateGyrus	4.8	29.83	F	CAUC	Bipolar	0.0016400039177605	1.43677033538991e-05	0.9417
R11468	Br2557	R11468	DentateGyrus	4.3	40.38	M	CAUC	Control	0.0028390881761018	3.13459534973991e-05	0.9318
R11469	Br2309	R11469	DentateGyrus	5.7	62.44	M	CAUC	Bipolar	0.0020171245120812	1.94336079742508e-05	0.9347
R11470	Br1033	R11470	DentateGyrus		26.51	F	CAUC	Control	0.0034015423364492	1.31959459983941e-05	0.9515
R11471	Br1595	R11471	DentateGyrus	4.4	54.53	F	CAUC	Schizo	0.0072450269615398	3.76045516549323e-05	0.8496
R11472	Br1677	R11472	DentateGyrus	6.8	45.46	M	CAUC	Bipolar	0.0019040281851189	1.4179586358499e-05	0.9415
R11473	Br1453	R11473	DentateGyrus	5.8	32.01	F	CAUC	Schizo	0.0015431081381668	1.64840299094812e-05	0.9431
R12202	Br1315	R12202	DentateGyrus	5.7	63.05	F	AA	Schizo	0.0033799475635231	1.86296654784163e-05	0.9161
R12203	Br2022	R12203	DentateGyrus	6.2	46.11	M	CAUC	Bipolar	0.0027230083595588	1.75300712272859e-05	0.9332
R12204	Br1003	R12204	DentateGyrus	3.4	52.57	F	AA	Control	0.0016738624278241	1.7712812238718e-05	0.9327
R12205	Br1298	R12205	DentateGyrus	5.4	60.11	M	AA	Schizo	0.007273884514185	1.48240806855222e-05	0.8833
R12206	Br1135	R12206	DentateGyrus	5.3	60.35	M	AA	Control	0.0024800865360775	2.46370690700515e-05	0.9437
R12207	Br1163	R12207	DentateGyrus	6.0	44.57	F	CAUC	Bipolar	0.0033296003790613	1.96765282076181e-05	0.9546
R12208	Br1674	R12208	DentateGyrus	3.2	42.81	M	CAUC	Control	0.0047327767306484	2.06192389599409e-05	0.9153
R12209	Br1285	R12209	DentateGyrus	5.2	58.19	M	AA	Control	0.0029110550031424	2.02956954493534e-05	0.9559
R12210	Br2444	R12210	DentateGyrus		26.74	M	AA	Bipolar	0.0032539135462132	2.41725210574786e-05	0.9264
R12211	Br1594	R12211	DentateGyrus	4.1	68.97	M	CAUC	Schizo	0.0068857678662698	4.53430676039339e-05	0.8745
R12212	Br887	R12212	DentateGyrus	4.9	18.04	M	AA	Control	0.0021801173555242	1.48330317533258e-05	0.9602
R12213	Br2297	R12213	DentateGyrus	4.1	18.03	M	CAUC	Bipolar	0.0026468426768336	2.26482236278546e-05	0.9136
R12214	Br2543	R12214	DentateGyrus		50.47	M	AA	Control	0.003548435275263	1.80137996734355e-05	0.8922
R12215	Br2009	R12215	DentateGyrus	6.3	55.68	M	CAUC	Schizo	0.0018683410574748	2.17444070468143e-05	0.9395
R12216	Br1744	R12216	DentateGyrus	5.5	27.21	F	CAUC	Bipolar	0.002078539618995	2.49510615041945e-05	0.9493
R12218	Br1321	R12218	DentateGyrus	4.6	57.13	F	AA	Schizo	0.005025097725749	2.34267447051143e-05	0.9031
R12219	Br1249	R12219	DentateGyrus	5.9	51.8	F	AA	Control	0.0054871953257777	3.13425072802628e-05	0.8818
R12220	Br1081	R12220	DentateGyrus		58.09	M	AA	Schizo	0.0028347191407519	1.5851791878758e-05	0.9499
R12222	Br2364	R12222	DentateGyrus	6.1	48.21	M	CAUC	Bipolar	0.0025876233882381	2.04469355091985e-05	0.9455
R12224	Br2423	R12224	DentateGyrus	4.4	60.56	M	CAUC	Schizo	0.0022289681531942	2.48516938622164e-05	0.9429
R12225	Br1288	R12225	DentateGyrus	3.0	47.45	M	CAUC	Control	0.0031036232886233	1.68728017175736e-05	0.9239
R12226	Br1517	R12226	DentateGyrus	3.6	44.82	F	AA	Control	0.0022505394886011	1.74344431847324e-05	0.9481
R12227	Br2321	R12227	DentateGyrus	3.4	46.77	M	AA	Bipolar	0.0027522750001112	2.21081962466949e-05	0.9435
R12228	Br2053	R12228	DentateGyrus	5.3	65.58	M	AA	Control	0.0016207877488191	1.39765237617685e-05	0.9515
R12229	Br1456	R12229	DentateGyrus	5.9	56.09	F	HISP	Control	0.0016348911053724	1.96536131607068e-05	0.951
R12230	Br1320	R12230	DentateGyrus	5.4	53.12	M	AA	Schizo	0.003056139127231	1.91619236725402e-05	0.9494
R12231	Br1576	R12231	DentateGyrus	5.6	66.29	F	AA	Schizo	0.0019482785002296	2.04332505522007e-05	0.9509
R12232	Br1297	R12232	DentateGyrus	5.5	62.74	M	AA	Control	0.0025723396838444	1.85834869789489e-05	0.9492
R12233	Br2541	R12233	DentateGyrus	3.4	39.0	M	CAUC	Bipolar	0.0033472222592356	1.9833339072477e-05	0.921
R12234	Br1663	R12234	DentateGyrus	3.9	43.05	M	AA	Schizo	0.0024175468780257	1.88233164939483e-05	0.9521
R12235	Br1752	R12235	DentateGyrus	5.9	39.2	F	CAUC	Bipolar	0.0025277126599853	1.90310297462582e-05	0.9471
R12236	Br1443	R12236	DentateGyrus	5.8	55.4	M	CAUC	Control	0.0017580302545126	1.22079312192122e-05	0.9468
R12238	Br1275	R12238	DentateGyrus	5.0	60.72	M	AA	Control	0.0021975049273806	1.39092607640835e-05	0.9416
R12239	Br1921	R12239	DentateGyrus	4.5	48.3	M	CAUC	Bipolar	0.0106194464762621	5.60067999235183e-05	0.8368
R12240	Br1931	R12240	DentateGyrus	4.9	44.37	M	CAUC	Bipolar	0.0035751145890699	1.94652911076312e-05	0.9507
R12572	Br1764	R12572	DentateGyrus		56.05	M	CAUC	Control	0.0018192173504125	2.19853946791216e-05	0.9459
R12573	Br1441	R12573	DentateGyrus	6.2	48.11	M	AA	Schizo	0.0120260681591991	1.72919476495229e-05	0.8191
R12574	Br1722	R12574	DentateGyrus	4.6	48.59	M	AA	Control	0.0017409465667092	1.75991093119628e-05	0.9498
R12575	Br2073	R12575	DentateGyrus	5.2	51.9	F	CAUC	Schizo	0.0017593202603686	2.12776720779865e-05	0.9386
R12576	Br1350	R12576	DentateGyrus		24.61	M	CAUC	Control	0.0017912038788428	1.64216494980374e-05	0.9582
R12577	Br5374	R12577	DentateGyrus		35.34	M	CAUC	Bipolar	0.0028567106241056	1.65715708057375e-05	0.9563
R12578	Br5147	R12578	DentateGyrus	6.4	24.84	M	AS	Bipolar	0.001497560738552	1.21544606409824e-05	0.9599
R12579	Br1304	R12579	DentateGyrus	3.3	58.57	M	CAUC	Control	0.0036521230600134	1.8619266062937e-05	0.9173
R12580	Br1563	R12580	DentateGyrus	3.8	21.32	F	AA	Control	0.0027794873383598	1.76867920818953e-05	0.9301
R12581	Br1339	R12581	DentateGyrus	5.4	60.08	F	CAUC	Schizo	0.0058163295910465	1.74496995631535e-05	0.8876
R12582	Br909	R12582	DentateGyrus	5.1	57.83	F	AA	Control	0.0027086195601885	2.24461720121044e-05	0.9294
R12583	Br5252	R12583	DentateGyrus	6.7	20.76	F	CAUC	Bipolar	0.0022295368065511	1.64598311537219e-05	0.952
R12585	Br5056	R12585	DentateGyrus	5.5	36.77	F	HISP	Bipolar	0.0053001101917854	1.82378889637698e-05	0.9046
R12586	Br5214	R12586	DentateGyrus	4.9	25.74	M	HISP	Bipolar	0.0019198197861635	1.83312834156325e-05	0.9449
R12587	Br5063	R12587	DentateGyrus	6.4	58.68	F	AA	Control	0.0047344618992697	1.29976993590738e-05	0.9225
R12588	Br5065	R12588	DentateGyrus	4.4	50.87	F	AA	Bipolar	0.0048761235424652	3.67123390980625e-05	0.898
R12591	Br1992	R12591	DentateGyrus	3.8	60.54	M	CAUC	Bipolar	0.0043268083361415	1.47199087328156e-05	0.9208
R12593	Br5010	R12593	DentateGyrus	3.9	56.59	M	CAUC	Bipolar	0.0096231022478625	2.19366422445112e-05	0.8257
R12594	Br1442	R12594	DentateGyrus	6.8	41.99	M	AA	Control	0.0021050461822774	1.67562809356325e-05	0.954
R12595	Br2242	R12595	DentateGyrus	5.7	50.73	F	CAUC	Schizo	0.0035184397206873	2.04555324230604e-05	0.9212
R12596	Br2379	R12596	DentateGyrus	2.9	20.2	F	CAUC	Bipolar	0.0016128867105241	1.7956311105205e-05	0.9321
R12599	Br1096	R12599	DentateGyrus	4.6	58.2	M	AS	Control	0.0056623414845597	1.97342375054952e-05	0.8994
R12601	Br1137	R12601	DentateGyrus	6.6	68.54	M	AA	Control	0.0016186842018236	1.54948568474226e-05	0.9547
R12602	Br1485	R12602	DentateGyrus	5.6	48.34	M	AA	Schizo	0.0042524067060308	2.31246935978098e-05	0.9117
R12603	Br2452	R12603	DentateGyrus	5.4	33.56	M	CAUC	Bipolar	0.003702982059363	3.93637287407825e-05	0.9044
R12605	Br1189	R12605	DentateGyrus	5.4	70.88	F	CAUC	Schizo	0.0024539419034008	2.14098258179862e-05	0.9496
R12606	Br1664	R12606	DentateGyrus	4.1	45.48	M	AA	Schizo	0.0027433429262592	2.64023555144355e-05	0.929
R12607	Br2262	R12607	DentateGyrus	4.1	44.35	F	CAUC	Bipolar	0.0015710335343139	1.62432657743853e-05	0.9461
R12608	Br1473	R12608	DentateGyrus		44.45	M	AA	Control	0.0021298787489469	1.88075082308495e-05	0.9433
R12610	Br1437	R12610	DentateGyrus	4.8	79.51	M	CAUC	Bipolar	0.0039644234846031	2.48666792944371e-05	0.9115
R12611	Br1657	R12611	DentateGyrus	5.9	25.82	M	AA	Control	0.0020328256714957	1.59716412511151e-05	0.948
R12612	Br5217	R12612	DentateGyrus	5.8	29.98	M	CAUC	Schizo	0.0026702701170852	1.50295448397004e-05	0.9369
R12613	Br5009	R12613	DentateGyrus	3.7	46.05	F	CAUC	Bipolar	0.0096767778546421	5.12927508361522e-05	0.8072
R12614	Br1436	R12614	DentateGyrus	5.4	39.18	M	CAUC	Schizo	0.0032743708562873	1.78461563744416e-05	0.9464
R12615	Br1912	R12615	DentateGyrus	3.2	66.94	F	AA	Schizo	0.0075909691800339	3.60377142996541e-05	0.8555
R12616	Br5073	R12616	DentateGyrus	5.7	62.61	M	AA	Schizo	0.0038616466873696	1.5408367698799e-05	0.9281
R12617	Br1245	R12617	DentateGyrus		42.62	M	CAUC	Schizo	0.0013464812488165	1.22454128001052e-05	0.9449
R12618	Br1305	R12618	DentateGyrus	3.4	58.4	M	AA	Control	0.0089066556037634	1.82354078119131e-05	0.8418
R12619	Br1069	R12619	DentateGyrus	2.6	59.58	F	AA	Control	0.0140652952852533	1.74721043228516e-05	0.8002
R12620	Br1538	R12620	DentateGyrus	4.8	59.82	F	AA	Schizo	0.007971449149031	2.50339423707612e-05	0.7111
R12621	Br1327	R12621	DentateGyrus	2.4	45.0	M	CAUC	Bipolar	0.0029699655118704	1.02949988669013e-05	0.9455
R12622	Br5234	R12622	DentateGyrus		65.26	M	CAUC	Schizo	0.0157158705966818	3.43327224277609e-05	0.7997
R12623	Br1167	R12623	DentateGyrus		45.86	M	AA	Control	0.0021975706807595	1.55819874733363e-05	0.9439
R12624	Br1580	R12624	DentateGyrus		56.91	F	CAUC	Schizo	0.0016016701698065	1.57107879225785e-05	0.9533
R12626	Br1503	R12626	DentateGyrus	5.5	71.12	F	AA	Schizo	0.0016712123149296	2.59981197594141e-05	0.9289
R12627	Br1646	R12627	DentateGyrus	4.6	81.16	M	CAUC	Schizo	0.0012446920501786	1.19030153918569e-05	0.9461
R12628	Br1474	R12628	DentateGyrus	4.4	38.39	F	CAUC	Control	0.0024259994164972	1.31845978133539e-05	0.9419
R12629	Br2149	R12629	DentateGyrus		56.27	F	CAUC	Control	0.002266143757528	1.33625762422758e-05	0.944
R12630	Br2104	R12630	DentateGyrus		45.69	M	CAUC	Schizo	0.0016686680652341	1.21807088498724e-05	0.9548
R12631	Br1610	R12631	DentateGyrus	5.1	17.23	M	CAUC	Schizo	0.0013513993101801	1.7035447097722e-05	0.9502
R12632	Br2539	R12632	DentateGyrus	4.6	84.16	M	AA	Control	0.0020911278556631	9.88303179054151e-06	0.9425
R12633	Br1749	R12633	DentateGyrus	4.7	27.25	F	CAUC	Bipolar	0.0032504558913275	3.07725785552494e-05	0.9242
R12636	Br1487	R12636	DentateGyrus	5.3	61.88	M	CAUC	Schizo	0.0015040452265808	1.7553346657067e-05	0.9476
R12637	Br1896	R12637	DentateGyrus	5.8	45.33	M	CAUC	Bipolar	0.0015279711974208	2.02020768263828e-05	0.9433
R12638	Br1314	R12638	DentateGyrus	6.0	53.36	F	AA	Control	0.0018642480362567	2.11646364767608e-05	0.939
R12639	Br5138	R12639	DentateGyrus	6.3	30.85	M	CAUC	Bipolar	0.0021563103110825	1.08616452677169e-05	0.9414
R12640	Br5161	R12640	DentateGyrus	5.9	54.43	M	CAUC	Control	0.0018364423032299	1.37266245922159e-05	0.9493
R12641	Br5154	R12641	DentateGyrus	5.7	49.26	M	CAUC	Control	0.001617128973489	1.57234255609872e-05	0.9466
R12642	Br5146	R12642	DentateGyrus	6.6	47.01	F	AA	Control	0.0016398787755291	1.60443207977253e-05	0.9455
R12644	Br5005	R12644	DentateGyrus	3.3	69.07	F	CAUC	Control	0.0016595449866444	1.53638838863424e-05	0.9354
R12645	Br2520	R12645	DentateGyrus	6.0	24.57	M	CAUC	Bipolar	0.0015533353544349	1.46537117939459e-05	0.9506
R12646	Br836	R12646	DentateGyrus	4.8	20.77	M	AA	Control	0.0018093308618318	1.67667384646174e-05	0.9397
R12647	Br1667	R12647	DentateGyrus	5.5	48.81	M	HISP	Schizo	0.0016118481506524	2.25462365586198e-05	0.9436
R12648	Br2456	R12648	DentateGyrus	4.7	32.34	F	AA	Bipolar	0.0023160704397591	2.11440531301872e-05	0.9504
R12649	Br1197	R12649	DentateGyrus	6.4	21.84	M	CAUC	Bipolar	0.0024236044192252	1.83034393844758e-05	0.9418
R12650	Br1067	R12650	DentateGyrus	5.6	75.57	M	AA	Schizo	0.0026759927126618	1.55660531219433e-05	0.9476
R12651	Br1007	R12651	DentateGyrus	4.4	57.1	M	AA	Control	0.0026974162700069	2.136290230287e-05	0.9262
R12652	Br1264	R12652	DentateGyrus	4.7	57.44	F	CAUC	Control	0.0112245939348112	3.98451704349359e-05	0.8915
R12653	Br1023	R12653	DentateGyrus	5.4	63.0	M	CAUC	Control	0.0030993044312193	1.38132872134828e-05	0.9514
R12654	Br1281	R12654	DentateGyrus	5.3	24.84	M	AA	Control	0.0018826653573025	1.41103795759528e-05	0.9436
R12655	Br1461	R12655	DentateGyrus	5.8	30.61	M	CAUC	Bipolar	0.0017859144231091	1.58426674720357e-05	0.9486
R12656	Br1984	R12656	DentateGyrus		27.67	M	CAUC	Bipolar	0.0052934188183786	4.23106006917896e-05	0.8812
R12657	Br5331	R12657	DentateGyrus	6.0	50.7	M	AA	Bipolar	0.0016332716618377	1.70482326144715e-05	0.9555
R12658	Br5263	R12658	DentateGyrus	5.8	30.63	F	CAUC	Bipolar	0.0012766766355657	1.80626157446462e-05	0.9379
R12659	Br5179	R12659	DentateGyrus		53.04	M	AA	Schizo	0.0018934893408503	1.44572474140215e-05	0.9507
R12660	Br5315	R12660	DentateGyrus	5.5	26.15	M	CAUC	Schizo	0.0021514756760057	1.27071462684334e-05	0.9289
R12661	Br5392	R12661	DentateGyrus	3.6	51.95	F	CAUC	Bipolar	0.0016528866481272	1.48727997704225e-05	0.9495
R12662	Br5391	R12662	DentateGyrus	5.8	33.13	M	CAUC	Bipolar	0.0016583601935072	1.32950618120993e-05	0.9546
R12663	Br5066	R12663	DentateGyrus	5.9	17.37	M	CAUC	Control	0.0017639019833019	1.2905604719764e-05	0.948
R12664	Br5224	R12664	DentateGyrus		46.06	M	CAUC	Schizo	0.0019897952066816	2.26197823505692e-05	0.9383
R12665	Br5254	R12665	DentateGyrus	5.2	28.8	M	CAUC	Bipolar	0.0019240226139595	2.20002919269506e-05	0.9357
R12667	Br5446	R12667	DentateGyrus	5.0	23.14	M	CAUC	Schizo	0.0019203037772268	1.32128803753684e-05	0.9456
R12668	Br5398	R12668	DentateGyrus		55.53	M	CAUC	Schizo	0.0015179340349591	1.62733683465141e-05	0.9401
R12669	Br2269	R12669	DentateGyrus		35.31	M	CAUC	Bipolar	0.0025867438667819	1.52131801905805e-05	0.9491
R12670	Br5373	R12670	DentateGyrus	6.6	47.75	M	CAUC	Schizo	0.0030911632640669	1.93208334347808e-05	0.9445
R12671	Br5467	R12671	DentateGyrus		48.52	M	AA	Schizo	0.0014721472331195	1.95827779149611e-05	0.9446
R12672	Br2427	R12672	DentateGyrus		23.78	M	CAUC	Bipolar	0.0014312762542831	1.56309654300884e-05	0.942
R12673	Br5182	R12673	DentateGyrus		42.05	M	CAUC	Control	0.0018021832831534	1.62416709173746e-05	0.943
R12674	Br5135	R12674	DentateGyrus	5.7	31.3	M	AA	Control	0.0027898072567233	2.45196465366339e-05	0.9325
R12676	Br5006	R12676	DentateGyrus	5.5	63.44	M	CAUC	Bipolar	0.0014409288622348	1.31661650166981e-05	0.9469
R12678	Br1734	R12678	DentateGyrus		26.18	M	CAUC	Bipolar	0.0027420660876122	1.45611857616732e-05	0.9353
R12679	Br5155	R12679	DentateGyrus		35.21	F	AA	Control	0.0028525325808898	1.92864938095059e-05	0.9406
R12680	Br5370	R12680	DentateGyrus		29.42	F	AA	Control	0.0011960866393336	1.43710484515979e-05	0.9451
R12681	Br5282	R12681	DentateGyrus		51.22	M	CAUC	Schizo	0.0015457672335258	1.48834848999913e-05	0.9486
R12682	Br5288	R12682	DentateGyrus		34.94	M	CAUC	Bipolar	0.0016219205106361	1.57788584197696e-05	0.9399
R12683	Br5318	R12683	DentateGyrus		56.77	F	CAUC	Bipolar	0.007378444441724	2.22461269107834e-05	0.8647
R12684	Br5359	R12684	DentateGyrus		74.2	M	CAUC	Schizo	0.0013344966650618	1.95805705573941e-05	0.9431
R12685	Br5292	R12685	DentateGyrus		34.56	M	CAUC	Control	0.0014085874936558	1.65735060345873e-05	0.9371
R12686	Br5319	R12686	DentateGyrus		65.0	M	CAUC	Schizo	0.0046616160206121	2.58613034646213e-05	0.898
R12687	Br5314	R12687	DentateGyrus		48.69	F	CAUC	Control	0.0018930291041847	1.97519684107116e-05	0.9417
R12732	Br2481	R12732	DentateGyrus	5.5	53.95	M	AA	Schizo	0.0032927746272979	1.99946730059372e-05	0.8896
R12733	Br5230	R12733	DentateGyrus		34.73	F	CAUC	Bipolar	0.0017525669308068	1.92698887965387e-05	0.9554
R12734	Br5321	R12734	DentateGyrus		41.01	M	CAUC	Bipolar	0.0019821181489284	2.27384566368682e-05	0.9522
R12735	Br2291	R12735	DentateGyrus	4.1	19.69	M	CAUC	Schizo	0.0054781563771367	2.22631596847972e-05	0.9332
R12737	Br2348	R12737	DentateGyrus	4.6	57.99	F	AA	Schizo	0.0029350716284029	1.87828669368588e-05	0.9474
R12738	Br2353	R12738	DentateGyrus	4.0	54.73	M	CAUC	Schizo	0.0042254843353828	2.30793014782205e-05	0.9407
R12739	Br2393	R12739	DentateGyrus	2.1	66.01	F	AA	Schizo	0.003144718560147	1.59218400502321e-05	0.9461
R12740	Br5205	R12740	DentateGyrus		51.23	M	CAUC	Control	0.0025929701974394	1.8432887407652e-05	0.9441
R12741	Br5367	R12741	DentateGyrus	3.2	31.31	F	CAUC	Control	0.0022556205077584	1.91079751816507e-05	0.9412
R12742	Br2378	R12742	DentateGyrus	3.2	38.41	M	CAUC	Schizo	0.0020476091107323	1.90912705447109e-05	0.9514
R12743	Br5156	R12743	DentateGyrus	6.0	29.66	M	CAUC	Bipolar	0.0024699799849465	1.62946179526522e-05	0.956
R12744	Br5235	R12744	DentateGyrus	4.5	47.83	M	CAUC	Control	0.0055671861221011	2.37100491878005e-05	0.9443
R12745	Br5338	R12745	DentateGyrus	4.3	25.08	M	AA	Control	0.0052569766937302	1.88815321287792e-05	0.9324
R12746	Br5200	R12746	DentateGyrus	5.7	71.91	M	CAUC	Control	0.0031308454083732	1.73056887812693e-05	0.9519
R12747	Br5323	R12747	DentateGyrus	6.2	34.57	M	AA	Control	0.003368406559476	2.11800907559159e-05	0.9433
R12748	Br5250	R12748	DentateGyrus		72.43	M	CAUC	Control	0.0027605894911787	1.8691461129489e-05	0.9502
R12750	Br2001	R12750	DentateGyrus		57.04	F	CAUC	Schizo	0.003123527899953	1.90396713396744e-05	0.9506
R12751	Br1484	R12751	DentateGyrus	7.1	44.15	F	CAUC	MDD	0.0030993396315605	1.690925798834e-05	0.9551
R12753	Br5259	R12753	DentateGyrus		71.4	M	AA	Control	0.0024933901495514	1.48167298251064e-05	0.95
R12754	Br1624	R12754	DentateGyrus		72.75	F	CAUC	Schizo	0.0047700179189358	2.29330938822421e-05	0.94
R12755	Br5324	R12755	DentateGyrus		52.72	M	CAUC	Control	0.0026665561197222	1.44972902948016e-05	0.9599
R12756	Br1775	R12756	DentateGyrus		60.02	M	CAUC	MDD	0.0036115637263306	1.70395109873341e-05	0.949
R12757	Br1590	R12757	DentateGyrus		83.41	M	AA	Schizo	0.0101918922935373	2.94701038384292e-05	0.8879
R12758	Br1776	R12758	DentateGyrus		42.41	M	CAUC	MDD	0.0039637253709079	1.48150939557847e-05	0.9473
R12759	Br1835	R12759	DentateGyrus		48.5	F	CAUC	MDD	0.005632987136345	2.49488564114957e-05	0.9364
R12771	Br5330	R12771	DentateGyrus		50.48	M	AA	Control	0.0034965519940352	1.64735781352533e-05	0.9424
R12772	Br1831	R12772	DentateGyrus		42.68	F	AA	MDD	0.0043252071204561	1.69844540032178e-05	0.9334
R12774	Br5262	R12774	DentateGyrus	5.8	61.75	M	CAUC	Control	0.0037789073074054	1.90762701332196e-05	0.93
R12776	Br5249	R12776	DentateGyrus	5.4	48.37	M	CAUC	Bipolar	0.0036233768792948	1.50747261745372e-05	0.9406
R12777	Br5447	R12777	DentateGyrus		15.92	M	HISP	Schizo	0.0025076145500449	1.91011396323551e-05	0.9588
R12778	Br5286	R12778	DentateGyrus	4.6	43.71	F	AA	Control	0.0031237692102712	1.95219580577417e-05	0.941
R12780	Br5437	R12780	DentateGyrus	5.5	51.88	M	CAUC	Bipolar	0.0026449509432067	1.33710427242437e-05	0.9461
R12781	Br5365	R12781	DentateGyrus	5.9	43.29	M	CAUC	Bipolar	0.0029453981520119	1.74981666035207e-05	0.9413
R12782	Br5228	R12782	DentateGyrus	4.2	57.83	F	CAUC	Control	0.0054762987074355	1.71196662033822e-05	0.9242
R12783	Br5212	R12783	DentateGyrus	6.8	51.63	M	CAUC	Control	0.0036146151509564	1.31234869336078e-05	0.9453
R12784	Br1887	R12784	DentateGyrus	5.1	64.1	M	CAUC	MDD	0.0026955153605913	2.09006834775313e-05	0.9423
R12785	Br1447	R12785	DentateGyrus	4.3	53.24	M	AA	Schizo	0.0055197723186402	2.70495642496393e-05	0.9064
R12786	Br1897	R12786	DentateGyrus	4.3	56.45	F	CAUC	MDD	0.0028204437038711	2.0520051111293e-05	0.9493
R12787	Br5287	R12787	DentateGyrus	6.6	40.08	M	CAUC	Control	0.0028704038017785	1.25375672023713e-05	0.9493
R12788	Br2060	R12788	DentateGyrus	5.6	40.28	M	CAUC	MDD	0.0031813557955829	1.90637258772311e-05	0.9468
R12789	Br5280	R12789	DentateGyrus	5.4	50.42	F	CAUC	Control	0.0031841537364064	1.56771242570479e-05	0.9483
R12790	Br5165	R12790	DentateGyrus	5.1	63.16	M	CAUC	Control	0.003436915484811	1.39881288497513e-05	0.9499
R12791	Br1818	R12791	DentateGyrus		54.28	M	CAUC	MDD	0.0029759611036316	1.80772424736819e-05	0.9471
R12792	Br1770	R12792	DentateGyrus	6.6	40.3	M	CAUC	MDD	0.0034260982693064	1.35809894877775e-05	0.9344
R12794	Br5270	R12794	DentateGyrus	4.9	33.28	M	HISP	Control	0.0032162615888525	1.81170061203007e-05	0.9402
R12796	Br1413	R12796	DentateGyrus	5.5	76.11	M	AA	Bipolar	0.0053326854263037	1.60005784960535e-05	0.9275
R12797	Br1326	R12797	DentateGyrus	3.8	74.56	M	AA	Schizo	0.0054957460238347	2.52047359698887e-05	0.8905
R12799	Br1983	R12799	DentateGyrus	3.0	25.64	M	CAUC	MDD	0.003378265377235	1.64987696195323e-05	0.9382
R12800	Br1706	R12800	DentateGyrus	6.1	50.08	M	CAUC	Control	0.0041412410457226	2.16337430445629e-05	0.9361
R12801	Br1370	R12801	DentateGyrus	4.3	30.86	M	CAUC	Schizo	0.0039010678022192	2.04551848332129e-05	0.9349
R12802	Br2585	R12802	DentateGyrus	4.6	33.35	F	AA	Schizo	0.0048168784437276	2.33806174681189e-05	0.927
R12803	Br2020	R12803	DentateGyrus	4.9	51.99	M	AA	Schizo	0.0085379821525394	1.77475660103894e-05	0.8819
R12804	Br2573	R12804	DentateGyrus	5.5	48.77	M	CAUC	Control	0.0027983475546188	2.12303055258446e-05	0.9443
R12805	Br5176	R12805	DentateGyrus	4.5	41.85	F	CAUC	MDD	0.0047449113611166	2.7766492199496e-05	0.9227
R12818	Br5281	R12818	DentateGyrus	4.0	31.14	M	CAUC	Bipolar	0.0037776983400658	3.15575577137065e-05	0.9221
R12836	Br5015	R12836	DentateGyrus	7.4	42.28	F	CAUC	MDD	0.0025671785407502	2.07262409168539e-05	0.9268
R12837	Br5264	R12837	DentateGyrus	5.8	21.69	F	AA	Control	0.0039980228210706	1.94286850303814e-05	0.9328
R12838	Br5013	R12838	DentateGyrus	4.3	54.62	F	CAUC	MDD	0.0042268877561156	2.86402938924736e-05	0.9088
R12839	Br5422	R12839	DentateGyrus	4.2	46.5	M	CAUC	Control	0.0044909385068114	5.52028817390759e-05	0.8783
R12840	Br1973	R12840	DentateGyrus		63.89	F	CAUC	MDD	0.0036064327243597	2.03512097234603e-05	0.9411
R12841	Br5207	R12841	DentateGyrus		61.95	M	CAUC	Control	0.004229462674678	1.72143796745317e-05	0.9336
R12842	Br1709	R12842	DentateGyrus		28.55	M	CAUC	MDD	0.0040437187261582	1.95259765188021e-05	0.9228
R12844	Br1686	R12844	DentateGyrus	7.6	16.01	F	CAUC	MDD	0.0023886018037434	1.71643566186461e-05	0.947
R12845	Br1509	R12845	DentateGyrus	2.6	38.6	M	AA	Schizo	0.0075729985453698	2.3164969542732e-05	0.7039
R12846	Br1698	R12846	DentateGyrus		38.72	M	CAUC	MDD	0.0070046762415065	1.82148638587957e-05	0.9092
R12847	Br1763	R12847	DentateGyrus	7.4	52.83	F	CAUC	MDD	0.0040598706232853	1.64032017012056e-05	0.8836
R12848	Br5426	R12848	DentateGyrus	5.1	48.75	F	AA	Control	0.003246039167445	2.28171679201468e-05	0.8983
R12851	Br1746	R12851	DentateGyrus	5.0	49.33	M	CAUC	MDD	0.0041889815594151	2.98702360119539e-05	0.8254
R12853	Br5276	R12853	DentateGyrus	5.9	59.86	M	CAUC	Control	0.0084274438665858	3.36940556509613e-05	0.8401
R12854	Br1766	R12854	DentateGyrus	5.8	35.63	M	CAUC	MDD	0.0050312494274609	2.08914576975084e-05	0.9046
R12855	Br1716	R12855	DentateGyrus	8.4	34.91	M	CAUC	MDD	0.0026364985975397	1.63768216017187e-05	0.9269
R12857	Br1387	R12857	DentateGyrus	5.5	54.94	M	CAUC	MDD	0.0045004639789573	2.36108620216667e-05	0.8565
R12858	Br1536	R12858	DentateGyrus	7.5	53.26	M	AA	Control	0.0025131185890743	1.6423755338123e-05	0.9447
R12861	Br5225	R12861	DentateGyrus	5.1	28.73	F	CAUC	Bipolar	0.0030028918058651	2.20635167878781e-05	0.9383
R12935	Br1556	R12935	DentateGyrus	7.5	29.95	F	AA	Control	0.0034129164407253	2.10781456093684e-05	0.8372
R12939	Br1600	R12939	DentateGyrus	7.3	49.27	M	CAUC	MDD	0.0023983954491881	1.77988823637985e-05	0.9575
R12942	Br1659	R12942	DentateGyrus	7.2	18.11	F	CAUC	MDD	0.0037200439210009	2.10892661980495e-05	0.7844
R12943	Br1656	R12943	DentateGyrus	8.5	45.99	F	AA	MDD	0.0033766794290724	2.09708917032861e-05	0.9324
R12945	Br1635	R12945	DentateGyrus		52.31	M	CAUC	MDD	0.0031443270983271	1.71664716870284e-05	0.9517
R12946	Br1655	R12946	DentateGyrus	7.4	31.85	M	CAUC	MDD	0.0030686158270434	2.24456588078278e-05	0.899
R12947	Br1681	R12947	DentateGyrus	6.3	38.17	M	AS	MDD	0.0024913689786676	2.12701717065716e-05	0.9332
