# Supplementary material for: Analysis of gene expression in the postmortem brain of neurotypical Black Americans reveals contributions of genetic ancestry
Source: Nat Neurosci. 2024 May 20;27(6):1064–74. doi: 10.1038/s41593-024-01636-0 (PMC11156587; doi:10.1038/s41593-024-01636-0)
Supplement: Supplementary file 11 — Excel file of GWAS summary statistics for the heritability enrichment analysis. [file 41593_2024_1636_MOESM11_ESM.xlsx]

## Sheet: Sheet1
	GWAS summary statistics for heritability enrichment analysis
	Trait	Reference	Download website
	Schizophrenia	The Schizophrenia Working Group of the Psychiatric Genomics Consortium, Mapping genomic loci prioritises genes and implicates synaptic biology in schizophrenia, MedRxiv, doi: https://doi.org/10.1101/2020.09.12.20192922	https://www.med.unc.edu/pgc/download-results/
	Depression	Howard et al., Genome-wide meta-analysis of depression identifies 102 independent variants and highlights the importance of the prefrontal brain regions, Nature Neuroscience volume 22, pages343–352 (2019)	https://datashare.ed.ac.uk/handle/10283/3203
	Bipolar Disorder	Stahl et al, Genome-wide association study identifies 30 Loci Associated with Bipolar Disorder, Nat Genet. 2019 May; 51(5): 793–803.	https://www.med.unc.edu/pgc/download-results/
	Autism	Grove et al., Identification of common genetic risk variants for autism spectrum disorder, Nature Genetics volume 51, pages431–444 (2019)	https://www.med.unc.edu/pgc/download-results/
	ADHD	Demontis et al., Discovery of the first genome-wide significant risk loci for attention deficit/hyperactivity disorder, Nature Genetics volume 51, pages63–75 (2019)	https://www.med.unc.edu/pgc/download-results/
	Anorexia	Watson et al, Genome-wide association study identifies eight risk loci and implicates metabo-psychiatric origins for anorexia nervosa, Nature Genetics volume 51, pages1207–1214 (2019)	https://www.med.unc.edu/pgc/download-results/
	Smoking initiation	Saunders et al, Genetic diversity fuels gene discovery for tobacco and alcohol use, Nature . 2022 Dec;612(7941):720-724.	https://conservancy.umn.edu/handle/11299/241912
	Smoking cessation	Saunders et al, Genetic diversity fuels gene discovery for tobacco and alcohol use, Nature . 2022 Dec;612(7941):720-724.	https://conservancy.umn.edu/handle/11299/241912
	Cigarettes per day	Saunders et al, Genetic diversity fuels gene discovery for tobacco and alcohol use, Nature . 2022 Dec;612(7941):720-724.	https://conservancy.umn.edu/handle/11299/241912
	Age of smoking	Saunders et al, Genetic diversity fuels gene discovery for tobacco and alcohol use, Nature . 2022 Dec;612(7941):720-724.	https://conservancy.umn.edu/handle/11299/241912
	Drinks per week	Saunders et al, Genetic diversity fuels gene discovery for tobacco and alcohol use, Nature . 2022 Dec;612(7941):720-724.	https://conservancy.umn.edu/handle/11299/241912
	Neuroticism	Loh et al., Mixed-model association for biobank-scale datasets, Nature Genetics volume 50, pages906–908 (2018)	https://alkesgroup.broadinstitute.org/UKBB
	Education Years	Loh et al., Mixed-model association for biobank-scale datasets, Nature Genetics volume 50, pages906–908 (2018)	https://alkesgroup.broadinstitute.org/UKBB
	BMI	Yengo et al., Meta-analysis of genome-wide association studies for height and body mass index in ∼700000 individuals of European ancestry, Hum Mol Genet . 2018 Oct 15;27(20):3641-3649.	https://portals.broadinstitute.org/collaboration/giant/index.php/GIANT_consortium_data_files
	Parkinson Disease	Nalls et al., Identification of novel risk loci, causal insights, and heritable risk for Parkinson's disease: a meta-analysis of genome-wide association studies, Lancet Neurol . 2019 Dec;18(12):1091-1102.	https://drive.google.com/file/d/1FZ9UL99LAqyWnyNBxxlx6qOUlfAnublN/view?usp=sharing
	Alzheimer Disease	Bellenguez et al., New insights into the genetic etiology of Alzheimer’s disease and related dementias. Nat Genet. 2022; 54(4): 412–436.	https://www.ebi.ac.uk/gwas/
	Ischemic Stroke	Malik et al. Multiancestry genome-wide association study of 520,000 subjects identifies 32 loci associated with stroke and stroke subtypes, Nature Genetics, 2018, 50 : 524-537.	https://www.megastroke.org/index.html
	Hypothyrodism	Loh et al., Mixed-model association for biobank-scale datasets, Nature Genetics volume 50, pages906–908 (2018)	https://alkesgroup.broadinstitute.org/UKBB
	Ulcerative Colitis	Jostins et al. Host-microbe interactions have shaped the genetic architecture of inflammatory bowel disease. Nature. 2012 Nov 1;491(7422):119-24.	https://alkesgroup.broadinstitute.org/UKBB
	Diabetes	Morris et al. Large-scale association analysis provides insights into the genetic architecture and pathophysiology of type 2 diabetes. Nat Genet. 2012 Sep;44(9):981-90.	https://alkesgroup.broadinstitute.org/UKBB
	Rheumatoid Arthritis	Okada et al. Genetics of rheumatoid arthritis contributes to biology and drug discovery. Nature. 2014 Feb 20;506(7488):376-81.	https://alkesgroup.broadinstitute.org/UKBB
	Crohns Disease	Jostins et al. Host-microbe interactions have shaped the genetic architecture of inflammatory bowel disease. Nature. 2012 Nov 1;491(7422):119-24.	https://alkesgroup.broadinstitute.org/UKBB
