# Supplementary material for: Analysis of gene expression in the postmortem brain of neurotypical Black Americans reveals contributions of genetic ancestry
Source: Nat Neurosci. 2024 May 20;27(6):1064–74. doi: 10.1038/s41593-024-01636-0 (PMC11156587; doi:10.1038/s41593-024-01636-0)
Supplement: Supplementary file 12 — Excel file of GO term enrichment and GSEA for internal validation of genetic-ancestry (binary) DEGs across the caudate nucleus, dentate gyrus, DLPFC and hippocampus for four features (gene, transcript, exon, junction). [file 41593_2024_1636_MOESM12_ESM.xlsx]

## Sheet: caudate
GSEA
ID	Description	setSize	enrichmentScore	NES	pvalue	p.adjust	qvalues	rank	leading_edge	core_enrichment
GO:0009615	response to virus	252	-0.543733	-1.67422	1.46681e-05	0.0444279	0.0444279	1056	tags=18%, list=7%, signal=17%	UNC93B1/IFIH1/MYD88/CARD8/ODC1/IFIT3/TTC4/GBP3/SPON2/TLR2/HYAL2/TLR3/HYAL1/IRAK3/BIRC3/OAS2/PARP9/HERC5/IFIT2/CXCL12/IFI44/ISG15/APOB/STAT1/MICB/IFI27/OPRK1/DTX3L/LGALS9/TRIM22/SAMHD1/IFIT1/RSAD2/TRIM5/IFNLR1/FGL2/MX1/IFI44L/IFI6/OAS3/GSDME/OAS1/MX2/ZDHHC11/IFITM3/HYAL3
GO:0003341	cilium movement	124	0.688061	1.80995	2.26124e-05	0.0444279	0.0444279	1704	tags=42%, list=11%, signal=37%	CFAP73/SORD/DNAH11/TEKT3/DNAAF1/ROPN1B/TTLL6/FSIP2/RSPH4A/DNAI3/ODAD2/CFAP52/TEKT1/DDX4/CABYR/ROPN1L/DNAH5/CFAP70/CFAP251/CFAP53/CFAP44/CFAP46/ODAD3/CFAP43/ZMYND10/DRC7/CFAP58/CFAP65/GAS2L2/DNAH9/TEKT2/CFAP206/ENO4/CATSPER2/DNAAF4/ZBBX/RSPH9/TTLL9/SPA17/RGN/DNAI1/CCDC65/SPEF1/CFAP69/MNS1/CFAP100/ARMC2/JHY/HYDIN/CFAP54/ODAD4/DNAH1
GO:0034340	response to type I interferon	47	-0.791633	-1.94007	2.72473e-05	0.0444279	0.0444279	1430	tags=30%, list=10%, signal=27%	WNT5A/PTPN6/TTLL12/MYD88/OAS2/ISG15/STAT1/IFI27/SAMHD1/IFIT1/MX1/OAS3/OAS1/IFITM3
GO:0071357	cellular response to type I interferon	41	-0.798942	-1.88939	3.1974e-05	0.0444279	0.0444279	1430	tags=32%, list=10%, signal=29%	WNT5A/PTPN6/TTLL12/MYD88/OAS2/ISG15/STAT1/IFI27/SAMHD1/IFIT1/OAS3/OAS1/IFITM3
C2749369	Prominence of the premaxilla	5	-0.992934	-1.59673	4.32178e-06	0.038096	0.038096	33	tags=40%, list=0%, signal=40%	EFEMP2/COLEC11
C4023721	Abnormal hair pattern	12	-0.955951	-1.83627	7.05939e-06	0.038096	0.038096	172	tags=42%, list=1%, signal=41%	CUL4B/FREM1/SLCO2A1/FRAS1/FREM2
C4040349	Bacteremia due to Methicillin resistant Staphylococcus aureus	5	0.992667	1.59941	1.17295e-05	0.0421988	0.0421988	14	tags=20%, list=0%, signal=20%	CD99
Enrichment
ID	Description	GeneRatio	BgRatio	pvalue	p.adjust	qvalue	geneID	Count
C0027430	Nasal Polyps	57/1432	256/13089	1.06805e-07	0.000903567	0.000856573	AGER/ALOX15/ANGPT1/CD40/DNAH5/FOXJ1/FOS/FOSB/GSTM1/HLA-B/TNC/CCN1/IL4R/IL13RA2/ITGAX/JUN/JUNB/LGALS9/CIITA/MPO/MRC1/COX1/COX2/NOS2/SLC26A4/PTGS1/RNPEP/SLC9A2/SMN1/STAT1/TAP2/TGM2/TLR4/DNAH11/CLDN1/CD163/CCNO/HPSE/PTGDR2/SPDEF/DNAI1/ZMYND10/SIRT6/ODAD2/IL17RB/LTB4R2/ACKR3/CYSLTR2/CFAP300/RSPH1/IL33/DNAAF1/DCBLD2/RSPH9/GAS2L2/RSPH4A/DNAJB13	57
C0037221	Situs Inversus	25/1432	79/13089	5.46139e-07	0.00192784	0.00182758	CDO1/DNAH9/FOXJ1/HLA-B/HLA-C/KLRC1/MRC1/NPR2/OPRM1/PMP22/TLR4/ZFP36/CXCR4/DNAH11/CCL4L2/IFITM3/DNAI1/ODAD2/DNAH7/TRIM5/CFAP52/ENKUR/CFAP53/RSPH9/CD24	25
C0021359	Infertility	26/1432	85/13089	6.83633e-07	0.00192784	0.00182758	DNAH5/DNAH9/GSTM1/HLA-DQB1/MKRN3/DNAH11/KL/CCNO/DNAI1/ZMYND10/ODAD2/CFAP44/TEX14/CDH23/CFAP43/TSGA10/CFAP300/RSPH1/DNAAF1/CFAP251/MEI1/RSPH9/GAS2L2/RSPH4A/DNAJB13/FSIP2	26
C0013537	Eclampsia	34/1432	133/13089	1.56687e-06	0.00327667	0.00310626	ADORA2B/ANGPT1/ANXA2/FAS/CD59/EPHX1/F5/FGFR4/FOS/FOSB/GEM/GSTM1/CFH/HLA-B/HLA-C/HLA-DPB1/HSD11B2/CCN1/JUN/JUNB/COX1/COX2/NOS3/PTGS1/RBP4/SORD/STAT1/TAP2/TLR4/RASSF1/ACKR3/INO80B/CD24/PRNCR1	34
C4551906	Ciliary Dyskinesia, Primary, 1, With Or Without Situs Inversus	15/1432	36/13089	2.13676e-06	0.00327667	0.00310626	DNAH5/DNAH8/DNAH9/FOXJ1/CCNO/DNAI1/ZMYND10/ODAD2/CFAP300/RSPH1/DNAAF1/RSPH9/GAS2L2/RSPH4A/DNAJB13	15
C0149516	Chronic sinusitis	28/1432	101/13089	2.33593e-06	0.00327667	0.00310626	ALOX15/DNAH5/HSD11B2/IL4R/COX2/SLC26A4/PTGS1/SMN1/TAP2/TLR4/DNAH11/CCNO/PDPN/HPSE/PTGDR2/DNAI1/ZMYND10/ODAD2/ACKR3/CYSLTR2/CFAP300/RSPH1/IL33/DNAAF1/RSPH9/GAS2L2/RSPH4A/DNAJB13	28
C0398650	Immune thrombocytopenic purpura	39/1432	166/13089	2.7112e-06	0.00327667	0.00310626	AHCY/FAS/RUNX1/CD34/CD38/CD40/FCGR2A/FKBP5/GEM/HLA-B/HLA-DPB1/IL4R/IL10RA/ITGA2B/LGALS9/CIITA/MRC1/COX1/COX2/NELL1/PNP/PTGS1/SLC7A4/STAT1/TLR4/CXCR4/GATD3/CDK5R1/SEMA4D/HPSE/CUL9/PTPN22/HAVCR1/GP6/IL33/TNFRSF13C/PRB2/MICA/LOC102724023	39
C0006267	Bronchiectasis	31/1432	121/13089	4.25614e-06	0.00413174	0.00391685	B2M/DNAH5/FCGR2A/FOXJ1/HLA-B/HLA-C/LGALS9/MPO/NOS2/STAT1/TAP2/CXCR4/DNAH11/CCNO/PTPN22/DNAI1/ZMYND10/ISYNA1/ODAD2/SLC29A3/DNAH7/PARP9/CFAP300/RSPH1/TNFRSF13C/DNAAF1/RSPH9/GAS2L2/RSPH4A/DNAJB13/MICA	31
C0867389	Chronic graft-versus-host disease	32/1432	127/13089	4.39546e-06	0.00413174	0.00391685	ACACA/C5AR1/CD34/CD38/CSF3R/VCAN/GEM/HLA-B/HLA-C/HLA-DPB1/HLA-DQB1/IFIT1/ITGAX/KLRC1/LGALS3/MCAM/MSR1/NPR2/OPRM1/PECAM1/RBP4/SHBG/SPN/XBP1/CD163/LANCL1/IFI44/HPSE/LILRB1/OPN4/ARMH1/MICA	32
C0035455	Rhinitis	28/1432	107/13089	7.91743e-06	0.00596089	0.00565087	DNAH5/DNAH9/FCGR2A/FOXJ1/HLA-B/HLA-C/IL4R/CIITA/NOS2/NT5E/RNASE1/TLR4/ST8SIA4/DNAH11/CCNO/PTGDR2/EHF/DNAI1/ZMYND10/ODAD2/CFAP300/RSPH1/DNAAF1/IFNLR1/RSPH9/GAS2L2/RSPH4A/DNAJB13	28
C0042384	Vasculitis	38/1432	167/13089	8.09211e-06	0.00596089	0.00565087	FAS/C4A/C5AR1/CAPS/CD40/EPHB1/F5/FCGR2A/CFH/HLA-B/HLA-C/HLA-DPA1/HLA-DPB1/HLA-DQB1/TNC/CIITA/MPO/NOS2/NOS3/NT5E/PMP22/SCN9A/SH3BP2/SMN1/TLR4/CD163/ISG15/CD226/SCN11A/RASGRP3/SAMHD1/PTPN22/PALD1/MOCOS/TUBA1C/IL33/TNFRSF13C/MICA	38
C0085409	Polyendocrinopathies, Autoimmune	26/1432	96/13089	8.45516e-06	0.00596089	0.00565087	AGER/AMH/ANXA2/APRT/C4A/CAPS/CD36/CD59/CDR2/F5/CFH/HLA-B/HLA-DMA/HLA-DPB1/MPO/NOS3/NT5E/PTGS1/STAT1/TLR4/CLIP2/H3C1/H3C10/CD226/IFI44L/BANK1	26
C0022521	Kartagener Syndrome	18/1432	55/13089	1.23551e-05	0.00804035	0.00762217	CDO1/DNAH5/DNAH9/FOXJ1/DNAH11/CCNO/DNAI1/ZMYND10/ODAD2/DNAH7/TEKT1/CFAP300/RSPH1/DNAAF1/RSPH9/GAS2L2/RSPH4A/DNAJB13	18
C0007570	Celiac Disease	58/1432	303/13089	1.39962e-05	0.00845771	0.00801783	ACACA/ADRA1A/AMH/FAS/RUNX1/CCK/CD34/CD36/CD38/CD59/DNAH8/FCGR2A/GEM/GPR35/HLA-B/HLA-C/HLA-DPA1/HLA-DPB1/HLA-DQB1/IFI27/IL12RB1/CIITA/MICB/MSH5/MST1/NOS2/NT5E/PON3/SGK1/STAT1/TAP2/TGM2/TLR4/BEST1/WNT3/ZFP36/GATD3/TMEM187/LRAT/CD226/QPCT/ULK3/PTPN22/ISYNA1/ACSL5/PIWIL2/IFT122/ASAH2/ARHGAP31/ERAP2/IL33/GBP5/RMI2/IL17RE/LURAP1L/LINC02649/ZGLP1/MICA	58
C0024115	Lung diseases	75/1432	424/13089	1.5961e-05	0.009002	0.00853381	ADORA2B/ADRA1A/AGER/ALOX15/BIRC3/ALDH7A1/BMP7/C3AR1/C5AR1/CA12/CALB2/RUNX1/CBS/VCAN/NQO1/DNAH5/DUSP1/EDN3/EGR1/EPHB1/EPHX1/VEGFD/FOS/FOSB/GNB3/GSTM1/GYPE/NR4A1/IGFBP4/JUN/JUNB/LGALS3/LGALS9/MCAM/MPO/COX1/COX2/NOS2/NOS3/NT5E/SLC26A4/PTGS1/TLR4/TRAF1/BEST1/WNT3/CXCR4/PIR/AP3B1/DNAH11/LPAR6/CCNO/LANCL1/FSTL1/RASSF1/PTGDR2/LY96/EHF/DNAI1/APIP/ISYNA1/ANO1/ACKR3/ADGRG6/DOCK8/PARP9/CRISPLD2/IL33/DNAAF1/…	75
C1855672	Immotile cilia	13/1432	33/13089	2.12405e-05	0.0105703	0.0100205	DNAH5/DNAH11/CCNO/DNAI1/ZMYND10/ODAD2/CFAP300/RSPH1/DNAAF1/RSPH9/GAS2L2/RSPH4A/DNAJB13	13
C4703436	Impaired nasal mucociliary clearance	13/1432	33/13089	2.12405e-05	0.0105703	0.0100205	DNAH5/DNAH11/CCNO/DNAI1/ZMYND10/ODAD2/CFAP300/RSPH1/DNAAF1/RSPH9/GAS2L2/RSPH4A/DNAJB13	13
C0029883	Otitis Media with Effusion	18/1432	59/13089	3.62336e-05	0.0170298	0.0161441	DNAH5/IL4R/MPO/NOS3/NT5E/TLR4/DNAH11/CCNO/DNAI1/ZMYND10/ODAD2/CFAP300/RSPH1/DNAAF1/RSPH9/GAS2L2/RSPH4A/DNAJB13	18
C0858853	Impulsive aggression	6/1432	8/13089	3.91039e-05	0.0174115	0.016506	FLT4/HTR2A/MAOA/SPN/TPH1/BAG3	6
C0018520	Halitosis	13/1432	35/13089	4.43589e-05	0.0187638	0.0177879	DNAH5/DNAH11/CCNO/DNAI1/ZMYND10/ODAD2/CFAP300/RSPH1/DNAAF1/RSPH9/GAS2L2/RSPH4A/DNAJB13	13
C0001956	Alcohol Use Disorder	32/1432	142/13089	5.00277e-05	0.020154	0.0191058	ACACA/ADRA1A/CAPS/CD38/CHRNA5/FKBP5/FLT4/GPR39/HTR2A/HTR7/MCM5/COX2/OPRK1/OPRM1/PECAM1/SHBG/TLR4/TPH1/PER2/NOL3/TBX19/BAG3/NR1D1/CARTPT/TLR6/APOL2/CNTN6/TAS2R13/TTC12/SORCS2/EBPL/OPN4	32
C0009447	Common Variable Immunodeficiency	27/1432	112/13089	5.56402e-05	0.0213962	0.0202834	FAS/CD38/CD40/FCGR2A/GEM/GPR35/HLA-B/HLA-C/HLA-DQB1/HSPG2/ITGAX/MPO/MRC1/MSH5/TLR4/VAV1/XBP1/TBX19/HAVCR1/ZNF630/ERAP2/CARD11/IL33/TNFRSF13C/SNX31/CENPX/LURAP1L	27
C0026896	Myasthenia Gravis	37/1432	175/13089	5.83849e-05	0.0214755	0.0203586	AGER/APRT/FAS/C4A/C4B/CD40/CHRNA1/CTSV/ESR2/FCGR2A/FGFR3/FOS/FOSB/HLA-B/HLA-C/HLA-DPA1/HLA-DPB1/HLA-DQB1/IL4R/ITGAX/JUN/JUNB/MICB/MSH5/PMP22/SMN1/TAP2/TLR4/VAV1/CXCR4/LILRB1/SLC7A9/PTPN22/VARS2/IL33/TNFRSF13C/RMDN2	37
C0019101	Hemorrhagic Fever with Renal Syndrome	11/1432	27/13089	6.38336e-05	0.0225014	0.0213311	ANGPT1/HLA-B/ICAM2/ITGA2B/MPO/MRC1/CD163/IFITM3/HPSE/IL33/IL34	11
C0008780	Ciliary Motility Disorders	15/1432	46/13089	6.81344e-05	0.0230567	0.0218575	DNAH5/DNAH8/FOXJ1/DNAH11/CCNO/DNAI1/ZMYND10/ODAD2/IFT122/DNAH7/RSPH1/DNAAF1/RSPH9/GAS2L2/RSPH4A	15
C0403823	Asthenozoospermia	27/1432	114/13089	7.71718e-05	0.0251105	0.0238045	CDC25B/DNAH5/FRK/HTR2A/KHK/MAOA/COX1/CYTB/DNAH11/CCNO/CABYR/DNAI1/TEKT2/ZMYND10/ODAD2/ADCY10/PMFBP1/CFAP300/RSPH1/CFAP119/CATSPER2/CFAP70/DNAAF1/RSPH9/GAS2L2/RSPH4A/DNAJB13	27
C0039263	Takayasu Arteritis	21/1432	79/13089	8.18035e-05	0.0256318	0.0242987	AGER/ANGPT1/CD59/EGR1/F5/FCGR2A/HLA-B/HLA-DPA1/HLA-DPB1/IL12RB1/ITGA2B/MICB/MPO/MSH5/NOS2/RPS9/TLR4/TNFSF9/PTPN22/TUBA1C/MICA	21
C0032987	Ectopic Pregnancy	13/1432	37/13089	8.68147e-05	0.0259405	0.0245914	DNAH5/DNAH11/CCNO/DNAI1/ZMYND10/ODAD2/CFAP300/RSPH1/DNAAF1/RSPH9/GAS2L2/RSPH4A/DNAJB13	13
C0949691	Spondylarthropathies	15/1432	47/13089	9.00508e-05	0.0259405	0.0245914	ACAN/FAS/B2M/VCAN/FCGR2A/GEM/HLA-B/HLA-C/SLC14A1/TLR4/CD163/NLRP2/PCBD2/IL33/MICA	15
C0023343	Leprosy	25/1432	103/13089	9.19876e-05	0.0259405	0.0245914	ACACA/ANXA2/CD40/GEM/GSTM1/CFH/HLA-B/HLA-C/HLA-DQB1/HSD11B2/IL10RA/LGALS3/CIITA/MICB/MRC1/NOS2/TLR4/SLC7A9/PTPN22/SPAG8/BATF3/RMI2/LACC1/CCDC122/MICA	25
C4551720	Primary Ciliary Dyskinesia	27/1432	116/13089	0.0001059	0.0271322	0.0257211	C5AR1/CA8/CD40/CDO1/CDR2/DNAH5/DNAH8/DNAH9/ETFDH/FOXJ1/NT5E/DNAH11/CCNO/DNAI1/ZMYND10/ODAD2/IFT122/DNAH7/TEKT1/PARP9/CFAP300/RSPH1/DNAAF1/RSPH9/GAS2L2/RSPH4A/DNAJB13	27
C4025887	Abnormal oral cavity morphology	6/1432	9/13089	0.000106398	0.0271322	0.0257211	FOS/HLA-DPA1/HLA-DPB1/PTPN22/CARD14/CAVIN1	6
C0000786	Spontaneous abortion	26/1432	110/13089	0.000107772	0.0271322	0.0257211	DNAH5/IFI6/HSD17B1/IGFBP3/LGALS3/NOS3/RBP4/RYR1/TRAF1/XIST/DNAH11/CD84/CD163/CCNO/IFI44/CD226/DNAI1/ZMYND10/ODAD2/CFAP300/RSPH1/DNAAF1/RSPH9/GAS2L2/RSPH4A/DNAJB13	26
C0011574	Involutional Depression	8/1432	16/13089	0.000115456	0.0271322	0.0257211	FKBP5/IFI6/NR4A1/HTR2A/MPO/RELN/ISG15/IFI44L	8
C1571983	Involutional paraphrenia	8/1432	16/13089	0.000115456	0.0271322	0.0257211	FKBP5/IFI6/NR4A1/HTR2A/MPO/RELN/ISG15/IFI44L	8
C1571984	Psychosis, Involutional	8/1432	16/13089	0.000115456	0.0271322	0.0257211	FKBP5/IFI6/NR4A1/HTR2A/MPO/RELN/ISG15/IFI44L	8
C0027707	Nephritis, Interstitial	14/1432	43/13089	0.000120727	0.027604	0.0261684	ANGPT1/APRT/B2M/DHCR7/EDN3/EGR1/HLA-DQB1/HSPG2/MPO/NOS2/CCN3/SLC3A1/SLC7A9/CNDP1	14
C0006271	Bronchiolitis	17/1432	59/13089	0.000131033	0.0291722	0.0276549	AGER/CD38/IFI27/IFIT1/IL4R/JUN/NOS2/PLCG2/TAP2/TLR4/TLR6/PTGDR2/ISYNA1/CENPJ/TLR10/IL33/IFNLR1	17
C0011615	Dermatitis, Atopic	69/1432	408/13089	0.000144458	0.0313363	0.0297065	ALOX15/APOC1/FAS/ALDH7A1/CA2/CD40/CD59/COL6A2/CTSV/NQO1/SARDH/DUSP1/FLT4/FOS/FOSB/ACKR1/GEM/GSTM1/HLA-B/HLA-C/HLA-DQB1/HTR2A/TNC/IL4R/IL10RA/IL12RB1/IL13RA2/JUN/JUNB/MPO/MRC1/COX1/COX2/NOS2/NTSR1/OPRM1/RHCE/SMPD2/STAT1/TAP2/TLR4/CXCR4/TNFSF18/CLDN1/CD163/CHST3/LANCL1/TLR6/C1QL1/IRAK3/PTGDR2/MGLL/QPCT/HAVCR1/RASIP1/SRR/ERAP2/CARD14/DOCK8/CRISPLD2/CARD11/IL33/DMKN/CERS3/NPNT/FLG-AS1/ARMH1/ZC3H12D/Z…	69
C0021053	Immune System Diseases	51/1432	279/13089	0.000153817	0.0316806	0.0300329	FAS/ARSD/C4A/C4B/RUNX1/CD40/ESR2/FGFR3/FOS/FOSB/GEM/CFH/HLA-C/NR4A1/HPN/HSD11B2/JUN/JUNB/KIF5A/MST1/PNP/PECAM1/PLCG2/PMP22/STAT1/TAP2/TLR4/TRAF1/XBP1/CXCR4/NR4A3/GATD3/KLF4/SEMA4D/GPR83/FSTL1/FAM107A/ATF5/PTPN22/HAVCR1/GP6/GIMAP4/ARHGAP31/RHBDF2/NUP85/DOCK8/IL33/RMI2/LINC02649/MICA/LOC102724023	51
C0600031	Congenital absence of spleen	17/1432	60/13089	0.000164442	0.0316806	0.0300329	DNAH5/HLX/MPO/WNT3/DNAH11/CCNO/DNAI1/ZMYND10/ODAD2/TCTN2/CFAP300/RSPH1/DNAAF1/RSPH9/GAS2L2/RSPH4A/DNAJB13	17
C0030305	Pancreatitis	52/1432	287/13089	0.000167574	0.0316806	0.0300329	AMY2A/ANGPT1/ANXA2/FAS/ASPA/ATF3/C4A/CA2/CBS/CCK/CD38/COL11A1/NQO1/DUSP1/EGR1/EPHX1/FOS/GPR35/GSTM1/HLA-B/HLA-DPA1/HLA-DPB1/HLA-DQB1/HTR2A/MPO/MST1/COX1/COX2/CYTB/NOS2/NTSR1/SMN1/STAT1/TLR4/UGT8/MANF/ST8SIA4/STC2/IFITM3/PDPN/FGL2/RASSF1/PTPN22/ANLN/MTPAP/ASRGL1/CRISPLD2/ROPN1L/EBPL/IL33/CAVIN1/ZGLP1	52
C0004943	Behcet Syndrome	50/1432	273/13089	0.00016926	0.0316806	0.0300329	AMH/ANXA2/FAS/ATF3/C3AR1/C4A/CA4/CAPS/RUNX1/CD40/DHCR7/F5/FCGR2A/GEM/GLI3/GSTM1/HLA-B/HLA-C/HLA-DPB1/HLA-DQB1/IL4R/IL12RB1/ITGAX/KLRC1/LGALS3/MCAM/CIITA/MICB/MPO/MRC1/NOS2/NOS3/TAP2/TGM2/TLR4/WNT3/CDK5R1/CCL4L2/LANCL1/QPCT/PTPN22/HAVCR1/TFCP2L1/ERAP2/PDIA2/TUBA1C/IL33/TNFRSF13C/ARMH1/MICA	50
C3495559	Juvenile arthritis	49/1432	266/13089	0.000169609	0.0316806	0.0300329	ACACA/ACAN/AMH/FAS/C4A/DHCR7/DUSP1/EGR1/FOS/FOSB/GEM/GMPR/GPR35/GSTM1/HLA-B/HLA-C/HLA-DPA1/HLA-DPB1/HLA-DQB1/IL4R/ITGA2B/JUN/KIF5A/CIITA/NOS3/NT5E/NR4A2/STAT1/TAP2/TGM2/TLR4/TRAF1/CXCR4/NR4A3/KLF4/CD226/TTLL5/STAB1/PTPN22/SIAE/RBM47/ERAP2/CARD14/TLR10/EBPL/IL33/ANKRD9/LACC1/LURAP1L	49
C0271441	Chronic otitis media	26/1432	113/13089	0.000172259	0.0316806	0.0300329	DNAH5/FGFR3/HLA-DPA1/HLA-DPB1/MSX1/TAP2/TLR4/CLIP2/DNAH11/NR1D1/CCNO/PTPN22/DNAI1/ZMYND10/ODAD2/DNAH7/NXN/DOCK8/CFAP300/RSPH1/TNFRSF13C/DNAAF1/RSPH9/GAS2L2/RSPH4A/DNAJB13	26
C0275518	Acute infectious disease	26/1432	113/13089	0.000172259	0.0316806	0.0300329	FAS/ATF3/B2M/CD38/FOS/FOSB/CFH/HLA-B/HLA-DQB1/IFI27/IL4R/ITGAX/JUN/JUNB/MPO/NOS2/STAT1/TAP2/ZFP36/CCL4L2/TLR6/PTPN22/CLEC4A/ISYNA1/PARP9/TRIM5	26
C0155626	Acute myocardial infarction	74/1432	448/13089	0.000179493	0.0319607	0.0302984	ACACA/ADRA2A/AGER/ANGPT1/FAS/BMP7/C4A/C4B/CASP7/CD34/CD36/CD59/CHRNA5/CYP2C8/EGR1/ESR2/F5/GLI3/GNB3/GSTM1/HTR2A/TNC/ITGA2B/ITGAX/JUN/LGALS3/MPO/COX2/NOS3/PECAM1/PTGER3/RBP4/SLC3A1/SMN1/GCFC2/TLR4/XIST/CXCR4/NR4A3/PER2/KLF4/KL/LIPG/ABCC9/PDPN/HPSE/C1QL1/PRSS23/FSTL1/RASSF1/IRAK3/STAB1/SIRT5/QPCT/POC1A/PAMR1/EHF/HAVCR1/TAS2R13/GP6/TRPV2/MOCOS/NDRG2/TRIB3/GAS5/NOX5/TLR10/ACCS/IL33/GBP5/IL34/IFNLR1/Z…	74
C0036391	Schwartz-Jampel Syndrome	16/1432	55/13089	0.000181337	0.0319607	0.0302984	C3AR1/C5AR1/COL9A1/COL11A1/EPHX1/FDXR/GSTM1/CFH/HLA-B/HLA-C/HLA-DQB1/HSPG2/IL4R/PTGER3/CHST3/MICA	16
C0856825	Acute GVH disease	32/1432	152/13089	0.000195201	0.0327137	0.0310123	ACACA/ANGPT1/C3AR1/C5AR1/CD34/CD38/CD40/NQO1/FLT4/GEM/HLA-B/HLA-C/HLA-DPA1/HLA-DPB1/HLA-DQB1/IL4R/ITGA2B/MPO/PECAM1/PTAFR/TLR4/LANCL1/TLR6/HPSE/NLGN4Y/QPCT/PTPN22/VSIR/TLR10/IL33/ARMH1/MICA	32
C0004144	Atelectasis	15/1432	50/13089	0.000196575	0.0327137	0.0310123	DNAH5/LAMA2/CXCR4/DNAH11/CCNO/DNAI1/ZMYND10/ODAD2/CFAP300/RSPH1/DNAAF1/RSPH9/GAS2L2/RSPH4A/DNAJB13	15
C1273070	Left ventricular diastolic dysfunction	8/1432	17/13089	0.00019721	0.0327137	0.0310123	GSTM1/TNC/LGALS3/MPO/NOS3/TGM2/FSTL1/CENPJ	8
C0699949	airway disease	25/1432	108/13089	0.00020611	0.0335325	0.0317885	ATF3/CA12/CD36/CD38/DUSP1/FGFR4/HLA-DQB1/IL4R/IL13RA2/ITGAX/COX2/SLC26A4/PTAFR/TLR4/CXCR4/CD163/PTGDR2/EHF/DLL4/PARP14/ANO1/IL17RB/LTB4R2/CYSLTR2/IL33	25
C0302809	Fulminant hepatitis	12/1432	35/13089	0.00021137	0.0337394	0.0319847	APRT/FAS/C5AR1/LGALS9/NOS2/NTSR1/PTPRO/TLR4/NR1D1/GPNMB/FGL2/IL33	12
C0035222	Respiratory Distress Syndrome, Adult	47/1432	255/13089	0.000225183	0.0346372	0.0328357	ACACA/AGER/ANGPT1/ANXA2/BIRC3/FAS/ARSD/BMP7/C3AR1/C5AR1/CCNB1/CD40/CD59/CDH5/NQO1/F5/FGFR4/FOS/HSD11B2/TNC/IFIT1/IGFBP3/LGALS3/MPO/NOS3/NT5E/OAS3/OPRM1/MAP2K1/PRPH2/TLR4/UGT8/CXCR4/HAP1/KL/ISG15/PDPN/HPSE/IFI44L/LY96/HAVCR1/ANLN/CENPJ/POPDC3/RAMAC/PARP9/IL33	47
C0376618	Endotoxemia	47/1432	255/13089	0.000225183	0.0346372	0.0328357	ADRA1A/ADRA2A/AGER/APRT/FAS/ATF3/C5AR1/CCK/CD59/CDH5/ESR2/F5/FAT1/FOS/FOSB/NR4A1/HTR7/IFI27/IGFBP3/ITGA2B/JUN/JUNB/LGALS3/MPO/COX2/NOS2/NOS3/PCK2/PECAM1/PFKFB3/PTAFR/STAT1/TLR4/CXCR4/CLDN1/KL/LIPG/HPSE/IRAK3/SIRT5/ISYNA1/ACKR3/SIGIRR/RMDN2/PRB2/ZGLP1/SYCE1L	47
C0263361	Psoriasis vulgaris	29/1432	134/13089	0.000233234	0.035235	0.0334024	ANGPT1/CD34/CHRNA5/FGFR3/GEM/HLA-B/HLA-C/HLA-DPB1/HLA-DQB1/CCN1/ITGAX/LGALS3/LGALS9/NOS2/TLR4/PTTG1/LANCL1/PTPN22/TAS2R13/TRIB3/ERAP2/CARD14/CARD11/IL33/RMI2/ZNF816/IFNLR1/ARMH1/MICA	29
C0221028	Neonatal thrombocytopenia (disorder)	6/1432	10/13089	0.000241302	0.0358143	0.0339517	CD36/DNAH5/ITGA2B/HPSE/DNAI1/SAMD9	6
C0023114	Handedness	5/1432	7/13089	0.00027043	0.038995	0.0369669	PCSK6/WNT3/SCN11A/ARL17A/LRRC37A2	5
C0524910	Hepatitis C, Chronic	46/1432	250/13089	0.000271951	0.038995	0.0369669	FAS/CD36/CD38/DHCR7/NQO1/FAT1/FOS/GEM/GSTM1/HLA-B/HLA-C/HLA-DPA1/HLA-DPB1/HLA-DQB1/HSPG2/TNC/JUN/KLRC1/LGALS9/MPO/COX2/NUDT1/MX1/NOS2/OAS1/ENPP2/RELN/RBP4/STAT1/TAP2/TLR4/CXCR4/CD163/CCL4L2/ISG15/MAFB/TRIM22/HPSE/PTPN22/CYBRD1/TRIM5/RSAD2/IFNLR1/SYCE1L/CD24/MICA	46
C0011053	Deafness	13/1432	41/13089	0.000282725	0.0396298	0.0375687	SLC26A4/USH2A/CDC14A/GJB6/GPSM2/KCNK10/CDH23/SLC4A11/SPATC1L/TMC1/OTOG/RSPH4A/PTPRQ	13
C0035439	Rheumatic Heart Disease	16/1432	57/13089	0.000285747	0.0396298	0.0375687	ACACA/C4A/C4B/CA2/DUSP1/GALNS/HLA-B/HLA-DQB1/TNC/IGFBP3/NOS3/RHCE/TLR4/TRAF1/CARTPT/PTPN22	16
C0010200	Coughing	32/1432	156/13089	0.000320193	0.042439	0.0402318	ACACA/ALOX15/APRT/DNAH5/DNAH9/EPOR/HLA-B/HLA-DPA1/HLA-DPB1/IL4R/OAS1/PTGER3/SMN1/DNAH11/PER2/BAG3/DLEC1/CCNO/PTPN22/DNAI1/ZMYND10/ODAD2/MTPAP/PARP9/CFAP300/RSPH1/DNAAF1/RSPH9/GAS2L2/NPNT/RSPH4A/DNAJB13	32
C0039483	Giant Cell Arteritis	32/1432	156/13089	0.000320193	0.042439	0.0402318	ANGPT1/FAS/CD40/ESR2/FCGR2A/HLA-B/HLA-DQB1/CCN1/ITGA2B/MPO/MST1/COX2/MX1/NOS2/NOS3/RHCE/STAT1/TLR4/TRAF1/CXCR4/CDK5R1/LANCL1/CD226/RASSF1/PTPN22/BANK1/MOCOS/SLC25A19/IL33/ARMH1/CD24/MICA	32
C0683381	inflammatory joint disease	8/1432	18/13089	0.000321051	0.042439	0.0402318	CD38/CSF3R/HLA-B/NR4A2/RNASE1/SPR/IL33/LACC1	8
C0031046	Pericarditis	10/1432	27/13089	0.000348273	0.0451541	0.0428056	FAS/C4A/FCGR2A/HLA-B/HLA-DPA1/HLA-DPB1/NT5E/TLR4/PTPN22/LACC1	10
C4524092	Chronic rhinosinusitis with nasal polyps	20/1432	81/13089	0.000352266	0.0451541	0.0428056	AGER/ALOX15/BMP7/HSD11B2/IL4R/MPO/COX2/NOS2/SLC26A4/PTGS1/SGK1/CXCR4/CLDN1/ISYNA1/SIRT6/IL17RB/ACKR3/VSIR/IL33/CHRDL1	20

## Sheet: dentate gyrus
GSEA
ID	Description	setSize	enrichmentScore	NES	pvalue	p.adjust	qvalues	rank	leading_edge	core_enrichment
GO:0002252	immune effector process	348	0.618375	1.81443	6.57699e-09	1.5636e-05	1.44541e-05	1163	tags=22%, list=8%, signal=21%	HLA-DPA1/SYK/CD86/ULBP2/HLA-DRA/HLA-DMB/TREM2/PTAFR/SASH3/CX3CR1/HCK/APBB1IP/MFNG/CLEC7A/CD74/LAPTM5/LILRB1/HLA-DQB1/SPI1/LILRB4/VSIG4/MICA/MILR1/A2M/C4A/SCART1/CD84/C3/ITGAM/BTK/C1QA/IL13RA2/TLR4/PTPN22/PIK3CG/NCKAP1L/ITGB2/RAB27A/SPN/C1QC/FGL2/IRF8/HAVCR2/CLEC4G/NOS2/BST2/LCP1/C1QB/HLA-DMA/TLR3/XBP1/HLA-B/VAV1/INPP5D/PTPRC/EXOSC6/PRKCD/IFI35/STXBP2/PTPN6/CARD9/UNC13D/PLCG2/DOCK2/CGAS/CD226/NR4A…
GO:0002250	adaptive immune response	245	0.669653	1.90787	7.85634e-09	1.5636e-05	1.44541e-05	1422	tags=27%, list=10%, signal=25%	PRKCQ/HLA-DPA1/SYK/CD86/ITK/HLA-DRA/HLA-DMB/TREM2/SASH3/CX3CR1/CLEC7A/CD74/LILRB1/HLA-DQB1/LILRB4/MICA/LAIR1/C4A/SCART1/CD84/C3/SAMSN1/CD4/BTK/C1QA/IL13RA2/TLR4/ALOX15/PIK3CG/NCKAP1L/RAB27A/SPN/C1QC/HAVCR2/CLEC4G/C1QB/HLA-DMA/HLA-B/INPP5D/PTPRC/EXOSC6/PRKCD/THEMIS/TNFAIP3/PTPN6/ERAP2/CARD9/UNC13D/ADCY7/CD226/AGER/KLHL6/LYN/CTSS/LAT2/UNC93B1/HLA-DOA/NFKBID/IL12RB1/IL17RA/ADAM17/ZP3/KLRC1/IL4R/PARP…
GO:0002443	leukocyte mediated immunity	216	0.681116	1.90804	8.43971e-09	1.5636e-05	1.44541e-05	962	tags=25%, list=6%, signal=24%	HLA-DPA1/SYK/ULBP2/HLA-DRA/HLA-DMB/TREM2/PTAFR/SASH3/CX3CR1/CLEC7A/CD74/LILRB1/HLA-DQB1/SPI1/LILRB4/MICA/MILR1/C4A/SCART1/CD84/C3/ITGAM/BTK/C1QA/IL13RA2/TLR4/PIK3CG/NCKAP1L/ITGB2/RAB27A/C1QC/HAVCR2/CLEC4G/NOS2/BST2/C1QB/HLA-DMA/TLR3/HLA-B/VAV1/INPP5D/PTPRC/EXOSC6/PRKCD/STXBP2/PTPN6/CARD9/UNC13D/PLCG2/CD226/NR4A3/AGER/ACE/LYN
GO:0002263	cell activation involved in immune response	175	0.708898	1.92972	2.76461e-08	3.84143e-05	3.55107e-05	1670	tags=33%, list=11%, signal=29%	SYK/CD86/HLA-DRA/HLA-DMB/TREM2/PTAFR/CX3CR1/APBB1IP/MFNG/CLEC7A/CD74/LILRB1/SPI1/MILR1/CD84/ITGAM/BTK/IL13RA2/TLR4/PIK3CG/NCKAP1L/ITGB2/RAB27A/SPN/FGL2/IRF8/HAVCR2/LCP1/XBP1/PTPRC/EXOSC6/IFI35/STXBP2/UNC13D/PLCG2/DOCK2/NR4A3/LYN/ITM2A/NMI/LAT2/NFKBID/IL12RB1/LGALS9/IL4R/PARP3/SLC11A1/TGFB1/HMGB1/SHLD1/MDK/RNF8/CD40/S100A13/RASGRP1/LOXL3/LGALS3
GO:0002703	regulation of leukocyte mediated immunity	133	0.736612	1.93165	4.93506e-08	4.56547e-05	4.22039e-05	1665	tags=35%, list=11%, signal=32%	SYK/HLA-DRA/TREM2/PTAFR/SASH3/CX3CR1/CLEC7A/LILRB1/SPI1/LILRB4/MICA/CD84/C3/ITGAM/BTK/IL13RA2/TLR4/NCKAP1L/ITGB2/HAVCR2/CLEC4G/NOS2/BST2/TLR3/HLA-B/VAV1/PTPRC/EXOSC6/STXBP2/PTPN6/UNC13D/PLCG2/CD226/AGER/LYN/IL12RB1/ZP3/LGALS9/KLRC1/IL4R/PARP3/TGFB1/HMGB1/SHLD1/CD40/RASGRP1/SLC22A13
GO:0002366	leukocyte activation involved in immune response	172	0.710046	1.92666	6.03064e-08	4.56547e-05	4.22039e-05	1670	tags=33%, list=11%, signal=30%	SYK/CD86/HLA-DRA/HLA-DMB/TREM2/PTAFR/CX3CR1/APBB1IP/MFNG/CLEC7A/CD74/LILRB1/SPI1/MILR1/CD84/ITGAM/BTK/IL13RA2/TLR4/PIK3CG/NCKAP1L/ITGB2/RAB27A/SPN/FGL2/IRF8/HAVCR2/LCP1/XBP1/PTPRC/EXOSC6/IFI35/STXBP2/UNC13D/PLCG2/DOCK2/NR4A3/LYN/ITM2A/NMI/LAT2/NFKBID/IL12RB1/LGALS9/IL4R/PARP3/SLC11A1/TGFB1/HMGB1/SHLD1/MDK/RNF8/CD40/S100A13/RASGRP1/LOXL3/LGALS3
GO:0045087	innate immune response	459	0.567293	1.70897	6.40329e-08	4.56547e-05	4.22039e-05	1163	tags=20%, list=8%, signal=19%	HLA-DPA1/SYK/ULBP2/AIF1/TREM2/TLR7/CX3CR1/HCK/CLEC7A/CD74/LILRB1/SPI1/VSIG4/MICA/PLD4/NAIP/MPEG1/A2M/C4A/STING1/SLC15A3/CD84/C3/ITGAM/GBP5/CYBB/BTK/C1QA/CYBA/TRIM22/IFNLR1/TLR4/PTPN22/PIK3CG/TMEM106A/RAB27A/CSF1R/C1QC/IRF8/HAVCR2/NOS2/ATAD3A/BST2/WFDC2/C1QB/TLR3/HLA-B/IRF5/VAV1/OAS1/CASP8/CARD8/TLR10/SSC5D/MX2/TNFAIP3/TLR2/IFI35/GBP4/IKBKG/COCH/TLR1/DRD2/PTPN6/ISG15/SP100/TRIM38/CARD9/UNC13D/PLCG…
GO:0001819	positive regulation of cytokine production	300	0.616247	1.79419	6.68039e-08	4.56547e-05	4.22039e-05	1535	tags=27%, list=10%, signal=25%	PRKCQ/HLA-DPA1/SYK/CD86/ITK/C3AR1/AIF1/TREM2/TLR7/PTAFR/SASH3/CLEC7A/CD74/LAPTM5/LILRB1/CHI3L1/STING1/CD84/C3/THBS1/GBP5/CYBB/CD4/CYBA/TLR4/PTPN22/PIK3CG/TMEM106A/CSF1R/SPN/IRF8/HAVCR2/NOS2/TLR3/XBP1/IRF5/OAS1/CARD11/CASP8/CARD8/C1QTNF3/CYP1B1/PTPRC/TLR2/TLR1/DRD2/ISG15/CARD9/PLCG2/CCBE1/OAS3/CD14/CGAS/CD226/NR4A3/RNF135/AGER/MNDA/IL16/OAS2/ADAM8/CD36/HGF/IL12RB1/IL17RA/NFAM1/ADAM17/TLR6/ZP3/LGAL…
GO:0002697	regulation of immune effector process	203	0.669659	1.87019	7.39281e-08	4.56547e-05	4.22039e-05	1462	tags=28%, list=10%, signal=26%	SYK/CD86/HLA-DRA/HLA-DMB/TREM2/PTAFR/SASH3/CX3CR1/CLEC7A/CD74/LAPTM5/LILRB1/SPI1/LILRB4/VSIG4/MICA/A2M/CD84/C3/ITGAM/BTK/IL13RA2/TLR4/PTPN22/NCKAP1L/ITGB2/FGL2/HAVCR2/CLEC4G/NOS2/BST2/TLR3/XBP1/HLA-B/VAV1/PTPRC/EXOSC6/STXBP2/PTPN6/UNC13D/PLCG2/CGAS/CD226/NR4A3/AGER/LYN/CD36/NFKBID/IL12RB1/ZP3/LGALS9/KLRC1/IL4R/PARP3/TGFB1/DHX58/HMGB1
GO:0050778	positive regulation of immune response	313	0.619463	1.80359	1.20067e-07	6.67334e-05	6.16893e-05	1422	tags=26%, list=10%, signal=24%	PRKCQ/SYK/CD86/ITK/C3AR1/HLA-DRA/HLA-DMB/TREM2/PTAFR/SASH3/HCK/CLEC7A/CD74/LAPTM5/LILRB1/HLA-DQB1/SPI1/LILRB4/VSIG4/A2M/C4A/STING1/C3/ITGAM/GBP5/CD4/BTK/C1QA/CYBA/TLR4/PTPN22/NCKAP1L/ITGB2/CMKLR1/C1QC/BLNK/HAVCR2/C1QB/XBP1/HLA-B/VAV1/CARD11/INPP5D/PTPRC/EXOSC6/PRKCD/THEMIS/IFI35/IKBKG/COCH/PTPN6/CARD9/MOG/PLCG2/CMTM3/CGAS/NFATC2/CD226/FYB1/NR4A3/MNDA/KLHL6/LYN/SH2B2/NMI/NLRC5/CFP/PLEKHA1/ADAM8/LA…
GO:0002699	positive regulation of immune effector process	140	0.728557	1.93737	1.36199e-07	6.88176e-05	6.36159e-05	1444	tags=29%, list=10%, signal=26%	SYK/CD86/HLA-DRA/HLA-DMB/TREM2/PTAFR/SASH3/CLEC7A/CD74/LAPTM5/LILRB1/SPI1/CD84/C3/ITGAM/BTK/IL13RA2/TLR4/PTPN22/ITGB2/NOS2/XBP1/HLA-B/VAV1/PTPRC/EXOSC6/STXBP2/UNC13D/PLCG2/CD226/NR4A3/LYN/CD36/NFKBID/IL12RB1/ZP3/LGALS9/IL4R/TGFB1/DHX58
GO:0006954	inflammatory response	439	0.559823	1.68201	1.60375e-07	7.17117e-05	6.62914e-05	1462	tags=24%, list=10%, signal=22%	PRKCQ/OLR1/ADORA3/CCR1/SYK/C3AR1/AIF1/TREM2/TLR7/SPP1/PTAFR/CX3CR1/HCK/PTGS1/BMP2/CLEC7A/STAB1/ACKR1/LILRB4/PLD4/NAIP/CHI3L1/C4A/STING1/C3/THBS1/GBP5/CYBB/BTK/CYBA/ABCC2/TLR4/ALOX15/PIK3CG/ALOX5/ITGB2/EXT1/TNFRSF1A/CSF1R/CMKLR1/IGF1/BLNK/HAVCR2/NOS2/TLR3/IRF5/RHBDF2/AOAH/CARD8/TLR10/C1QTNF3/PTPRC/PIK3AP1/BST1/PRKCD/TNFAIP3/TLR2/FANCA/IFI35/GGT5/IKBKG/TLR1/TMIGD3/FOS/CARD9/UNC13D/PLCG2/CIITA/ADCY7…
GO:0046649	lymphocyte activation	457	0.561277	1.69299	1.79411e-07	7.17117e-05	6.62914e-05	1422	tags=21%, list=10%, signal=20%	PRKCQ/HLA-DPA1/SYK/CD86/ITK/ULBP2/HLA-DRA/HLA-DMB/AIF1/SASH3/APBB1IP/MFNG/CLEC7A/CD74/LAPTM5/LILRB1/HLA-DQB1/SPI1/LILRB4/VSIG4/MICA/CD84/SAMSN1/CD4/SIRPB1/BTK/JAML/TLR4/PTPN22/PIK3CG/NCKAP1L/IKZF1/RAB27A/SPN/IGF1/FGL2/BLNK/IRF8/HAVCR2/CLEC4G/BST2/LCP1/HLA-DMA/XBP1/VAV1/CARD11/INPP5D/CASP8/DOCK8/PTPRC/BST1/EXOSC6/PRKCD/THEMIS/TNFAIP3/FANCA/ZFP36L2/PTPN6/PSMB10/TGFBR2/WDFY4/UNC13D/PLCG2/DOCK2/IGF2/…
GO:0002764	immune response-regulating signaling pathway	281	0.62251	1.78945	1.80634e-07	7.17117e-05	6.62914e-05	1376	tags=25%, list=9%, signal=23%	PRKCQ/SYK/ITK/C3AR1/TREM2/TLR7/HCK/CLEC7A/LAPTM5/LILRB1/HLA-DQB1/LILRB4/SLC15A3/BTK/CYBA/TLR4/PTPN22/NCKAP1L/CMKLR1/BLNK/HAVCR2/TLR3/VAV1/OAS1/CARD11/INPP5D/TLR10/PTPRC/PIK3AP1/PRKCD/THEMIS/TNFAIP3/TLR2/IFI35/IKBKG/TLR1/PTPN6/MOG/PLCG2/OAS3/CMTM3/CD14/NFATC2/CD226/FYB1/NR4A3/CD200R1/RNF135/MNDA/KLHL6/LYN/SH2B2/ESR1/NMI/CTSS/PLEKHA1/LAT2/CD36/UNC93B1/TKFC/GBP1/NFKBID/GPS2/NFAM1/TLR6/FYB2/CD276/KLR…
GO:0001816	cytokine production	491	0.542982	1.64237	2.98517e-07	0.00011061	0.00010225	1338	tags=20%, list=9%, signal=19%	PRKCQ/HLA-DPA1/SYK/CD86/ITK/C3AR1/AIF1/TREM2/TLR7/PTAFR/SASH3/CX3CR1/CLEC7A/CD74/LAPTM5/LILRB1/ACKR1/LILRB4/VSIG4/PLD4/CHI3L1/STING1/CD84/C3/THBS1/GBP5/CYBB/CD4/BTK/CYBA/TLR4/PTPN22/PIK3CG/NCKAP1L/TMEM106A/ALOX5/CSF1R/SPN/CMKLR1/IGF1/IRF8/HAVCR2/NOS2/BST2/TLR3/XBP1/HLA-B/IRF5/OAS1/CARD11/INPP5D/CASP8/CARD8/TLR10/C1QTNF3/CYP1B1/PTPRC/SSC5D/TNFAIP3/TLR2/TLR1/MC1R/DRD2/PTPN6/ISG15/CARD9/MOG/PLCG2/CC…
GO:0050867	positive regulation of cell activation	218	0.646571	1.81197	4.69703e-07	0.000163163	0.00015083	1422	tags=29%, list=10%, signal=27%	PRKCQ/HLA-DPA1/SYK/CD86/HLA-DRA/HLA-DMB/AIF1/TREM2/PTAFR/SASH3/CLEC7A/CD74/LILRB1/HLA-DQB1/LILRB4/HAVCR1/THBS1/ITGAM/CD4/SIRPB1/BTK/TLR4/PTPN22/NCKAP1L/ITGB2/IGF1/HAVCR2/HLA-DMA/XBP1/VAV1/CARD11/INPP5D/DOCK8/PTPRC/BST1/EXOSC6/CAPN3/PTPN6/TGFBR2/IGF2/NFATC2/CD226/NR4A3/CD320/AGER/RPS6KA1/LYN/ADAM8/HLA-DOA/NFKBID/IL12RB1/HES1/PLEK/TLR6/ZP3/LGALS9/RUNX1/SOX4/CD276/TNIP2/IL4R/BLOC1S6/TGFB1
GO:0002696	positive regulation of leukocyte activation	212	0.646308	1.80786	9.34373e-07	0.000305485	0.000282395	1422	tags=28%, list=10%, signal=26%	PRKCQ/HLA-DPA1/SYK/CD86/HLA-DRA/HLA-DMB/AIF1/TREM2/PTAFR/SASH3/CLEC7A/CD74/LILRB1/HLA-DQB1/LILRB4/HAVCR1/THBS1/ITGAM/CD4/SIRPB1/BTK/TLR4/PTPN22/NCKAP1L/ITGB2/IGF1/HAVCR2/HLA-DMA/XBP1/VAV1/CARD11/INPP5D/DOCK8/PTPRC/BST1/EXOSC6/PTPN6/TGFBR2/IGF2/NFATC2/CD226/NR4A3/CD320/AGER/LYN/ADAM8/HLA-DOA/NFKBID/IL12RB1/HES1/TLR6/ZP3/LGALS9/RUNX1/SOX4/CD276/TNIP2/IL4R/BLOC1S6/TGFB1
GO:0001817	regulation of cytokine production	481	0.541811	1.63641	1.29656e-06	0.000400348	0.000370087	1338	tags=20%, list=9%, signal=19%	PRKCQ/HLA-DPA1/SYK/CD86/ITK/C3AR1/AIF1/TREM2/TLR7/PTAFR/SASH3/CX3CR1/CLEC7A/CD74/LAPTM5/LILRB1/ACKR1/LILRB4/VSIG4/PLD4/CHI3L1/STING1/CD84/C3/THBS1/GBP5/CYBB/CD4/BTK/CYBA/TLR4/PTPN22/PIK3CG/NCKAP1L/TMEM106A/ALOX5/CSF1R/SPN/CMKLR1/IGF1/IRF8/HAVCR2/NOS2/BST2/TLR3/XBP1/HLA-B/IRF5/OAS1/CARD11/INPP5D/CASP8/CARD8/TLR10/C1QTNF3/CYP1B1/PTPRC/SSC5D/TNFAIP3/TLR2/TLR1/MC1R/DRD2/PTPN6/ISG15/CARD9/MOG/PLCG2/CC…
GO:0002460	adaptive immune response based on somatic recombination of immune receptors built from immunoglobulin superfamily domains	179	0.665552	1.81459	1.48968e-06	0.000435772	0.000402834	1544	tags=30%, list=10%, signal=27%	PRKCQ/HLA-DPA1/HLA-DRA/HLA-DMB/TREM2/SASH3/CLEC7A/CD74/LILRB1/HLA-DQB1/LILRB4/MICA/C4A/SCART1/C3/CD4/BTK/C1QA/IL13RA2/TLR4/NCKAP1L/RAB27A/SPN/C1QC/HAVCR2/CLEC4G/C1QB/HLA-DMA/HLA-B/INPP5D/PTPRC/EXOSC6/PRKCD/TNFAIP3/PTPN6/CARD9/UNC13D/CD226/AGER/KLHL6/HLA-DOA/NFKBID/IL12RB1/ADAM17/ZP3/KLRC1/IL4R/PARP3/SLC11A1/TGFB1/HMGB1/SHLD1/RNF8
GO:0002694	regulation of leukocyte activation	338	0.57682	1.6886	1.78493e-06	0.000496031	0.000458538	1422	tags=24%, list=10%, signal=22%	PRKCQ/HLA-DPA1/SYK/CD86/HLA-DRA/HLA-DMB/AIF1/TREM2/PTAFR/SASH3/CLEC7A/CD74/LAPTM5/LILRB1/HLA-DQB1/SPI1/LILRB4/VSIG4/MICA/MILR1/HAVCR1/CD84/SAMSN1/THBS1/ITGAM/CD4/SIRPB1/BTK/IL13RA2/TLR4/PTPN22/NCKAP1L/ITGB2/SPN/IGF1/FGL2/HAVCR2/CLEC4G/HLA-DMA/XBP1/VAV1/CARD11/INPP5D/DOCK8/PTPRC/BST1/EXOSC6/TNFAIP3/FANCA/ZFP36L2/STXBP2/PTPN6/TGFBR2/UNC13D/IGF2/CGAS/NFATC2/CD226/NR4A3/CD320/AGER/MNDA/LYN/ADAM8/HLA-…
GO:0002285	lymphocyte activation involved in immune response	120	0.71524	1.84498	2.11898e-06	0.000560822	0.000518432	1735	tags=31%, list=12%, signal=27%	CD86/HLA-DRA/HLA-DMB/APBB1IP/MFNG/CD74/LILRB1/SPI1/TLR4/NCKAP1L/RAB27A/SPN/FGL2/IRF8/HAVCR2/LCP1/XBP1/PTPRC/EXOSC6/UNC13D/PLCG2/ITM2A/NFKBID/IL12RB1/LGALS9/IL4R/PARP3/SLC11A1/TGFB1/HMGB1/SHLD1/MDK/RNF8/CD40/LOXL3/LGALS3/ANXA1
GO:0050865	regulation of cell activation	367	0.558561	1.64772	2.48846e-06	0.000628675	0.000581156	1422	tags=24%, list=10%, signal=22%	PRKCQ/HLA-DPA1/SYK/CD86/HLA-DRA/HLA-DMB/AIF1/TREM2/PTAFR/SASH3/CLEC7A/CD74/LAPTM5/LILRB1/HLA-DQB1/SPI1/LILRB4/VSIG4/MICA/MILR1/HAVCR1/ADAMTS18/CD84/SAMSN1/THBS1/ITGAM/CD4/SIRPB1/BTK/IL13RA2/TLR4/PTPN22/NCKAP1L/ITGB2/SPN/IGF1/FGL2/HAVCR2/CLEC4G/HLA-DMA/XBP1/VAV1/CARD11/INPP5D/DOCK8/PTPRC/BST1/EXOSC6/PRKCD/TNFAIP3/CAPN3/FANCA/GP6/ZFP36L2/STXBP2/PTPN6/TGFBR2/UNC13D/IGF2/CGAS/NFATC2/CD226/NR4A3/CD320…
GO:0032479	regulation of type I interferon production	81	0.779783	1.91447	2.86089e-06	0.000662534	0.000612456	1001	tags=25%, list=7%, signal=23%	SYK/TLR7/LILRB1/STING1/TLR4/PTPN22/IRF8/HAVCR2/TLR3/IRF5/OAS1/TLR2/ISG15/PLCG2/OAS3/CD14/CGAS/RNF135/OAS2/NMI
GO:0032606	type I interferon production	81	0.779783	1.91447	2.86089e-06	0.000662534	0.000612456	1001	tags=25%, list=7%, signal=23%	SYK/TLR7/LILRB1/STING1/TLR4/PTPN22/IRF8/HAVCR2/TLR3/IRF5/OAS1/TLR2/ISG15/PLCG2/OAS3/CD14/CGAS/RNF135/OAS2/NMI
GO:0001909	leukocyte mediated cytotoxicity	62	0.807179	1.89636	3.13261e-06	0.000696442	0.000643801	1347	tags=35%, list=9%, signal=32%	ULBP2/HLA-DRA/CX3CR1/LILRB1/SPI1/MICA/ITGAM/NCKAP1L/RAB27A/HAVCR2/NOS2/HLA-B/VAV1/PTPRC/STXBP2/PTPN6/UNC13D/CD226/AGER/IL12RB1/LGALS9/KLRC1
GO:0002705	positive regulation of leukocyte mediated immunity	79	0.771575	1.8826	4.83149e-06	0.00103282	0.000954757	785	tags=22%, list=5%, signal=20%	HLA-DRA/TREM2/PTAFR/SASH3/CLEC7A/SPI1/C3/ITGAM/BTK/ITGB2/NOS2/HLA-B/VAV1/PTPRC/EXOSC6/PLCG2/CD226
GO:0010324	membrane invagination	58	0.804358	1.89421	5.36416e-06	0.00107869	0.000997156	1087	tags=29%, list=7%, signal=27%	MSR1/AIF1/TREM2/HAVCR1/C3/THBS1/ITGAM/ALOX15/NCKAP1L/ITGB2/BIN2/XKR9/SPIRE2/PLCG2/ABCA7/CHMP4A/CD36
GO:0050777	negative regulation of immune response	134	0.681063	1.79188	5.4342e-06	0.00107869	0.000997156	1787	tags=33%, list=12%, signal=29%	SYK/TREM2/HCK/LILRB1/SPI1/FCRLB/LILRB4/VSIG4/MICA/A2M/CD84/SAMSN1/IL13RA2/ALOX15/NCKAP1L/FGL2/HAVCR2/CLEC4G/HLA-B/OAS1/RHBDF2/INPP5D/PTPRC/TNFAIP3/DRD2/PTPN6/ISG15/OAS3/LYN/NMI/NLRC5/TKFC/LGALS9/KLRC1/IL4R/PARP3/DHX58/NR1H3/LOXL3/LGALS3/ANXA1/LYAR/CD55/GRN
GO:0050870	positive regulation of T cell activation	132	0.685892	1.79904	6.96683e-06	0.00133523	0.00123431	1394	tags=30%, list=9%, signal=28%	PRKCQ/HLA-DPA1/SYK/CD86/HLA-DRA/HLA-DMB/AIF1/SASH3/CD74/LILRB1/HLA-DQB1/LILRB4/CD4/SIRPB1/PTPN22/NCKAP1L/IGF1/HAVCR2/HLA-DMA/XBP1/VAV1/CARD11/DOCK8/PTPRC/PTPN6/TGFBR2/IGF2/AGER/LYN/ADAM8/HLA-DOA/NFKBID/IL12RB1/HES1/ZP3/LGALS9/RUNX1/SOX4/CD276/IL4R
GO:0002449	lymphocyte mediated immunity	158	0.665739	1.79084	7.48289e-06	0.00138633	0.00128154	785	tags=22%, list=5%, signal=21%	HLA-DPA1/ULBP2/HLA-DRA/HLA-DMB/TREM2/SASH3/CD74/LILRB1/HLA-DQB1/LILRB4/MICA/C4A/SCART1/C3/BTK/C1QA/IL13RA2/NCKAP1L/RAB27A/C1QC/HAVCR2/CLEC4G/C1QB/HLA-DMA/HLA-B/VAV1/INPP5D/PTPRC/EXOSC6/PRKCD/PTPN6/CARD9/UNC13D/CD226
GO:0002274	myeloid leukocyte activation	138	0.681121	1.8013	8.23092e-06	0.00147572	0.00136418	1063	tags=30%, list=7%, signal=28%	SYK/AIF1/TREM2/PTAFR/CX3CR1/CD74/SPI1/LILRB4/VSIG4/MILR1/HAVCR1/CD84/THBS1/ITGAM/MT1G/BTK/C1QA/IL13RA2/TLR4/PIK3CG/TMEM106A/ITGB2/HAVCR2/TLR3/PTPRC/LTBR/PRKCD/TLR2/IFI35/TLR1/STXBP2/TGFBR2/UNC13D/PLCG2/DOCK2/CD226/NR4A3/AGER/LYN/NMI/LAT2
GO:0098883	synapse pruning	10	0.969334	1.70307	1.43631e-05	0.00249468	0.00230612	387	tags=70%, list=3%, signal=68%	TREM2/CX3CR1/C3/ITGAM/C1QA/C1QC/C1QB
GO:0042110	T cell activation	309	0.56906	1.65778	1.49029e-05	0.00251001	0.00232029	1405	tags=23%, list=9%, signal=21%	PRKCQ/HLA-DPA1/SYK/CD86/ITK/HLA-DRA/HLA-DMB/AIF1/SASH3/APBB1IP/CLEC7A/CD74/LAPTM5/LILRB1/HLA-DQB1/SPI1/LILRB4/VSIG4/MICA/CD84/CD4/SIRPB1/JAML/PTPN22/PIK3CG/NCKAP1L/RAB27A/SPN/IGF1/FGL2/HAVCR2/CLEC4G/LCP1/HLA-DMA/XBP1/VAV1/CARD11/CASP8/DOCK8/PTPRC/THEMIS/FANCA/ZFP36L2/PTPN6/PSMB10/TGFBR2/WDFY4/DOCK2/IGF2/CGAS/AGER/LYN/CDH26/CHD7/ADAM8/WNT4/HLA-DOA/NFKBID/IL12RB1/DLL4/HES1/ADAM17/ZP3/LGALS9/RUNX1/S…
GO:0051251	positive regulation of lymphocyte activation	189	0.629563	1.73285	1.61822e-05	0.00264531	0.00244537	1663	tags=31%, list=11%, signal=28%	PRKCQ/HLA-DPA1/SYK/CD86/HLA-DRA/HLA-DMB/AIF1/SASH3/CLEC7A/CD74/LILRB1/HLA-DQB1/LILRB4/CD4/SIRPB1/BTK/TLR4/PTPN22/NCKAP1L/IGF1/HAVCR2/HLA-DMA/XBP1/VAV1/CARD11/INPP5D/DOCK8/PTPRC/BST1/EXOSC6/PTPN6/TGFBR2/IGF2/NFATC2/CD320/AGER/LYN/ADAM8/HLA-DOA/NFKBID/IL12RB1/HES1/ZP3/LGALS9/RUNX1/SOX4/CD276/TNIP2/IL4R/BLOC1S6/TGFB1/HMGB1/SHLD1/MDK/PPP2R3C/CD40/TNFRSF13C/RASGRP1
GO:0099024	plasma membrane invagination	50	0.810926	1.84049	1.79316e-05	0.00283273	0.00261862	1087	tags=32%, list=7%, signal=30%	MSR1/AIF1/TREM2/HAVCR1/C3/THBS1/ITGAM/ALOX15/NCKAP1L/ITGB2/BIN2/XKR9/SPIRE2/PLCG2/ABCA7/CD36
GO:1903039	positive regulation of leukocyte cell-cell adhesion	146	0.661272	1.76326	1.90055e-05	0.00283273	0.00261862	1338	tags=29%, list=9%, signal=27%	PRKCQ/HLA-DPA1/SYK/CD86/HLA-DRA/HLA-DMB/AIF1/PTAFR/SASH3/CD74/LILRB1/HLA-DQB1/LILRB4/CD4/SIRPB1/PTPN22/NCKAP1L/ALOX5/ITGB2/IGF1/HAVCR2/HLA-DMA/XBP1/VAV1/CARD11/DOCK8/PTPRC/PTPN6/TGFBR2/IGF2/NR4A3/AGER/LYN/ADAM8/HLA-DOA/NFKBID/IL12RB1/HES1/ZP3/LGALS9/RUNX1/SOX4/CD276
GO:0002221	pattern recognition receptor signaling pathway	128	0.682162	1.78486	1.93084e-05	0.00283273	0.00261862	1653	tags=28%, list=11%, signal=25%	TREM2/TLR7/SLC15A3/BTK/CYBA/TLR4/PTPN22/HAVCR2/TLR3/OAS1/TLR10/PIK3AP1/TNFAIP3/TLR2/IFI35/TLR1/PLCG2/OAS3/CD14/RNF135/LYN/ESR1/NMI/CTSS/CD36/UNC93B1/TKFC/GPS2/TLR6/TNIP2/NINJ1/DHX58/HMGB1/HSPA1B/CD40/NR1H3
GO:0002683	negative regulation of immune system process	284	0.570842	1.63897	1.93674e-05	0.00283273	0.00261862	1462	tags=23%, list=10%, signal=21%	SYK/CD86/TREM2/CX3CR1/HCK/CD74/LAPTM5/LILRB1/SPI1/FCRLB/LILRB4/VSIG4/MICA/MILR1/A2M/CD84/SAMSN1/THBS1/BTK/IL13RA2/TLR4/ALOX15/PTPN22/NCKAP1L/SPN/RIN3/C1QC/FGL2/HAVCR2/CLEC4G/BST2/TLR3/HLA-B/OAS1/RHBDF2/INPP5D/PTPRC/TNFAIP3/TRIB1/DRD2/PTPN6/ISG15/OAS3/TAPBPL/CXCL12/CD200R1/MNDA/LYN/NMI/NLRC5/CCN3/HLA-DOA/TKFC/GBP1/GPS2/GPER1/LGALS9/RUNX1/KLRC1/ADORA2A/FSTL3/IL4R/PARP3/TGFB1/DHX58/HMGB1
GO:0002440	production of molecular mediator of immune response	134	0.659885	1.73616	2.2836e-05	0.00325442	0.00300843	843	tags=19%, list=6%, signal=18%	HLA-DPA1/CD86/HLA-DRA/HLA-DMB/SASH3/CLEC7A/CD74/LAPTM5/LILRB1/HLA-DQB1/LILRB4/BTK/IL13RA2/TLR4/PTPN22/BST2/HLA-DMA/TLR3/XBP1/PTPRC/EXOSC6/PLCG2/CGAS/CD226/NR4A3
GO:0032481	positive regulation of type I interferon production	53	0.800313	1.85117	2.37486e-05	0.00329986	0.00305044	966	tags=30%, list=6%, signal=28%	SYK/TLR7/STING1/TLR4/PTPN22/TLR3/IRF5/OAS1/TLR2/ISG15/PLCG2/OAS3/CD14/CGAS/RNF135/OAS2
GO:0002819	regulation of adaptive immune response	117	0.685337	1.76298	2.53001e-05	0.00342971	0.00317047	1760	tags=33%, list=12%, signal=30%	PRKCQ/HLA-DRA/TREM2/SASH3/CLEC7A/LILRB1/LILRB4/C3/SAMSN1/CD4/BTK/ALOX15/NCKAP1L/HAVCR2/CLEC4G/HLA-B/PTPRC/EXOSC6/TNFAIP3/PTPN6/CARD9/ADCY7/CD226/AGER/NFKBID/IL12RB1/ZP3/KLRC1/IL4R/PARP3/SLC11A1/TGFB1/HMGB1/SHLD1/CD40/SLC22A13/LOXL3/ANXA1/CD55
GO:0045088	regulation of innate immune response	148	0.654008	1.74693	2.99712e-05	0.00396619	0.0036664	1114	tags=24%, list=7%, signal=23%	SYK/TREM2/HCK/CLEC7A/LILRB1/SPI1/VSIG4/MICA/A2M/STING1/GBP5/TLR4/PTPN22/HAVCR2/HLA-B/VAV1/OAS1/CASP8/TNFAIP3/IFI35/COCH/DRD2/PTPN6/ISG15/CARD9/PLCG2/OAS3/CGAS/CD226/RNF135/MNDA/LYN/NMI/NLRC5/ADAM8/TKFC
GO:0002886	regulation of myeloid leukocyte mediated immunity	34	0.844499	1.82866	3.28699e-05	0.00424862	0.00392749	962	tags=38%, list=6%, signal=36%	SYK/PTAFR/CX3CR1/SPI1/CD84/C3/ITGAM/BTK/IL13RA2/ITGB2/STXBP2/UNC13D/LYN
GO:0032615	interleukin-12 production	39	0.837943	1.84637	3.74423e-05	0.00445661	0.00411975	1647	tags=51%, list=11%, signal=46%	SYK/CLEC7A/LAPTM5/LILRB1/THBS1/TLR4/CMKLR1/IRF8/TLR3/HLA-B/IRF5/TLR2/PLCG2/AGER/IL16/CD36/LGALS9/HMGB1/MDK/CD40
GO:0032655	regulation of interleukin-12 production	39	0.837943	1.84637	3.74423e-05	0.00445661	0.00411975	1647	tags=51%, list=11%, signal=46%	SYK/CLEC7A/LAPTM5/LILRB1/THBS1/TLR4/CMKLR1/IRF8/TLR3/HLA-B/IRF5/TLR2/PLCG2/AGER/IL16/CD36/LGALS9/HMGB1/MDK/CD40
GO:0001906	cell killing	80	0.739719	1.81221	3.7484e-05	0.00445661	0.00411975	903	tags=28%, list=6%, signal=26%	SYK/ULBP2/HLA-DRA/CX3CR1/CLEC7A/LILRB1/SPI1/MICA/C3/ITGAM/NCKAP1L/RAB27A/HAVCR2/NOS2/HLA-B/VAV1/PTPRC/STXBP2/PTPN6/UNC13D/CD226/AGER
GO:0007159	leukocyte cell-cell adhesion	229	0.589147	1.65929	3.76863e-05	0.00445661	0.00411975	1355	tags=24%, list=9%, signal=23%	PRKCQ/OLR1/HLA-DPA1/SYK/CD86/HLA-DRA/HLA-DMB/AIF1/PTAFR/SASH3/CX3CR1/CD74/LAPTM5/LILRB1/HLA-DQB1/LILRB4/VSIG4/FERMT3/CD4/SIRPB1/PTPN22/NCKAP1L/ALOX5/SELPLG/ITGB2/EXT1/SPN/IGF1/FGL2/HAVCR2/CLEC4G/HLA-DMA/XBP1/VAV1/CARD11/DOCK8/PTPRC/PTPN6/TGFBR2/IGF2/CXCL12/NR4A3/AGER/LYN/ADAM8/HLA-DOA/NFKBID/IL12RB1/HES1/GCNT1/ZP3/LGALS9/RUNX1/SOX4/CD276/ADORA2A
GO:0002824	positive regulation of adaptive immune response based on somatic recombination of immune receptors built from immunoglobulin superfamily domains	68	0.755357	1.79375	4.09861e-05	0.00474585	0.00438713	1760	tags=32%, list=12%, signal=29%	PRKCQ/HLA-DRA/TREM2/SASH3/CLEC7A/C3/CD4/BTK/HLA-B/PTPRC/EXOSC6/CARD9/CD226/NFKBID/IL12RB1/ZP3/SLC11A1/TGFB1/SHLD1/CD40/SLC22A13/CD55
GO:0007617	mating behavior	14	-0.94641	-1.75136	4.39743e-05	0.00498794	0.00461092	283	tags=21%, list=2%, signal=21%	PPP1R1B/DRD5/NHLH2
GO:0002521	leukocyte differentiation	355	0.53796	1.577	4.66944e-05	0.00519054	0.00479821	1538	tags=21%, list=10%, signal=19%	CCR1/SYK/CD86/ITK/HLA-DRA/TREM2/SASH3/MFNG/CD74/LILRB1/SPI1/LILRB4/TAL1/CD4/MT1G/BTK/TLR4/PTPN22/NCKAP1L/IKZF1/CSF1R/SPN/C1QC/FGL2/BLNK/IRF8/TLR3/GAB3/XBP1/HLA-B/VAV1/CARD11/INPP5D/CASP8/PTPRC/LTBR/THEMIS/TLR2/FANCA/ZFP36L2/TRIB1/PTPN6/TGFBR2/FOS/PLCG2/DOCK2/AGER/HCLS1/LYN/ITM2A/CHD7/ADAM8/WNT4/HLA-DOA/NFKBID/IL12RB1/DLL4/GPS2/NFAM1/ADAM17/ANXA2/LGALS9/RUNX1/SOX4/KLRC1/FSTL3/IL4R/TGFB1/TF/RB1/HMG…
GO:0031348	negative regulation of defense response	155	0.639875	1.71635	5.89263e-05	0.00642181	0.00593642	1787	tags=30%, list=12%, signal=26%	SYK/TREM2/HCK/LILRB1/VSIG4/MICA/A2M/ALOX5/TNFRSF1A/IGF1/FGL2/HAVCR2/HLA-B/OAS1/RHBDF2/AOAH/C1QTNF3/PTPRC/PRKCD/TNFAIP3/DRD2/ISG15/OAS3/CD200R1/LYN/MAPK7/NMI/NLRC5/CCN3/TKFC/TEK/HGF/GPS2/GPER1/LGALS9/KLRC1/ADORA2A/RB1/DHX58/MDK/GSTP1/NR1H3/MIR138-1/WFDC1/LYAR/GRN
GO:1903131	mononuclear cell differentiation	276	0.558204	1.60264	6.05136e-05	0.00646797	0.00597909	1347	tags=19%, list=9%, signal=18%	SYK/CD86/ITK/HLA-DRA/TREM2/SASH3/MFNG/CD74/LILRB1/SPI1/LILRB4/CD4/MT1G/BTK/PTPN22/NCKAP1L/IKZF1/CSF1R/SPN/FGL2/BLNK/IRF8/XBP1/HLA-B/VAV1/CARD11/INPP5D/PTPRC/LTBR/THEMIS/FANCA/ZFP36L2/PTPN6/TGFBR2/PLCG2/DOCK2/AGER/LYN/ITM2A/CHD7/ADAM8/WNT4/HLA-DOA/NFKBID/IL12RB1/DLL4/GPS2/NFAM1/ADAM17/LGALS9/RUNX1/SOX4/KLRC1
GO:0002888	positive regulation of myeloid leukocyte mediated immunity	14	0.937819	1.75339	6.31076e-05	0.00661797	0.00611774	273	tags=43%, list=2%, signal=42%	PTAFR/SPI1/C3/ITGAM/BTK/ITGB2
GO:0002253	activation of immune response	200	0.597444	1.65822	6.57208e-05	0.00676437	0.00625308	1338	tags=26%, list=9%, signal=24%	SYK/ITK/C3AR1/TREM2/HCK/CLEC7A/LAPTM5/HLA-DQB1/LILRB4/VSIG4/A2M/C4A/STING1/C3/BTK/C1QA/TLR4/PTPN22/NCKAP1L/CMKLR1/C1QC/BLNK/C1QB/VAV1/CARD11/INPP5D/PTPRC/PRKCD/THEMIS/IKBKG/PTPN6/MOG/PLCG2/CMTM3/CGAS/NFATC2/CD226/FYB1/NR4A3/MNDA/KLHL6/LYN/SH2B2/CFP/PLEKHA1/LAT2/GBP1/NFKBID/GPS2/NFAM1/FYB2/CD276
GO:0051249	regulation of lymphocyte activation	284	0.556044	1.59648	6.71481e-05	0.00678176	0.00626915	1670	tags=26%, list=11%, signal=24%	PRKCQ/HLA-DPA1/SYK/CD86/HLA-DRA/HLA-DMB/AIF1/SASH3/CLEC7A/CD74/LAPTM5/LILRB1/HLA-DQB1/LILRB4/VSIG4/MICA/SAMSN1/CD4/SIRPB1/BTK/TLR4/PTPN22/NCKAP1L/SPN/IGF1/FGL2/HAVCR2/CLEC4G/HLA-DMA/XBP1/VAV1/CARD11/INPP5D/DOCK8/PTPRC/BST1/EXOSC6/TNFAIP3/FANCA/ZFP36L2/PTPN6/TGFBR2/IGF2/CGAS/NFATC2/CD320/AGER/MNDA/LYN/ADAM8/HLA-DOA/NFKBID/IL12RB1/HES1/NFAM1/ZP3/LGALS9/RUNX1/SOX4/CD276/ADORA2A/TNIP2/IL4R/PARP3/BLOC…
GO:0002822	regulation of adaptive immune response based on somatic recombination of immune receptors built from immunoglobulin superfamily domains	107	0.675508	1.71843	6.83301e-05	0.00678176	0.00626915	1760	tags=34%, list=12%, signal=30%	PRKCQ/HLA-DRA/TREM2/SASH3/CLEC7A/LILRB1/LILRB4/C3/CD4/BTK/NCKAP1L/HAVCR2/CLEC4G/HLA-B/PTPRC/EXOSC6/TNFAIP3/PTPN6/CARD9/CD226/AGER/NFKBID/IL12RB1/ZP3/KLRC1/IL4R/PARP3/SLC11A1/TGFB1/HMGB1/SHLD1/CD40/SLC22A13/LOXL3/ANXA1/CD55
GO:1903975	regulation of glial cell migration	13	0.943328	1.74025	7.13516e-05	0.00695741	0.00643153	130	tags=23%, list=1%, signal=23%	TREM2/CX3CR1/P2RY12
GO:0031341	regulation of cell killing	50	0.788269	1.78907	8.06811e-05	0.00773147	0.00714709	1347	tags=38%, list=9%, signal=35%	SYK/HLA-DRA/CX3CR1/CLEC7A/LILRB1/SPI1/MICA/ITGAM/NCKAP1L/HAVCR2/NOS2/HLA-B/VAV1/PTPRC/CD226/AGER/IL12RB1/LGALS9/KLRC1
GO:0001910	regulation of leukocyte mediated cytotoxicity	41	0.811087	1.81342	8.77847e-05	0.00814822	0.00753233	1347	tags=41%, list=9%, signal=38%	HLA-DRA/CX3CR1/LILRB1/SPI1/MICA/ITGAM/NCKAP1L/HAVCR2/NOS2/HLA-B/VAV1/PTPRC/CD226/AGER/IL12RB1/LGALS9/KLRC1
GO:0006911	phagocytosis, engulfment	42	0.817344	1.8376	8.7962e-05	0.00814822	0.00753233	1087	tags=36%, list=7%, signal=33%	MSR1/AIF1/TREM2/HAVCR1/C3/THBS1/ITGAM/ALOX15/NCKAP1L/ITGB2/BIN2/XKR9/PLCG2/ABCA7/CD36
GO:0002687	positive regulation of leukocyte migration	84	0.701122	1.73187	9.0747e-05	0.00826839	0.00764341	1670	tags=37%, list=11%, signal=33%	CCR1/C3AR1/AIF1/TREM2/PTAFR/CX3CR1/CD74/SPI1/P2RY12/THBS1/NCKAP1L/CSF1R/SPN/CMKLR1/EDN3/DOCK8/CXCL12/AGER/DAPK2/PDGFD/ADAM8/ITGA2B/MCU/ADAM17/ZP3/LGALS9/MSTN/HMGB1/MDK/IL34/LGALS3
GO:0002821	positive regulation of adaptive immune response	71	0.751623	1.80002	9.34386e-05	0.00837632	0.00774319	1760	tags=31%, list=12%, signal=27%	PRKCQ/HLA-DRA/TREM2/SASH3/CLEC7A/C3/CD4/BTK/HLA-B/PTPRC/EXOSC6/CARD9/CD226/NFKBID/IL12RB1/ZP3/SLC11A1/TGFB1/SHLD1/CD40/SLC22A13/CD55
GO:0050900	leukocyte migration	207	0.589373	1.64485	9.55918e-05	0.00843332	0.00779588	1538	tags=26%, list=10%, signal=23%	CCR1/SYK/C3AR1/AIF1/TREM2/PTAFR/CX3CR1/HCK/CD74/SPI1/P2RY12/THBS1/JAML/PIK3CG/NCKAP1L/ALOX5/SELPLG/ITGB2/EXT1/CSF1R/SPN/RIN3/CMKLR1/EDN3/VAV1/DOCK8/BST1/CSF3R/CXCL12/CD200R1/AGER/DAPK2/SCG2/PDGFD/IL16/LYN/ADAM8/ITGA2B/CCN3/MCU/GCNT1/ADAM17/CKLF/ZP3/LGALS9/NINJ1/MSTN/SPNS2/HMGB1/CD34/CXCL16/MDK/TRPM2
GO:0046631	alpha-beta T cell activation	99	0.687703	1.72581	9.92474e-05	0.00861901	0.00796754	1462	tags=24%, list=10%, signal=22%	PRKCQ/SYK/CD86/ITK/HLA-DRA/SASH3/LILRB1/LILRB4/PTPN22/NCKAP1L/SPN/PTPRC/TGFBR2/WDFY4/DOCK2/AGER/CDH26/NFKBID/IL12RB1/LGALS9/RUNX1/ADORA2A/IL4R/HMGB1
GO:0042116	macrophage activation	72	0.73198	1.75744	0.000107903	0.00914082	0.00844991	1462	tags=38%, list=10%, signal=34%	SYK/AIF1/TREM2/CX3CR1/CD74/VSIG4/CD84/THBS1/ITGAM/C1QA/TLR4/TMEM106A/ITGB2/HAVCR2/TLR3/PTPRC/TLR2/IFI35/TLR1/PLCG2/AGER/NMI/TLR6/TNIP2/IL4R/SLC11A1/HMGB1
GO:0002532	production of molecular mediator involved in inflammatory response	47	0.799444	1.79473	0.000109144	0.00914082	0.00844991	1394	tags=36%, list=9%, signal=33%	SYK/TREM2/CLEC7A/LILRB4/PLD4/GBP5/BTK/TLR4/ALOX5/NOS2/CARD9/ADCY7/LYN/CD36/IL17RA/TLR6/IL4R
GO:0002224	toll-like receptor signaling pathway	87	0.710149	1.7538	0.000110378	0.00914082	0.00844991	1653	tags=34%, list=11%, signal=31%	TREM2/TLR7/BTK/CYBA/TLR4/PTPN22/HAVCR2/TLR3/OAS1/TLR10/PIK3AP1/TNFAIP3/TLR2/IFI35/TLR1/PLCG2/CD14/LYN/ESR1/NMI/CTSS/CD36/UNC93B1/GPS2/TLR6/TNIP2/NINJ1/HMGB1/CD40/NR1H3
GO:0019098	reproductive behavior	20	-0.888874	-1.76856	0.000111834	0.00914082	0.00844991	538	tags=20%, list=4%, signal=19%	OPRK1/PPP1R1B/DRD5/NHLH2
GO:0032623	interleukin-2 production	45	0.809671	1.81754	0.000118555	0.00941324	0.00870173	727	tags=31%, list=5%, signal=30%	PRKCQ/CD86/SASH3/CLEC7A/LAPTM5/LILRB4/VSIG4/CD4/HAVCR2/CARD11/PTPRC/TNFAIP3/CARD9/PLCG2
GO:0032663	regulation of interleukin-2 production	45	0.809671	1.81754	0.000118555	0.00941324	0.00870173	727	tags=31%, list=5%, signal=30%	PRKCQ/CD86/SASH3/CLEC7A/LAPTM5/LILRB4/VSIG4/CD4/HAVCR2/CARD11/PTPRC/TNFAIP3/CARD9/PLCG2
GO:0002768	immune response-regulating cell surface receptor signaling pathway	166	0.614618	1.66045	0.000125334	0.00955253	0.00883049	1347	tags=27%, list=9%, signal=24%	PRKCQ/SYK/ITK/C3AR1/HCK/CLEC7A/LAPTM5/LILRB1/HLA-DQB1/LILRB4/BTK/PTPN22/NCKAP1L/CMKLR1/BLNK/VAV1/CARD11/INPP5D/PTPRC/PRKCD/THEMIS/IKBKG/PTPN6/MOG/PLCG2/CMTM3/NFATC2/CD226/FYB1/NR4A3/CD200R1/MNDA/KLHL6/LYN/SH2B2/PLEKHA1/LAT2/GBP1/NFKBID/GPS2/NFAM1/FYB2/CD276/KLRC1
GO:0032608	interferon-beta production	50	0.780504	1.77144	0.00012665	0.00955253	0.00883049	1522	tags=32%, list=10%, signal=29%	TLR7/LILRB1/STING1/TLR4/TLR3/IRF5/OAS1/TLR2/ISG15/OAS3/RNF135/OAS2/NMI/DHX58/HMGB1/POLR3G
GO:0032648	regulation of interferon-beta production	50	0.780504	1.77144	0.00012665	0.00955253	0.00883049	1522	tags=32%, list=10%, signal=29%	TLR7/LILRB1/STING1/TLR4/TLR3/IRF5/OAS1/TLR2/ISG15/OAS3/RNF135/OAS2/NMI/DHX58/HMGB1/POLR3G
GO:0002286	T cell activation involved in immune response	63	0.744936	1.75001	0.000127184	0.00955253	0.00883049	371	tags=19%, list=2%, signal=19%	CD86/HLA-DRA/HLA-DMB/APBB1IP/CD74/LILRB1/NCKAP1L/RAB27A/SPN/FGL2/HAVCR2/LCP1
GO:0050863	regulation of T cell activation	203	0.57239	1.59854	0.000148336	0.0109927	0.0101618	1394	tags=24%, list=9%, signal=22%	PRKCQ/HLA-DPA1/SYK/CD86/HLA-DRA/HLA-DMB/AIF1/SASH3/CD74/LAPTM5/LILRB1/HLA-DQB1/LILRB4/VSIG4/CD4/SIRPB1/PTPN22/NCKAP1L/SPN/IGF1/FGL2/HAVCR2/CLEC4G/HLA-DMA/XBP1/VAV1/CARD11/DOCK8/PTPRC/FANCA/PTPN6/TGFBR2/IGF2/CGAS/AGER/LYN/ADAM8/HLA-DOA/NFKBID/IL12RB1/HES1/ZP3/LGALS9/RUNX1/SOX4/CD276/ADORA2A/IL4R
GO:0046635	positive regulation of alpha-beta T cell activation	44	0.78524	1.76684	0.000152625	0.0111617	0.010318	1394	tags=34%, list=9%, signal=31%	PRKCQ/SYK/CD86/HLA-DRA/SASH3/LILRB4/PTPN22/NCKAP1L/PTPRC/TGFBR2/NFKBID/IL12RB1/LGALS9/RUNX1/IL4R
GO:0030855	epithelial cell differentiation	390	-0.519084	-1.51564	0.000159141	0.0114871	0.0106188	1525	tags=18%, list=10%, signal=17%	CNN3/ALDOC/S1PR1/STAT1/RFX3/KLF15/CDKN1A/KRT10/PODXL/CD109/SOX11/CLIC4/HEY1/WNT7B/MYCN/ACVRL1/PCK2/AKR1C3/RAP2C/CNMD/FZD7/FSTL1/COL18A1/PAX6/ZFP36/CLDN5/CYP26B1/CTSV/SLC7A11/CDH5/SPDEF/MYO1E/ANXA4/WHRN/PALLD/VIM/MAFF/KDR/PRKX/TMEM132E/ERBB4/BDH2/BMP7/PGR/ITGA2/KLF4/ZNF703/MCOLN3/NRG1/WNT5A/GSTM3/CCDC78/RAB13/WNT7A/AKR1C1/TXNIP/SPRY1/ASCL1/ACTA2/PDPN/APOLD1/FAT1/FOXJ1/ATOH8/GDF7/CERS3/ARX/TFCP2L1/…
GO:0006909	phagocytosis	167	0.614751	1.66404	0.000164526	0.0117236	0.0108374	1087	tags=21%, list=7%, signal=20%	MSR1/SYK/AIF1/TREM2/HCK/CLEC7A/PLD4/HAVCR1/C4A/C3/THBS1/ITGAM/SIRPB1/CYBA/TLR4/ALOX15/NCKAP1L/ITGB2/RAB27A/IRF8/VAV1/PTPRC/PRKCD/TLR2/BIN2/XKR9/UNC13D/PLCG2/DOCK2/CD14/ABCA7/LYN/CLN3/MYO7A/CD36
GO:0043300	regulation of leukocyte degranulation	27	0.84915	1.78317	0.00016825	0.0118371	0.0109424	1394	tags=48%, list=9%, signal=44%	SYK/PTAFR/SPI1/CD84/ITGAM/IL13RA2/NCKAP1L/ITGB2/STXBP2/UNC13D/LYN/LGALS9/IL4R
GO:0042113	B cell activation	168	0.606092	1.64091	0.000174728	0.0121392	0.0112217	1663	tags=26%, list=11%, signal=24%	SYK/CD86/SASH3/MFNG/CD74/LAPTM5/SPI1/SAMSN1/BTK/TLR4/NCKAP1L/BLNK/IRF8/BST2/XBP1/CARD11/INPP5D/CASP8/PTPRC/BST1/EXOSC6/PRKCD/TNFAIP3/ZFP36L2/PTPN6/PLCG2/NFATC2/CD320/MNDA/LYN/ITM2A/LAT2/GPS2/NFAM1/ADAM17/TNIP2/PARP3/TGFB1/SHLD1/RNF8/PPP2R3C/CD40/TNFRSF13C/RASGRP1
GO:0002228	natural killer cell mediated immunity	36	0.811012	1.76529	0.000224697	0.0152301	0.0140789	1347	tags=33%, list=9%, signal=30%	ULBP2/LILRB1/MICA/RAB27A/HAVCR2/HLA-B/VAV1/PTPN6/UNC13D/CD226/LGALS9/KLRC1
GO:0042267	natural killer cell mediated cytotoxicity	36	0.811012	1.76529	0.000224697	0.0152301	0.0140789	1347	tags=33%, list=9%, signal=30%	ULBP2/LILRB1/MICA/RAB27A/HAVCR2/HLA-B/VAV1/PTPN6/UNC13D/CD226/LGALS9/KLRC1
GO:0002758	innate immune response-activating signal transduction	16	0.905362	1.72653	0.000235478	0.0157685	0.0145766	962	tags=31%, list=6%, signal=29%	SYK/HCK/CLEC7A/PLCG2/LYN
GO:0032102	negative regulation of response to external stimulus	267	0.537417	1.53738	0.000238439	0.0157767	0.0145842	1787	tags=24%, list=12%, signal=21%	GRIN3A/SYK/PLXNA3/AIF1/TREM2/SPP1/HCK/LILRB1/VSIG4/MICA/A2M/ADAMTS18/THBS1/ALOX5/TNFRSF1A/SEMA3E/RIN3/IGF1/FGL2/HAVCR2/HLA-B/OAS1/RHBDF2/AOAH/CARD8/C1QTNF3/PTPRC/PRKCD/TNFAIP3/TRIB1/DRD2/ISG15/OAS3/CD200R1/RGMA/LYN/MAPK7/NMI/NLRC5/WNT4/CCN3/TKFC/TEK/HGF/GPS2/GPER1/ANXA2/LGALS9/KLRC1/ADORA2A/SEMA4D/RB1/DHX58/CD34/MDK/GSTP1/C5AR2/NR1H3/MIR138-1/WFDC1/LYAR/SH2B3/GRN
GO:0031334	positive regulation of protein-containing complex assembly	199	0.585845	1.6225	0.000242998	0.0158892	0.0146882	727	tags=10%, list=5%, signal=9%	SYK/WASHC1/HCK/CLEC7A/SCIN/TRABD2A/TAL1/P2RY12/GBP5/TLR4/ALOX15/NCKAP1L/LCP1/ARPC1B/NPHS1/BAIAP2L2/ISG15/SPIRE2/PLCG2
GO:0002685	regulation of leukocyte migration	126	0.644823	1.67236	0.000259854	0.0167938	0.0155245	1670	tags=29%, list=11%, signal=26%	CCR1/C3AR1/AIF1/TREM2/PTAFR/CX3CR1/CD74/SPI1/P2RY12/THBS1/NCKAP1L/CSF1R/SPN/RIN3/CMKLR1/EDN3/DOCK8/BST1/CXCL12/CD200R1/AGER/DAPK2/PDGFD/LYN/ADAM8/ITGA2B/CCN3/MCU/ADAM17/ZP3/LGALS9/MSTN/HMGB1/MDK/C5AR2/IL34/LGALS3
GO:0062207	regulation of pattern recognition receptor signaling pathway	73	0.711022	1.7089	0.000268572	0.0170578	0.0157684	1895	tags=32%, list=13%, signal=28%	TREM2/SLC15A3/CYBA/TLR4/PTPN22/TLR3/TNFAIP3/TLR2/IFI35/TLR1/LYN/ESR1/CD36/TKFC/GPS2/TLR6/NINJ1/DHX58/HMGB1/HSPA1B/NR1H3/TLR5/ARRB2
GO:0032735	positive regulation of interleukin-12 production	26	0.851454	1.76965	0.000270076	0.0170578	0.0157684	1647	tags=62%, list=11%, signal=55%	SYK/CLEC7A/LAPTM5/TLR4/IRF8/TLR3/IRF5/TLR2/PLCG2/AGER/IL16/CD36/LGALS9/HMGB1/MDK/CD40
GO:0002831	regulation of response to biotic stimulus	219	0.572091	1.60697	0.000274883	0.0171663	0.0158688	1163	tags=20%, list=8%, signal=18%	SYK/TREM2/HCK/CLEC7A/LILRB1/SPI1/VSIG4/MICA/A2M/STING1/GBP5/CYBA/IFNLR1/TLR4/PTPN22/FGL2/HAVCR2/HLA-B/VAV1/OAS1/CASP8/CARD8/TNFAIP3/IFI35/COCH/TRIB1/DRD2/PTPN6/ISG15/CARD9/PLCG2/OAS3/CGAS/CD226/RNF135/MNDA/LYN/NMI/NLRC5/ADAM8/CD36/TKFC/IL12RB1
GO:0097529	myeloid leukocyte migration	117	0.648268	1.66762	0.000285463	0.0175446	0.0162185	1193	tags=26%, list=8%, signal=25%	CCR1/SYK/C3AR1/AIF1/TREM2/CX3CR1/CD74/SPI1/P2RY12/THBS1/JAML/PIK3CG/NCKAP1L/ITGB2/CSF1R/RIN3/CMKLR1/EDN3/VAV1/BST1/CSF3R/CXCL12/CD200R1/AGER/DAPK2/SCG2/PDGFD/LYN/ADAM8/CCN3/MCU
GO:1901224	positive regulation of NIK/NF-kappaB signaling	49	0.757574	1.71649	0.000287254	0.0175446	0.0162185	1001	tags=24%, list=7%, signal=23%	CD86/TREM2/TLR7/LAPTM5/TLR4/HAVCR2/TLR3/TLR2/IFI35/CD14/AGER/NMI
GO:0048729	tissue morphogenesis	412	-0.501811	-1.47005	0.000306638	0.0182277	0.01685	1977	tags=24%, list=13%, signal=21%	MYH7/MKKS/STOX1/NPHP3/MTOR/CSNK2B/EYA1/RARG/SMAD7/EPHA7/SOX8/CITED1/ROBO1/FKBPL/SEMA3C/YAP1/BCL2/SIX4/HEY2/FERMT1/ASTN2/S1PR1/TPM1/STAT1/PODXL/ALDH1A2/ZFPM1/INHBA/MYLK/LRP2/MSX1/EDN1/SOX11/FKBP1A/CLIC4/HEY1/WNT7B/MYCN/WLS/ACVRL1/CRB2/EFEMP2/FZD7/TRIM71/TGFBR3/NRP2/TGFB2/PRKD2/RET/CECR2/TBX19/ARHGAP24/SDC4/GJA1/CARMIL2/FZD5/LHX2/SNAI2/RSPO2/PCDH8/FRAS1/KDR/PRKX/ERBB4/NOS3/VANGL1/TGM2/BMP7/PGR/ITGA…
GO:1903037	regulation of leukocyte cell-cell adhesion	205	0.572959	1.60024	0.000311828	0.0182277	0.01685	1394	tags=25%, list=9%, signal=23%	PRKCQ/HLA-DPA1/SYK/CD86/HLA-DRA/HLA-DMB/AIF1/PTAFR/SASH3/CD74/LAPTM5/LILRB1/HLA-DQB1/LILRB4/VSIG4/CD4/SIRPB1/PTPN22/NCKAP1L/ALOX5/ITGB2/SPN/IGF1/FGL2/HAVCR2/CLEC4G/HLA-DMA/XBP1/VAV1/CARD11/DOCK8/PTPRC/PTPN6/TGFBR2/IGF2/CXCL12/NR4A3/AGER/LYN/ADAM8/HLA-DOA/NFKBID/IL12RB1/HES1/ZP3/LGALS9/RUNX1/SOX4/CD276/ADORA2A/IL4R
GO:0031347	regulation of defense response	375	0.516157	1.52405	0.000314363	0.0182277	0.01685	1462	tags=22%, list=10%, signal=20%	SYK/TREM2/TLR7/HCK/CLEC7A/LILRB1/SPI1/VSIG4/MICA/A2M/STING1/C3/GBP5/BTK/CYBA/IFNLR1/TLR4/ALOX15/PTPN22/PIK3CG/ALOX5/TNFRSF1A/IGF1/FGL2/HAVCR2/TLR3/HLA-B/VAV1/OAS1/RHBDF2/AOAH/CASP8/TLR10/C1QTNF3/PTPRC/PIK3AP1/BST1/PRKCD/TNFAIP3/TLR2/FANCA/IFI35/COCH/DRD2/PTPN6/ISG15/CARD9/PLCG2/OAS3/CGAS/CD226/CD200R1/RNF135/AGER/MNDA/IL16/LYN/DUOXA1/ESR1/MAPK7/NMI/NLRC5/ADAM8/NAPEPLD/CCN3/TKFC/TEK/HGF/IL12RB1/GP…
GO:0032635	interleukin-6 production	96	0.665386	1.67833	0.000314837	0.0182277	0.01685	1292	tags=36%, list=9%, signal=34%	SYK/AIF1/TREM2/TLR7/PTAFR/CLEC7A/CD74/LILRB4/CD84/CYBA/TLR4/PTPN22/NCKAP1L/TMEM106A/HAVCR2/NOS2/TLR3/XBP1/HLA-B/INPP5D/C1QTNF3/TNFAIP3/TLR2/TLR1/PTPN6/CARD9/PLCG2/CD200R1/AGER/IL16/CD36/HGF/IL17RA/TLR6/LGALS9
GO:0032675	regulation of interleukin-6 production	96	0.665386	1.67833	0.000314837	0.0182277	0.01685	1292	tags=36%, list=9%, signal=34%	SYK/AIF1/TREM2/TLR7/PTAFR/CLEC7A/CD74/LILRB4/CD84/CYBA/TLR4/PTPN22/NCKAP1L/TMEM106A/HAVCR2/NOS2/TLR3/XBP1/HLA-B/INPP5D/C1QTNF3/TNFAIP3/TLR2/TLR1/PTPN6/CARD9/PLCG2/CD200R1/AGER/IL16/CD36/HGF/IL17RA/TLR6/LGALS9
GO:0032728	positive regulation of interferon-beta production	36	0.80467	1.75149	0.000327822	0.0187839	0.0173641	1522	tags=39%, list=10%, signal=35%	TLR7/STING1/TLR4/TLR3/IRF5/OAS1/TLR2/ISG15/OAS3/RNF135/OAS2/DHX58/HMGB1/POLR3G
GO:0002708	positive regulation of lymphocyte mediated immunity	64	0.722333	1.70071	0.000349709	0.0198335	0.0183344	1760	tags=28%, list=12%, signal=25%	HLA-DRA/TREM2/SASH3/C3/BTK/HLA-B/VAV1/PTPRC/EXOSC6/CD226/IL12RB1/ZP3/TGFB1/SHLD1/CD40/RASGRP1/SLC22A13/CD55
GO:0045123	cellular extravasation	44	0.767761	1.72751	0.000366724	0.0205884	0.0190322	1274	tags=30%, list=9%, signal=27%	PTAFR/CX3CR1/JAML/PIK3CG/SELPLG/EXT1/SPN/BST1/CXCL12/AGER/PDGFD/ADAM8/GCNT1
GO:0046634	regulation of alpha-beta T cell activation	67	0.717459	1.69553	0.000376657	0.0209346	0.0193522	1760	tags=34%, list=12%, signal=30%	PRKCQ/SYK/CD86/HLA-DRA/SASH3/LILRB1/LILRB4/PTPN22/NCKAP1L/PTPRC/TGFBR2/AGER/NFKBID/IL12RB1/LGALS9/RUNX1/ADORA2A/IL4R/HMGB1/LOXL3/PRDM1/ANXA1/CD55
GO:0031343	positive regulation of cell killing	30	0.832464	1.76204	0.000399566	0.021988	0.020326	785	tags=33%, list=5%, signal=32%	SYK/HLA-DRA/CLEC7A/SPI1/ITGAM/NOS2/HLA-B/VAV1/PTPRC/CD226
GO:0071706	tumor necrosis factor superfamily cytokine production	118	0.622378	1.60559	0.000413279	0.022301	0.0206154	1087	tags=29%, list=7%, signal=27%	SYK/CD86/TREM2/PTAFR/SASH3/CX3CR1/CLEC7A/LILRB1/CD84/THBS1/CYBB/CYBA/TLR4/PTPN22/TMEM106A/SPN/IGF1/HAVCR2/TLR3/OAS1/PTPRC/TNFAIP3/TLR2/TLR1/MC1R/PTPN6/CARD9/PLCG2/OAS3/CD14/AGER/OAS2/ADAM8/CD36
GO:1903555	regulation of tumor necrosis factor superfamily cytokine production	118	0.622378	1.60559	0.000413279	0.022301	0.0206154	1087	tags=29%, list=7%, signal=27%	SYK/CD86/TREM2/PTAFR/SASH3/CX3CR1/CLEC7A/LILRB1/CD84/THBS1/CYBB/CYBA/TLR4/PTPN22/TMEM106A/SPN/IGF1/HAVCR2/TLR3/OAS1/PTPRC/TNFAIP3/TLR2/TLR1/MC1R/PTPN6/CARD9/PLCG2/OAS3/CD14/AGER/OAS2/ADAM8/CD36
GO:1903351	cellular response to dopamine	62	-0.720506	-1.71507	0.000435458	0.0232719	0.0215129	892	tags=15%, list=6%, signal=14%	RGS4/CAV2/HRH3/TGM2/CHRM4/CHRM3/HTR7/CHRM2/DRD5
GO:0002702	positive regulation of production of molecular mediator of immune response	76	0.698177	1.69428	0.00045914	0.0240981	0.0222766	843	tags=18%, list=6%, signal=17%	CD86/SASH3/CLEC7A/CD74/LAPTM5/LILRB1/TLR4/PTPN22/XBP1/PTPRC/EXOSC6/PLCG2/CD226/NR4A3
GO:0007218	neuropeptide signaling pathway	47	-0.764565	-1.73702	0.000459589	0.0240981	0.0222766	749	tags=32%, list=5%, signal=30%	TAC1/OPRL1/OPRK1/OPRM1/GLRA2/CARTPT/SORCS1/CYSLTR1/GALR1/MCHR1/NTSR2/NXPH2/GRPR/NPY/NPFFR2
GO:0002700	regulation of production of molecular mediator of immune response	104	0.650115	1.64596	0.000468353	0.0243281	0.0224892	843	tags=19%, list=6%, signal=18%	CD86/SASH3/CLEC7A/CD74/LAPTM5/LILRB1/LILRB4/BTK/IL13RA2/TLR4/PTPN22/BST2/TLR3/XBP1/PTPRC/EXOSC6/PLCG2/CGAS/CD226/NR4A3
GO:0022407	regulation of cell-cell adhesion	290	0.519797	1.50292	0.000492217	0.0253309	0.0234163	1422	tags=22%, list=10%, signal=20%	PRKCQ/HLA-DPA1/SYK/CD86/HLA-DRA/HLA-DMB/AIF1/PTAFR/SASH3/BMP2/CD74/LAPTM5/LILRB1/HLA-DQB1/SPI1/LILRB4/VSIG4/ADAMTS18/FERMT3/CD4/SIRPB1/ALOX15/PTPN22/NCKAP1L/ALOX5/ITGB2/SPN/IGF1/FGL2/HAVCR2/CLEC4G/HLA-DMA/XBP1/VAV1/CARD11/DOCK8/PTPRC/PRKCD/GP6/PTPN6/TGFBR2/IGF2/EPCAM/CXCL12/NR4A3/AGER/LYN/MAPK7/ADAM8/WNT4/HLA-DOA/NFKBID/IL12RB1/HES1/ZP3/LGALS9/RUNX1/SOX4/CD276/ADORA2A/FSTL3/IL4R/TGFB1
GO:0002377	immunoglobulin production	80	0.690493	1.69161	0.000507363	0.0258709	0.0239154	488	tags=15%, list=3%, signal=15%	HLA-DPA1/CD86/HLA-DRA/HLA-DMB/SASH3/HLA-DQB1/BTK/IL13RA2/HLA-DMA/XBP1/PTPRC/EXOSC6
GO:0002534	cytokine production involved in inflammatory response	35	0.80252	1.74088	0.000525626	0.0263192	0.0243298	758	tags=29%, list=5%, signal=27%	TREM2/CLEC7A/LILRB4/PLD4/GBP5/TLR4/ALOX5/NOS2/CARD9/ADCY7
GO:1900015	regulation of cytokine production involved in inflammatory response	35	0.80252	1.74088	0.000525626	0.0263192	0.0243298	758	tags=29%, list=5%, signal=27%	TREM2/CLEC7A/LILRB4/PLD4/GBP5/TLR4/ALOX5/NOS2/CARD9/ADCY7
GO:0022409	positive regulation of cell-cell adhesion	178	0.590864	1.60994	0.000548353	0.027212	0.0251552	1394	tags=26%, list=9%, signal=24%	PRKCQ/HLA-DPA1/SYK/CD86/HLA-DRA/HLA-DMB/AIF1/PTAFR/SASH3/CD74/LILRB1/HLA-DQB1/LILRB4/CD4/SIRPB1/ALOX15/PTPN22/NCKAP1L/ALOX5/ITGB2/IGF1/HAVCR2/HLA-DMA/XBP1/VAV1/CARD11/DOCK8/PTPRC/GP6/PTPN6/TGFBR2/IGF2/NR4A3/AGER/LYN/ADAM8/HLA-DOA/NFKBID/IL12RB1/HES1/ZP3/LGALS9/RUNX1/SOX4/CD276/FSTL3/IL4R
GO:0019226	transmission of nerve impulse	50	-0.748727	-1.71526	0.00057779	0.0277864	0.0256862	1559	tags=30%, list=10%, signal=27%	MAG/MYH14/S1PR1/SCN11A/CACNG4/CNTNAP2/KCNA2/SCN9A/ITGA2/CACNA1G/CARTPT/GPR35/SCN7A/CACNA1H/DRD5
GO:0002220	innate immune response activating cell surface receptor signaling pathway	15	0.894575	1.68776	0.000584924	0.0277864	0.0256862	962	tags=27%, list=6%, signal=25%	SYK/CLEC7A/PLCG2/LYN
GO:0002223	stimulatory C-type lectin receptor signaling pathway	15	0.894575	1.68776	0.000584924	0.0277864	0.0256862	962	tags=27%, list=6%, signal=25%	SYK/CLEC7A/PLCG2/LYN
GO:1990840	response to lectin	15	0.894575	1.68776	0.000584924	0.0277864	0.0256862	962	tags=27%, list=6%, signal=25%	SYK/CLEC7A/PLCG2/LYN
GO:1990858	cellular response to lectin	15	0.894575	1.68776	0.000584924	0.0277864	0.0256862	962	tags=27%, list=6%, signal=25%	SYK/CLEC7A/PLCG2/LYN
GO:1903350	response to dopamine	63	-0.718453	-1.71485	0.000592908	0.0278185	0.0257159	892	tags=14%, list=6%, signal=13%	RGS4/CAV2/HRH3/TGM2/CHRM4/CHRM3/HTR7/CHRM2/DRD5
GO:0071216	cellular response to biotic stimulus	147	0.60055	1.60277	0.000595611	0.0278185	0.0257159	759	tags=16%, list=5%, signal=16%	SYK/CD86/TREM2/PTAFR/CX3CR1/HCK/CLEC7A/LILRB1/SPI1/BTK/ABCC2/TLR4/PTPN22/IRF8/HAVCR2/NOS2/XBP1/CARD8/TNFAIP3/TLR2/TLR1/TRIB1/PLCG2/CD14
GO:1902105	regulation of leukocyte differentiation	185	0.571061	1.56226	0.000604013	0.0278347	0.0257308	1735	tags=29%, list=12%, signal=26%	CCR1/SYK/CD86/HLA-DRA/TREM2/SASH3/CD74/LILRB1/LILRB4/TAL1/CD4/BTK/TLR4/NCKAP1L/C1QC/FGL2/TLR3/XBP1/HLA-B/CARD11/INPP5D/CASP8/PTPRC/FANCA/ZFP36L2/TRIB1/PTPN6/TGFBR2/FOS/AGER/HCLS1/LYN/ADAM8/HLA-DOA/NFKBID/IL12RB1/NFAM1/LGALS9/RUNX1/SOX4/FSTL3/IL4R/TGFB1/RB1/HMGB1/CA2/MDK/IL34/PPP2R3C/RASGRP1/LOXL3/PRDM1/ANXA1
GO:0030098	lymphocyte differentiation	241	0.549852	1.56146	0.000605974	0.0278347	0.0257308	1394	tags=19%, list=9%, signal=18%	SYK/CD86/ITK/HLA-DRA/SASH3/MFNG/CD74/SPI1/LILRB4/CD4/BTK/PTPN22/NCKAP1L/IKZF1/SPN/FGL2/BLNK/IRF8/XBP1/VAV1/CARD11/INPP5D/PTPRC/THEMIS/FANCA/ZFP36L2/PTPN6/TGFBR2/PLCG2/DOCK2/ITM2A/CHD7/ADAM8/WNT4/HLA-DOA/NFKBID/IL12RB1/DLL4/GPS2/NFAM1/ADAM17/LGALS9/RUNX1/SOX4/KLRC1/IL4R
GO:0071674	mononuclear cell migration	105	0.632962	1.61083	0.00063638	0.0289918	0.0268004	1735	tags=31%, list=12%, signal=28%	CCR1/C3AR1/AIF1/CX3CR1/SPI1/THBS1/JAML/PIK3CG/ALOX5/EXT1/CSF1R/SPN/CMKLR1/DOCK8/CXCL12/CD200R1/AGER/PDGFD/LYN/ADAM8/CCN3/ADAM17/CKLF/LGALS9/MSTN/SPNS2/HMGB1/CXCL16/MDK/TRPM2/IL34/LGALS3/ANXA1
GO:0071363	cellular response to growth factor stimulus	500	-0.471052	-1.39606	0.000688447	0.0306737	0.0283552	1417	tags=17%, list=9%, signal=16%	NOS1/GCLC/CHURC1/HAS1/SOX5/PARP1/GAREM1/NDN/LRP2/CD109/MSX1/EDN1/SOX11/FKBP1A/STAR/SOX6/ACAP2/ACVRL1/FLRT1/VWC2/CNMD/DUSP15/CADM4/CRB2/FSTL1/TRIM71/TGFBR3/PDGFRA/PRDM16/NRP2/TGFB2/PRKD2/IL17RD/GAS1/ZFP36/HAP1/CLDN5/SLC2A10/RAMP2/HYAL2/HSPB1/CLEC3B/CDH5/CAV2/TAC1/EGFR/SNAI2/FLT1/RASL11B/VCAM1/KDR/ERBB4/VEGFD/BMP7/TGFB3/DCN/KLF4/PMEPA1/SFRP5/MMRN2/GDF10/BMP8B/SEMA6A/ZNF703/PDE8A/WNT5A/MICALL1/FGFR4…
GO:1902107	positive regulation of leukocyte differentiation	106	0.634027	1.61395	0.000689855	0.0306737	0.0283552	1663	tags=33%, list=11%, signal=30%	CCR1/SYK/CD86/HLA-DRA/TREM2/SASH3/CD74/LILRB4/CD4/BTK/NCKAP1L/XBP1/INPP5D/CASP8/PTPRC/TRIB1/TGFBR2/FOS/AGER/HCLS1/ADAM8/NFKBID/IL12RB1/LGALS9/RUNX1/SOX4/IL4R/TGFB1/RB1/HMGB1/CA2/MDK/IL34/PPP2R3C/RASGRP1
GO:1903708	positive regulation of hemopoiesis	106	0.634027	1.61395	0.000689855	0.0306737	0.0283552	1663	tags=33%, list=11%, signal=30%	CCR1/SYK/CD86/HLA-DRA/TREM2/SASH3/CD74/LILRB4/CD4/BTK/NCKAP1L/XBP1/INPP5D/CASP8/PTPRC/TRIB1/TGFBR2/FOS/AGER/HCLS1/ADAM8/NFKBID/IL12RB1/LGALS9/RUNX1/SOX4/IL4R/TGFB1/RB1/HMGB1/CA2/MDK/IL34/PPP2R3C/RASGRP1
GO:0070661	leukocyte proliferation	190	0.56327	1.55214	0.000710944	0.0313605	0.0289901	962	tags=22%, list=6%, signal=20%	PRKCQ/HLA-DPA1/SYK/CD86/HLA-DMB/AIF1/TREM2/SASH3/CD74/LILRB1/LILRB4/VSIG4/BTK/TLR4/PTPN22/PIK3CG/NCKAP1L/CSF1R/SPN/IGF1/HAVCR2/CLEC4G/BST2/CARD11/INPP5D/DOCK8/PTPRC/BST1/PRKCD/TNFAIP3/PTPN6/PSMB10/TGFBR2/DOCK2/IGF2/NFATC2/CD320/AGER/MNDA/ACE/LYN
GO:0002706	regulation of lymphocyte mediated immunity	94	0.66858	1.6741	0.000731126	0.0319968	0.0295783	1665	tags=31%, list=11%, signal=28%	HLA-DRA/TREM2/SASH3/LILRB1/LILRB4/MICA/C3/BTK/NCKAP1L/HAVCR2/CLEC4G/HLA-B/VAV1/PTPRC/EXOSC6/PTPN6/CD226/AGER/IL12RB1/ZP3/LGALS9/KLRC1/PARP3/TGFB1/HMGB1/SHLD1/CD40/RASGRP1/SLC22A13
GO:1901503	ether biosynthetic process	11	0.920877	1.63768	0.000751033	0.0325313	0.0300724	263	tags=18%, list=2%, signal=18%	LPCAT2/ALOX5
GO:0002275	myeloid cell activation involved in immune response	58	0.722466	1.70136	0.000766441	0.0325313	0.0300724	1063	tags=38%, list=7%, signal=35%	SYK/TREM2/PTAFR/CX3CR1/SPI1/MILR1/CD84/ITGAM/BTK/IL13RA2/PIK3CG/ITGB2/HAVCR2/IFI35/STXBP2/UNC13D/PLCG2/DOCK2/NR4A3/LYN/NMI/LAT2
GO:0016064	immunoglobulin mediated immune response	83	0.667973	1.64521	0.000769576	0.0325313	0.0300724	785	tags=25%, list=5%, signal=24%	HLA-DPA1/HLA-DRA/HLA-DMB/TREM2/CD74/HLA-DQB1/C4A/C3/BTK/C1QA/IL13RA2/C1QC/C1QB/HLA-DMA/INPP5D/PTPRC/EXOSC6/PRKCD/PTPN6/CARD9/CD226
GO:0019724	B cell mediated immunity	83	0.667973	1.64521	0.000769576	0.0325313	0.0300724	785	tags=25%, list=5%, signal=24%	HLA-DPA1/HLA-DRA/HLA-DMB/TREM2/CD74/HLA-DQB1/C4A/C3/BTK/C1QA/IL13RA2/C1QC/C1QB/HLA-DMA/INPP5D/PTPRC/EXOSC6/PRKCD/PTPN6/CARD9/CD226
GO:0032613	interleukin-10 production	32	0.821388	1.75719	0.000778457	0.0325313	0.0300724	1498	tags=47%, list=10%, signal=42%	SYK/TREM2/SASH3/CLEC7A/LILRB1/LILRB4/TLR4/TLR2/ISG15/PLCG2/AGER/HGF/LGALS9/HMGB1/CD34
GO:0032653	regulation of interleukin-10 production	32	0.821388	1.75719	0.000778457	0.0325313	0.0300724	1498	tags=47%, list=10%, signal=42%	SYK/TREM2/SASH3/CLEC7A/LILRB1/LILRB4/TLR4/TLR2/ISG15/PLCG2/AGER/HGF/LGALS9/HMGB1/CD34
GO:0031342	negative regulation of cell killing	18	0.868438	1.67351	0.000803078	0.0331001	0.0305982	459	tags=39%, list=3%, signal=38%	CX3CR1/LILRB1/MICA/NCKAP1L/HAVCR2/HLA-B/PTPRC
GO:0032733	positive regulation of interleukin-10 production	22	0.856906	1.70868	0.000815224	0.0331001	0.0305982	1498	tags=55%, list=10%, signal=49%	SYK/TREM2/SASH3/CLEC7A/TLR4/TLR2/ISG15/PLCG2/HGF/LGALS9/HMGB1/CD34
GO:0045472	response to ether	10	0.93101	1.63574	0.000816216	0.0331001	0.0305982	55	tags=10%, list=0%, signal=10%	PTAFR
GO:0002429	immune response-activating cell surface receptor signaling pathway	151	0.590164	1.57925	0.000821845	0.0331001	0.0305982	1338	tags=26%, list=9%, signal=24%	SYK/ITK/C3AR1/HCK/CLEC7A/LAPTM5/HLA-DQB1/LILRB4/BTK/PTPN22/NCKAP1L/CMKLR1/BLNK/VAV1/CARD11/INPP5D/PTPRC/PRKCD/THEMIS/IKBKG/PTPN6/MOG/PLCG2/CMTM3/NFATC2/CD226/FYB1/NR4A3/MNDA/KLHL6/LYN/SH2B2/PLEKHA1/LAT2/GBP1/NFKBID/GPS2/NFAM1/FYB2/CD276
GO:0002757	immune response-activating signal transduction	151	0.590164	1.57925	0.000821845	0.0331001	0.0305982	1338	tags=26%, list=9%, signal=24%	SYK/ITK/C3AR1/HCK/CLEC7A/LAPTM5/HLA-DQB1/LILRB4/BTK/PTPN22/NCKAP1L/CMKLR1/BLNK/VAV1/CARD11/INPP5D/PTPRC/PRKCD/THEMIS/IKBKG/PTPN6/MOG/PLCG2/CMTM3/NFATC2/CD226/FYB1/NR4A3/MNDA/KLHL6/LYN/SH2B2/PLEKHA1/LAT2/GBP1/NFKBID/GPS2/NFAM1/FYB2/CD276
GO:0032743	positive regulation of interleukin-2 production	26	0.832688	1.73064	0.000834751	0.0331396	0.0306347	727	tags=31%, list=5%, signal=29%	PRKCQ/CD86/SASH3/CLEC7A/CD4/CARD11/PTPRC/PLCG2
GO:0043302	positive regulation of leukocyte degranulation	13	0.917619	1.69282	0.000834751	0.0331396	0.0306347	273	tags=31%, list=2%, signal=30%	SYK/PTAFR/ITGAM/ITGB2
GO:0002761	regulation of myeloid leukocyte differentiation	83	0.665462	1.63903	0.000862857	0.0340125	0.0314416	1477	tags=25%, list=10%, signal=23%	CCR1/TREM2/CD74/LILRB1/LILRB4/TAL1/CD4/TLR4/C1QC/TLR3/INPP5D/CASP8/TRIB1/FOS/HCLS1/LYN/RUNX1/FSTL3/TGFB1/RB1/CA2
GO:0071219	cellular response to molecule of bacterial origin	124	0.604097	1.56154	0.000893934	0.0349893	0.0323446	759	tags=17%, list=5%, signal=16%	CD86/TREM2/PTAFR/CX3CR1/HCK/LILRB1/SPI1/ABCC2/TLR4/PTPN22/IRF8/HAVCR2/NOS2/XBP1/CARD8/TNFAIP3/TLR2/TLR1/TRIB1/PLCG2/CD14
GO:0030838	positive regulation of actin filament polymerization	82	0.665707	1.63393	0.000962557	0.0374118	0.034584	699	tags=11%, list=5%, signal=11%	WASHC1/HCK/SCIN/ALOX15/NCKAP1L/ARPC1B/NPHS1/BAIAP2L2/SPIRE2
GO:0035821	modulation of process of other organism	71	0.69916	1.67438	0.000980911	0.0378604	0.0349987	715	tags=13%, list=5%, signal=12%	SYK/CX3CR1/CLEC7A/MPEG1/CD4/ZBED1/NOS2/HPN/CARD9
GO:1903557	positive regulation of tumor necrosis factor superfamily cytokine production	76	0.676684	1.64212	0.000989848	0.0379419	0.035074	1087	tags=34%, list=7%, signal=32%	SYK/CD86/PTAFR/SASH3/CLEC7A/CD84/THBS1/CYBB/CYBA/TLR4/TMEM106A/SPN/HAVCR2/TLR3/OAS1/PTPRC/TLR2/TLR1/CARD9/PLCG2/OAS3/CD14/AGER/OAS2/ADAM8/CD36
GO:0001774	microglial cell activation	30	0.806703	1.70751	0.00104225	0.0396768	0.0366778	903	tags=37%, list=6%, signal=35%	AIF1/TREM2/CX3CR1/ITGAM/C1QA/ITGB2/TLR3/PTPRC/TLR2/TLR1/AGER
GO:0002862	negative regulation of inflammatory response to antigenic stimulus	18	0.862357	1.66179	0.00106069	0.0401043	0.037073	962	tags=28%, list=6%, signal=26%	SYK/TREM2/HCK/RHBDF2/LYN
GO:0045860	positive regulation of protein kinase activity	300	0.497781	1.44928	0.00107575	0.0402126	0.0371731	2051	tags=21%, list=14%, signal=19%	SPATC1L/SYK/CD86/BMP2/TAL1/CHI3L1/THBS1/CASS4/CD4/TLR4/PIK3CG/NCKAP1L/CSF1R/IGF1/CARD14/PIK3R5/TLR3/EDN3/PTPRC/PRKCD/MRNIP/FGD2/PILRB/DRD2/CCN1/TGFBR2/CCND2/IGF2/HTR2A/AGER/PDGFD/ACE/TELO2/CDC25B/DIPK2A/ADAM8/CENPE/ADRA1A/TPD52L1/ADAM17/TLR6/IQGAP1/SLC11A1/TGFB1/HMGB1/TOM1L1/INCENP/MMD2/IL34/PPP2R3C/CD40/RASGRP1/CARD10/ECT2/MAP2K3/MAP3K11/CCNB1/DBF4B/LRRK2/MST1R/KIF14/CEMIP/CSK/SLC27A1
GO:0045639	positive regulation of myeloid cell differentiation	74	0.674213	1.62404	0.00107803	0.0402126	0.0371731	1493	tags=27%, list=10%, signal=24%	CCR1/TREM2/CD74/SCIN/TAL1/CD4/NCKAP1L/INPP5D/CASP8/TRIB1/ISG15/FOS/HCLS1/RUNX1/TGFB1/RB1/HMGB1/CA2/THPO/HSPA1B
GO:0051347	positive regulation of transferase activity	440	0.477847	1.43574	0.00108957	0.0403708	0.0373193	1136	tags=12%, list=8%, signal=11%	SPATC1L/PRKCQ/SYK/EPHB6/CD86/TREM2/BMP2/CD74/TAL1/P2RY12/CHI3L1/EPHA8/THBS1/CASS4/CD4/TRIB3/TLR4/PIK3CG/NCKAP1L/PFKFB1/CSF1R/IGF1/TIE1/CARD14/PIK3R5/TLR3/EDN3/PTPRC/PRKCD/CHTF18/MRNIP/FGD2/PILRB/DRD2/CCN1/TGFBR2/DSCC1/CCND2/IGF2/HTR2A/AGER/PDGFD/ACE/TELO2/LYN/CDC25B/DIPK2A/ADAM8/CENPE/ADRA1A/TEK
GO:0002218	activation of innate immune response	39	0.774082	1.70566	0.00109679	0.0403708	0.0373193	962	tags=23%, list=6%, signal=22%	SYK/HCK/CLEC7A/STING1/TLR4/PLCG2/CGAS/MNDA/LYN
GO:0031667	response to nutrient levels	352	-0.497013	-1.441	0.00112145	0.0410067	0.0379071	1663	tags=17%, list=11%, signal=16%	SLC2A1/BCL2/BNIP1/GABARAPL3/EIF4EBP1/GABARAP/MN1/MAPK3/STAT1/PCSK1N/CDKN1A/ARSB/GCLC/ALDH1A2/IGFBP2/HMOX1/STAR/PCK2/AKR1C3/TRIM25/FAS/SPX/MPO/MAP1LC3B2/DNAJC15/SLC16A1/ZFP36/CYP26B1/CTSV/KANK2/EGFR/SNAI2/ATF3/VCAM1/IFI16/GHR/ADRB2/BMP7/INHBB/OPRM1/ITGA2/ABCG8/HSD11B2/RARRES2/DNMT3B/TPH2/SLC22A3/CARTPT/FAM107A/BMP8A/CNR1/NUPR2/ASCL1/BCHE/SPARC/LIPG/TNC/SST/LPL/STC2/NPY
GO:0070665	positive regulation of leukocyte proliferation	90	0.644814	1.59775	0.00114838	0.0416062	0.0384613	1338	tags=32%, list=9%, signal=30%	PRKCQ/HLA-DPA1/SYK/CD86/HLA-DMB/AIF1/SASH3/CD74/TLR4/PTPN22/NCKAP1L/CSF1R/IGF1/HAVCR2/BST2/CARD11/PTPRC/BST1/TGFBR2/IGF2/NFATC2/CD320/AGER/LYN/IL12RB1/HES1/ZP3/LGALS9/CD276
GO:0062208	positive regulation of pattern recognition receptor signaling pathway	33	0.780219	1.68172	0.00115282	0.0416062	0.0384613	1653	tags=39%, list=11%, signal=35%	SLC15A3/CYBA/TLR4/PTPN22/TLR3/TLR2/IFI35/TLR1/NINJ1/DHX58/HMGB1/HSPA1B/NR1H3
GO:1903706	regulation of hemopoiesis	257	0.519595	1.48451	0.00117312	0.0420658	0.0388862	1493	tags=21%, list=10%, signal=20%	CCR1/SYK/CD86/HLA-DRA/TREM2/SASH3/H4C12/CD74/LILRB1/SPI1/LILRB4/H4C11/SCIN/TAL1/CD4/BTK/TLR4/NCKAP1L/C1QC/FGL2/TLR3/XBP1/HLA-B/CARD11/INPP5D/CASP8/PTPRC/CSF3R/FANCA/ZFP36L2/TRIB1/PTPN6/TGFBR2/ISG15/FOS/AGER/HCLS1/LYN/ADAM8/H4C8/HLA-DOA/NFKBID/IL12RB1/NFAM1/LGALS9/RUNX1/SOX4/FSTL3/IL4R/TGFB1/RB1/HMGB1/CA2/THPO/HSPA1B
GO:0000244	spliceosomal tri-snRNP complex assembly	18	0.859072	1.65547	0.00120826	0.0428994	0.0396568	424	tags=22%, list=3%, signal=22%	RNU4-1/RNU4ATAC/RNU4-2/RNU6-1
GO:0071868	cellular response to monoamine stimulus	74	-0.672645	-1.63819	0.00121952	0.0428994	0.0396568	892	tags=12%, list=6%, signal=11%	RGS4/CAV2/HRH3/TGM2/CHRM4/CHRM3/HTR7/CHRM2/DRD5
GO:0071870	cellular response to catecholamine stimulus	74	-0.672645	-1.63819	0.00121952	0.0428994	0.0396568	892	tags=12%, list=6%, signal=11%	RGS4/CAV2/HRH3/TGM2/CHRM4/CHRM3/HTR7/CHRM2/DRD5
GO:0030183	B cell differentiation	81	0.669601	1.64396	0.00128391	0.0447642	0.0413807	1280	tags=22%, list=9%, signal=20%	SYK/MFNG/SPI1/BTK/NCKAP1L/BLNK/IRF8/XBP1/CARD11/INPP5D/PTPRC/ZFP36L2/PTPN6/PLCG2/ITM2A/GPS2/NFAM1/ADAM17
GO:0071675	regulation of mononuclear cell migration	72	0.677173	1.62585	0.00128864	0.0447642	0.0413807	1670	tags=33%, list=11%, signal=30%	CCR1/C3AR1/AIF1/CX3CR1/SPI1/THBS1/CSF1R/SPN/CMKLR1/DOCK8/CXCL12/CD200R1/AGER/PDGFD/LYN/ADAM8/CCN3/ADAM17/LGALS9/MSTN/HMGB1/MDK/IL34/LGALS3
GO:0042102	positive regulation of T cell proliferation	58	0.709624	1.67112	0.00142842	0.0492076	0.0454882	1338	tags=36%, list=9%, signal=33%	PRKCQ/HLA-DPA1/SYK/CD86/HLA-DMB/AIF1/SASH3/PTPN22/NCKAP1L/IGF1/HAVCR2/CARD11/PTPRC/TGFBR2/IGF2/AGER/IL12RB1/HES1/ZP3/LGALS9/CD276
GO:0045579	positive regulation of B cell differentiation	10	0.92341	1.62239	0.00143426	0.0492076	0.0454882	432	tags=50%, list=3%, signal=49%	SYK/BTK/NCKAP1L/XBP1/INPP5D
GO:0098552	side of membrane	351	0.555945	1.6196	1.619e-05	0.011252	0.0109751	1103	tags=17%, list=7%, signal=16%	MSR1/HLA-DPA1/CCR1/SYK/CD86/ULBP2/HLA-DRA/FCGR3A/LY6G5C/CX3CR1/HCK/CD74/LILRB1/HLA-DQB1/LILRB4/MICA/P2RY12/CUBN/SCART1/CD84/THBS1/ITGAM/CD4/IL13RA2/TLR4/ALOX15/PTPN22/ITGAX/ITGB2/SPN/GNB3/RPS28/HLA-B/PTPRC/JUP/CSF3R/LDLRAP1/ABCG2/TGM3/NTSR1/TGFBR2/IL13RA1/MOG/ENG/CD14/CD226/CXCL12/PGM5/CD200R1/ACE/GNB1L/LYN/FRK/CHMP4A/SHROOM4/FCGRT/ITGA2B/CD36/CCR10
C2363741	HIV-1 infection	431	0.541521	1.61046	9.27005e-07	0.0100052	0.00980479	996	tags=14%, list=7%, signal=13%	OLR1/HLA-DPA1/TLR7/FCGR3A/CX3CR1/HCK/CLEC7A/CD74/CNTN6/LILRB1/HLA-DQB1/MICA/TMEM132D/CHI3L1/HAVCR1/THBS1/CYBB/CD4/POLD4/ABCC2/TRIM22/GRM8/TLR4/PIK3CG/SELPLG/ARHGDIB/TNFRSF1A/SPN/FCGR2A/GNB3/IGF1/HCP5/HAVCR2/BST2/TLR3/TG/HLA-B/INPP5D/CASP8/TLR10/PTPRC/ENTPD1/MX2/TLR2/ABCG2/ERAP2/CACNA2D4/ISG15/FOS/SLFN11/CD14/CD226/CAPG/COX2/CXCL12/HCLS1/IL16/KCNE1/ESR1/LINC00299
C0018133	Graft-vs-Host Disease	247	0.600906	1.68765	9.18086e-06	0.0495445	0.0485522	621	tags=15%, list=4%, signal=14%	PRKCQ/HLA-DPA1/SYK/CD86/ITK/FCGR3A/SPP1/PTAFR/HLA-DQB1/LILRB4/MICA/CHI3L1/OPN4/C3/ITGAM/CD4/BTK/TLR4/ITGAX/IKZF1/ALOX5/ITGB2/TNFRSF1A/CSF1R/SPN/HAVCR2/GSTM1/XBP1/HLA-B/INPP5D/TLR10/PTPRC/TYMS/ENTPD1/TLR2/ALDH1A1
Enrichment
ID	Description	GeneRatio	BgRatio	pvalue	p.adjust	qvalue	geneID	Count
C0027796	Neuralgia	94/1249	497/13089	4.88702e-11	4.15445e-07	3.54129e-07	A2M/ADRA2A/ADRA2C/AIF1/ALOX15/ANXA3/APOC1/ATF3/BMP7/C1QB/C3AR1/CALB2/CD38/CD44/CD74/CHGA/CMKLR1/CNR1/CSF1R/CX3CR1/CYBB/SARDH/DNAH8/DNMT3B/DRD2/EPHX1/FKBP5/GAD2/GALR1/GDF10/GFRA1/GLI2/GPR34/GPR35/GRM8/NRG1/HLA-B/HLA-C/HLA-DQB1/IRF8/IRF5/ITGAM/KCNS1/MRC1/NOS2/NOS3/NPY/OPRK1/OPRL1/PIK3CG/PLP1/PMP22/PRKCA/PTHLH/RARRES2/RGS10/RP9/S100B/CXCL12/SST/TAC1/TACR1/TG/THBS4/TLR2/TLR3/TLR4/TNFRSF1A/TYMS/WNT5A/…	94
C0021053	Immune System Diseases	60/1249	279/13089	1.16731e-09	3.73217e-06	3.18133e-06	ADORA3/AIF1/ALOX5/ARSD/BTK/C4A/C4B/ENTPD1/CD74/CYBB/DNMT3B/FCGR3A/FHL3/FLI1/FOS/CFH/HLA-C/NR4A1/HPN/HSD11B2/IRF8/IFI16/IRF5/ITGB2/ITK/PNP/PIK3CG/PMP22/POLE/PTPRC/RAB27A/RENBP/S100B/SST/SYK/THBS1/TLR2/TLR4/TNFAIP3/XBP1/GATD3/KLF4/IGSF6/FAM107A/CRB1/PTPN22/HAVCR1/GP6/TLR7/CASZ1/GIMAP4/ARHGAP31/RHBDF2/ANKRD55/DOCK8/HAVCR2/RMI2/TAGAP/MICA/LOC102724023	60
C0004943	Behcet Syndrome	59/1249	273/13089	1.31708e-09	3.73217e-06	3.18133e-06	AIF1/AMH/APOB/ARSA/ATF3/BTK/C3AR1/C4A/CA4/CASP8/CCR1/CX3CR1/F5/FCGR2A/FCGR3A/FLNA/GSTM1/HBB/NRG1/HLA-B/HLA-C/HLA-DPB1/HLA-DQB1/IRF8/IFI16/IL15RA/IRF5/ITGAM/ITGAX/ITGB2/MRC1/NOS2/NOS3/PRKCQ/SELPLG/SPP1/TG/TLR2/TLR4/TNFAIP3/TNFRSF1A/TYMS/VCAM1/WNT3/IKBKG/CCL4L2/PTPN22/HAVCR1/TFCP2L1/TLR7/CPVL/CASZ1/SEMA6A/CLEC7A/PDIA2/TUBA1C/HAVCR2/ARMH1/MICA	59
C0017661	IGA Glomerulonephritis	58/1249	270/13089	2.31233e-09	4.91428e-06	4.18897e-06	ALOX5/C1QA/C1QB/C3/CASP8/CD86/CD44/CHGA/CNR1/CX3CR1/FCGR2A/FCGR3A/FOS/GNB3/CFH/HLA-B/HLA-DPA1/HLA-DPB1/HLA-DQB1/HLA-DRA/NR4A1/TNC/IGF1/IRF5/ITGAM/ITGAX/LAIR1/LTBR/NOS2/NOS3/NPY/PIK3CG/PTPRC/SMN1/SPN/SPP1/SST/SYK/TLR2/TLR3/TLR4/VCAM1/LAPTM5/CD163/KL/VAV3/HPSE/VSIG4/HAVCR1/BLNK/NTN4/MS4A6A/MYCT1/TLR10/HAVCR2/FCRLB/PEBP4/MIR374B	58
C3714636	Pneumonitis	77/1249	414/13089	6.36414e-09	1.08203e-05	9.22331e-06	ADORA3/ALOX5/ALOX15/AOAH/AQP1/ARSA/ATF3/ALDH7A1/SERPING1/C3AR1/ENTPD1/CD44/CD74/CHI3L1/CHRM3/CCR1/CMKLR1/CYBB/ELN/FCGR3A/FOS/GSTM1/HLA-C/IGF1/ITGAX/ITGB2/ITGB4/LAIR1/MRC1/COX1/NFATC2/NOS2/NOS3/OAS3/PIK3CG/PLA2G5/PRKCA/PTAFR/PTGS1/PTHLH/S100B/SDC4/CXCL12/SFRP5/SPP1/SST/TAC1/THBS1/TLR2/TLR3/TLR4/TNFAIP3/TNFRSF1A/VCAM1/WNT5A/IKBKG/KLF4/CYSLTR1/LILRB4/SULF1/LY96/LATS2/HAVCR1/SIGLEC8/TRPV2/ISYNA1/IL20…	77
C4048329	Immunosuppression	70/1249	373/13089	2.16402e-08	2.87087e-05	2.44715e-05	ALOX5/APOB/ATF3/BCHE/BMP7/BTK/SERPINH1/CD4/CD86/CD38/ENTPD1/CSF1R/CYBB/EMP1/EXT1/VEGFD/FKBP5/GAD2/LRRC32/GSTM1/CFH/HLA-C/HLA-DPB1/HLA-DQB1/HLA-DRA/NR4A1/TNC/IFI16/IFIT2/IGF1/IL15RA/ITGAM/ITGAX/ITGB2/LPL/MRC1/NAGA/NOS2/PGR/PIK3CG/PMP22/PRKCA/PRKCQ/PSMB5/PTAFR/S100B/CXCL12/SLC5A4/SPP1/TLR2/TLR3/TLR4/VAV1/VCAM1/XBP1/TNFSF9/ABCG2/CREB5/FGL2/LILRB4/ZHX2/SULF1/PTPN22/HAVCR1/PDXP/SEMA6A/CLEC7A/HAVCR2/ST…	70
C0030305	Pancreatitis	58/1249	287/13089	2.42835e-08	2.87087e-05	2.44715e-05	A2M/AQP1/ASPA/ATF3/C3/C4A/CD4/CD38/CHI3L1/CHRM3/CCR1/CNR1/COL11A1/EPHX1/FLI1/FOS/GPR35/GSTM1/HLA-B/HLA-DPA1/HLA-DPB1/HLA-DQB1/ITGAM/ITGB2/LPL/EPCAM/COX1/CYTB/ND1/ND6/NOS2/NTSR1/PRKCA/PRSS3/PTHLH/SMN1/SST/TACR1/TLR2/TLR3/TLR4/TYMS/MANF/IKBKG/STC2/PAK4/IKZF1/IFITM3/PDPN/FGL2/SULF1/PTPN22/ANLN/MTPAP/SULF2/HHIP/ASPM/STING1	58
C0019693	HIV Infections	85/1249	490/13089	3.03729e-08	2.87087e-05	2.44715e-05	ARHGDIB/BST2/CD4/CD86/CD38/ENTPD1/CHI3L1/CSF1R/CX3CR1/DOCK2/DRD2/EDN3/EMP1/FCGR2A/FCGR3A/FKBP5/FLNA/ACKR1/GLI2/GPX3/GSTM1/HLA-B/HLA-C/HLA-DPB1/HLA-DQB1/TNC/ICAM2/IRF8/IFI16/IGF1/ITGAX/ITGB2/ITK/LAIR1/MAN1A1/MRC1/OPRK1/PON3/PTGS1/PTPRC/RENBP/S100B/CXCL12/SELPLG/SPN/TAC1/TACR1/TLR2/TLR3/TLR4/U2AF1/VCAM1/VIM/WEE1/TNFSF9/APLN/CD163/ABCG2/CCL4L2/BCL2L11/TRIM22/IFITM3/IFI44/HCP5/LILRB4/PTPN22/HAVCR1/TL…	85
C0007570	Celiac Disease	60/1249	303/13089	3.03939e-08	2.87087e-05	2.44715e-05	AMH/APOB/CD4/CD86/CD38/CD44/CHI3L1/CCR1/CX3CR1/DNAH8/ELN/FCGR2A/FCGR3A/GAD2/GLI2/GPR35/HLA-B/HLA-C/HLA-DMB/HLA-DPA1/HLA-DPB1/HLA-DQB1/IGF1/IL15RA/IRF5/LPL/LTBR/NOS2/PIK3CG/PON3/PRKCQ/PTPRC/S100B/TCN2/TG/TGFB3/TGM1/TLR2/TLR3/TLR4/TNFAIP3/TNFRSF1A/WNT3/SCG2/GATD3/TMEM187/DLEU1/SEMA3A/CRB1/PTPN22/TLR7/ISYNA1/ASAH2/ARHGAP31/ANKRD55/GBP5/RMI2/TAGAP/THEMIS/MICA	60
C0409974	Lupus Erythematosus	66/1249	349/13089	4.0529e-08	3.20673e-05	2.73344e-05	ATF3/BCHE/BST2/BTK/C1QA/C1QC/C1R/C3/C4B/CASP8/CD38/ENTPD1/CD44/CDH13/CHRM3/CSF3R/CX3CR1/CYBB/DNMT3B/DUSP4/F5/FCGR2A/FCGR3A/FLI1/FOS/GPER1/CFH/HLA-C/IFI16/IRF5/ITGAM/ITGAX/ITGB2/MRC1/COX1/NOS3/PNP/PDE8A/PIK3CG/PRKCA/PTGS1/PTPN6/PTPRC/S100B/CXCL12/SPP1/SYK/TG/TGFB3/TLR2/TLR4/TNFAIP3/VCAM1/VIM/H4C6/H4C12/H4C11/H4C2/TNFSF9/C1QL1/LILRB4/PTPN22/TLR7/BDH2/STING1/VGLL3	66
C0027697	Nephritis	41/1249	175/13089	4.1494e-08	3.20673e-05	2.73344e-05	AIF1/ALOX15/BTK/C1QA/C1R/C3/CASP8/CCND2/CD86/CD44/CCR1/CYP2J2/FCGR2A/FCGR3A/FLI1/CFH/HLA-B/HLA-DQB1/IRF8/ITGAM/ITGB2/MT1E/MT1G/COX1/NOS2/NOS3/PTGS1/PTPRC/CXCL12/SPP1/TGFBR2/TLR3/TLR4/VCAM1/IKBKG/IKZF1/SEMA3A/TXNIP/PTPN22/HAVCR1/TLR7	41
C0024138	Lupus Erythematosus, Discoid	64/1249	338/13089	6.20626e-08	4.39662e-05	3.74771e-05	ATF3/BST2/BTK/C1QA/C1QC/C1R/C3/C4B/CASP8/CD38/ENTPD1/CD44/CDH13/CHRM3/CSF3R/CX3CR1/CYBA/CYBB/DNMT3B/DUSP4/F5/FCGR2A/FCGR3A/FLI1/GPER1/CFH/HLA-C/IFI16/IRF5/ITGAM/ITGAX/ITGB2/MRC1/COX1/NOS3/PNP/PRKCA/PTGS1/PTPN6/PTPRC/S100B/CXCL12/SPP1/SYK/TG/TGFB3/TLR2/TLR4/TNFAIP3/VCAM1/VIM/H4C6/H4C12/H4C11/H4C2/TNFSF9/CD163/C1QL1/LILRB4/PTPN22/TLR7/BDH2/STING1/VGLL3	64
C4552766	Miscarriage	49/1249	234/13089	9.42062e-08	6.16036e-05	5.25114e-05	ALOX15/AMH/CD86/ENTPD1/CD44/COL6A1/CX3CR1/CYP1B1/DRD2/EMP1/F5/FCGR3A/FLT1/GLI2/GSTM1/HLA-C/HLA-DQB1/NR4A1/IGF1/IGFBP3/IGFBP6/ITGB4/LAIR1/NOS3/OLR1/PGR/PIK3CG/PON3/PTGIS/PTHLH/PTPRC/S100A10/S100B/SLCO2A1/SST/TG/TLR4/TNFRSF1A/VCAM1/CD84/CD163/IFI44/HPSE/LILRB1/SULF1/GP6/IL20RA/HAVCR2/MICA	49
C0032584	polyps	48/1249	228/13089	1.0713e-07	6.50509e-05	5.54499e-05	ALOX15/ARSA/ASPA/C3/CALB2/CD86/COL11A1/DNMT3B/ERV3-1/FGFR4/VEGFD/GPR17/GPER1/HIC1/HLA-DRA/HSD11B2/IGF1/IGFBP3/IRF5/MRC1/MT1E/COX1/NOS2/PGR/PTGIS/PTGS1/SCN7A/SLC22A3/SPP1/TAC1/TACR1/TLR2/TLR3/TLR4/TNFRSF1A/VCAM1/VIM/WNT5A/PROM1/SEMA3A/PDPN/CYSLTR1/HPSE/WIF1/TLR7/ACKR3/ASPM/VSIG1	48
C3840085	Disorder of Achilles tendon	12/1249	22/13089	1.41213e-07	8.00303e-05	6.82184e-05	ACAN/CASP8/COL11A1/ELN/TNC/NOS2/NOS3/TAC1/TLR2/TLR4/ISYNA1/DNAAF1	12
C0024131	Lupus Vulgaris	61/1249	324/13089	1.5632e-07	8.12402e-05	6.92497e-05	ATF3/BST2/BTK/C1QA/C1QC/C3/C4B/CASP8/CD38/ENTPD1/CD44/CDH13/CHRM3/CSF3R/CX3CR1/CYBB/DNMT3B/DUSP4/F5/FCGR2A/FCGR3A/FLI1/GPER1/CFH/HLA-C/IFI16/IRF5/ITGAM/ITGAX/ITGB2/MRC1/COX1/NOS3/PNP/PRKCA/PTGS1/PTPN6/PTPRC/S100B/CXCL12/SPP1/SYK/TG/TGFB3/TLR2/TLR4/TNFAIP3/VCAM1/VIM/H4C6/H4C12/H4C11/H4C2/TNFSF9/C1QL1/LILRB4/PTPN22/TLR7/BDH2/STING1/VGLL3	61
C0042165	Anterior uveitis	13/1249	26/13089	1.62461e-07	8.12402e-05	6.92497e-05	SERPING1/C3/C4A/C4B/CCR1/CFH/HLA-B/IRF5/NOS2/TLR2/TLR4/TNFRSF1A/PTPN22	13
C3714514	Infection	58/1249	305/13089	2.22018e-07	0.000104854	8.93784e-05	ALOX5/APOB/APOC1/C4A/CASP8/CD4/CD86/CD38/CD44/CCR1/CX3CR1/DNMT3B/ENG/FCGR2A/FCGR3A/FLNA/FOS/HCK/CFH/HLA-B/HLA-C/HLA-DQB1/IFI16/IFIT2/ITGA6/ITGB2/LPL/NOS2/PIK3CG/PLA2G5/PRKCA/PRKCQ/PTGS1/PTHLH/PTPRC/S100B/CXCL12/SMN1/SPI1/SPP1/SYK/TG/TLR2/TLR3/TLR4/TNFRSF1A/VCAM1/VIM/IKBKE/BCL2L11/TRIM22/LILRB1/LY96/PTPN22/TLR7/SAMD9/TRIM5/GAB3	58
C0037284	Skin lesion	61/1249	329/13089	2.73175e-07	0.000122224	0.000104185	AHCY/AIF1/ALOX5/BTK/SERPINH1/CD74/CHI3L1/CCR1/AKR1C1/ELN/FAT1/FCGR3A/FLNA/GLI2/GPER1/GSTM1/HLA-B/HLA-C/HLA-DMA/HTR7/TNC/IFI16/IGF1/ITGAM/ITGAX/MRC1/NOS2/NOS3/PNP/PIK3CG/PTPN6/PTPRC/RARRES2/SELPLG/SPP1/TAC1/TACR1/TGFBR2/THBS1/TLR2/TLR4/TNFRSF1A/TYMS/VCAM1/IKBKG/LYVE1/ZHX2/STAB1/TLR7/MCUB/SLC29A3/NLRP2/ACKR3/CARD14/GSTO2/SGCZ/TMC8/TRPV3/THSD7A/STING1/MICA	61
C0042384	Vasculitis	38/1249	167/13089	2.87991e-07	0.000122411	0.000104344	SERPING1/C4A/CCR1/CX3CR1/EXT1/F5/FCGR2A/FCGR3A/CFH/HLA-B/HLA-C/HLA-DPA1/HLA-DPB1/HLA-DQB1/TNC/IRF5/ITGB2/NOS2/NOS3/PMP22/SMN1/SYK/TLR2/TLR4/TNFRSF1A/VCAM1/PXDN/CD163/ARPC1B/IKZF1/PTPN22/TLR7/SEMA6A/CLEC7A/TUBA1C/C1QTNF1/STING1/MICA	38
C0524910	Hepatitis C, Chronic	50/1249	250/13089	3.1271e-07	0.000123867	0.000105585	APOB/C3/CD38/CHI3L1/CCR1/CMKLR1/ABCC2/CNR1/CX3CR1/ENG/FAT1/FCGR3A/FOS/GSTM1/HBB/HLA-B/HLA-C/HLA-DPA1/HLA-DPB1/HLA-DQB1/TNC/IGF1/IL15RA/LPL/NOS2/RELN/RARRES2/CXCL12/SPP1/TLR2/TLR3/TLR4/TNFRSF1A/VIM/CD163/CCL4L2/MAFB/TRIM22/TXNIP/HPSE/HCP5/PTPN22/TLR7/SMOC1/CYBRD1/HAVCR2/TRIM5/IFNLR1/SYCE1L/MICA	50
C0241910	Autoimmune Chronic Hepatitis	28/1249	105/13089	3.49564e-07	0.000123867	0.000105585	ACTA1/ARSA/C4A/CD74/ABCC2/FCGR2A/GLI2/GSTM1/HLA-B/HLA-C/HLA-DPB1/HLA-DQB1/INPP5D/NOS2/PTPRC/S100B/CXCL12/STXBP2/TG/TLR2/TLR3/TNFAIP3/FTCD/FGL2/PTPN22/HHIP/HAVCR2/SYCE1L	28
C0020429	Hyperalgesia	60/1249	324/13089	3.57184e-07	0.000123867	0.000105585	ADRA2A/ADRA2C/AIF1/ALOX5/ANXA3/ATF3/C3/CD44/CHRM3/CNR1/CSF1R/CX3CR1/CYBB/FOS/GAD2/GFRA1/GPER1/NRG1/HTR7/IGF1/ITGAM/ITGAX/COX1/NFATC2/NOS2/NPY/NTSR1/OPRK1/OPRL1/PAWR/PIK3CG/PRKCA/PRSS3/RELN/PTAFR/PTGS1/PTHLH/RGS10/RP9/CXCL12/SPARC/TAC1/TACR1/TLR2/TLR3/TLR4/TNFRSF1A/APLN/CACNA1H/CARTPT/HPSE/C1QL1/NPFFR2/TRPV2/ISYNA1/ANO1/LPAR5/P2RY12/CHRFAM7A/NPAS4	60
C1290884	Inflammatory disorder	49/1249	244/13089	3.60477e-07	0.000123867	0.000105585	CD86/ENTPD1/CHI3L1/CSF1R/CSF3R/CYBB/DNMT3B/ELN/FLI1/HLA-B/HLA-C/NR4A1/IGF1/LTBR/CYTB/NAIP/NOS3/OPRL1/PIK3CG/PRELP/PTPN6/CXCL12/SPP1/SYK/TGFBR2/THBS1/TLR2/TLR3/TLR4/TNFAIP3/TNFRSF1A/VCAM1/VIM/XBP1/MANF/PSTPIP2/CARTPT/TRAF4/ARPC1B/HPSE/PIK3R5/GP6/TREM2/CLEC7A/CHRFAM7A/TAGAP/PLD4/STING1/MICA	49
C0021368	Inflammation	48/1249	237/13089	3.64271e-07	0.000123867	0.000105585	A2M/AIF1/ALOX5/BST1/SERPING1/C3/C3AR1/C4A/C4B/CD38/CD44/CHI3L1/CNR1/CX3CR1/FCGR2A/FCGR3A/FLT1/ACKR1/NRG1/IGF1/NOS2/NOS3/PGR/PIK3CG/PLP1/PRSS3/S100B/CXCL12/SELPLG/SPP1/TAC1/TACR1/THBS1/TLR2/TLR3/TLR4/TNFAIP3/TNFRSF1A/VCAM1/APLN/TNFSF18/CD163/TXNIP/PDPN/LILRB1/EHF/TLR7/RASL11B	48
C0699744	Infection of ear	7/1249	8/13089	5.20474e-07	0.000170175	0.000145058	CD44/HLA-DPB1/IGF1/TLR2/TLR4/SMC2/DOCK8	7
C0085409	Polyendocrinopathies, Autoimmune	26/1249	96/13089	6.56498e-07	0.0002067	0.000176192	AMH/C4A/ENTPD1/CHRM3/CYBB/ENG/F5/CFH/HLA-B/HLA-DMA/HLA-DPB1/IGF1/IRF5/ITGAM/ITGB2/NOS3/PTGS1/S100A10/SELPLG/TLR2/TLR4/VCAM1/VIM/IFI44L/NXPH1/TLR7	26
C0867389	Chronic graft-versus-host disease	31/1249	127/13089	7.07455e-07	0.000214788	0.000183087	A2M/BTK/SERPINH1/CD86/CD38/CCR1/CSF3R/GLI2/HLA-B/HLA-C/HLA-DPB1/HLA-DQB1/ITGAM/ITGAX/LTBR/MSR1/PIK3CG/SPN/SPP1/SYK/TLR2/XBP1/CD163/IFI44/HPSE/LILRB1/TLR7/HAVCR2/OPN4/ARMH1/MICA	31
C0003862	Arthralgia	35/1249	153/13089	7.35728e-07	0.00021567	0.000183838	ACAN/APOB/BMP2/C1QA/C1R/C4A/CCR1/COL9A1/COL9A3/COL11A1/ELN/ENG/HBB/HLA-B/HLA-DPA1/HLA-DPB1/HLA-DQB1/HMBS/IRF5/SLCO2A1/SPP1/TLR2/TLR4/TNFRSF1A/CHST3/MAFB/LDLRAP1/PTPN22/TREM2/ABCG8/CARD14/ANKRD55/TUBB6/FLG-AS1/RNU4ATAC	35
C0011884	Diabetic Retinopathy	71/1249	416/13089	8.00504e-07	0.000223941	0.000190889	AIF1/ALOX15/APOB/SERPING1/C3/CASP8/CD74/CDH13/CHN2/CNR1/CYBA/CYBB/SARDH/ENG/FLT1/FOS/GAD2/GCK/GSTM1/GUCA1A/H1-2/CFH/HLA-DQB1/TNC/IGF1/IGFBP3/NID1/NOS2/NOS3/NPY/PNP/PIK3CG/PRKCA/MAPK13/RARRES2/RENBP/CXCL12/SORD/SPARC/SPP1/SST/THBS1/TLR2/TLR4/VAV2/VCAM1/VIM/XBP1/PROM1/APLN/KL/LIPG/ABCG2/SEMA3A/TXNIP/HPSE/LILRB1/SDS/GP6/TLR7/ISYNA1/EMCN/CPVL/ADCY10/MYO5C/SRR/OPN4/C1QTNF3/MAGEC3/CNKSR3/LEKR1	71
C4721555	Autoimmune hepatitis	26/1249	97/13089	8.16631e-07	0.000223941	0.000190889	ACTA1/ARSA/C4A/CD74/ABCC2/GLI2/GSTM1/HLA-B/HLA-C/HLA-DPB1/HLA-DQB1/INPP5D/PTPRC/S100B/CXCL12/STXBP2/TG/TLR2/TLR3/TNFAIP3/FTCD/FGL2/PTPN22/HHIP/HAVCR2/SYCE1L	26
C1704272	Benign Prostatic Hyperplasia	77/1249	464/13089	8.58665e-07	0.00022811	0.000194442	A2M/ALDH1A1/ALOX5/ALOX15/APOB/ATF3/ALDH7A1/BMP2/CD44/CDO1/CHRM2/CHRM3/CNR1/CYP1B1/DRD2/ELN/FGFR4/FLI1/FLT1/GLI2/GPER1/GSTM1/GSTM3/HIC1/HPN/IGF1/IGFBP3/ITGA6/LPL/LTBR/MEIS2/MRC1/MSR1/NAIP/NOS2/NOS3/NTSR1/PGR/PIK3CG/PTHLH/PTK7/RARRES2/RENBP/RNY1/RPL10/SLC22A3/SPP1/SST/SSTR1/TGFB3/THBS1/TLR4/VIM/ZNF165/H4C6/H4C12/H4C11/H4C2/PROM1/KLF4/ITGBL1/DLEC1/DLEU1/IFI44/TXNIP/HPSE/SULF1/AMACR/ISYNA1/ANO1/PMEPA…	77
C0024143	Lupus Nephritis	54/1249	288/13089	9.17712e-07	0.000236408	0.000201516	AHCY/BTK/SERPING1/C3/C3AR1/CD86/CD38/ENTPD1/CD44/CD74/CCR1/CMKLR1/CSF1R/CX3CR1/EPHX1/EXT1/FCGR2A/FCGR3A/FLI1/CFH/HLA-C/IRF5/ITGAM/ITGB2/MT1E/MT1G/NELL1/NOS3/PIK3CG/PON3/PTGS1/RARRES2/S100B/CXCL12/SPP1/SYK/TLR2/TLR3/TLR4/TNFAIP3/TNFRSF1A/VCAM1/LAPTM5/CD163/KL/IKZF1/SEMA3A/IFI44/HPSE/HAVCR1/TLR7/CLEC7A/RHBDF2/HAVCR2	54
C2936719	Mechanical Allodynia	51/1249	268/13089	1.16197e-06	0.000290527	0.000247647	AIF1/ALOX5/AQP1/ARSD/CD38/CD44/CNR1/CSF1R/CX3CR1/CYBB/FCGR3A/FKBP5/FOS/GAD2/GLI2/NRG1/HLA-C/IRF8/IGF1/IRF5/ITGAM/ITGB2/NOS2/PIK3CG/PRKCA/PRSS3/PTGS1/PTHLH/CXCL12/SPARC/SST/TAC1/TACR1/TLR4/VIM/WNT5A/H4C6/H4C12/H4C11/H4C2/APLN/CACNA1H/CARTPT/IKBKE/TRPV2/TREM2/ANO1/MTPAP/ACKR3/P2RY12/TRPV3	51
C0018133	Graft-vs-Host Disease	48/1249	247/13089	1.28293e-06	0.000311606	0.000265615	ALDH1A1/ALOX5/BCHE/BTK/C3/SERPINH1/CD4/CD86/ENTPD1/CHI3L1/CHRM3/CSF1R/FCGR3A/GSTM1/HLA-B/HLA-C/HLA-DPA1/HLA-DPB1/HLA-DQB1/INPP5D/ITGAM/ITGAX/ITGB2/ITK/PNP/PRKCQ/PTAFR/PTPRC/SPN/SPP1/SYK/TLR2/TLR4/TNFRSF1A/TYMS/VCAM1/VIM/XBP1/IKZF1/HPSE/LILRB4/MLC1/TLR10/ARHGAP24/HAVCR2/OPN4/ARMH1/MICA	48
C0152459	Linear atrophy	26/1249	101/13089	1.88558e-06	0.000439416	0.000374562	AIF1/CALB2/CDH13/DCX/COCH/DRD2/ELN/FOS/GABRG3/GHR/GRM8/IGF1/ITPR3/NPY/OPRL1/PGR/S100B/SST/TGFBR2/VCAM1/CUBN/GJB6/C1QL1/PDE11A/ANO1/MCOLN3	26
C0025281	Meniere Disease	16/1249	45/13089	1.91253e-06	0.000439416	0.000374562	AQP1/AQP6/COCH/FCGR2A/FCGR3A/GSTM1/HLA-C/NOS2/NOS3/TLR3/CRLF1/KCNE3/PTPN22/PLXNA3/TLR10/MICA	16
C0013537	Eclampsia	31/1249	133/13089	2.04814e-06	0.000458191	0.000390566	CSF1R/CYBA/DUSP9/ENG/EPHX1/F5/FGFR4/FLT1/FOS/GSTM1/CFH/HLA-B/HLA-C/HLA-DPB1/HSD11B2/LPL/COX1/NFATC2/NOS3/PTGS1/S100B/CXCL12/SORD/TLR2/TLR4/BHLHE40/CTNNA3/ACKR3/PAPPA2/HIF3A/INO80B	31
C0035309	Retinal Diseases	75/1249	459/13089	2.17121e-06	0.000473269	0.000403418	ALOX5/ALOX15/APOB/AQP1/C3/C4A/CD44/CD74/CHI3L1/CHRM3/CCR1/COL8A2/COL9A1/COL11A1/CX3CR1/CYBB/CYP1B1/DRD2/GAD2/GCK/GNB3/GSTM1/GUCA1A/GUCA1B/HBB/CFH/HLA-B/HLA-C/HLA-DPA1/HLA-DPB1/HLA-DQB1/IGF1/IGFBP3/IGFBP6/ITGB2/NFATC2/NOS2/NOS3/NPY/PIK3CG/PTPRC/RARRES2/RCVRN/PRPH2/CXCL12/SFRP5/SPARC/SST/TLR4/VCAM1/VIM/WNT5A/MANF/CAVIN2/IKBKG/PROM1/APLN/KL/ABCG2/BCL2L11/TXNIP/HPSE/CRB1/PTPN22/ISYNA1/ADCY10/MYO5C/AC…	75
C0038013	Ankylosing spondylitis	70/1249	420/13089	2.31655e-06	0.000492326	0.000419662	ACTA2/AQP1/ARSA/ASPA/BMP2/BMP7/C3/CD38/CD74/CYP1B1/DUSP4/FCGR2A/FCGR3A/VEGFD/FOS/GPR35/GSTM1/CFH/HLA-B/HLA-C/HLA-DMA/HLA-DMB/HLA-DPA1/HLA-DPB1/HLA-DQB1/TNC/IRF8/IGF1/IGFBP3/IL15RA/ITGAM/LSS/LTBR/NELL1/NOS2/NOS3/PIK3CG/PRKCQ/PTGIS/SPARC/SPP1/TAL1/TLR2/TLR3/TLR4/TNFAIP3/TNFRSF1A/VIM/GATD3/OSMR/CD163/TRAF4/SEMA3A/LILRB1/ZNF365/CARD8/NINL/CRB1/PTPN22/TLR7/FAM118A/SRR/ANKRD55/CARD11/HAVCR2/RMI2/ASPM/A…	70
C0856169	Endothelial dysfunction	75/1249	461/13089	2.56291e-06	0.000523191	0.000445972	ACAN/AHCY/ALOX15/AQP1/ATF3/SERPING1/CD38/CHI3L1/CCR1/CMKLR1/CX3CR1/CYBA/CYBB/CYP2J2/ELN/ENG/FLNA/FLT1/GCK/GNB3/CFH/NR4A1/IGF1/IGFBP3/ITGAM/ITGAX/ITGB2/COX1/NOS2/NOS3/NPY/OLR1/PGR/PIK3CG/PRKCA/PSMB5/PTGS1/RARRES2/RENBP/RPS6KA1/S100B/SDC4/CXCL12/SELPLG/SFRP5/SPP1/TAC1/THBS1/TLR2/TLR4/VCAM1/VIM/WNT5A/XBP1/PXDN/APLN/KLF4/CD163/KL/CHST3/PTPRU/TXNIP/GJB6/HPSE/ADAMTS8/DAPK2/PTPN22/HAVCR1/ANO1/CHD7/ACKR3…	75
C0027121	Myositis	35/1249	161/13089	2.58488e-06	0.000523191	0.000445972	AIF1/ALOX5/C1QA/C1R/C3/C4A/CAPN3/CD74/CHI3L1/CHRM3/CCR1/CX3CR1/HLA-B/HLA-C/HLA-DPB1/IGF1/IRF5/MRC1/NEB/PTGS1/PTPN6/SPP1/TAC1/TLR3/TLR4/TNFRSF1A/CD163/KL/RGS6/HCP5/PTPN22/CTNNA3/TLR7/AARS2/TUBB6	35
C0004623	Bacterial Infections	63/1249	368/13089	3.01169e-06	0.000595405	0.000507528	ALOX5/BCHE/BMP2/BTK/C3/CASP4/CASP8/CD86/ENTPD1/CHI3L1/CYBB/DOCK2/EMP1/FCGR2A/GBP2/CFH/HLA-B/IRF8/IGF1/ITGAM/ITGB2/NAIP/NOS2/OAS3/PIK3CG/PTAFR/PTPRC/RENBP/S100B/SDC4/SLC6A13/SPP1/TCF7/TGFBR2/TLR2/TLR3/TLR4/TNFRSF1A/WNT5A/IKBKG/KLF4/CD163/KL/ITM2A/IFI44L/LILRB4/WIF1/VSIG4/LY96/PTPN22/TLR7/SLC22A17/TREM2/ANO1/NGB/CLEC7A/PDIA2/COLEC11/DOCK8/TLR10/FERMT3/MPEG1/STING1	63
C0035435	Rheumatism	26/1249	104/13089	3.40783e-06	0.000658408	0.000561232	C3/ENTPD1/CHRM3/CMKLR1/CYBB/EMP1/FCGR3A/CFH/HLA-B/HLA-C/HLA-DMA/HLA-DMB/HLA-DQB1/IRF5/NOS3/RARRES2/S100B/TG/TLR4/TNFAIP3/TNFRSF1A/VCAM1/WNT5A/SOX13/SEMA3A/PTPN22	26
C0027430	Nasal Polyps	48/1249	256/13089	3.66598e-06	0.000692545	0.00059033	A2M/ALOX5/ALOX15/ARSA/CASP8/SERPINH1/CHI3L1/CCR1/EMP1/FOXJ1/FOS/GPR17/GSTM1/HLA-B/HLA-DRA/TNC/IGF1/IL13RA2/ITGAX/MRC1/COX1/NOS2/PTGS1/PTPRC/CXCL12/SLC9A2/SMN1/SPP1/TGFB3/TLR2/TLR3/TLR4/TNFRSF1A/VCAM1/VIM/WNT5A/CD163/CYSLTR1/HPSE/ACKR3/ARHGAP24/HAVCR2/CFAP300/ODAD3/DNAAF1/TRPV3/DNAJB13/SFTPA2	48
C0009447	Common Variable Immunodeficiency	27/1249	112/13089	4.68374e-06	0.000865575	0.000737823	BTK/CD86/CD38/CDH13/FCGR2A/FCGR3A/GPR35/HLA-B/HLA-C/HLA-DQB1/ITGAM/ITGAX/ITK/MRC1/PTPRC/TLR2/TLR4/VAV1/XBP1/BHLHE40/IKZF1/CRB1/HAVCR1/TLR7/ANKRD55/CARD11/SNX31	27
C0398650	Immune thrombocytopenic purpura	35/1249	166/13089	5.3591e-06	0.000969312	0.000826249	AHCY/CD86/CD38/ENTPD1/CD44/CX3CR1/DNMT3B/FCGR2A/FCGR3A/FKBP5/HLA-B/HLA-DPB1/MRC1/COX1/NELL1/PNP/PTGS1/PTPRC/CXCL12/SYK/TG/TLR4/TNFAIP3/GATD3/IKBKG/IKZF1/HPSE/PTPN22/HAVCR1/GP6/HPSE2/HAVCR2/PRB2/MICA/LOC102724023	35
C0022104	Irritable Bowel Syndrome	44/1249	232/13089	6.80571e-06	0.00120532	0.00102742	ADRA2A/AIF1/AQP1/AQP6/ARSA/C3/CHGA/CHRNA5/CNR1/CX3CR1/FGFR4/GNB3/HLA-B/HSD11B2/HTR7/ITGAX/NELL1/NOS2/NOS3/NPY/OPRK1/PIK3CG/PRSS3/RARRES2/S100A10/CXCL12/SST/TAC1/TG/TGFBR2/TLR2/TLR4/XBP1/IKBKG/APLN/C1QL1/APOL2/PTPN22/NXPH1/ANO1/ACKR3/HAVCR2/EXOSC6/TPH2	44
C0019158	Hepatitis	63/1249	378/13089	7.40208e-06	0.00128419	0.00109465	APOB/BCHE/BTK/CASP8/CD44/CMKLR1/ABCC2/CNR1/CX3CR1/CYP1B1/EPHX1/EXT1/FCGR3A/GABRG3/GLI2/GNB3/GPR35/GSTM1/HLA-C/NR4A1/IGF1/IRF5/ITGAM/LTBP2/LTBR/EPCAM/CYTB/NOS2/PIK3CG/PLP2/PTGS1/RARRES2/S100B/CXCL12/SFRP5/SMN1/SPARC/SPP1/TLR2/TLR3/TLR4/VCAM1/VIM/MANF/PROM1/CCL4L2/PDLIM5/TXNIP/ALDH1L1/FGL2/VSIG4/PIK3R5/SHPK/BLNK/TLR7/TREM2/SEMA6A/SAMSN1/CLEC7A/ARHGAP24/PLD4/SYCE1L/MICA	63
C0025289	Meningitis	25/1249	102/13089	7.6357e-06	0.00129822	0.00110661	BTK/C4A/C4B/CHI3L1/CCR1/CYBA/CYBB/FCGR2A/FCGR3A/CFH/HLA-B/HLA-DPA1/HLA-DPB1/NOS3/OAS3/THBS1/TLR2/TLR3/TLR4/VIM/RECQL4/PTPN22/BLNK/ENOSF1/CARD14	25
C0543699	ASA intolerant asthma	5/1249	5/13089	7.85471e-06	0.00130233	0.00111012	ALOX5/ARSA/HLA-DPA1/HLA-DPB1/CYSLTR1	5
C1141957	HIV disease progression	10/1249	21/13089	7.96629e-06	0.00130233	0.00111012	BST2/CD38/CX3CR1/HLA-B/HLA-C/HLA-DQB1/S100B/CXCL12/HCP5/TLR7	10
C0036391	Schwartz-Jampel Syndrome	17/1249	55/13089	8.21827e-06	0.00131818	0.00112363	C3AR1/COL9A1/COL11A1/EPHX1/FLNA/FLT1/GSTM1/CFH/HLA-B/HLA-C/HLA-DQB1/TLR2/TLR3/ABCG2/CHST3/IKZF1/MICA	17
C0343641	Human papilloma virus infection	50/1249	279/13089	8.68891e-06	0.00136786	0.00116597	ANXA3/CASP8/ENTPD1/CDC25A/CYP1B1/AKR1C1/DNMT3B/FGFR4/FOS/GSTM1/HLA-C/HLA-DQB1/TNC/IFI16/IGFBP3/ITGA6/MRC1/NELL1/PGR/PIK3CG/PTHLH/PTPN6/RP9/S100A10/S100B/CXCL12/SPARC/SPP1/SYK/THBS1/TLR2/TLR3/TLR4/TYMS/VIM/FCGBP/CD163/CHEK2/AMACR/PPP1R14B/DHDH/TLR7/MTPAP/ATAD3A/PDXP/DOCK8/ARHGAP24/TMC8/STING1/MICA	50
C0024305	Lymphoma, Non-Hodgkin	74/1249	469/13089	9.21354e-06	0.00142408	0.00121389	AIF1/ALDH1A1/BCHE/BTK/SERPING1/CASP8/CCND2/CD38/CD44/CDC25A/CDH13/CSF3R/CX3CR1/CYBA/CYP1B1/AKR1C1/EPHX1/FCGR2A/FCGR3A/FGFR4/FLT1/GPR34/GSTM1/GSTM3/HBB/HIC1/HLA-B/HLA-DQB1/TNC/IRF8/LAIR1/EPCAM/NOS2/NOS3/NPY/PIK3CG/PRKCA/RELN/PTPN6/PTPRC/CXCL12/SHMT1/SPN/SPP1/SST/SYK/TGFBR2/TLR2/TNFAIP3/TNFRSF1A/TYMS/VCAM1/H4C6/H4C12/H4C11/H4C2/RAD54L/KLF4/RGS6/DLEC1/BCL2L11/DLEU1/ALDH1L1/LYVE1/CHEK2/NLRP2/POLD4/PL…	74
C0020678	Hypotrichosis	14/1249	40/13089	1.03621e-05	0.001573	0.00134083	ALOX12B/COL11A1/FLNA/LSS/TGM1/RECQL4/LPAR6/GJB6/HR/GPRC5C/EDA2R/APCDD1/TRPV3/RNU4ATAC	14
C0026691	Mucocutaneous Lymph Node Syndrome	40/1249	207/13089	1.11117e-05	0.00164083	0.00139865	AIF1/APOB/AQP1/CASP4/CHI3L1/ELN/FCGR2A/VEGFD/FLT1/HLA-B/HLA-C/HLA-DPB1/HSD11B2/TNC/IRF8/ITPR3/NFATC2/NOS2/OLR1/TAC1/TGFBR2/TLR2/TLR4/TNFAIP3/TNFRSF1A/VCAM1/SEMA3B/CD84/CCL4L2/HCP5/LILRB4/AMACR/SEMA6A/CLEC7A/P2RY12/CENPU/FHAD1/C1QTNF1/GRIN3A/TPH2	40
C3241937	Nonalcoholic Steatohepatitis	49/1249	274/13089	1.13112e-05	0.00164083	0.00139865	ADRA2A/AEBP1/AHCY/ALDH1A1/ALDH1B1/APOB/CASP8/CD38/CD44/CMKLR1/ABCC2/CYBB/DNMT3B/ELN/FAT1/GHR/GSTM1/TNC/IGF1/IL13RA2/ITGAX/OLR1/PIK3CG/PRKCA/RARRES2/SFRP5/SHMT1/SPP1/SYK/TLR2/TLR3/TLR4/TNFAIP3/TNFRSF1A/XBP1/H4C6/H4C12/H4C11/H4C2/IKBKG/STC2/MGAM/KLF4/CCL4L2/TXNIP/IL20RA/SEMA6A/TRIB3/HAVCR2	49
C0151632	ESR raised	11/1249	26/13089	1.14351e-05	0.00164083	0.00139865	C1QA/C1R/HLA-DPA1/HLA-DPB1/ITK/SPP1/TNFRSF1A/ARPC1B/PTPN22/ANKRD55/STING1	11
C0030499	Parasitic Diseases	24/1249	98/13089	1.17199e-05	0.00164083	0.00139865	CHRM3/COL9A1/COL9A3/EPHA8/FCGR3A/FGFR4/IL15RA/COX1/NOS2/PNP/OLR1/PIK3CG/PTGS1/S100B/THBS1/TLR3/TLR4/WNT5A/AMACR/SLC7A11/BLNK/PDIA2/GBP5/CALHM6	24
C0011603	Dermatitis	50/1249	282/13089	1.1774e-05	0.00164083	0.00139865	ALOX5/ALOX15/ALDH7A1/C4A/C4B/CASP8/CD44/CD74/CHI3L1/CHRM3/COL9A1/COL9A3/CX3CR1/FAT1/FLNA/FOS/GPER1/HLA-B/HLA-DMA/HLA-DMB/IL15RA/ITGAM/ITGAX/ITGB2/MRC1/CYTB/NOS2/PIK3CG/CXCL12/TAC1/THBS1/TLR2/TLR3/TLR4/TNFAIP3/TNFRSF1A/VCAM1/XBP1/IKBKG/HPSE/GADD45G/PTPN22/BLNK/TLR7/CARD14/TRPV3/CERS3/NPNT/ARMH1/SCART1	50
C0039103	Synovitis	25/1249	105/13089	1.31632e-05	0.00180484	0.00153846	AQP1/CD44/CHI3L1/CSF1R/DOCK2/HLA-B/HPN/TNC/COX1/PIK3CG/PTGS1/RPS23/SDC4/SPP1/TAC1/THBS1/TLR2/TLR4/TNFAIP3/VCAM1/CD163/PTPN22/DCXR/CARD14/SLC5A12	25
C0022568	Keratitis	24/1249	99/13089	1.40923e-05	0.00190156	0.00162091	ALOX12B/AQP6/ARSA/CD38/CHI3L1/CHRM3/IL13RA2/ITGAM/OLR1/CXCL12/SPP1/TGM1/THBS1/TLR2/TLR4/WNT5A/IKBKG/CRLF1/GJB6/HERC5/TREM2/SIGIRR/CLEC7A/CERS3	24
C0242383	Age related macular degeneration	70/1249	444/13089	1.64854e-05	0.00218973	0.00186654	AIF1/APOB/AQP1/SERPING1/C3/C3AR1/C4A/CASP8/CHI3L1/CCR1/CNR1/CX3CR1/ELN/EPHX1/FCGR2A/FCGR3A/VEGFD/FLT1/GNB3/GPX3/GSTM1/GSTM5/GUCA1A/CFH/HIC1/HLA-B/HLA-C/HLA-DPB1/HLA-DQB1/TNC/IGF1/ITGAM/LPL/MGST1/NOS2/PIK3CG/PRPH2/RENBP/RGS10/CXCL12/SST/TGFBR2/THBS1/TLR2/TLR3/TLR4/VIM/WNT7A/PROM1/USP6/ABCG2/SEMA3E/HS3ST4/ABCA7/SEMA3A/TXNIP/FTCD/MAP4K1/CRB1/MYRIP/BHLHE22/TLR7/TREM2/MCUB/TLR10/CDHR1/B3GLCT/ASPM/STIN…	70
C0521158	Recurrent tumor	74/1249	477/13089	1.68e-05	0.00219718	0.00187289	ALDH1A1/ANXA3/AQP1/ARHGDIB/BMP2/CD44/CDH13/CSF1R/CX3CR1/CYP1B1/AKR1C1/ENG/EXT1/FAT1/FOXJ1/GPX3/GSTM1/NR4A1/HPN/TNC/IGF1/IGFBP3/ITGA6/ITGB4/LCP1/EPCAM/MRC1/NOS2/NOS3/PAWR/PGR/PIK3CG/PMP22/PTHLH/S100A10/S100B/CXCL12/SNAI2/SMN1/SPP1/SYK/TAC1/TG/TGFB3/THBS1/TLR4/TYMS/VIM/GATD3/PROM1/OSMR/ZBED1/KLF4/ABCG2/CARTPT/OLIG2/SEMA3A/PDPN/IGF2BP3/HPSE/ADAMTS8/ADAMTS6/WIF1/CHEK2/STAB1/SLC7A11/MYOF/SLCO4A1/HERC5…	74
C0276622	Acute viral hepatitis	6/1249	8/13089	1.76464e-05	0.00227291	0.00193744	CASP8/EXT1/NOS3/NTSR1/TLR2/TLR3	6
C0014072	Experimental Autoimmune Encephalomyelitis	17/1249	58/13089	1.80453e-05	0.0022896	0.00195167	A2M/AIF1/C3/CASP8/CD4/CD86/ENTPD1/CCR1/CSPG4/CX3CR1/HLA-DQB1/PLP1/PTGS1/TLR2/TLR4/VCAM1/HAVCR2	17
C0024535	Malaria, Falciparum	22/1249	88/13089	1.89391e-05	0.00235039	0.00200349	CHI3L1/ABCC2/CYBB/DNAH8/FCGR2A/FCGR3A/ACKR1/GSTM1/HBB/HLA-B/HLA-C/KCNG1/NOS2/SMN1/TAC1/TLR4/RECQL4/ISYNA1/CASZ1/ENOSF1/HAVCR2/SYCE1L	22
C0036202	Sarcoidosis	41/1249	219/13089	1.91234e-05	0.00235039	0.00200349	CD86/CHI3L1/CX3CR1/CYBB/FCGR2A/FCGR3A/FLT1/FOS/GSTM1/HLA-B/HLA-C/HLA-DMA/HLA-DMB/HLA-DPA1/HLA-DPB1/HLA-DQB1/HLA-DRA/TNC/IGF1/IRF5/ITGAM/ITGAX/MRC1/PIK3CG/PTHLH/SPP1/TAC1/TACR1/TGFB3/TLR2/TLR3/TLR4/TNFRSF1A/VIM/WNT3/CD163/LMOD1/HAVCR1/TLR7/TLR10/HAVCR2	41
C0086445	Idiopathic Membranous Glomerulonephritis	14/1249	42/13089	1.96674e-05	0.00235039	0.00200349	APOB/C3/C4A/F5/FCGR3A/CFH/HLA-B/HLA-C/HLA-DQB1/SMN1/SPP1/TNFRSF1A/HPSE/THSD7A	14
C0949690	Spondylarthritis	19/1249	70/13089	1.99225e-05	0.00235039	0.00200349	CD74/FCGR2A/FCGR3A/HLA-B/HLA-C/TNC/IGF1/IGFBP3/CXCL12/SLC14A1/TAC1/TG/TLR2/TNFAIP3/TNFRSF1A/CD163/NLRP2/SFTPA2/MICA	19
C0278504	Non-small cell lung cancer stage I	20/1249	76/13089	2.00004e-05	0.00235039	0.00200349	CD44/CDH13/DCX/EFNA1/IGFBP3/MT1G/NTSR1/PTPN6/CXCL12/SLC1A5/SPP1/TLR3/TYMS/H4C6/H4C12/H4C11/H4C2/IKBKE/ACKR3/PCDH10	20
C0149516	Chronic sinusitis	24/1249	101/13089	2.01833e-05	0.00235039	0.00200349	ALOX15/AOAH/C3/SERPINH1/CHI3L1/HSD11B2/PTGS1/CXCL12/SMN1/SPARC/SPP1/TLR2/TLR4/PDPN/CYSLTR1/HPSE/BLNK/ACKR3/HAVCR2/CFAP300/ODAD3/DNAAF1/TRPV3/DNAJB13	24
C0011303	Demyelinating Diseases	25/1249	108/13089	2.21024e-05	0.00252917	0.00215588	ARSA/BMP7/C3AR1/ENTPD1/CMKLR1/GPR17/NRG1/HLA-DPA1/HLA-DPB1/IRF8/IGF1/PLP1/PMP22/PTHLH/PTPN6/S100B/CXCL12/SPP1/TNFRSF1A/KL/ABCG2/RASL12/ACKR3/PDXP/HAVCR2	25
C0155626	Acute myocardial infarction	70/1249	448/13089	2.23136e-05	0.00252917	0.00215588	ADRA2A/ANXA3/APOB/BMP7/BTK/SERPING1/C3/C4A/C4B/CASP7/CHI3L1/CHRM2/CHRM3/CHRNA5/CX3CR1/CYBA/CYBB/CYP2J2/EFNA1/F5/FCGR3A/FLT1/GNB3/GSTM1/NRG1/TNC/IGF1/ITGAM/ITGAX/ITGB2/LPL/NOS3/NPY/OLR1/PIK3CG/RARRES2/SDC4/CXCL12/SMN1/TAC1/TLR2/TLR4/VCAM1/VIM/APLN/KLF4/KL/LIPG/BCL2L11/TXNIP/PDPN/HPSE/C1QL1/SDS/STAB1/MLC1/EHF/HAVCR1/GP6/TRPV2/CASZ1/TRIB3/NGB/HPSE2/P2RY12/NOX5/TLR10/GBP5/IFNLR1/BRINP3	70
C0011615	Dermatitis, Atopic	65/1249	408/13089	2.35818e-05	0.00263775	0.00224844	ALDH1A1/ALOX12B/ALOX15/APOC1/ALDH7A1/C3/CASP8/CD86/CHGA/CHI3L1/CX3CR1/SARDH/FOS/ACKR1/LRRC32/GLI2/GSTM1/HLA-B/HLA-C/HLA-DQB1/TNC/IL13RA2/IL15RA/ITGAM/ITK/MRC1/COX1/NOS2/NPY/NTSR1/PRSS3/PTPN6/S100B/SYK/TAC1/TACR1/TGM1/TLR2/TLR3/TLR4/TNFAIP3/TNFRSF1A/VCAM1/TNFSF18/CD163/ABCG2/CHST3/CYSLTR1/C1QL1/ZNF365/HAVCR1/EMCN/MCUB/SRR/CLEC7A/CARD14/EFHD2/DOCK8/CARD11/HAVCR2/TRPV3/CERS3/NPNT/FLG-AS1/ARMH1	65
C2607914	Allergic rhinitis (disorder)	43/1249	236/13089	2.40839e-05	0.00265892	0.00226648	CD86/ENTPD1/CHI3L1/CHRM3/CYBB/FCGR3A/FOXJ1/FLNC/NRG1/HLA-B/HLA-DPB1/HLA-DQB1/IL13RA2/NFATC2/NOS2/NPY/PIK3CG/SPP1/TAC1/TGFBR2/TLR2/TLR3/TLR4/TNFAIP3/VIM/WNT2B/DLEC1/SEMA3A/CYSLTR1/GJB6/PTPN22/HAVCR1/TLR7/ANO1/SIGIRR/P2RY12/TLR10/HAVCR2/PIK3AP1/IFNLR1/DAW1/GSTT2B/SFTPA2	43
C0008370	Cholestasis	45/1249	252/13089	2.64717e-05	0.00288507	0.00245926	ALDH1A1/ALDH1B1/AQP1/CASP8/CD44/ABCC2/COL6A1/ENG/GPER1/GSTM1/HBB/IGF1/ITGAM/ITPR3/MAF/NOS2/NOS3/NPY/PIK3CG/PRKCA/MAPK13/PTPRC/SLC22A3/SST/TAC1/TLR2/VCAM1/IKBKG/PROM1/ABCG2/ALDH1L1/AMACR/LY96/DCDC2/ANO1/PCTP/ABCG8/RHBDF2/HSD3B7/CADPS2/OPN4/C1QTNF1/NIBAN1/RFLNB/SYCE1L	45
C0085655	Polymyositis	24/1249	103/13089	2.85587e-05	0.00307314	0.00261956	ALOX5/CD86/CHI3L1/HLA-B/HLA-C/HLA-DPB1/IL15RA/IRF5/NOS2/PTGS1/PTPRC/S100B/CXCL12/SMN1/TLR3/TLR4/TNFAIP3/TNFRSF1A/CD163/LILRB1/HCP5/PTPN22/TLR7/ISYNA1	24
C1840264	IMMUNE SUPPRESSION	27/1249	123/13089	2.92272e-05	0.00308828	0.00263247	CD38/FCGR3A/HLA-C/TNC/IL15RA/ITGAM/MRC1/OLR1/PIK3CG/PRKCQ/PTPN6/CXCL12/TGIF1/TLR2/TLR3/TLR4/TNFSF9/CD84/CD163/GPNMB/PDPN/FGL2/LILRB4/PCOLCE2/TLR7/HAVCR2/MICA	27
C0751356	Idiopathic Inflammatory Myopathies	17/1249	60/13089	2.9426e-05	0.00308828	0.00263247	ALOX5/CD86/EXT1/FCGR3A/HLA-B/HLA-C/HLA-DPB1/HLA-DQB1/IRF5/MRC1/PTGS1/CXCL12/TGM1/TLR3/TNFAIP3/PTPN22/TLR7	17
C0242584	Autoimmune thrombocytopenia	15/1249	49/13089	3.15846e-05	0.0032744	0.00279112	CD86/CD44/FCGR2A/FCGR3A/MRC1/PTGS1/CXCL12/SYK/TG/TLR4/TNFAIP3/HPSE/PTPN22/GP6/HAVCR2	15
C2316810	Chronic kidney disease stage 5	65/1249	412/13089	3.21618e-05	0.00329406	0.00280788	ALOX5/APOB/ARSA/BMP7/C3/ENTPD1/CDH13/CHGA/CHI3L1/CCR1/ABCC2/CX3CR1/CYBA/CYBB/EDN3/F5/FCGR3A/FLT1/GNB3/GSTM1/CFH/HLA-B/HLA-DQB1/HSD11B2/IGF1/IGFBP3/LPL/EPCAM/NOS2/NOS3/NPY/NPHS1/OLR1/PLP1/PTHLH/RARRES2/S100A10/CXCL12/SPP1/TLR2/TLR3/TLR4/TNFRSF1A/CUBN/KL/HPSE/C1QL1/SLCO2B1/MGAT4C/HAVCR1/NXPH1/TRPV2/DCDC2/WNT4/ANLN/BNC2/PDXP/ABCG8/P2RY12/SEMA6D/KNSTRN/DZIP1L/SPESP1/FRMD3/MICA	65
C0007785	Cerebral Infarction	71/1249	462/13089	3.40746e-05	0.00344843	0.00293947	ADRA2A/AIF1/ALOX5/ALOX15/APOB/ALDH7A1/BMP7/CASP4/ENTPD1/CNR1/CX3CR1/CYBB/EMP1/F5/FLT1/FOS/GPR17/GPER1/GSTM1/NR4A1/TNC/IGF1/ITGAM/ITPR3/LPL/COX1/NOS2/NOS3/NPY/OLR1/PIK3CG/PON3/PTGIS/PTGS1/S100B/CXCL12/SPP1/TGFBR2/TLR2/TLR4/TNFRSF1A/VIM/XBP1/SCG2/MANF/APLN/KL/CARTPT/SEMA3A/TXNIP/LILRB1/MAP4K1/DAPK2/PTPN22/GP6/DCDC2/ISYNA1/TREM2/CASZ1/ACKR3/SEMA6A/TRIB3/NGB/P2RY12/NOX5/OPN4/OLIG1/ADAMTS18/NPAS4/TMEM…	71
C0031090	Periodontal Diseases	33/1249	166/13089	3.52277e-05	0.00349057	0.00297539	ALOX5/ALOX15/BCHE/CASP8/CCR1/ELN/FCGR3A/HBB/CFH/HLA-DQB1/TNC/IRF8/IFI16/IGFBP3/ITGB2/NOS2/NOS3/PNP/RARRES2/CXCL12/SPP1/SYK/TGFB3/TLR2/TLR4/TNFRSF1A/VCAM1/WNT5A/GPNMB/PDPN/SDS/TREM2/BRINP3	33
C0018213	Graves Disease	53/1249	317/13089	3.54497e-05	0.00349057	0.00297539	ANXA3/C4A/C4B/CASP8/CD86/CHRM3/CYBB/DNMT3B/FCGR2A/FCGR3A/FLNA/FLT1/GAD2/GSTM1/CFH/HLA-B/HLA-C/HLA-DPB1/HLA-DQB1/IGF1/ITGAM/ITGB2/ITPR3/LAIR1/MT1E/MT1G/NOS3/PIK3CG/PTPRC/S100B/SPP1/SST/TAC1/TCF19/TG/TLR2/TLR4/TNFAIP3/VCAM1/PAX8/ITM2A/CCL4L2/TRAF4/VAV3/HCP5/SDS/LMOD1/PTPN22/TLR7/DCHS2/ACKR3/TLR10/HAVCR2	53
C0151449	Primary SjC6gren's syndrome	32/1249	159/13089	3.57228e-05	0.00349057	0.00297539	AQP1/ARHGDIB/BST2/BTK/C4A/CHRM3/CX3CR1/CFH/HLA-B/HLA-C/HLA-DPB1/HLA-DQB1/IRF5/LTBR/COX1/PTGS1/PTPN6/CXCL12/SST/TLR2/TLR3/TNFAIP3/TNFRSF1A/VIM/CUBN/IKBKE/IKZF1/ABCA7/IFI44L/PTPN22/TLR7/TUBA1C	32
C0149745	Oral Ulcer	17/1249	61/13089	3.72112e-05	0.00359469	0.00306414	C1QA/C1R/C4A/CCR1/FCGR2A/HLA-B/HLA-DPA1/HLA-DPB1/IRF8/ITGAM/PTPRC/SPP1/TLR4/TNFAIP3/CRLF1/IKZF1/CRB1	17
C0206138	CREST Syndrome	13/1249	39/13089	3.88751e-05	0.00371323	0.00316519	C1QB/C1QC/CD86/CHI3L1/CCR1/FCGR3A/HLA-B/IRF8/IFI16/IRF5/MRC1/NOS2/VIM	13
C0221026	X-linked agammaglobulinemia	12/1249	34/13089	4.04015e-05	0.00377728	0.00321978	BTK/CYBB/FCGR3A/ITK/PIK3CG/PTPRC/TLR2/TLR4/DNALI1/BLNK/TLR7/TMEM132D	12
C0272242	Complement deficiency disease	9/1249	20/13089	4.04343e-05	0.00377728	0.00321978	SERPING1/C1QA/C1QB/C1QC/C1R/C3/C4A/C4B/CFH	9
C0205734	Diabetes, Autoimmune	21/1249	86/13089	4.25004e-05	0.00380303	0.00324174	CD38/CHRM2/CYBB/GAD2/GCK/HLA-C/HLA-DQB1/HSD11B2/IGF1/ITPR3/NOS3/PIK3CG/PRKCQ/TLR2/TNFRSF1A/SOX13/SPRY1/PTPN22/SLC29A3/DOCK8/MICA	21
C0024115	Lung diseases	66/1249	424/13089	4.29256e-05	0.00380303	0.00324174	A2M/ALOX15/ARSA/ALDH7A1/BMP7/BST1/C3AR1/CALB2/CD44/CHGA/CHI3L1/CCR1/CSF1R/CX3CR1/CYBA/EDN3/ELN/ENG/EPHX1/VEGFD/FLNA/FLT1/FOS/GHR/GNB3/GPX3/GSTM1/NR4A1/IGF1/IRF5/LAIR1/MT1E/COX1/NOS2/NOS3/PTGS1/PTHLH/RENBP/CXCL12/SPP1/TGIF1/TLR2/TLR3/TLR4/TNFRSF1A/VIM/WNT3/SEMA3B/PIR/APLN/ABCG2/LPAR6/GADD45G/LY96/EHF/APIP/ISYNA1/ANO1/ACKR3/DOCK8/DNAAF1/NPNT/ARMH1/STING1/TRIM72/SFTPA2	66
C0011574	Involutional Depression	8/1249	16/13089	4.29701e-05	0.00380303	0.00324174	FKBP5/GAD2/GALR1/NR4A1/RELN/TAC1/IFI44L/TPH2	8
C1571983	Involutional paraphrenia	8/1249	16/13089	4.29701e-05	0.00380303	0.00324174	FKBP5/GAD2/GALR1/NR4A1/RELN/TAC1/IFI44L/TPH2	8
C1571984	Psychosis, Involutional	8/1249	16/13089	4.29701e-05	0.00380303	0.00324174	FKBP5/GAD2/GALR1/NR4A1/RELN/TAC1/IFI44L/TPH2	8
C0521173	Granulomatosis	5/1249	6/13089	4.33942e-05	0.00380303	0.00324174	CYBA/CYBB/HLA-DPA1/HLA-DPB1/PTPN22	5
C0026896	Myasthenia Gravis	34/1249	175/13089	4.41442e-05	0.00382929	0.00326411	BCHE/C4A/C4B/CD86/DNMT3B/FCGR2A/FOS/HLA-B/HLA-C/HLA-DPA1/HLA-DPB1/HLA-DQB1/IRF8/IGF1/ITGAX/PMP22/PTPRC/S100B/CXCL12/SMN1/SPP1/TCF19/THBS1/TLR3/TLR4/TNFAIP3/TYMS/VAV1/LILRB1/PTPN22/TLR7/VARS2/HIF3A/FHDC1	34
C0019187	Hepatitis, Alcoholic	19/1249	74/13089	4.64436e-05	0.00395924	0.00337489	ATF3/CD74/CSF3R/DNMT3B/HLA-B/ITGB2/ITPR3/EPCAM/NAIP/PIK3CG/SPP1/SYK/TLR2/TLR3/TLR4/TNFRSF1A/CCL4L2/TLR7/ACKR3	19
C0272286	Thrombocytopenia due to platelet alloimmunization	14/1249	45/13089	4.72441e-05	0.00395924	0.00337489	CD86/CD44/FCGR2A/FCGR3A/PTGS1/CXCL12/SYK/TG/TLR4/TNFAIP3/HPSE/PTPN22/GP6/HAVCR2	14
C1844383	Recurrent bacterial infection	14/1249	45/13089	4.72441e-05	0.00395924	0.00337489	BTK/C3/HBB/CFH/ITGB2/PNP/RAB27A/SMARCD2/IKBKG/IKZF1/BLNK/SAMD9/DOCK8/FERMT3	14
C0032914	Pre-Eclampsia	22/1249	93/13089	4.75053e-05	0.00395924	0.00337489	C3/CYP2J2/EFNA1/ENG/EPHX1/F5/FLT1/CFH/HSD11B2/IGF1/NOS2/NOS3/NPHS1/OLR1/PTGS1/S100B/SLC1A5/TLR2/TLR3/TLR4/VCAM1/APLN	22
C0277942	Butterfly rash	6/1249	9/13089	4.86435e-05	0.00397614	0.00338929	C1QA/C1R/FCGR2A/SPP1/PTPN22/STING1	6
C1720887	Female Urogenital Diseases	6/1249	9/13089	4.86435e-05	0.00397614	0.00338929	AMH/EMX2/IGF1/WNT5A/WNT7A/WNT4	6
C3495559	Juvenile arthritis	46/1249	266/13089	4.93885e-05	0.00399858	0.00340842	ACAN/AMH/C4A/ENTPD1/DUSP4/FOS/GHR/GMPR/GPR35/GSTM1/NRG1/HLA-B/HLA-C/HLA-DPA1/HLA-DPB1/HLA-DQB1/IGF1/IRF5/NOS3/OLR1/PGM5/PRKCQ/PTPRC/RAB27A/S100B/SPP1/STXBP2/THBS1/TLR2/TLR3/TLR4/TNFAIP3/TNFRSF1A/VCAM1/VIM/KLF4/FAXDC2/CARD8/STAB1/CRB1/MAFF/PTPN22/TLR7/CARD14/ANKRD55/TLR10	46
C0333516	Tumor necrosis	39/1249	213/13089	5.06701e-05	0.00406365	0.00346388	AIF1/BTK/CASP8/CD86/CD44/CHGA/CHRM3/ABCC2/F5/FCGR3A/FOS/ACKR1/NR4A1/IFI16/IGF1/MRC1/NFATC2/NOS2/PNP/PIK3CG/PTHLH/PTPRC/SPARC/SYK/TG/THBS1/TLR4/TNFRSF1A/TYMS/VIM/XBP1/IKBKG/KL/BCL2L11/PAK4/HSPB8/TRPM4/SEMA6A/SMOC1	39
C0042373	Vascular Diseases	67/1249	435/13089	5.25912e-05	0.0041783	0.00356161	ACTA2/AIF1/ALOX5/AMH/APOB/ENTPD1/CYBA/CYBB/ELN/ENG/F5/FAT1/FCGR3A/FHL2/VEGFD/FLI1/FLNA/FOS/CFH/NR4A1/TNC/IGF1/ITGB2/LPL/NOS2/NOS3/PNP/OLR1/PAWR/PIK3CG/PRKCA/RARRES2/RENBP/S100B/CXCL12/SPP1/TAL1/TGFBR2/THBS1/TLR2/TLR4/TNFRSF1A/VCAM1/VIM/WNT5A/IKBKG/PROM1/APLN/KLF4/KL/LIPG/CCL4L2/TXNIP/PDPN/HPSE/CRB1/DAPK2/PTPN22/DKK2/ISYNA1/TREM2/ACKR3/ABCG8/P2RY12/ARHGAP24/C1QTNF1/STING1	67
C0085207	Gestational Diabetes	60/1249	378/13089	5.3676e-05	0.004225	0.00360142	ADRA2A/AMH/APOB/ASCL1/CASP8/CD86/CD44/CHRM3/CMKLR1/ABCC2/CX3CR1/CYBB/CYP1B1/DCX/DUSP9/FLT1/GAD2/GCK/GHR/GLI2/GNB3/GRB14/GSTM1/HLA-DQB1/HSD11B2/IGF1/IGFBP3/ITGAX/LPL/ND1/NOS2/NOS3/OLR1/PIK3CG/PTPRC/RARRES2/SPARC/TG/TGIF1/TLR2/TLR4/COL14A1/VCAM1/APLN/CD163/LIPG/ABCG2/TXNIP/SDS/SLC27A2/PLXND1/HPSE2/PAPPA2/HIF3A/INO80B/TRPM6/LINGO2/SLC16A11/C5orf34/MICA	60
C4524092	Chronic rhinosinusitis with nasal polyps	20/1249	81/13089	5.4219e-05	0.00422858	0.00360448	ALOX15/BMP7/CHI3L1/GPR17/HLA-DRA/HSD11B2/EPCAM/NOS2/PTGS1/CXCL12/SPP1/TAC1/TACR1/TLR3/VIM/CYSLTR1/ISYNA1/ACKR3/NTN4/HAVCR2	20
C3203547	Axial spondyloarthritis	12/1249	35/13089	5.61805e-05	0.00427963	0.00364799	BMP2/CD74/HLA-B/HLA-C/MRC1/TAL1/TLR2/TLR4/TNFAIP3/VIM/CD163/ARMH1	12
C0262985	Psoriasiform eczema	11/1249	30/13089	5.64687e-05	0.00427963	0.00364799	HLA-B/HLA-C/HLA-DQB1/IFI16/ITGB2/RARRES2/VCAM1/CACNA1G/TLR7/SLC29A3/CARD14	11
C0031106	Aggressive Periodontitis	19/1249	75/13089	5.67156e-05	0.00427963	0.00364799	ALOX5/CASP8/CYBA/ELN/FCGR2A/FCGR3A/GSTM1/HLA-B/HLA-C/HLA-DQB1/IRF5/ITGAM/ITGB2/NOS2/TLR2/TLR4/VCAM1/WNT5A/BRINP3	19
C0007286	Carpal Tunnel Syndrome	16/1249	57/13089	5.68872e-05	0.00427963	0.00364799	AEBP1/ACAN/AMH/CASP8/COL11A1/GHR/GSTM1/HLA-DPA1/HLA-DPB1/TNC/IGF1/OLR1/PGR/PMP22/HCP5/ADAMTS17	16
C4082937	Necrotizing enterocolitis in fetus OR newborn	25/1249	114/13089	5.79589e-05	0.00432201	0.00368411	ACTA1/AIF1/ASCL1/CHRM3/FABP6/FLT1/IGF1/IRF5/NOS2/NOS3/PIK3CG/PRODH/CXCL12/SPP1/TLR2/TLR4/TNFAIP3/XBP1/IKBKG/CD163/MYL12A/LY96/DCDC2/SIGIRR/ADCY4	25
C0027873	Neuromyelitis Optica	21/1249	88/13089	6.1132e-05	0.00451898	0.00385201	AMH/AQP1/SERPING1/FCGR3A/CFH/HLA-DPA1/HLA-DPB1/HLA-DQB1/IRF8/IRF5/OAS3/PIK3CG/S100B/SPP1/TLR2/TLR4/TNFRSF1A/CD163/ABCG2/PTPN22/RASL12	21
C1449563	Cardiomyopathy, Familial Idiopathic	74/1249	496/13089	6.35068e-05	0.00463638	0.00395209	ACTA2/SLC25A6/ATP2A1/ALDH7A1/BMP2/CCND2/CHI3L1/CHRM2/CHRM3/CNR1/COL11A1/CYBB/DNAH8/DNMT3B/ELN/EYA4/FAT1/FHL2/FLNC/FOS/LRRC32/GPX3/NRG1/HLA-C/HLA-DPA1/HLA-DPB1/HLA-DQB1/IGF1/IRF5/KCNJ12/LTBP2/MRC1/CYTB/NOS3/PGR/PIK3CG/PTPRC/RENBP/S100B/SDC4/CXCL12/SLC22A3/SNAI2/SPP1/SYK/THBS1/TIE1/TLR4/TNFRSF1A/VIM/WNT5A/PROM1/APLN/MGAM/KLF4/KL/SPRY1/SMC2/PDLIM5/MYL12A/PDPN/LILRB1/ADAMTS8/LDB3/DAPK2/HAVCR1/CTNNA3/…	74
C0035204	Respiration Disorders	24/1249	108/13089	6.47258e-05	0.00463638	0.00395209	ALOX5/EPHX1/FLNA/GSTM1/HLA-DPB1/ITGAM/ITGB2/ITK/COX1/PIK3CG/PRKCA/PTGS1/S100A10/SLC22A3/THBS1/TLR3/TLR4/KLF4/CD163/CYSLTR1/ANO1/NLRP2/TMEM196/SFTPA2	24
C0699949	airway disease	24/1249	108/13089	6.47258e-05	0.00463638	0.00395209	ATF3/C3/CD38/CHI3L1/CCR1/FGFR4/HLA-DQB1/IGF1/IL13RA2/ITGAM/ITGAX/ITGB2/PRKCA/MAPK13/PTAFR/SPP1/TLR4/CD163/SEMA3E/CYSLTR1/EHF/ANO1/P2RY12/SFTPA2	24
C0085110	Severe Combined Immunodeficiency	33/1249	171/13089	6.52685e-05	0.00463638	0.00395209	BTK/CCND2/CD38/CYBB/CYP2J2/DOCK2/ENG/GHR/HLA-B/HLA-C/EPCAM/PNP/PIK3CG/PTPRC/CXCL12/SMN1/SPARC/SYK/TCN2/VIM/PROM1/KLF4/PDPN/HPSE/AMACR/LDLRAP1/APBB1IP/MTPAP/CHD7/NLRP2/HIF3A/DOCK8/CARD11	33
C0345967	Malignant mesothelioma	46/1249	269/13089	6.54471e-05	0.00463638	0.00395209	AQP1/ASPA/ATF3/BMP2/BST1/C3/CALB2/CASP8/CCND2/CD44/ABCC2/EPHX1/FLT1/GLI2/GSTM1/TNC/ICAM2/IGF1/IGFBP3/IL13RA2/LTBP2/NOS3/PIK3CG/CXCL12/SPP1/SYK/TLR3/TYMS/VCAM1/VIM/WNT3/SEMA3B/CCNE2/OSMR/SEMA3A/TXNIP/PDPN/IGF2BP3/HPSE/WIF1/EHF/LATS2/MPEG1/ASPM/GPR153/SYCE1L	46
C0747845	early pregnancy	32/1249	164/13089	6.71483e-05	0.00471759	0.00402131	AMH/BMP2/CD86/CMKLR1/F5/FCGR3A/VEGFD/GNB3/GSTM1/NR4A1/HSD11B2/IGF1/NOS3/PGR/PIK3CG/PTGIS/RARRES2/SDC4/CXCL12/TG/THBS1/TLR4/WNT5A/PXDN/PROM1/TXNIP/LY96/ANO1/ACKR3/PAPPA2/DHRS11/HAVCR2	32
C0032231	Pleurisy	13/1249	41/13089	7.03582e-05	0.00484878	0.00413313	C4A/CD4/CCR1/FCGR2A/HLA-B/HLA-DPA1/HLA-DPB1/PIK3CG/TLR4/TNFRSF1A/WNT3/PTPN22/HAVCR1	13
C2363741	HIV-1 infection	66/1249	431/13089	7.13962e-05	0.00484878	0.00413313	ARHGDIB/BST2/SERPING1/CASP8/CD4/CD38/ENTPD1/CD74/CHI3L1/ABCC2/CX3CR1/CYBB/SARDH/FCGR2A/FCGR3A/FOS/GNB3/GRM8/HCK/HLA-B/HLA-C/HLA-DPA1/HLA-DPB1/HLA-DQB1/IFI16/IGF1/INPP5D/MRC1/OLR1/PIK3CG/PLP2/PRKCA/PTPRC/S100B/CXCL12/SELPLG/SPN/TAC1/TG/THBS1/TLR2/TLR3/TLR4/TNFRSF1A/ABCG2/CCL4L2/TRIM22/IFITM3/LILRB1/HCP5/HAVCR1/CNTN6/TLR7/POLD4/SMOC1/CLEC7A/TLR10/HAVCR2/TRIM5/SLFN11/CACNA2D4/TMEM132D/FREM1/ARMH1/AC…	66
C0031069	Familial Mediterranean Fever	18/1249	70/13089	7.15033e-05	0.00484878	0.00413313	SERPING1/CASP8/COL9A1/COL9A3/F5/FOS/HLA-C/PIK3CG/PRKCA/S100B/TLR2/TLR4/TNFAIP3/TNFRSF1A/CARD14/TRIM5/STING1/MICA	18
C2930619	Sex Differentiation Disorders	16/1249	58/13089	7.1684e-05	0.00484878	0.00413313	AMH/CASP8/AKR1C1/EMX2/GHR/COX1/CYTB/PMP22/SLC22A3/TLR4/TXNIP/GADD45G/WNT4/SAMD9/DHRS11/CBX2	16
C0751967	Multiple Sclerosis, Relapsing-Remitting	23/1249	102/13089	7.18676e-05	0.00484878	0.00413313	ALOX15/BMP2/ENTPD1/CHI3L1/CX3CR1/FCGR2A/FCGR3A/LRRC32/IGF1/IGFBP3/COX1/NOS2/PLP1/PTHLH/SPP1/TNFRSF1A/VCAM1/KLF4/KL/SEMA3A/TLR7/SLFN12/PDXP	23
C0040021	Thromboangiitis Obliterans	20/1249	83/13089	7.85214e-05	0.00525599	0.00448024	ACTA2/CD44/FLT1/HLA-B/HLA-DPB1/IGF1/NOS3/PIK3CG/PRKCA/PTPRC/SYK/TG/TLR4/VCAM1/GATD3/HPSE/CASS4/HAVCR2/MICA/LOC102724023	20
C0003507	Aortic Valve Stenosis	30/1249	151/13089	7.94542e-05	0.00527385	0.00449547	ALOX5/APOB/ARSD/BMP7/CD86/ENTPD1/ELN/ENG/FCGR3A/FLI1/FLNC/FOS/TNC/IGF1/ITGAM/LTBP2/PIK3CG/PTPRC/S100B/SDC4/SPP1/TLR2/SCG2/APLN/CHST3/PDPN/WIF1/MLC1/ARHGAP31/STING1	30
C0263666	Dermatomyositis, Childhood Type	11/1249	31/13089	8.0029e-05	0.00527385	0.00449547	C4A/HLA-B/HLA-DMA/HLA-DMB/SPP1/THBS1/TLR3/TLR4/VCAM1/TLR7/SMOC1	11
C0155877	Allergic asthma	38/1249	210/13089	8.17536e-05	0.00534606	0.00455702	ALOX5/AOAH/C3/CD4/CD86/ENTPD1/CHI3L1/CHRM2/CCR1/CSF1R/CYBA/ELN/GSTM1/HLA-B/HLA-DPA1/HLA-DPB1/HLA-DQB1/IL13RA2/ITGB4/NOS3/NTSR1/PIK3CG/PTAFR/SPP1/THBS1/TLR2/TLR4/DDO/KLF4/LIPG/SEMA3E/PTPN22/HAVCR1/SIGLEC8/TLR7/DOCK8/HAVCR2/ARMH1	38
C0017658	Glomerulonephritis	42/1249	241/13089	8.64204e-05	0.00560809	0.00478038	AHCY/AIF1/ALOX5/ALOX15/SERPING1/C3/C3AR1/C4A/CD38/CD74/CX3CR1/CYBB/FCGR2A/FCGR3A/FLI1/FOS/CFH/HLA-DQB1/IGF1/IRF5/ITGAM/ITGB2/ITGB4/NOS3/NPHS1/PRKCA/PTAFR/S100A10/SPP1/SYK/TGFBR2/TLR3/TLR4/VCAM1/VIM/IKBKG/CD163/IKZF1/HPSE/HAVCR1/TLR7/SRR	42
C1565489	Renal Insufficiency	63/1249	409/13089	8.71616e-05	0.00561334	0.00478485	ALOX5/ALOX12B/ARSA/BMP7/C1QA/C1R/C3/C4A/CALB2/CHGA/CHRM3/CCR1/CMKLR1/CNR1/CYBA/ELN/EMP1/FANCA/FOS/GPR35/HBB/CFH/HLA-B/HLA-DPA1/HLA-DPB1/HMBS/HSD11B2/IGF1/IRF5/COX1/ND1/ND6/NOS3/NPHS1/OLR1/PTHLH/RARRES2/RENBP/RNU1-4/SCN7A/SPP1/TGFB3/TGFBR2/TGM1/TLR4/KL/ABCG2/MAFB/IKZF1/SEMA3A/HPSE/C1QL1/DAPK2/SHPK/PTPN22/HAVCR1/KCNIP1/ACKR3/HPSE2/P2RY12/NOX5/BICC1/DZIP1L	63
C1963943	Atherothrombosis	16/1249	59/13089	8.97541e-05	0.00573684	0.00489013	BTK/CYBB/F5/CFH/ITGB2/COX1/PTGS1/SPP1/TLR2/TLR4/VCAM1/KLF4/LIPG/GP6/ACKR3/P2RY12	16
C0019079	Hemoptysis	13/1249	42/13089	9.30816e-05	0.00590513	0.00503357	ACTA2/C4A/CCR1/ELN/ENG/HLA-B/HLA-DPA1/HLA-DPB1/TGFB3/TGFBR2/TLR4/PTPN22/CLEC7A	13
C0037299	Skin Ulcer	23/1249	104/13089	9.86572e-05	0.00621248	0.00529556	BTK/CYBA/CYBB/EPB42/FCGR2A/HBB/HLA-B/HLA-DPA1/HLA-DPB1/IGF1/IRF5/ITGB2/NOS3/PIK3CG/CXCL12/SMN1/IKBKG/GJB6/PTPN22/CLEC7A/DOCK8/HAVCR2/TRPV3	23
C0007684	Central Nervous System Infection	9/1249	22/13089	0.000100389	0.00624446	0.00532283	ALOX5/ITGAM/ITGAX/S100B/SPP1/TACR1/VIM/CYSLTR1/HPSE	9
C3850141	Acute-On-Chronic Liver Failure	19/1249	78/13089	0.000100634	0.00624446	0.00532283	BCHE/IFI16/MRC1/PIK3CG/RARRES2/CXCL12/SPP1/TLR2/TLR3/TLR4/H4C6/H4C12/H4C11/H4C2/CD163/ACKR3/SEMA6A/SAMSN1/HAVCR2	19
C0406537	Morbilliform Drug Reaction	6/1249	10/13089	0.000111759	0.00688453	0.00586842	ALOX5/C4B/HLA-B/HLA-DPB1/HLA-DQB1/TAC1	6
C0002726	Amyloidosis	70/1249	472/13089	0.000120012	0.00724551	0.00617612	A2M/ACAN/AIF1/ALOX5/ALOX15/ARSA/BCHE/C1QA/C1QB/C1QC/C3/CD38/CD74/CHI3L1/CHRM3/CYBB/DCX/ELN/FAT1/NRG1/HLA-DMA/HMBS/NR4A1/IGF1/ITGAM/LAIR1/COX1/NOS3/NPY/PAWR/PIK3CG/PMP22/PRKCA/RELN/PTGS1/PTPRC/S100B/CXCL12/SELPLG/SMN1/SPP1/SST/TGFBR2/TLR2/TLR4/TNFRSF1A/VCAM1/XBP1/OSMR/CD163/CARTPT/BCL2L11/ABCA7/GPNMB/TXNIP/SDS/DAPK2/HSPB8/TMEM176B/DCDC2/GSAP/TREM2/NGB/CENPK/HHIP/CLEC7A/CARD14/CHRFAM7A/FSIP1/MICA	70
C0040028	Thrombocythemia, Essential	28/1249	140/13089	0.000120371	0.00724551	0.00617612	ARSA/CALB2/CDH13/CHI3L1/CSF3R/F5/FCGR2A/FLI1/FLT1/HLA-B/IGF1/ITGAM/ITGB2/COX1/NFATC2/NOS3/PTGS1/CXCL12/SLC14A1/SPP1/THBS1/TLR4/U2AF1/HPSE/CHEK2/PRAM1/HAVCR2/LINC01152	28
C0162871	Aortic Aneurysm, Abdominal	56/1249	356/13089	0.000120678	0.00724551	0.00617612	ACTA2/AEBP1/AHCY/ALOX5/AQP1/ARSA/BTK/C3/CASP8/CD44/CX3CR1/CYBB/CYP2J2/ELN/FBLN2/FCGR3A/FLNA/FLT1/FOS/HLA-B/HPN/ICAM2/ITGAM/ITGAX/ITGB2/MNDA/NOS2/NOS3/PGR/PIK3CG/PTPRC/RENBP/CXCL12/SPP1/TGFB3/TGFBR2/THBS1/TLR2/TLR3/TLR4/VCAM1/VIM/XBP1/PXDN/APLN/KLF4/CCL4L2/CYSLTR1/HPSE/ADAMTS8/CARD8/PTPN22/EHF/ADCY10/P2RY12/ARMH1	56
C0004368	Autoimmune state	13/1249	43/13089	0.000121881	0.00724551	0.00617612	BTK/SERPING1/C1R/FLT1/GPR35/HLA-DPA1/HLA-DPB1/HLA-DQB1/IRF5/ITK/ITPR3/PTPN22/CHD7	13
C0162351	Contact hypersensitivity	13/1249	43/13089	0.000121881	0.00724551	0.00617612	CASP8/CD86/CD44/CCR1/CYP1B1/NRG1/HLA-DMA/IGFBP6/TLR4/PIR/TNFSF9/KIF2C/SLC7A11	13
C0220597	Adult Hodgkin Lymphoma	42/1249	245/13089	0.000126394	0.00746162	0.00636034	ALOX15/ARHGDIB/BTK/SERPING1/CD38/CNR1/FCGR3A/GSTM1/HBB/HLA-DPB1/HLA-DQB1/IGF1/IL13RA2/IRF5/MRC1/PIK3CG/PMP22/PRSS3/PTPRC/CXCL12/SPI1/TGFBR2/TLR4/TNFAIP3/WNT5A/XBP1/PROM1/CD163/CCL4L2/RGS6/IKBKE/DLEC1/BCL2L11/CHEK2/ZHX2/NINL/DAPK2/ISYNA1/NLRP2/HAVCR2/NAPRT/MICA	42
C0020479	Hyperlipoproteinemia Type III	7/1249	14/13089	0.000133055	0.0078007	0.00664937	APOB/APOC1/CD44/ITGB2/LPL/HPSE/SULF2	7
C1855179	CATARACT, ANTERIOR POLAR	17/1249	67/13089	0.000134708	0.0078435	0.00668586	A2M/APOB/BCHE/CHI3L1/FCGR2A/FCGR3A/TNC/IRF5/PTPRC/SDC4/SPP1/TLR2/TLR4/IKBKG/HAVCR1/ACKR3/SFTPA2	17
C0035235	Respiratory Syncytial Virus Infections	28/1249	141/13089	0.000136803	0.00791128	0.00674364	ALOX15/CHI3L1/CCR1/CNR1/CX3CR1/FCGR3A/HLA-C/HLA-DPB1/IFIT2/ITGAX/NOS2/NTSR1/PRKCA/PTGIS/PTPRC/SPP1/TAC1/TACR1/THBS1/TLR2/TLR3/TLR4/IKBKG/LILRB1/TLR7/ISYNA1/SFTPA2/MICA	28
C0220644	Childhood Hodgkin Lymphoma	42/1249	246/13089	0.000138705	0.00792865	0.00675844	ALOX15/ARHGDIB/BTK/SERPING1/CD38/CNR1/FCGR3A/GSTM1/HBB/HLA-DQB1/IGF1/IL13RA2/IRF5/ITK/MRC1/PIK3CG/PMP22/PRSS3/PTPRC/CXCL12/SPI1/TGFBR2/TLR4/TNFAIP3/WNT5A/XBP1/PROM1/CD163/CCL4L2/RGS6/IKBKE/DLEC1/BCL2L11/CHEK2/ZHX2/NINL/DAPK2/ISYNA1/NLRP2/HAVCR2/NAPRT/MICA	42
C1275122	Familial multiple trichoepitheliomata	36/1249	200/13089	0.000138968	0.00792865	0.00675844	APOB/CASP7/CDH13/CX3CR1/EMX2/ENG/FABP6/FKBP5/GHR/HLA-B/HLA-C/IGF1/IGFBP3/ITK/EPCAM/MSR1/COX1/NELL1/PGR/PIK3CG/PTGS1/PTPRC/RRAD/SLC22A3/SPP1/TAC1/TLR4/TNNT1/KLF4/TXNIP/WIF1/BNC2/SRR/OMA1/GDF7/METTL7B	36
C0011991	Diarrhea	58/1249	375/13089	0.000146839	0.00828285	0.00706036	AQP1/BCHE/BTK/SERPING1/C1QA/C1R/CHGA/ABCC2/DNMT3B/EDN3/EMP1/FGFR4/FLT1/FOS/GNB3/CFH/HLA-B/HLA-DQB1/HMBS/IGF1/EPCAM/MT1E/NOS2/NPHS1/OPRK1/PIK3CG/PTPRC/SLC12A1/SMARCD2/SPARC/SPI1/SPP1/SST/TAC1/TCN2/THBS1/TLR3/TLR4/TNFRSF1A/TYMS/WNT2B/RECQL4/ABCG2/IKBKE/TSPAN2/IKZF1/C1QL1/BLNK/ANO1/ACKR3/HSD3B7/TPH2/NTN5/ARX/MILR1/ARMH1/SYCE1L/WASHC1	58
C1292769	Precursor B-cell lymphoblastic leukemia	47/1249	286/13089	0.000147125	0.00828285	0.00706036	ALOX5/ASPA/BST1/BST2/BTK/C3/CASP8/CD86/CD38/CD44/CSF1R/CSRP2/EGR4/ELN/FAT1/GSTM1/HLA-C/HLA-DPB1/HLA-DQB1/INPP5D/ITGAM/ITGB2/LAIR1/PIK3CG/PTPRC/CXCL12/SPN/SYK/TAC1/TACR1/TLR4/TNFRSF1A/LAPTM5/SCG2/KLF4/KL/BCL2L11/IKZF1/IGF2BP3/BLNK/STYXL1/PLEKHG2/DOCK8/ARHGAP24/GSTO2/TMEM132D/ASPM	47
C4529962	Fatty Liver Disease	71/1249	484/13089	0.000150974	0.00833697	0.00710649	A2M/ADRA2A/AEBP1/AHCY/ALDH1A1/ALDH1B1/ALOX15/APOB/C3/CASP8/CD38/CD44/CHI3L1/CMKLR1/ABCC2/CYBA/CYBB/DNMT3B/DUSP9/F5/FAT1/FOS/GCK/GSTM1/CFH/HLA-C/NR4A1/IGF1/IL13RA2/ITGAM/ITGAX/ITGB2/LPL/EPCAM/COX1/ND6/NOS3/OLR1/PIK3CG/RARRES2/RENBP/S100A10/SFRP5/SPP1/SYK/TLR2/TLR3/TLR4/TNFAIP3/TNFRSF1A/VCAM1/XBP1/H4C6/H4C12/H4C11/H4C2/STC2/HSD17B6/MGAM/ABCG2/CCL4L2/TXNIP/SLCO2B1/LATS2/TLR7/ACKR3/SEMA6A/PCTP/HAVCR2…	71
C0038015	Spondyloepiphyseal Dysplasia	9/1249	23/13089	0.000151028	0.00833697	0.00710649	ACAN/CD38/COL9A1/COL11A1/FLNA/FLT1/RPL10/CHST3/RNU4ATAC	9
C0403529	Anti-Glomerular Basement Membrane Disease	9/1249	23/13089	0.000151028	0.00833697	0.00710649	BTK/FCGR2A/FCGR3A/CFH/HLA-C/HLA-DPB1/HLA-DQB1/SYK/PXDN	9
C3837958	Diabetes Mellitus, Ketosis-Prone	11/1249	33/13089	0.000152962	0.00838922	0.00715103	CHRM2/FCGR3A/GAD2/HLA-DQB1/HSD11B2/IGF1/ITPR3/NOS3/PRKCQ/PTPN22/SLC29A3	11
C0000737	Abdominal Pain	36/1249	201/13089	0.000154104	0.00839769	0.00715826	BMP2/SERPING1/C1QA/C1R/C4A/CCR1/ABCC2/EDN3/ELN/EPB42/F5/FLT1/GPR35/HBB/CFH/HLA-B/HLA-DPA1/HLA-DPB1/HLA-DQB1/HMBS/LPL/EPCAM/MT1E/COX1/ND1/ND6/SPP1/SST/TAC1/TGFBR2/TLR4/TNFRSF1A/IKZF1/PTPN22/TRPM4/ABCG8	36
C0042133	Uterine Fibroids	59/1249	385/13089	0.000166699	0.00895484	0.00763317	ALDH1A1/AMH/ATF3/BMP2/BMP8B/CCND2/CD38/CD44/CYP1B1/SARDH/DRD2/ENG/FGFR4/FKBP5/GHR/GPR17/GPER1/GSTM1/NRG1/TNC/IGF1/IGFBP3/LTBP2/NOS3/NTSR1/PGR/PIK3CG/PLP1/PTHLH/CXCL12/SMN1/SORD/SPP1/SST/TAC1/TACR1/TGFB3/THBS1/TLR3/VIM/WNT7A/TNFSF9/KLF4/CHST3/GREB1/DLEC1/PDLIM5/SDS/PTPN22/WNT4/ANO1/ADCY10/HPSE2/FERMT3/SLC7A3/MAGEC3/POGLUT3/DNAH2/KANSL1	59
C3160909	Autoimmune arthritis	16/1249	62/13089	0.000169967	0.00895484	0.00763317	CD38/ENTPD1/CYBB/FLT1/NR4A1/ITGAM/LAIR1/SYK/TLR2/TLR4/VAV1/VCAM1/TNFSF18/KLF4/SEMA6A/NPNT	16
C0947751	Vascular inflammations	36/1249	202/13089	0.000170707	0.00895484	0.00763317	AIF1/ALOX15/SERPING1/ENTPD1/CHI3L1/CX3CR1/CYBB/CYP2J2/ELN/ENG/FOS/NR4A1/ITGAM/ITGB2/NOS3/NPY/PAWR/PIK3CG/RARRES2/SELPLG/SST/TAC1/THBS4/TLR2/TLR4/TNFRSF1A/VCAM1/VIM/IKBKG/TNFSF9/KLF4/KL/PDPN/SLCO2B1/HAVCR1/GP6	36
C0011616	Contact Dermatitis	15/1249	56/13089	0.000172031	0.00895484	0.00763317	ALOX15/CASP8/CD86/CD44/CCR1/CYP1B1/NRG1/HLA-C/HLA-DMA/IGFBP6/TLR4/PIR/TNFSF9/KIF2C/SLC7A11	15
C0013221	Drug toxicity	15/1249	56/13089	0.000172031	0.00895484	0.00763317	BCHE/C3/ABCC2/HLA-B/HLA-C/IGF1/SHMT1/SLCO2A1/SPP1/TCN2/TLR2/TYMS/CACNA1H/ABCG2/HAVCR1	15
C4025272	Peripheral arterial stenosis	19/1249	81/13089	0.00017219	0.00895484	0.00763317	ACTA2/APOB/ARSA/CHI3L1/ELN/ENG/LPL/NOS3/PON3/PTGS1/CXCL12/TAC1/TGFB3/TGFBR2/VCAM1/CUBN/LDLRAP1/ABCG8/P2RY12	19
C0269102	Endometrioma	34/1249	187/13089	0.00017255	0.00895484	0.00763317	ACTA2/ALDH1A1/AMH/BMP7/C1R/CD44/CNR1/AKR1C1/DNMT3B/FKBP5/FOS/GPER1/GPX3/HLA-DPB1/NR4A1/TNC/IGF1/IGFBP6/ITGAX/PGR/PRELP/SST/SSTR1/STC2/CCNE2/CD163/GREB1/PAK4/TXNIP/ITGB3BP/LMOD1/SLCO4A1/HERC5/SULF2	34
C0031099	Periodontitis	57/1249	369/13089	0.000172755	0.00895484	0.00763317	APOB/BMP2/C1QA/C1R/C3/CASP8/CD38/CD44/CD74/CHGA/CCR1/CMKLR1/CSF1R/CSF3R/CYP1B1/ELN/FCGR2A/FCGR3A/FOS/GSTM1/HBB/HLA-B/TNC/IGF1/INPP5D/IRF5/ITGAM/ITGB2/NOS2/NOS3/NPY/PNP/PIK3CG/PTHLH/RARRES2/S100B/CXCL12/SFRP5/SST/SYK/TAC1/THBS1/TLR2/TLR3/TLR4/VAV1/VCAM1/WNT5A/BHLHE40/PROM1/CD163/HPSE/LILRB1/HAVCR1/TLR7/TREM2/THNSL2	57
C0014457	Eosinophilia	33/1249	180/13089	0.000181871	0.00936766	0.00798506	CAPN3/CD4/CD86/CCR1/CYBA/DRD2/FKBP5/FLNC/TNC/IL15RA/ITGAM/LTBR/NFATC2/NOS2/PLA2G5/RAB27A/SPP1/TAC1/TLR2/TLR4/VCAM1/IKBKG/TRAF4/PDPN/HAVCR1/CHD7/DOCK8/CARD11/HAVCR2/IFNLR1/THSD7A/SFTPA2/RNU4ATAC	33
C0035328	Retinal Vein Occlusion	12/1249	39/13089	0.000183707	0.00936766	0.00798506	AQP1/CSF1R/CX3CR1/CYP1B1/F5/FLT1/NOS3/PNP/CXCL12/VCAM1/SEMA3A/HPSE	12
C0030554	Paresthesia	20/1249	88/13089	0.000185952	0.00936766	0.00798506	SERPING1/C4A/CAPN3/CCR1/HBB/HLA-B/HLA-DQB1/HMBS/EPCAM/COX1/ND1/ND6/NAGA/PMP22/SLC12A1/TGFBR2/TLR4/TNFRSF1A/CUBN/PTPN22	20
C1842981	NEUROTICISM	20/1249	88/13089	0.000185952	0.00936766	0.00798506	ASCL1/CD38/CDH13/CHRNA5/CNR1/DNAH8/DRD2/FKBP5/GAD2/NRG1/ITGAM/ITK/NPY/TAL1/XBP1/CHST3/GPC6/MTCL1/TPH2/KANSL1	20
C0004763	Barrett Esophagus	45/1249	273/13089	0.00018804	0.00936766	0.00798506	APOB/CD44/CDH13/CDO1/ENG/EYA4/FABP6/GHR/GPX3/GSTM1/TNC/ICAM2/IGF1/IGFBP3/EPCAM/MGST1/MSR1/COX1/NELL1/PTGS1/SNAI2/SPARC/SST/TAC1/TLR2/TLR4/TYMS/VCAM1/VIM/WNT5A/PROM1/KLF4/IGF2BP3/HPSE/WIF1/AMACR/BNC2/TRIB3/NOX5/TSPAN18/OMA1/BEST3/GDF7/THEMIS/MICA	45
C0677932	Progressive Neoplastic Disease	39/1249	226/13089	0.000188433	0.00936766	0.00798506	BTK/CD38/CD74/CHGA/CHI3L1/DCX/ELN/FCGR3A/VEGFD/HBB/CFH/HLA-B/HLA-C/HLA-DQB1/IL15RA/MRC1/NOS2/PGR/PIK3CG/PLP1/PMP22/PTPRC/S100B/SST/SYK/TAC1/TG/TYMS/WNT5A/PROM1/CACNA1H/BCL2L11/PDPN/HCP5/WIF1/HAVCR1/HAVCR2/APRG1/WIPF3	39
C3539781	Progressive cGVHD	39/1249	226/13089	0.000188433	0.00936766	0.00798506	BTK/CD38/CD74/CHGA/CHI3L1/DCX/ELN/FCGR3A/VEGFD/HBB/CFH/HLA-B/HLA-C/HLA-DQB1/IL15RA/MRC1/NOS2/PGR/PIK3CG/PLP1/PMP22/PTPRC/S100B/SST/SYK/TAC1/TG/TYMS/WNT5A/PROM1/CACNA1H/BCL2L11/PDPN/HCP5/WIF1/HAVCR1/HAVCR2/APRG1/WIPF3	39
C0342257	Complications of Diabetes Mellitus	29/1249	151/13089	0.000192804	0.00949274	0.00809168	ALOX15/ATF3/BMP7/CASP8/GCK/GHR/HLA-DQB1/IGF1/IGFBP3/ITGAM/ITGB2/NOS3/NPY/PIK3CG/RENBP/CXCL12/SPARC/TCF7/THBS1/TNFRSF1A/WNT3/XBP1/APLN/MGAM/CD163/KL/TXNIP/HPSE/SEMA6A	29
C0021818	Intervertebral Disk Displacement	8/1249	19/13089	0.000194299	0.00949274	0.00809168	AMH/CHI3L1/COL9A3/COL11A1/CX3CR1/ELN/IGF1/PIK3CG	8
C0349217	Depressive episode, unspecified	8/1249	19/13089	0.000194299	0.00949274	0.00809168	NOS2/PRKCA/PTPRC/S100A10/TACR1/TLR2/TLR4/HPSE	8
C0033774	Pruritus	17/1249	69/13089	0.000198412	0.00955982	0.00814887	ALOX12B/EPHX1/FLI1/GPR35/HLA-DRA/IRF5/TAC1/TGM1/OSMR/GPNMB/DCDC2/CHD7/CLEC7A/CARD14/HSD3B7/TRPV3/CERS3	17
C0027809	Neurilemmoma	28/1249	144/13089	0.000198776	0.00955982	0.00814887	ALDH1A1/ARSA/BMP2/CD44/DCX/ENG/FLT1/FOS/NRG1/TNC/IGF1/MSH4/PGR/PIK3CG/PMP22/S100B/SPP1/SST/TIE1/CD163/ABCG2/LILRB1/LATS2/ANO1/ACKR3/SEMA6A/ARHGAP24/THSD7A	28
C0085580	Essential Hypertension	42/1249	250/13089	0.000199532	0.00955982	0.00814887	APOB/CD44/CHGA/CNR1/CYBA/CYP2J2/DRD2/GCK/GNB3/GPX3/GSTM1/HLA-B/HLA-DPB1/HLA-DQB1/HSD11B2/IGF1/LPL/LSS/NOS2/NOS3/NPY/OLR1/PNMT/PTGIS/RENBP/RNU1-4/SCN7A/CXCL12/SHMT1/SLC12A1/SPP1/TGFBR2/TLR2/APLN/KL/CHST3/CARD8/ISYNA1/CASZ1/ACKR3/NOX5/GSTT2B	42
C0024523	Malabsorption Syndrome	31/1249	166/13089	0.00020017	0.00955982	0.00814887	APOB/BTK/C4A/CCR1/CYBA/CYBB/DNMT3B/ELN/F5/FAT1/FLNA/HBB/HLA-B/IRF5/EPCAM/COX1/ND1/ND6/S100A10/SLC2A5/SLCO2A1/TGFBR2/TLR4/CUBN/RECQL4/PTPN22/BLNK/SLC29A3/HSD3B7/TPH2/ARX	31
C0000731	Abdomen distended	16/1249	63/13089	0.000207938	0.00982046	0.00837104	ARSA/C1QA/C1R/EPB42/FLI1/FLNA/HLA-DQB1/ITGA6/IRF5/ITGB4/NPHS1/SPP1/TG/PAX8/LMOD1/FREM2	16
C0242698	Ventricular Dysfunction, Left	16/1249	63/13089	0.000207938	0.00982046	0.00837104	ACTA2/APOB/ELN/EYA4/COX1/CYTB/ND1/ND6/TGFB3/TGFBR2/TLR4/APLN/LDB3/LDLRAP1/ABCG8/MIR125B2	16
C0001342	Acute periodontitis	14/1249	51/13089	0.000212213	0.00984794	0.00839446	CASP8/CYBA/ELN/FCGR2A/FCGR3A/GSTM1/HLA-C/HLA-DQB1/IRF5/NOS2/TLR2/TLR4/WNT5A/BRINP3	14
C0399440	Hereditary gingival fibromatosis	14/1249	51/13089	0.000212213	0.00984794	0.00839446	ASCL1/BMP2/BMP7/SERPINH1/HPN/IGF1/PIK3CG/SMN1/TGFB3/TGFBR2/CD163/SEMA3E/PAK4/HPSE	14
C0035439	Rheumatic Heart Disease	15/1249	57/13089	0.000213154	0.00984794	0.00839446	C4A/C4B/HLA-B/HLA-DQB1/TNC/IGF1/IGFBP3/NOS3/TLR2/TLR4/TNFAIP3/VIM/CARTPT/PTPN22/TRPM6	15
C0041755	Adverse reaction to drug	15/1249	57/13089	0.000213154	0.00984794	0.00839446	BCHE/C3/ABCC2/HLA-B/HLA-C/IGF1/SHMT1/SLCO2A1/SPP1/TCN2/TLR2/TYMS/CACNA1H/ABCG2/HAVCR1	15
C0276226	Herpes encephalitis	10/1249	29/13089	0.000222019	0.0102021	0.00869632	CX3CR1/ACKR1/TNC/TLR2/TLR3/TLR4/IKBKG/C1QTNF4/IFNLR1/STING1	10
C4025758	Abnormal myocardium morphology	6/1249	11/13089	0.000225994	0.0103289	0.00880442	C4A/CCR1/HLA-B/TLR4/TNFRSF1A/IKZF1	6
C1096184	West Nile viral infection	22/1249	103/13089	0.000236069	0.0107317	0.00914776	AIF1/CASP8/CSF1R/GAD2/HLA-B/IFIT2/IRF5/ITGAM/ITGAX/PIK3CG/SPP1/TLR3/TNFRSF1A/XBP1/DNALI1/IFITM3/SDS/TMED5/CPVL/SMOC1/HAVCR2/SLFN11	22
C0340288	Stable angina	17/1249	70/13089	0.000239119	0.0108125	0.00921665	CD44/CHI3L1/CNR1/CX3CR1/IGF1/ITGAM/NOS2/NPY/PTHLH/CXCL12/TLR2/TLR4/HPSE/PTPN22/GP6/ISYNA1/P2RY12	17
C0008312	Primary biliary cirrhosis	45/1249	276/13089	0.000242199	0.0108938	0.00928599	C4A/C4B/CD86/CD74/CHRM3/ABCC2/COL9A3/CX3CR1/LRRC32/GSTM1/HLA-B/HLA-DPA1/HLA-DPB1/HLA-DQB1/HLA-DRA/IGF1/IRF5/ITGB2/LTBR/NOS2/NOS3/CXCL12/SP100/SPP1/TGFBR2/TLR2/TLR3/TLR4/TNFRSF1A/VCAM1/WNT3/WNT2B/TNFSF9/KLF4/ABCG2/DLEU1/PTPN22/ARHGAP31/HHIP/MARCKSL1/PRAM1/RMI2/SDK1/KANSL1/SYCE1L	45
C0525045	Mood Disorders	61/1249	408/13089	0.000258798	0.0115792	0.00987017	ADRA2A/ADRA2C/CD44/CHRM2/CHRM3/CNR1/DNMT3B/DRD2/FKBP5/FOS/GAD2/GLI2/GNB3/MCHR1/GPER1/GSTM1/HLA-C/HSD11B2/HTR7/TNC/NOS3/NPY/NTSR1/OPRK1/PAWR/PIK3CG/RELN/PTGS1/S100A10/S100B/SST/TAC1/TACR1/WNT3/APLN/KL/ABCG2/RGS6/HCN4/SMC2/PDLIM5/C1QL1/ADAMTS6/FSTL4/STAB1/LMOD1/PRR16/EMCN/MAGEL2/TTC12/HES6/PLXNA3/GPRC5C/ACKR3/DPP10/BICC1/PPP1R1B/OPN4/TPH2/KANSL1/WASHC1	61
C0278987	Metastatic non-small cell lung cancer	15/1249	58/13089	0.000262504	0.0116224	0.00990699	CCND2/ABCC2/COL11A1/IGF1/EPCAM/MT1E/S100B/CXCL12/SNAI2/SPP1/THBS1/TYMS/PAX8/ACKR3/MARCHF11	15
C0871189	Psychotic symptom	15/1249	58/13089	0.000262504	0.0116224	0.00990699	BCHE/CHI3L1/CHRNA5/CNR1/DRD2/FKBP5/GSTM1/NRG1/HLA-DQB1/RENBP/S100B/TAL1/OLIG2/SMC2/TSPAN18	15
C0034065	Pulmonary Embolism	14/1249	52/13089	0.000265232	0.0116224	0.00990699	C4A/CCR1/CX3CR1/ENG/F5/HLA-B/COX1/ND1/ND6/NOS3/PLP1/TLR4/VCAM1/P2RY12	14
C0751212	Hyperalgesia, Secondary	14/1249	52/13089	0.000265232	0.0116224	0.00990699	AIF1/ALOX5/CNR1/FOS/IGF1/NOS2/PRKCA/PTGS1/PTHLH/SPARC/TAC1/TACR1/CACNA1H/CARTPT	14
C0014518	Toxic Epidermal Necrolysis	22/1249	104/13089	0.000272936	0.0118986	0.0101424	ALOX5/CASP8/EPHX1/GSTM1/CFH/HLA-B/HLA-C/HLA-DQB1/NOS2/NOS3/NPY/PTGIS/TCF19/THBS1/TLR2/TLR3/PROM1/ABCG2/IKZF1/HCP5/PLXNA3/MICA	22
C0010692	Cystitis	19/1249	84/13089	0.000284984	0.0123008	0.0104853	AIF1/ALOX5/CASP8/CX3CR1/EMP1/NRG1/ITGA6/ITGB4/NAIP/PAWR/PIK3CG/SCN7A/CXCL12/SLC22A3/TAC1/TACR1/TLR4/TNFRSF1A/TLR7	19
C0279628	Adenocarcinoma Of Esophagus	46/1249	286/13089	0.000285056	0.0123008	0.0104853	APOB/RND3/ASPA/C3/CASP7/CASP8/CDH13/DOCK2/EMX2/ENG/EPHX1/FKBP5/FLT1/GSTM1/HLA-C/TNC/IGF1/IGFBP3/ITGA6/EPCAM/COX1/NELL1/NOS3/PGR/PIK3CG/PTGS1/RNU1-4/RRAD/SNAI2/SPARC/SPP1/TAC1/TLR2/TLR3/TLR4/TYMS/VIM/PROM1/TXNIP/AMACR/RNU6-1/NOX5/ARHGAP24/TSPAN18/GDF7/ASPM	46
C3489532	Cone-Rod Dystrophy 2	30/1249	162/13089	0.000292905	0.0125757	0.0107196	AIF1/CD38/CHRM3/CYBB/ELN/GUCA1A/GUCA1B/HLA-DPB1/IGF1/IGSF1/NOS3/PIK3CG/PTPRC/PRPH2/S100B/SMN1/SPP1/TAC1/TLR2/TLR4/PROM1/ABCG2/LYVE1/CRB1/CNTN6/CASZ1/MICAL1/CDHR1/CACNA2D4/ADAMTS18	30
C0272199	Familial Hemophagocytic Lymphocytosis	8/1249	20/13089	0.000296876	0.0126187	0.0107563	FHL2/FHL3/PTPN6/RAB27A/S100B/STXBP2/CD163/HAVCR2	8
C0751633	Carotid Artery Plaque	8/1249	20/13089	0.000296876	0.0126187	0.0107563	CX3CR1/FCGR2A/LPL/NOS2/SPP1/TAC1/TLR4/P2RY12	8
C0020443	Hypercholesterolemia	50/1249	319/13089	0.000298525	0.0126257	0.0107622	APOB/ATF3/BCHE/C3/CHI3L1/CHRNA5/ABCC2/CX3CR1/CYBA/CYBB/ENG/FGFR4/FLNA/FLT1/GHR/GNB3/GPER1/NR4A1/ITGAM/ITGAX/ITGB2/LPL/NOS2/NOS3/NPY/OLR1/PIK3CG/PTPRC/PYGL/RARRES2/CXCL12/THBS1/TLR2/TLR4/VCAM1/SCG2/MGAM/LIPG/ABCG2/CARTPT/SLCO2B1/PIK3R5/LDLRAP1/TREM2/ASAH2/ACKR3/ABCG8/MPEG1/SYCE1L/MICA	50
C0027498	Nausea and vomiting	33/1249	185/13089	0.000307663	0.0129202	0.0110132	C4A/CD38/CHRM3/CCR1/CNR1/EDN3/ELN/FLI1/HLA-B/HLA-DPA1/HLA-DPB1/HMBS/ITGA6/IRF5/ITGB4/EPCAM/COX1/ND1/ND6/NPY/PON3/RAB27A/TAC1/TACR1/TGFBR2/TLR4/RECQL4/DLEC1/IKZF1/LMOD1/PTPN22/TREM2/RHBDF2	33
C0042029	Urinary tract infection	25/1249	126/13089	0.000309811	0.0129202	0.0110132	CD44/CHI3L1/CHRM3/CSF1R/EMP1/F5/FCGR2A/FCGR3A/GLI2/ITGAM/COX1/NOS2/NPHS1/PTGS1/CXCL12/SELPLG/SPI1/TLR2/TLR4/VIM/LY96/HAVCR1/SPESP1/SFTPA2/MICA	25
C0162739	HELLP Syndrome	12/1249	41/13089	0.000310047	0.0129202	0.0110132	ENG/EPHX1/F5/FLT1/GNB3/GSTM1/CFH/NOS3/TGFB3/TLR2/TLR4/ABCG2	12
C0016059	Fibrosis	24/1249	119/13089	0.000314373	0.0129444	0.0110339	ADRA2A/ADRA2C/CCND2/CHI3L1/CX3CR1/GSTM1/IGF1/PIK3CG/PLA2G5/PRKCA/CXCL12/SPARC/SPP1/TAC1/TGFB3/TGFBR2/THBS1/TLR4/VIM/WEE1/SLC27A2/DCXR/TLR7/WNT4	24
C0024530	Malaria	61/1249	411/13089	0.000315856	0.0129444	0.0110339	ALOX5/ASPA/C3/ENTPD1/CDH13/CHI3L1/CSF1R/CYBB/EMP1/FCGR2A/FCGR3A/FLT1/ACKR1/GSTM1/HBB/CFH/HLA-B/IGF1/ITGAM/ITGAX/ITGB2/KCNG1/LAIR1/LTBR/MAF/COX1/CYTB/NOS2/NOS3/PNP/PLP1/PTHLH/PTPRC/SMN1/SPP1/TAC1/TCN2/TLR2/TLR3/TLR4/TYMS/PROM1/CD163/RECQL4/ABCG2/CCL4L2/CARTPT/HPSE/TLR7/ISYNA1/ENOSF1/ACKR3/PDXP/POLD4/HAVCR2/TRIM5/APCDD1/ASPM/ARMH1/STING1/WASHC1	61
C0342302	Brittle diabetes	9/1249	25/13089	0.000316719	0.0129444	0.0110339	CHRM2/HLA-DQB1/HSD11B2/IGF1/ITPR3/NOS3/PRKCQ/PTPN22/SLC29A3	9
C4554117	Diabetes Mellitus, Sudden-Onset	9/1249	25/13089	0.000316719	0.0129444	0.0110339	CHRM2/HLA-DQB1/HSD11B2/IGF1/ITPR3/NOS3/PRKCQ/PTPN22/SLC29A3	9
C0033581	prostatitis	13/1249	47/13089	0.00032667	0.0132239	0.0112722	BTK/DNMT3B/GPER1/HLA-DPA1/HLA-DPB1/NOS2/NPHS1/PTPN6/TLR2/TLR4/CYSLTR1/PTPN22/TLR10	13
C0949691	Spondylarthropathies	13/1249	47/13089	0.00032667	0.0132239	0.0112722	ACAN/FCGR2A/FCGR3A/GLI2/HLA-B/HLA-C/ITGAM/CXCL12/SLC14A1/TLR4/CD163/NLRP2/MICA	13
C0042170	Uveomeningoencephalitic Syndrome	14/1249	53/13089	0.000329228	0.0132643	0.0113066	C3AR1/HLA-B/HLA-C/HLA-DQB1/IRF8/NOS2/NOS3/SPP1/TLR2/TLR3/TLR4/TNFAIP3/ZNF365/PTPN22	14
C0038012	Spondylitis	5/1249	8/13089	0.000343589	0.0137129	0.011689	ACAN/HLA-B/HLA-C/NINL/MICA	5
C1837512	Decreased serum complement C3	5/1249	8/13089	0.000343589	0.0137129	0.011689	C1QA/C1R/C3/CFH/SPP1	5
C0018378	Guillain-Barre Syndrome	20/1249	92/13089	0.000349248	0.0138736	0.011826	SERPING1/CD86/FCGR2A/FCGR3A/HLA-DQB1/ITGAM/ITGB2/MRC1/COX1/NOS2/NOS3/NPY/PMP22/PTGS1/SPP1/TLR2/TLR4/VIM/ISYNA1/GLDN	20
C0751214	Hyperalgesia, Thermal	21/1249	99/13089	0.000358132	0.0139776	0.0119146	AIF1/ALOX5/ANXA3/CCR1/CNR1/FOS/GAD2/HLA-C/IGF1/ITGAM/ITGB2/NOS2/PTGS1/PTHLH/SPARC/TAC1/TACR1/TLR4/CACNA1H/CARTPT/P2RY12	21
C0275518	Acute infectious disease	23/1249	113/13089	0.000361886	0.0139776	0.0119146	ATF3/BCHE/CD38/ENTPD1/CD74/CCR1/CYBB/FCGR3A/FOS/CFH/HLA-B/HLA-DQB1/ITGAX/NOS2/THBS1/TLR2/TNFRSF1A/CCL4L2/PTPN22/TLR7/ISYNA1/TRIM5/STING1	23
C0598608	Hyperhomocysteinemia	30/1249	164/13089	0.000364451	0.0139776	0.0119146	AHCY/AIF1/ALOX5/ATF3/BCHE/CYP2J2/ELN/F5/GSTM1/HLA-DMA/NOS3/NPHS1/OLR1/PIK3CG/PLP1/PTHLH/SHMT1/SPP1/TCN2/TLR4/TNFRSF1A/TYMS/VAV2/VCAM1/XBP1/CUBN/KLF4/CD320/PDXP/TRIB3	30
C0019100	Severe Dengue	16/1249	66/13089	0.000369203	0.0139776	0.0119146	FCGR2A/FCGR3A/CFH/HLA-B/HLA-C/HLA-DPB1/HLA-DQB1/PMP22/TLR2/TLR3/VCAM1/CD163/CCL4L2/HPSE/OSBPL10/MICA	16
C0037221	Situs Inversus	18/1249	79/13089	0.000371156	0.0139776	0.0119146	CD4/CDO1/FCGR3A/FOXJ1/GCK/HLA-B/HLA-C/MRC1/PMP22/SPP1/TLR4/CCL4L2/IFITM3/SDS/HAVCR2/TRIM5/ODAD3/CALHM6	18
C1367654	Marginal Zone B-Cell Lymphoma	18/1249	79/13089	0.000371156	0.0139776	0.0119146	C1QC/CASP8/GPR34/HLA-B/LAIR1/LPL/MNDA/NOS2/PIK3CG/SPN/TLR2/TNFAIP3/TYMS/VCAM1/PDLIM5/NLRP2/TLR10/CARD11	18
C3875321	Inflammatory dermatosis	36/1249	210/13089	0.000372962	0.0139776	0.0119146	ALOX5/ALOX15/CD44/CD74/CHI3L1/CHRM3/CX3CR1/FAT1/FLNA/FOS/GPER1/IL15RA/ITGAM/ITGAX/ITGB2/MRC1/NOS2/PIK3CG/PTPN6/SYK/TAC1/THBS1/TLR2/TLR3/TLR4/TNFAIP3/TNFRSF1A/VCAM1/XBP1/IKBKG/HPSE/PTPN22/TLR7/CARD14/FLG-AS1/SCART1	36
C0001956	Alcohol Use Disorder	27/1249	142/13089	0.000373301	0.0139776	0.0119146	ALDH1A1/CD38/CHI3L1/CHRNA5/CNR1/DRD2/EXT1/FKBP5/GLI2/HTR7/IGF1/NPY/OPRK1/OPRL1/S100B/CXCL12/TAC1/TACR1/TLR2/TLR3/TLR4/CARTPT/APOL2/CNTN6/TTC12/OPN4/TPH2	27
C0029191	Orchitis	7/1249	16/13089	0.000373623	0.0139776	0.0119146	C4A/CD86/CCR1/HLA-B/TLR3/TLR4/TNFRSF1A	7
C0302314	Xanthoma	7/1249	16/13089	0.000373623	0.0139776	0.0119146	ALOX5/APOB/GHR/PTGS1/CD163/LDLRAP1/ABCG8	7
C0409980	Primary antiphospholipid syndrome	7/1249	16/13089	0.000373623	0.0139776	0.0119146	F5/CFH/HLA-DQB1/IRF5/S100A10/PTPN22/STING1	7
C0006444	Bursitis	4/1249	5/13089	0.000381348	0.0139776	0.0119146	AEBP1/COX1/PTGS1/CXCL12	4
C0029877	Ear Inflammation	4/1249	5/13089	0.000381348	0.0139776	0.0119146	SMARCD2/TLR2/TLR4/SMC2	4
C0276926	Schistosoma hematobium infection	4/1249	5/13089	0.000381348	0.0139776	0.0119146	HLA-DPA1/HLA-DPB1/SLC22A3/TLR2	4
C0740898	Hypokalemic metabolic alkalosis	4/1249	5/13089	0.000381348	0.0139776	0.0119146	HLA-B/HSD11B2/SLC12A1/IKZF1	4
C0856716	Asthma aspirin-sensitive	4/1249	5/13089	0.000381348	0.0139776	0.0119146	ALOX5/HLA-DPB1/COX1/PTGS1	4
C3536663	Acute deep venous thrombosis	4/1249	5/13089	0.000381348	0.0139776	0.0119146	F5/ITGAM/ITGAX/ITGB2	4
C0149931	Migraine Disorders	53/1249	347/13089	0.00038146	0.0139776	0.0119146	C3/C4A/ENTPD1/CCR1/CNR1/CX3CR1/DRD2/DRD5/ENG/F5/FLNA/FOS/GNB3/GSTM1/HLA-B/HLA-DQB1/HTR7/IGF1/EPCAM/COX1/CYTB/ND1/ND6/NOS2/NOS3/NPY/NTSR1/OPRK1/PGR/PIK3CG/PTPRC/RPS26/RPS28/S100B/SST/TAC1/TGFBR2/TLR4/TNFRSF1A/TYMS/CCL4L2/TSPAN2/CYSLTR1/HPSE/VWA8/AMACR/ISYNA1/HPSE2/P2RY12/ADAMTSL1/OPN4/TPH2/TRPV3	53
C0278488	Carcinoma breast stage IV	55/1249	364/13089	0.000392218	0.0143101	0.012198	ALDH1A1/ATF3/BCHE/BMP2/BMP7/BST2/CD44/CDC25A/CSF1R/CSPG4/DRD2/ENG/F5/FCGR3A/GLI2/GRPR/GSTM1/TNC/IGF1/IL13RA2/ITGA6/ITK/EPCAM/MT1E/NFATC2/NOS3/PGR/PIK3CG/PRKCA/PTHLH/PTPRC/CXCL12/SLC22A3/SNAI2/SPARC/SPP1/TIE1/TLR2/TLR4/TNFRSF1A/TYMS/VCAM1/VIM/CAVIN2/HSD17B6/PROM1/CD163/PTPRU/PAK4/GPNMB/HPSE/LILRB1/CHEK2/LDLRAP1/PARVA	55
C0279671	Cervical Squamous Cell Carcinoma	41/1249	250/13089	0.0003967	0.0143552	0.0122365	ALDH1A1/CASP8/SERPINH1/CD44/CYBB/FLT1/GSTM1/HLA-B/HLA-DPB1/HLA-DQB1/IGF1/IGFBP6/ITPR3/EPCAM/PGR/PIK3CG/PTHLH/S100B/CXCL12/SLC1A5/SPP1/THBS1/TLR2/TLR3/TLR4/TYMS/VIM/ZIC1/PAX8/OSMR/KLF4/CD163/PDPN/HPSE/WIF1/TLR7/ACKR3/PDXP/ARHGAP24/RMI2/ZNF385B	41
C0017086	Gangrene	12/1249	42/13089	0.000396834	0.0143552	0.0122365	ALOX12B/C4A/CCR1/F5/HLA-B/HLA-DPA1/HLA-DPB1/IFI16/IGF1/TGM1/TLR4/PTPN22	12
C0242647	Mucosa-Associated Lymphoid Tissue Lymphoma	28/1249	150/13089	0.000401724	0.0144418	0.0123103	CASP8/CX3CR1/CYBB/GPR34/GSTM1/HLA-DQB1/ITGAX/LAIR1/MNDA/COX1/NAIP/NOS2/PIK3CG/PTGS1/PTPN6/CXCL12/SPN/TAC1/TLR4/TNFAIP3/TNFRSF1A/TYMS/VCAM1/VIM/IKBKG/NLRP2/CARD11/ARMH1	28
C0014335	Enteritis	13/1249	48/13089	0.000409392	0.0144418	0.0123103	ALOX15/CASP8/FOS/LRRC32/CFH/TNC/SPARC/SPI1/TAC1/TACR1/TLR2/TLR4/XBP1	13
C0458247	Allodynia	13/1249	48/13089	0.000409392	0.0144418	0.0123103	AIF1/ALOX5/CNR1/FOS/IGF1/NOS2/PTGS1/PTHLH/SPARC/TAC1/TACR1/CACNA1H/CARTPT	13
C0751211	Hyperalgesia, Primary	13/1249	48/13089	0.000409392	0.0144418	0.0123103	AIF1/ALOX5/CNR1/FOS/IGF1/NOS2/PTGS1/PTHLH/SPARC/TAC1/TACR1/CACNA1H/CARTPT	13
C0014038	Encephalitis	36/1249	211/13089	0.000409406	0.0144418	0.0123103	A2M/ALOX5/ARSA/BTK/C4A/CASP8/CD38/CHI3L1/CCR1/CSF1R/CX3CR1/CYBB/GAD2/GSTM1/HLA-B/ITGAM/MRC1/NOS2/PRODH/SPP1/SST/TLR2/TLR3/TLR4/TNFRSF1A/VCAM1/DNALI1/IKBKG/CD163/ATP6V0A4/TMED5/ISYNA1/NGB/SMOC1/HAVCR2/IGLON5	36
C0038525	Subarachnoid Hemorrhage	53/1249	348/13089	0.00040942	0.0144418	0.0123103	ACTA2/AIF1/ALOX15/AQP1/C3/CASP8/CD38/CD44/CHRM3/CX3CR1/CYBB/DCX/SARDH/ELN/ENG/FCGR3A/GPER1/NRG1/TNC/IGF1/ITPR3/MRC1/MSR1/NOS2/NOS3/NPY/OLR1/PIK3CG/PLCD1/PTGS1/S100B/SORD/SPP1/TACR1/TGFB3/TGFBR2/TLR2/TLR3/TLR4/TNFRSF1A/VCAM1/MANF/APLN/KLF4/CD163/TXNIP/HPSE/SDS/DAPK2/TLR7/TRPM4/NGB/DOCK8	53
C0018991	Hemiplegia	10/1249	31/13089	0.000411825	0.0144666	0.0123315	C1QA/C1R/F5/HLA-DPA1/HLA-DPB1/SPP1/TLR4/PTPN22/DOCK8/ARX	10
C0266929	Chronic Periodontitis	27/1249	143/13089	0.000419273	0.0146676	0.0125028	BMP2/C4A/C4B/CASP8/CD4/CD38/FCGR2A/FLT1/HLA-B/IFI16/IGF1/INPP5D/NOS2/NOS3/NPY/PIK3CG/CXCL12/TGM1/TLR2/TLR4/VCAM1/WNT5A/CD163/BCL2L11/THNSL2/SEMA6A/BRINP3	27
C0024232	Lymphatic Metastasis	45/1249	283/13089	0.000426797	0.0147488	0.012572	ANXA3/BST2/CD44/DNMT3B/EPHX1/VEGFD/FLI1/FLNC/IGF1/INPP5D/EPCAM/MEIS2/NOS3/OLR1/PGR/PIK3CG/CXCL12/SPP1/SST/TLR4/TYMS/VIM/CAVIN2/STC2/PROM1/APLN/KLF4/CD163/TRAF4/VAV3/PDPN/HPSE/LYVE1/STAB1/SULF1/ACKR3/HHIP/MYCT1/ARHGAP24/HAVCR2/TC2N/C10orf143/SLC22A10/DUXAP8/MICA	45
C0038436	Post-Traumatic Stress Disorder	45/1249	283/13089	0.000426797	0.0147488	0.012572	ALOX15/APOB/ARSD/BCHE/CHRNA5/CNR1/CX3CR1/DOCK2/DRD2/FKBP5/NRG1/HLA-B/HLA-C/HLA-DPB1/HLA-DQB1/IGF1/ITK/NPY/OPRK1/OPRL1/PRKCA/S100A10/SLC22A3/TAC1/TACR1/TAL1/TLE2/TLR4/TNFRSF1A/VCAM1/CAVIN2/APLN/LHX2/KL/CCL4L2/C1QL1/MTPAP/PRTFDC1/SRR/PPP1R3B/ANKRD55/EXOSC6/TPH2/MARCHF11/RNU4ATAC	45
C1302401	Adenoma of large intestine	45/1249	283/13089	0.000426797	0.0147488	0.012572	ALDH1A1/ALOX5/ALOX15/CCND2/CD44/CD74/CHRM3/ABCC2/DNMT3B/DRD2/EPHX1/FGFR4/FKBP5/GHR/GSTM1/HIC1/IGF1/EPCAM/MRC1/MSR1/COX1/PMP22/POLE/PTGS1/RARRES2/CXCL12/SHMT1/SLCO2A1/SPARC/SPP1/TEAD4/TYMS/VIM/XBP1/PROM1/KLF4/ABCG2/SEMA3A/MTMR11/CHEK2/AMACR/HHIP/TOX2/RHPN2/CCND2-AS1	45
C0027814	Neuritis, Autoimmune, Experimental	8/1249	21/13089	0.0004397	0.0150116	0.012796	AIF1/CX3CR1/NOS2/PTGS1/SPP1/TLR2/TLR4/HAVCR2	8
C0151480	Anti-nuclear factor positive	8/1249	21/13089	0.0004397	0.0150116	0.012796	C1QA/C1R/ENG/FCGR2A/IRF5/SPP1/PTPN22/ANKRD55	8
C0598428	genetic hypertension	8/1249	21/13089	0.0004397	0.0150116	0.012796	CHGA/GNB3/HSD11B2/LPL/PTHLH/RNU1-4/CHEK2/ACKR3	8
C0751324	Multiple Sclerosis, Acute Fulminating	9/1249	26/13089	0.000443713	0.015088	0.0128611	BCHE/CNR1/HLA-DPB1/HLA-DQB1/HLA-DRA/IRF8/TNFAIP3/TNFRSF1A/VCAM1	9
C0005967	Bone neoplasms	20/1249	94/13089	0.000470096	0.0157956	0.0134643	ANXA3/BMP2/CDH13/EXT1/FHL2/FLI1/FOS/GSTM1/NFATC2/PTHLH/SPARC/SPP1/TCF7/TGFBR2/VIM/USP6/KLF4/PDPN/ACKR3/PDXP	20
C0085298	Sudden Cardiac Death	20/1249	94/13089	0.000470096	0.0157956	0.0134643	ACADL/APOB/ELN/EYA4/HLA-B/JUP/COX1/ND1/ND6/TGFB3/CRLF1/HCN4/IKZF1/ZNF365/LDLRAP1/PTPN22/BAZ2B/TRPM4/ABCG8/ZNF385B	20
C2747816	Complicated malaria	20/1249	94/13089	0.000470096	0.0157956	0.0134643	AIF1/CHI3L1/CYBB/FCGR2A/FCGR3A/ACKR1/GNB3/LAIR1/EPCAM/NOS2/SMN1/TAC1/TLR2/TLR4/VCAM1/RECQL4/LILRB1/ISYNA1/ENOSF1/ARMH1	20
C0037277	Skin Diseases, Genetic	11/1249	37/13089	0.000472942	0.0158287	0.0134925	IGFBP3/ITGA6/ITGB4/TGM1/FZD6/IKBKG/CRLF1/GJB6/SLC29A3/TMC8/TRPV3	11
C0008495	Chorioamnionitis	17/1249	74/13089	0.000483083	0.0161047	0.0137277	ACAN/ATF3/BMP2/CASP4/SERPINH1/ABCC2/FLT1/COX1/PTGS1/PTPRC/PRPH2/TLR2/TLR3/TLR4/CD163/ABCG2/STING1	17
C0041956	Ureteral obstruction	38/1249	229/13089	0.000504012	0.0166626	0.0142033	ACTA2/ALOX5/BMP2/BMP7/CD44/CCR1/CNR1/DNAH8/DUSP4/ENG/FAT1/FHL2/FLNA/TNC/IGF1/NOS2/NOS3/PIK3CG/RPL10/S100B/SDC4/SMN1/SPN/THBS1/TLR4/VCAM1/VIM/PXDN/APLN/KLF4/KL/GPNMB/TXNIP/LEFTY1/GADD45G/HAVCR1/ISYNA1/EMCN	38
C0017668	Focal glomerulosclerosis	33/1249	190/13089	0.000505699	0.0166626	0.0142033	ACTA2/C3AR1/CALB2/CD44/COL8A2/CFH/LPL/NOS2/NPHS1/PTPRC/SCN7A/SLC12A1/SPP1/TGFBR2/TLR2/TLR4/PAX8/MANF/CUBN/KLF4/MAFB/PTPRU/HPSE/C1QL1/HAVCR1/ANLN/PLXNA3/HHIP/ARHGAP24/CNKSR3/SDK1/THSD7A/NPNT	33
C0162557	Liver Failure, Acute	33/1249	190/13089	0.000505699	0.0166626	0.0142033	BCHE/BST2/CASP8/CD86/ENTPD1/CD74/ABCC2/CX3CR1/F5/FCGR3A/GPR35/HLA-B/ITGAM/NOS2/NOS3/PIK3CG/PTAFR/S100A10/CXCL12/TGFBR2/THBS1/TLR2/TLR3/TLR4/TNFAIP3/ABCG2/BCL2L11/IKZF1/GPNMB/TXNIP/CYSLTR1/HAVCR1/ACKR3	33
C0037274	Dermatologic disorders	52/1249	343/13089	0.000515939	0.0169344	0.014435	ALOX12B/APOB/ATP2A1/CASP8/CD86/CD44/CHI3L1/ELN/FCGR2A/FLI1/FOS/ACKR1/GPER1/GSTM1/HLA-B/HLA-C/TNC/IGF1/ITGB2/ITGB4/ITK/LAIR1/OLR1/PIK3CG/PLCD1/PTPN6/SDC4/CXCL12/SELPLG/SYK/TAC1/TACR1/TGM1/TLR2/TLR4/TNFRSF1A/VCAM1/IKBKG/OSMR/KL/ABCG2/GJB6/GADD45G/TLR7/EMCN/SLC29A3/CARD14/RHBDF2/ITIH5/DOCK8/SGCZ/TRPV3	52
C0008350	Cholelithiasis	27/1249	145/13089	0.00052639	0.0171522	0.0146207	APOB/APOC1/ARSA/ABCC2/ELN/ENG/EPB42/FABP6/FGFR4/GPER1/GPR35/GPX3/GSTM1/HBB/TNC/NOS2/SPP1/SST/TLR2/TLR4/ABCG2/BAZ2B/ABCG8/SGCZ/LIX1/MIR646HG/MICA	27
C4086152	Childhood Astrocytoma	63/1249	436/13089	0.000526611	0.0171522	0.0146207	A2M/ALOX5/AQP1/ASCL1/BST2/CCND2/CD44/CHI3L1/CNR1/CSF3R/CYP1B1/DCX/DRD2/EXT1/EYA2/FGFR4/FLI1/FOS/GLI2/GSTM1/GSTM3/TNC/IFIT2/IGF1/IGFBP3/IL13RA2/MRC1/NOS2/NOS3/PGR/PIK3CG/PLP1/PRKCA/PTPN6/RAC3/S100B/SDC4/CXCL12/SPARC/SPP1/TAC1/TACR1/TCF7/TLR2/TLR3/TNFRSF1A/VAV2/VCAM1/VIM/PROM1/PTPRU/OLIG2/CYSLTR1/HPSE/WIF1/MLC1/LATS2/ACKR3/SEMA6A/P2RY12/MARCKSL1/ARHGAP24/ASPM	63
C0585362	Squamous cell carcinoma of mouth	19/1249	88/13089	0.000532219	0.0172687	0.0147199	BST2/CASP8/CD44/ENG/FGFR4/GSTM1/CFH/ITK/MRC1/NID1/CXCL12/SLC22A3/SPP1/KLF4/PDPN/STAB1/SLC7A11/NLRP2/ARHGAP24	19
C0852036	Pregnancy associated hypertension	20/1249	95/13089	0.000543087	0.0175543	0.0149634	ALOX5/AMH/CD86/ENG/F5/FLT1/HLA-DQB1/HSD11B2/IGF1/IGFBP3/LPL/NOS2/NOS3/PIK3CG/RENBP/TGFB3/VCAM1/APLN/CD163/ISYNA1	20
C0162538	Immunoglobulin A deficiency (disorder)	10/1249	32/13089	0.000548331	0.0176202	0.0150196	C4A/C4B/CD86/HLA-B/HLA-DPB1/HLA-DQB1/LAIR1/SYK/XBP1/PTPN22	10
C1536220	ST segment elevation myocardial infarction	26/1249	138/13089	0.000549962	0.0176202	0.0150196	ARSA/C3AR1/CD86/CDH6/CHGA/CHI3L1/CX3CR1/FCGR3A/HLA-B/IGF1/ITGAM/ITGB2/LPL/NOS3/NPY/SFRP5/SYK/THBS1/STC2/PROM1/APLN/HPSE/AMACR/ACKR3/P2RY12/FERMT3	26
C0003872	Arthritis, Psoriatic	42/1249	262/13089	0.000551344	0.0176202	0.0150196	APOB/ASPA/C3/CD86/CD38/CHI3L1/CNR1/FCGR2A/FCGR3A/FOS/HLA-B/HLA-C/HLA-DMA/HLA-DMB/IFI16/COX1/NOS2/NOS3/NTSR1/PIK3CG/PTGS1/CXCL12/TAL1/THBS1/TLR4/TNFAIP3/TNFRSF1A/TYMS/VIM/WNT5A/PDLIM5/HCP5/MAP4K1/PTPN22/CTNNA3/CARD14/ZNF816/IFNLR1/ASPM/HLA-F-AS1/SFTPA2/MICA	42
C0042900	Vitiligo	40/1249	246/13089	0.000553577	0.0176253	0.0150239	ALOX15/BCHE/CASP7/CD4/CD44/ELN/FANCA/FLI1/MCHR1/GSTM1/NRG1/HLA-B/HLA-C/HLA-DPB1/HLA-DQB1/TNC/IGF1/NAIP/NOS2/NPY/PIK3CG/PTPRC/S100B/CXCL12/TG/TGFBR2/TLR2/TLR3/TLR4/XBP1/PTPN22/ISYNA1/IL20RA/CPVL/SLC29A3/CARD14/HAVCR2/OPN4/IFNLR1/SLC16A12	40
C0023281	Leishmaniasis	25/1249	131/13089	0.000571844	0.018139	0.0154618	ALDH1A1/AQP1/CD86/CD44/DUSP4/FCGR2A/FLI1/GCK/HLA-C/IGF1/MRC1/CYTB/NOS2/PIK3CG/PLP1/PTHLH/PTPN6/SLC1A5/SPP1/TLR2/TLR3/TLR4/CD163/PDXP/ARMH1	25
C0574960	Sacroiliitis	7/1249	17/13089	0.000583091	0.0183587	0.0156491	ACAN/BMP2/BMP7/CD74/HLA-B/HLA-C/HLA-DPB1	7
C0582415	Acute asthma	7/1249	17/13089	0.000583091	0.0183587	0.0156491	NR4A1/MAF/SYK/TAC1/TLR2/TLR3/TLR4	7
C0151517	Complete atrioventricular block	36/1249	215/13089	0.000588858	0.0184719	0.0157456	C3/CD86/CDO1/CHI3L1/CNR1/CYBB/ERV3-1/FCGR3A/GSTM3/HLA-B/HLA-C/HLA-DMA/HLA-DPA1/HLA-DPB1/HLA-DQB1/IFI16/IRF5/MT1G/OPRL1/CXCL12/SPP1/TCF19/TLR2/TLR3/TLR4/TNFRSF1A/VIM/CD163/HCN4/FGL2/TLR7/VARS2/SMOC1/HAVCR2/STING1/HAR1B	36
C0149721	Left Ventricular Hypertrophy	43/1249	271/13089	0.000593103	0.0185366	0.0158008	ACTA1/APOB/CKMT1B/CYBA/CYBB/FGFR4/GNB3/NRG1/HLA-C/HSD11B2/TNC/IGF1/LPL/COX1/CYTB/ND1/ND6/NOS3/NPY/OLR1/PRKCA/S100B/CXCL12/SPP1/THBS1/TLR2/TLR4/TNFAIP3/VCAM1/APLN/CACNA1G/GPR37L1/KL/CHST3/HCN4/MLC1/HSPB8/DHDH/SLC25A24/TRPV2/TRPM4/ACKR3/TRIB3	43
C1847835	VITILIGO-ASSOCIATED MULTIPLE AUTOIMMUNE DISEASE SUSCEPTIBILITY 1 (finding)	32/1249	184/13089	0.000596278	0.0185676	0.0158272	ALOX15/BCHE/CD4/ELN/MCHR1/GSTM1/NRG1/HLA-B/HLA-C/HLA-DPB1/HLA-DQB1/TNC/IGF1/NAIP/NOS2/NPY/PIK3CG/S100B/CXCL12/TGFBR2/TLR2/TLR3/TLR4/XBP1/PTPN22/ISYNA1/IL20RA/CARD14/HAVCR2/OPN4/IFNLR1/SLC16A12	32
C0149678	Epstein-Barr Virus Infections	38/1249	231/13089	0.000598911	0.0185815	0.015839	ALDH1A1/CD38/ENTPD1/CD44/CD74/CCR1/FCGR2A/HLA-B/HLA-C/HLA-DQB1/HLA-DRA/IGF1/ITGA6/IRF5/ITGB2/ITK/MRC1/PIK3CG/PTPN6/CXCL12/SSTR1/STXBP2/TNFAIP3/VCAM1/VIM/WNT5A/ABCG2/CCL4L2/DKK2/BLNK/TLR7/SLC22A15/LPAR5/LY6G5C/ARHGAP24/CARD11/GBP5/NUPR2	38
C2936664	Acquired Hypogammaglobulinemia	11/1249	38/13089	0.000608934	0.0187125	0.0159507	BTK/CD38/HLA-C/HLA-DQB1/ITGAX/ITK/MRC1/PTPRC/VAV1/IKZF1/CARD11	11
C0031046	Pericarditis	9/1249	27/13089	0.000609736	0.0187125	0.0159507	C4A/CCR1/FCGR2A/HLA-B/HLA-DPA1/HLA-DPB1/TLR4/TNFRSF1A/PTPN22	9
C0263454	Chloracne	9/1249	27/13089	0.000609736	0.0187125	0.0159507	CX3CR1/GSTM1/GSTM3/HBB/ITGB2/TGM1/AHNAK/ANKRD55/FRMD3	9
C0011633	Dermatomyositis	26/1249	139/13089	0.00061647	0.0188065	0.0160308	ALOX5/CD44/CHI3L1/FCGR3A/HLA-B/HLA-C/HLA-DPA1/HLA-DPB1/IRF5/MRC1/NOS2/PRKCA/PTGS1/S100B/SPP1/TLR3/TLR4/CD163/LILRB1/KANK2/PTPN22/HERC5/TLR7/ANKRD55/RMI2/STING1	26
C0000786	Spontaneous abortion	22/1249	110/13089	0.000619435	0.0188065	0.0160308	COL6A1/CYP1B1/EMP1/IGF1/IGFBP3/IGFBP6/ITGB4/NOS3/PGR/PTGIS/PTHLH/SST/TNFRSF1A/TYMS/CD84/CD163/IFI44/IL20RA/CFAP300/ODAD3/DNAAF1/DNAJB13	22
C0333983	Hyperplastic Polyp	22/1249	110/13089	0.000619435	0.0188065	0.0160308	CD86/EPHX1/GHR/HIC1/HLA-DQB1/IGF1/MRC1/PGR/PIK3CG/PTGS1/TLR2/TLR4/VIM/WNT5A/CACNA1G/KLF4/OLIG2/WIF1/AMACR/HAVCR1/BHLHE22/TLR7	22
C0023343	Leprosy	21/1249	103/13089	0.00062593	0.0188689	0.016084	BCHE/CASP8/FLNA/GSTM1/CFH/HLA-B/HLA-C/HLA-DQB1/HSD11B2/IGF1/MRC1/NOS2/RNU1-4/S100B/TGFBR2/TLR2/TLR4/PTPN22/RMI2/STING1/MICA	21
C0024419	Waldenstrom Macroglobulinemia	21/1249	103/13089	0.00062593	0.0188689	0.016084	BTK/SERPING1/CD38/FCGR3A/GLI2/HCK/ITGAM/LPL/NOS2/PIK3CG/PTPRC/CXCL12/SPI1/SYK/TNFAIP3/XBP1/LAPTM5/ZHX2/BLNK/TLR7/ARHGAP24	21
C0268318	Cholestasis of pregnancy	13/1249	50/13089	0.000628926	0.0188922	0.0161039	CHI3L1/ABCC2/HLA-B/HLA-C/HLA-DPB1/NOS2/NPY/VCAM1/ABCG2/ISYNA1/ACKR3/ABCG8/SYCE1L	13
C4721532	Lymphoma, Non-Hodgkin, Familial	47/1249	305/13089	0.000655418	0.0195863	0.0166955	ALDH1A1/BTK/SERPING1/CASP8/CCND2/CD38/CD44/CDC25A/CSF3R/CYBA/CYP1B1/EPHX1/FCGR2A/FCGR3A/FGFR4/GPR34/GSTM1/GSTM3/HIC1/TNC/IRF8/LAIR1/NPY/RELN/PTPN6/PTPRC/CXCL12/SHMT1/SST/TLR2/TNFAIP3/TNFRSF1A/TYMS/H4C6/H4C12/H4C11/H4C2/RAD54L/BCL2L11/CHEK2/NLRP2/PLEKHG2/MARCKSL1/ARHGAP24/CARD11/HAVCR2/ARMH1	47
C0032463	Polycythemia Vera	32/1249	185/13089	0.000656641	0.0195863	0.0166955	ALOX5/CHI3L1/ELN/F5/FLT1/ACKR1/GSTM1/HBB/HLA-C/IGF1/ITGB2/PIK3CG/PTPN6/S100B/SLC14A1/SPP1/TAC1/TACR1/TAL1/TGFBR2/TLR2/TLR3/TLR4/U2AF1/KLF4/PTPRU/LILRB1/SLC22A17/ISYNA1/MARCKSL1/CENPU/LINC01152	32
C0041234	Chagas Disease	24/1249	125/13089	0.000667064	0.0198277	0.0169012	ALOX5/BCHE/C3/CD86/CYBB/GCK/HLA-DPB1/IGF1/COX1/CYTB/NOS2/PNP/PIK3CG/RRAD/SDC4/SPN/TCN2/THBS1/TLR2/TLR4/VIM/PTPN22/COLEC11/NPNT	24
C0497156	Lymphadenopathy	30/1249	170/13089	0.000680293	0.0201504	0.0171764	BTK/C1QA/C1R/C3/C4A/CASP8/CD38/CHGA/CCR1/CYBA/CYBB/FOXJ1/HLA-B/IRF8/ITK/PIK3CG/PTPRC/RAB27A/SPP1/TG/TGFBR2/TLR4/TNFRSF1A/DLEC1/ARPC1B/SLC29A3/CHD7/CARD11/MPEG1/RNU4ATAC	30
C1527336	Sjogren's Syndrome	43/1249	273/13089	0.00069271	0.020447	0.0174291	AMH/AQP1/BTK/C3/C4A/CD4/CD44/CHRM3/CX3CR1/ELN/ERV3-1/FCGR2A/GSTM1/HLA-B/HLA-DPB1/HLA-DRA/IFI16/IRF5/ITGB2/ITPR3/LPL/LTBR/PIK3CG/RELN/CXCL12/TAC1/THBS1/TNFAIP3/TNFRSF1A/VCAM1/XBP1/LAPTM5/ABCG2/CHST3/IKBKE/TRIM22/ABCA7/SEMA3A/HEYL/TLR7/EDA2R/TMEM132D/IFNLR1	43
C0812413	Malignant Pleural Mesothelioma	42/1249	265/13089	0.000699211	0.0205674	0.0175318	AQP1/ARSA/BST1/CALB2/CASP8/CD4/CD38/CD44/CD74/CSF1R/EFNA1/EMX2/FGFR4/GSTM1/TNC/IGF1/EPCAM/MT1E/MT1G/PIK3CG/MAPK13/PTPRC/S100B/SCN7A/CXCL12/SFRP5/SPP1/SST/THBS1/TYMS/VIM/WEE1/WNT7A/ZIC1/ABCG2/PDPN/HPSE/WIF1/HAVCR1/DPP10/SEMA6D/HAVCR2	42
C0549613	Biliary tract abnormality	5/1249	9/13089	0.000712271	0.0206656	0.0176155	ABCC2/AMACR/HSD3B7/B3GLCT/DZIP1L	5
C3825816	Pneumonia in children	5/1249	9/13089	0.000712271	0.0206656	0.0176155	CHI3L1/EPHX1/GSTM1/TLR3/HAVCR1	5
C3887590	Stricture of ureter	5/1249	9/13089	0.000712271	0.0206656	0.0176155	FLNA/HLA-DPA1/HLA-DPB1/PTPN22/HAVCR1	5
C4025887	Abnormal oral cavity morphology	5/1249	9/13089	0.000712271	0.0206656	0.0176155	FOS/HLA-DPA1/HLA-DPB1/PTPN22/CARD14	5
C0206019	HIV Encephalopathy	10/1249	33/13089	0.000720231	0.0208254	0.0177518	AIF1/FCGR3A/NOS2/PAWR/SPP1/SST/TACR1/TNFRSF1A/CD163/CREB5	10
C0003486	Aortic Aneurysm	30/1249	171/13089	0.000751548	0.0216573	0.0184609	ACTA2/ALOX5/AQP1/BMP2/CASP4/CD38/ELN/FLNA/GLI2/TNC/COX1/ND1/ND6/NOS3/SPP1/TGFB3/TGFBR2/THBS1/TLR4/TYMS/VIM/XBP1/KLF4/CCL4L2/RGS6/PDPN/LYVE1/SLC25A24/SPATC1L/PTENP1-AS	30
C0035126	Reperfusion Injury	36/1249	218/13089	0.00076597	0.0219983	0.0187516	AIF1/ALOX5/ATF3/C3/C3AR1/CASP8/CD44/CNR1/CSPG4/CYBA/CYBB/VEGFD/FOS/CFH/INPP5D/ITGB2/CYTB/NOS2/NOS3/PRKCA/PTAFR/PTGS1/S100B/CXCL12/TGFBR2/THBS1/TLR2/TLR3/TLR4/TNFRSF1A/VCAM1/VIM/MANF/STC2/ABCG2/CYSLTR1	36
C0948089	Acute Coronary Syndrome	39/1249	242/13089	0.000770011	0.0220399	0.018787	ALOX5/APOB/ARHGDIB/ARSA/CDH6/CHGA/CX3CR1/CYBA/FLT1/GCK/GNB3/HLA-B/IGF1/IRF5/JUP/MSR1/COX1/NOS3/OLR1/PTGS1/CXCL12/SELPLG/SPP1/TLR2/TLR4/VCAM1/VIM/CUBN/APLN/LIPG/HPSE/AMACR/PTPN22/HAVCR1/GP6/HPSE2/P2RY12/TUBA1C/KIF6	39
C0035242	Respiratory Tract Diseases	23/1249	119/13089	0.000777418	0.0221773	0.0189041	ALOX5/CYP1B1/EPHX1/FLNA/GSTM1/HLA-DPB1/ITGAM/ITGB2/ITK/COX1/PTGS1/PTPRC/SLC22A3/THBS1/TLR3/CD163/CYSLTR1/ANO1/CARD11/NPNT/TMEM196/FLG-AS1/SFTPA2	23
C2937365	Recurrent aphthous ulcer	12/1249	45/13089	0.00078897	0.0224315	0.0191208	C4A/CD86/CCR1/HLA-B/HLA-DQB1/ITK/NOS2/NOS3/TG/TLR2/TLR4/VCAM1	12
C0220810	Congenital defects	18/1249	84/13089	0.000811001	0.0229811	0.0195892	BMP7/CNR1/F5/GSTM1/HBB/IGF1/NHLH1/NOS2/NOS3/PTK7/SHMT1/SLCO2A1/TCN2/CUBN/RECQL4/CHD7/PDXP/SMOC1	18
C1868683	B-CELL MALIGNANCY, LOW-GRADE	34/1249	203/13089	0.000820765	0.0230976	0.0196886	BTK/CCND2/CD86/CD38/CD53/CD74/FCGR3A/FOS/GSTM1/NCKAP1L/CFH/IL15RA/ITGAX/ITGB2/LAIR1/LPL/NOS2/PIK3CG/CXCL12/SYK/TLR2/TLR4/VAV1/PROM1/BCL2L11/DLEU1/LILRB4/NTSR2/TLR7/DCDC2/ISYNA1/HPSE2/MARCKSL1/ARHGAP24	34
C0040188	Tic disorder	9/1249	28/13089	0.000823266	0.0230976	0.0196886	ADRA2A/ALDH1A1/CD44/NFATC2/NOS2/VIM/PROM1/HCN4/TPH2	9
C0085083	Ovarian Hyperstimulation Syndrome	9/1249	28/13089	0.000823266	0.0230976	0.0196886	AMH/CD44/DRD2/F5/FLT1/LPL/PGR/THBS1/CHST3	9
C0221056	Adult type dermatomyositis	24/1249	127/13089	0.000844236	0.0236081	0.0201237	ALOX5/CD44/CHI3L1/FCGR3A/HLA-B/HLA-C/HLA-DPB1/MRC1/NOS2/PRKCA/PTGS1/S100B/SPP1/TLR3/TLR4/CD163/LILRB1/KANK2/PTPN22/HERC5/TLR7/ANKRD55/RMI2/STING1	24
C0263338	Chronic urticaria	7/1249	18/13089	0.000876056	0.0243475	0.020754	BTK/SERPING1/NTSR1/SYK/TAC1/PTPN22/SIGLEC8	7
C0751213	Tactile Allodynia	16/1249	71/13089	0.000876407	0.0243475	0.020754	AIF1/ALOX5/CALB2/CNR1/FOS/IGF1/NOS2/PTGS1/PTHLH/RP9/SPARC/TAC1/TACR1/TLR4/CACNA1H/CARTPT	16
C0403447	Chronic Kidney Insufficiency	8/1249	23/13089	0.00089096	0.0246712	0.0210299	ARSA/C4A/CHGA/DRD2/HLA-B/IGF1/NOS3/TLR4	8
C0013264	Muscular Dystrophy, Duchenne	40/1249	252/13089	0.00089883	0.024728	0.0210783	AQP1/CAPN3/CASP4/CD4/CD38/CHI3L1/CNR1/CYBB/DNAH8/GPX3/HLA-B/HLA-C/TNC/IGF1/ITGA6/ITPR3/MRC1/NEB/NOS2/PMP22/PRKCA/PRKCQ/S100B/SMN1/SPP1/TGFBR2/THBS1/THBS4/TLR4/VCAM1/VIM/WNT7A/PROM1/KL/LIPG/RGS6/TLR7/TRPV2/TUBB6/TRIM72	40
C4721579	Secondary malignant neoplasm of colon and/or rectum	40/1249	252/13089	0.00089883	0.024728	0.0210783	CD44/ABCC2/DUSP4/ENG/FCGR2A/FCGR3A/FLT1/GSTM1/NRG1/HIC1/IGF1/IL13RA2/IRF5/EPCAM/MEIS2/MRC1/MT1E/NELL1/NOS2/NOS3/PIK3CG/PTPN6/PTPRC/CXCL12/SHMT1/THBS1/TLR4/TYMS/SEMA3B/PROM1/ABCG2/CCL4L2/RASA4/ZHX2/TLR7/SEMA6A/ATOH8/PIK3AP1/BRINP3/TFAP2E	40
C0149630	Bicuspid aortic valve	22/1249	113/13089	0.000905052	0.0247458	0.0210935	ACTA2/ACAN/ARSD/ELN/ENG/FLNA/FLNC/FOS/TNC/ITK/NOS3/SLC22A3/SPP1/TGFB3/TGFBR2/TLR4/APLN/CHST3/SLC25A24/ARHGAP31/PDIA2/KANSL1	22
C0013404	Dyspnea	27/1249	150/13089	0.000905298	0.0247458	0.0210935	APOB/ALDH7A1/BMP2/C1QA/C1R/CAPN3/ENG/F5/FLNC/GSTM1/HBB/HLA-B/IRF5/LTBP2/PMP22/PON3/SPP1/CRLF1/IKZF1/WFDC2/CYSLTR1/LDLRAP1/TREM2/TRPM4/ABCG8/ARX/RNU4ATAC	27
C0742343	Acute Chest Syndrome	36/1249	220/13089	0.000908684	0.0247587	0.0211045	ALOX5/APOB/ARSA/CD44/CHI3L1/CX3CR1/CYBA/FCGR3A/LRRC32/GCK/GSTM1/HLA-B/HLA-C/IRF5/JUP/LPL/MSR1/COX1/NOS2/NOS3/OLR1/PTGS1/CXCL12/SELPLG/SPP1/TGFB3/THBS1/TLR2/TLR4/VCAM1/CUBN/APLN/LIPG/HCP5/PTPN22/P2RY12	36
C1963165	Malabsorption, CTCAE	24/1249	128/13089	0.000947195	0.0256436	0.0218588	BTK/C4A/CCR1/CYBA/CYBB/DNMT3B/ELN/F5/FLNA/HBB/HLA-B/IRF5/EPCAM/COX1/ND1/ND6/SLCO2A1/TGFBR2/TLR4/RECQL4/BLNK/SLC29A3/HSD3B7/ARX	24
C3714745	Malabsorption	24/1249	128/13089	0.000947195	0.0256436	0.0218588	BTK/C4A/CCR1/CYBA/CYBB/DNMT3B/ELN/F5/FLNA/HBB/HLA-B/IRF5/EPCAM/COX1/ND1/ND6/SLCO2A1/TGFBR2/TLR4/RECQL4/BLNK/SLC29A3/HSD3B7/ARX	24
C0020175	Hunger	11/1249	40/13089	0.000979333	0.0263868	0.0224923	BCHE/CNR1/DNMT3B/GNB3/HSD11B2/NPY/PGR/SST/MAGEL2/INO80B/ARHGAP24	11
C0027794	Neural Tube Defects	35/1249	213/13089	0.000985532	0.0263868	0.0224923	APOB/ASCL1/BCHE/CASP8/CYP1B1/SARDH/GLI2/HLA-B/HLA-C/IGF1/MRC1/NOS2/NOS3/PRKCA/PTK7/S100B/SHMT1/SNAI2/TCN2/TGFB3/TGIF1/TYMS/WNT2B/ZIC1/CUBN/FZD6/H4C6/H4C12/H4C11/H4C2/TRAF4/ALDH1L1/CD320/MARCKSL1/TRPM6	35
C0524909	Hepatitis B, Chronic	35/1249	213/13089	0.000985532	0.0263868	0.0224923	SERPINH1/CD86/CD44/CDO1/CHI3L1/CNR1/CYBB/FCGR3A/GSTM1/GSTM3/HLA-B/HLA-C/HLA-DPA1/HLA-DPB1/HLA-DQB1/IFI16/LTBR/NOS2/SPP1/TCF19/TLR2/TLR3/TLR4/TNFSF9/CD163/FGL2/PTPN22/TLR7/ISYNA1/VARS2/SEMA6A/HAVCR2/STING1/SPATA1/MICA	35
C0338831	Manic	23/1249	121/13089	0.000987059	0.0263868	0.0224923	DNAH8/DRD5/GAD2/NRG1/IGF1/IGFBP3/NOS2/PIK3CG/PRKCA/RELN/S100A10/S100B/TAC1/TACR1/TLR2/TLR4/BHLHE40/KL/NTNG1/STAB1/FSTL5/BICC1/THSD7A	23
C0740391	Middle Cerebral Artery Occlusion	62/1249	439/13089	0.00104711	0.0276633	0.0235804	AHCY/AIF1/ALOX5/ALOX15/AQP1/ATF3/BMP7/C3/CASP8/SERPINH1/CHI3L1/CHRM3/CSF1R/CX3CR1/CYP2J2/DCX/DRD2/ENG/FOS/GAD2/GALR1/GLI2/GPR17/GPER1/CFH/NRG1/IGF1/ITGAM/ITGAX/ITGB2/NOS2/NOS3/PAWR/PGR/PIK3CG/RP9/S100B/CXCL12/SPARC/THBS4/TLR2/TLR4/TNFRSF1A/VIM/MANF/STC2/APLN/KL/CARTPT/SEMA3E/SEMA3A/CYSLTR1/LILRB1/VSIG4/DAPK2/PTPN22/HSPB8/BHLHE22/DCDC2/TREM2/NGB/SRR	62
C0000880	Acanthamoeba Keratitis	4/1249	6/13089	0.00105726	0.0276633	0.0235804	ARSA/TNC/TLR2/TLR4	4
C0017980	Glycosuria, Renal	4/1249	6/13089	0.00105726	0.0276633	0.0235804	HLA-B/HLA-C/IGF1/SLC16A12	4
C1533568	fertility disorders	4/1249	6/13089	0.00105726	0.0276633	0.0235804	AMH/IGF1/TLR2/TLR4	4
C0520459	Necrotizing Enterocolitis	14/1249	59/13089	0.0010589	0.0276633	0.0235804	ACTA1/IGF1/IRF5/NOS2/NOS3/PTAFR/SORD/TLR2/TLR3/TLR4/IKBKG/TLR7/SIGIRR/ADCY4	14
C0206682	Follicular thyroid carcinoma	33/1249	198/13089	0.00105931	0.0276633	0.0235804	CCND2/CD44/FGFR4/FLT1/GDF10/GPER1/HMBS/NR4A1/TNC/IGFBP6/IL13RA2/ITGA6/MT1G/PIK3CG/PRKCA/S100A10/CXCL12/SST/TG/THBS1/TIE1/VIM/PAX8/CAVIN2/FCGBP/KL/RPH3AL/PDPN/HCP5/CHEK2/QPRT/MRO/NIBAN1	33
C0038580	Substance Dependence	24/1249	129/13089	0.00106084	0.0276633	0.0235804	CDH13/CHRM2/CHRNA5/CNR1/DNAH8/DRD2/DRD5/FKBP5/NRG1/NPY/OPRK1/SLC22A3/CTNNA3/SLC45A2/TTC12/PARVA/MYO5C/SEMA6D/LRMDA/PPP1R1B/CADPS2/C19orf18/TMPRSS7/C5orf63	24
C0577631	Carotid Atherosclerosis	24/1249	129/13089	0.00106084	0.0276633	0.0235804	ALOX5/APOB/ARSA/CDH13/CHI3L1/CX3CR1/CYBA/ENG/F5/GNB3/GSTM1/ITGB2/NOS3/NPY/PNP/CXCL12/SPP1/TLR2/TLR4/CD163/KL/HPSE/TRIB3/GSTO2	24
C0009326	Collagen Diseases	9/1249	29/13089	0.00109383	0.0280925	0.0239463	CMKLR1/EMP1/FCGR3A/HLA-B/HLA-C/TG/TNFAIP3/WNT5A/PTPN22	9
C0019618	Histiocytosis	9/1249	29/13089	0.00109383	0.0280925	0.0239463	CSF1R/PTGS1/PTPRC/S100B/CD163/ZHX2/TLR7/SLC29A3/SEMA6A	9
C0235896	Pulmonary Infiltrate	9/1249	29/13089	0.00109383	0.0280925	0.0239463	C4A/CCR1/HLA-B/HLA-DPA1/HLA-DPB1/IRF5/RAB27A/TLR4/PTPN22	9
C2936258	Peri-Implantitis	9/1249	29/13089	0.00109383	0.0280925	0.0239463	CD38/CD44/OLR1/SPP1/TLR2/TLR4/WNT5A/DKK2/BRINP3	9
C2986561	Spindle Cell Oncocytoma of the Adenohypophysis	9/1249	29/13089	0.00109383	0.0280925	0.0239463	DNMT3B/FAT1/PIK3CG/S100B/SPARC/SPP1/PROM1/DDX4/MIR125B2	9
C1306759	Eosinophilic disorder	27/1249	152/13089	0.00111321	0.0285042	0.0242972	CD4/CD86/CCR1/DRD2/FKBP5/FLNC/TNC/IL15RA/ITGAM/LTBR/NFATC2/NOS2/PLA2G5/RAB27A/SPP1/TAC1/TLR2/TLR4/VCAM1/TRAF4/PDPN/HAVCR1/SIGLEC8/HAVCR2/IFNLR1/THSD7A/SFTPA2	27
C0007820	Cerebrovascular Disorders	25/1249	137/13089	0.00112619	0.02875	0.0245067	ACTA2/APOB/ARSA/BCHE/BTK/CX3CR1/CYBA/F5/IGF1/LPL/NOS2/NOS3/OLR1/RELN/SELPLG/SPP1/TCN2/THBS1/TLR4/VCAM1/KL/PAK4/HPSE/TREM2/SAMD9	25
C0014059	Encephalomyelitis, Acute Disseminated	6/1249	14/13089	0.0011419	0.0288907	0.0246266	A2M/CHI3L1/HLA-DPA1/HLA-DQB1/S100B/RASL12	6
C0085423	Gram-Negative Bacterial Infections	6/1249	14/13089	0.0011419	0.0288907	0.0246266	AOAH/CASP4/TLR2/TLR4/PROM1/ZNF365	6
C4553297	Cystic Echinocccosis	6/1249	14/13089	0.0011419	0.0288907	0.0246266	HBB/COX1/CYTB/THBS1/TLR4/KLF4	6
C0020473	Hyperlipidemia	44/1249	288/13089	0.00114653	0.0289218	0.0246532	ALOX5/APOB/APOC1/ARSA/BCHE/C3/CD38/CD44/CDH13/CNR1/CX3CR1/CYBB/F5/FAT1/FCGR3A/CFH/HLA-B/HMBS/NR4A1/IGF1/ITGB2/LPL/NOS3/NPHS1/OLR1/PIK3CG/PTGS1/PYGL/RAB27A/RARRES2/RPL10/TLR2/TLR4/VCAM1/MGAM/KL/GREB1/TXNIP/ZHX2/LDLRAP1/SEMA6A/ABCG8/HELZ2/THSD7A	44
C0162429	Malnutrition	42/1249	272/13089	0.00118826	0.0298858	0.0254749	APOB/BCHE/BLVRB/BST2/BTK/SERPING1/CNR1/CSF3R/CX3CR1/CYBB/SARDH/DNMT3B/DRD2/FCGR3A/GAD2/GHR/GPX3/HBB/CFH/HLA-C/IGF1/IGFBP3/IGSF1/NPY/PGR/PIK3CG/SLCO2A1/SORD/TLR2/TLR4/TNFRSF1A/VCAM1/APLN/KL/SOX13/BCL2L11/SDS/AMACR/GP6/HPSE2/FSIP1/WASHC1	42
C0338078	Non-Functioning Pituitary Gland Neoplasm	11/1249	41/13089	0.00122474	0.0303611	0.02588	DRD2/IGF1/ITGA6/ITGB4/PIK3CG/SST/SSTR1/BCL2L11/GADD45G/SLC27A2/WIF1	11
C1262211	Diarrhoea predominant irritable bowel syndrome	8/1249	24/13089	0.00122579	0.0303611	0.02588	BCHE/CNR1/FGFR4/HTR7/S100A10/TAC1/TLR4/NXPH1	8
C1960272	Latent autoimmune diabetes mellitus in adult	8/1249	24/13089	0.00122579	0.0303611	0.02588	DNMT3B/GAD2/HLA-B/HLA-C/HLA-DQB1/TNFRSF1A/PTPN22/MICA	8
C2169806	recurrent muscle twitches (symptom)	8/1249	24/13089	0.00122579	0.0303611	0.02588	ALDH1A1/CD44/NFATC2/NOS2/VIM/PROM1/HCN4/TPH2	8
C0007789	Cerebral Palsy	27/1249	153/13089	0.00123186	0.0303611	0.02588	AIF1/ARSA/ARSD/DNMT3B/F5/GDF10/NRG1/IGF1/IGFBP3/ITGAX/MRC1/COX1/NEB/NOS2/NOS3/PGR/PIK3CG/PLP1/PTGS1/RENBP/SLCO2A1/SPP1/TLR4/PAX8/CAVIN2/OLIG2/GRIN3A	27
C0740858	Substance abuse problem	27/1249	153/13089	0.00123186	0.0303611	0.02588	BCHE/CDH13/CHRM2/CHRNA5/CNR1/CYBB/DNAH8/DRD2/DRD5/EPCAM/MT1E/NPY/OPRK1/SLC22A3/TAL1/XBP1/OLIG2/CTNNA3/SLC45A2/PARVA/MYO5C/SEMA6D/LRMDA/CADPS2/C19orf18/TMPRSS7/C5orf63	27
C0032002	Pituitary Diseases	17/1249	80/13089	0.00123573	0.0303611	0.02588	AMH/BMP2/EGR4/FKBP5/IGF1/NPY/PIK3CG/SST/SCG2/APLN/LHX2/IKZF1/WFDC2/C1QL1/SOX21/MAGEL2/ACKR3	17
C1842937	AURAL ATRESIA, CONGENITAL	17/1249	80/13089	0.00123573	0.0303611	0.02588	A2M/AIF1/ALOX5/BCHE/FOS/HLA-B/ITGAM/ITGAX/ITPR3/CYTB/OLR1/PTPRC/SPP1/BHLHE40/HSPB8/P2RY12/GRIN3A	17
C3714757	Juvenile rheumatoid arthritis	19/1249	94/13089	0.00124126	0.030409	0.0259209	ENTPD1/ENG/GHR/GSTM1/HLA-B/HLA-C/HLA-DMA/HLA-DMB/HLA-DPB1/HLA-DQB1/IGF1/IRF5/S100B/SPP1/TLR4/VIM/CARD8/PTPN22/TLR10	19
C0220605	Adult Non-Hodgkin Lymphoma	38/1249	240/13089	0.00125016	0.0304516	0.0259572	BTK/SERPING1/CASP8/CCND2/CD38/CD44/CSF3R/CYBA/CYP1B1/FCGR2A/FCGR3A/FGFR4/GPR34/GSTM1/GSTM3/HIC1/IRF8/LAIR1/NPY/RELN/PTPN6/PTPRC/CXCL12/SHMT1/SST/TNFAIP3/TYMS/H4C6/H4C12/H4C11/H4C2/BCL2L11/CHEK2/NLRP2/PLEKHG2/MARCKSL1/ARHGAP24/CARD11	38
C0220612	Childhood Non-Hodgkin Lymphoma	38/1249	240/13089	0.00125016	0.0304516	0.0259572	BTK/SERPING1/CASP8/CCND2/CD38/CD44/CSF3R/CYBA/CYP1B1/FCGR2A/FCGR3A/FGFR4/GPR34/GSTM1/GSTM3/HIC1/IRF8/LAIR1/NPY/RELN/PTPN6/PTPRC/CXCL12/SHMT1/SST/TNFAIP3/TYMS/H4C6/H4C12/H4C11/H4C2/BCL2L11/CHEK2/NLRP2/PLEKHG2/MARCKSL1/ARHGAP24/CARD11	38
C0007682	CNS disorder	36/1249	224/13089	0.00126566	0.0307411	0.0262039	ALDH7A1/SERPING1/CD38/CD44/CSF1R/DRD2/GAD2/GPR17/NR4A1/IGF1/OAS3/OPRK1/PGR/SERPINI1/PLP1/PMP22/PTAFR/PTHLH/PTPN6/CXCL12/SPP1/SST/TACR1/TGIF1/TLR2/TLR4/TNFRSF1A/VIM/ITGA10/ABCG2/CYSLTR1/PTPRT/TREM2/ACKR3/PDXP/NGB	36
C0011609	Drug Eruptions	7/1249	19/13089	0.00127375	0.0307617	0.0262215	ALOX5/C4B/GSTM1/HLA-B/HLA-DPB1/HLA-DQB1/TAC1	7
C1096155	Macrophage Activation Syndrome	7/1249	19/13089	0.00127375	0.0307617	0.0262215	IRF5/S100B/STXBP2/TLR4/TNFRSF1A/CD163/TLR7	7
C0013502	Echinococcosis	5/1249	10/13089	0.00131278	0.0315253	0.0268724	HBB/COX1/CYTB/THBS1/TLR4	5
C1271398	Pigment dispersion syndrome (disorder)	5/1249	10/13089	0.00131278	0.0315253	0.0268724	ALDH7A1/BCHE/CD38/GPNMB/SLC13A5	5
C0333307	Superficial ulcer	24/1249	131/13089	0.00132385	0.0317016	0.0270227	AIF1/ARSD/CASP8/CD44/CHRM3/EMP1/HLA-B/HLA-DMB/HLA-DPB1/IGF1/IRF5/OAS3/SPARC/SPP1/SYK/THBS1/TLR2/VCAM1/VIM/GADD45G/WIF1/PTPN22/HAVCR1/SEMA6A	24
C0085278	Antiphospholipid Syndrome	13/1249	54/13089	0.00137118	0.0327373	0.0279055	AMH/F5/FCGR2A/HLA-DPB1/IGF1/NOS3/S100A10/CXCL12/SELPLG/TLR4/VIM/PTPN22/ANXA8L1	13
C1510472	Drug Dependence	33/1249	201/13089	0.0013748	0.0327373	0.0279055	CDH13/CHRM2/CHRNA5/CNR1/CYBB/DNAH8/DRD2/DRD5/KCNN1/NPY/OPRK1/OPRL1/PIK3CG/SLC22A3/TLR4/ABCG2/CARTPT/C1QL1/CTNNA3/SLC45A2/TTC12/PARVA/MYO5C/EFHD2/SEMA6D/LRMDA/PPP1R1B/CADPS2/GRIN3A/C19orf18/TMPRSS7/C5orf63/MARCHF11	33
C0008031	Chest Pain	20/1249	102/13089	0.00138639	0.0329208	0.028062	ACTA2/C1QA/C1R/CD38/ELN/ENG/F5/HBB/HLA-B/HLA-DPA1/HLA-DPB1/SPP1/TGFB3/TGFBR2/TNFRSF1A/DLEC1/PTPN22/HAVCR1/GP6/NPNT	20
C0020445	Hypercholesterolemia, Familial	23/1249	124/13089	0.00139238	0.032971	0.0281047	ALOX5/APOB/COL9A1/COL9A3/EXT1/GHR/CFH/ITGB2/LPL/NOS3/OLR1/PTPRC/SLC22A3/TLR4/TNNT1/CD163/LIPG/ABCG2/TRIB1/KANK2/LDLRAP1/SEMA6A/ABCG8	23
C3665444	Neutrophilia (disorder)	18/1249	88/13089	0.00143093	0.0336021	0.0286427	BCHE/CCR1/CSF3R/GSTM1/ITGAM/ITGB2/PTAFR/CXCL12/SPP1/TAC1/TACR1/TG/TLR2/TLR3/TLR4/TNFRSF1A/CCL4L2/CYSLTR1	18
C0238013	Invasive aspergillosis	9/1249	30/13089	0.00143198	0.0336021	0.0286427	CYBB/S100B/SYK/TLR2/TLR4/CARTPT/TLR7/CLEC7A/FBXO15	9
C3714542	Lymphoma, Diffuse	9/1249	30/13089	0.00143198	0.0336021	0.0286427	EPHX1/FLNC/MT1E/MT1G/SHMT1/TYMS/RAD54L/CHEK2/ANO1	9
C0027059	Myocarditis	29/1249	170/13089	0.00143484	0.0336021	0.0286427	CA4/CX3CR1/F5/NRG1/HLA-DQB1/IRF5/ITGAM/ITGAX/ITGB2/ITK/NOS2/PAWR/PRKCA/PTPRC/SLC22A3/SMN1/SPARC/SPP1/SST/TGFB3/TLR3/TLR4/TNFAIP3/WNT5A/APLN/FGL2/DAPK2/TLR7/ISYNA1	29
C0002170	Alopecia	46/1249	308/13089	0.00144683	0.03379	0.0288028	ALOX12B/ALOX15/APOC1/BMP2/BTK/C1QA/C1R/CHRM3/ABCC2/HLA-C/HLA-DQB1/HLA-DRA/IGF1/IRF5/JUP/LSS/NOS3/PGR/PLCD1/SHMT1/SPP1/TGM1/TYMS/WNT5A/IKBKG/RECQL4/LPAR6/GJB6/VSIG4/PTPN22/FGF20/DKK2/TLR7/CASZ1/SLC29A3/CHD7/HR/ARHGAP31/EDA2R/CARD14/LRMDA/APCDD1/TRPV3/CERS3/RSPO2/RNU4ATAC	46
C1279420	Anxiety neurosis (finding)	12/1249	48/13089	0.00146198	0.0339571	0.0289452	CHRNA5/CNR1/DRD2/FKBP5/FOS/GRM8/HTR7/ND6/NPY/TG/CARTPT/WNT4	12
C1704321	Nephrotic Syndrome, Minimal Change	12/1249	48/13089	0.00146198	0.0339571	0.0289452	F5/FCGR2A/FCGR3A/MAF/NPHS1/SCN7A/SPP1/TLR3/TLR4/VIM/PDPN/HAVCR1	12
C1857108	Limitation of joint mobility	14/1249	61/13089	0.00149688	0.0345118	0.0294181	ALOX12B/COL9A1/COL9A3/FLNA/ITGB4/LTBP2/PLP1/SLCO2A1/TGM1/CRLF1/MAFB/PTPN22/TREM2/ANKRD55	14
C4554344	IgE-mediated food allergy	14/1249	61/13089	0.00149688	0.0345118	0.0294181	ALDH1A1/CHRM3/LRRC32/GSTM1/THBS1/TLR2/TLR3/TLR4/EHF/CTNNA3/TLR7/DOCK8/HAVCR2/MILR1	14
C0018965	Hematuria	27/1249	155/13089	0.00150233	0.0345118	0.0294181	C1QA/C1R/C3/COL6A1/CX3CR1/ENG/FOS/HBB/CFH/HLA-DPA1/HLA-DPB1/HSD11B2/ITGA6/ITGB4/NOS3/CXCL12/SPP1/TLR4/VIM/IKBKG/KL/C1QL1/FAM107A/KANK2/PTPN22/CLEC7A/FCRLB	27
C0030319	Panic Disorder	21/1249	110/13089	0.00151755	0.0345118	0.0294181	ADRA2A/AKR1C1/DRD2/ELN/GAD2/GRPR/HLA-B/NOS2/NPY/OPRK1/PGR/PTK7/SCN7A/TACR1/TAL1/IKBKE/EFHC2/TMEM132D/TPH2/SGCZ/MPEG1	21
C0020517	Hypersensitivity	10/1249	36/13089	0.00151834	0.0345118	0.0294181	CCR1/HLA-B/HLA-DQB1/ITGB2/SPP1/TAC1/TLR2/TLR4/TNFRSF1A/HAVCR2	10
C0242380	Libman-Sacks Disease	10/1249	36/13089	0.00151834	0.0345118	0.0294181	ANXA3/C1QA/FCGR2A/IRF5/ITGAM/TCF7/TNFAIP3/IKZF1/PTPN22/P2RY12	10
C0267941	Pancreatitis, Acute Necrotizing	10/1249	36/13089	0.00151834	0.0345118	0.0294181	ALOX5/AQP1/SERPING1/MRC1/NOS2/PTHLH/TACR1/TLR2/TLR4/SRR	10
C1519176	Salivary Gland Pleomorphic Adenoma	10/1249	36/13089	0.00151834	0.0345118	0.0294181	CD44/CHRM3/HLA-B/HLA-C/IGFBP3/CXCL12/HCP5/SDS/WIF1/CARD14	10
C0018799	Heart Diseases	50/1249	343/13089	0.00157256	0.0356488	0.0303873	ACTA2/ADRA2A/APOB/APOC1/ARSD/CASP8/ENTPD1/CHRM3/ABCC2/CYBA/CYP2J2/DNAH8/ELN/FLI1/GHR/GPER1/GPX3/HLA-C/HLA-DPB1/TNC/IGF1/JUP/LPL/LTBP2/NOS2/NOS3/NPY/PIK3CG/PRKCA/RRAD/CXCL12/SPARC/SPP1/THBS1/TLR2/TLR4/APLN/KL/HCN4/GJB6/HPSE/LDB3/AMACR/PTPN22/TRPV2/TRPM4/CHD7/NOX5/EMILIN2/MICA	50
C0029443	Osteomyelitis	16/1249	75/13089	0.00162748	0.0367958	0.0313651	BTK/CHI3L1/CYBA/CYBB/HBB/HLA-DQB1/IL13RA2/NOS3/SLCO2A1/SYK/TLR2/TLR4/IKBKG/PSTPIP2/MOXD1/BLNK	16
C0004610	Bacteremia	24/1249	133/13089	0.00164109	0.037005	0.0315433	SERPING1/C3/CHI3L1/ABCC2/EDN3/EMP1/CFH/HLA-DRA/ITGAM/ITGB2/MSR1/NOS3/SELPLG/SPP1/THBS1/TLR2/TLR4/VIM/ABCG2/MTPAP/SEMA6A/SPESP1/SFTPA2/SYCE1L	24
C0473583	Nevus elasticus	8/1249	25/13089	0.00165358	0.03709	0.0316158	ABCC2/ELN/CFH/SPP1/NPIPA1/ABCG2/SYCE1L/NPIPA5	8
C4021727	EMG: neuropathic changes	8/1249	25/13089	0.00165358	0.03709	0.0316158	ACTA1/ARSA/CAPN3/NEB/PMP22/SMN1/LDB3/HSPB8	8
C2973725	Pulmonary arterial hypertension	43/1249	285/13089	0.00166443	0.037235	0.0317394	ACTA2/ENTPD1/CHI3L1/CYBB/CYP1B1/EFNA1/ENG/FLI1/FLNA/FOS/HBB/HLA-B/HLA-DPA1/NR4A1/TNC/IRF5/COX1/ND1/ND6/NFATC2/NOS2/NOS3/PIK3CG/PRKCA/PTGIS/SPP1/TGFBR2/THBS1/VCAM1/WNT5A/XBP1/IKBKG/APLN/KLF4/KL/CHST3/DLEC1/ADAMTS8/DAPK2/SLC25A24/ARHGAP31/ATOH8/SFTPA2	43
C0375023	Respiratory syncytial virus (RSV) infection in conditions classified elsewhere and of unspecified site	42/1249	277/13089	0.00170145	0.0379634	0.0323603	ACAN/SLC25A6/BST2/CASP8/CD38/CHI3L1/CCR1/CNR1/CX3CR1/FCGR3A/FOXJ1/FOS/HLA-C/HLA-DPB1/ITGAM/ITGAX/LAIR1/NOS2/PRKCA/PTPRC/SMN1/SPN/SPP1/TAC1/THBS1/TLR3/TLR4/TNFRSF1A/VCAM1/IKBKE/LILRB1/EHF/TLR7/ISYNA1/CPVL/SEMA6A/PDIA2/APCDD1/IFNLR1/ARMH1/SFTPA2/MICA	42
C0010278	Craniosynostosis	44/1249	294/13089	0.00174084	0.0385522	0.0328622	ALOX5/ALOX15/AOAH/ARSA/BMP2/SERPINH1/CHI3L1/DUSP4/FCGR3A/FGFR4/FLNA/GAD2/GNB3/HLA-DQB1/IGF1/MRC1/NELL1/NOS3/NPY/PIK3CG/SMN1/SPARC/SPP1/TGFBR2/TLR2/TLR3/VCAM1/VIM/ZIC1/RECQL4/CARTPT/GPC6/SPRY1/CYSLTR1/GJB6/SLC25A24/TLR7/MAGEL2/CHD7/COLEC11/B3GLCT/FREM1/TAS2R20/SFTPA2	44
C0029121	Oppositional Defiant Disorder	6/1249	15/13089	0.00175052	0.0385522	0.0328622	DRD2/DRD5/S100B/TAL1/SMC2/TPH2	6
C0036974	Shock	6/1249	15/13089	0.00175052	0.0385522	0.0328622	FCGR2A/ITGAM/NOS2/TLR2/TLR4/VCAM1	6
C0268312	Progressive intrahepatic cholestasis (disorder)	6/1249	15/13089	0.00175052	0.0385522	0.0328622	ABCC2/DNAH8/ABCG2/CHST3/HSD3B7/SYCE1L	6
C0339505	Venous retinal branch occlusion	6/1249	15/13089	0.00175052	0.0385522	0.0328622	CYBA/F5/PNP/SEMA3A/HPSE/HPSE2	6
C0007766	Intracranial Aneurysm	32/1249	196/13089	0.00176834	0.0388017	0.0330749	ACTA2/ANXA3/APOB/C3AR1/CYBA/ELN/ENG/FLNA/HPN/IGF1/NOS2/NOS3/PIK3CG/CXCL12/TCN2/TGFBR2/TLR2/TLR4/TNFRSF1A/VCAM1/WNT3/PROM1/PDLIM5/VSIG4/ZNF365/CARD8/LMOD1/ADCY10/CARD11/HAVCR2/SLC2A14/LINGO2	32
C0022575	Keratoconjunctivitis Sicca	12/1249	49/13089	0.00177098	0.0388017	0.0330749	SERPING1/C4A/CCR1/HLA-B/ITGAX/ITGB2/SMN1/THBS1/TLR2/TLR4/KLF4/TUBB6	12
C0013338	Pituitary dwarfism	7/1249	20/13089	0.00179976	0.0389306	0.0331847	BTK/GHR/GLI2/IGF1/IGFBP3/TG/SDS	7
C0035851	Root Resorption	7/1249	20/13089	0.00179976	0.0389306	0.0331847	BMP2/IRF8/COX1/PTGS1/SPP1/TNFRSF1A/OPN4	7
C1719495	Aggressive periodontitis, generalized	7/1249	20/13089	0.00179976	0.0389306	0.0331847	BCHE/HLA-B/NOS3/TLR2/TLR4/RGS6/NLRP2	7
C1842153	Irregular vertebral endplates	7/1249	20/13089	0.00179976	0.0389306	0.0331847	COL9A1/COL9A3/COL11A1/PAPSS2/CHST3/SLC29A3/RNU4ATAC	7
C4477095	Increased lactate dehydrogenase activity	7/1249	20/13089	0.00179976	0.0389306	0.0331847	C1QA/C1R/FLI1/HBB/CFH/SPP1/CHEK2	7
C0202236	Triglycerides measurement	58/1249	414/13089	0.00180904	0.0390322	0.0332713	APOB/APOC1/C1QC/C3/CAPN3/CASP8/CD4/CD44/CNR1/COL11A1/DRD2/EDN3/ELN/ENG/EYA2/GCK/HLA-B/HLA-DRA/HPN/IGF1/LPL/NELL1/NOS3/PGR/PLA2G5/PRSS3/RPS6KA1/SLC22A3/SPARC/TGFB3/TGFBR2/TLR3/TYMS/VAV1/VCAM1/WNT2B/KCNE3/TRIB1/DLEU1/BTN3A3/NTNG1/STAB1/MAFF/HAVCR1/BNC2/GATAD2A/ASAH2/PDXP/SMOC1/ABCG8/TLR10/PPP1R1B/RSPO3/GSTO2/SDK1/BLOC1S3/GHRLOS/JMJD7	58
C1658953	tumor vasculature	24/1249	134/13089	0.00182273	0.0392279	0.0334382	CDH13/EFNA1/ENG/FLT1/ACKR1/TNC/IL13RA2/MRC1/NOS3/PNP/NTSR1/OLR1/CXCL12/SMN1/THBS1/VCAM1/PROM1/ABCG2/SEMA3A/PLXND1/STAB1/ACKR3/SEMA6A/NTN4	24
C0040558	Toxoplasmosis	15/1249	69/13089	0.0018448	0.0395002	0.0336703	C3/CD44/CCR1/EMP1/HLA-C/MYO1B/COX1/PLP1/TLR2/TLR4/TYMS/TLR7/GBP5/STING1/MICA	15
C1320214	Invasive Streptococcus pneumoniae disease	9/1249	31/13089	0.00184932	0.0395002	0.0336703	CFH/NOS2/PTAFR/SELPLG/TLR2/TLR3/TLR4/IKBKG/SFTPA2	9
C1862863	Sparse body hair	9/1249	31/13089	0.00184932	0.0395002	0.0336703	ITGB4/JUP/LSS/LPAR6/KANK2/CHD7/HR/EDA2R/APCDD1	9
C0027831	Neurofibromatosis 1	37/1249	237/13089	0.00185718	0.0395687	0.0337286	APOB/BLVRB/BMP2/CD38/SARDH/EVI2A/GHR/TNC/MAF/MRC1/PGR/PIK3CG/PMP22/PNMT/PTPRC/RPS6KA1/S100B/CXCL12/SORD/SPP1/SST/TG/IKBKG/HSD17B6/PROM1/RGS6/LRRC37A/OLIG2/SPRY1/ALDH1L1/SDS/ZHX2/ADAP2/FHDC1/THSD7A/LRRC37A3/LRRC37A2	37
C0018671	Head and Neck Neoplasms	18/1249	90/13089	0.00186803	0.0396013	0.0337565	ALDH1A1/CD4/CD44/CYP1B1/FAT1/FGFR4/GSTM1/HLA-C/IGF1/IGFBP3/IL13RA2/NOS2/PTGS1/TYMS/VIM/GJB6/HPSE/TLR7	18
C0032019	Pituitary Neoplasms	18/1249	90/13089	0.00186803	0.0396013	0.0337565	CDH13/CHGA/DRD2/FGFR4/GHR/HSD11B2/IGF1/ITGB2/PIK3CG/CXCL12/SST/SSTR1/TAL1/TLR4/FZD6/GADD45G/WIF1/WNT4	18
C0012546	Diphtheria	16/1249	76/13089	0.00188273	0.0398137	0.0339375	CASP8/CSF1R/CX3CR1/ITGAM/ITGAX/MRC1/NPY/NPHS1/PTPRC/SST/TG/RECQL4/BHLHE22/ENOSF1/PLXNA3/CARD14	16
C0242723	Parasitemia	17/1249	83/13089	0.00188822	0.0398307	0.033952	CD44/CHRM3/FCGR2A/FCGR3A/HBB/HLA-B/COX1/PNP/PIK3CG/SMN1/TLR2/TLR4/RECQL4/SLCO2B1/PPP1R14B/ENOSF1/HAVCR2	17
C0409952	Idiopathic osteoarthritis	10/1249	37/13089	0.00190552	0.0399564	0.0340591	BMP2/COL9A1/DNMT3B/LRRC32/GHR/HCK/HLA-B/IGF1/SPP1/TLR10	10
C1384584	Generalized osteoarthritis	10/1249	37/13089	0.00190552	0.0399564	0.0340591	BMP2/COL9A1/DNMT3B/LRRC32/GHR/HCK/HLA-B/IGF1/SPP1/TLR10	10
C0677607	Hashimoto Disease	30/1249	181/13089	0.00190828	0.0399564	0.0340591	AMH/C3/CASP8/CD86/CD38/CSF1R/CYBB/GAD2/GPX3/HLA-B/HLA-C/HLA-DPB1/HLA-DQB1/IRF8/IGF1/ITGB2/PIK3CG/PTPRC/RENBP/S100B/SMN1/SPP1/TG/TLR2/TLR4/TNFSF18/VAV3/PTPN22/TLR10/TPH2	30
C0856742	Post MI	23/1249	127/13089	0.00193278	0.040271	0.0343273	BTK/CHRM3/CYP2J2/ELN/FLT1/NRG1/TNC/IGF1/COX1/NOS3/PNMT/PTGS1/CXCL12/SMN1/SPP1/TAC1/TLR4/PROM1/APLN/PDPN/TLR7/TRPV2/CPVL	23
C3887524	Skin Erosion	23/1249	127/13089	0.00193278	0.040271	0.0343273	AIF1/ARSD/CASP8/CD44/CHRM3/EMP1/HLA-DMB/HLA-DPB1/ITGB4/JUP/OAS3/SPARC/SPP1/SYK/THBS1/TLR2/VCAM1/VIM/GADD45G/WIF1/PTPN22/HAVCR1/SEMA6A	23
C0553580	Ewings sarcoma	51/1249	355/13089	0.00195028	0.0404531	0.0344825	ALDH1A1/BTK/CASP8/CCND2/CD86/CD38/CSF1R/ENG/FLI1/FOS/GSTM4/NRG1/HLA-B/HLA-C/TNC/IGF1/IGFBP3/MGST1/NFATC2/NPY/PIK3CG/PRKCA/RELN/PTPRC/S100B/CXCL12/SFRP5/SLC1A5/SMN1/SPN/SST/SYK/TGFBR2/TIE1/TNNT1/VIM/WNT5A/XBP1/SCG2/PROM1/USP6/TRIB1/SPRY1/IGF2BP3/DKK2/HEATR3/ACKR3/ZNF93/SLFN11/EWSAT1/ARMH1	51
C0852949	Arteriopathic disease	13/1249	56/13089	0.00195468	0.0404531	0.0344825	ACTA2/ARSA/CYBA/ELN/F5/FLNA/GPX3/NOS3/OLR1/RENBP/SPP1/CD84/CARTPT	13
C0268731	Renal glomerular disease	26/1249	150/13089	0.0019558	0.0404531	0.0344825	C3/C4A/CD44/CCR1/FOS/HBB/CFH/HLA-B/HLA-DPA1/HLA-DPB1/TNC/COX1/ND1/ND6/NPHS1/PTGS1/SCN7A/SPP1/TLR3/TLR4/KLF4/SEMA3A/HPSE/PTPN22/WNT4/NPNT	26
C0035078	Kidney Failure	35/1249	222/13089	0.00205228	0.0423456	0.0360957	BMP7/C3/CX3CR1/CYBA/DNMT3B/F5/FLI1/FLT1/CFH/HLA-B/HLA-DQB1/IGF1/ITGB2/COX1/NOS3/NPY/NPHS1/PTGS1/PTHLH/RENBP/SPP1/TGFBR2/TLR2/TLR4/PAX8/CUBN/APLN/KLF4/KL/SEMA3A/PDLIM5/NXPH1/BNC2/KIRREL2/FRMD3	35
C0035222	Respiratory Distress Syndrome, Adult	39/1249	255/13089	0.00208397	0.0428955	0.0365644	AQP1/ARSD/BMP7/BTK/SERPING1/C3AR1/SERPINH1/CD44/CHRM3/CYP1B1/F5/FGFR4/FOS/HSD11B2/TNC/IGF1/IGFBP3/IGFBP6/ITGAM/ITGB2/NOS3/OAS3/PIK3CG/RAB27A/PRPH2/RENBP/SELPLG/TLR3/TLR4/TNFRSF1A/KL/PDPN/HPSE/IFI44L/LY96/HAVCR1/ANLN/POLD4/SFTPA2	39
C0242488	Acute Lung Injury	12/1249	50/13089	0.00213162	0.043655	0.0372119	ADRA2A/ASCL1/C3/CASP8/EPHX1/FCGR2A/FLT1/ITGB2/NOS2/PAWR/TLR4/P2RY12	12
C4521256	Glomerulopathy Assessment	12/1249	50/13089	0.00213162	0.043655	0.0372119	C4A/CCR1/FOS/HLA-B/HLA-DPA1/HLA-DPB1/COX1/ND1/ND6/NPHS1/TLR4/PTPN22	12
C0011311	Dengue Fever	37/1249	239/13089	0.00215768	0.043655	0.0372119	BST2/CD38/CCR1/F5/FCGR2A/FCGR3A/CFH/HLA-B/HLA-C/ITGAX/COX1/NOS3/OAS3/PIK3CG/PMP22/SPP1/SYK/TLR2/TLR3/TLR4/VCAM1/VIM/XBP1/HSD17B6/MGAM/CCL4L2/IKBKE/PTPRU/IFITM3/HPSE/LILRB1/HAVCR1/HPSE2/SMOC1/HELZ2/STING1/MICA	37
C0155733	Atherosclerosis of aorta	8/1249	26/13089	0.0021913	0.043655	0.0372119	APOB/CHGA/CYBB/LPL/TLR4/LIPG/PTPN22/ABCG8	8
C0234238	Ache	8/1249	26/13089	0.0021913	0.043655	0.0372119	AQP1/CNR1/DRD2/NRG1/HTR7/NTSR1/OPRK1/TAC1	8
C0234254	Radiating pain	8/1249	26/13089	0.0021913	0.043655	0.0372119	AQP1/CNR1/DRD2/NRG1/HTR7/NTSR1/OPRK1/TAC1	8
C0340076	Asthmatic pulmonary eosinophilia	8/1249	26/13089	0.0021913	0.043655	0.0372119	CASP8/CHI3L1/TAC1/THBS1/CYSLTR1/SIGLEC8/ISYNA1/P2RY12	8
C0458257	Pain, Splitting	8/1249	26/13089	0.0021913	0.043655	0.0372119	AQP1/CNR1/DRD2/NRG1/HTR7/NTSR1/OPRK1/TAC1	8
C0458259	Pain, Crushing	8/1249	26/13089	0.0021913	0.043655	0.0372119	AQP1/CNR1/DRD2/NRG1/HTR7/NTSR1/OPRK1/TAC1	8
C0751407	Pain, Migratory	8/1249	26/13089	0.0021913	0.043655	0.0372119	AQP1/CNR1/DRD2/NRG1/HTR7/NTSR1/OPRK1/TAC1	8
C0751408	Suffering, Physical	8/1249	26/13089	0.0021913	0.043655	0.0372119	AQP1/CNR1/DRD2/NRG1/HTR7/NTSR1/OPRK1/TAC1	8
C0003257	Antibody Deficiency Syndrome	5/1249	11/13089	0.00221844	0.043655	0.0372119	C1QB/C3/C4A/DNMT3B/CFH	5
C0232849	Bladder pain	5/1249	11/13089	0.00221844	0.043655	0.0372119	INPP5D/PAWR/TAC1/TLR4/TLR7	5
C0241880	Endometriosis of pelvis	5/1249	11/13089	0.00221844	0.043655	0.0372119	CYP1B1/FOS/HSD11B2/RNU1-4/ULBP2	5
C1840374	Elevated systolic blood pressure	5/1249	11/13089	0.00221844	0.043655	0.0372119	FLT1/GNB3/NOS2/NOS3/PTGIS	5
C1840375	Elevated diastolic blood pressure	5/1249	11/13089	0.00221844	0.043655	0.0372119	FLT1/GNB3/NOS2/NOS3/PTGIS	5
C1845118	SHORT STATURE, IDIOPATHIC, X-LINKED	5/1249	11/13089	0.00221844	0.043655	0.0372119	GHR/IGF1/IGFBP3/PTPN6/ARX	5
C1851789	Poor wound healing	5/1249	11/13089	0.00221844	0.043655	0.0372119	AEBP1/C1R/ENG/CFH/ITGB2	5
C3853962	Enterovirus 71 infection	5/1249	11/13089	0.00221844	0.043655	0.0372119	NOS3/OAS3/SELPLG/TLR3/TLR7	5
C0409959	Osteoarthritis, Knee	33/1249	207/13089	0.00225752	0.043662	0.0372178	ACAN/AMH/AQP1/CD44/CHI3L1/CHRM3/COL11A1/CYBA/CYBB/GSTM1/HLA-DPB1/IGF1/OLR1/PIK3CG/SDC4/SLC14A1/SLC22A3/SPP1/TAC1/TACR1/THBS4/TLR2/TLR3/TLR4/TNFRSF1A/APLN/PAPSS2/KL/CCL4L2/SULF1/SEMA6A/SAMSN1/CARD14	33
C0006267	Bronchiectasis	22/1249	121/13089	0.00227629	0.043662	0.0372178	DNMT3B/ELN/ENG/FCGR2A/FOXJ1/HLA-B/HLA-C/IRF8/NOS2/CXCL12/TLR2/RGS6/PTPN22/BLNK/ISYNA1/SLC29A3/CFAP300/ODAD3/DNAAF1/DNAJB13/SFTPA2/MICA	22
C0151936	Disorder of tendon	11/1249	44/13089	0.00227909	0.043662	0.0372178	ACAN/CD44/ELN/TNC/IGF1/PTGIS/SPP1/TAC1/THBS4/CARD14/GDF7	11
C0694549	Community acquired pneumonia	11/1249	44/13089	0.00227909	0.043662	0.0372178	A2M/CHI3L1/FCGR2A/TNC/IRF5/MRC1/SDC4/TLR4/BHLHE40/RGS6/HAVCR1	11
C0022350	Jaundice, Chronic Idiopathic	4/1249	7/13089	0.00228043	0.043662	0.0372178	ABCC2/ABCG2/MARCKSL1/SYCE1L	4
C0028432	Nose Diseases	4/1249	7/13089	0.00228043	0.043662	0.0372178	COX1/PTGS1/SPARC/SPP1	4
C0239816	Hand eczema	4/1249	7/13089	0.00228043	0.043662	0.0372178	ITPR3/CXCL12/VCAM1/SCIN	4
C0749420	Thyroid Agenesis	4/1249	7/13089	0.00228043	0.043662	0.0372178	IGSF1/TG/PAX8/CHD7	4
C1274648	Segmental vitiligo	4/1249	7/13089	0.00228043	0.043662	0.0372178	NOS2/TLR4/PTPN22/ISYNA1	4
C1299567	Neonatal stroke	4/1249	7/13089	0.00228043	0.043662	0.0372178	ACTA2/F5/S100A10/OLIG1	4
C1848486	Premature arteriosclerosis	4/1249	7/13089	0.00228043	0.043662	0.0372178	APOB/LPL/LDLRAP1/ABCG8	4
C2732374	Edema of dorsum of hand	4/1249	7/13089	0.00228043	0.043662	0.0372178	ACTA1/SERPING1/NEB/TGM1	4
C0392525	Nephrolithiasis	25/1249	144/13089	0.0023108	0.0441322	0.0376186	AQP1/SERPINH1/ELN/ENG/FLNA/GLI2/GRPR/GSTM1/NOS3/PIK3CG/PLCD1/PRKCA/SLC12A1/SPP1/TLR3/VIM/KL/ABCG2/NTNG1/LINC00339/ATP6V0A4/ACKR3/ADAMTSL1/SLC36A1/PLIN5	25
C0919747	Cytokine storm	13/1249	57/13089	0.00231537	0.0441322	0.0376186	SERPING1/CD38/FHL3/IRF5/ITGAM/ITGB2/TLR2/TLR4/IFITM3/HAVCR1/TLR7/HAVCR2/TRIM72	13
C4520983	Congenital atresia of extrahepatic bile duct	19/1249	99/13089	0.00233728	0.0444502	0.0378897	CX3CR1/CYBB/DNMT3B/FCGR3A/FGFR4/GHR/GLI2/IGF1/IGFBP3/IRF5/ITGB2/EPCAM/SPP1/TLR2/TLR3/VIM/PROM1/CD163/TLR7	19
C0026760	Multiple Epiphyseal Dysplasia	9/1249	32/13089	0.00235841	0.0445529	0.0379772	ACAN/COL9A1/COL9A3/COL11A1/FLNA/FLT1/XBP1/MANF/CHST3	9
C0376280	Anxiety States, Neurotic	9/1249	32/13089	0.00235841	0.0445529	0.0379772	CHRNA5/CNR1/DRD2/FOS/GRM8/HTR7/NPY/TG/CARTPT	9
C0565599	Maternal hypertension	9/1249	32/13089	0.00235841	0.0445529	0.0379772	AMH/ATF3/CFH/LPL/NOS3/PTHLH/RENBP/APLN/CHST3	9
C0033847	Pseudoxanthoma Elasticum	10/1249	38/13089	0.00236859	0.0446461	0.0380567	ALDH7A1/ABCC2/ELN/HBB/CFH/SPP1/NPIPA1/ABCG2/SYCE1L/NPIPA5	10
C1704436	Peripheral Arterial Diseases	33/1249	208/13089	0.00244428	0.0459709	0.0391859	APOB/ARSA/ALDH7A1/BMP2/CHI3L1/CX3CR1/CYBA/CYBB/ENG/F5/FLNA/FLT1/FOS/GNB3/LPL/NOS3/NPY/PON3/PTGS1/CXCL12/TAC1/THBS1/THBS4/TLR2/TLR4/TNFRSF1A/VCAM1/CUBN/P2RY12/TLR10/TRIM5/OPN4/OSBPL10	33
C0024534	Malaria, Cerebral	17/1249	85/13089	0.0024672	0.0462995	0.039466	ALOX5/CHI3L1/DNAH8/FLT1/HLA-B/ITGB2/NOS2/NOS3/PNP/THBS1/TLR2/TNFRSF1A/RECQL4/PTPRU/HAVCR1/ISYNA1/ENOSF1	17
C0079770	Lymphoma, Small Noncleaved-Cell	7/1249	21/13089	0.00247978	0.0463311	0.0394929	CD44/EPHX1/ITGB2/SHMT1/TYMS/RAD54L/CHEK2	7
C0338437	Neurocysticercosis	7/1249	21/13089	0.00247978	0.0463311	0.0394929	CD38/GSTM1/GSTM3/COX1/CYTB/TAC1/TLR4	7
C0206139	Lichen Planus, Oral	22/1249	122/13089	0.00253308	0.0471198	0.0401653	CD86/CD44/DNMT3B/HLA-C/TNC/IGF1/ITGAM/ITGAX/ITGB2/NOS3/SPP1/TG/TGM1/TLR2/TLR3/TLR4/VCAM1/VIM/ABCG2/PDPN/TRIB3/MARCKSL1	22
C0878500	Intraepithelial Neoplasia	22/1249	122/13089	0.00253308	0.0471198	0.0401653	ALDH1A1/AQP1/CCND2/CD44/DUSP4/TNC/IGF1/IGFBP3/ITGAM/EPCAM/S100B/SLC1A5/SPP1/TLR4/ZIC1/BHLHE40/CD163/ABCG2/PDPN/HPSE/PDXP/ARHGAP24	22
C0037199	Sinusitis	12/1249	51/13089	0.00255013	0.0473321	0.0403463	BTK/CYBA/CYBB/DNMT3B/HLA-DPA1/HLA-DPB1/IRF8/PNP/PDPN/PTPN22/BLNK/DNAAF1	12
C0343378	Helicobacter-associated gastritis	6/1249	16/13089	0.00257666	0.0473321	0.0403463	IRF5/COX1/PTGS1/TLR4/TNFRSF1A/TLR10	6
C0398689	Hyper-IgM Immunodeficiency Syndrome, Type 1	6/1249	16/13089	0.00257666	0.0473321	0.0403463	BTK/CHI3L1/CYBB/MRC1/PIK3CG/IKBKG	6
C0740766	Acute pneumonia	6/1249	16/13089	0.00257666	0.0473321	0.0403463	CHRM3/PIK3CG/TLR4/TNFRSF1A/SEMA6A/STING1	6
C1704231	Metastatic Malignant Neoplasm to the Leptomeninges	6/1249	16/13089	0.00257666	0.0473321	0.0403463	C3/IGF1/EPCAM/PTPN6/CXCL12/CASZ1	6
C0002895	Anemia, Sickle Cell	39/1249	258/13089	0.00257791	0.0473321	0.0403463	ALOX5/AMH/APOB/BTK/CD38/CYBB/DRD2/F5/FCGR2A/FCGR3A/FOS/ACKR1/GSTM1/HBB/CFH/HLA-DQB1/IGF1/IGFBP3/ITGB2/LFNG/NOS3/OLR1/PON3/PRKCA/SLC14A1/TAC1/TACR1/THBS1/TIE1/TLR2/TNFRSF1A/VCAM1/APLN/KL/LIPG/HPSE/HAVCR1/CPVL/CHD7	39
C0029925	Ovarian Carcinoma	51/1249	360/13089	0.0026257	0.0480481	0.0409566	ALDH1A1/ALOX5/ALOX15/AQP1/CD86/CD44/CDC25A/ABCC2/CSF3R/CX3CR1/DNAH8/FGFR4/FLT1/IGF1/EPCAM/COX1/PGR/PIK3CG/POLE/PRKCA/PRSS3/PTGS1/SHMT1/SNAI2/SPARC/SYK/TGFBR2/TYMS/VIM/XBP1/PAX8/H4C6/H4C12/H4C11/H4C2/TNFSF9/CD163/ABCG2/BCL2L11/DLEU1/WFDC2/PDLIM5/HPSE/PDZRN3/EHF/BNC2/KIF26B/ENOSF1/BDH2/PRB2/SYCE1L	51
C0042109	Urticaria	19/1249	100/13089	0.00263361	0.0480481	0.0409566	ALOX5/ARSA/BST2/SERPING1/CD38/FCGR3A/GSTM1/HLA-B/HLA-DPB1/HLA-DQB1/PIK3CG/SST/SYK/VCAM1/CREB5/GJB6/LY96/PTPN22/SMOC1	19
C0019159	Hepatitis A	38/1249	250/13089	0.00263386	0.0480481	0.0409566	APOB/BCHE/CD4/ABCC2/EPHX1/EXT1/FLNA/GLI2/GSTM1/HLA-C/IGF1/LTBP2/LTBR/EPCAM/MRC1/CYTB/NOS2/NTSR1/PLP2/SMN1/SPP1/TGFB3/TLR2/TLR3/TLR4/PROM1/CRLF1/CCL4L2/PDLIM5/ALDH1L1/FGL2/HAVCR1/TLR7/TREM2/ARHGAP24/HAVCR2/SYCE1L/MICA	38
C1397307	Cardiac fibrosis	28/1249	169/13089	0.00266814	0.0485692	0.0414008	ALOX15/ATF3/CASP8/CD44/CYBB/ENG/FLNA/HLA-DMB/NR4A1/IGF1/NOS3/SMN1/SPP1/TAC1/TACR1/TGFBR2/TLR2/TNFRSF1A/VIM/PXDN/BHLHE40/APLN/KL/ACKR3/AARS2/GREM2/TRPV3/TRIM72	28
C0206062	Lung Diseases, Interstitial	31/1249	193/13089	0.00268058	0.0486914	0.041505	ALOX5/ATF3/CD53/CHI3L1/CX3CR1/ELN/FLI1/FLNA/GSTM1/HLA-B/HLA-DPB1/ICAM2/IGF1/IRF5/ITGAM/MRC1/PTPRC/SELPLG/SPP1/TAL1/TNFRSF1A/VCAM1/WNT3/WNT5A/CD163/RGS6/LILRB1/CTNNA3/KANSL1/STING1/SFTPA2	31
C0000822	Abortion, Tubal	13/1249	58/13089	0.0027289	0.0492918	0.0420167	COL6A1/EMP1/IGF1/IGFBP3/IGFBP6/ITGB4/PTGIS/PTHLH/SST/CD84/CD163/IFI44/IL20RA	13
C3830362	Early Pregnancy Loss	13/1249	58/13089	0.0027289	0.0492918	0.0420167	COL6A1/EMP1/IGF1/IGFBP3/IGFBP6/ITGB4/PTGIS/PTHLH/SST/CD84/CD163/IFI44/IL20RA	13
C0033999	Pterygium	24/1249	138/13089	0.00273102	0.0492918	0.0420167	CHI3L1/DNMT3B/ELN/FLT1/FOS/GSTM1/ICAM2/IGFBP3/ITGA6/ITGB4/PIK3CG/PSMB5/S100B/CXCL12/SMN1/SPARC/TNFRSF1A/VIM/GPC6/PDPN/LYVE1/CTNNA3/LAPTM4B/TRPV3	24
C0151332	Active tuberculosis	11/1249	45/13089	0.00276119	0.0496256	0.0423012	CD38/ITGAX/NOS2/PIK3CG/PRPH2/THBS4/TLR2/TLR4/CCL4L2/CARD8/THEMIS	11
C1302790	Congenital malformation syndrome	11/1249	45/13089	0.00276119	0.0496256	0.0423012	FLNA/GLI2/PRODH/WNT5A/RECQL4/SEMA3A/SULF1/MAGEL2/ENOSF1/CHD7/SLCO5A1	11

## Sheet: dlpfc
GSEA
ID	Description	setSize	enrichmentScore	NES	pvalue	p.adjust	qvalues	rank	leading_edge	core_enrichment
GO:0002699	positive regulation of immune effector process	140	0.717645	1.93251	2.10982e-07	0.00117264	0.00113108	1185	tags=29%, list=8%, signal=27%	TLR4/CD36/IL13RA2/HLA-DMB/CD86/LACC1/SYK/HLA-DRA/CLEC7A/PLCG2/BTK/CD40/TREM2/CD74/EXOSC6/PTAFR/PTPN22/LAPTM5/NOS2/NR4A3/LILRB1/SASH3/C3/ITGAM/CD84/PTPRC/ITGB2/SPI1/SPON2/VAV1/LYN/STXBP2/HLA-B/XBP1/NLRP3/RBP4/TGFB1/IL12RB1/FES/NFKBID
GO:0002440	production of molecular mediator of immune response	134	0.696498	1.85937	3.14494e-06	0.00515809	0.00497532	1083	tags=23%, list=7%, signal=22%	HLA-DPA1/TLR4/CD36/IL13RA2/HLA-DMB/HLA-DMA/CD86/HLA-DOA/LACC1/LILRB4/HLA-DRA/CLEC7A/PLCG2/BTK/CD40/CD74/EXOSC6/PTPN22/LAPTM5/IRAK3/NR4A3/LILRB1/SASH3/PTPRC/CGAS/SPON2/TLR3/XBP1/NLRP3/RBP4/TGFB1
GO:0002700	regulation of production of molecular mediator of immune response	104	0.722207	1.85019	3.98411e-06	0.00515809	0.00497532	1083	tags=25%, list=7%, signal=23%	TLR4/CD36/IL13RA2/CD86/LACC1/LILRB4/CLEC7A/PLCG2/BTK/CD40/CD74/EXOSC6/PTPN22/LAPTM5/IRAK3/NR4A3/LILRB1/SASH3/PTPRC/CGAS/SPON2/TLR3/XBP1/NLRP3/RBP4/TGFB1
GO:0002696	positive regulation of leukocyte activation	212	0.638841	1.78893	4.30358e-06	0.00515809	0.00497532	1493	tags=27%, list=10%, signal=25%	HAVCR1/HLA-DPA1/TLR4/HLA-DMB/HLA-DMA/CD86/HLA-DOA/SIRPB1/AIF1/SYK/LILRB4/HLA-DRA/CLEC7A/BTK/CD40/TREM2/CD74/EXOSC6/PTAFR/NCKAP1L/DOCK8/PTPN22/HAVCR2/RUNX1/INPP5D/NR4A3/LILRB1/SASH3/ITGAM/CARD11/PTPRC/ITGB2/TNFRSF13C/VAV1/TGFBR2/LYN/IGFBP2/SOX4/XBP1/TAC1/NFATC2/CEBPA/CD4/NLRP3/CD320/TGFB1/IL12RB1/EFNB1/NFKBID/IGF2/HMGB1/CD24/MDK/PTPN6/RASAL3/BLOC1S6/GLI3
GO:0050867	positive regulation of cell activation	218	0.633231	1.77405	4.64024e-06	0.00515809	0.00497532	1493	tags=27%, list=10%, signal=24%	HAVCR1/HLA-DPA1/TLR4/HLA-DMB/HLA-DMA/CD86/HLA-DOA/SIRPB1/AIF1/SYK/LILRB4/HLA-DRA/CLEC7A/BTK/CD40/TREM2/CD74/EXOSC6/PTAFR/NCKAP1L/DOCK8/PTPN22/HAVCR2/RUNX1/INPP5D/NR4A3/LILRB1/SASH3/ITGAM/CARD11/PTPRC/ITGB2/TNFRSF13C/VAV1/TGFBR2/LYN/PLEK/IGFBP2/SOX4/XBP1/TAC1/NFATC2/CEBPA/CD4/NLRP3/CD320/TGFB1/IL12RB1/EFNB1/NFKBID/IGF2/HMGB1/CD24/MDK/PTPN6/RASAL3/BLOC1S6/GLI3
GO:0002263	cell activation involved in immune response	175	0.641573	1.7675	1.32236e-05	0.0111706	0.0107748	1559	tags=30%, list=10%, signal=27%	TLR4/IL13RA2/HLA-DMB/CD86/SYK/HLA-DRA/CLEC7A/CX3CR1/PLCG2/BTK/CD40/TREM2/IRF8/CD74/EXOSC6/PTAFR/NCKAP1L/APBB1IP/HAVCR2/ANXA3/LCP1/SLC11A1/NR4A3/LAT2/LILRB1/ITGAM/DOCK2/CD84/PTPRC/ITGB2/SPI1/LYN/STXBP2/XBP1/ITM2A/IL6R/LGALS3/S100A13/LFNG/NLRP3/MILR1/TGFB1/IL12RB1/FES/NFKBID/GRN/HMGB1/DOCK11/MDK/MFNG/PIK3CG/NMI/PARP3
GO:0050870	positive regulation of T cell activation	132	0.672315	1.79413	1.61875e-05	0.0111706	0.0107748	1493	tags=30%, list=10%, signal=27%	HLA-DPA1/HLA-DMB/HLA-DMA/CD86/HLA-DOA/SIRPB1/AIF1/SYK/LILRB4/HLA-DRA/CD74/NCKAP1L/DOCK8/PTPN22/HAVCR2/RUNX1/LILRB1/SASH3/CARD11/PTPRC/TNFRSF13C/VAV1/TGFBR2/LYN/IGFBP2/SOX4/XBP1/CD4/NLRP3/IL12RB1/EFNB1/NFKBID/IGF2/HMGB1/CD24/MDK/PTPN6/RASAL3/GLI3
GO:1903039	positive regulation of leukocyte cell-cell adhesion	146	0.661023	1.78656	1.68437e-05	0.0111706	0.0107748	1689	tags=32%, list=11%, signal=28%	HLA-DPA1/HLA-DMB/HLA-DMA/CD86/HLA-DOA/SIRPB1/AIF1/SYK/LILRB4/HLA-DRA/CD74/PTAFR/NCKAP1L/DOCK8/PTPN22/HAVCR2/RUNX1/NR4A3/LILRB1/SASH3/ALOX5/CARD11/PTPRC/ITGB2/TNFRSF13C/VAV1/TGFBR2/LYN/IGFBP2/SOX4/XBP1/CD4/NLRP3/IL12RB1/EFNB1/NFKBID/IGF2/HMGB1/CD24/MDK/PTPN6/RASAL3/GLI3/ITGA4/IL1RL2/HES1
GO:0002366	leukocyte activation involved in immune response	172	0.64377	1.76379	1.93754e-05	0.0111706	0.0107748	1559	tags=31%, list=10%, signal=28%	TLR4/IL13RA2/HLA-DMB/CD86/SYK/HLA-DRA/CLEC7A/CX3CR1/PLCG2/BTK/CD40/TREM2/IRF8/CD74/EXOSC6/PTAFR/NCKAP1L/APBB1IP/HAVCR2/ANXA3/LCP1/SLC11A1/NR4A3/LAT2/LILRB1/ITGAM/DOCK2/CD84/PTPRC/ITGB2/SPI1/LYN/STXBP2/XBP1/ITM2A/IL6R/LGALS3/S100A13/LFNG/NLRP3/MILR1/TGFB1/IL12RB1/FES/NFKBID/GRN/HMGB1/DOCK11/MDK/MFNG/PIK3CG/NMI/PARP3
GO:0051251	positive regulation of lymphocyte activation	189	0.626669	1.73485	2.00983e-05	0.0111706	0.0107748	1493	tags=26%, list=10%, signal=24%	HLA-DPA1/TLR4/HLA-DMB/HLA-DMA/CD86/HLA-DOA/SIRPB1/AIF1/SYK/LILRB4/HLA-DRA/CLEC7A/BTK/CD40/CD74/EXOSC6/NCKAP1L/DOCK8/PTPN22/HAVCR2/RUNX1/INPP5D/LILRB1/SASH3/CARD11/PTPRC/TNFRSF13C/VAV1/TGFBR2/LYN/IGFBP2/SOX4/XBP1/TAC1/NFATC2/CD4/NLRP3/CD320/TGFB1/IL12RB1/EFNB1/NFKBID/IGF2/HMGB1/CD24/MDK/PTPN6/RASAL3/BLOC1S6/GLI3
GO:0007159	leukocyte cell-cell adhesion	229	0.594582	1.67793	3.36805e-05	0.0157676	0.0152089	1689	tags=27%, list=11%, signal=24%	GPNMB/HLA-DPA1/CERCAM/HLA-DMB/HLA-DMA/CD86/HLA-DOA/SIRPB1/AIF1/SYK/LILRB4/HLA-DRA/SELPLG/CX3CR1/CLEC4G/CD74/PTAFR/NCKAP1L/DOCK8/PTPN22/LAPTM5/HAVCR2/RUNX1/NR4A3/VSIG4/LILRB1/SASH3/ALOX5/CARD11/PTPRC/ITGB2/TNFRSF13C/VAV1/TGFBR2/OLR1/LYN/IGFBP2/SOX4/XBP1/KLF4/CD4/LGALS3/NLRP3/IL12RB1/EFNB1/MSN/NFKBID/IGF2/HMGB1/CD24/ASS1/MDK/PTPN6/IRF1/RASAL3/SEMA4D/GLI3/ITGA4/SDC4/IL1RL2/HES1
GO:0002694	regulation of leukocyte activation	338	0.55897	1.63228	3.40431e-05	0.0157676	0.0152089	1689	tags=25%, list=11%, signal=23%	GPNMB/HAVCR1/HLA-DPA1/TLR4/IL13RA2/HLA-DMB/HLA-DMA/CD86/HLA-DOA/SIRPB1/AIF1/SYK/LILRB4/HLA-DRA/CLEC7A/BTK/CLEC4G/CD40/TREM2/CD74/EXOSC6/PTAFR/NCKAP1L/DOCK8/PTPN22/LAPTM5/HAVCR2/RUNX1/INPP5D/NR4A3/VSIG4/LILRB1/SASH3/ITGAM/CARD11/CD84/MICA/PTPRC/CGAS/ITGB2/SPI1/TNFRSF13C/VAV1/TGFBR2/LYN/STXBP2/IGFBP2/SOX4/XBP1/TAC1/SAMSN1/NFATC2/INHA/CEBPA/CD4/MNDA/LGALS3/NLRP3/MILR1/CD320/TGFB1/IL12RB1/FES/EFNB1/N…
GO:0002702	positive regulation of production of molecular mediator of immune response	76	0.728043	1.81449	4.28653e-05	0.0170773	0.0164722	1083	tags=26%, list=7%, signal=25%	TLR4/CD36/CD86/LACC1/CLEC7A/PLCG2/CD40/CD74/EXOSC6/PTPN22/LAPTM5/NR4A3/LILRB1/SASH3/PTPRC/SPON2/XBP1/NLRP3/RBP4/TGFB1
GO:0006909	phagocytosis	167	0.634382	1.73708	4.30159e-05	0.0170773	0.0164722	1940	tags=28%, list=13%, signal=24%	HAVCR1/MSR1/TLR4/CD36/SIRPB1/AIF1/SYK/CLEC7A/PLCG2/COLEC12/PLD4/TREM2/IRF8/CD302/NCKAP1L/ANXA3/SLC11A1/PRKCD/C4A/C3/ITGAM/DOCK2/CYBA/PTPRC/HCK/ITGB2/BIN2/SPON2/VAV1/LYN/CD14/MFGE8/TLR2/PEAR1/HMGB1/RHOG/PLA2G5/MERTK/PLD2/TGM2/ITGA2/ARHGAP25/CD93/UNC13D/GULP1/ABCA7
GO:0009617	response to bacterium	332	0.552786	1.61386	5.52893e-05	0.0199894	0.0192811	2037	tags=28%, list=14%, signal=25%	NAIP/MRC1/TLR4/CD36/STAB1/SIGIRR/HMCN1/CD86/SYK/MPEG1/FOS/CX3CR1/PLCG2/COLEC12/CD40/PYGL/TREM2/IRF8/MPO/PTAFR/PTPN22/BMP6/HAVCR2/IRAK3/ANXA3/GGT5/SLC11A1/NOS2/PRKCD/CUBN/LILRB1/C3/CLDN1/GBP4/MICA/CYBA/HCK/COCH/SPI1/SPON2/ZFP36/WFDC2/TLR5/RARRES2/LYN/IL10RA/CD14/TRIB1/TLR3/HLA-B/XBP1/CASP8/TAC1/IL6R/CD4/TLR1/VIM/NLRP3/CHD7/TGFB1/DCN/NLRC5/TLR2/NOS3/BANK1/H2BC6/GRN/IRF5/HMGB1/ALPL/CD24/GCH1/ASS1/CA…
GO:0002252	immune effector process	348	0.543599	1.59394	5.75441e-05	0.0199894	0.0192811	1559	tags=26%, list=10%, signal=23%	HLA-DPA1/TLR4/ULBP2/CD36/IL13RA2/HLA-DMB/HLA-DMA/CD86/HLA-DOA/LACC1/SYK/LILRB4/HLA-DRA/CLEC7A/CX3CR1/PLCG2/BTK/CLEC4G/CD40/TREM2/IRF8/MPO/CD74/EXOSC6/A2M/PTAFR/NCKAP1L/APBB1IP/PTPN22/LAPTM5/HAVCR2/IRAK3/ANXA3/LCP1/SLC11A1/NOS2/PRKCD/INPP5D/C4A/SCART1/NR4A3/LAT2/VSIG4/LILRB1/SASH3/C3/ITGAM/C1QA/DOCK2/CD84/MICA/PTPRC/HCK/CGAS/ITGB2/SPI1/SPON2/VAV1/C1QC/LYN/STXBP2/TLR3/HLA-B/XBP1/ITM2A/IL6R/LGALS3/S…
GO:0051249	regulation of lymphocyte activation	284	0.569321	1.63673	6.83678e-05	0.0220271	0.0212466	1689	tags=25%, list=11%, signal=22%	GPNMB/HLA-DPA1/TLR4/HLA-DMB/HLA-DMA/CD86/HLA-DOA/SIRPB1/AIF1/SYK/LILRB4/HLA-DRA/CLEC7A/BTK/CLEC4G/CD40/CD74/EXOSC6/NCKAP1L/DOCK8/PTPN22/LAPTM5/HAVCR2/RUNX1/INPP5D/VSIG4/LILRB1/SASH3/CARD11/MICA/PTPRC/CGAS/TNFRSF13C/VAV1/TGFBR2/LYN/IGFBP2/SOX4/XBP1/TAC1/SAMSN1/NFATC2/INHA/CD4/MNDA/LGALS3/NLRP3/CD320/TGFB1/IL12RB1/EFNB1/NFKBID/BANK1/IGF2/HMGB1/CD24/MDK/PTPN6/NFAM1/IRF1/RASAL3/BLOC1S6/GLI3/PRDM1/PAR…
GO:0070661	leukocyte proliferation	190	0.60284	1.67064	7.13364e-05	0.0220271	0.0212466	1428	tags=26%, list=10%, signal=24%	GPNMB/HLA-DPA1/TLR4/HLA-DMB/CD86/AIF1/SYK/LILRB4/BTK/CLEC4G/CD40/TREM2/CD74/NCKAP1L/DOCK8/PTPN22/HAVCR2/SLC11A1/PRKCD/INPP5D/VSIG4/LILRB1/SASH3/DOCK2/CARD11/PTPRC/NPR3/CSF1R/TNFRSF13C/TGFBR2/LYN/IL34/IGFBP2/TAC1/PSMB10/NFATC2/MNDA/LGALS3/CD320/IL12RB1/EFNB1/MSN/IGF2/HMGB1/ACE/CD24/PTPN6/IRF1/RASAL3/PIK3CG
GO:0001816	cytokine production	491	0.505346	1.50848	9.07272e-05	0.0247993	0.0239205	1436	tags=19%, list=10%, signal=18%	GPNMB/ACKR1/HLA-DPA1/TLR10/TLR4/CD36/SIGIRR/BTNL9/CD86/AIF1/LACC1/SYK/LILRB4/CLEC7A/CX3CR1/PLCG2/BTK/CD40/PLD4/TREM2/IRF8/APOD/CD74/PTAFR/NCKAP1L/TLR7/PTPN22/LAPTM5/HAVCR2/RUNX1/IRAK3/CYBB/SLC11A1/HPSE/NOS2/FLT4/INPP5D/NR4A3/VSIG4/LILRB1/SASH3/C3/ALOX5/CARD11/CD84/CYBA/PTPRC/EGR1/IL17RA/CGAS/C3AR1/SPON2/ZFP36/CSF1R/TLR5/LYN/CD14/TLR3/HLA-B/XBP1/CASP8/CDH3/KLF4/NFATC2/TMEM106A/INHA/IL6R/STING1/CD4…
GO:0022409	positive regulation of cell-cell adhesion	178	0.623077	1.71803	9.63401e-05	0.0247993	0.0239205	1689	tags=28%, list=11%, signal=25%	HLA-DPA1/HLA-DMB/HLA-DMA/CD86/HLA-DOA/SIRPB1/AIF1/SYK/LILRB4/HLA-DRA/CD74/PTAFR/NCKAP1L/DOCK8/PTPN22/HAVCR2/RUNX1/NR4A3/LILRB1/SASH3/ALOX5/CARD11/PTPRC/ITGB2/TNFRSF13C/VAV1/TGFBR2/LYN/IGFBP2/SOX4/XBP1/CD4/NLRP3/IL12RB1/EFNB1/PDPN/NFKBID/IGF2/HMGB1/CD24/PIEZO1/MDK/PTPN6/SERPINF2/RASAL3/GLI3/ITGA4/IL1RL2/HES1
GO:1903037	regulation of leukocyte cell-cell adhesion	205	0.592757	1.65439	9.74471e-05	0.0247993	0.0239205	1689	tags=27%, list=11%, signal=24%	GPNMB/HLA-DPA1/HLA-DMB/HLA-DMA/CD86/HLA-DOA/SIRPB1/AIF1/SYK/LILRB4/HLA-DRA/CLEC4G/CD74/PTAFR/NCKAP1L/DOCK8/PTPN22/LAPTM5/HAVCR2/RUNX1/NR4A3/VSIG4/LILRB1/SASH3/ALOX5/CARD11/PTPRC/ITGB2/TNFRSF13C/VAV1/TGFBR2/LYN/IGFBP2/SOX4/XBP1/KLF4/CD4/LGALS3/NLRP3/IL12RB1/EFNB1/NFKBID/IGF2/HMGB1/CD24/ASS1/MDK/PTPN6/IRF1/RASAL3/GLI3/ITGA4/SDC4/IL1RL2/HES1
GO:0001817	regulation of cytokine production	481	0.507817	1.5138	9.81621e-05	0.0247993	0.0239205	1436	tags=20%, list=10%, signal=18%	GPNMB/ACKR1/HLA-DPA1/TLR10/TLR4/CD36/SIGIRR/BTNL9/CD86/AIF1/LACC1/SYK/LILRB4/CLEC7A/CX3CR1/PLCG2/BTK/CD40/PLD4/TREM2/IRF8/APOD/CD74/PTAFR/NCKAP1L/TLR7/PTPN22/LAPTM5/HAVCR2/RUNX1/IRAK3/CYBB/SLC11A1/HPSE/NOS2/FLT4/INPP5D/NR4A3/VSIG4/LILRB1/SASH3/C3/ALOX5/CARD11/CD84/CYBA/PTPRC/EGR1/IL17RA/CGAS/C3AR1/SPON2/ZFP36/CSF1R/TLR5/LYN/CD14/TLR3/HLA-B/XBP1/CASP8/CDH3/KLF4/TMEM106A/INHA/IL6R/STING1/CD4/TLR1/M…
GO:0006954	inflammatory response	439	0.526114	1.56045	0.000103565	0.0250267	0.0241399	2165	tags=29%, list=14%, signal=25%	NAIP/ACKR1/ADORA3/TLR10/TLR4/CD36/PTGS1/STAB1/SIGIRR/CYSLTR1/PTGER3/AIF1/LACC1/SYK/LILRB4/FOS/CLEC7A/CX3CR1/PLCG2/BTK/CD40/PLD4/TREM2/CCR1/CD163/APOD/PTAFR/TLR7/BMP6/HAVCR2/GGT5/CYBB/SLC11A1/NOS2/PRKCD/C4A/C3/PIK3AP1/ALOX5/CYBA/PTPRC/HCK/IL17RA/CIITA/ITGB2/APOL3/C3AR1/ZFP36/CSF1R/TLR5/RARRES2/AOAH/OLR1/LYN/CD14/IL34/MYLK3/BLNK/TLR3/TMIGD3/TAC1/KLF4/SIGLEC10/IKBKG/NEAT1/IL6R/CEBPA/STING1/PSTPIP1/T…
GO:0002697	regulation of immune effector process	203	0.588942	1.64489	0.000137652	0.031878	0.0307484	1263	tags=27%, list=8%, signal=25%	TLR4/CD36/IL13RA2/HLA-DMB/CD86/LACC1/SYK/LILRB4/HLA-DRA/CLEC7A/CX3CR1/PLCG2/BTK/CLEC4G/CD40/TREM2/CD74/EXOSC6/A2M/PTAFR/NCKAP1L/PTPN22/LAPTM5/HAVCR2/IRAK3/NOS2/NR4A3/VSIG4/LILRB1/SASH3/C3/ITGAM/CD84/MICA/PTPRC/CGAS/ITGB2/SPI1/SPON2/VAV1/LYN/STXBP2/TLR3/HLA-B/XBP1/LGALS3/NLRP3/RBP4/TGFB1/IL12RB1/FES/NFKBID/GRN/HMGB1
GO:0002224	toll-like receptor signaling pathway	87	0.688729	1.74845	0.000151377	0.0323586	0.031212	1977	tags=36%, list=13%, signal=31%	TLR10/TLR4/CD36/PLCG2/COLEC12/BTK/CD40/TREM2/TLR7/PTPN22/HAVCR2/IRAK3/PIK3AP1/CYBA/TLR5/LYN/CD14/TLR3/TLR1/TLR2/GPS2/HMGB1/IRF1/NMI/CTSS/UNC93B1/TNIP2/LY96/CAV1/ARRB2/IRAK1
GO:0042742	defense response to bacterium	98	0.673685	1.72075	0.000152571	0.0323586	0.031212	1248	tags=30%, list=8%, signal=27%	NAIP/TLR4/CD36/STAB1/SYK/MPEG1/COLEC12/TREM2/IRF8/MPO/HAVCR2/ANXA3/SLC11A1/NOS2/PRKCD/GBP4/MICA/CYBA/COCH/SPON2/WFDC2/TLR5/RARRES2/TLR3/IL6R/CD4/TLR2/H2BC6/GRN
GO:0045730	respiratory burst	22	0.843625	1.74885	0.000157194	0.0323586	0.031212	1428	tags=50%, list=10%, signal=45%	CLEC7A/TREM2/MPO/CYBB/SLC11A1/CYBA/HCK/NOXA1/GRN/CD24/PIK3CG
GO:0046651	lymphocyte proliferation	171	0.604622	1.656	0.000176112	0.0330956	0.0319229	1428	tags=26%, list=10%, signal=24%	GPNMB/HLA-DPA1/TLR4/HLA-DMB/CD86/AIF1/SYK/LILRB4/BTK/CLEC4G/CD40/CD74/NCKAP1L/DOCK8/PTPN22/HAVCR2/SLC11A1/PRKCD/INPP5D/VSIG4/LILRB1/SASH3/DOCK2/CARD11/PTPRC/TNFRSF13C/TGFBR2/LYN/IGFBP2/TAC1/PSMB10/NFATC2/MNDA/LGALS3/CD320/IL12RB1/EFNB1/MSN/IGF2/HMGB1/CD24/PTPN6/IRF1/RASAL3/PIK3CG
GO:0042113	B cell activation	168	0.617295	1.69013	0.000177025	0.0330956	0.0319229	2050	tags=30%, list=14%, signal=26%	TLR4/CD86/SYK/PLCG2/BTK/CD40/IRF8/CD74/EXOSC6/NCKAP1L/LAPTM5/PRKCD/INPP5D/LAT2/SASH3/CARD11/PTPRC/SPI1/TNFRSF13C/LYN/BLNK/XBP1/CASP8/SAMSN1/NFATC2/ITM2A/INHA/MNDA/LFNG/CD320/TGFB1/BANK1/GPS2/DOCK11/PTPN6/NFAM1/MFNG/TCIRG1/PARP3/ITGA4/TNIP2/BST1/ZFP36L2/DOCK10/ZFP36L1/SLC39A10/NBN/UNG/CASP3/SHLD3
GO:0002274	myeloid leukocyte activation	138	0.633558	1.70046	0.000180392	0.0330956	0.0319229	1542	tags=33%, list=10%, signal=30%	HAVCR1/TLR4/IL13RA2/AIF1/SYK/LILRB4/CX3CR1/PLCG2/BTK/TREM2/CD74/MT1G/PTAFR/HAVCR2/ANXA3/SLC11A1/PRKCD/NR4A3/LAT2/VSIG4/ITGAM/C1QA/DOCK2/CD84/PTPRC/ITGB2/SPI1/TGFBR2/LYN/STXBP2/TLR3/TMEM106A/CEBPA/TLR1/S100A13/MILR1/PREX1/FES/TLR2/GRN/HMGB1/PIK3CG/IFNGR1/LTBR/NMI
GO:0071216	cellular response to biotic stimulus	147	0.639219	1.72769	0.000189643	0.0330956	0.0319229	1363	tags=23%, list=9%, signal=21%	MRC1/TLR4/CD36/SIGIRR/CD86/SYK/CLEC7A/CX3CR1/PLCG2/BTK/CD40/TREM2/IRF8/PTAFR/PTPN22/BMP6/HAVCR2/NOS2/LILRB1/HCK/SPI1/SPON2/ZFP36/LYN/CD14/TRIB1/XBP1/TLR1/VIM/NLRP3/TGFB1/TLR2/HMGB1/ASS1
GO:0050865	regulation of cell activation	367	0.522794	1.53531	0.000196932	0.0330956	0.0319229	1932	tags=27%, list=13%, signal=24%	GPNMB/HAVCR1/HLA-DPA1/TLR4/IL13RA2/HLA-DMB/HLA-DMA/CD86/HLA-DOA/SIRPB1/AIF1/SYK/LILRB4/HLA-DRA/CLEC7A/BTK/CLEC4G/CD40/TREM2/CD74/EXOSC6/PTAFR/NCKAP1L/DOCK8/PTPN22/LAPTM5/HAVCR2/RUNX1/PRKCD/INPP5D/NR4A3/VSIG4/LILRB1/SASH3/ITGAM/CARD11/CD84/MICA/PTPRC/CGAS/ITGB2/SPI1/TNFRSF13C/VAV1/TGFBR2/LYN/STXBP2/PLEK/IGFBP2/SOX4/XBP1/TAC1/SAMSN1/NFATC2/INHA/CEBPA/CD4/MNDA/LGALS3/NLRP3/MILR1/CD320/TGFB1/IL12RB1/…
GO:0046649	lymphocyte activation	457	0.505489	1.50451	0.000201588	0.0330956	0.0319229	1960	tags=25%, list=13%, signal=22%	GPNMB/HLA-DPA1/TLR4/ULBP2/JAML/HLA-DMB/HLA-DMA/CD86/HLA-DOA/SIRPB1/AIF1/SYK/LILRB4/HLA-DRA/CLEC7A/PLCG2/BTK/CLEC4G/CD40/IRF8/IKZF1/CD74/EXOSC6/NCKAP1L/APBB1IP/DOCK8/PTPN22/LAPTM5/HAVCR2/RUNX1/LCP1/WDFY4/SLC11A1/PRKCD/INPP5D/LAT2/VSIG4/LILRB1/SASH3/DOCK2/CARD11/CD84/MICA/PTPRC/EGR1/CGAS/SPI1/TNFRSF13C/VAV1/TGFBR2/LYN/CDH26/DLL4/BLNK/IGFBP2/SOX4/XBP1/CASP8/TAC1/SAMSN1/PSMB10/NFATC2/ITM2A/INHA/IL6R/…
GO:0010324	membrane invagination	58	0.736136	1.77592	0.000202456	0.0330956	0.0319229	2017	tags=31%, list=13%, signal=27%	HAVCR1/MSR1/CD36/AIF1/PLCG2/TREM2/NCKAP1L/C3/ITGAM/ITGB2/BIN2/MFGE8/RHOG/ITGA2/ARHGAP25/GULP1/ABCA7/CHMP4A
GO:0032635	interleukin-6 production	96	0.676077	1.72092	0.000215442	0.0332619	0.0320833	1655	tags=38%, list=11%, signal=34%	TLR4/CD36/AIF1/SYK/LILRB4/CLEC7A/PLCG2/TREM2/CD74/PTAFR/NCKAP1L/TLR7/PTPN22/HAVCR2/IRAK3/NOS2/INPP5D/CD84/CYBA/IL17RA/SPON2/TLR3/HLA-B/XBP1/TMEM106A/IL6R/TLR1/KLF2/TLR2/BANK1/HMGB1/C1QTNF3/PTPN6/CD200R1/CARD9/IL1RL2
GO:0032675	regulation of interleukin-6 production	96	0.676077	1.72092	0.000215442	0.0332619	0.0320833	1655	tags=38%, list=11%, signal=34%	TLR4/CD36/AIF1/SYK/LILRB4/CLEC7A/PLCG2/TREM2/CD74/PTAFR/NCKAP1L/TLR7/PTPN22/HAVCR2/IRAK3/NOS2/INPP5D/CD84/CYBA/IL17RA/SPON2/TLR3/HLA-B/XBP1/TMEM106A/IL6R/TLR1/KLF2/TLR2/BANK1/HMGB1/C1QTNF3/PTPN6/CD200R1/CARD9/IL1RL2
GO:0045785	positive regulation of cell adhesion	302	0.544921	1.57367	0.000231788	0.0334101	0.0322262	1924	tags=25%, list=13%, signal=22%	HLA-DPA1/CD36/HLA-DMB/HLA-DMA/CD86/HLA-DOA/SIRPB1/AIF1/P2RY12/SYK/LILRB4/HLA-DRA/CASS4/CD74/PTAFR/NCKAP1L/APBB1IP/DOCK8/PTPN22/HAVCR2/RUNX1/MIP/NR4A3/LILRB1/SASH3/ALOX5/CARD11/PTPRC/DISC1/ITGB2/TNFRSF13C/VAV1/TGFBR2/LYN/CCN1/KDR/IGFBP2/SOX4/XBP1/CD4/NEDD9/NLRP3/TEK/PREX1/IL12RB1/EFNB1/CDK6/PDPN/NFKBID/IGF2/HMGB1/LIMS2/CD24/PIEZO1/MDK/PTPN6/SERPINF2/RASAL3/RIN2/GLI3/PLEKHA2/ITGA4/SDC4/IL1RL2/CIB1/…
GO:0002761	regulation of myeloid leukocyte differentiation	83	0.689106	1.73383	0.000232562	0.0334101	0.0322262	1118	tags=29%, list=7%, signal=27%	TLR4/LILRB4/FOS/TREM2/NME2/CCR1/CD74/TAL1/CA2/RUNX1/INPP5D/LILRB1/C1QC/LYN/IL34/TRIB1/TLR3/CASP8/INHA/CD4/HCLS1/TGFB1/FES/CDK6
GO:0002532	production of molecular mediator involved in inflammatory response	47	0.768351	1.793	0.000237143	0.0334101	0.0322262	735	tags=28%, list=5%, signal=26%	TLR4/CD36/SYK/LILRB4/CLEC7A/BTK/PLD4/TREM2/APOD/NOS2/ALOX5/IL17RA/LYN
GO:0099024	plasma membrane invagination	50	0.752101	1.77541	0.000240447	0.0334101	0.0322262	1940	tags=34%, list=13%, signal=30%	HAVCR1/MSR1/CD36/AIF1/PLCG2/TREM2/NCKAP1L/C3/ITGAM/ITGB2/BIN2/MFGE8/RHOG/ITGA2/ARHGAP25/GULP1/ABCA7
GO:0002377	immunoglobulin production	80	0.6827	1.70846	0.000254229	0.0344635	0.0332423	1083	tags=20%, list=7%, signal=19%	HLA-DPA1/IL13RA2/HLA-DMB/HLA-DMA/CD86/HLA-DOA/HLA-DRA/BTK/CD40/EXOSC6/SASH3/PTPRC/CGAS/XBP1/RBP4/TGFB1
GO:0071219	cellular response to molecule of bacterial origin	124	0.636555	1.67164	0.000270107	0.0357441	0.0344775	1363	tags=25%, list=9%, signal=23%	MRC1/TLR4/CD36/SIGIRR/CD86/CX3CR1/PLCG2/CD40/TREM2/IRF8/PTAFR/PTPN22/BMP6/HAVCR2/NOS2/LILRB1/HCK/SPI1/SPON2/ZFP36/LYN/CD14/TRIB1/XBP1/TLR1/VIM/NLRP3/TGFB1/TLR2/HMGB1/ASS1
GO:0050863	regulation of T cell activation	203	0.57874	1.6164	0.000276664	0.0357604	0.0344933	1689	tags=25%, list=11%, signal=22%	GPNMB/HLA-DPA1/HLA-DMB/HLA-DMA/CD86/HLA-DOA/SIRPB1/AIF1/SYK/LILRB4/HLA-DRA/CLEC4G/CD74/NCKAP1L/DOCK8/PTPN22/LAPTM5/HAVCR2/RUNX1/VSIG4/LILRB1/SASH3/CARD11/PTPRC/CGAS/TNFRSF13C/VAV1/TGFBR2/LYN/IGFBP2/SOX4/XBP1/CD4/LGALS3/NLRP3/IL12RB1/EFNB1/NFKBID/IGF2/HMGB1/CD24/MDK/PTPN6/IRF1/RASAL3/GLI3/PRDM1/SDC4/IL1RL2/HES1
GO:0032943	mononuclear cell proliferation	173	0.60606	1.6656	0.000290927	0.0367493	0.0354471	1428	tags=27%, list=10%, signal=24%	GPNMB/HLA-DPA1/TLR4/HLA-DMB/CD86/AIF1/SYK/LILRB4/BTK/CLEC4G/CD40/CD74/NCKAP1L/DOCK8/PTPN22/HAVCR2/SLC11A1/PRKCD/INPP5D/VSIG4/LILRB1/SASH3/DOCK2/CARD11/PTPRC/TNFRSF13C/TGFBR2/LYN/IGFBP2/TAC1/PSMB10/NFATC2/MNDA/LGALS3/CD320/IL12RB1/EFNB1/MSN/IGF2/HMGB1/ACE/CD24/PTPN6/IRF1/RASAL3/PIK3CG
GO:0002221	pattern recognition receptor signaling pathway	128	0.63613	1.68273	0.000317671	0.0386771	0.0373066	2004	tags=31%, list=13%, signal=27%	TLR10/TLR4/CD36/LACC1/PLCG2/COLEC12/BTK/CD40/TREM2/TLR7/PTPN22/HAVCR2/IRAK3/ALPK1/PIK3AP1/CYBA/TLR5/LYN/CD14/TLR3/SLC15A3/TIFA/TLR1/RNF135/TKFC/TLR2/GPS2/HMGB1/IRF1/NMI/CTSS/UNC93B1/TNIP2/LY96/CAV1/ERBIN/ARRB2/IRAK1/TSPAN6/DDX58
GO:0050764	regulation of phagocytosis	61	0.725647	1.76224	0.000320106	0.0386771	0.0373066	1940	tags=36%, list=13%, signal=32%	CD36/SIRPB1/SYK/CLEC7A/PLCG2/TREM2/NCKAP1L/SLC11A1/C4A/C3/DOCK2/CYBA/PTPRC/HCK/MFGE8/TLR2/HMGB1/PLA2G5/MERTK/TGM2/ITGA2/ABCA7
GO:1902105	regulation of leukocyte differentiation	185	0.593046	1.64031	0.000332673	0.0393404	0.0379464	1508	tags=25%, list=10%, signal=23%	TLR4/CD86/HLA-DOA/SYK/LILRB4/FOS/HLA-DRA/BTK/TREM2/NME2/CCR1/CD74/TAL1/NCKAP1L/CA2/RUNX1/INPP5D/LILRB1/SASH3/CARD11/PTPRC/TGFBR2/C1QC/LYN/IL34/TRIB1/TLR3/HLA-B/SOX4/XBP1/CASP8/INHA/CD4/NLRP3/HCLS1/TGFB1/IL12RB1/FES/CDK6/NFKBID/HMGB1/MDK/PTPN6/NFAM1/IRF1/GLI3/PRDM1
GO:0030183	B cell differentiation	81	0.685357	1.71931	0.00040031	0.0463525	0.04471	1925	tags=30%, list=13%, signal=26%	SYK/PLCG2/BTK/IRF8/NCKAP1L/INPP5D/CARD11/PTPRC/SPI1/BLNK/XBP1/ITM2A/INHA/LFNG/GPS2/DOCK11/PTPN6/NFAM1/MFNG/TCIRG1/ITGA4/ZFP36L2/DOCK10/ZFP36L1
GO:0002705	positive regulation of leukocyte mediated immunity	79	0.672195	1.67522	0.000419331	0.0468477	0.0451877	1089	tags=25%, list=7%, signal=24%	HLA-DRA/CLEC7A/PLCG2/BTK/CD40/TREM2/EXOSC6/PTAFR/NOS2/SASH3/C3/ITGAM/PTPRC/ITGB2/SPI1/VAV1/HLA-B/NLRP3/TGFB1/IL12RB1
GO:0006911	phagocytosis, engulfment	42	0.761017	1.75447	0.000421444	0.0468477	0.0451877	1940	tags=40%, list=13%, signal=35%	HAVCR1/MSR1/CD36/AIF1/PLCG2/TREM2/NCKAP1L/C3/ITGAM/ITGB2/BIN2/MFGE8/RHOG/ITGA2/ARHGAP25/GULP1/ABCA7
GO:0071222	cellular response to lipopolysaccharide	117	0.633493	1.65913	0.000442154	0.0481861	0.0464786	1363	tags=25%, list=9%, signal=23%	MRC1/TLR4/CD36/SIGIRR/CD86/CX3CR1/PLCG2/CD40/IRF8/PTAFR/PTPN22/BMP6/HAVCR2/NOS2/LILRB1/HCK/SPI1/SPON2/ZFP36/LYN/CD14/TRIB1/XBP1/VIM/NLRP3/TGFB1/TLR2/HMGB1/ASS1
GO:0050670	regulation of lymphocyte proliferation	136	0.615128	1.64341	0.000461804	0.0491264	0.0473856	1423	tags=28%, list=10%, signal=26%	GPNMB/HLA-DPA1/TLR4/HLA-DMB/CD86/AIF1/SYK/LILRB4/BTK/CLEC4G/CD40/CD74/NCKAP1L/PTPN22/HAVCR2/INPP5D/VSIG4/LILRB1/SASH3/CARD11/PTPRC/TNFRSF13C/TGFBR2/LYN/IGFBP2/TAC1/NFATC2/MNDA/LGALS3/CD320/IL12RB1/EFNB1/IGF2/HMGB1/CD24/PTPN6/IRF1/RASAL3
GO:0042102	positive regulation of T cell proliferation	58	0.718446	1.73324	0.00046846	0.0491264	0.0473856	1423	tags=34%, list=10%, signal=31%	HLA-DPA1/HLA-DMB/CD86/AIF1/SYK/NCKAP1L/PTPN22/HAVCR2/SASH3/CARD11/PTPRC/TNFRSF13C/TGFBR2/IGFBP2/IL12RB1/EFNB1/IGF2/HMGB1/CD24/RASAL3
GO:0033003	regulation of mast cell activation	24	0.81617	1.73006	0.000489509	0.0498202	0.0480548	1094	tags=38%, list=7%, signal=35%	HAVCR1/IL13RA2/SYK/NR4A3/CD84/LYN/STXBP2/MILR1/FES
GO:0042098	T cell proliferation	131	0.609209	1.62204	0.000495265	0.0498202	0.0480548	1428	tags=26%, list=10%, signal=24%	GPNMB/HLA-DPA1/HLA-DMB/CD86/AIF1/SYK/LILRB4/CLEC4G/NCKAP1L/DOCK8/PTPN22/HAVCR2/SLC11A1/VSIG4/LILRB1/SASH3/DOCK2/CARD11/PTPRC/TNFRSF13C/TGFBR2/IGFBP2/PSMB10/LGALS3/IL12RB1/EFNB1/MSN/IGF2/HMGB1/CD24/PTPN6/IRF1/RASAL3/PIK3CG
GO:0070665	positive regulation of leukocyte proliferation	90	0.65942	1.66757	0.000501966	0.0498202	0.0480548	1423	tags=32%, list=10%, signal=29%	HLA-DPA1/TLR4/HLA-DMB/CD86/AIF1/SYK/CD40/CD74/NCKAP1L/PTPN22/HAVCR2/SASH3/CARD11/PTPRC/CSF1R/TNFRSF13C/TGFBR2/LYN/IL34/IGFBP2/TAC1/NFATC2/CD320/IL12RB1/EFNB1/IGF2/HMGB1/CD24/RASAL3
Enrichment
ID	Description	GeneRatio	BgRatio	pvalue	p.adjust	qvalue	geneID	Count
C0024535	Malaria, Falciparum	35/1736	88/13089	4.70312e-10	4.20835e-06	3.97686e-06	ADORA2A/ADRB2/ANGPT2/FAS/CD36/CHI3L1/CYBB/CYP2C8/DNAH8/FCGR2A/FCGR3A/ACKR1/FYB1/GSTM1/HBB/HLA-B/HSPA1A/HSPA1B/DNAJB1/ICAM1/MIP/MST1/COX2/NOS1/NOS2/ABCB1/SMN1/TAC1/TLR4/RECQL4/CASZ1/ENOSF1/MCCC1/HAVCR2/IL33	35
C0398650	Immune thrombocytopenic purpura	49/1736	166/13089	2.71864e-08	0.000121632	0.000114941	AHCY/FAS/CASP10/RUNX1/CD86/CD38/CD40/CD81/CX3CR1/DNMT3B/FCGR2A/FCGR3A/FCGRT/FKBP5/GRN/HLA-B/HLA-DOA/IL10RA/KLRD1/CIITA/MRC1/COX1/COX2/NELL1/PNP/ABCB1/PRKCD/PTGS1/PTPRC/SLC7A4/SYK/TLR4/GATD3/IKBKG/IKZF1/SEMA4D/HPSE/PTPN22/HAVCR1/GP6/HPSE2/GGCT/HAVCR2/IL33/NLRP3/TNFRSF13C/PRB2/MICA/LOC102724023	49
C0007570	Celiac Disease	74/1736	303/13089	7.96161e-08	0.000237468	0.000224406	ACACA/AMH/APOB/FAS/RUNX1/CD4/CD86/CD36/CD38/CHI3L1/CCR1/CX3CR1/DNAH8/EGFR/FCGR2A/FCGR3A/FCGRT/MTOR/GPR35/HLA-B/HLA-DMB/HLA-DOA/HLA-DPA1/HLA-DQB1/HSPA1A/HSPA1B/ICAM1/IFI27/IL6R/IL12RB1/LMO2/LPL/CIITA/MICB/MSH5/MST1/NOS1/NOS2/NT5E/PBX3/ABCB1/PLEK/PON3/PRKCD/PTPRC/SGK1/TGM1/TLR3/TLR4/CLDN5/BEST1/ZFP36/GATD3/TMEM187/PTPN22/TLR7/ACSL5/UPB1/PIWIL2/IFT122/ASAH2/ERAP2/FTO/NCALD/IL33/NLRP3/GBP5/RMI2/TAGAP…	74
C0042384	Vasculitis	47/1736	167/13089	2.53027e-07	0.000566021	0.000534886	ANGPT2/FAS/C4A/CAST/CASP10/CD40/CD81/CCR1/CX3CR1/F5/FCGR2A/FCGR3A/HLA-B/HLA-DPA1/HLA-DQB1/ICAM1/ITGB2/CIITA/MPO/NOS2/NOS3/NOTCH4/NT5E/PLAT/PRKCD/SCN9A/SH3BP2/SMN1/SYK/TLR4/TLR5/CD163/ISG15/IKZF1/IL17RA/RASGRP3/PTPN22/PALD1/TLR7/MOCOS/CLEC7A/TUBA1C/IL33/NLRP3/TNFRSF13C/PLB1/MICA	47
C0149516	Chronic sinusitis	33/1736	101/13089	3.86172e-07	0.000691093	0.000653078	AOAH/C3/SERPINH1/CHI3L1/EGFR/EGR2/ICAM1/COX2/NOS1/SLC26A4/ABCB1/PTGS1/SMN1/TAPBP/TLR4/CCNO/PDPN/CYSLTR1/HPSE/PTGDR2/DNAI1/BLNK/HYDIN/ACKR3/HAVCR2/CCDC65/IL33/DRC1/DNAAF1/PLB1/RSPH9/RSPH4A/DNAJB13	33
C0027697	Nephritis	47/1736	175/13089	1.11306e-06	0.00154182	0.00145701	AIF1/ANXA2/FAS/BTK/C1QA/C1R/C3/CAST/CASP10/CD86/CD40/CCR1/EGFR/FCGR2A/FCGR3A/FLI1/HLA-B/HLA-DQB1/ICAM1/IRF8/IL10RA/ITGAM/ITGB2/LGALS3/MPO/MT1F/MT1G/COX1/COX2/NOS2/NOS3/PTGS1/PTPRC/TLR3/TLR4/TLR5/ST8SIA4/IKBKG/IKZF1/SLC7A9/PTGDR2/RASGRP3/PTPN22/HAVCR1/TLR7/NLRP3/PLB1	47
C0027430	Nasal Polyps	62/1736	256/13089	1.20617e-06	0.00154182	0.00145701	A2M/ADRB2/AGER/ALOX5/ANGPT2/MYRF/SERPINH1/CD40/CHI3L1/CCR1/DCN/EGFR/EMP1/FOS/MTOR/GSTM1/HAS3/HLA-B/HLA-DRA/ICAM1/IL13RA2/JUNB/CIITA/MNT/MPO/MRC1/COX1/COX2/NOS2/SLC26A4/ABCB1/PLAT/PTGS1/PTPRC/SMN1/TAPBP/TLR3/TLR4/VIM/TNFRSF25/CLDN1/CD163/CCNO/TRAF3IP2/CYSLTR1/HPSE/PTGDR2/IL17RA/DNAI1/HYDIN/ACKR3/HAVCR2/CCDC65/IL33/DRC1/DNAAF1/PLB1/MARVELD2/RSPH9/RSPH4A/DNAJB13/SFTPA2	62
C0742343	Acute Chest Syndrome	55/1736	220/13089	1.68212e-06	0.00174941	0.00165318	ACACA/ACACB/ADRB2/AGER/ALOX5/ANGPT2/APOB/FAS/CD36/CD40/CHI3L1/CX3CR1/EGFR/FCGR3A/GLI3/GSTM1/HLA-B/HSPA1A/ICAM1/IL6R/LDLR/LGALS3/LPL/LRP2/CIITA/MPO/MSR1/COX1/COX2/NOS1/NOS2/NOS3/NPR3/OLR1/ABCB1/PLAT/PTGS1/SELPLG/SULT1A1/TLR4/BEST1/CUBN/APLN/LIPG/KLF2/FSTL1/IRAK3/PTPN22/ACSL5/P2RY12/FTO/ACCS/IL33/NLRP3/PLB1	55
C0009447	Common Variable Immunodeficiency	34/1736	112/13089	1.75958e-06	0.00174941	0.00165318	FAS/BTK/CD86/CD38/CD40/CD81/FCGR2A/FCGR3A/FCGRT/GPR35/HLA-B/HLA-DQB1/ITGAM/ITK/MPO/MRC1/MSH5/NEDD9/PRKCD/PTPRC/TLR4/VAV1/XBP1/IKZF1/HAVCR1/TLR7/ZNF630/ERAP2/CARD11/IL33/TNFRSF13C/SNX31/CENPX/LURAP1L	34
C0683381	inflammatory joint disease	11/1736	18/13089	2.81359e-06	0.0025176	0.00237911	ADORA2A/APOB/CD38/CRH/CSF3R/HLA-B/RNASE1/SPR/TNFRSF25/IL33/LACC1	11
C0017658	Glomerulonephritis	58/1736	241/13089	3.26692e-06	0.00260312	0.00245992	AHCY/AIF1/ALOX5/FAS/C3/C3AR1/C4A/CAST/CASP10/RUNX1/CD38/CD40/CD74/CD81/CX3CR1/CYBB/DCN/FCGR2A/FCGR3A/FLI1/FOS/GALNS/HCLS1/HLA-DQB1/ICAM1/ITGAM/ITGB2/JUNB/MIP/MPO/MSN/NOS3/NPHS1/ABCB1/PRKCD/PTAFR/S100A10/SDHA/SYK/TBXAS1/TLR3/TLR4/TLR5/VIM/ITGA8/IKBKG/CD163/EIF1/IKZF1/HPSE/IL17RA/PAMR1/HAVCR1/TLR7/SRR/CNDP1/NLRP3/PLB1	58
C0085409	Polyendocrinopathies, Autoimmune	30/1736	96/13089	3.64816e-06	0.00260312	0.00245992	AGER/AMH/ANXA2/APRT/C4A/CD36/CYBB/ENG/F5/MTOR/HLA-B/HLA-DMA/ICAM1/ITGAM/ITGB2/MPO/MSN/COX3/NOS3/NT5E/PTGS1/S100A10/SELPLG/TLR4/VIM/CLIP2/H3C10/IFI44L/TLR7/BANK1	30
C0030305	Pancreatitis	66/1736	287/13089	3.78191e-06	0.00260312	0.00245992	A2M/AMY2A/ANXA2/FAS/ASPA/BCKDHA/C3/C4A/CA2/CBS/CD4/CD38/ADGRE5/CHI3L1/CCR1/CRH/DUSP1/EGFR/EGR1/EPHX1/FLI1/FOS/GPR35/GSTM1/HLA-B/HLA-DPA1/HLA-DQB1/HSPA1A/HSPA1B/ICAM1/ITGAM/ITGB2/LPL/MPO/MST1/COX1/COX2/COX3/CYTB/ND1/ND4/NOS1/NOS2/NTSR1/PRKCD/PRSS3/SMN1/TLR3/TLR4/ST8SIA4/IKBKG/IER3/ATP2C2/IKZF1/IFITM3/PDPN/PTPN22/NUPR1/MTPAP/ASRGL1/MINDY4/EBPL/IL33/NLRP3/TICAM1/ASPM	66
C0034065	Pulmonary Embolism	20/1736	52/13089	4.61745e-06	0.00295121	0.00278887	FAS/C4A/CBS/CCR1/CX3CR1/ENG/F5/F13A1/HLA-B/KLKB1/COX1/COX2/COX3/ND1/ND4/NOS3/PLAT/TBXAS1/TLR4/P2RY12	20
C0242584	Autoimmune thrombocytopenia	19/1736	49/13089	6.92576e-06	0.00411764	0.00389114	FAS/RUNX1/CD86/FCGR2A/FCGR3A/FCGRT/GRN/HLA-DOA/MRC1/ABCB1/PTGS1/SYK/TLR4/HPSE/PTPN22/GP6/HAVCR2/IL33/NLRP3	19
C0018133	Graft-vs-Host Disease	58/1736	247/13089	7.3628e-06	0.00411764	0.00389114	ACACA/ALOX5/ANGPT2/BTK/C3/SERPINH1/CD4/CD86/CD40/CHI3L1/CSF1R/EGFR/FCGR3A/MTOR/GSTM1/HLA-B/HLA-DOA/HLA-DPA1/HLA-DQB1/HSPA1A/HSPA1B/ICAM1/IL6R/INPP5D/ITGAM/ITGB2/ITK/KLRC1/KLRD1/MIP/MPO/COX2/PNP/NT5E/PTAFR/PTPRC/SPN/SYK/TLR4/TLR5/VIM/XBP1/TNFRSF25/IKZF1/HPSE/LILRB4/ARHGAP45/DLL4/BANK1/MYO1G/XYLT2/TLR10/HAVCR2/IL33/OPN4/NLRP3/ARMH1/MICA	58
C0221026	X-linked agammaglobulinemia	15/1736	34/13089	1.0094e-05	0.00531301	0.00502076	BTK/CD40/CYBB/FCGR3A/ITK/CD99/NT5E/PLEK/PTPRC/TLR4/DNALI1/BLNK/TLR7/NLRP3/TNFRSF13C	15
C3714636	Pneumonitis	86/1736	414/13089	1.10492e-05	0.0054927	0.00519056	ADORA2A/ADORA3/ADRB2/AGER/ALOX5/ANGPT2/ANXA2/AOAH/APRT/FAS/ALDH7A1/BMP6/C3AR1/RUNX1/CD40/CD74/CHI3L1/CCR1/VCAN/CYBB/EGFR/EGR1/SERPINB1/FCGR3A/FES/FOS/MTOR/GRN/GSTM1/GTF2H4/HLA-DOA/HSPA1A/HSPA1B/HSPB1/ICAM1/ITGA5/ITGB2/JUNB/LAIR1/LGALS3/MIP/MPO/MRC1/COX1/COX2/NFATC2/NOS2/NOS3/OAS3/PRKCD/PTAFR/PTGER3/PTGS1/SFRP5/SGK1/TAC1/TLR3/TLR4/ZFP36/SEMA7A/IKBKG/TNFRSF25/CLDN1/KCNK6/TRAF3IP2/CYSLTR1/LILRB4/IRA…	86
C0036202	Sarcoidosis	52/1736	219/13089	1.54861e-05	0.00708287	0.00669325	AGER/ANXA2/FAS/CD86/CD40/CHI3L1/CX3CR1/CYBB/EGR1/ERG/F13A1/FCGR2A/FCGR3A/FOS/GSTM1/GTF2H4/HLA-B/HLA-DMA/HLA-DMB/HLA-DOA/HLA-DPA1/HLA-DQB1/HLA-DRA/HSPA1A/HSPA1B/ITGAM/CIITA/MIP/MRC1/MST1/COX2/NOTCH4/SLC11A1/TAC1/TLR3/TLR4/VARS1/VIM/ST8SIA4/PIK3R3/TNFRSF25/DPM2/CD163/IL17RA/LMOD1/HAVCR1/TLR7/KNL1/TLR10/HAVCR2/IL33/PLB1	52
C0206138	CREST Syndrome	16/1736	39/13089	1.58312e-05	0.00708287	0.00669325	FAS/C1QC/CD86/CHI3L1/CCR1/CTSV/EGFR/FCGR3A/HLA-B/DNAJB1/IRF8/MRC1/NOS1/NOS2/SOX10/VIM	16
C0021368	Inflammation	55/1736	237/13089	1.80372e-05	0.00768557	0.0072628	A2M/AGER/AIF1/ALOX5/ANGPT2/APOD/FAS/AQP7/C3/C3AR1/C4A/CD38/CD40/CHI3L1/CRH/CX3CR1/DDT/EFNB1/EGFR/EGR1/FCGR2A/FCGR3A/MTOR/ACKR1/GALNS/GRN/ICAM1/CD99/MPO/NOS2/NOS3/PGR/ABCB1/PLAT/PRKCD/PRSS3/SELPLG/TAC1/TLR3/TLR4/ZFP36/APLN/TNFSF18/CD163/KLF2/PDPN/LILRB1/PTGDR2/IL17RA/TLR7/DLL4/IL33/EOLA1/NLRP3/TNFRSF13C	55
C0011615	Dermatitis, Atopic	84/1736	408/13089	1.97411e-05	0.00797154	0.00753304	ADRB2/ANGPT2/APOC1/FAS/ALDH7A1/C3/CA2/CD86/CD40/CHI3L1/COL6A2/CRH/CTSV/CX3CR1/SARDH/DUSP1/EGFR/EGR2/FCGRT/FLT4/FOS/MTOR/ACKR1/GSTM1/HAS3/HCLS1/HLA-B/HLA-DOA/HLA-DQB1/ICAM1/IL6R/IL10RA/IL12RB1/IL13RA1/IL13RA2/ITGAM/ITK/JUNB/KRT10/MPO/MRC1/COX1/COX2/NOS1/NOS2/NTSR1/ABCB1/PRSS3/RHCE/SLC11A1/SYK/TAC1/TGM1/TLR3/TLR4/TLR5/TNFSF18/CLDN1/CD163/ABCG2/CHST3/TOX/TRAF3IP2/CYSLTR1/IRAK3/PTGDR2/HAVCR1/EMCN/RAS…	84
C2747816	Complicated malaria	28/1736	94/13089	2.07981e-05	0.00797154	0.00753304	ADORA2A/AIF1/ANGPT2/CD36/CHI3L1/CYBB/FCGR2A/FCGR3A/ACKR1/GNB3/GYPE/DNAJB1/ICAM1/IL10RA/LAIR1/MIP/MST1/NOS2/ABCB1/SMN1/TAC1/TLR4/RECQL4/LILRB1/RHOF/ENOSF1/MCCC1/ARMH1	28
C0524910	Hepatitis C, Chronic	57/1736	250/13089	2.2168e-05	0.00797154	0.00753304	APOB/FAS/C3/CD36/CD38/CD81/CHI3L1/CCR1/CPS1/CX3CR1/DHCR7/EGFR/ENG/ERG/FAT1/FCGR3A/FOS/MTOR/GSTM1/HBB/HLA-B/HLA-DPA1/HLA-DQB1/HSPA1A/HSPA1B/KLRC1/KLRD1/LDLR/LPL/MPO/COX2/NUDT1/NOS2/NOTCH4/ENPP2/ABCB1/RARRES2/RBP4/SLC11A1/TLL1/TLR3/TLR4/VIM/PIK3R3/CD163/CCL4L2/ISG15/HPSE/PTPN22/SLC40A1/TLR7/CYBRD1/HAVCR2/BOC/IFNLR1/CISD3/MICA	57
C0004943	Behcet Syndrome	61/1736	273/13089	2.22718e-05	0.00797154	0.00753304	AIF1/AMH/ANXA2/APOB/FAS/BTK/C3AR1/C4A/CA4/RUNX1/CD40/CCR1/CX3CR1/DHCR7/F5/FCGR2A/FCGR3A/GLI3/GSTM1/HBB/HLA-B/HLA-DQB1/ICAM1/IRF8/IL12RB1/ITGAM/ITGB2/KLRC1/KLRD1/LGALS3/CIITA/MICB/MPO/MRC1/NEFM/NOS2/NOS3/ABCB1/SELPLG/SLC11A1/TLR4/IKBKG/PSTPIP1/CCL4L2/TRAF3IP2/PTPN22/HAVCR1/DISC1/TFCP2L1/TLR7/CASZ1/ERAP2/CLEC7A/TUBA1C/HAVCR2/IL33/NLRP3/TNFRSF13C/ARMH1/CCDC180/MICA	61
C0272286	Thrombocytopenia due to platelet alloimmunization	17/1736	45/13089	3.12753e-05	0.0104686	0.00989277	RUNX1/CD86/FCGR2A/FCGR3A/FCGRT/GRN/HLA-DOA/ABCB1/PTGS1/SYK/TLR4/HPSE/PTPN22/GP6/HAVCR2/IL33/NLRP3	17
C2607914	Allergic rhinitis (disorder)	54/1736	236/13089	3.25196e-05	0.0104686	0.00989277	ACACA/ADRB2/FAS/CD86/CD40/CHI3L1/CYBB/EDA/EGR1/FCGR3A/FLNC/HCLS1/HLA-B/HLA-DQB1/ICAM1/IL12RB1/IL13RA2/KLRC1/LGALS3/COX2/NFATC2/NOS2/NT5E/SLC26A4/PLAT/PLCG2/PRKCD/SULT1A1/TAC1/TLR3/TLR4/TLR5/VIM/WNT2B/KLF11/CYSLTR1/PTGDR2/PTPN22/HAVCR1/TLR7/SIGIRR/P2RY12/FTO/TLR10/HAVCR2/IL33/NLRP3/PIK3AP1/IFNLR1/DAW1/SYCP2L/LINC00299/GSTT2B/SFTPA2	54
C0024143	Lupus Nephritis	63/1736	288/13089	3.27583e-05	0.0104686	0.00989277	AGER/AHCY/ANGPT2/ANXA2/BTK/C1S/C3/C3AR1/CD86/CD38/CD40/CD74/CCR1/CSF1R/CX3CR1/DUSP1/EPHX1/FCGR2A/FCGR3A/FCGRT/FLI1/MTOR/ICAM1/IL10RA/ITGAM/ITGB2/LGALS3/MPO/MT1F/MT1G/COX2/NELL1/NOS1/NOS3/PHYH/PIM1/PON3/PTGS1/RARRES2/RBP4/SGK1/SH3BP2/SYK/TLR3/TLR4/TLR5/LAPTM5/CD163/KL/IKZF1/IFI44/HPSE/FSTL1/HAVCR1/TLR7/CLEC7A/TNIP2/HAVCR2/IL33/NLRP3/TNFRSF13C/IL34/MUC20	63
C4025821	Anterior hypopituitarism	14/1736	33/13089	3.42378e-05	0.0104762	0.00989991	EDA/GLI3/COX1/COX2/COX3/ND1/ND4/SOX10/AAAS/FGF17/SEMA3E/CHD7/B3GLCT/CCDC141	14
C0867389	Chronic graft-versus-host disease	34/1736	127/13089	3.51235e-05	0.0104762	0.00989991	A2M/ACACA/BTK/SERPINH1/CD86/CD38/CCR1/CSF3R/VCAN/HLA-B/HLA-DQB1/HSPA1A/HSPA1B/ICAM1/IFIT1/ITGAM/KLRC1/KLRD1/LGALS3/MSR1/RBP4/SPN/SYK/XBP1/CD163/IFI44/HPSE/LILRB1/ARHGAP45/TLR7/HAVCR2/OPN4/ARMH1/MICA	34
C0677607	Hashimoto Disease	44/1736	181/13089	3.72862e-05	0.0107625	0.0101705	AGER/AMH/FAS/C1S/C3/CD86/CD38/CD40/CD81/CSF1R/CYBB/FCGRT/MTOR/HLA-B/HLA-DOA/HLA-DQB1/ICAM1/IRF8/IL6R/ITGB2/LGALS3/COX2/NUDT1/NT5E/SLC26A4/PLAT/PLCG2/PTPRC/SMN1/TBX2/TLR4/CCDC6/TNFRSF25/TNFSF18/CLDN1/VAV3/PTGDR2/IL17RA/PTPN22/MBIP/BANK1/TLR10/IL33/IL34	44
C0024138	Lupus Erythematosus, Discoid	71/1736	338/13089	4.35944e-05	0.0120284	0.0113667	AGER/ANXA2/FAS/BTK/C1QA/C1QC/C1R/C3/CAST/CD36/CD38/CD40/CRH/CSF3R/CX3CR1/CYBB/DNMT3B/DUSP4/EGFR/EGR2/F5/FCGR2A/FCGR3A/FLI1/MTOR/IFI6/GRN/IFI27/ITGAM/ITGB2/LDLR/LGALS3/MFGE8/CIITA/MPO/MRC1/MSH5/COX1/NEDD9/NOS3/PNP/NT5E/PRKCD/PTGS1/PTPRC/SH3BP2/SYK/TLR4/TLR5/TRPC6/VIM/H4C1/H4C6/H4C12/H4C11/H4C8/H4C2/IER3/CD163/TRIM38/LILRB4/PTPN22/TLR7/BANK1/BDH2/IL33/NLRP3/CGAS/TNFRSF13C/IL34/NEAT1	71
C0917798	Cerebral Ischemia	24/1736	78/13089	4.43603e-05	0.0120284	0.0113667	FAS/C4A/CBS/CCR1/EGR1/F5/HLA-B/HLA-DPA1/ICAM1/IL12RB1/MPO/COX1/COX2/COX3/ND1/ND4/NOS2/PLAT/TLR4/CLIP2/IKBKG/IL17RA/PTPN22/BBC3	24
C0699949	airway disease	30/1736	108/13089	4.70875e-05	0.0120365	0.0113744	ADRB2/C3/CD36/CD38/CHI3L1/CCR1/DUSP1/EGFR/FGFR4/HLA-DQB1/ICAM1/IL13RA2/ITGAM/ITGB2/COX2/SLC26A4/PTAFR/TLR4/CD163/SEMA3E/KLF2/CYSLTR1/PTGDR2/DLL4/P2RY12/IL33/SYTL3/NLRP3/TICAM1/SFTPA2	30
C0032915	Preexcitation Syndrome	10/1736	19/13089	4.84257e-05	0.0120365	0.0113744	APRT/CBS/COX1/COX3/CYTB/ND1/ND2/ND4/ND4L/TBX2	10
C0559106	Ventricular preexcitation	10/1736	19/13089	4.84257e-05	0.0120365	0.0113744	APRT/CBS/COX1/COX3/CYTB/ND1/ND2/ND4/ND4L/TBX2	10
C0020452	Hyperemia	15/1736	38/13089	5.00117e-05	0.0120947	0.0114294	ADRB2/ANGPT2/MTOR/ITGB2/MPO/COX1/COX2/NOS2/NOS3/NT5E/PTGS1/TAC1/TEK/HRH3/P2RY12	15
C0024131	Lupus Vulgaris	68/1736	324/13089	6.45376e-05	0.0151969	0.014361	AGER/ANXA2/FAS/BTK/C1QA/C1QC/C3/CAST/CD36/CD38/CD40/CRH/CSF3R/CX3CR1/CYBB/DNMT3B/DUSP4/EGFR/EGR2/F5/FCGR2A/FCGR3A/FLI1/MTOR/IFI6/GRN/IFI27/ITGAM/ITGB2/LDLR/LGALS3/MFGE8/CIITA/MPO/MRC1/MSH5/COX1/NEDD9/NOS3/PNP/NT5E/PRKCD/PTGS1/PTPRC/SH3BP2/SYK/TLR4/TLR5/TRPC6/VIM/H4C1/H4C6/H4C12/H4C11/H4C8/H4C2/IER3/TRIM38/LILRB4/PTPN22/TLR7/BANK1/BDH2/IL33/NLRP3/CGAS/IL34/NEAT1	68
C0005779	Blood Coagulation Disorders	39/1736	158/13089	7.06467e-05	0.0157152	0.0148507	A2M/ANGPT2/ANXA2/BTK/CD36/COL5A2/ENG/ERG/F5/F13A1/FGFR3/FLI1/HLA-DQB1/ITGB2/KLKB1/LGALS3/MFGE8/ENPP2/PLAT/PRH1/PTGS1/SELPLG/STXBP2/TLR4/AP3B1/CARTPT/HPSE/LPAR3/AMACR/COG4/GP6/RHOF/TRMU/P2RY12/ASRGL1/HSD3B7/HAVCR2/PLB1/PRB2	39
C0409974	Lupus Erythematosus	72/1736	349/13089	7.09609e-05	0.0157152	0.0148507	AGER/ANXA2/FAS/BTK/C1QA/C1QC/C1R/C3/CAST/CD36/CD38/CD40/CRH/CSF3R/CX3CR1/CYBB/DNMT3B/DUSP4/EGFR/EGR2/F5/FCGR2A/FCGR3A/FLI1/FOS/MTOR/IFI6/GRN/ICAM1/IFI27/ITGAM/ITGB2/JUNB/LDLR/LGALS3/MFGE8/CIITA/MPO/MRC1/MSH5/COX1/NEDD9/NOS3/PNP/NT5E/PRKCD/PTGS1/PTPRC/SH3BP2/SYK/TLR4/TLR5/TRPC6/VIM/H4C1/H4C6/H4C12/H4C11/H4C8/H4C2/IER3/TRIM38/LILRB4/PTPN22/TLR7/BANK1/BDH2/IL33/NLRP3/CGAS/IL34/NEAT1	72
C0031046	Pericarditis	12/1736	27/13089	7.20073e-05	0.0157152	0.0148507	FAS/C4A/CCR1/FCGR2A/HLA-B/HLA-DPA1/NT5E/TLR4/TRAF3IP2/PTPN22/NLRP3/LACC1	12
C0003862	Arthralgia	38/1736	153/13089	7.54926e-05	0.0160835	0.0151988	ACAN/APOB/FAS/C1QA/C1R/C4A/CD40/CD81/CCR1/COL9A1/ENG/HBB/HLA-B/HLA-DPA1/HLA-DQB1/HMBS/LDLR/COX2/ABCB1/PLCG2/PRKCD/SPR/TFR2/TLR4/CLIP2/PSTPIP1/CHST3/PTPN22/SLC40A1/TREM2/UFSP2/AGBL2/TUBB6/NLRP3/TNFRSF13C/LACC1/FLG-AS1/RNU4ATAC	38
C0151449	Primary SjC6gren's syndrome	39/1736	159/13089	8.18468e-05	0.016972	0.0160384	ACACA/ANXA2/FAS/ARHGDIB/BTK/C4A/RUNX1/CX3CR1/EDA/EGFR/FLT4/GRN/HLA-B/HLA-DQB1/ICAM1/LRP2/MIP/MPO/COX1/COX2/PTGS1/SLC11A1/TLR3/TLR5/VIM/CUBN/IKBKE/IKZF1/IFI44L/ARHGAP45/PTPN22/CLEC4A/TLR7/BANK1/MINDY4/TUBA1C/NLRP3/TNFRSF13C/IL34	39
C0021053	Immune System Diseases	60/1736	279/13089	8.3506e-05	0.016972	0.0160384	ADORA3/AIF1/ALOX5/FAS/ARSD/BTK/C4A/RUNX1/CD40/CD74/CD81/CYBB/DNMT3B/EGFR/FCGR3A/FGFR3/FHL3/FLI1/FOS/HPN/HSPA1A/HSPA1B/IRF8/ITGB2/ITK/JUNB/MSN/MST1/PNP/PLCG2/PLEK/POLE/PTPRC/SYK/TLR4/XBP1/NR4A3/GATD3/IGSF6/SEMA4D/FSTL1/FAM107A/LPAR3/PTPN22/HAVCR1/GP6/TLR7/CASZ1/GIMAP4/NUP85/DOCK8/HAVCR2/IL33/NLRP3/RMI2/TAGAP/LINC02649/MIR151A/MICA/LOC102724023	60
C0013182	Drug Allergy	10/1736	20/13089	8.53533e-05	0.016972	0.0160384	ADORA2A/GSTM1/HLA-B/HSPA1A/PTGER3/PTGS1/TAC1/TBXAS1/CYSLTR1/NLRP3	10
C3714514	Infection	64/1736	305/13089	0.00010532	0.020487	0.01936	ADRB2/ALOX5/APOB/APOC1/FAS/C4A/CD4/CD86/CD36/CD38/CD40/CD81/CCR1/CX3CR1/DNMT3B/EGFR/ENG/FCGR2A/FCGR3A/FOS/HCK/HLA-B/HLA-DQB1/HSPB1/DNAJB1/ICAM1/IFIT2/IFIT1/IL10RA/IL12RB1/ITGA5/ITGB2/KLRC1/KLRD1/LDLR/LGALS3/LPL/CIITA/MICB/MPO/MSN/NOS2/SLC26A4/PLAT/PTGS1/PTPRC/SLC11A1/SMN1/SPI1/SYK/TLR3/TLR4/TLR5/VIM/IER3/CLDN1/IKBKE/LILRB1/PTPN22/BBC3/TLR7/SAMD9/IL33/NLRP3	64
C0008029	Cherubism	9/1736	17/13089	0.000110774	0.0208511	0.0197042	CA2/CTSK/FGFR3/PLCG2/PLEK/SH3BP2/SYK/PSTPIP2/USP6	9
C0030409	Paracoccidioidomycosis	13/1736	32/13089	0.000111852	0.0208511	0.0197042	FCGR2A/ICAM1/IL12RB1/LGALS3/NOS2/S100A10/TLR3/TLR5/CHST3/CLEC7A/IL33/OPN4/NLRP3	13
C0011603	Dermatitis	60/1736	282/13089	0.00011443	0.0208963	0.0197468	AGER/ALOX5/APRT/ALDH7A1/C4A/CBS/CD74/CHI3L1/COL9A1/CX3CR1/DSP/DUSP1/EGFR/FAT1/FLT4/FOS/MTOR/GLI3/GRN/HLA-B/HLA-DMA/HLA-DMB/HSPA1A/HSPA1B/ICAM1/ITGAM/ITGB2/JUNB/KRT10/LDLR/LGALS3/MPO/MRC1/COX2/CYTB/NOS2/PLAT/TAC1/TEK/TLR3/TLR4/XBP1/ZFP36/IKBKG/PSTPIP1/TRAF3IP2/HPSE/IL17RA/RTTN/PTPN22/C5AR2/BLNK/TLR7/IL33/DMKN/NLRP3/MPZL3/CERS3/ARMH1/SCART1	60
C0237653	Immunologic hypersensitivity	6/1736	8/13089	0.000118964	0.0212898	0.0201187	FAS/C4A/CDH3/CCR1/HLA-B/TLR4	6
C1844383	Recurrent bacterial infection	16/1736	45/13089	0.000124193	0.0217898	0.0205912	ATP6AP1/BTK/C3/CD40/CD81/HBB/ITGB2/CIITA/PNP/IKBKG/AP3B1/IKZF1/BLNK/SAMD9/DOCK8/TNFRSF13C	16
C0006271	Bronchiolitis	19/1736	59/13089	0.000137887	0.0232794	0.0219989	ADRB2/AGER/CD38/CX3CR1/ICAM1/IFI27/IFIT1/LAIR1/NOS2/PLCG2/TAPBP/TLR3/TLR4/PTGDR2/TLR7/CENPJ/TLR10/IL33/IFNLR1	19
C1963943	Atherothrombosis	19/1736	59/13089	0.000137887	0.0232794	0.0219989	BTK/CBS/CD36/CD40/CYBB/F5/ITGB2/LGALS3/COX1/COX2/PLAT/PTGS1/TLR4/LIPG/RMC1/GP6/ACKR3/P2RY12/NLRP3	19
C0009088	Cluster Headache	10/1736	21/13089	0.000143627	0.0234973	0.0222047	GNB3/ICAM1/LRP2/NOS1/NOS2/NOS3/RBM3/CCL4L2/TRAF3IP2/MCF2L	10
C3853962	Enterovirus 71 infection	7/1736	11/13089	0.000144429	0.0234973	0.0222047	LGALS3/NOS3/OAS3/SELPLG/TLR3/IRAK3/TLR7	7
C0035435	Rheumatism	28/1736	104/13089	0.00015014	0.0239903	0.0226706	FAS/C3/CAST/CYBB/EMP1/FCGR3A/MTOR/FRZB/GRN/HLA-B/HLA-DMA/HLA-DMB/HLA-DQB1/IL6R/KLRC1/KLRD1/COX2/NOS3/NT5E/ABCB1/RARRES2/TLR4/FSTL1/IRAK3/LPAR3/PTPN22/AGBL2/NLRP3	28
C3875321	Inflammatory dermatosis	47/1736	210/13089	0.000179436	0.0281677	0.0266183	ALOX5/APRT/CD40/CD74/CHI3L1/CX3CR1/DUSP1/EGFR/FAT1/FGFR3/FLT4/FOS/MTOR/GRN/HSPA1A/HSPA1B/ICAM1/ITGAM/ITGB2/JUNB/KRT10/LDLR/LGALS3/MPO/MRC1/COX2/NOS2/PLAT/SYK/TAC1/TEK/TLR3/TLR4/XBP1/IKBKG/PSTPIP1/TRAF3IP2/HPSE/IL17RA/PTPN22/C5AR2/TLR7/IL33/NLRP3/MPZL3/FLG-AS1/SCART1	47
C0006267	Bronchiectasis	31/1736	121/13089	0.000183961	0.0281677	0.0266183	ADRB2/BLM/CD81/DNMT3B/DSP/ENG/FCGR2A/FCGRT/HLA-B/ICAM1/IRF8/MPO/NOS2/PRKCD/TAPBP/CCNO/TRAF3IP2/PTPN22/DNAI1/BLNK/HYDIN/SLC29A3/CCDC65/DRC1/TNFRSF13C/DNAAF1/RSPH9/RSPH4A/DNAJB13/SFTPA2/MICA	31
C0037284	Skin lesion	67/1736	329/13089	0.000185728	0.0281677	0.0266183	AGER/AHCY/AIF1/ALOX5/FAS/BLM/BMP6/BTK/CAST/SERPINH1/CD40/CD74/CHI3L1/CCR1/CRH/CTSK/DCN/AKR1C1/DUSP1/EGFR/EGR1/FAT1/FCGR3A/FGFR3/FLT4/MTOR/GRN/GSTM1/HLA-B/HLA-DMA/ICAM1/IFI27/IL12RB1/ITGAM/LDLR/LGALS3/MPO/MRC1/COX2/NOS2/NOS3/PNP/ABCB1/PTPRC/RARRES2/SELPLG/TAC1/TEK/TLR4/IKBKG/TOX/LYVE1/STAB1/NUPR1/TLR7/SLC29A3/NLRP2/ACKR3/XYLT2/IL33/DMKN/NLRP3/GSTO2/LACC1/TMC8/PLB1/MICA	67
C0037199	Sinusitis	17/1736	51/13089	0.000191327	0.0285333	0.0269637	BLM/BTK/CD40/CYBB/DNMT3B/HLA-DPA1/IRF8/CIITA/PNP/ST8SIA4/PDPN/PTPN22/DNAI1/BLNK/IL33/DNAAF1/RSPH4A	17
C0276680	Infection by Candida albicans	9/1736	18/13089	0.000195515	0.0286797	0.0271021	CHI3L1/INPP5D/LGALS3/SERPINB6/PRKCD/ISG15/TRAF3IP2/CLEC7A/NLRP3	9
C1536220	ST segment elevation myocardial infarction	34/1736	138/13089	0.000207905	0.0288715	0.0272833	ACACA/ADRB2/AGER/C3AR1/CA2/CD86/CHI3L1/CX3CR1/FCGR3A/HLA-B/HSPB1/ITGAM/ITGB2/LDLR/LGALS3/LPL/MPO/MYO1F/NOS3/ABCB1/PLAT/PSPH/SFRP5/SYK/PROM1/APLN/HPSE/IRAK3/AMACR/C5AR2/ACKR3/P2RY12/ACCS/TSPAN33	34
C0017661	IGA Glomerulonephritis	57/1736	270/13089	0.000208107	0.0288715	0.0272833	ACACA/ALOX5/ANGPT2/FAS/C1QA/C3/CD86/CX3CR1/DCN/EGFR/FCGR2A/FCGR3A/FCGRT/FOS/MTOR/GNB3/HLA-B/HLA-DPA1/HLA-DPB2/HLA-DQB1/HLA-DRA/ICAM1/IFI27/IGFBP7/ITGAM/LAIR1/LRP2/MPG/NOS2/NOS3/PTPRC/SMN1/SPN/SYK/TLR3/TLR4/BEST1/LAPTM5/CD163/KL/VAV3/HPSE/VSIG4/HAVCR1/BLNK/PXK/MS4A6A/TNS3/AGBL2/TLR10/ACCS/HAVCR2/NLRP3/FCRLB/PLB1/MUC20/MIR374B	57
C0020473	Hyperlipidemia	60/1736	288/13089	0.000209514	0.0288715	0.0272833	ACACA/ADRB2/ALOX5/AMY2A/APOB/APOC1/APRT/AQP7/C3/CBS/CD36/CD38/CD40/CEBPA/CX3CR1/CYBB/EDA/EGFR/F5/FAT1/FCGR3A/HLA-B/HMBS/ITGB2/LDLR/LGALS3/LPL/MPO/MYO1F/NOS3/NPHS1/NT5E/OLR1/ABCB1/PLEK/PTGS1/PYGL/RARRES2/RPL10/TLR4/CLDN5/TNFRSF25/MGAM/RGN/KL/GREB1/MVP/PLK4/DISC1/C5AR2/TOX3/SLC40A1/ACSL5/ASRGL1/MFSD2A/HELZ2/NLRP3/PLB1/PAOX/LAMA1	60
C0206139	Lichen Planus, Oral	31/1736	122/13089	0.00021585	0.0288715	0.0272833	AGER/CD86/CD40/DNMT3B/EGFR/FLT4/MTOR/ICAM1/ITGAM/ITGB2/LGALS3/CIITA/MPO/COX2/NOS3/ABCB1/SOX4/TGM1/TLR3/TLR4/VIM/CLDN1/ABCG2/SEMA4D/PDPN/BBC3/TAS2R13/TRIB3/IL33/NLRP3/TSPAN33	31
C0343068	Familial cold urticaria	5/1736	6/13089	0.000218004	0.0288715	0.0272833	MTOR/PLCG2/HPSE/TRPV2/NLRP3	5
C1320453	Cervical Squamous Cell Carcinoma In Situ	5/1736	6/13089	0.000218004	0.0288715	0.0272833	VEGFD/FLT4/SULT1A1/ST8SIA4/PDXP	5
C0024530	Malaria	80/1736	411/13089	0.000220114	0.0288715	0.0272833	ACACA/ADORA2A/ADRB2/ALOX5/ANGPT2/ANXA2/FAS/ASPA/C3/CAST/CD36/CD40/CD81/CHI3L1/CSF1R/CYBB/CYP2C8/DDT/EMP1/FCGR2A/FCGR3A/ACKR1/FYB1/GSTM1/GTF2H4/GYPE/HBB/HK1/HLA-B/HLA-DOA/DNAJB1/ICAM1/IFI27/IL10RA/IL12RB1/ITGAM/ITGB2/LAIR1/LDLR/MPO/MST1/COX1/COX2/COX3/CYTB/NOS1/NOS2/NOS3/PNP/ABCB1/PLEK/PTPRC/SLC11A1/SLC16A1/SMN1/TAC1/TLR3/TLR4/PROM1/CD163/RECQL4/ABCG2/CCL4L2/CARTPT/TRAF3IP2/HPSE/LPAR3/TLR7/RHOF/EN…	80
C0949691	Spondylarthropathies	16/1736	47/13089	0.000222634	0.0288715	0.0272833	ACAN/FAS/BMP6/VCAN/FCGR2A/FCGR3A/MTOR/HLA-B/HSPA1A/HSPA1B/ITGAM/TLR4/CD163/NLRP2/IL33/MICA	16
C0020443	Hypercholesterolemia	65/1736	319/13089	0.000226397	0.02894	0.0273481	ACACA/ACACB/AGER/ANXA2/APOB/APOD/APRT/C3/CAPG/CAST/CBS/CD36/CD40/CHI3L1/CHRNA5/CX3CR1/CYBB/DHCR7/EGFR/ENG/FGFR4/MTOR/GNB3/HSPA1A/HSPA1B/ICAM1/ITGAM/ITGB2/LDLR/LGALS3/LPL/LRP2/MPG/NEFH/NOS2/NOS3/NT5E/OLR1/ABCB1/PTPRC/PYGL/RARRES2/TLR4/TRPC6/LAT2/ST8SIA4/NR4A3/MGAM/LIPG/ABCG2/CARTPT/KLF2/SLCO2B1/PIK3R5/COG4/MYLIP/TREM2/DLL4/ASAH2/ACKR3/GGCT/ACCS/NLRP3/MPEG1/MICA	65
C0344232	Blurred vision	10/1736	22/13089	0.000232137	0.0292558	0.0276465	COX1/COX3/CYTB/ND1/ND2/ND4/ND4L/PRPH2/SCN9A/NLRP3	10
C0948089	Acute Coronary Syndrome	52/1736	242/13089	0.000246648	0.0306528	0.0289667	ADRB2/ALOX5/ANGPT2/APOB/FAS/ARHGDIB/CD36/CD40/CX3CR1/EGFR/EGR1/GNB3/HLA-B/HSPA1A/ICAM1/LDLR/LGALS3/LRP2/CIITA/MPO/MSR1/COX1/COX2/NOS3/NPR3/OLR1/ABCB1/PLAT/PTGS1/SELPLG/TLR4/VIM/CUBN/APLN/LIPG/MVP/KLF2/HPSE/FSTL1/LPAR3/AMACR/PTPN22/HAVCR1/GP6/ACSL5/HPSE2/P2RY12/FTO/ACCS/TUBA1C/NLRP3/PLB1	52
C0035455	Rhinitis	28/1736	107/13089	0.000252934	0.030788	0.0290944	ADRB2/C3/CX3CR1/EDA/EGFR/FCGR2A/HCLS1/HLA-B/ICAM1/CIITA/NOS2/NT5E/RNASE1/TLR4/ST8SIA4/CCNO/CYSLTR1/PTGDR2/DNAI1/HYDIN/HAVCR2/CCDC65/DRC1/DNAAF1/IFNLR1/RSPH9/RSPH4A/DNAJB13	28
C0409651	Seropositive rheumatoid arthritis	8/1736	15/13089	0.000254617	0.030788	0.0290944	FCGRT/HLA-DQB1/VIM/TELO2/PTPN22/GP6/AGBL2/MICA	8
C0025289	Meningitis	27/1736	102/13089	0.000264461	0.031552	0.0298164	APRT/FAS/BTK/C4A/CHI3L1/CCR1/CYBB/EGFR/FCGR2A/FCGR3A/GALNS/HLA-B/HLA-DPA1/ICAM1/MPO/NOS3/OAS3/SLC11A1/TLR3/TLR4/VIM/RECQL4/PTPN22/BLNK/ENOSF1/NLRP3/TNFRSF13C	27
C0919747	Cytokine storm	18/1736	57/13089	0.000270342	0.0318293	0.0300784	CD38/FHL3/IGFBP7/ITGAM/ITGB2/LGALS3/MPO/TLR4/KLF2/IFITM3/HAVCR1/SLC40A1/TLR7/HAVCR2/IL33/NLRP3/TICAM1/TRIM72	18
C0038013	Ankylosing spondylitis	81/1736	420/13089	0.000274065	0.0318485	0.0300966	ASPA/BMP6/C3/MYRF/CAST/RUNX1/CD38/CD40/CD74/DUSP4/EGFR/ERG/FCGR2A/FCGR3A/VEGFD/FOS/GPR35/GRN/GSTM1/HCLS1/HLA-B/HLA-DMA/HLA-DMB/HLA-DOA/HLA-DPA1/HLA-DQB1/HSPA1A/HSPA1B/HSPB1/IRF8/IL6R/IL10RA/ITGAM/LGALS3/LSS/MST1/COX2/NELL1/NOS2/NOS3/NT5E/ABCB1/TAL1/TAPBP/TLR3/TLR4/TLR5/VIM/BEST1/ST8SIA4/GATD3/H2BC6/PIK3R3/CD163/LILRB1/NINL/IL17RA/PTPN22/MARCHF2/TLR7/SCLY/FAM118A/BANK1/SRR/ERAP2/GGCT/SHCBP1/TRPM3/…	81
C0022104	Irritable Bowel Syndrome	50/1736	232/13089	0.000298525	0.0318913	0.030137	ADORA2A/AGER/AIF1/C3/CBS/CHRNA5/CRH/CX3CR1/EGR1/FDXR/FGFR4/GNB3/HLA-B/MPO/MST1/COX2/NELL1/NOS1/NOS2/NOS3/NPR3/OPRK1/ABCB1/PLEK/PRKCD/PRSS3/RARRES2/S100A10/SLC11A1/TAC1/TLR4/TLR5/BEST1/XBP1/IKBKG/TNFRSF25/APLN/CLDN1/ABCC4/TRAF3IP2/LPAR3/APOL2/PTPN22/ACKR3/HAVCR2/MYLK3/NLRP3/EXOSC6/IL34/NEAT1	50
C0271196	Scotoma, Centrocecal	7/1736	12/13089	0.000306876	0.0318913	0.030137	COX1/COX3/CYTB/ND1/ND2/ND4/ND4L	7
C4024756	Abnormality of macular pigmentation	7/1736	12/13089	0.000306876	0.0318913	0.030137	CDH3/GNB3/PRPH2/PROM1/SLC24A1/LRIT3/GPR179	7
C2936719	Mechanical Allodynia	56/1736	268/13089	0.000309983	0.0318913	0.030137	AGER/AIF1/ALOX5/ARSD/CAST/CD38/CRH/CSF1R/CX3CR1/CYBB/DUSP1/FCGR3A/FES/FKBP5/FOS/HCLS1/IRF8/ITGAM/ITGB2/MPO/COX2/NOS1/NOS2/PRSS3/PTGER3/PTGS1/SOX10/SPR/TAC1/TLR4/TLR5/TRPC6/VIM/H4C1/H4C6/H4C12/H4C11/H4C8/H4C2/APLN/CARTPT/ISG15/IKBKE/IL17RA/MTBP/TRPV2/TREM2/MTPAP/STAP2/ACKR3/P2RY12/METRN/TRPM3/IL33/NLRP3/PLB1	56
C0085582	Retrobulbar Neuritis	6/1736	9/13089	0.000316653	0.0318913	0.030137	FAS/C4A/CCR1/HLA-B/TLR4/NLRP3	6
C0302809	Fulminant hepatitis	13/1736	35/13089	0.000323432	0.0318913	0.030137	APRT/FAS/NOS1/NOS2/NTSR1/TLR4/NR1D1/GPNMB/VSIG4/BBC3/NCKIPSD/IL33/NLRP3	13
C3203547	Axial spondyloarthritis	13/1736	35/13089	0.000323432	0.0318913	0.030137	CD74/CTSK/HLA-B/MRC1/COX2/SH3BP2/TAL1/TLR4/VIM/BEST1/CD163/SCLY/ARMH1	13
C0238281	Middle Cerebral Artery Syndrome	9/1736	19/13089	0.000327895	0.0318913	0.030137	ALOX5/C3/SERPINH1/FOS/GABRA6/ICAM1/IL6R/JUNB/PLAT	9
C0376620	Pouchitis	9/1736	19/13089	0.000327895	0.0318913	0.030137	CD40/FCGR2A/NOS2/ABCB1/TLR3/TLR4/TLR5/IRAK3/IL17RA	9
C0740376	Middle Cerebral Artery Thrombosis	9/1736	19/13089	0.000327895	0.0318913	0.030137	ALOX5/C3/SERPINH1/FOS/GABRA6/ICAM1/IL6R/JUNB/PLAT	9
C0751845	Middle Cerebral Artery Embolus	9/1736	19/13089	0.000327895	0.0318913	0.030137	ALOX5/C3/SERPINH1/FOS/GABRA6/ICAM1/IL6R/JUNB/PLAT	9
C0751846	Left Middle Cerebral Artery Infarction	9/1736	19/13089	0.000327895	0.0318913	0.030137	ALOX5/C3/SERPINH1/FOS/GABRA6/ICAM1/IL6R/JUNB/PLAT	9
C0751847	Embolic Infarction, Middle Cerebral Artery	9/1736	19/13089	0.000327895	0.0318913	0.030137	ALOX5/C3/SERPINH1/FOS/GABRA6/ICAM1/IL6R/JUNB/PLAT	9
C0751848	Thrombotic Infarction, Middle Cerebral Artery	9/1736	19/13089	0.000327895	0.0318913	0.030137	ALOX5/C3/SERPINH1/FOS/GABRA6/ICAM1/IL6R/JUNB/PLAT	9
C0751849	Right Middle Cerebral Artery Infarction	9/1736	19/13089	0.000327895	0.0318913	0.030137	ALOX5/C3/SERPINH1/FOS/GABRA6/ICAM1/IL6R/JUNB/PLAT	9
C0026896	Myasthenia Gravis	40/1736	175/13089	0.000333937	0.0321297	0.0303624	ADRB2/AGER/APRT/FAS/C4A/CD86/CD40/CHRNB1/CTSV/DNMT3B/FCGR2A/FGFR3/FOS/HLA-B/HLA-DOA/HLA-DPA1/HLA-DQB1/IRF8/JUNB/LDLR/MICB/MSH5/NOTCH4/PAX7/ABCB1/PTPRC/SMN1/TLR3/TLR4/VAV1/TNFRSF25/LILRB1/SLC7A9/PTPN22/TLR7/VARS2/HIF3A/FHDC1/IL33/TNFRSF13C	40
C1320214	Invasive Streptococcus pneumoniae disease	12/1736	31/13089	0.000350657	0.0333796	0.0315434	FAS/ICAM1/TONSL/NOS2/SERPINB6/PTAFR/SELPLG/TLR3/TLR4/IKBKG/NLRP3/SFTPA2	12
C0043202	Wolff-Parkinson-White Syndrome	11/1736	27/13089	0.00036633	0.0345045	0.0326065	APRT/ARSD/COX1/COX2/COX3/CYTB/ND1/ND4/SLC26A4/ABCC9/TTN-AS1	11
C0014038	Encephalitis	46/1736	211/13089	0.000391035	0.0364478	0.0344429	A2M/ADORA2A/AGER/ALOX5/APOD/FAS/BTK/C4A/CD38/CHI3L1/CCR1/CSF1R/CX3CR1/CYBB/EGR1/GRN/GSTM1/HLA-B/ICAM1/ITGAM/LGALS3/CIITA/MPO/MRC1/MST1/COX2/NOS2/ABCB1/PLAT/PRODH/TLR3/TLR4/BEST1/DNALI1/IKBKG/CD163/ATP6V0A4/TMED5/DLL4/TINAGL1/HAVCR2/IL33/NLRP3/PLB1/PAOX/IGLON5	46
C0085278	Antiphospholipid Syndrome	17/1736	54/13089	0.000413312	0.038127	0.0360297	AGER/AMH/ANXA2/CD36/F5/FCGR2A/MTOR/MSN/NOS3/PLAT/S100A10/SELPLG/TLR4/VIM/PTPN22/SYCP2L/ANXA8L1	17
C0039103	Synovitis	27/1736	105/13089	0.000437793	0.0392283	0.0370704	ADORA2A/AGER/CAPG/CHI3L1/CSF1R/DOCK2/EGFR/FGFR3/FLT4/MTOR/GLI3/HLA-B/HPN/ICAM1/LGALS3/COX1/PTGS1/RPS23/TAC1/TLR4/CD163/PTPN22/SLC40A1/DCXR/MINDY4/ACCS/IL34	27
C0029191	Orchitis	8/1736	16/13089	0.000450152	0.0392283	0.0370704	FAS/C4A/CD86/CCR1/HLA-B/IL6R/TLR3/TLR4	8
C0156181	Peritoneal adhesion	8/1736	16/13089	0.000450152	0.0392283	0.0370704	CX3CR1/EGR1/ICAM1/ITGA5/ABCB1/PLAT/SDHA/PDPN	8
C0025281	Meniere Disease	15/1736	45/13089	0.000450267	0.0392283	0.0370704	COCH/FCGR2A/FCGR3A/GSTM1/HSPA1A/HSPA1B/NOS1/NOS2/NOS3/TLR3/KCNE3/PTPN22/PLXNA3/TLR10/MICA	15
C2937365	Recurrent aphthous ulcer	15/1736	45/13089	0.000450267	0.0392283	0.0370704	FAS/C4A/CASP10/CD86/CD40/CCR1/HLA-B/HLA-DQB1/ITK/NOS2/NOS3/PRKCD/TLR4/TLR5/NLRP3	15
C0008495	Chorioamnionitis	21/1736	74/13089	0.000451555	0.0392283	0.0370704	ACAN/ANXA2/SERPINH1/CRH/LGALS3/MPO/COX1/ABCB1/PIM1/PTGS1/PTPRC/PRPH2/SGK1/TEK/TLR3/TLR4/TLR5/CD163/ABCG2/IL33/NLRP3	21
C0035309	Retinal Diseases	86/1736	459/13089	0.000479186	0.0412284	0.0389606	ADORA2A/ADRB2/AGER/ALOX5/ANGPT2/ANXA2/APOB/FAS/C3/C4A/CAST/RUNX1/CD40/CD74/CDH3/CHI3L1/CCR1/COL8A2/COL9A1/CX3CR1/CYBB/DCN/ERG/FLT4/GNB3/GRN/GSTM1/GUCA1A/GUCA1B/HBB/HLA-B/HLA-DPA1/HLA-DQB1/ICAM1/ITGB2/MST1/COX2/NFATC2/NOS2/NOS3/ABCB1/PHYH/PTPRC/RARRES2/RBP4/RCVRN/RDH5/PRPH2/RGR/SFRP5/TEK/TLR4/VIM/BEST1/NR4A3/CCDC6/CAVIN2/KLF11/IKBKG/PROM1/APLN/CLDN1/SLC24A1/KL/ABCG2/NR1D1/HPSE/NXPH3/TTLL5/LPAR3/PT…	86
C0027121	Myositis	37/1736	161/13089	0.000490788	0.0418245	0.0395238	AGER/AIF1/ALOX5/ANXA2/FAS/C1QA/C1R/C3/C4A/CASQ1/CD74/CHI3L1/CCR1/CX3CR1/GALNS/HLA-B/HSPA1A/HSPA1B/MICB/MRC1/NEB/PRH1/PTGS1/TAC1/TLR3/TLR4/BEST1/ZFP36/DYSF/PSTPIP1/CD163/KL/PTPN22/TLR7/AARS2/TUBB6/NLRP3	37
C0036391	Schwartz-Jampel Syndrome	17/1736	55/13089	0.000525297	0.0440156	0.0415944	C3AR1/COL9A1/DSP/EGFR/EPHX1/FDXR/GSTM1/HLA-B/HLA-DQB1/ABCB1/PTGER3/TLR3/ABCG2/CHST3/IKZF1/TRAF3IP2/MICA	17
C0349231	Phobic anxiety disorder	9/1736	20/13089	0.000526337	0.0440156	0.0415944	ADORA2A/CA2/CRH/FKBP5/TAL1/ARHGAP44/SCLY/EBPL/ASPM	9
C0265706	Gastroschisis	10/1736	24/13089	0.000547498	0.0449451	0.0424727	ADRB2/AEBP1/DHCR7/F5/GNB3/ICAM1/NOS2/NOS3/TAPBP/ACCS	10
C4543807	Clinical malaria	10/1736	24/13089	0.000547498	0.0449451	0.0424727	ANGPT2/CD36/EMP1/FCGR2A/ICAM1/MST1/NOS2/RECQL4/ENOSF1/HAVCR2	10
C0948242	Nuchal bleb, familial	7/1736	13/13089	0.000588815	0.0470421	0.0444544	APOB/C3/LDLR/LPL/MPO/C5AR2/ZBTB7C	7
C4019436	Antiphospholipid antibody positivity	7/1736	13/13089	0.000588815	0.0470421	0.0444544	FAS/C1QA/C1R/CASP10/FCGR2A/PRKCD/PTPN22	7
C4021343	Broad hallux phalanx	7/1736	13/13089	0.000588815	0.0470421	0.0444544	EFNB1/FLI1/GLI3/ABCC9/DACT1/NXN/SUMF1	7
C0751955	Brain Infarction	23/1736	86/13089	0.000626328	0.0495963	0.0468681	AIF1/CD40/CHI3L1/CSF1R/CX3CR1/CYBB/F5/FLT4/LPL/MPO/NOS3/SLC26A4/PLAT/PRKCH/TBXAS1/FZD1/KLF11/DAPK2/PTPN22/MINDY4/IL33/NLRP3/TSPAN33	23

## Sheet: hippocampus
GSEA
ID	Description	setSize	enrichmentScore	NES	pvalue	p.adjust	qvalues	rank	leading_edge	core_enrichment
GO:0007018	microtubule-based movement	316	0.643284	1.8546	2.9259e-09	1.19804e-05	1.18305e-05	1780	tags=25%, list=12%, signal=22%	DNAH11/ODAD2/SORD/CFAP73/DNAAF1/TEKT3/DNAI3/DAW1/CFAP100/CFAP43/TTLL6/DNAI1/DNAH12/CFAP52/ZMYND10/DYNLT5/KIF2C/DNAH10/DDX4/ROPN1B/DRC7/RSPH4A/CFAP58/CABYR/CFAP70/CFAP54/DNAH2/DNAH5/DNAH9/SPAG17/TEKT1/CFAP44/FSIP2/CFAP53/ZBBX/CFAP251/CFAP65/ROPN1L/CFAP206/ENO4/SPA17/CFAP46/TTLL9/KIF23/TEKT2/DNAAF4/CCDC65/CATSPER2/KIF14/HYDIN/KIF20B/GAS2L2/ODAD3/FYCO1/KIF25/LCA5L/IFT122/KIF4B/DYNLT2B/CENPE/KIF9/MNS…
GO:0003341	cilium movement	124	0.770082	2.01007	4.31106e-09	1.19804e-05	1.18305e-05	792	tags=36%, list=5%, signal=35%	DNAH11/ODAD2/SORD/CFAP73/DNAAF1/TEKT3/DNAI3/DAW1/CFAP100/CFAP43/TTLL6/DNAI1/CFAP52/ZMYND10/DDX4/ROPN1B/DRC7/RSPH4A/CFAP58/CABYR/CFAP70/CFAP54/DNAH5/DNAH9/SPAG17/TEKT1/CFAP44/FSIP2/CFAP53/ZBBX/CFAP251/CFAP65/ROPN1L/CFAP206/ENO4/SPA17/CFAP46/TTLL9/TEKT2/DNAAF4/CCDC65/CATSPER2/HYDIN/GAS2L2/ODAD3
GO:0044782	cilium organization	325	0.609441	1.76459	3.88102e-07	0.000719023	0.000710022	1943	tags=23%, list=13%, signal=21%	DCDC2/ODAD2/GMNC/FOXJ1/CFAP73/DNAAF1/TEKT3/DNAI3/DAW1/CFAP100/CFAP43/DZIP1L/DNAI1/CFAP52/ZMYND10/RSPH1/ROPN1B/MAPK15/RSPH4A/CFAP58/CFAP70/CFAP54/PIFO/DNAH5/SPAG17/TEKT1/CFAP44/FSIP2/CFAP53/RILP/CFAP65/CCDC13/CFAP206/ENO4/WWTR1/CFAP46/CFAP161/TEKT2/DNAAF4/CCNO/CCDC65/HYDIN/ONECUT2/ODAD3/ABCC4/ALPK1/WDR90/LCA5L/IFT122/TCTN2/DYNLT2B/RFX2/RAB17/EHD4/CENPJ/SPAG1/MNS1/JHY/HAP1/LRGUK/NEK1/DNAI4/SEPTIN2/…
GO:0060271	cilium assembly	300	0.609183	1.74712	8.0434e-07	0.00111763	0.00110364	1943	tags=24%, list=13%, signal=21%	DCDC2/ODAD2/GMNC/FOXJ1/CFAP73/DNAAF1/TEKT3/DNAI3/DAW1/CFAP100/CFAP43/DZIP1L/DNAI1/CFAP52/ZMYND10/RSPH1/MAPK15/RSPH4A/CFAP58/CFAP70/CFAP54/DNAH5/SPAG17/TEKT1/CFAP44/FSIP2/CFAP53/RILP/CFAP65/CCDC13/CFAP206/WWTR1/CFAP46/CFAP161/TEKT2/DNAAF4/CCNO/CCDC65/HYDIN/ONECUT2/ODAD3/ABCC4/ALPK1/WDR90/IFT122/TCTN2/DYNLT2B/RFX2/RAB17/EHD4/CENPJ/SPAG1/MNS1/JHY/HAP1/LRGUK/NEK1/DNAI4/SEPTIN2/FHDC1/ODAD4/AVIL/DRC1/C…
GO:0030031	cell projection assembly	477	0.530367	1.57026	7.9812e-06	0.0088719	0.00876083	2142	tags=21%, list=14%, signal=18%	DCDC2/ODAD2/GMNC/FOXJ1/CFAP73/DNAAF1/TEKT3/DNAI3/DAW1/CFAP100/CFAP43/DZIP1L/DNAI1/WASHC1/CFAP52/ZMYND10/RSPH1/MSTN/AIF1/P2RY12/MAPK15/RSPH4A/CFAP58/NCKAP1L/CFAP70/CFAP54/DNAH5/SPAG17/TEKT1/FGD2/CFAP44/FSIP2/CFAP53/RILP/CFAP65/CCDC13/CFAP206/WWTR1/CFAP46/CFAP161/LPAR3/TEKT2/DNAAF4/CCNO/CCDC65/HYDIN/ONECUT2/ODAD3/FGD3/ABCC4/ALPK1/CAPG/WDR90/IFT122/AGRN/TCTN2/DYNLT2B/RFX2/RAB17/EHD4/CENPJ/SPAG1/EZR/…
GO:0001578	microtubule bundle formation	94	0.733379	1.85491	1.07681e-05	0.00997485	0.00984998	1510	tags=38%, list=10%, signal=35%	ODAD2/FOXJ1/CFAP73/DNAAF1/DNAI3/DAW1/CFAP100/CFAP43/TTLL6/DNAI1/ZMYND10/RSPH1/RSPH4A/CFAP58/DNAH5/SPAG17/CFAP44/FSIP2/CFAP65/CFAP206/CFAP46/TEKT2/TPPP3/DNAAF4/CCDC65/HYDIN/GAS2L2/ODAD3/SPAG1/FES/MNS1/JHY/AAAS/LRGUK/DNAI4/ODAD4
GO:0120031	plasma membrane bounded cell projection assembly	464	0.526939	1.55866	2.47126e-05	0.0196218	0.0193762	2142	tags=20%, list=14%, signal=18%	DCDC2/ODAD2/GMNC/FOXJ1/CFAP73/DNAAF1/TEKT3/DNAI3/DAW1/CFAP100/CFAP43/DZIP1L/DNAI1/WASHC1/CFAP52/ZMYND10/RSPH1/MSTN/AIF1/P2RY12/MAPK15/RSPH4A/CFAP58/CFAP70/CFAP54/DNAH5/SPAG17/TEKT1/FGD2/CFAP44/FSIP2/CFAP53/RILP/CFAP65/CCDC13/CFAP206/WWTR1/CFAP46/CFAP161/LPAR3/TEKT2/DNAAF4/CCNO/CCDC65/HYDIN/ONECUT2/ODAD3/FGD3/ABCC4/ALPK1/WDR90/IFT122/AGRN/TCTN2/DYNLT2B/RFX2/RAB17/EHD4/CENPJ/SPAG1/EZR/MNS1/JHY/HAP1…
GO:0006858	extracellular transport	35	0.821487	1.82817	5.67099e-05	0.0393992	0.038906	732	tags=34%, list=5%, signal=33%	DNAH11/DNAAF1/DAW1/CFAP43/DNAI1/CABYR/DNAH5/SPAG17/CFAP53/ROPN1L/SPA17/DNAAF4
GO:0097014	ciliary plasm	111	0.735212	1.90852	8.46363e-07	0.000376116	0.000376116	1510	tags=33%, list=10%, signal=30%	DNAH11/DCDC2/ODAD2/CFAP73/DNAAF1/DNAI3/CFAP100/CFAP43/DZIP1L/DNAI1/CFAP52/AK8/DNAH10/CENPF/RSPH4A/CFAP70/CFAP54/DNAH2/DNAH5/DNAH9/SPAG17/CFAP251/CFAP206/CFAP46/DRC3/EFHC2/DNAI7/CCDC65/HYDIN/ODAD3/LCA5L/DYNLT2B/MNS1/DNAI4/SEPTIN2/SPATA7/ODAD4
GO:0032838	plasma membrane bounded cell projection cytoplasm	201	0.650805	1.78662	1.08235e-06	0.000376116	0.000376116	1780	tags=22%, list=12%, signal=20%	DNAH11/DCDC2/ODAD2/CFAP73/DNAAF1/DNAI3/CFAP100/CFAP43/DZIP1L/DNAI1/CFAP52/AK8/DNAH10/CENPF/RSPH4A/CFAP70/CFAP54/DNAH2/DNAH5/DNAH9/SPAG17/CFAP251/CFAP206/CFAP46/DRC3/EFHC2/DNAI7/CCDC65/HYDIN/ODAD3/LCA5L/DYNLT2B/MNS1/HAP1/DNAI4/SEPTIN2/BLOC1S6/SPATA7/ODAD4/OPRM1/GLI3/DRC1/KIF5A/DYNC2I2
GO:0005930	axoneme	109	0.735575	1.9052	2.5351e-06	0.000587298	0.000587298	1510	tags=34%, list=10%, signal=31%	DNAH11/DCDC2/ODAD2/CFAP73/DNAAF1/DNAI3/CFAP100/CFAP43/DZIP1L/DNAI1/CFAP52/AK8/DNAH10/CENPF/RSPH4A/CFAP70/CFAP54/DNAH2/DNAH5/DNAH9/SPAG17/CFAP251/CFAP206/CFAP46/DRC3/EFHC2/DNAI7/CCDC65/HYDIN/ODAD3/LCA5L/DYNLT2B/MNS1/DNAI4/SEPTIN2/SPATA7/ODAD4
GO:0099568	cytoplasmic region	241	0.622732	1.7451	4.54423e-06	0.000789559	0.000789559	1780	tags=20%, list=12%, signal=18%	DNAH11/DCDC2/ODAD2/CFAP73/DNAAF1/DNAI3/CFAP100/CFAP43/DZIP1L/DNAI1/CFAP52/AK8/DNAH10/CENPF/RSPH4A/CFAP70/CFAP54/DNAH2/DNAH5/DNAH9/SPAG17/CFAP251/CFAP206/CFAP46/DRC3/EFHC2/DNAI7/CCDC65/HYDIN/ODAD3/MYO5B/LCA5L/UNC13C/DYNLT2B/GPSM2/SPTBN5/MNS1/HAP1/DNAI4/SEPTIN2/BLOC1S6/SPATA7/ODAD4/ITGB2/OPRM1/GLI3/DRC1/KIF5A/DYNC2I2
GO:0031514	motile cilium	158	0.629125	1.69758	0.0002313	0.0321508	0.0321508	1050	tags=29%, list=7%, signal=27%	SPATC1L/DNAH11/SORD/CFAP73/HAVCR1/OXCT2/TEKT3/CFAP100/CFAP43/DNAI1/CFAP52/CFAP300/AK8/RSPH1/ROPN1B/DRC7/CFAP99/RSPH4A/CFAP58/CABYR/CFAP70/DNAH2/DNAH5/DNAH9/SPAG17/TEKT1/CFAP44/FSIP2/ZBBX/CFAP251/CFAP65/ROPN1L/CFAP206/ENO4/SPA17/CFAP161/DRC3/TEKT2/AK7/CCDC65/CATSPER2/AKAP3/DRD2/FBXL13/WBP2NL/IQCA1
Enrichment
ID	Description	GeneRatio	BgRatio	pvalue	p.adjust	qvalue	geneID	Count
C0027430	Nasal Polyps	70/1451	256/13089	3.05795e-13	2.61363e-09	2.42769e-09	AGER/ALOX5/ALOX15/ANGPT2/CAV1/SERPINH1/CD40/CHI3L1/CCR1/DCN/DNAH5/EGFR/EMP1/FOXJ1/FOS/FOSB/MTOR/GLRX/GSTM1/HMGB1/TNC/CCN1/IL13RA2/ITGAX/CIITA/MPO/MRC1/COX1/COX2/NOS2/PLAT/PTGS1/RNPEP/SLC9A2/SLC12A4/SMN1/STAT1/TAP2/TGM2/TIMP1/TLR3/TLR4/VIM/DNAH11/CLDN1/CD163/TRAF3IP2/CYSLTR1/HPSE/PTGDR2/IL17RA/DNAI1/ZMYND10/HYDIN/ODAD2/IL17RB/ACKR3/ODAD4/HAVCR2/CFAP300/CCDC65/RSPH1/IL33/ODAD3/DNAAF1/DNAAF4/TRPV3/G…	70
C0149516	Chronic sinusitis	35/1451	101/13089	2.75495e-10	1.17733e-06	1.09357e-06	ALOX15/CAV1/SERPINH1/CHI3L1/DNAH5/EGFR/EGR2/HMGB1/COX2/PTGS1/SMN1/TAP2/TLR4/DNAH11/PDPN/CYSLTR1/HPSE/PTGDR2/DNAI1/ZMYND10/HYDIN/ODAD2/ACKR3/ODAD4/HAVCR2/CFAP300/CCDC65/RSPH1/IL33/ODAD3/DNAAF1/DNAAF4/TRPV3/GAS2L2/RSPH4A	35
C0029883	Otitis Media with Effusion	25/1451	59/13089	7.69037e-10	2.19099e-06	2.03511e-06	AQP1/DNAH5/EYA4/KDR/MPO/NT5E/TIMP1/TLR4/DNAH11/PDLIM7/DNAI1/TLR7/ZMYND10/HYDIN/ODAD2/ODAD4/CFAP300/CCDC65/RSPH1/NLRP3/ODAD3/DNAAF1/DNAAF4/GAS2L2/RSPH4A	25
C0021359	Infertility	29/1451	85/13089	1.38652e-08	2.96264e-05	2.75187e-05	BRCA2/DNAH5/DNAH9/GSTM1/HLA-DQB1/DNAH11/KL/NPAP1/DNAI1/ZMYND10/HYDIN/ODAD2/CFAP44/TEX14/CFAP43/TSGA10/ODAD4/CFAP300/CCDC65/RSPH1/ODAD3/AK7/DNAAF1/CFAP251/MEI1/DNAAF4/GAS2L2/RSPH4A/FSIP2	29
C0035455	Rhinitis	33/1451	107/13089	2.46845e-08	4.21957e-05	3.91938e-05	CX3CR1/ACE/DNAH5/DNAH9/EGFR/FCGR2A/FOXJ1/HCLS1/CIITA/NOS2/NT5E/SERPINF2/RNASE1/TLR4/DNAH11/CYSLTR1/PTGDR2/EHF/DNAI1/ZMYND10/HYDIN/ODAD2/ODAD4/HAVCR2/CFAP300/CCDC65/RSPH1/ODAD3/DNAAF1/DNAAF4/IFNLR1/GAS2L2/RSPH4A	33
C0011615	Dermatitis, Atopic	82/1451	408/13089	4.84462e-08	6.90116e-05	6.41019e-05	ALDH1A1/ALOX12B/ALOX15/ANGPT2/APOC1/FAS/ALDH7A1/CA2/CD86/CD40/CHI3L1/CTSH/CTSV/CX3CR1/NQO1/SARDH/EGFR/EGR2/FCGRT/FLT4/FOS/FOSB/MTOR/ACKR1/GSTM1/HCLS1/HLA-DQB1/HMGB1/TNC/IL10RA/IL13RA1/IL13RA2/ITGAM/ITK/MCC/MPO/MRC1/COX1/COX2/NOS2/NTSR1/PDYN/PRSS3/PTPN6/RHCE/SLC11A1/STAT1/SYK/TAC1/TACR1/TAP2/TGM3/TIMP1/TLR3/TLR4/TNFSF18/CLDN1/PDLIM7/CD163/ABCG2/CHST3/TRAF3IP2/CYSLTR1/PTGDR2/HAVCR1/EMCN/RASIP1/SRR/…	82
C4551906	Ciliary Dyskinesia, Primary, 1, With Or Without Situs Inversus	17/1451	36/13089	5.74255e-08	7.01165e-05	6.51282e-05	DNAH5/DNAH8/DNAH9/FOXJ1/DNAI1/ZMYND10/HYDIN/ODAD2/ODAD4/CFAP300/CCDC65/RSPH1/ODAD3/DNAAF1/DNAAF4/GAS2L2/RSPH4A	17
C1855672	Immotile cilia	15/1451	33/13089	6.49904e-07	0.000617192	0.000573284	DNAH5/DNAH11/DNAI1/ZMYND10/HYDIN/ODAD2/ODAD4/CFAP300/CCDC65/RSPH1/ODAD3/DNAAF1/DNAAF4/GAS2L2/RSPH4A	15
C4703436	Impaired nasal mucociliary clearance	15/1451	33/13089	6.49904e-07	0.000617192	0.000573284	DNAH5/DNAH11/DNAI1/ZMYND10/HYDIN/ODAD2/ODAD4/CFAP300/CCDC65/RSPH1/ODAD3/DNAAF1/DNAAF4/GAS2L2/RSPH4A	15
C0030305	Pancreatitis	60/1451	287/13089	7.89493e-07	0.00067478	0.000626775	AMY2A/FAS/AQP1/ASPA/CA2/CAV1/CD38/ADGRE5/CEL/CHI3L1/CCR1/COL11A1/ACE/NQO1/EGFR/EPHX1/FOS/GLP1R/GPR35/GSTM1/HLA-DPA1/HLA-DQB1/HMGB1/HES1/HSPA1B/ITGAM/LAMP2/LPL/MPO/MST1/COX1/COX2/CYTB/ND1/ND4/ND6/NOS2/NTSR1/PRSS3/SMN1/STAT1/TACR1/TLR3/TLR4/IKBKG/STC2/ATP2C2/IFITM3/PDPN/SULF1/PTPN22/NUPR1/MTPAP/CARD9/CRISPLD2/MINDY4/EBPL/IL33/NLRP3/ASPM	60
C0398650	Immune thrombocytopenic purpura	40/1451	166/13089	1.42847e-06	0.00110992	0.00103096	AHCY/FAS/CASP10/RUNX1/CD86/CD38/CD40/CX3CR1/DNMT3B/FCGR2A/FCGRT/FKBP5/HES1/IL10RA/CIITA/MRC1/COX1/COX2/NELL1/PNP/PTGS1/STAT1/SYK/TG/TLR4/GATD3/IKBKG/HPSE/PTPN22/HAVCR1/GP6/HPSE2/CARD9/HAVCR2/IL33/NLRP3/TNFRSF13C/PRB2/MICA/LOC102724023	40
C0018520	Halitosis	15/1451	35/13089	1.64067e-06	0.00116856	0.00108543	DNAH5/DNAH11/DNAI1/ZMYND10/HYDIN/ODAD2/ODAD4/CFAP300/CCDC65/RSPH1/ODAD3/DNAAF1/DNAAF4/GAS2L2/RSPH4A	15
C0006267	Bronchiectasis	32/1451	121/13089	1.89458e-06	0.00122834	0.00114095	CEL/DNAH5/DNMT3B/FCGR2A/FCGRT/FOXJ1/IRF8/MPO/NOS2/STAT1/TAP2/DNAH11/RGS6/TRAF3IP2/PTPN22/DNAI1/ZMYND10/HYDIN/ODAD2/SLC29A3/ODAD4/CFAP300/CCDC65/RSPH1/TNFRSF13C/ODAD3/DNAAF1/DNAAF4/GAS2L2/RSPH4A/SFTPA2/MICA	32
C0242584	Autoimmune thrombocytopenia	18/1451	49/13089	2.27967e-06	0.00122834	0.00114095	FAS/RUNX1/CD86/FCGR2A/FCGRT/MRC1/PTGS1/STAT1/SYK/TG/TLR4/HPSE/PTPN22/GP6/CARD9/HAVCR2/IL33/NLRP3	18
C0027697	Nephritis	41/1451	175/13089	2.29394e-06	0.00122834	0.00114095	AIF1/ALOX15/FAS/BTK/C1R/CAST/CASP10/CAV1/CD86/CD40/CCR1/ACE/EGFR/FCGR2A/CFH/HLA-DQB1/HMGB1/IRF8/IL10RA/IRAK1/ITGAM/KDR/MPO/MT1F/MT1G/MT1M/COX1/COX2/NOS2/PTGS1/TLR3/TLR4/IKBKG/TXNIP/SLC7A9/PTGDR2/PTPN22/HAVCR1/TLR7/HVCN1/NLRP3	41
C0206139	Lichen Planus, Oral	32/1451	122/13089	2.29946e-06	0.00122834	0.00114095	AGER/CAV1/CD86/CD40/DNMT3B/EGFR/FLT4/MTOR/HMGB1/HES1/TNC/ITGAM/ITGAX/KDR/MCAM/CIITA/MPO/COX2/STAT1/TG/TGM3/TIMP1/TLR3/TLR4/VIM/CLDN1/ABCG2/PDPN/TAS2R13/TRIB3/IL33/NLRP3	32
C0022521	Kartagener Syndrome	19/1451	55/13089	3.48778e-06	0.00175353	0.00162878	DNAH5/DNAH9/FOXJ1/DNAH11/DNAI1/ZMYND10/HYDIN/ODAD2/ODAD4/TEKT1/CFAP300/CCDC65/RSPH1/ODAD3/AK7/DNAAF1/DNAAF4/GAS2L2/RSPH4A	19
C0032987	Ectopic Pregnancy	15/1451	37/13089	3.81408e-06	0.00181105	0.00168221	DNAH5/DNAH11/DNAI1/ZMYND10/HYDIN/ODAD2/ODAD4/CFAP300/CCDC65/RSPH1/ODAD3/DNAAF1/DNAAF4/GAS2L2/RSPH4A	15
C0042384	Vasculitis	39/1451	167/13089	4.36725e-06	0.00196457	0.00182481	ANGPT2/FAS/SERPING1/CAST/CASP10/CAV1/CD40/CCR1/CX3CR1/ACE/EPHB1/F5/FCGR2A/CFH/HLA-DPA1/HLA-DQB1/HMGB1/TNC/LAMP2/CIITA/MPO/NOS2/NT5E/PLAT/SH3BP2/SMN1/SYK/TLR4/CD163/IL17RA/PTPN22/PALD1/TLR7/CLEC7A/TUBA1C/IL33/NLRP3/TNFRSF13C/MICA	39
C0008677	Bronchitis, Chronic	22/1451	71/13089	4.75904e-06	0.00197443	0.00183396	DNAH5/DNMT3B/EPHX1/GSTM1/MPO/NOS2/TIMP1/DNAH11/DNAI1/ZMYND10/HYDIN/ODAD2/ODAD4/CFAP300/CCDC65/RSPH1/IL33/ODAD3/DNAAF1/DNAAF4/GAS2L2/RSPH4A	22
C0042029	Urinary tract infection	32/1451	126/13089	4.85117e-06	0.00197443	0.00183396	CD36/CHI3L1/ACE/DHFR/DNAH5/EGFR/EMP1/F5/EFEMP1/FCGR2A/GLP1R/HSPA1B/ITGAM/MPO/COX1/COX2/NOS2/NPHS1/SERPINF2/PTGS1/RNASE1/SELPLG/TLR4/VIM/HAVCR1/DNAI1/ACCS/NLRP3/PTPRVP/MARCHF10/SFTPA2/MICA	32
C4317124	Polynesian Bronchiectasis	13/1451	30/13089	7.04421e-06	0.00266737	0.00247761	DNAH9/FOXJ1/DNAI1/ZMYND10/HYDIN/ODAD2/ODAD4/CFAP300/CCDC65/RSPH1/ODAD3/DNAAF4/GAS2L2	13
C0581354	Recurrent sinusitis	12/1451	26/13089	7.17791e-06	0.00266737	0.00247761	DNAH11/IL17RA/ZMYND10/HYDIN/ODAD2/DOCK8/CCDC65/RSPH1/TNFRSF13C/DNAAF4/GAS2L2/RSPH4A	12
C0010036	Corneal dystrophy	22/1451	73/13089	7.88347e-06	0.0028075	0.00260777	SLC25A4/FAS/COL8A2/DNAH5/CHST6/SELPLG/DNAH11/DNAI1/ZMYND10/HYDIN/ODAD2/ODAD4/SLC4A11/CFAP300/CCDC65/RSPH1/ODAD3/AGBL1/DNAAF1/DNAAF4/GAS2L2/RSPH4A	22
C0024143	Lupus Nephritis	57/1451	288/13089	8.73443e-06	0.00298613	0.00277369	AGER/AHCY/ANGPT2/BTK/SERPING1/C1S/C3AR1/CD86/CD38/CD40/CCR1/COL4A1/CX3CR1/ACE/EPHX1/FCGR2A/FCGRT/MTOR/CFH/HMGB1/HES1/HSPG2/IL10RA/IRAK1/ITGAM/MPO/MT1F/MT1G/MT1M/COX2/NELL1/PIM1/PON3/PTGS1/RARRES2/RBP4/SH3BP2/STAT1/SYK/TIMP1/TLR3/TLR4/TRAF1/CD163/KL/IFI44/HPSE/HAVCR1/TLR7/CARD9/CLEC7A/HAVCR2/IL33/NLRP3/TNFRSF13C/IL34/MUC20	57
C1860475	Retinal vascular tortuosity	10/1451	19/13089	9.77714e-06	0.00321405	0.00298539	CENPF/COL4A1/COX1/CYTB/ND1/ND2/ND4/ND4L/ND6/DGCR6	10
C0006271	Bronchiolitis	19/1451	59/13089	1.12459e-05	0.00355996	0.0033067	AGER/CD38/CX3CR1/HMGB1/IFI27/IFIT1/LAIR1/NOS2/PLCG2/SERPINF2/TAP2/TLR3/TLR4/PTGDR2/TLR7/CENPJ/TLR10/IL33/IFNLR1	19
C0036202	Sarcoidosis	46/1451	219/13089	1.31278e-05	0.00383425	0.00356148	AGER/FAS/CD86/CD40/CEL/CHI3L1/COL1A2/CX3CR1/ACE/FCGR2A/FOS/GLRX/GSTM1/HLA-DMA/HLA-DMB/HLA-DPA1/HLA-DQB1/HMGB1/HSPA1B/TNC/ITGAM/ITGAX/KDR/MCAM/CIITA/MMP14/MRC1/MST1/COX2/SLC11A1/STAT1/TAC1/TACR1/TAP2/TLR3/TLR4/VIM/DNAH11/CD163/IL17RA/LMOD1/HAVCR1/TLR7/TLR10/HAVCR2/IL33	46
C0010200	Coughing	36/1451	156/13089	1.33472e-05	0.00383425	0.00356148	ALOX15/CEL/ACE/DNAH5/DNAH9/EGFR/HLA-DPA1/PTGIS/SLC11A1/SMN1/TAC1/TACR1/DNAH11/HACD1/DLEC1/TRAF3IP2/MCF2L2/IL17RA/PTPN22/DNAI1/ZMYND10/HYDIN/ODAD2/MTPAP/CLEC7A/ODAD4/CFAP300/CCDC65/RSPH1/ODAD3/DNAAF1/DNAAF4/GAS2L2/NPNT/RSPH4A/SFTPA2	36
C0272286	Thrombocytopenia due to platelet alloimmunization	16/1451	45/13089	1.34582e-05	0.00383425	0.00356148	RUNX1/CD86/FCGR2A/FCGRT/PTGS1/STAT1/SYK/TG/TLR4/HPSE/PTPN22/GP6/CARD9/HAVCR2/IL33/NLRP3	16
C0600031	Congenital absence of spleen	19/1451	60/13089	1.47643e-05	0.00407066	0.00378107	ACE/DNAH5/MPO/DNAH11/DNAI1/NPHP3/ZMYND10/HYDIN/ODAD2/TCTN2/ODAD4/CFAP300/CCDC65/RSPH1/ODAD3/DNAAF1/DNAAF4/GAS2L2/RSPH4A	19
C0017658	Glomerulonephritis	49/1451	241/13089	1.74832e-05	0.00461491	0.00428659	AHCY/AIF1/ALOX5/ALOX15/FAS/SERPING1/C3AR1/CAST/CASP10/RUNX1/CD38/CD40/CX3CR1/DCN/ACE/FCGR2A/FOS/FOSB/GLP1R/HCLS1/CFH/HLA-DQB1/HMGB1/ITGAM/LTBP1/MPO/MSN/NPHS1/S100A10/SDHA/STAT1/SYK/TAGLN/TBXAS1/TGM2/TIMP1/TLR3/TLR4/VIM/IKBKG/CD163/HPSE/IL17RA/PAMR1/HAVCR1/TLR7/SRR/PDGFD/NLRP3	49
C0000786	Spontaneous abortion	28/1451	110/13089	1.78182e-05	0.00461491	0.00428659	COL1A2/COL6A1/ACE/DHFR/DNAH5/EMP1/HSD17B1/IGFBP3/PTGIS/RBP4/RYR1/TRAF1/DNAH11/CD163/IFI44/DNAI1/ZMYND10/HYDIN/ODAD2/ODAD4/CFAP300/CCDC65/RSPH1/ODAD3/DNAAF1/DNAAF4/GAS2L2/RSPH4A	28
C0600260	Lung Diseases, Obstructive	18/1451	56/13089	1.96136e-05	0.00493051	0.00457974	CX3CR1/DNAH5/GLP1R/DNAH11/DNAI1/ZMYND10/HYDIN/ODAD2/ODAD4/CFAP300/CCDC65/RSPH1/ODAD3/DNAAF1/DNAAF4/GAS2L2/RSPH4A/SFTPA2	18
C0039103	Synovitis	27/1451	105/13089	2.05304e-05	0.00499168	0.00463656	ADORA2A/AGER/AQP1/CAPG/CHI3L1/DOCK2/EGFR/FLT4/MTOR/HMGB1/TNC/COX1/DDR2/PTGS1/STAT1/TAC1/TGM2/TIMP1/TLR4/TRAF1/CD163/PTPN22/DCXR/MINDY4/ACCS/IL34/SLC5A12	27
C2607914	Allergic rhinitis (disorder)	48/1451	236/13089	2.1025e-05	0.00499168	0.00463656	FAS/CD86/CD40/CHI3L1/ACE/DNAH9/FOXJ1/FLNC/HCLS1/HLA-DQB1/HMGB1/IL13RA2/KLRC1/LPP/COX2/NOS2/NT5E/PLAT/PLCG2/STAT1/TAC1/TAP2/TIMP1/TLR3/TLR4/VIM/WNT2B/KLF11/DNAH11/DLEC1/CYSLTR1/GJB6/PTGDR2/PTPN22/HAVCR1/TLR7/IL17RB/SIGIRR/P2RY12/TLR10/HAVCR2/IL33/NLRP3/IFNLR1/DAW1/LINC00299/GSTT2B/SFTPA2	48
C0009447	Common Variable Immunodeficiency	28/1451	112/13089	2.55016e-05	0.00589087	0.00547178	FAS/BTK/CD86/CD38/CD40/FCGR2A/FCGRT/GPR35/HLA-DQB1/HSPG2/ITGAM/ITGAX/ITK/MPO/MRC1/TLR4/VAV1/XBP1/HAVCR1/TLR7/ZNF630/CARD9/CARD11/IL33/TNFRSF13C/SNX31/CENPX/LURAP1L	28
C0338437	Neurocysticercosis	10/1451	21/13089	3.02863e-05	0.00681202	0.0063274	FAS/CD38/GFAP/GSTM1/GSTM3/COX1/CYTB/TAC1/TLR4/TRAF1	10
C3241937	Nonalcoholic Steatohepatitis	53/1451	274/13089	3.45398e-05	0.00741431	0.00688684	ADORA2A/AEBP1/AGER/AHCY/ALDH1A1/ALDH1B1/FAS/RUNX1/CD36/CD38/CD40/ACE/NQO1/DNMT3B/EGFR/MTOR/GLP1R/GPS2/GSTM1/HMGB1/TNC/IL13RA2/IRAK1/ITGAX/MPO/OLR1/PSPH/RARRES2/RBP4/SELENOP/SLCO1A2/SYK/TGM2/TLR3/TLR4/XBP1/H4C1/H4C6/H4C12/H4C11/H4C2/IKBKG/STC2/MGAM/LITAF/CCL4L2/TXNIP/WWTR1/GNMT/TRIB3/HAVCR2/IL33/NLRP3	53
C0037284	Skin lesion	61/1451	329/13089	3.4699e-05	0.00741431	0.00688684	AGER/AHCY/AIF1/ALOX5/FAS/BTK/CAST/SERPINH1/CD40/CEBPD/CHI3L1/CCR1/DCN/ACE/AKR1C1/DHFR/EGFR/FLT4/MTOR/GLP1R/GSTM1/HLA-DMA/HMGB1/TNC/IFI27/CCN1/IRAK1/ITGAM/ITGAX/MCAM/MPO/MRC1/COX2/NOS2/PNP/PTPN6/RARRES2/SELPLG/STAT1/TAC1/TACR1/TAP2/TGM2/TLR4/IKBKG/PDLIM7/ZHX2/STAB1/NUPR1/TLR7/SLC29A3/NLRP2/ACKR3/IL33/DMKN/NLRP3/GSTO2/LACC1/TMC8/TRPV3/MICA	61
C0007570	Celiac Disease	57/1451	303/13089	4.07113e-05	0.00779602	0.00724139	ADRA1A/AMH/FAS/RUNX1/CD86/CD36/CD38/CHI3L1/CCR1/CX3CR1/ACE/DNAH8/EGFR/FCGR2A/FCGRT/MTOR/GLP1R/GPR35/HLA-DMB/HLA-DPA1/HLA-DQB1/HMGB1/HSPA1B/IFI27/IRAK1/LPL/LPP/CIITA/MST1/NOS2/NT5E/PLEK/PON3/STAT1/TAP2/TG/TGM2/TIMP1/TLR3/TLR4/GATD3/TMEM187/PTPN22/TLR7/UPB1/PIWIL2/ASAH2/CARD9/IL33/NLRP3/GBP5/RMI2/TAGAP/LURAP1L/THEMIS/LINC02649/MICA	57
C0206138	CREST Syndrome	14/1451	39/13089	4.10355e-05	0.00779602	0.00724139	FAS/CAV1/CD86/CHI3L1/CCR1/CTSV/EGFR/HMGB1/IRF8/MRC1/NOS2/TAP2/TIMP1/VIM	14
C1619692	Nephrogenic Fibrosing Dermopathy	6/1451	8/13089	4.2212e-05	0.00779602	0.00724139	ACTA2/CAV1/DCN/TGM2/TLR4/TLR7	6
C1839532	Low plasma citrulline	6/1451	8/13089	4.2212e-05	0.00779602	0.00724139	CPS1/ND1/ND2/ND3/ND4/ND6	6
C0867389	Chronic graft-versus-host disease	30/1451	127/13089	4.27716e-05	0.00779602	0.00724139	BRCA2/BTK/CAV1/SERPINH1/CD86/CD38/CCR1/CSF3R/VCAN/HLA-DQB1/HSPA1B/IFIT1/ITGAM/ITGAX/KLRC1/MCAM/MSR1/RBP4/SPN/SYK/XBP1/CD163/IFI44/HPSE/LILRB1/ARHGAP45/TLR7/HAVCR2/OPN4/MICA	30
C1963943	Atherothrombosis	18/1451	59/13089	4.32378e-05	0.00779602	0.00724139	ADRA1A/BTK/CD36/CD40/ACE/F5/CFH/HMGB1/COX1/COX2/PLAT/PTGS1/TLR4/LIPG/GP6/ACKR3/P2RY12/NLRP3	18
C0265747	Congenital atresia of nasopharynx	7/1451	11/13089	4.46946e-05	0.00779602	0.00724139	DNAH5/DNAH11/DNAI1/ZMYND10/ODAD2/ODAD3/DNAAF4	7
C0478019	Other specified congenital malformations of respiratory system	7/1451	11/13089	4.46946e-05	0.00779602	0.00724139	DNAH5/DNAH11/DNAI1/ZMYND10/ODAD2/ODAD3/DNAAF4	7
C4021569	Central retinal vessel vascular tortuosity	7/1451	11/13089	4.46946e-05	0.00779602	0.00724139	CYTB/ND1/ND2/ND4/ND4L/ND6/NEK1	7
C0263338	Chronic urticaria	9/1451	18/13089	4.71523e-05	0.00785198	0.00729337	BTK/SERPING1/ACE/NTSR1/SYK/TAC1/PTGDR2/PTPN22/CRISPLD2	9
C0524910	Hepatitis C, Chronic	49/1451	250/13089	4.74929e-05	0.00785198	0.00729337	FAS/CD36/CD38/CHI3L1/CCR1/CPS1/CX3CR1/DHCR7/DHFR/NQO1/EGFR/FOS/MTOR/GSTM1/HBB/HLA-DPA1/HLA-DQB1/HSPA1B/HSPG2/TNC/KDR/KLRC1/LPL/MPO/COX2/NOS2/RELN/RARRES2/RBP4/SLC11A1/STAT1/TAP2/TIMP1/TLL1/TLR3/TLR4/VIM/AOC3/CD163/CCL4L2/TXNIP/HPSE/PTPN22/TLR7/CYBRD1/HAVCR2/IFNLR1/CISD3/MICA	49
C4524092	Chronic rhinosinusitis with nasal polyps	22/1451	81/13089	4.77715e-05	0.00785198	0.00729337	AGER/ALOX15/BMP7/CHI3L1/HMGB1/MPO/COX2/NOS2/PLAT/PTGS1/TAC1/TACR1/TIMP1/TLR3/VIM/CLDN1/CYSLTR1/IL17RB/ACKR3/NTN4/HAVCR2/IL33	22
C0344232	Blurred vision	10/1451	22/13089	5.00206e-05	0.00806653	0.00749266	COL4A1/COX1/CYTB/ND1/ND2/ND4/ND4L/ND6/PRPH2/NLRP3	10
C0036391	Schwartz-Jampel Syndrome	17/1451	55/13089	5.82999e-05	0.00922758	0.00857111	C3AR1/COL9A1/COL11A1/EGFR/EPHX1/FDXR/GSTM1/CFH/HLA-DQB1/HMGB1/HSPG2/KDR/TLR3/ABCG2/CHST3/TRAF3IP2/MICA	17
C0025281	Meniere Disease	15/1451	45/13089	5.95188e-05	0.00924923	0.00859122	AQP1/CAV1/COCH/FCGR2A/GSTM1/HSPA1B/NOS2/TLR3/CRLF1/KCNE3/PTPN22/PLXNA3/TLR10/SEMA3D/MICA	15
C0024535	Malaria, Falciparum	23/1451	88/13089	6.26266e-05	0.00955839	0.00887839	ADORA2A/ANGPT2/FAS/CD36/CHI3L1/CYP2C8/DHFR/DNAH8/FCGR2A/ACKR1/GSTM1/HBB/HSPA1B/MST1/COX2/NOS2/SMN1/TAC1/TLR4/RECQL4/MCCC1/HAVCR2/IL33	23
C0001956	Alcohol Use Disorder	32/1451	142/13089	6.46057e-05	0.00968745	0.00899826	ADRA1A/ALDH1A1/CAST/CD38/CHI3L1/CHRNA5/ACE/DRD2/FKBP5/FLT4/GLP1R/GPR39/HMGB1/COX2/OPRK1/OPRL1/PDYN/TAC1/TACR1/TLR3/TLR4/NOL3/NR1D1/CARTPT/APOL2/TAS2R13/TTC12/SORCS2/ARHGAP22/EBPL/OPN4/NLRP3	32
C0409651	Seropositive rheumatoid arthritis	8/1451	15/13089	7.02664e-05	0.0103546	0.00961795	FCGRT/HLA-DQB1/VIM/TELO2/PTPN22/GP6/AGBL2/MICA	8
C1856507	Bulbar signs	11/1451	27/13089	7.21264e-05	0.0104485	0.00970522	ACTA1/GFAP/ND1/ND2/ND3/ND4/ND6/NEB/RYR1/TPM2/KLHL41	11
C2936719	Mechanical Allodynia	51/1451	268/13089	7.48827e-05	0.010667	0.00990817	AGER/APLNR/AIF1/ALOX5/AQP1/ARSD/CAST/CD38/CHRNA1/CX3CR1/ACE/EPHB1/FES/FKBP5/FOS/GFAP/HCLS1/HMGB1/IRF8/ITGAM/KDR/MPO/COX2/NOS2/PDYN/PRSS3/PTGS1/TAC1/TACR1/TAP2/TIMP1/TLR4/VIM/H4C1/H4C6/H4C12/H4C11/H4C2/CARTPT/IKBKE/MCF2L2/IL17RA/MTBP/TRPV2/MTPAP/STAP2/ACKR3/P2RY12/IL33/NLRP3/TRPV3	51
C0008780	Ciliary Motility Disorders	15/1451	46/13089	7.93526e-05	0.0111185	0.0103275	DNAH5/DNAH8/FOXJ1/DNAH11/DNAI1/ZMYND10/HYDIN/ODAD2/CCDC65/RSPH1/ODAD3/DNAAF1/DNAAF4/GAS2L2/RSPH4A	15
C0001311	Acute bronchiolitis	5/1451	6/13089	9.06423e-05	0.0122971	0.0114223	AGER/CHI3L1/HMGB1/TLR4/CENPJ	5
C0343068	Familial cold urticaria	5/1451	6/13089	9.06423e-05	0.0122971	0.0114223	MTOR/PLCG2/HPSE/TRPV2/NLRP3	5
C0035204	Respiration Disorders	26/1451	108/13089	9.68735e-05	0.0125584	0.011665	AGER/ALOX5/CAV1/ACE/EPHX1/GSTM1/HMGB1/ITGAM/ITK/MMP14/MPO/COX1/COX2/PDYN/PTGS1/S100A10/SLC22A3/TLR3/TLR4/DNAH11/CD163/CYSLTR1/NLRP2/IL33/NLRP3/SFTPA2	26
C0271196	Scotoma, Centrocecal	7/1451	12/13089	9.69764e-05	0.0125584	0.011665	COX1/CYTB/ND1/ND2/ND4/ND4L/ND6	7
C4024756	Abnormality of macular pigmentation	7/1451	12/13089	9.69764e-05	0.0125584	0.011665	CDH3/GNB3/PDE6B/PRPH2/PROM1/LRIT3/GPR179	7
C4551493	Situs inversus totalis	21/1451	79/13089	9.89751e-05	0.012626	0.0117277	DNAH5/DNAH9/EVC/DNAH11/DNAI1/NPHP3/ZMYND10/HYDIN/ODAD2/TCTN2/ODAD4/CFAP300/CCDC65/RSPH1/CEP41/ODAD3/DNAAF1/DNAAF4/CFAP53/GAS2L2/RSPH4A	21
C0038013	Ankylosing spondylitis	72/1451	420/13089	0.000102011	0.0128219	0.0119097	ACTA2/AQP1/ASPA/BMP7/CAST/RUNX1/CD38/CD40/ACE/DUSP4/EGFR/FCGR2A/VEGFD/FOS/GPR35/GSTM1/HCLS1/CFH/HLA-DMA/HLA-DMB/HLA-DPA1/HLA-DQB1/HMGB1/HSPA1B/TNC/IRF8/IGFBP3/IL10RA/IRAK1/ITGA1/ITGAM/KDR/LSS/MCAM/MST1/COX2/NELL1/NOS2/NT5E/PTGIS/TAL1/TAP2/TIMP1/TLR3/TLR4/VIM/GATD3/PDLIM7/CD163/TRAF4/LILRB1/NINL/IL17RA/PTPN22/MARCHF2/TLR7/SCLY/FAM118A/SRR/CARD9/SHCBP1/MINDY4/CARD11/HAVCR2/IL33/NLRP3/RMI2/ASPM/LURA…	72
C0403416	Idiopathic crescentic glomerulonephritis	15/1451	47/13089	0.000104725	0.0129722	0.0120493	DCN/ACE/EGFR/FCGR2A/FOS/FOSB/MTOR/MPO/MRC1/SYK/TAGLN/CD163/HAVCR1/PDGFD/HAVCR2	15
C3714636	Pneumonitis	71/1451	414/13089	0.000112282	0.0137096	0.0127343	ADORA2A/ADORA2B/ADORA3/AGER/ALOX5/ALOX15/ANGPT2/FAS/AQP1/ALDH7A1/SERPING1/C3AR1/CAV1/RUNX1/CD40/CEL/CHI3L1/CCR1/VCAN/ACE/EGFR/SERPINB1/FES/FOS/FOSB/MTOR/GSTM1/HMGB1/HSPA1B/CCN1/ITGAX/LAIR1/MCAM/MPO/MRC1/COX1/COX2/NOS2/OAS3/P2RY6/PTGS1/STAT1/TAC1/TAGLN/TIMP1/TLR3/TLR4/IKBKG/AOC3/CLDN1/KCNK6/TRAF3IP2/CYSLTR1/LILRB4/PTGDR2/SULF1/HAVCR1/CARD10/TRPV2/CHST7/ACKR3/SIGIRR/CLEC7A/P2RY12/COLEC11/CARD11/HAV…	71
C0022104	Irritable Bowel Syndrome	45/1451	232/13089	0.000122757	0.0147775	0.0137262	ADORA2A/ADORA2B/ADRA1A/AGER/AIF1/AQP1/CHRNA5/CX3CR1/ACE/FDXR/FGFR4/GLP1R/GNB3/HMGB1/ITGAX/MPO/MST1/COX2/NELL1/NOS2/NPR3/OPRK1/PLEK/PRSS3/RARRES2/S100A10/SLC11A1/TAC1/TG/TLR4/XBP1/IKBKG/CLDN1/ABCC4/TRAF3IP2/APOL2/PTPN22/ACKR3/HAVCR2/MYLK3/PRDM6/NLRP3/EXOSC6/IL34/NEAT1	45
C0033845	Pseudotumor Cerebri	8/1451	16/13089	0.000126884	0.0150622	0.0139907	AQP1/HMGB1/LAIR1/PRH1/RPH3AL/MINDY4/TAS2R43/SH3PXD2B	8
C0023374	Lesch-Nyhan Syndrome	9/1451	20/13089	0.000132481	0.0155112	0.0144077	ADORA2A/DRD5/F5/PNP/RNASE1/SPN/ABCG2/SLC2A9/PRTFDC1	9
C0035235	Respiratory Syncytial Virus Infections	31/1451	141/13089	0.000135485	0.0156485	0.0145353	ALOX15/FAS/CD40/CHI3L1/CCR1/CX3CR1/ACE/EGFR/MTOR/HMGB1/IFIT2/ITGAX/MPO/COX2/NOS2/NTSR1/PTGIS/STAT1/TAC1/TACR1/TIMP1/TLR3/TLR4/IKBKG/LILRB1/TLR7/DLL4/IL33/NLRP3/SFTPA2/MICA	31
C4529962	Fatty Liver Disease	80/1451	484/13089	0.000150239	0.0167517	0.0155599	AEBP1/AGER/AHCY/ALDH1A1/ALDH1B1/ALOX15/ANGPT2/FAS/RUNX1/CD36/CD38/CD40/CHI3L1/CPS1/DCN/ACE/NQO1/DNMT3B/EGFR/F5/FOS/MTOR/GLP1R/GLRX/GNAI1/GPS2/GSTM1/HCLS1/CFH/HMGB1/HSPA1B/IL13RA2/ITGAM/ITGAX/KDR/LPL/MPO/COX1/COX2/ND6/OLR1/RARRES2/RBP4/S100A10/SELENOP/SLCO1A2/STAT1/SYK/TFR2/TGM2/TIMP1/TLR3/TLR4/XBP1/H4C1/H4C6/H4C12/H4C11/H4C2/PLA2G4C/STC2/HSD17B6/MGAM/ABCG2/LITAF/CCL4L2/TXNIP/CORIN/SLCO2B1/WWTR1/G…	80
C0018681	Headache	45/1451	234/13089	0.000150916	0.0167517	0.0155599	ADORA2A/FAS/BRCA2/SERPING1/C1R/CASP10/COL11A1/CX3CR1/ACE/DNAH5/DRD2/FDXR/GLP1R/CFH/HLA-DPA1/IRAK1/COX1/COX2/NOS2/OAS3/PTGS1/SLC1A3/TAC1/TAL1/DNAH11/SLC16A3/KIF23/BTN2A2/CORIN/PTPN22/DNAI1/ZMYND10/SCLY/HYDIN/ODAD2/ODAD4/CFAP300/CCDC65/RSPH1/NLRP3/ODAD3/DNAAF1/DNAAF4/GAS2L2/RSPH4A	45
C4552766	Miscarriage	45/1451	234/13089	0.000150916	0.0167517	0.0155599	ALOX15/AMH/ANGPT2/BRCA2/CD86/COL1A2/COL6A1/CTSH/CX3CR1/ACE/DHFR/DRD2/EGFR/EMP1/F5/GSTM1/HLA-DQB1/HSD17B1/HSPG2/IGFBP3/KDR/LAIR1/NT5E/OLR1/PIGF/PON3/PTGIS/RBP4/S100A10/SLC19A1/TG/TLR4/TRAF1/CD163/IFI44/CORIN/TCFL5/HPSE/LILRB1/SULF1/GP6/HAVCR2/IL33/TINCR/MICA	45
C0520459	Necrotizing Enterocolitis	17/1451	59/13089	0.000154119	0.0168879	0.0156865	ACTA1/CAV1/CD40/CPS1/EGFR/FCGRT/GLRX/HMGB1/COX2/NOS2/SORD/TLR3/TLR4/IKBKG/TLR7/SIGIRR/IL33	17
C0035222	Respiratory Distress Syndrome, Adult	48/1451	255/13089	0.000158067	0.0171013	0.0158847	AGER/ANGPT2/FAS/AQP1/ARSD/BMP7/BTK/SERPING1/C3AR1/CAV1/SERPINH1/CD40/CEL/DCN/ACE/NQO1/F5/FGFR4/FOS/HMGB1/HSPA1B/TNC/IFIT1/IGFBP3/ITGAM/KDR/MPO/NT5E/OAS3/PRPH2/SELPLG/TIMP1/TLR3/TLR4/KL/RAMP2/PDPN/HPSE/CNMD/IL17RA/HAVCR1/ANGPTL4/CENPJ/RAMAC/MINDY4/IL33/NLRP3/SFTPA2	48
C0017661	IGA Glomerulonephritis	50/1451	270/13089	0.000176623	0.0188699	0.0175275	ALOX5/ANGPT2/FAS/CD86/CX3CR1/DCN/ACE/EGFR/FCGR2A/FCGRT/FOS/FOSB/MTOR/GNB3/CFH/HLA-DPA1/HLA-DQB1/HSPG2/TNC/IFI27/ITGAM/ITGAX/LAIR1/LPP/MMP14/NOS2/SMN1/SPN/STAT1/SYK/TIMP1/TLR3/TLR4/TRAF1/CD163/KL/VAV3/HPSE/HAVCR1/NTN4/CARD9/MS4A6A/AGBL2/TLR10/ACCS/HAVCR2/NLRP3/FCRLB/CLEC14A/MUC20	50
C0694549	Community acquired pneumonia	14/1451	44/13089	0.000183544	0.0191334	0.0177722	ANGPT2/CHI3L1/ACE/FCGR2A/HMGB1/HSPA1B/TNC/MRC1/TIMP1/TLR4/HACD1/RGS6/HAVCR1/NLRP3	14
C1290886	Chronic inflammatory disorder	13/1451	39/13089	0.000183566	0.0191334	0.0177722	CD40/CX3CR1/HMGB1/CCN1/MPO/NOS2/PTPN6/TLR4/PROM1/PTGR1/HAVCR2/NLRP3/CAPN14	13
C1844945	Episodic respiratory distress	7/1451	13/13089	0.000189994	0.0193319	0.0179566	ND1/ND2/ND3/ND4/ND6/SYT2/AGRN	7
C4019436	Antiphospholipid antibody positivity	7/1451	13/13089	0.000189994	0.0193319	0.0179566	FAS/C1R/CASP10/FCGR2A/IRAK1/STAT1/PTPN22	7
C3875321	Inflammatory dermatosis	41/1451	210/13089	0.000208408	0.0207838	0.0193052	ALOX5/ALOX15/CD40/CHI3L1/CX3CR1/EGFR/FLT4/FOS/FOSB/MTOR/HSPA1B/CCN1/IRAK1/ITGAM/ITGAX/MPO/MRC1/COX2/NOS2/PLAT/PTPN6/STAT1/SYK/TAC1/TGM2/TGM3/TLR3/TLR4/XBP1/IKBKG/PSTPIP1/TRAF3IP2/HPSE/IL17RA/PTPN22/TLR7/IL33/NLRP3/AP1S3/FLG-AS1/SCART1	41
C1557375	Blurred Vision, CTCAE	9/1451	21/13089	0.000209127	0.0207838	0.0193052	COL4A1/COX1/CYTB/ND1/ND2/ND4/ND4L/ND6/NLRP3	9
C0271441	Chronic otitis media	26/1451	113/13089	0.000212995	0.0209249	0.0194362	ALOX12B/AQP1/BTK/DNAH5/HLA-DPA1/TAP2/TLR4/DNAH11/NR1D1/PTPN22/DNAI1/ZMYND10/HYDIN/ODAD2/NXN/DOCK8/ODAD4/CFAP300/CCDC65/RSPH1/TNFRSF13C/ODAD3/DNAAF1/DNAAF4/GAS2L2/RSPH4A	26
C0037274	Dermatologic disorders	60/1451	343/13089	0.000216471	0.0209544	0.0194636	AGER/ALOX12B/FAS/CA2/CAV1/CD86/CD40/CHI3L1/DCN/ACE/DSC2/EGFR/FCGR2A/FOS/FOSB/ACKR1/GFAP/GSTM1/HMGB1/HSPA1B/TNC/IL13RA1/ITGA1/ITK/KLKB1/LAIR1/LAMB3/MCAM/MPO/NME2/OLR1/PLAT/PTPN6/SELPLG/SYK/TAC1/TACR1/TGM2/TGM3/TLR4/IKBKG/KL/ABCG2/MINPP1/MVP/GJB6/IL17RA/TLR7/EMCN/SLC29A3/CARD9/DOCK8/IL33/DMKN/AP1S3/TRPV3/CFAP53/TINCR/ZC3H12D/GTF2H5	60
C0027796	Neuralgia	81/1451	497/13089	0.000218841	0.0209544	0.0194636	ADRA1A/AGER/APLNR/AIF1/ALOX15/ANGPT2/ANXA3/APOC1/BMP7/C3AR1/CALB2/CAV1/CD38/CD40/CPS1/CX3CR1/NQO1/SARDH/DNAH8/DNMT3B/DRD2/EGFR/EPHB1/EPHX1/FKBP5/MTOR/GFAP/GLP1R/GPR34/GPR35/HLA-DQB1/HMGB1/HES1/HSPG2/IRF8/IRAK1/ITGAM/KDR/LAMP2/MCC/MMP14/MRC1/COX2/NOS2/OPRK1/OPRL1/P2RY6/PDYN/PHEX/PIM1/RARRES2/RGS10/STAT1/TAC1/TACR1/TAP2/TG/THBS4/TIMP1/TLR3/TLR4/H4C1/H4C6/H4C12/H4C11/H4C2/NOL3/CHST3/IKBKE/ZWINT/MCF2…	81
C4049993	Aristolochic Acid Nephropathy	11/1451	30/13089	0.00022065	0.0209544	0.0194636	AQP1/C3AR1/ACE/NQO1/GSTM1/HSPG2/SCN7A/SMN1/TGM2/GNMT/NLRP3	11
C0004144	Atelectasis	15/1451	50/13089	0.000227612	0.021378	0.0198571	DNAH5/DNAH11/DNAI1/ZMYND10/HYDIN/ODAD2/ODAD4/CFAP300/CCDC65/RSPH1/ODAD3/DNAAF1/DNAAF4/GAS2L2/RSPH4A	15
C3495559	Juvenile arthritis	49/1451	266/13089	0.00023244	0.0215942	0.0200579	ACAN/AMH/FAS/DHCR7/DUSP4/FOS/FOSB/GMPR/GPR35/GSTM1/HLA-DPA1/HLA-DQB1/HMGB1/IRAK1/ITGB5/LPP/CIITA/MSN/NT5E/OLR1/SLC11A1/SLC19A1/STAT1/STXBP2/TAP2/TGM2/TIMP1/TLR3/TLR4/TRAF1/VIM/DYSF/PSTPIP1/TTLL5/STAB1/MAFF/PTPN22/TLR7/SIAE/RBM47/CARD9/TLR10/EBPL/IL33/NLRP3/ANKRD9/LACC1/NEAT1/LURAP1L	49
C0024115	Lung diseases	71/1451	424/13089	0.00023534	0.0216285	0.0200898	ADORA2A/ADORA2B/ADRA1A/AGER/ALOX15/ALDH7A1/BMP7/C3AR1/CALB2/CAV1/RUNX1/ADGRE5/CEL/CHI3L1/CCR1/VCAN/CTSH/CX3CR1/DCN/ACE/NQO1/DNAH5/EDN3/EGFR/SERPINB1/EPHB1/EPHX1/VEGFD/FOS/FOSB/MTOR/GLRX/GNB3/GSTM1/HMGB1/IGFBP4/LAIR1/MCAM/MPO/COX1/COX2/NOS2/NT5E/PTGS1/SLC11A1/TIMP1/TLR3/TLR4/TRAF1/VIM/SEMA3B/PIR/DNAH11/ABCG2/LPAR6/PTGDR2/IL17RA/EHF/DNAI1/APIP/ACKR3/DOCK8/CRISPLD2/IL33/NLRP3/DNAAF1/IL34/NPNT/RSPH4A…	71
C0403823	Asthenozoospermia	26/1451	114/13089	0.000247364	0.022255	0.0206717	ACE/DNAH5/FRK/KHK/COX1/CYTB/DNAH11/CABYR/DNAI1/ZMYND10/HYDIN/ODAD2/ODAD4/CFAP300/CCDC65/RSPH1/CFAP119/ODAD3/CATSPER2/CFAP70/AK7/DNAAF1/DNAAF4/SPAG17/GAS2L2/RSPH4A	26
C4082937	Necrotizing enterocolitis in fetus OR newborn	26/1451	114/13089	0.000247364	0.022255	0.0206717	ACTA1/AIF1/CAV1/CPS1/ACE/NQO1/EGFR/FCGRT/GLRX/HMGB1/IRAK1/KDR/MPO/COX2/NOS2/PRODH/TIMP1/TLR4/XBP1/IKBKG/CD163/DCDC2/SIGIRR/IL33/NLRP3/C17orf97	26
C0699949	airway disease	25/1451	108/13089	0.000253076	0.0225317	0.0209287	CAV1/CD36/CD38/CHI3L1/CCR1/EGFR/FGFR4/HLA-DQB1/HMGB1/IL13RA2/ITGAM/ITGAX/COX2/TLR4/CD163/CYSLTR1/PTGDR2/EHF/DLL4/IL17RB/P2RY12/IL33/SYTL3/NLRP3/SFTPA2	25
C0340643	Dissection of aorta	23/1451	96/13089	0.000258447	0.0227727	0.0211526	ACTA2/ANGPT2/ACE/MSTN/MMP14/MST1/COX1/COX2/ND1/ND4/ND6/MYH11/PTGFR/RRAD/STAT1/TAGLN/THBS4/TRIM25/PTPN22/KLF15/ACCS/NLRP3/PTENP1-AS	23
C4324563	Neutrophil extracellular trap formation	10/1451	26/13089	0.00027094	0.0236298	0.0219488	ACE/EPHB1/MTOR/HMGB1/MPO/P2RY6/TIMP1/H3C10/IL33/NLRP3	10
C0018133	Graft-vs-Host Disease	46/1451	247/13089	0.000276144	0.0238404	0.0221444	ALDH1A1/ALOX5/ANGPT2/BTK/CAV1/SERPINH1/CD86/CD40/CHI3L1/CTSH/EGFR/MTOR/GSTM1/HLA-DPA1/HLA-DQB1/HMGB1/HSPA1B/INPP5D/ITGAM/ITGAX/ITK/KLRC1/MCAM/MPO/COX2/PNP/NT5E/SPN/STAT1/SYK/TLR4/VIM/XBP1/AOC3/HPSE/LILRB4/ARHGAP45/DLL4/MYO1G/TLR10/HAVCR2/IL33/OPN4/NLRP3/PPP1R42/MICA	46
C4022013	Multiple glomerular cysts	5/1451	7/13089	0.000288113	0.024285	0.0225573	ND1/ND2/ND3/ND4/ND6	5
C0162671	MELAS Syndrome	15/1451	51/13089	0.000289817	0.024285	0.0225573	SLC25A4/COL4A1/SARDH/MTOR/COX1/COX2/CYTB/ND1/ND3/ND4/ND6/PNP/SORD/TG/GFM2	15
C1843156	Progressive sensorineural hearing impairment	15/1451	51/13089	0.000289817	0.024285	0.0225573	SLC25A4/GSDME/COCH/EYA4/COX1/COX2/CYTB/ND1/ND6/GJB6/SLC29A3/NLRP3/TMC1/IFNLR1/SEMA3D	15
C0037221	Situs Inversus	20/1451	79/13089	0.000293691	0.0243706	0.0226369	DNAH9/FOXJ1/IRAK1/KLRC1/MRC1/TLR4/DNAH11/PDLIM7/CCL4L2/IFITM3/DNAI1/NPHP3/ODAD2/HAVCR2/ODAD3/PIFO/CFAP52/ENKUR/CFAP53/CALHM6	20
C1320214	Invasive Streptococcus pneumoniae disease	11/1451	31/13089	0.000308032	0.0253149	0.023514	FAS/CFH/TONSL/NOS2/SELPLG/TLR3/TLR4/IKBKG/HACD1/NLRP3/SFTPA2	11
C0231835	Tachypnea	18/1451	68/13089	0.000322142	0.0260773	0.0242221	ACTA2/DNAH5/NEK1/RYR1/DNAH11/DNAI1/ZMYND10/HYDIN/ODAD2/ODAD4/CFAP300/CCDC65/RSPH1/ODAD3/DNAAF1/DNAAF4/GAS2L2/RSPH4A	18
C0267941	Pancreatitis, Acute Necrotizing	12/1451	36/13089	0.000323411	0.0260773	0.0242221	ALOX5/AQP1/SERPING1/ACE/HMGB1/MRC1/NOS2/SERPINF2/TACR1/TBXAS1/TLR4/SRR	12
C4551720	Primary Ciliary Dyskinesia	26/1451	116/13089	0.000331128	0.0262327	0.0243665	CA8/CD40/CDR2/CEL/DNAH5/DNAH8/DNAH9/ETFDH/FOXJ1/NT5E/DNAH11/DNAI1/ZMYND10/HYDIN/ODAD2/ODAD4/TEKT1/CFAP300/CCDC65/RSPH1/ODAD3/AK7/DNAAF1/DNAAF4/GAS2L2/RSPH4A	26
C0948089	Acute Coronary Syndrome	45/1451	242/13089	0.000331477	0.0262327	0.0243665	ALOX5/ANGPT2/FAS/ARHGDIB/CD36/CD40/CX3CR1/ACE/EGFR/FABP3/GLP1R/GNB3/HMGB1/IGFBP4/CCN1/KDR/CIITA/MPO/MSR1/COX1/COX2/NPR3/OLR1/PLAT/PTGS1/SELPLG/TGM2/TIMP1/TLR4/TRAF1/VIM/CUBN/LIPG/MVP/HPSE/AMACR/PTPN22/HAVCR1/GP6/HPSE2/P2RY12/ACCS/TUBA1C/NLRP3/KIF6	45
C0751955	Brain Infarction	21/1451	86/13089	0.0003575	0.0280326	0.0260383	APLNR/AIF1/AQP1/CD40/CHI3L1/CX3CR1/ACE/F5/FLT4/HMGB1/LPL/MPO/PLAT/SLC19A1/TBXAS1/KLF11/DAPK2/PTPN22/MINDY4/IL33/NLRP3	21
C0034065	Pulmonary Embolism	15/1451	52/13089	0.000366116	0.028215	0.0262078	FAS/CCR1/CX3CR1/F5/KLKB1/COX1/COX2/ND1/ND4/ND6/PLAT/SERPINF2/TBXAS1/TLR4/P2RY12	15
C1840264	IMMUNE SUPPRESSION	27/1451	123/13089	0.000366429	0.028215	0.0262078	CD38/EGFR/EGR2/HMGB1/TNC/ITGAM/MMP14/MRC1/MST1/COX2/NT5E/OLR1/PTPN6/STAT1/TLR3/TLR4/NRP2/CD163/GPNMB/PDPN/LILRB4/PCOLCE2/TLR7/HAVCR2/IL33/NLRP3/MICA	27
C0031046	Pericarditis	10/1451	27/13089	0.000387889	0.0293388	0.0272516	FAS/CCR1/FCGR2A/HLA-DPA1/NT5E/TLR4/TRAF3IP2/PTPN22/NLRP3/LACC1	10
C0043202	Wolff-Parkinson-White Syndrome	10/1451	27/13089	0.000387889	0.0293388	0.0272516	ARSD/LAMP2/COX1/COX2/CYTB/ND1/ND4/ND6/ABCC9/TTN-AS1	10
C0949691	Spondylarthropathies	14/1451	47/13089	0.000396579	0.0295211	0.0274209	ACAN/FAS/VCAN/ACE/FCGR2A/MTOR/HSPA1B/ITGAM/SLC14A1/TLR4/CD163/NLRP2/IL33/MICA	14
C0021368	Inflammation	44/1451	237/13089	0.00039789	0.0295211	0.0274209	AGER/AIF1/ALOX5/ANGPT2/FAS/AQP7/SERPING1/C3AR1/CD38/CD40/CHI3L1/CX3CR1/EGFR/FCGR2A/MTOR/ACKR1/HMGB1/ITGA1/CD99/MPO/NOS2/PIGF/PLAT/PRSS3/SELPLG/TAC1/TACR1/TGM2/TIMP1/TLR3/TLR4/TNFSF18/CD163/TXNIP/PDPN/LILRB1/PTGDR2/IL17RA/EHF/TLR7/DLL4/IL33/NLRP3/TNFRSF13C	44
C0339573	Glaucoma, Primary Open Angle	46/1451	251/13089	0.000400661	0.0295211	0.0274209	AGER/ANGPT2/AQP1/ARSD/CAV1/CAV2/CD40/COL8A2/COL11A1/DCN/ACE/COCH/EGFR/EFEMP1/GSTM1/HLA-DQB1/HES1/HSPA1B/KDR/LTBP2/MPO/MT1F/MT1G/MT1M/COX1/COX2/ND2/NOS2/OAS3/PTGFR/PTGS1/TGM2/TIMP1/TLR4/HYAL3/CCL4L2/ABCC4/RAMP2/VAV3/HEYL/PCOLCE2/CARD10/ELOVL5/AGBL2/MINDY4/SH3PXD2B	46
C4048329	Immunosuppression	63/1451	373/13089	0.000409445	0.0299105	0.0277826	ALOX5/ANGPT2/FAS/BMP7/BTK/CAV1/SERPINH1/CD86/CD38/CD40/CEBPD/DCN/ACE/EGFR/EMP1/EPHB1/VEGFD/FKBP5/MTOR/GSTM1/CFH/HLA-DQB1/HMGB1/TNC/IFIT2/IGFBP4/ITGAM/ITGAX/KDR/LPL/MPO/MRC1/MSN/COX2/NOS2/NT5E/PLAT/SLC5A4/SLC16A1/STAT1/TFE3/TIMP1/TLR3/TLR4/TTC4/VAV1/XBP1/PDLIM7/ABCG2/MVP/LILRB4/ZHX2/SULF1/PTPN22/HAVCR1/RBM47/PIWIL2/PDXP/CLEC7A/HAVCR2/IL33/NLRP3/MICA	63
C0004943	Behcet Syndrome	49/1451	273/13089	0.000434595	0.0314787	0.0292392	AIF1/AMH/FAS/BTK/C3AR1/RUNX1/CD40/CEBPD/CCR1/CX3CR1/ACE/DHCR7/F5/FCGR2A/GSTM1/HBB/HLA-DQB1/HMGB1/IRF8/IRAK1/ITGAM/ITGAX/KLRC1/MCAM/CIITA/MPO/MRC1/NOS2/SELPLG/SLC11A1/TAP2/TG/TGM2/TLR4/IKBKG/PSTPIP1/CCL4L2/TRAF3IP2/PTPN22/HAVCR1/TLR7/CLEC7A/PDIA2/TUBA1C/HAVCR2/IL33/NLRP3/TNFRSF13C/MICA	49
C0023531	Leukoplakia	17/1451	64/13089	0.000447809	0.0321632	0.0298751	CASP7/CASP10/COL4A1/DNMT3B/EGFR/GFAP/GSTM1/GSTM3/MAL/MCC/COX2/NOS2/TGM3/TLR4/DLEC1/PDPN/PIWIL2	17
C0340288	Stable angina	18/1451	70/13089	0.000473146	0.0328865	0.0305469	ANGPT2/CHI3L1/CX3CR1/ACE/EGFR/CCN1/ITGAM/NOS2/STAT1/TIMP1/TLR4/HPSE/PTPN22/GP6/P2RY12/ACCS/IL33/NLRP3	18
C0949690	Spondylarthritis	18/1451	70/13089	0.000473146	0.0328865	0.0305469	FAS/SERPINB1/FCGR2A/MTOR/TNC/IGFBP3/IL10RA/MCAM/SLC14A1/STAT1/TAC1/TG/PDLIM7/CD163/NLRP2/IL33/SFTPA2/MICA	18
C0008060	child abuse behavior	9/1451	23/13089	0.00047327	0.0328865	0.0305469	CD38/COL1A2/ACE/FKBP5/FLT4/NT5E/OPRK1/TAL1/SCLY	9
C0038015	Spondyloepiphyseal Dysplasia	9/1451	23/13089	0.00047327	0.0328865	0.0305469	ACAN/CD38/COL9A1/COL11A1/HSPG2/KDR/RPL10/CHST3/RNU4ATAC	9
C0027873	Neuromyelitis Optica	21/1451	88/13089	0.000498451	0.0343569	0.0319127	AMH/AQP1/SERPING1/CD40/ACE/GFAP/CFH/HLA-DPA1/HLA-DQB1/HMGB1/IRF8/MPO/OAS3/TIMP1/TLR4/CD163/ABCG2/ABCC4/PTPN22/MINDY4/IL33	21
C0155862	Streptococcal pneumonia	14/1451	48/13089	0.000503513	0.0344282	0.0319789	ANGPT2/CEBPD/CHI3L1/HMGB1/ITGAM/COX1/COX2/PTGS1/SELPLG/TLR3/HACD1/IL17RA/ANGPTL4/NLRP3	14
C0232849	Bladder pain	6/1451	11/13089	0.000517872	0.035129	0.0326298	ADRA1A/HMGB1/INPP5D/TAC1/TLR4/TLR7	6
C0004368	Autoimmune state	13/1451	43/13089	0.000541532	0.035818	0.0332698	BTK/SERPING1/C1R/CAV1/GPR35/HLA-DPA1/HLA-DQB1/ITK/MST1/CORIN/PTPN22/TNFRSF13C/LACC1	13
C0032300	Lobar Pneumonia	17/1451	65/13089	0.000544769	0.035818	0.0332698	ANGPT2/CEBPD/CHI3L1/CCR1/HMGB1/ITGAM/COX1/COX2/PTGS1/SELPLG/TLR3/TLR4/HACD1/IL17RA/ANGPTL4/IL33/NLRP3	17
C0856825	Acute GVH disease	31/1451	152/13089	0.000548877	0.035818	0.0332698	ANGPT2/C3AR1/CAV1/CD38/CD40/CHI3L1/DHFR/NQO1/EGFR/FLT4/HLA-DPA1/HLA-DQB1/HMGB1/HSPA1B/INPP5D/MPO/SERPINF2/SLC19A1/TLR4/VIM/HPSE/NLGN4Y/ARHGAP45/IL17RA/PTPN22/TLR7/CLEC7A/TLR10/IL33/NLRP3/MICA	31
C0032915	Preexcitation Syndrome	8/1451	19/13089	0.000548983	0.035818	0.0332698	LAMP2/COX1/CYTB/ND1/ND2/ND4/ND4L/ND6	8
C0559106	Ventricular preexcitation	8/1451	19/13089	0.000548983	0.035818	0.0332698	LAMP2/COX1/CYTB/ND1/ND2/ND4/ND4L/ND6	8
C0242383	Age related macular degeneration	72/1451	444/13089	0.000556959	0.0360631	0.0334975	AGER/AIF1/ANGPT2/AQP1/SERPING1/C3AR1/CAPG/CAV1/CD36/CD40/CDH3/CHI3L1/CCR1/CX3CR1/ACE/NQO1/EPHX1/EFEMP1/FCGR2A/VEGFD/FLT4/FOSB/FRK/MTOR/GNB3/GSTM1/GSTM5/CFH/HLA-DQB1/HMGB1/HSPG2/TNC/ITGAM/KDR/LAMP2/LPL/CHST6/MGST1/MMP14/ND2/NOS2/PLCG2/PLEK/RDH5/PRPH2/RGR/RGS10/TFR2/TIMP1/TLR3/TLR4/VIM/SYN3/AOC3/PROM1/USP6/ABCG2/TXNIP/FTCD/CD93/IL17RA/MYRIP/NALF2/ANGPTL4/TLR7/TLR10/IL33/SYCE1/NLRP3/TDRD9/ASPM/GTF2H5	72
C1838993	Episodic vomiting	11/1451	33/13089	0.000571326	0.036363	0.0337761	FLNC/COX1/COX2/CYTB/ND1/ND2/ND3/ND4/ND6/D2HGDH/RNU4ATAC	11
C0085278	Antiphospholipid Syndrome	15/1451	54/13089	0.000571376	0.036363	0.0337761	AGER/AMH/CD36/F5/FCGR2A/MTOR/HMGB1/MSN/PLAT/S100A10/SELPLG/TLR4/VIM/PTPN22/ANXA8L1	15
C0151449	Primary SjC6gren's syndrome	32/1451	159/13089	0.000574354	0.036363	0.0337761	FAS/AQP1/ARHGDIB/BTK/RUNX1/CX3CR1/EGFR/FLT4/CFH/HLA-DQB1/IRAK1/MPO/COX1/COX2/PTGS1/PTPN6/SLC11A1/STAT1/TAP2/TLR3/VIM/CUBN/IKBKE/ARHGAP45/PTPN22/CLEC4A/TLR7/MINDY4/TUBA1C/NLRP3/TNFRSF13C/IL34	32
C0375023	Respiratory syncytial virus (RSV) infection in conditions classified elsewhere and of unspecified site	49/1451	277/13089	0.00061068	0.0383786	0.0356482	ACAN/AGER/SLC25A4/SLC25A6/FAS/CAV1/CD38/CD40/CEL/CHI3L1/CCR1/CX3CR1/ACE/DHFR/NQO1/EGFR/EPHB1/FOXJ1/FOS/MTOR/HMGB1/IFI27/IFIT1/ITGAM/ITGAX/LAIR1/MPO/COX2/NOS2/NT5E/SMN1/SPN/STAT1/TAC1/TLR3/TLR4/TRIM25/IKBKE/LILRB1/PTGDR2/EHF/TLR7/DLL4/PDIA2/IL33/NLRP3/IFNLR1/SFTPA2/MICA	49
C0746102	Chronic lung disease	18/1451	72/13089	0.000681699	0.0395057	0.0366952	ADORA2B/ANGPT2/CAV1/SERPINH1/SERPINB1/FCGR2A/GSTM1/HMGB1/IFI27/MRC1/RBP4/TAP2/AOC3/DNAH11/CHST3/MINPP1/NLRP3/SLC36A1	18
C0006444	Bursitis	4/1451	5/13089	0.000685784	0.0395057	0.0366952	AEBP1/COX1/COX2/PTGS1	4
C0546125	Nemaline Myopathy, Childhood Onset	4/1451	5/13089	0.000685784	0.0395057	0.0366952	ACTA1/NEB/TPM2/KLHL41	4
C0856716	Asthma aspirin-sensitive	4/1451	5/13089	0.000685784	0.0395057	0.0366952	ALOX5/COX1/COX2/PTGS1	4
C1850362	NIGHT BLINDNESS, CONGENITAL STATIONARY, TYPE 1B	4/1451	5/13089	0.000685784	0.0395057	0.0366952	GNB3/PDE6B/LRIT3/GPR179	4
C1854678	MULTIPLE PTERYGIUM SYNDROME, LETHAL TYPE	4/1451	5/13089	0.000685784	0.0395057	0.0366952	CHRNA1/NEB/RYR1/TPM2	4
C1864877	NIGHT BLINDNESS, CONGENITAL STATIONARY, TYPE 2B (disorder)	4/1451	5/13089	0.000685784	0.0395057	0.0366952	GNB3/PDE6B/LRIT3/GPR179	4
C3501847	Night blindness, congenital stationary, type 1	4/1451	5/13089	0.000685784	0.0395057	0.0366952	GNB3/PDE6B/LRIT3/GPR179	4
C3711543	X-Linked Csnb	4/1451	5/13089	0.000685784	0.0395057	0.0366952	GNB3/PDE6B/LRIT3/GPR179	4
C0748355	Acute respiratory distress	20/1451	84/13089	0.000692912	0.0395057	0.0366952	AGER/ANGPT2/FAS/SERPING1/CD40/DCN/ACE/NQO1/F5/HMGB1/IGFBP3/MPO/SELPLG/TLR3/TLR4/KL/HAVCR1/IL33/NLRP3/SFTPA2	20
C0031149	Peritoneal Neoplasms	5/1451	8/13089	0.000697949	0.0395057	0.0366952	CALB2/MCAM/VIM/PDPN/IGF2BP3	5
C2931092	Maternally Inherited Leigh Syndrome	5/1451	8/13089	0.000697949	0.0395057	0.0366952	ND1/ND2/ND3/ND4/ND6	5
C4021795	Abnormality of Krebs cycle metabolism	5/1451	8/13089	0.000697949	0.0395057	0.0366952	ND1/ND2/ND3/ND4/ND6	5
C4022459	Decreased adipose tissue	5/1451	8/13089	0.000697949	0.0395057	0.0366952	CD36/ITGAM/LPL/MRC1/RBP4	5
C4025585	Lacticaciduria	5/1451	8/13089	0.000697949	0.0395057	0.0366952	ND1/ND2/ND3/ND4/ND6	5
C0027121	Myositis	32/1451	161/13089	0.000719498	0.0402541	0.0373904	AGER/AIF1/ALOX5/FAS/C1R/CHI3L1/CCR1/CX3CR1/MSTN/HMGB1/HSPA1B/IRAK1/MRC1/NEB/PRH1/PTGS1/PTPN6/RBBP8/RYR1/TAC1/TGM2/TLR3/TLR4/DYSF/PSTPIP1/CD163/KL/RGS6/PTPN22/TLR7/TUBB6/NLRP3	32
C0021053	Immune System Diseases	49/1451	279/13089	0.00072059	0.0402541	0.0373904	ADORA3/AIF1/ALOX5/FAS/ARSD/BTK/RUNX1/CD40/DNMT3B/EGFR/FHL3/FOS/FOSB/CFH/HMGB1/HES1/HSPA1B/IRF8/ITK/LPP/MSN/MST1/PNP/PLCG2/PLEK/POLE/STAT1/SYK/TAP2/TLR4/TRAF1/XBP1/GATD3/PHF19/PTPN22/HAVCR1/GP6/TLR7/GIMAP4/NUP85/DOCK8/HAVCR2/IL33/NLRP3/RMI2/TAGAP/LINC02649/MICA/LOC102724023	49
C0947751	Vascular inflammations	38/1451	202/13089	0.000740397	0.0409839	0.0380682	AGER/AIF1/ALOX15/ANGPT2/SERPING1/CAV1/CD36/CD40/CHI3L1/CTSV/CX3CR1/ACE/FOS/FOSB/GLP1R/HMGB1/ITGAM/MMP14/MPO/P2RY6/RARRES2/RBP4/SELPLG/TAC1/TAGLN/THBS4/TLR4/VIM/IKBKG/KL/PDPN/SLCO2B1/HAVCR1/KLF15/GP6/DLL4/IL33/NLRP3	38
C0002895	Anemia, Sickle Cell	46/1451	258/13089	0.000743244	0.0409839	0.0380682	ADORA2B/AGER/ALOX5/AMH/ANGPT2/FAS/BTK/CD36/CD38/COL4A1/ACE/DRD2/F5/FCGR2A/FES/FOS/FOSB/MTOR/ACKR1/GSTM1/HBB/CFH/HLA-DQB1/HMGB1/IGFBP3/MCC/MPO/NT5E/OLR1/P2RY6/PON3/RHCE/RYR1/SLC12A4/SLC14A1/SLCO1A2/TAC1/TACR1/TIE1/KL/LIPG/HPSE/HAVCR1/SORCS2/RSPH1/NLRP3	46
C0578870	Chronic idiopathic urticaria	11/1451	34/13089	0.000760924	0.0416898	0.0387239	CAST/KLKB1/LPL/MPO/COX2/TAC1/TACR1/TLR4/PTGDR2/IL33/NLRP3	11
C0085129	Bronchial Hyperreactivity	14/1451	50/13089	0.000792047	0.0426638	0.0396286	CASP10/CAV1/CHI3L1/DNAH9/NOS2/PTGS1/TAC1/TACR1/TLR4/CYSLTR1/PTGDR2/IL33/NLRP3/PPP1R42	14
C4521256	Glomerulopathy Assessment	14/1451	50/13089	0.000792047	0.0426638	0.0396286	FAS/CAV1/CCR1/FOS/HLA-DPA1/COX1/COX2/ND1/ND4/ND6/NPHS1/TLR4/PTPN22/NPHP3	14
C0009080	Clubbed Fingers	17/1451	67/13089	0.000793676	0.0426638	0.0396286	DNAH5/DNAH11/DNAI1/ZMYND10/HYDIN/ODAD2/ODAD4/CFAP300/CCDC65/RSPH1/ODAD3/DNAAF1/DNAAF4/GAS2L2/RSPH4A/GTF2H5/SFTPA2	17
C0032227	Pleural effusion disorder	27/1451	129/13089	0.000803919	0.0428205	0.0397742	FAS/C1R/CCR1/VCAN/ACE/EGFR/EFEMP1/GPR35/HCLS1/CFH/HMGB1/IRAK1/MCAM/MRC1/MST1/NT5E/TG/TIMP1/TLR4/DNAH11/HACD1/WIF1/IL33/NLRP3/LACC1/THEMIS/SFTPA2	27
C0007766	Intracranial Aneurysm	37/1451	196/13089	0.000807156	0.0428205	0.0397742	ACTA2/AGER/ANXA3/C3AR1/COL1A2/COL4A1/VCAN/ACE/DHFR/HSPG2/KDR/MPO/COX2/MYH11/NOS2/PLAT/PTGFR/RBBP8/SLC19A1/STAT1/TIMP1/TLR4/H3C10/AOC3/PROM1/COQ7/LMOD1/ARHGEF28/PDGFD/CARD11/HAVCR2/PRDM6/MYO3B/SLC2A14/COL22A1/OLFML2A/CD163L1	37
C0013182	Drug Allergy	8/1451	20/13089	0.000826651	0.0428205	0.0397742	ADORA2A/ACE/GSTM1/PTGS1/TAC1/TBXAS1/CYSLTR1/NLRP3	8
C0410422	Chronic multifocal osteomyelitis	8/1451	20/13089	0.000826651	0.0428205	0.0397742	CPT1B/SH3BP2/SYK/TLR4/PSTPIP2/IL33/SCARF2/SLC37A2	8
C0751633	Carotid Artery Plaque	8/1451	20/13089	0.000826651	0.0428205	0.0397742	CX3CR1/FCGR2A/LPL/NOS2/STAT1/TAC1/TLR4/P2RY12	8
C0948444	Mitochondrial DNA mutation	8/1451	20/13089	0.000826651	0.0428205	0.0397742	CA8/COX1/CYTB/ND2/ND3/ND4/ND6/COQ7	8
C2937365	Recurrent aphthous ulcer	13/1451	45/13089	0.000875323	0.0450686	0.0418623	FAS/CASP10/CD86/CD40/CCR1/ACE/HLA-DQB1/ITK/NOS2/TG/TIMP1/TLR4/NLRP3	13
C0035309	Retinal Diseases	73/1451	459/13089	0.000895875	0.0458506	0.0425887	ADORA2A/ADRA1A/AGER/APLNR/ALOX5/ALOX15/ANGPT2/FAS/AQP1/CAST/CAV1/RUNX1/CD40/CDH3/CEL/CHI3L1/CCR1/COL8A2/COL9A1/COL11A1/CX3CR1/DCN/ACE/DRD2/EFEMP1/FLT4/GFAP/GLP1R/GNB3/GSTM1/GUCA1B/HBB/CFH/HLA-DPA1/HLA-DQB1/IGFBP3/CCN1/KDR/LAMP2/MST1/COX2/NOS2/RARRES2/RBP4/RCVRN/RDH5/PRPH2/RGR/TLR4/VIM/KLF11/IKBKG/PROM1/CLDN1/KL/ABCG2/NR1D1/SEMA3C/TXNIP/HPSE/TTLL5/PTPN22/NPHP3/TUBGCP4/ANGPTL4/DLL4/MYO5C/ACKR3/CENP…	73
C0011603	Dermatitis	49/1451	282/13089	0.000918487	0.0466491	0.0433304	AGER/ALOX5/ALOX15/ALDH7A1/CHI3L1/COL9A1/CX3CR1/ACE/EGFR/FLT4/FOS/FOSB/MTOR/HLA-DMA/HLA-DMB/HSPA1B/CCN1/IRAK1/ITGAM/ITGAX/MCC/MPO/MRC1/COX2/CYTB/NOS2/PLAT/STAT1/TAC1/TGM2/TGM3/TLR3/TLR4/XBP1/IKBKG/PSTPIP1/TRAF3IP2/HPSE/IL17RA/PTPN22/TLR7/IL33/DMKN/NLRP3/AP1S3/TRPV3/CERS3/NPNT/SCART1	49
C0282548	Leukostasis	7/1451	16/13089	0.000937555	0.0466491	0.0433304	ALOX15/CD40/ACE/HMGB1/NOS2/RBP4/TLR4	7
C1843077	Segmental peripheral demyelination/remyelination	7/1451	16/13089	0.000937555	0.0466491	0.0433304	EGR2/ND1/ND2/ND3/ND4/ND6/LITAF	7
C1857287	Stroke-like episode	7/1451	16/13089	0.000937555	0.0466491	0.0433304	COL4A1/COX1/COX2/CYTB/ND1/ND4/ND6	7
C0004031	Aspergillosis, Allergic Bronchopulmonary	6/1451	12/13089	0.000938768	0.0466491	0.0433304	ALOX15/FLNC/HLA-DQB1/CARD9/NLRP3/SFTPA2	6
